# Supplementary material for: Polycomb repressive complex 2 facilitates the transition from heterotrophy to photoautotrophy during seedling emergence
Source: Plant Cell. 2025 Jun 14;37(7):koaf148. doi: 10.1093/plcell/koaf148 (PMC12236341; doi:10.1093/plcell/koaf148)
Supplement: koaf148_Supplementary_Data [file koaf148_supplementary_data.zip]

Archive with 27 entries (27 files):
- SupplementaryFiguresS1-S11.pdf
- Supplementary_Data_Set_1.xlsx
- Supplementary_Data_Set_10.xlsx
- Supplementary_Data_Set_11.xlsx
- Supplementary_Data_Set_12.xlsx
- Supplementary_Data_Set_13.xlsx
- Supplementary_Data_Set_14.xlsx
- Supplementary_Data_Set_15.xlsx
- Supplementary_Data_Set_16.xlsx
- Supplementary_Data_Set_17.xlsx
- Supplementary_Data_Set_18.xlsx
- Supplementary_Data_Set_19.xlsx
- Supplementary_Data_Set_2.xlsx
- Supplementary_Data_Set_20.xlsx
- Supplementary_Data_Set_21.xlsx
- Supplementary_Data_Set_22.xlsx
- Supplementary_Data_Set_23.xlsx
- Supplementary_Data_Set_24.xlsx
- Supplementary_Data_Set_25.xlsx
- Supplementary_Data_Set_26.xlsx
- Supplementary_Data_Set_3.xlsx
- Supplementary_Data_Set_4.xlsx
- Supplementary_Data_Set_5.xlsx
- Supplementary_Data_Set_6.xlsx
- Supplementary_Data_Set_7.xlsx
- Supplementary_Data_Set_8.xlsx
- Supplementary_Data_Set_9.xlsx
