# Supplementary material for: Polycomb repressive complex 2 facilitates the transition from heterotrophy to photoautotrophy during seedling emergence
Source: Plant Cell. 2025 Jun 14;37(7):koaf148. doi: 10.1093/plcell/koaf148 (PMC12236341; doi:10.1093/plcell/koaf148)
Supplement: koaf148_Supplementary_Data [file koaf148_supplementary_data.zip › Supplementary_Data_Set_11.xlsx]

## Sheet: index
Supplementary Data Set 11: Comparison of H3K27me3 enrichment in 3- and 7-dag WT root and GO terms associated with genes that gain or lose H3K27me3 between 3-7 dag
Root 3_7d_Log2K27: comparison of H3K27me3 enrichment (T1 genes) between 3 dai root (R-P3) and 7-dai root (R-P), showing an increase (Log 2FC(≥0.6)), no change or decrease (Log 2FC(≤-0.6)) level of H3K27me3
Root 3_7d_Log2K27_ annot: Araport11 annotation of genes
GO_Root_gain_H3K27me3: GO terms associated with the genes showing increase in H3K27me3 between 3-7 dai; GO enrichment analysis was performed using DAVID 2021. GO display cutoff: fold enrichment > 1.5; p(Bonferroni) < 0.05 are in Bold.
GO_Root_loss_H3K27me3: GO terms associated with the genes showing decrease in H3K27me3 between 3-7 dai; GO enrichment analysis was performed using DAVID 2021. GO display cutoff: fold enrichment > 1.5; p(Bonferroni) < 0.05 are in Bold.
Shoot 3_7d_Log2K27_TFs: TF genes based on TFDB (https://planttfdb.gao-lab.org/) and Czechowski 2004 TPJ
GO_Root_TF_gain_H3K27me3: GO terms associated with transcription factor genes showing increase in H3K27me3 between 3-7 dai; GO enrichment analysis was performed using DAVID 2021. GO display cutoff: fold enrichment > 1.5; p(Bonferroni) < 0.05 are in Bold.
GO_Root_TF_loss_H3K27me3: GO terms associated with transcription factor genes showing increase in H3K27me3 between 3-7 dai; GO enrichment analysis was performed using DAVID 2021. GO display cutoff: fold enrichment > 1.5; p(Bonferroni) < 0.05 are in Bold.
To go through the each of sheet click on the button below
	Root 3_7d_Log2K27
	Root 3_7d_Log2K27_ annot
	GO_Root_gain _H3K27me3
	GO_Root_loss_H3K27me3
	Root 3_7d_Log2K27_TFs
	GO_Root_TF_gain_H3K27me3
	GO_Root_TF_loss_H3K27me3

## Sheet: Root 3_7d_Log2K27
T1 gene list	R-P Enrichment	R-P3 Enrichment	Log 2 R-P Enrichment /R-P3 Enrichment
AT5G16970	0.406835	0.345771	0.0610645
AT4G32100	0.875861	0.356249	0.519612
AT1G30814	0.273124	0.583917	-0.310792
AT4G34580	0.71113	0.710276	0.00085383
AT4G03450	0.853742	0.810954	0.0427883
AT1G71695	1.755	1.64762	0.107376
AT1G12980	1.51519	2.09552	-0.580325
AT1G08135	0.566028	0.746233	-0.180205
AT1G29010	1.06541	1.43974	-0.374327
AT1G23201	1.54691	1.82235	-0.275442
AT1G09030	1.60869	1.87556	-0.26687
AT5G19720	1.33388	1.35349	-0.0196167
AT5G18450	0.841732	0.725358	0.116374
AT2G25630	0.795121	1.03993	-0.244813
AT4G08535	1.06954	1.32301	-0.253465
AT2G17600	1.06183	0.979261	0.0825733
AT2G08990	0.939853	0.883274	0.056579
AT5G35715	0.426055	0.367833	0.058222
AT2G09135	1.7091	1.99886	-0.289753
AT2G21930	1.91052	2.18703	-0.276511
AT5G49743	0.212787	0.598832	-0.386045
AT2G29300	0.666726	0.324489	0.342238
AT4G25090	0.0118902	0.0835474	-0.0716573
AT1G21310	1.28254	1.04673	0.235809
AT2G18870	0.932663	0.87075	0.0619127
AT1G20730	0.319462	0.0147714	0.304691
AT1G56250	1.04332	1.13163	-0.0883148
AT5G20470	0.160783	0.202357	-0.0415741
AT5G04950	0.695317	1.23614	-0.540826
AT4G25980	-0.446232	-0.490222	0.04399
AT5G50110	-0.144522	-0.498263	0.35374
AT5G66670	0.415912	0.586166	-0.170254
AT5G25550	0.802604	1.04278	-0.240178
AT4G02740	-0.311376	-0.379891	0.0685152
AT1G75480	0.325919	0.393312	-0.0673928
AT5G23000	1.50852	1.91385	-0.405329
AT1G66852	2.08146	1.90085	0.180612
AT4G30770	1.52752	2.00777	-0.480249
AT1G69810	0.62792	1.12969	-0.501773
AT4G27340	-0.499617	-0.501433	0.0018159
AT3G03272	0.445128	0.515919	-0.0707908
AT1G34330	0.891107	1.46105	-0.569946
AT3G12880	1.1981	1.26107	-0.0629717
AT2G22960	0.869514	0.692603	0.176912
AT5G38950	0.57531	0.779351	-0.204042
AT1G65630	1.58507	2.00607	-0.421
AT1G71390	1.82863	1.98964	-0.161009
AT1G47790	1.68563	1.78856	-0.102927
AT5G46260	1.57882	1.91806	-0.33924
AT4G19720	1.02643	1.32243	-0.295999
AT1G07597	0.722561	0.0465523	0.676009
AT1G04183	0.165979	0.0128558	0.153123
AT3G50870	1.63738	1.96316	-0.325782
AT3G14500	0.866452	0.930999	-0.0645465
AT4G19380	1.11105	0.879003	0.232051
AT1G28460	0.83936	1.05349	-0.214133
AT1G07617	1.14151	1.13101	0.0105033
AT2G07460	0.176401	-0.191156	0.367557
AT1G73860	0.209315	0.0367155	0.1726
AT3G49150	0.802583	0.815573	-0.0129897
AT3G09680	0.346882	0.639122	-0.29224
AT1G51810	1.38813	1.53332	-0.14519
AT3G59590	1.57382	2.17191	-0.598089
AT1G25988	0.805777	1.07969	-0.273916
AT4G22235	0.620115	0.530051	0.0900637
AT4G23710	-0.127612	-0.633967	0.506354
AT2G16970	0.54699	1.04765	-0.500664
AT3G03655	1.12585	1.16201	-0.036161
AT2G24490	-0.293346	-0.401752	0.108406
AT3G13820	0.943707	0.921638	0.0220695
AT2G15080	0.737558	0.811106	-0.0735477
AT1G10225	1.55033	1.8913	-0.340977
AT3G49770	2.11369	2.54596	-0.432268
AT2G09180	1.27513	1.40929	-0.134161
AT5G22720	0.723658	0.604379	0.11928
AT1G52200	0.712769	0.7002	0.0125688
AT1G57800	1.78492	1.94637	-0.161445
AT4G23200	0.174911	0.0403285	0.134583
AT2G27920	0.159047	-0.222093	0.38114
AT5G19580	0.105192	0.373233	-0.26804
AT5G52690	1.17007	1.11701	0.0530693
AT1G08080	1.39159	1.09403	0.297554
AT5G50060	1.08798	1.29907	-0.211093
AT1G71890	0.873718	1.16885	-0.295133
AT2G31920	0.126581	-0.26391	0.390491
AT4G26560	0.29067	0.461524	-0.170855
AT4G23670	1.27196	1.52222	-0.250262
AT3G28780	0.144551	0.011619	0.132932
AT1G57780	1.11493	0.716347	0.398586
AT4G02317	0.277792	0.0773846	0.200407
AT2G31080	-0.192844	-0.684257	0.491413
AT2G27700	1.45228	1.41676	0.0355203
AT2G40210	1.53616	0.989036	0.547128
AT5G57625	1.35064	1.61634	-0.265701
AT5G16285	1.61534	1.8271	-0.211757
AT5G04130	-0.283279	-0.641057	0.357778
AT4G09125	0.709602	0.561597	0.148005
AT4G09885	0.948455	0.699206	0.249249
AT2G16953	0.0545759	-0.300145	0.354721
AT5G24950	1.27977	0.60556	0.674206
AT2G22320	1.23934	0.897287	0.342055
AT3G07495	0.486941	0.555375	-0.0684335
AT3G44560	1.13008	0.972638	0.157444
AT1G67260	2.08159	2.33036	-0.248771
AT5G53620	-0.271603	-0.658209	0.386607
AT4G31950	1.26112	1.65591	-0.394783
AT1G10010	0.0874845	-0.0544656	0.14195
AT1G62690	0.246957	0.0920916	0.154865
AT1G22100	0.490124	0.00820605	0.481918
AT1G24575	0.539553	0.412663	0.12689
AT5G54610	0.761936	0.804142	-0.0422062
AT4G02805	0.373821	0.754291	-0.38047
AT3G27970	1.58246	1.56799	0.0144689
AT5G26250	0.758488	1.11339	-0.354897
AT3G09990	1.16718	1.3639	-0.19672
AT5G20560	0.873114	1.03799	-0.164878
AT5G12990	0.791635	0.738261	0.0533735
AT3G20365	1.06321	2.43699	-1.37379
AT3G10575	1.4718	1.40977	0.0620293
AT2G02300	0.82032	0.855348	-0.0350285
AT1G74000	0.757643	0.771731	-0.0140886
AT1G08805	0.724556	1.09751	-0.372951
AT5G57670	0.175807	0.179205	-0.00339865
AT3G05960	1.12507	1.15404	-0.0289634
AT1G55580	1.75258	2.04798	-0.295395
AT4G06105	1.54768	0.732843	0.814837
AT1G53340	0.7412	0.72083	0.0203707
AT2G16130	1.2895	1.67003	-0.380523
AT3G17140	1.45117	1.05909	0.392087
AT5G50500	1.59764	1.8093	-0.211659
AT3G57510	1.25517	1.26346	-0.00829057
AT2G47560	0.697041	0.782685	-0.0856441
AT1G56540	0.963107	1.31358	-0.350474
AT4G11880	1.75029	1.87256	-0.12227
AT2G37390	0.453328	0.429051	0.0242767
AT1G77150	0.843917	0.967071	-0.123153
AT1G05413	1.29219	1.22682	0.0653693
AT5G09500	1.18085	1.12825	0.0526006
AT1G69860	1.37335	1.35619	0.0171547
AT3G08555	2.264	2.19613	0.0678633
AT2G38390	1.76822	2.03907	-0.270852
AT1G05793	1.44323	1.40011	0.0431208
AT5G03810	1.68688	2.26571	-0.578829
AT1G51230	1.55127	1.84986	-0.298593
AT3G26470	-0.20238	-0.0990913	-0.103289
AT1G09960	-0.0657217	-0.441938	0.376216
AT2G07623	0.520946	0.862566	-0.34162
AT3G20760	1.72376	1.98424	-0.260481
AT3G01105	1.99653	2.16432	-0.167787
AT4G33600	0.316607	0.318535	-0.00192778
AT3G04565	0.755126	0.572206	0.18292
AT1G51990	0.632814	0.506769	0.126045
AT5G23030	1.61296	1.98515	-0.372194
AT3G29580	1.26599	1.64132	-0.375326
AT2G38380	1.76561	2.13055	-0.364936
AT1G53625	0.3999	0.524047	-0.124148
AT1G63360	1.04312	0.949385	0.0937337
AT2G38940	-0.0838427	-0.210971	0.127129
AT4G16162	0.0706291	-0.147537	0.218166
AT3G10450	-0.0818446	-0.0745611	-0.00728349
AT4G12485	2.45318	2.12521	0.32797
AT2G08220	1.10571	1.05344	0.0522735
AT1G05597	1.28736	1.39991	-0.112553
AT4G28340	1.13946	1.44467	-0.305211
AT5G08665	1.54164	2.07191	-0.530271
AT3G14510	0.952425	0.455507	0.496919
AT1G65642	0.558424	0.866129	-0.307705
AT1G08460	-0.375645	-0.567044	0.191399
AT1G78710	0.524488	0.542894	-0.0184062
AT3G05705	0.0749512	-0.172711	0.247662
AT2G07758	1.56539	2.2319	-0.66651
AT1G06413	1.44475	1.70601	-0.261263
AT3G57620	1.18803	1.58992	-0.401883
AT3G07970	0.797565	0.905697	-0.108132
AT4G28130	0.612471	0.606825	0.00564687
AT3G07675	1.51963	1.42792	0.0917101
AT5G08070	1.87431	2.50277	-0.628459
AT5G41510	0.935591	1.05954	-0.123951
AT2G40160	-0.552475	-0.824126	0.271651
AT3G08175	-0.0230159	0.255744	-0.27876
AT3G29798	0.849467	1.11136	-0.261888
AT1G09805	0.621842	0.930721	-0.308879
AT5G22870	1.10255	1.77681	-0.674265
AT1G04377	1.81086	1.94712	-0.136265
AT2G01940	1.86881	1.95548	-0.0866757
AT1G06330	1.26168	0.94392	0.317756
AT2G02310	1.57046	1.54058	0.029882
AT4G11020	1.19417	1.51227	-0.318093
AT3G08050	1.13375	1.86289	-0.729141
AT3G16430	0.710164	1.13085	-0.420684
AT1G51440	0.473501	0.392619	0.0808824
AT2G07719	1.41226	1.96447	-0.552211
AT1G62978	0.634642	0.376954	0.257687
AT5G05340	0.853269	1.32697	-0.473705
AT2G41810	0.789438	0.441142	0.348296
AT4G05110	1.18149	1.05063	0.130863
AT3G44080	0.455469	0.89223	-0.436761
AT1G47317	1.62831	1.68464	-0.0563323
AT5G38000	1.73403	1.95694	-0.222905
AT3G28320	0.581042	0.600715	-0.0196738
AT2G23160	2.21123	2.2086	0.00263434
AT5G44630	0.906014	1.1007	-0.194687
AT2G40900	1.2632	1.34176	-0.0785602
AT5G02340	1.29735	1.37606	-0.0787027
AT2G21105	0.067082	-0.00520708	0.0722891
AT4G15280	1.57581	1.87152	-0.295705
AT4G01925	0.563497	0.477004	0.0864927
AT5G18270	0.824038	0.848156	-0.0241183
AT1G05103	1.90939	2.28006	-0.370671
AT1G71300	-0.0765003	-0.176055	0.0995551
AT3G09150	-0.0865088	-0.202323	0.115814
AT1G23645	1.54298	1.7833	-0.240323
AT1G04455	1.16378	1.21046	-0.0466832
AT4G05945	0.774561	0.451009	0.323552
AT4G34790	0.874356	0.79316	0.0811965
AT3G51400	0.0617591	0.538084	-0.476325
AT4G23590	1.84821	2.03013	-0.181919
AT1G48690	0.63985	0.860756	-0.220907
AT4G09045	0.179547	0.507841	-0.328294
AT4G15417	0.781714	0.545762	0.235952
AT4G13560	1.23842	1.03308	0.205341
AT3G19920	0.913225	0.73578	0.177445
AT1G09725	1.3654	1.64333	-0.277924
AT1G49570	1.72803	1.77978	-0.0517518
AT5G62830	0.939319	0.836161	0.103158
AT2G45130	1.23574	1.62114	-0.385394
AT2G39415	0.874061	1.181	-0.306941
AT1G68470	0.705373	0.63671	0.0686636
AT1G13609	1.38669	1.97687	-0.590179
AT5G58400	1.61329	1.79538	-0.182093
AT5G50800	1.5351	1.78855	-0.253455
AT1G48800	1.6834	1.78567	-0.102272
AT1G47980	1.4593	1.6752	-0.215898
AT5G40680	0.27588	0.548751	-0.272872
AT5G52750	0.40479	0.265309	0.13948
AT3G08315	1.241	1.15559	0.0854066
AT1G32050	-0.622892	-0.733214	0.110323
AT4G35020	-0.630182	-0.413067	-0.217115
AT3G04205	2.38052	2.28128	0.0992352
AT2G38910	1.01551	0.577564	0.43795
AT3G28210	0.0121686	-0.120705	0.132874
AT1G06507	1.87079	1.60249	0.268297
AT1G26400	1.02824	1.11837	-0.0901324
AT5G05135	0.946717	1.22033	-0.273609
AT4G16545	1.61738	1.92528	-0.307901
AT4G13090	1.15865	1.39578	-0.237126
AT3G15910	1.31456	2.08738	-0.772819
AT2G07684	0.73141	1.08271	-0.351302
AT4G16230	1.17001	0.972575	0.197434
AT1G11520	0.807278	0.878269	-0.0709912
AT1G08147	0.52085	0.564705	-0.0438546
AT1G50990	1.51635	1.61724	-0.10089
AT2G05215	0.772137	0.914135	-0.141998
AT2G25130	0.384473	0.246715	0.137758
AT3G05995	-0.273007	0.0326389	-0.305646
AT3G55100	1.48244	1.69173	-0.209292
AT5G22970	1.23145	1.16731	0.0641363
AT5G52170	-0.329749	-0.425115	0.0953655
AT2G36325	0.748843	0.583335	0.165509
AT1G22150	0.685021	0.512904	0.172117
AT1G51320	0.685073	0.658758	0.0263157
AT5G24240	0.631508	0.796931	-0.165423
AT1G26700	1.17108	1.25758	-0.0865021
AT1G70260	1.91818	2.11999	-0.20181
AT2G40750	1.1886	1.64854	-0.459942
AT1G61563	1.68982	2.06193	-0.372112
AT1G23145	0.71516	0.332513	0.382647
AT4G25330	0.437557	0.389443	0.0481139
AT3G09920	-0.127977	-0.115713	-0.0122637
AT2G02540	1.48174	1.76505	-0.283303
AT1G10250	1.51918	0.940973	0.578206
AT3G12910	1.68771	1.99471	-0.307
AT4G05625	0.71211	1.2049	-0.492792
AT1G55650	1.1866	1.1734	0.0131963
AT1G51850	0.99193	1.29434	-0.30241
AT2G03720	0.489433	-0.360265	0.849698
AT1G45191	0.644436	0.530237	0.114199
AT5G07935	0.370127	1.12071	-0.750587
AT2G28960	1.26804	1.71275	-0.444711
AT3G47210	0.547642	1.09473	-0.54709
AT5G01855	1.71562	1.61879	0.0968298
AT4G39750	1.80446	2.60048	-0.796022
AT2G04842	-0.159382	-0.491153	0.331771
AT4G05105	1.05781	1.14845	-0.0906438
AT3G05450	1.66103	2.09096	-0.42993
AT1G55928	0.663364	0.721264	-0.0579005
AT3G18010	1.97826	2.28427	-0.306014
AT4G18550	1.24365	1.26657	-0.0229219
AT3G01195	0.628445	0.416073	0.212372
AT3G01250	1.08044	1.74654	-0.666104
AT1G09095	1.78494	1.7711	0.0138328
AT5G49520	1.82624	2.02157	-0.195338
AT1G06127	0.417995	0.276185	0.14181
AT1G53645	-0.365956	-0.588483	0.222526
AT3G46070	1.07038	1.82248	-0.752099
AT5G52630	-0.685002	-0.652135	-0.0328669
AT5G37180	0.836178	0.745138	0.0910406
AT1G18810	1.69513	1.68243	0.0126965
AT3G01840	0.362999	0.481652	-0.118653
AT1G09930	1.04397	0.947751	0.0962204
AT1G10585	1.81803	1.93718	-0.11915
AT2G45580	0.12938	-0.0480172	0.177397
AT5G45240	1.11949	1.13719	-0.0177025
AT4G28510	0.124777	-0.137819	0.262597
AT2G08880	1.21951	1.10779	0.111722
AT2G02450	1.9448	2.24011	-0.29531
AT1G55410	0.88593	1.25353	-0.367601
AT3G28420	0.569288	0.652625	-0.083337
AT5G05050	1.983	2.37441	-0.391409
AT4G30975	0.817056	0.707728	0.109328
AT3G48343	0.828191	0.625437	0.202754
AT1G54560	-0.182997	-0.148576	-0.034421
AT4G30420	0.0574546	-0.0634468	0.120901
AT5G01755	0.984991	0.893298	0.0916931
AT3G36659	1.13702	1.44545	-0.308424
AT1G20320	0.578971	0.559068	0.0199034
AT4G33040	0.790929	0.860308	-0.0693791
AT1G66880	0.191917	0.199331	-0.00741476
AT4G33020	0.926261	1.1888	-0.26254
AT3G58970	-0.344911	-0.681697	0.336786
AT5G24050	0.827037	0.743007	0.0840296
AT3G13010	0.358982	0.381129	-0.0221463
AT2G32360	1.15246	1.1952	-0.0427379
AT5G19540	-0.260188	-0.426032	0.165844
AT1G05260	0.699185	0.558035	0.14115
AT1G08917	1.10747	0.939069	0.168399
AT1G13635	0.602078	0.60528	-0.00320246
AT3G61920	1.78535	1.81668	-0.0313263
AT4G09115	1.57716	0.799681	0.777483
AT3G05645	0.226843	0.75188	-0.525037
AT3G45720	0.244193	-0.0928336	0.337026
AT2G20350	1.51378	1.94141	-0.427635
AT5G23790	0.886366	0.858123	0.0282437
AT2G35555	0.619756	0.188308	0.431448
AT5G35660	0.833761	1.30985	-0.476092
AT1G01150	0.266124	0.0410397	0.225085
AT5G08465	1.96155	1.85866	0.102887
AT1G63310	0.0846366	-0.160264	0.244901
AT3G44970	1.50794	1.61619	-0.108254
AT2G14210	1.72707	1.53996	0.187114
AT5G59800	-0.351085	-0.435205	0.0841198
AT3G29150	0.750639	0.868349	-0.117711
AT3G02242	1.20159	1.59578	-0.394195
AT2G41860	1.0541	0.85331	0.200786
AT5G02765	1.35528	1.28131	0.0739626
AT1G54950	0.830355	1.02269	-0.192331
AT3G54410	0.780217	1.21825	-0.438035
AT2G15600	1.5576	1.70724	-0.149639
AT3G23270	0.245486	0.166008	0.0794775
AT1G52400	1.45982	1.57234	-0.112517
AT5G24790	1.32139	1.4234	-0.102007
AT5G41490	1.7192	2.00734	-0.288146
AT4G32780	0.567076	0.553674	0.0134016
AT5G60260	0.961984	0.917578	0.0444057
AT5G14740	0.546783	0.626874	-0.0800903
AT3G06155	0.681048	1.07244	-0.391389
AT5G54225	1.34712	1.38844	-0.0413243
AT2G16580	0.154143	0.184459	-0.0303153
AT3G50390	1.40811	1.63091	-0.222792
AT1G14880	1.22831	1.25553	-0.0272251
AT5G26147	2.15683	2.20121	-0.0443816
AT4G14368	0.691156	0.871387	-0.180232
AT1G11190	0.592519	0.570684	0.0218356
AT1G03890	1.16237	1.21259	-0.0502279
AT2G21220	1.53479	2.04814	-0.513354
AT4G35725	0.423788	0.152488	0.2713
AT5G61630	1.39079	1.52346	-0.132665
AT3G23630	1.24718	1.34604	-0.0988656
AT5G05375	1.6387	1.78085	-0.142152
AT1G69792	1.62347	1.28441	0.339058
AT2G05385	1.5118	2.25061	-0.738805
AT5G43066	0.579414	0.850069	-0.270656
AT1G27940	-0.238831	-0.456553	0.217722
AT1G69980	-0.184851	-0.410881	0.22603
AT1G19630	1.23407	1.02681	0.207252
AT2G02930	0.260711	0.0651919	0.195519
AT2G03550	1.50635	1.50386	0.00248464
AT1G07237	1.30715	2.14675	-0.839605
AT3G58010	0.00553897	0.0997306	-0.0941916
AT3G03740	-0.599018	-0.687914	0.0888959
AT1G26570	0.174484	-0.0571917	0.231676
AT4G10540	0.113859	0.284609	-0.170751
AT2G13275	0.42727	0.66695	-0.239679
AT5G38420	0.941424	1.10232	-0.160899
AT3G21055	1.1703	0.997497	0.172801
AT3G22235	0.980359	1.21615	-0.235793
AT2G39850	1.10682	1.3862	-0.279375
AT2G17750	0.598624	0.594342	0.00428226
AT1G65681	1.54314	1.74166	-0.198521
AT5G37910	1.82218	1.91321	-0.0910314
AT4G21030	0.634395	0.199718	0.434677
AT2G18720	0.70351	0.414217	0.289294
AT1G74620	1.21999	1.08901	0.130988
AT5G05420	-0.0140015	-0.0763358	0.0623343
AT2G07792	0.568533	0.917119	-0.348585
AT3G23060	0.760462	0.779277	-0.0188145
AT4G05130	0.613603	0.758582	-0.14498
AT5G11320	1.53949	1.56583	-0.0263424
AT5G15680	-0.540576	-0.64085	0.100274
AT3G14880	1.11511	1.31671	-0.201605
AT5G66340	0.597653	0.685233	-0.0875797
AT2G16190	1.62514	2.03305	-0.407906
AT1G50310	0.180492	0.166992	0.0135002
AT5G05355	1.07904	2.20143	-1.12239
AT3G25573	1.22654	1.41089	-0.184351
AT1G62515	1.31246	1.42493	-0.112461
AT1G49430	0.82449	0.709227	0.115262
AT5G06345	1.07651	1.13338	-0.0568728
AT5G59120	0.455693	0.351847	0.103846
AT1G28660	0.619152	0.234971	0.384181
AT4G03545	0.786935	1.56756	-0.780627
AT5G40560	1.28476	1.36407	-0.0793026
AT4G08215	0.288955	0.226458	0.0624971
AT3G28917	1.64223	1.98982	-0.347584
AT3G14820	1.50781	1.42403	0.0837721
AT2G44110	0.473275	0.394163	0.0791123
AT2G37805	1.42882	1.4329	-0.00408666
AT5G13320	0.518094	0.457875	0.0602191
AT4G30410	1.3627	1.40016	-0.0374589
AT4G27140	1.61276	2.16118	-0.548419
AT5G04347	1.50485	1.67557	-0.170714
AT3G03280	1.02519	1.09024	-0.0650436
AT1G47480	0.160331	0.295569	-0.135238
AT1G42980	0.254864	-0.0377163	0.29258
AT3G08455	2.15038	1.92403	0.226346
AT4G37580	0.580366	0.707264	-0.126898
AT1G22900	0.769126	1.35842	-0.589297
AT5G11050	1.49203	1.71746	-0.225426
AT4G00225	1.40697	0.958061	0.448906
AT3G01680	0.163135	0.309581	-0.146447
AT2G07826	0.695877	1.12994	-0.434062
AT5G61700	1.28476	1.53709	-0.252329
AT3G49470	-0.221927	-0.212057	-0.0098707
AT1G69140	1.54334	2.14606	-0.602726
AT5G03335	0.425987	-0.0204637	0.446451
AT2G19490	-0.419392	-0.523144	0.103753
AT1G35180	0.795759	0.46243	0.333329
AT2G07641	1.17065	1.92088	-0.750226
AT1G31983	0.981046	1.48219	-0.501146
AT1G35210	0.55548	0.972405	-0.416925
AT1G63030	0.631813	1.00685	-0.375034
AT5G07160	1.92986	1.82271	0.107141
AT2G06315	0.979962	0.681402	0.29856
AT1G69818	0.726351	0.610854	0.115497
AT1G66440	0.571862	0.799134	-0.227273
AT2G19425	1.19855	1.48407	-0.285519
AT5G11565	0.878497	0.993678	-0.115181
AT3G30724	1.16889	1.22301	-0.0541167
AT5G42250	0.744579	0.555036	0.189542
AT1G66320	1.978	2.40013	-0.422131
AT5G16460	1.48865	1.26848	0.220169
AT1G33890	1.29431	1.47269	-0.178384
AT5G02035	1.89573	1.53844	0.357294
AT3G22492	0.835097	0.681209	0.153887
AT2G33270	0.844475	0.517	0.327475
AT5G65590	1.77194	2.13866	-0.366721
AT1G70080	1.46467	1.41902	0.0456503
AT1G69580	0.248787	-0.0991436	0.34793
AT1G47320	0.931658	0.935841	-0.00418307
AT4G34970	0.241154	0.28952	-0.0483663
AT5G60470	1.70809	1.83715	-0.129061
AT4G33610	0.116123	0.440341	-0.324218
AT4G01360	0.659844	0.654372	0.00547199
AT5G52790	-0.433952	-0.484846	0.0508945
AT2G24660	0.656944	0.651726	0.00521812
AT5G44020	0.305292	0.184192	0.1211
AT2G28760	0.42833	0.363036	0.065294
AT4G23882	1.07012	1.02769	0.0424228
AT2G02520	-0.087701	-0.205752	0.118051
AT4G18940	0.833375	0.983603	-0.150228
AT3G59845	0.527969	0.39654	0.131428
AT1G69080	0.616496	1.07954	-0.463045
AT1G31400	0.0526165	0.251553	-0.198937
AT3G08040	0.86001	0.822722	0.0372882
AT5G24540	1.98025	2.19623	-0.215977
AT1G73300	-0.00696482	0.195024	-0.201989
AT4G10265	0.60883	0.275016	0.333814
AT5G20260	-0.111149	-0.0746328	-0.0365162
AT1G50130	-0.0600009	0.0323635	-0.0923644
AT5G52740	0.938255	1.39294	-0.454683
AT1G73570	-0.790571	-0.570804	-0.219768
AT1G65750	0.963845	1.07419	-0.110346
AT5G14070	1.18195	1.04452	0.13743
AT5G44870	0.918861	0.993167	-0.0743066
AT2G02060	1.0887	1.31871	-0.230002
AT2G30130	1.35749	1.90168	-0.544195
AT3G22040	1.34028	1.75013	-0.409853
AT5G50115	1.52798	1.66646	-0.138478
AT4G29640	1.88029	2.27314	-0.392846
AT5G39250	-0.0553551	-0.513345	0.45799
AT2G03300	1.07383	1.27293	-0.199104
AT3G52980	0.93817	0.540589	0.397581
AT1G04500	0.800201	0.468414	0.331787
AT1G21130	0.617613	0.66378	-0.0461668
AT1G43180	0.496743	0.46223	0.0345134
AT5G48430	0.583556	0.949803	-0.366248
AT2G39175	1.48252	1.91436	-0.431842
AT5G05915	0.778637	0.356527	0.42211
AT5G61740	0.805151	0.797375	0.00777669
AT3G04625	1.32302	1.86351	-0.540496
AT1G44740	0.406412	0.681698	-0.275286
AT4G33220	0.885829	0.893461	-0.00763164
AT4G24660	1.53173	1.45311	0.0786233
AT4G16590	1.06869	1.26779	-0.199101
AT2G07813	0.589625	0.909956	-0.320331
AT3G48550	1.77236	1.9321	-0.159741
AT4G29580	1.54444	1.61864	-0.074196
AT1G60787	0.412092	0.402665	0.00942699
AT5G50190	0.576467	-0.00863142	0.585098
AT1G77210	-0.0486954	-0.331281	0.282586
AT1G26796	1.46006	1.59646	-0.136393
AT5G48710	0.361124	0.34263	0.0184936
AT2G04005	0.217975	0.275323	-0.0573485
AT4G16095	0.767329	0.698721	0.0686079
AT5G09805	0.651249	0.96167	-0.310421
AT3G47480	1.1398	1.39709	-0.257287
AT3G01030	0.127787	-0.369911	0.497697
AT1G68500	0.596736	0.981091	-0.384355
AT1G43886	-0.362505	-0.33651	-0.0259951
AT5G60978	1.54568	1.84046	-0.294773
AT2G16575	0.297163	0.821173	-0.52401
AT5G41250	0.753064	0.530308	0.222756
AT3G44220	0.953171	0.818544	0.134627
AT4G38010	0.228901	-0.113173	0.342074
AT4G25910	-0.27851	-0.524061	0.245552
AT3G28910	0.5916	1.15593	-0.564329
AT1G77760	0.359808	0.611317	-0.251508
AT3G24780	0.881278	1.26814	-0.386865
AT1G24062	0.762432	0.575747	0.186685
AT5G35600	1.34928	1.3785	-0.0292243
AT5G37620	0.861508	1.1401	-0.278596
AT4G02955	0.802388	1.01796	-0.215567
AT1G53820	0.689935	1.07134	-0.381401
AT5G56620	1.36275	1.51086	-0.148112
AT5G07040	0.478907	0.557429	-0.0785222
AT1G51900	1.85291	2.07307	-0.220162
AT3G26782	-0.269888	-0.671871	0.401983
AT4G22090	1.49892	1.61433	-0.115411
AT4G07115	0.890955	1.36109	-0.470133
AT1G20350	0.412412	0.561568	-0.149156
AT3G24270	1.17335	1.15516	0.0181941
AT2G32680	0.530539	-0.0739182	0.604457
AT1G22370	0.792162	0.869144	-0.0769825
AT4G15320	1.75773	1.92245	-0.164721
AT1G32020	0.411699	0.447445	-0.0357461
AT3G03465	1.08926	0.72075	0.368506
AT2G08495	0.584146	0.838023	-0.253878
AT4G35640	0.261146	0.220439	0.0407076
AT4G08160	0.375373	0.377972	-0.00259892
AT1G52695	1.50601	1.45202	0.0539857
AT1G04180	0.475518	0.663641	-0.188124
AT4G17920	0.3833	0.2934	0.0899001
AT5G54062	1.01186	0.98138	0.0304795
AT1G07373	1.30752	1.38433	-0.0768089
AT2G19890	0.913978	1.13864	-0.224665
AT2G45400	0.512064	0.885791	-0.373727
AT1G14950	2.08337	2.17445	-0.0910826
AT2G29160	0.140686	0.145547	-0.00486094
AT5G05925	0.450957	0.520876	-0.069919
AT4G00883	1.73613	2.38926	-0.65313
AT1G55660	1.01869	0.65625	0.362445
AT1G09373	0.331791	0.403896	-0.0721053
AT1G10260	0.879405	0.660009	0.219396
AT1G33750	1.3278	1.53902	-0.211223
AT1G61270	1.55923	1.50101	0.0582241
AT4G33735	0.400532	0.637529	-0.236998
AT4G19633	0.940834	0.671072	0.269762
AT4G00120	2.14272	2.22741	-0.084684
AT1G23740	0.314249	-0.374269	0.688518
AT4G05740	1.25966	0.447258	0.812399
AT2G07785	0.789245	0.96404	-0.174795
AT1G52000	0.746774	0.904496	-0.157722
AT1G52990	0.759477	0.499608	0.259869
AT4G04095	0.942743	1.25887	-0.316123
AT1G31310	1.82524	1.90545	-0.080212
AT3G55677	0.807409	0.87239	-0.0649809
AT5G48510	0.610147	0.802916	-0.192769
AT4G28365	1.30716	1.829	-0.521841
AT2G02580	0.252309	0.313985	-0.0616756
AT5G55560	0.559096	0.849428	-0.290333
AT5G37860	0.17139	0.043022	0.128368
AT2G25820	1.50621	1.77165	-0.265441
AT4G02300	1.44786	1.18163	0.266226
AT2G25330	1.111	1.1394	-0.0283972
AT1G47595	0.594568	0.29821	0.296358
AT4G08770	0.759903	0.928904	-0.169002
AT4G03565	0.680255	1.05756	-0.377306
AT1G72140	1.41522	1.6135	-0.198285
AT2G21140	1.6687	1.47283	0.195865
AT1G05291	1.73252	1.67886	0.0536638
AT1G66465	-0.0294332	-0.0554556	0.0260224
AT1G14420	0.312244	0.199463	0.112781
AT4G15460	0.733631	0.692108	0.0415233
AT5G38120	1.35094	1.44182	-0.0908794
AT1G67900	-0.111642	-0.0620615	-0.0495806
AT3G16650	0.738369	0.181741	0.556628
AT3G16590	1.34573	1.73458	-0.388854
AT1G18310	0.169317	-0.0175244	0.186842
AT5G37730	1.58415	1.67462	-0.0904682
AT5G14345	0.630324	1.20159	-0.57127
AT5G63660	1.04849	1.10621	-0.0577144
AT2G35960	0.854624	1.01692	-0.162291
AT2G32540	1.54889	1.67969	-0.130808
AT3G10845	0.515069	0.61372	-0.0986505
AT1G78476	1.118	0.414056	0.703939
AT1G13300	0.55115	1.57647	-1.02532
AT1G66990	0.909867	0.8362	0.0736667
AT1G11450	1.44164	1.27122	0.170425
AT2G46720	1.01486	1.2873	-0.272441
AT2G28970	1.30895	1.5207	-0.211748
AT1G29005	1.37983	1.50437	-0.124541
AT1G47350	1.42905	1.6886	-0.259548
AT5G51610	0.973491	0.927751	0.0457397
AT1G06103	0.906394	0.822479	0.0839142
AT3G56390	1.4266	1.54333	-0.116726
AT3G19660	0.335072	0.549108	-0.214036
AT5G46320	0.967435	0.439503	0.527932
AT1G24010	1.61079	2.06135	-0.450558
AT4G28395	1.85411	2.34102	-0.486909
AT4G30280	1.26208	1.25384	0.00824889
AT1G21300	1.47155	1.98909	-0.517545
AT4G25160	-0.374881	-0.862228	0.487348
AT2G03250	1.45308	1.53591	-0.0828317
AT1G32660	1.49405	1.68513	-0.191076
AT1G21150	-0.158258	-0.146177	-0.0120804
AT3G04990	1.60882	1.73308	-0.124253
AT3G16117	0.873762	0.160439	0.713323
AT1G62420	1.24802	1.38548	-0.13746
AT3G46613	1.50837	1.88407	-0.375697
AT5G57620	1.62324	2.05215	-0.428912
AT4G03620	0.635439	0.413693	0.221746
AT3G46840	0.0341463	0.0365475	-0.00240128
AT4G08715	1.34669	0.83428	0.512408
AT2G45110	1.38044	1.77223	-0.39179
AT1G09790	0.835398	0.652284	0.183113
AT5G65100	0.585554	0.43147	0.154084
AT2G07799	1.61485	1.75713	-0.142279
AT1G60270	0.6188	0.561021	0.0577791
AT1G11806	0.912592	0.754818	0.157774
AT2G03955	0.709499	0.584833	0.124666
AT1G25400	0.590653	0.671429	-0.0807754
AT3G06370	0.152253	0.259036	-0.106783
AT1G08027	0.696125	0.693929	0.00219637
AT5G49240	1.2306	1.33158	-0.100985
AT1G77980	0.378166	0.03804	0.340126
AT1G43140	1.48946	1.76921	-0.279751
AT1G32040	-0.185255	-0.487004	0.301749
AT1G09735	1.21714	0.802626	0.414512
AT3G02375	0.66095	0.475687	0.185263
AT5G45970	1.27262	1.46892	-0.196301
AT2G23900	0.895505	1.06129	-0.165781
AT1G49770	0.92885	0.859736	0.0691136
AT3G28330	1.61128	1.91259	-0.301309
AT1G07767	1.21891	1.2702	-0.0512898
AT1G51300	1.7672	2.10704	-0.339846
AT1G56150	1.12525	1.35719	-0.231943
AT2G02120	0.818592	0.744553	0.0740386
AT1G75520	1.8473	2.2991	-0.451801
AT5G03260	-0.0161328	-0.0042803	-0.0118525
AT5G01370	0.801485	0.978213	-0.176728
AT4G11190	1.34118	1.41131	-0.0701256
AT5G26920	0.961283	0.996472	-0.0351887
AT4G37950	1.17435	1.2212	-0.0468496
AT5G57130	0.741803	0.812147	-0.0703438
AT3G47400	1.05875	0.878447	0.180303
AT4G19810	1.36874	1.74314	-0.374401
AT2G32000	-0.787417	-0.749844	-0.0375731
AT5G37732	0.74204	1.38521	-0.643172
AT4G13345	0.243844	0.0343836	0.209461
AT4G36250	0.321065	0.310304	0.0107614
AT3G01185	0.349479	0.420985	-0.071506
AT3G61500	0.646217	0.684588	-0.038371
AT1G33080	0.990484	1.25437	-0.263883
AT5G66815	1.36869	1.94336	-0.57467
AT2G27930	0.635333	0.933807	-0.298474
AT1G64290	0.648955	1.07382	-0.424864
AT2G05425	0.923965	0.509539	0.414426
AT3G51171	0.740987	0.902088	-0.1611
AT2G34204	1.39932	1.65223	-0.252903
AT3G50740	0.556347	0.875121	-0.318774
AT3G19600	-0.0439359	0.198673	-0.242609
AT2G20080	1.3247	1.85584	-0.531137
AT3G60100	-0.122061	-0.157178	0.0351163
AT3G58795	0.186747	0.592141	-0.405394
AT1G62810	0.0876065	0.0253435	0.0622629
AT5G00615	1.20006	0.660816	0.539247
AT1G68280	1.58848	1.78701	-0.198531
AT3G58310	1.02218	1.34014	-0.317959
AT1G05580	1.11664	1.34075	-0.224106
AT1G50880	0.859278	1.3918	-0.532521
AT1G27671	0.274334	0.126827	0.147507
AT2G16225	1.30489	0.776076	0.528814
AT5G39420	0.804058	0.814891	-0.0108339
AT3G46086	1.75126	2.19034	-0.439073
AT2G07405	1.23906	1.07653	0.162525
AT1G44830	0.690066	0.722452	-0.0323853
AT4G15396	1.7527	1.2708	0.481894
AT1G09585	0.982861	0.915165	0.0676959
AT3G32030	0.454365	0.523319	-0.0689539
AT1G09563	1.67578	1.4298	0.24598
AT4G23370	1.70148	1.71878	-0.0173034
AT3G01080	1.51616	1.67056	-0.154405
AT1G61630	1.16794	1.25662	-0.0886743
AT1G28590	1.28187	1.49464	-0.212769
AT5G05855	0.948993	0.349782	0.599211
AT5G38450	1.15275	1.36402	-0.211267
AT5G17345	1.00353	1.42304	-0.419503
AT1G24145	1.0676	1.13846	-0.0708582
AT3G55580	1.30299	0.833697	0.469296
AT1G68170	1.61936	1.60244	0.016916
AT5G11660	0.596242	0.0535296	0.542712
AT4G14810	1.52087	1.49576	0.0251146
AT1G60080	-0.153334	-0.277766	0.124432
AT2G44030	1.42864	1.68938	-0.260733
AT2G45650	1.2386	1.46964	-0.231037
AT5G20620	-0.616204	-0.789762	0.173558
AT5G40020	0.424764	0.297236	0.127528
AT2G30940	0.488882	0.415984	0.0728982
AT3G06962	1.60511	1.85522	-0.250108
AT4G13240	0.581925	0.463363	0.118562
AT5G28490	1.9348	2.13999	-0.205193
AT1G51240	1.38723	1.27206	0.115168
AT3G59160	0.470088	0.168523	0.301565
AT3G25655	0.682662	0.92746	-0.244797
AT3G05495	0.277897	0.128648	0.149248
AT4G12900	0.724315	0.472707	0.251608
AT5G56830	0.226901	0.118218	0.108683
AT3G44718	0.976798	0.638228	0.338569
AT1G23270	0.220269	0.354124	-0.133855
AT3G51190	1.36571	1.32243	0.0432768
AT5G65850	0.596282	1.33894	-0.742658
AT5G62320	0.00272038	0.0250121	-0.0222917
AT4G06800	0.403303	0.220141	0.183162
AT2G19640	-0.643319	-0.670254	0.0269348
AT5G23950	0.950152	1.45834	-0.508187
AT2G01340	0.909737	0.930597	-0.0208595
AT1G76720	-0.642124	-0.404548	-0.237576
AT5G55080	0.619235	0.923494	-0.304259
AT2G47040	1.82047	2.25007	-0.429606
AT2G30770	1.60856	1.92586	-0.317301
AT3G48231	1.1861	1.14078	0.0453188
AT2G28630	1.70802	2.05865	-0.350629
AT3G53770	0.979583	1.08082	-0.101242
AT2G03290	2.27095	2.15529	0.115658
AT5G07465	0.750767	1.02956	-0.278792
AT3G61150	1.05555	1.27844	-0.222896
AT4G09025	0.61387	0.552845	0.0610246
AT4G25410	1.65418	2.11579	-0.461617
AT3G01331	0.78166	0.780314	0.00134595
AT5G44330	-0.0214906	-0.0457452	0.0242546
AT5G05430	0.478594	0.692292	-0.213698
AT4G26280	1.66703	1.88631	-0.21928
AT3G17260	1.18033	1.46653	-0.286191
AT3G04425	0.572692	0.0737188	0.498974
AT1G30210	0.895059	1.09227	-0.197206
AT2G39320	1.33639	1.23716	0.0992353
AT1G70270	1.60196	1.72445	-0.122489
AT1G34580	0.968178	1.094	-0.125822
AT1G02050	-0.000603388	-0.219186	0.218582
AT5G50870	-0.309418	-0.522654	0.213236
AT1G66500	0.21808	-0.321607	0.539686
AT1G04987	0.779967	1.0007	-0.220736
AT5G56200	0.463062	0.633728	-0.170666
AT2G26050	0.527563	0.718715	-0.191152
AT4G00180	2.04879	2.3711	-0.32231
AT4G09110	1.09854	0.997171	0.101372
AT3G45940	0.41381	0.163156	0.250655
AT5G67060	1.172	1.50877	-0.336773
AT3G16530	0.533539	0.739685	-0.206146
AT3G22565	0.880105	0.862921	0.0171844
AT1G56040	1.36494	1.20667	0.15827
AT5G65730	1.02239	1.11355	-0.091157
AT4G08045	1.44244	1.57014	-0.127705
AT4G24300	-0.0798535	0.114199	-0.194053
AT4G18390	1.73032	2.50935	-0.779039
AT5G48070	1.10912	0.899178	0.209946
AT4G22510	1.52099	1.67331	-0.152326
AT3G11435	1.19263	1.73545	-0.542821
AT3G21980	1.73866	1.91407	-0.175405
AT4G07265	0.751819	0.967985	-0.216166
AT1G68825	0.869351	0.506191	0.36316
AT3G15370	1.05491	1.14097	-0.0860598
AT3G50755	0.295294	0.460147	-0.164853
AT3G11430	1.25126	1.72465	-0.473386
AT1G49100	1.34924	1.5155	-0.166259
AT2G45450	0.689976	0.676969	0.0130071
AT2G26695	1.14935	1.27387	-0.124521
AT2G23880	0.652214	0.563848	0.0883655
AT1G02580	1.56874	1.6158	-0.0470585
AT4G15750	1.42071	1.46011	-0.0394067
AT2G44560	0.960842	1.13269	-0.171843
AT3G04290	1.64455	1.8086	-0.164053
AT2G16005	1.33505	1.34851	-0.0134615
AT2G36190	1.42757	1.23377	0.193802
AT4G33330	0.688341	1.04869	-0.360352
AT3G11150	1.41999	1.67776	-0.257767
AT2G29790	1.33032	1.53382	-0.203494
AT3G03540	0.344157	0.0640176	0.280139
AT4G14250	0.704329	0.559545	0.144784
AT4G06055	1.07344	0.871963	0.201475
AT3G09940	0.41621	0.605271	-0.18906
AT2G07735	1.38822	2.1279	-0.739678
AT3G51860	0.241984	0.144536	0.0974482
AT1G65485	0.622662	1.29638	-0.673718
AT1G55800	-0.473242	-0.410781	-0.0624613
AT2G07734	1.47538	1.89011	-0.414728
AT5G17820	0.999038	0.790286	0.208752
AT5G66400	1.73125	2.22978	-0.498532
AT5G46960	1.17106	1.02295	0.148109
AT4G07090	1.25285	1.16813	0.0847279
AT2G09040	1.0745	1.20158	-0.127081
AT3G45560	1.65635	1.65936	-0.00300706
AT1G33300	0.83969	0.257232	0.582457
AT1G60180	0.88621	0.896884	-0.0106744
AT5G01320	0.193562	0.412615	-0.219053
AT5G39690	0.507602	0.252692	0.25491
AT5G05145	0.982957	1.25579	-0.272831
AT5G37210	0.6305	0.260436	0.370064
AT1G52140	1.89553	1.94528	-0.0497426
AT4G38213	1.37529	1.64143	-0.266143
AT1G60410	2.16657	2.23404	-0.0674647
AT3G60120	1.48661	1.74612	-0.259508
AT3G53640	1.07523	1.29064	-0.215408
AT2G37790	0.201774	-0.425761	0.627535
AT1G07923	0.240889	0.566849	-0.32596
AT4G35733	1.17993	1.35541	-0.175479
AT2G45760	1.49145	1.80972	-0.318263
AT2G06185	1.10948	1.34699	-0.23751
AT4G33870	0.212433	-0.175904	0.388337
AT3G01240	1.49369	1.86323	-0.369542
AT1G49110	1.1107	1.61567	-0.504966
AT1G07433	1.11612	1.06711	0.0490074
AT4G08495	0.862559	0.610739	0.25182
AT3G26180	0.256501	0.106606	0.149895
AT3G43860	1.58633	1.73256	-0.146239
AT5G24560	1.68146	1.59528	0.086179
AT5G00560	0.745599	0.933029	-0.18743
AT1G71050	0.93054	1.45349	-0.522947
AT1G77650	1.7243	1.85393	-0.129636
AT5G25340	0.563027	0.313687	0.24934
AT5G36925	0.943988	0.754825	0.189163
AT5G43840	0.984548	1.1869	-0.202355
AT5G54030	0.455619	0.405408	0.0502109
AT5G10180	1.61607	1.70014	-0.084077
AT5G58390	1.62773	1.95086	-0.323123
AT5G37320	0.680738	0.638686	0.0420514
AT5G33355	1.16938	1.6052	-0.435818
AT1G19620	1.43782	1.56969	-0.131873
AT2G29040	0.642393	0.477615	0.164778
AT5G07540	1.9927	2.29621	-0.303503
AT1G08357	2.22008	1.99893	0.221145
AT2G34610	0.658315	0.875406	-0.21709
AT1G66960	1.34376	1.60596	-0.262206
AT5G07195	0.286002	0.0699133	0.216089
AT2G30750	1.23249	1.58005	-0.34756
AT4G11393	1.31805	1.38744	-0.0693918
AT3G09520	1.13077	1.29261	-0.161836
AT2G37010	1.25398	1.24634	0.00764405
AT2G05515	1.39255	1.20326	0.18929
AT4G09665	0.826334	0.557888	0.268447
AT5G42180	0.270384	0.329496	-0.059112
AT5G43610	0.740921	1.05927	-0.318345
AT2G46640	1.7132	1.94398	-0.230782
AT2G08315	1.03989	0.553853	0.486035
AT2G05235	0.39969	0.818563	-0.418873
AT3G22800	0.271338	0.895289	-0.623951
AT1G21326	1.00252	1.23459	-0.232072
AT5G07495	0.463572	-0.0150682	0.47864
AT4G05995	0.742885	1.0409	-0.29801
AT2G27670	1.43487	1.30309	0.131779
AT2G26820	0.649754	0.721281	-0.0715261
AT1G68230	0.402237	0.646888	-0.244651
AT3G08255	1.63447	1.68486	-0.0503929
AT4G18910	0.372801	0.236102	0.136699
AT2G07555	0.716066	0.758655	-0.0425894
AT2G21490	0.806686	1.03947	-0.232785
AT5G03055	1.22073	1.66857	-0.447844
AT4G15310	1.6228	2.03845	-0.415651
AT5G41570	1.59307	1.87379	-0.280718
AT2G07865	0.594536	1.20134	-0.606802
AT1G63550	-0.242274	-0.0489372	-0.193337
AT1G06800	-0.470428	-0.532517	0.0620884
AT5G26262	0.0864891	0.204574	-0.118085
AT2G39530	1.24019	1.62622	-0.386033
AT1G52830	1.42638	1.7507	-0.324323
AT3G13830	0.468488	0.570595	-0.102107
AT1G68320	1.37718	1.29515	0.0820255
AT5G14995	0.0217116	0.0620279	-0.0403163
AT1G08223	0.863205	1.22543	-0.36222
AT1G20800	1.5303	1.64336	-0.113063
AT2G24700	0.660444	0.270952	0.389493
AT2G19420	1.18296	1.0635	0.119459
AT4G39010	1.02456	1.22069	-0.196133
AT5G56990	1.4503	1.57825	-0.127956
AT5G00620	1.29969	1.10714	0.192547
AT4G09600	1.26073	0.931375	0.329354
AT1G23160	1.55177	1.84848	-0.296708
AT3G44765	1.76633	1.31915	0.447172
AT3G57540	0.361602	0.349411	0.012191
AT1G65760	1.30879	1.47028	-0.161498
AT2G25160	0.440778	0.425575	0.015203
AT1G08230	0.426136	0.121033	0.305103
AT3G42180	0.369678	0.239319	0.130359
AT2G07693	0.65582	0.992258	-0.336437
AT3G08295	0.987312	1.19927	-0.211954
AT1G04747	0.704129	0.684648	0.0194805
AT5G19260	0.427942	0.49654	-0.0685986
AT5G01885	-0.00769683	0.282116	-0.289813
AT4G13290	1.35269	1.86023	-0.507535
AT3G27720	-0.259842	0.0114666	-0.271309
AT1G09555	1.19475	0.977532	0.217216
AT2G32630	-0.449634	-0.487334	0.0377004
AT5G65230	1.45712	1.96397	-0.506853
AT1G48810	1.08266	1.02683	0.0558357
AT3G53960	0.817165	0.594209	0.222956
AT2G03500	1.8086	2.21458	-0.405977
AT2G47260	0.767839	1.04331	-0.27547
AT1G09093	0.960916	0.879401	0.0815141
AT1G03170	0.182265	0.131311	0.0509544
AT2G00910	1.17381	1.42942	-0.255608
AT3G01880	0.890108	1.11709	-0.226982
AT1G76830	0.716597	0.963067	-0.24647
AT1G04280	0.313072	0.116013	0.197059
AT4G26950	0.896716	0.776269	0.120447
AT5G57650	0.728033	0.279901	0.448132
AT3G54700	0.469627	0.439285	0.0303428
AT1G55020	-0.226195	-0.41016	0.183965
AT1G21529	0.785555	0.822015	-0.0364593
AT5G41500	1.51282	1.76343	-0.250604
AT4G21370	1.0406	1.06869	-0.0280886
AT4G03157	0.644956	0.524982	0.119974
AT4G04490	0.217286	0.23125	-0.0139643
AT3G55240	1.89883	2.11069	-0.21186
AT1G02790	1.54073	1.34522	0.195501
AT4G21840	1.08343	1.18185	-0.0984159
AT3G26934	0.705491	0.455032	0.250459
AT4G31820	0.062332	-0.181124	0.243457
AT2G17590	0.839388	0.758091	0.081297
AT1G47389	1.68762	2.13203	-0.444414
AT2G31110	0.332646	0.417833	-0.0851875
AT5G53905	-0.0741966	-0.0675125	-0.0066841
AT4G27170	1.42032	1.74447	-0.324148
AT2G34925	0.489012	0.772065	-0.283053
AT5G34871	0.228315	0.490568	-0.262253
AT4G33120	0.538384	0.630792	-0.0924085
AT1G79420	0.670565	1.06037	-0.389808
AT2G24800	0.840092	0.552556	0.287536
AT1G52070	1.79997	1.96434	-0.164376
AT3G17060	1.03932	1.13302	-0.0937015
AT1G33280	1.35445	1.32947	0.0249882
AT5G65980	0.319131	0.404013	-0.0848818
AT3G46360	1.20721	1.76498	-0.557772
AT4G08450	0.899832	0.878138	0.0216939
AT5G57785	1.65052	1.995	-0.344479
AT3G49200	0.636264	0.667097	-0.0308329
AT1G59810	0.939867	0.891489	0.0483781
AT1G28306	2.06325	2.05823	0.00502508
AT2G31020	0.220769	0.296906	-0.0761367
AT1G32650	0.47434	1.01497	-0.540631
AT4G06365	1.67399	2.23809	-0.564097
AT5G12236	-0.0746417	-0.0942603	0.0196186
AT4G16235	-0.441406	0.510755	-0.952161
AT4G05170	0.068832	0.804366	-0.735534
AT5G42600	1.94542	2.10565	-0.160221
AT4G12890	1.43714	1.48057	-0.0434274
AT1G05320	0.0510193	-0.183477	0.234496
AT3G07815	0.832389	1.26344	-0.43105
AT5G09970	1.63524	1.77983	-0.144597
AT1G08933	1.24193	1.56729	-0.325356
AT1G06357	0.851571	1.33952	-0.487952
AT2G34650	-0.469007	-0.233038	-0.235969
AT1G78820	0.754172	0.99418	-0.240008
AT2G27570	0.0600368	-0.000511032	0.0605478
AT1G08765	1.38299	1.33086	0.0521236
AT1G03790	1.71709	1.88257	-0.165482
AT1G68750	1.36013	1.47245	-0.112314
AT1G22065	0.679034	0.0185499	0.660484
AT5G56820	0.599442	0.551526	0.0479162
AT2G43060	1.17221	2.06931	-0.897105
AT3G02695	0.88963	0.86233	0.0273001
AT5G06335	1.75435	2.12451	-0.370162
AT4G18920	0.885858	1.23253	-0.346677
AT5G56490	0.457956	0.30007	0.157885
AT5G22460	0.336988	-0.0427791	0.379767
AT5G07690	1.27904	1.33142	-0.0523775
AT5G05120	0.973996	0.277689	0.696307
AT2G18880	0.491291	0.433376	0.0579144
AT1G05527	0.631414	0.837229	-0.205815
AT5G15950	0.529157	0.374544	0.154613
AT4G35360	-0.467148	-0.881456	0.414308
AT4G00114	0.352113	0.745834	-0.39372
AT5G64790	1.53801	1.72055	-0.182542
AT5G65800	1.17927	1.4162	-0.236926
AT4G13610	1.63202	1.87729	-0.245271
AT5G07760	0.653546	0.457702	0.195844
AT5G36870	0.940879	1.02777	-0.0868953
AT5G57780	1.70156	1.63608	0.0654735
AT1G23985	-0.336067	-0.200363	-0.135705
AT4G00390	1.48958	1.50412	-0.0145394
AT3G09400	1.10529	1.22227	-0.116982
AT5G51850	0.715745	-0.00544235	0.721187
AT2G43880	1.43091	1.26433	0.166585
AT2G07935	0.318782	0.469239	-0.150458
AT1G77200	1.20852	1.61009	-0.401576
AT2G07723	1.44746	2.00716	-0.559699
AT4G02270	0.428847	0.684609	-0.255762
AT5G57720	0.509922	0.665857	-0.155935
AT3G49190	0.781792	0.907318	-0.125527
AT1G18200	0.467547	0.53542	-0.0678728
AT1G20860	0.465987	0.308116	0.157871
AT3G44300	0.831324	0.599296	0.232027
AT3G26290	1.09363	0.922452	0.171178
AT4G05790	1.13558	1.4908	-0.35522
AT3G05535	0.397519	0.187835	0.209683
AT1G28160	1.01776	1.44986	-0.432107
AT3G06905	1.72827	2.02264	-0.294378
AT2G23400	0.721652	0.605686	0.115967
AT3G18390	-0.334165	-0.466579	0.132414
AT1G04143	1.22974	1.0127	0.217044
AT1G53250	-0.203984	-0.382654	0.178671
AT3G04420	0.358693	0.143428	0.215265
AT1G21973	2.37445	1.24965	1.1248
AT5G60810	1.13669	0.971415	0.16528
AT4G01180	1.24494	1.27461	-0.0296683
AT5G55856	1.01402	1.1393	-0.125274
AT1G07407	1.6332	1.26217	0.37103
AT3G54450	0.54032	0.515655	0.0246646
AT5G19600	0.572865	0.583409	-0.0105442
AT3G11470	-0.507063	-0.71523	0.208167
AT2G02340	0.741739	0.547999	0.193739
AT3G04005	1.00454	1.91008	-0.905547
AT4G01985	1.29274	1.93462	-0.641885
AT1G05097	2.05284	2.07658	-0.0237392
AT3G61118	0.814101	0.683007	0.131095
AT2G22941	0.569288	0.172279	0.397008
AT5G63600	1.24564	1.58832	-0.342683
AT5G50160	0.660779	0.565262	0.0955166
AT1G20657	1.64352	1.87689	-0.233375
AT4G12500	1.87678	2.30866	-0.431876
AT4G00315	1.45051	1.62182	-0.171308
AT2G32890	1.141	1.16724	-0.0262406
AT2G23130	0.914453	1.05997	-0.145519
AT1G71770	0.902766	0.987475	-0.0847096
AT2G07634	0.675007	0.986089	-0.311081
AT4G30290	1.14023	0.919701	0.220532
AT1G63245	0.812058	0.783664	0.0283944
AT5G54210	1.29504	1.43545	-0.14041
AT4G30460	1.51735	2.17637	-0.659017
AT5G00960	1.21988	0.714892	0.50499
AT2G15042	0.30023	0.41712	-0.116891
AT5G43064	1.14652	1.13274	0.0137836
AT2G34880	0.299846	0.0117617	0.288084
AT2G24615	0.607984	0.323013	0.284972
AT4G35165	1.6601	1.17587	0.48423
AT3G04070	0.38781	0.403141	-0.0153303
AT2G21030	1.14393	1.21961	-0.0756831
AT1G61830	1.21147	1.24666	-0.0351918
AT5G22430	0.743278	0.273229	0.470048
AT4G12280	0.870656	0.50066	0.369996
AT4G33885	1.31528	1.28897	0.0263056
AT2G14220	-0.241297	-0.0686408	-0.172656
AT5G25330	1.54835	2.02804	-0.479689
AT5G19530	0.736806	0.86379	-0.126984
AT5G05113	0.836628	1.70531	-0.868681
AT3G23220	1.89918	2.38077	-0.481589
AT1G07720	1.19096	1.42656	-0.235603
AT3G20580	0.69343	0.699213	-0.0057826
AT1G48325	1.1546	1.20695	-0.0523479
AT2G02650	1.52412	1.88245	-0.358332
AT2G02630	1.1375	1.38009	-0.242594
AT1G26310	1.84507	2.04892	-0.203851
AT2G38530	1.64554	1.3808	0.264741
AT5G17950	1.0884	1.30264	-0.214242
AT1G06113	1.45478	1.38137	0.0734099
AT2G31082	1.6914	1.80195	-0.110552
AT4G10865	0.75137	0.955036	-0.203666
AT5G08575	1.31808	1.37347	-0.0553945
AT3G59600	-0.0438992	-0.274186	0.230287
AT1G76200	-0.417399	-0.675574	0.258175
AT1G59453	-0.0196111	0.161073	-0.180684
AT5G02795	0.741996	0.438158	0.303838
AT1G24657	0.68885	0.68826	0.000589685
AT3G60790	0.921522	1.21245	-0.290928
AT2G42475	1.38653	1.52573	-0.139202
AT2G31560	0.33991	0.413374	-0.0734634
AT1G75930	1.76157	1.89023	-0.128661
AT1G77700	1.08001	1.25658	-0.176563
AT1G69935	-0.116069	-0.0805978	-0.0354714
AT3G01305	0.708224	0.491362	0.216862
AT4G28560	0.284042	0.511298	-0.227256
AT4G32580	0.668803	0.790211	-0.121408
AT1G08017	1.78125	1.34788	0.433373
AT1G54550	1.29966	1.53258	-0.232923
AT4G22517	1.45056	1.47536	-0.0247998
AT4G21930	0.982872	1.29662	-0.313753
AT3G16670	1.74204	2.17272	-0.43068
AT3G29050	1.19941	1.551	-0.351591
AT5G28000	0.123914	0.330805	-0.206891
AT3G61470	0.678069	0.577839	0.10023
AT5G16235	0.596949	0.828851	-0.231903
AT4G05180	0.961949	1.02383	-0.0618833
AT3G19070	1.66766	2.02337	-0.355712
AT1G28650	1.0111	0.778759	0.232346
AT1G18760	1.56234	1.75865	-0.196304
AT2G17064	0.70992	0.754726	-0.0448056
AT1G78470	1.66458	1.66193	0.00265584
AT2G01990	1.03074	1.24903	-0.218294
AT1G31255	1.30812	0.920996	0.387123
AT5G38435	1.47083	1.40695	0.0638874
AT1G18230	1.02771	0.392348	0.635362
AT5G40300	0.117143	-0.3075	0.424643
AT5G53020	-0.505744	-0.733932	0.228187
AT2G44383	-0.0942358	0.425624	-0.51986
AT1G74810	-0.0325035	-0.267414	0.234911
AT1G52827	0.733378	0.713492	0.0198854
AT4G02870	1.11535	1.24378	-0.128428
AT1G06280	1.45594	2.01495	-0.559012
AT2G04655	0.438614	0.181584	0.25703
AT5G01680	0.525642	0.167911	0.357731
AT3G10080	0.362954	0.689966	-0.327012
AT1G08465	2.04332	2.41464	-0.371316
AT1G32970	-0.280785	-0.0876115	-0.193174
AT5G07475	0.848142	0.655161	0.192982
AT4G08345	0.72262	2.24352	-1.5209
AT5G42590	1.1975	1.3261	-0.128605
AT4G29770	0.508201	0.58693	-0.0787295
AT2G04895	0.0354877	0.524048	-0.488561
AT4G29970	1.2659	1.44822	-0.182322
AT3G17550	1.84107	2.10911	-0.26804
AT2G39010	1.23424	1.50049	-0.266249
AT4G33465	0.383897	0.819378	-0.435481
AT4G22110	1.13044	1.32824	-0.1978
AT3G22125	0.719294	0.520248	0.199045
AT4G20810	0.836267	0.777138	0.0591295
AT5G49250	1.31569	1.1969	0.118794
AT2G17310	1.20657	1.24012	-0.0335545
AT5G55750	1.60807	1.83161	-0.223537
AT2G05715	-0.220606	-0.19662	-0.0239856
AT1G32910	0.207484	0.160561	0.0469234
AT5G27310	0.746946	0.44215	0.304796
AT2G27935	0.707125	0.982631	-0.275507
AT1G58450	1.14796	0.593256	0.554704
AT4G07300	0.611315	0.333189	0.278126
AT3G02705	1.56602	1.02288	0.543145
AT1G78460	1.41636	1.52448	-0.108116
AT4G12220	0.413589	0.71239	-0.298801
AT4G00890	0.633442	0.928937	-0.295495
AT2G27380	0.0524441	-0.264764	0.317208
AT1G72490	0.88895	0.706506	0.182445
AT3G47580	0.0862301	0.319567	-0.233337
AT4G05430	1.14207	0.985465	0.156606
AT5G49340	0.317586	-0.289211	0.606796
AT2G40910	1.113	0.965588	0.147409
AT1G26815	0.353806	0.809684	-0.455878
AT1G65880	1.61691	1.416	0.200916
AT3G22340	1.73272	1.88661	-0.15389
AT5G18690	0.681198	0.985213	-0.304015
AT2G42650	-0.0136463	-0.249511	0.235865
AT5G63087	0.354689	0.635766	-0.281077
AT1G29020	0.41151	0.299037	0.112473
AT5G08060	-0.286835	-0.619039	0.332204
AT2G27535	0.998186	0.711578	0.286608
AT2G21890	1.18758	0.969124	0.218461
AT3G08870	0.389423	0.304227	0.0851958
AT4G34510	0.475878	-0.025516	0.501394
AT3G51820	-0.185217	-0.434856	0.24964
AT3G01085	0.399336	0.257921	0.141415
AT2G34870	0.764877	1.34687	-0.581992
AT4G14661	0.704019	0.477678	0.226341
AT4G01516	0.836074	0.906922	-0.0708478
AT3G14330	-0.212012	-0.708687	0.496675
AT2G16740	1.27023	1.13422	0.136008
AT1G09550	1.49233	1.77428	-0.281947
AT4G19800	1.74237	2.07074	-0.328368
AT3G43890	0.95188	1.35262	-0.400739
AT2G30010	0.508844	0.341873	0.166971
AT3G30530	1.09664	1.06008	0.0365572
AT1G80730	1.05094	1.34029	-0.289353
AT4G13310	1.09317	1.33984	-0.246673
AT1G21330	1.40782	1.25437	0.153442
AT5G26110	0.374054	-0.0288458	0.4029
AT5G18990	0.405865	0.154203	0.251662
AT5G02110	1.57895	1.7391	-0.160156
AT4G23387	1.53172	1.70999	-0.178276
AT2G06145	1.16801	1.42459	-0.256584
AT2G32470	0.193228	0.0406161	0.152612
AT2G17960	1.69323	1.60628	0.0869424
AT4G38030	1.41493	1.54925	-0.134322
AT4G10850	1.07473	1.10982	-0.0350914
AT5G35110	1.70698	1.90267	-0.195689
AT5G05385	1.70642	1.52073	0.185696
AT5G12000	0.699238	0.746513	-0.0472754
AT1G46336	0.34467	0.524834	-0.180163
AT1G78840	0.395094	0.0544152	0.340679
AT5G16336	0.315525	0.033884	0.281641
AT3G00440	1.14537	1.28163	-0.13626
AT3G05005	1.04287	1.44145	-0.398586
AT2G03750	0.867989	0.929965	-0.061976
AT5G37030	0.164763	-0.0327387	0.197502
AT2G07621	0.734078	0.890158	-0.15608
AT5G54820	1.30744	1.52645	-0.219016
AT2G37610	1.66269	1.72646	-0.0637698
AT1G34545	0.879984	0.791918	0.0880662
AT2G28710	0.787633	1.29076	-0.503124
AT1G44940	0.923421	1.11799	-0.194572
AT5G22390	1.62902	1.70518	-0.0761616
AT1G52130	1.53864	1.85744	-0.318797
AT3G12240	-0.0445932	-0.0611996	0.0166064
AT5G52900	0.71245	0.871661	-0.15921
AT2G08610	0.967225	1.31331	-0.34608
AT5G39540	1.12492	1.49321	-0.368289
AT4G19820	1.20099	1.29397	-0.0929766
AT2G24740	1.70123	1.63884	0.0623821
AT1G47810	1.28478	1.81964	-0.534855
AT3G03945	0.588994	1.34663	-0.757634
AT1G33550	1.19683	1.12386	0.0729657
AT3G00850	0.862152	0.763958	0.0981948
AT4G08134	0.295302	0.311566	-0.0162644
AT5G36270	0.921975	1.20913	-0.287159
AT4G23150	0.320158	0.39586	-0.0757018
AT5G06870	0.364352	0.150575	0.213777
AT4G38780	-0.425829	-0.664989	0.23916
AT3G27480	1.12819	1.15017	-0.0219793
AT3G29680	0.954497	1.40325	-0.448756
AT1G51920	1.14155	1.38684	-0.245281
AT5G05815	0.577463	0.851716	-0.274253
AT3G46200	-0.101402	0.0235499	-0.124952
AT4G17860	0.907913	1.07608	-0.168167
AT1G35290	0.738837	0.532662	0.206175
AT5G08005	0.626848	0.389446	0.237401
AT4G11490	0.449997	0.399088	0.0509082
AT2G14695	1.81119	1.79507	0.0161195
AT3G13130	1.43045	1.3828	0.0476506
AT1G48990	1.45575	1.66455	-0.208804
AT1G29080	1.10882	1.2152	-0.106382
AT5G65400	0.640689	-0.398705	1.03939
AT1G08100	1.28282	1.60826	-0.325443
AT1G13840	-0.0121695	1.337	-1.34917
AT3G15534	0.987958	1.17066	-0.182707
AT2G05205	0.772137	0.914135	-0.141998
AT1G63295	1.51448	1.22685	0.287629
AT1G05953	0.548349	-0.0655611	0.61391
AT5G35550	0.565021	0.461628	0.103393
AT5G53510	0.82812	1.05086	-0.222744
AT2G07674	0.420212	0.818422	-0.39821
AT1G04613	0.517344	0.752781	-0.235437
AT5G22380	0.937903	1.05361	-0.115704
AT5G38070	-0.0884358	-0.604121	0.515685
AT3G46400	1.06319	1.12627	-0.0630823
AT3G44980	1.02953	0.750223	0.279308
AT1G73000	0.962353	1.02489	-0.0625415
AT5G04120	1.69556	1.37832	0.317235
AT4G23520	2.10565	2.47512	-0.369471
AT3G63230	1.20769	1.29836	-0.0906734
AT1G63880	1.04292	1.10161	-0.0586933
AT3G15790	-0.409968	-0.452241	0.0422739
AT3G43270	0.616933	0.443843	0.17309
AT1G79110	0.558906	0.297953	0.260953
AT2G07713	1.28679	1.97617	-0.689384
AT1G49860	0.544405	0.794982	-0.250577
AT3G26815	1.7656	2.15397	-0.38837
AT3G25270	1.1786	1.48682	-0.30822
AT1G49005	0.73734	0.597087	0.140253
AT1G18970	0.462479	0.25142	0.211059
AT2G14670	0.441354	0.762622	-0.321268
AT5G62848	1.57085	1.14981	0.421039
AT3G23130	2.11324	2.20149	-0.0882527
AT3G10340	0.679681	0.493848	0.185833
AT5G52830	0.242664	0.673856	-0.431192
AT1G72430	0.681297	0.800018	-0.11872
AT5G07535	1.41488	1.15099	0.263892
AT1G06877	0.498641	0.579924	-0.0812836
AT2G22810	1.47949	1.46883	0.0106632
AT1G09565	1.46762	1.42862	0.0389982
AT1G11210	0.476329	0.170942	0.305387
AT3G18955	0.847454	0.863487	-0.0160337
AT5G49630	1.15625	0.958319	0.197929
AT4G06905	0.592735	-0.24854	0.841275
AT1G66630	1.46454	1.69742	-0.232879
AT3G05727	0.809507	1.18802	-0.378508
AT3G09530	0.494415	0.309932	0.184482
AT4G23990	1.32896	1.4426	-0.113645
AT1G31640	-0.254351	-0.106707	-0.147643
AT1G05587	1.18021	1.15845	0.0217602
AT5G38750	1.10788	1.21936	-0.111483
AT2G05145	0.262038	0.880129	-0.618091
AT4G20230	1.15761	1.57552	-0.417907
AT5G56850	0.798601	0.00127439	0.797327
AT5G22250	0.600675	-0.17168	0.772356
AT1G78760	0.993459	0.898103	0.0953556
AT1G44542	1.49056	1.40221	0.0883565
AT5G17430	1.24638	1.46726	-0.22088
AT3G62220	-0.184067	-0.304709	0.120642
AT5G10000	0.664431	0.129274	0.535157
AT1G09495	0.291379	0.492899	-0.20152
AT1G09507	0.941076	-0.0345749	0.975651
AT4G23250	0.270487	0.285584	-0.0150977
AT3G03265	1.18603	1.68482	-0.498794
AT1G56640	1.48368	1.16211	0.321566
AT5G46610	0.989628	0.860115	0.129513
AT1G28430	1.09727	1.02734	0.0699367
AT2G19500	1.00972	1.35949	-0.349773
AT1G12190	1.34822	1.27263	0.0755894
AT3G06020	1.2792	1.38172	-0.102522
AT2G47880	1.81531	2.03753	-0.22222
AT5G46930	0.40138	0.236633	0.164746
AT2G28140	0.578565	1.28464	-0.706079
AT3G17150	1.22456	1.05963	0.164928
AT5G47900	0.479788	0.366743	0.113045
AT3G58290	1.37693	1.37595	0.000987645
AT5G61110	1.43413	1.34339	0.0907362
AT1G13370	1.56431	1.76467	-0.200361
AT2G36030	1.46606	1.63187	-0.165815
AT2G07631	0.733884	1.02058	-0.286701
AT5G09145	0.188432	-0.285033	0.473465
AT3G62180	1.6769	2.03572	-0.358823
AT1G51490	1.61216	1.83139	-0.219233
AT3G14480	1.19336	1.67368	-0.480317
AT1G58037	0.674887	0.808046	-0.133159
AT5G00955	1.15892	0.741194	0.41773
AT4G03525	1.44787	2.13607	-0.688205
AT1G60870	0.211477	0.303009	-0.0915323
AT1G69870	1.48812	1.48624	0.00188526
AT2G02080	1.78204	2.12554	-0.343504
AT1G07863	1.19526	0.501525	0.693732
AT1G24260	2.21188	2.56792	-0.356048
AT2G07784	0.570538	0.794723	-0.224185
AT5G56320	0.323466	0.24565	0.0778161
AT2G04265	0.943289	0.653209	0.29008
AT1G52495	1.65648	2.02349	-0.367009
AT5G63350	1.60703	1.92085	-0.313829
AT1G68960	0.198891	0.305516	-0.106624
AT2G31432	0.468179	0.386142	0.0820371
AT1G06383	1.23908	0.882684	0.356395
AT5G06790	0.938742	0.382358	0.556384
AT5G53610	1.14998	1.06969	0.0802891
AT3G13760	0.561467	0.668165	-0.106699
AT3G58220	-0.0373078	-0.264283	0.226975
AT5G03695	1.99991	2.30355	-0.303642
AT1G11500	0.631682	0.594696	0.0369865
AT5G02555	1.05916	1.55669	-0.497523
AT3G46860	0.0923563	0.47596	-0.383604
AT1G75040	1.26255	1.2325	0.0300504
AT1G07985	0.331401	0.425972	-0.0945709
AT3G04200	0.884922	1.18024	-0.295323
AT5G66390	1.51719	1.95448	-0.437283
AT4G12050	0.190511	0.33593	-0.145419
AT2G15400	0.515987	0.264697	0.25129
AT2G14490	1.0893	1.18335	-0.0940477
AT2G04480	0.405407	0.845139	-0.439731
AT2G05255	0.785586	0.983262	-0.197675
AT5G57440	-0.265936	-0.586276	0.32034
AT4G05055	0.730493	0.788899	-0.0584057
AT1G67640	0.500793	0.518945	-0.0181517
AT1G11230	1.84634	2.36744	-0.521103
AT3G51390	-0.390438	-0.439391	0.0489527
AT4G35150	1.25211	1.24055	0.0115655
AT4G09930	0.857278	0.268056	0.589222
AT5G52680	1.10357	1.35926	-0.255691
AT3G48720	0.679	0.715319	-0.0363189
AT1G22210	0.795649	0.775995	0.0196541
AT1G44080	1.60325	1.81886	-0.215609
AT5G07930	1.43804	1.71861	-0.280574
AT1G32049	1.53715	2.24226	-0.70511
AT1G18050	-0.12107	-0.108088	-0.0129817
AT5G08225	0.866328	1.06258	-0.196254
AT1G14755	1.07303	1.06224	0.0107876
AT4G03275	0.768806	0.610142	0.158664
AT3G18660	0.477283	0.285993	0.19129
AT4G28750	0.387847	0.589571	-0.201724
AT5G63720	0.107661	0.247076	-0.139415
AT3G58790	0.199365	0.196846	0.00251931
AT1G04127	0.713068	1.14008	-0.427011
AT2G18970	0.473007	0.600983	-0.127977
AT1G60330	1.24227	1.0328	0.209463
AT1G29140	0.593555	0.737991	-0.144436
AT4G03170	1.51381	1.36442	0.149389
AT1G55110	1.24954	0.992531	0.25701
AT3G22060	1.27923	1.47927	-0.200045
AT1G55420	1.0029	1.4032	-0.400295
AT1G67775	0.884836	0.540639	0.344197
AT1G73590	0.556347	0.633568	-0.0772217
AT3G60900	0.719515	0.74392	-0.024405
AT2G02635	0.461826	0.450888	0.0109385
AT1G57730	0.386115	0.372046	0.014069
AT1G21470	1.52666	1.8033	-0.276637
AT1G47590	0.307297	0.579201	-0.271905
AT1G61105	1.88932	1.51541	0.373914
AT5G25310	0.31623	0.0710383	0.245191
AT1G08283	1.83109	1.61786	0.21323
AT3G28770	0.335312	0.335482	-0.000169873
AT3G17320	1.59903	1.63877	-0.0397349
AT3G44240	0.428355	0.314621	0.113734
AT4G18870	1.15323	0.908624	0.244607
AT4G16990	1.26995	1.43073	-0.160786
AT3G61280	0.936486	1.11913	-0.182645
AT1G43020	0.709951	1.01011	-0.300159
AT1G14130	0.0769282	-0.110982	0.18791
AT4G12930	1.54691	1.89228	-0.345373
AT1G23660	1.57525	1.87624	-0.300985
AT3G03355	1.35523	1.92332	-0.568094
AT1G35630	0.527721	0.396698	0.131023
AT3G15536	0.0821416	0.351141	-0.269
AT3G10460	0.587657	0.954594	-0.366937
AT4G28100	0.285414	-0.0390244	0.324438
AT5G37220	1.12348	0.742257	0.381221
AT1G56240	1.07018	1.15918	-0.0890047
AT5G52150	1.9505	1.7393	0.211198
AT1G67000	0.995274	1.06699	-0.0717119
AT2G37740	2.13004	2.46203	-0.331995
AT5G03765	1.04438	0.507703	0.536677
AT3G18670	0.736344	0.714073	0.0222709
AT5G54365	1.03795	0.886792	0.151154
AT2G18590	1.22186	1.28745	-0.065592
AT1G26945	1.6793	1.18942	0.48988
AT2G23010	1.05458	0.860144	0.19444
AT1G67870	1.39195	1.65855	-0.266592
AT2G28850	1.4257	1.48741	-0.0617129
AT5G09105	1.47242	1.40086	0.0715675
AT1G06350	1.61186	2.00283	-0.390975
AT5G09750	1.65914	2.18348	-0.524336
AT1G66220	1.83506	2.01904	-0.183979
AT2G17060	1.02151	1.4152	-0.393693
AT2G07756	1.36007	1.74016	-0.380086
AT3G45577	0.818173	1.15839	-0.340218
AT4G22400	1.16314	1.72458	-0.561441
AT4G02733	1.78795	1.9296	-0.141647
AT1G26390	1.3325	1.54313	-0.210639
AT2G19000	1.48834	1.4597	0.0286363
AT1G28695	1.47761	1.90436	-0.426757
AT1G75160	0.459686	0.479852	-0.0201655
AT3G07585	0.198387	0.00323608	0.195151
AT3G09155	1.75447	2.15378	-0.399309
AT3G08005	0.684432	0.0410056	0.643426
AT1G66420	0.564948	0.314819	0.250129
AT3G18960	-0.0716302	0.0375757	-0.109206
AT1G51820	1.32004	1.58505	-0.265006
AT4G27852	-0.284971	-0.0710253	-0.213946
AT4G15360	1.45456	1.7199	-0.265345
AT1G52460	1.80067	1.84398	-0.0433051
AT5G39220	0.645963	0.0669394	0.579024
AT1G68390	0.47974	0.675879	-0.196139
AT3G29636	0.739294	1.11083	-0.371538
AT3G00200	0.861877	1.05434	-0.192465
AT5G25250	0.954797	0.662267	0.292529
AT1G09817	1.08784	0.23772	0.85012
AT2G21840	0.0887362	0.265627	-0.176891
AT5G15040	1.52499	2.01628	-0.491288
AT1G78370	0.735776	0.551835	0.183941
AT5G53637	1.61599	1.9006	-0.284606
AT4G17695	1.78597	1.81524	-0.0292657
AT2G19810	0.266469	-0.154696	0.421165
AT4G11653	0.489591	0.545237	-0.0556461
AT5G55330	0.519028	0.669895	-0.150867
AT5G44220	1.79834	1.74004	0.058291
AT4G22050	1.43507	1.62967	-0.194601
AT3G49280	0.752863	1.10695	-0.354084
AT4G31615	0.437561	0.121479	0.316082
AT3G57260	1.02803	0.875001	0.153032
AT3G21770	0.263036	0.0158715	0.247165
AT3G18957	0.707713	0.740231	-0.0325181
AT5G40420	0.0676631	-0.0581744	0.125837
AT1G80050	0.185629	-0.00499103	0.19062
AT3G09285	0.403317	0.570817	-0.167499
AT1G60120	0.750798	0.661288	0.0895097
AT1G50090	0.843013	0.983236	-0.140223
AT5G11590	1.20831	1.26439	-0.0560875
AT2G32670	0.384924	0.410119	-0.0251954
AT4G08530	-0.255222	-0.330299	0.0750775
AT1G62280	1.05885	0.531591	0.527256
AT3G21965	1.47159	1.62996	-0.158372
AT1G27460	-0.342485	-0.602193	0.259708
AT5G28690	0.521113	0.658433	-0.13732
AT5G39471	1.44325	1.55313	-0.10988
AT3G26250	0.436734	0.970879	-0.534145
AT5G66300	1.80087	2.22725	-0.426381
AT3G45690	0.754431	0.514057	0.240375
AT1G73870	1.16788	1.2915	-0.123614
AT2G26870	1.50733	1.32934	0.177994
AT2G31945	0.66763	0.792108	-0.124478
AT4G32540	1.22894	1.75192	-0.522975
AT5G62060	0.768978	0.804053	-0.0350747
AT1G35490	0.276666	0.37851	-0.101844
AT1G51220	1.82678	2.06444	-0.237653
AT5G05565	1.55007	1.32309	0.226986
AT5G03105	0.611552	1.01799	-0.406434
AT1G49260	1.65516	1.95108	-0.295911
AT3G50480	0.987183	0.913099	0.0740837
AT3G29791	0.193447	0.564578	-0.37113
AT1G12010	0.632029	0.71931	-0.0872814
AT2G02280	0.780484	0.661406	0.119078
AT1G06697	0.226932	0.362734	-0.135802
AT2G09115	1.10172	0.858936	0.24278
AT4G24010	0.566379	0.473916	0.0924628
AT3G50570	1.14612	1.17363	-0.0275096
AT3G26830	0.473642	0.454371	0.0192703
AT2G36970	0.84962	0.81749	0.0321302
AT1G19640	1.67258	1.74575	-0.0731712
AT2G22930	0.447558	0.418032	0.0295256
AT1G23147	1.0419	1.32494	-0.283046
AT3G52790	1.60562	1.9372	-0.33158
AT3G56890	-0.0350974	-0.288631	0.253534
AT1G48830	-0.610995	-0.660592	0.0495977
AT5G50950	0.658251	0.719267	-0.0610159
AT3G03205	1.57054	1.21105	0.359485
AT1G32990	-0.515549	-0.622931	0.107382
AT1G22380	1.29322	1.58297	-0.289755
AT1G24420	-0.0969965	-0.155563	0.0585663
AT4G33860	0.883568	1.00245	-0.118883
AT2G28315	0.210229	0.26408	-0.0538515
AT1G61300	0.632126	0.815299	-0.183173
AT1G15840	1.33681	1.47339	-0.136584
AT4G24000	1.4905	1.25316	0.237341
AT5G46600	0.758154	0.594629	0.163525
AT2G41870	0.695074	0.574937	0.120137
AT4G23220	0.516507	0.339475	0.177033
AT2G02250	1.02516	1.2271	-0.201946
AT5G53780	0.783799	0.582669	0.201131
AT2G08815	-0.060851	0.221704	-0.282555
AT2G24950	0.957263	0.883238	0.0740246
AT2G03180	2.49298	2.37302	0.119958
AT1G68520	1.9119	2.07574	-0.163842
AT3G45755	0.624415	0.736269	-0.111854
AT1G66390	2.06497	1.99822	0.0667444
AT1G19890	1.41527	1.68507	-0.269802
AT2G15029	0.866434	0.137935	0.728498
AT1G17400	0.298368	-0.0175946	0.315963
AT1G65310	1.08023	1.10511	-0.0248738
AT1G07857	1.18347	0.520214	0.66326
AT5G12280	0.628946	0.411241	0.217706
AT2G07745	0.364531	0.847058	-0.482527
AT1G28690	-1.11856	-0.913148	-0.205411
AT5G16740	1.0334	1.04433	-0.0109327
AT5G01675	1.95771	1.37077	0.586942
AT5G54700	1.36531	1.67193	-0.306619
AT2G34320	0.595093	0.238075	0.357018
AT3G53060	1.01362	1.11782	-0.104195
AT4G36700	0.67371	0.336906	0.336803
AT1G63870	0.110855	0.101112	0.00974283
AT1G55673	0.625535	0.641499	-0.0159646
AT5G43810	0.105185	0.3389	-0.233716
AT4G03050	1.56542	1.71253	-0.147109
AT2G18500	0.725659	0.944309	-0.21865
AT2G04255	0.937135	1.24318	-0.306041
AT4G20947	0.4061	0.854855	-0.448755
AT5G23212	1.03334	1.38998	-0.356643
AT4G12960	1.39988	1.68308	-0.283205
AT5G50120	0.931652	1.59109	-0.659442
AT2G24735	1.47861	1.26428	0.214329
AT1G80820	0.373944	0.529392	-0.155448
AT1G48530	0.926082	0.851466	0.074616
AT5G50010	0.166586	-0.136278	0.302864
AT1G28002	0.612801	0.61748	-0.00467821
AT5G10220	0.922628	1.04021	-0.117582
AT2G43580	1.16069	1.08811	0.0725769
AT2G07035	1.51566	1.36438	0.151277
AT5G39900	-0.677499	-0.872117	0.194618
AT3G25493	0.97225	0.876676	0.095574
AT5G50040	1.00239	1.23019	-0.227799
AT1G35540	0.75776	0.499947	0.257814
AT5G26800	-0.4268	-0.585701	0.158901
AT3G22700	1.03879	1.20643	-0.167645
AT2G33160	1.0642	1.24714	-0.18294
AT4G06925	1.00754	0.793967	0.213575
AT4G18900	1.51702	1.57981	-0.0627946
AT3G53305	0.183157	-0.00915592	0.192313
AT5G58890	1.44269	1.83324	-0.390552
AT2G24710	1.17083	1.13798	0.0328464
AT2G16890	1.56725	1.7976	-0.23035
AT1G30190	1.25455	1.16837	0.0861784
AT3G07085	1.41529	1.95806	-0.542771
AT2G26865	0.510561	0.496582	0.0139787
AT1G14550	1.79924	2.12953	-0.330295
AT4G06445	-0.0227118	0.477689	-0.500401
AT4G30074	0.576023	0.530867	0.0451562
AT1G46120	0.0594379	0.279737	-0.220299
AT4G16935	0.764841	0.736312	0.0285287
AT1G05383	0.414874	1.01409	-0.599212
AT3G19310	0.386519	0.551226	-0.164708
AT1G62450	0.7371	0.801571	-0.064471
AT3G04170	1.61139	2.26905	-0.657658
AT5G28515	0.791633	0.548016	0.243617
AT4G08360	1.05549	1.27969	-0.224204
AT3G21050	1.73285	1.47512	0.257724
AT1G58340	0.66366	1.01481	-0.351152
AT1G70840	1.90463	2.12723	-0.222599
AT1G44090	1.04006	1.29512	-0.255054
AT1G08343	1.96306	2.19011	-0.227056
AT2G35612	1.53213	1.85591	-0.323777
AT3G47750	1.32531	1.25352	0.0717909
AT1G10880	1.35846	1.87371	-0.515252
AT5G08695	0.989679	1.05023	-0.0605468
AT5G07260	1.1334	0.946601	0.186796
AT5G08391	0.523864	0.258872	0.264992
AT2G44581	1.29785	1.63499	-0.337136
AT1G07783	1.44589	1.14284	0.303051
AT2G28590	0.863873	0.652999	0.210874
AT3G12850	1.39116	1.56434	-0.173178
AT2G26690	0.759962	0.818577	-0.0586143
AT1G63580	0.497559	0.635348	-0.137789
AT5G02495	0.953954	1.04412	-0.0901625
AT5G06255	1.0275	0.934081	0.0934146
AT5G12270	0.453839	1.08358	-0.62974
AT1G09825	1.20509	1.07009	0.134994
AT4G22650	1.27134	1.49117	-0.21983
AT5G01415	1.26354	0.960723	0.302819
AT3G51895	1.35991	1.30382	0.05609
AT5G46830	1.35543	1.66343	-0.307992
AT4G13100	0.147101	0.0603691	0.0867317
AT1G77110	1.38172	1.37194	0.00978329
AT4G09740	1.09234	0.827216	0.265121
AT3G10510	0.682976	0.574522	0.108454
AT5G38440	0.828285	1.01902	-0.190735
AT4G09480	0.780844	0.471432	0.309412
AT4G08885	0.23068	-0.0376377	0.268317
AT1G69480	0.0773459	0.143308	-0.0659618
AT5G50260	0.536925	0.58016	-0.0432354
AT2G02290	0.694083	0.630097	0.0639868
AT1G71520	1.15163	0.611705	0.539926
AT3G26820	1.54244	1.75314	-0.210703
AT3G19550	0.352931	0.48603	-0.133099
AT3G50460	0.760093	0.71408	0.0460135
AT1G59723	2.05609	2.17259	-0.1165
AT3G60720	1.07819	1.05774	0.020446
AT1G07850	-0.0180213	0.0951655	-0.113187
AT5G26015	0.225405	0.532992	-0.307587
AT3G21840	1.8446	2.3294	-0.484806
AT1G69800	-0.274789	-0.444353	0.169564
AT4G09645	1.93328	1.49727	0.436018
AT4G05985	1.52659	1.94856	-0.42197
AT3G46100	-0.150636	-0.384616	0.23398
AT3G27840	0.894249	1.07765	-0.183398
AT5G57790	0.642659	0.21189	0.430769
AT1G53120	-0.317737	-0.198725	-0.119012
AT3G57270	1.04896	0.636114	0.412845
AT2G29610	0.599025	1.12175	-0.522722
AT1G26790	0.736191	0.701357	0.0348333
AT5G41720	0.492708	0.40807	0.0846376
AT2G23840	1.23698	0.681299	0.555678
AT1G74110	1.43634	1.66124	-0.224895
AT5G49130	1.27482	1.4197	-0.144871
AT2G08215	1.36244	1.49559	-0.133143
AT1G08893	1.20852	1.26197	-0.0534563
AT1G65770	1.36497	1.56423	-0.199253
AT1G21395	1.01814	0.18501	0.833133
AT1G47360	0.0716227	-0.357277	0.428899
AT1G13600	1.0664	1.63342	-0.567024
AT5G44120	1.77439	1.85731	-0.0829197
AT4G03460	0.152174	0.0912909	0.0608832
AT1G26797	1.92637	2.02032	-0.0939541
AT5G62510	0.893554	1.3235	-0.429947
AT2G39518	1.36596	1.4588	-0.0928383
AT3G17230	0.10472	0.0515449	0.053175
AT2G09605	1.31715	1.52195	-0.204802
AT5G48060	1.17619	1.5572	-0.381011
AT4G18720	0.680332	0.939904	-0.259572
AT5G60610	1.49841	1.59541	-0.0969959
AT5G44345	1.89593	2.14566	-0.249735
AT3G04190	1.83114	2.29804	-0.466901
AT5G05300	0.721124	0.856051	-0.134927
AT1G08090	1.55392	1.70179	-0.147878
AT3G06675	0.7751	0.72244	0.0526609
AT2G23860	1.65184	1.18437	0.467464
AT5G20790	0.450618	0.327341	0.123277
AT4G25990	0.671466	0.186026	0.485441
AT1G24220	0.184311	0.00270113	0.18161
AT1G72580	1.84037	1.67195	0.168423
AT1G09747	0.475614	0.191812	0.283802
AT3G24535	0.994419	0.842945	0.151473
AT1G74080	0.796777	1.03008	-0.233308
AT5G53100	0.797458	1.02152	-0.224065
AT2G14420	0.426586	0.477149	-0.0505632
AT3G08415	0.524056	-0.0877367	0.611793
AT1G65360	1.32056	1.48606	-0.165494
AT1G12960	1.28004	1.6988	-0.418764
AT1G05533	0.331604	0.21942	0.112184
AT4G05100	0.584295	1.19311	-0.608818
AT4G01190	1.05689	1.21633	-0.15943
AT1G09147	0.757218	1.20355	-0.44633
AT1G71030	0.279581	0.480215	-0.200634
AT4G09235	0.236954	-0.061353	0.298307
AT5G23220	1.52222	1.94897	-0.426749
AT3G47250	0.813548	0.859446	-0.045898
AT3G27510	0.649946	0.768197	-0.118252
AT4G03610	0.387733	0.296101	0.0916313
AT3G04575	0.938268	0.572353	0.365915
AT2G41231	0.932047	0.760485	0.171562
AT1G21910	0.828309	0.679998	0.148311
AT1G33090	1.57245	1.88509	-0.312638
AT3G60700	0.814497	0.922487	-0.10799
AT3G07850	1.44443	1.79098	-0.346548
AT4G30140	1.28283	1.51627	-0.233443
AT4G32880	0.829761	0.81025	0.0195116
AT3G25165	0.827319	0.995926	-0.168607
AT1G12940	0.379779	0.224776	0.155003
AT4G22170	0.947812	0.976468	-0.0286562
AT4G22530	-0.333596	0.0445686	-0.378164
AT4G19925	1.41063	1.55474	-0.144111
AT3G23960	1.79919	1.96083	-0.161641
AT5G54745	1.19408	1.43988	-0.245797
AT2G07764	1.33428	2.1604	-0.826113
AT2G07811	0.67842	1.04228	-0.363864
AT5G54400	1.1857	1.2846	-0.0989071
AT3G21880	1.35849	1.62291	-0.264417
AT1G44318	1.90172	2.08956	-0.187836
AT1G70880	1.09679	1.53358	-0.43679
AT2G24520	-0.415419	-0.569005	0.153586
AT1G06493	1.1697	1.46642	-0.296724
AT4G01520	2.33679	2.52146	-0.184665
AT5G38344	0.725579	1.09408	-0.368497
AT2G36870	0.547102	0.348565	0.198537
AT1G12180	1.61909	1.99013	-0.371044
AT1G71002	1.65397	1.50406	0.149908
AT1G18780	1.54382	1.49456	0.0492544
AT3G49980	0.672217	0.692484	-0.0202672
AT5G19560	0.276537	0.0931765	0.18336
AT5G09375	2.28517	2.25805	0.0271212
AT1G06907	0.560388	0.77043	-0.210042
AT2G34700	1.42035	1.54464	-0.124294
AT5G25430	0.633404	0.440831	0.192572
AT1G15330	-0.094272	-0.246779	0.152507
AT1G19930	0.692619	0.463736	0.228883
AT4G23360	1.20352	1.5554	-0.35188
AT3G52535	0.427629	0.0145143	0.413115
AT2G31470	1.12464	1.19843	-0.0737923
AT2G28056	1.83542	1.81872	0.0167067
AT1G80990	1.16537	1.21793	-0.0525608
AT5G60090	-0.260254	-0.496773	0.236519
AT3G45570	1.79698	1.98095	-0.183968
AT1G71150	0.520528	0.115519	0.405009
AT4G18990	1.08553	1.24706	-0.161539
AT2G42530	0.744289	0.572062	0.172227
AT4G00885	2.31901	1.93292	0.38609
AT1G11770	0.365879	0.712893	-0.347014
AT5G55855	0.574725	1.2521	-0.677377
AT3G62070	0.183748	0.453618	-0.26987
AT4G13330	0.0293682	-0.0223082	0.0516764
AT1G76955	0.327278	0.107234	0.220044
AT2G48130	0.571121	0.688966	-0.117845
AT1G05583	0.186792	0.686049	-0.499256
AT2G23230	1.21431	1.15991	0.0544015
AT1G22120	1.3755	0.996804	0.378699
AT4G00889	0.678527	1.0181	-0.339569
AT4G04365	2.03167	2.21262	-0.180946
AT5G62162	-0.362169	-0.0827355	-0.279433
AT3G03495	1.24679	1.62063	-0.373849
AT3G08090	0.924511	0.532132	0.39238
AT1G52050	1.75794	1.92527	-0.167325
AT5G24910	0.858706	0.865765	-0.00705864
AT5G08150	1.8988	2.10635	-0.207549
AT5G54370	0.717479	0.91151	-0.194031
AT5G03010	0.571254	0.150068	0.421186
AT3G49780	0.954331	1.00747	-0.0531413
AT5G15110	0.73238	0.757213	-0.0248336
AT3G23250	0.988756	1.20235	-0.213593
AT5G05465	0.972576	1.13921	-0.166636
AT3G20610	0.395531	0.832759	-0.437228
AT5G50130	1.68989	1.81284	-0.122952
AT2G20870	0.026041	0.694742	-0.668701
AT1G12170	1.04619	0.855699	0.19049
AT2G42410	1.27748	1.44039	-0.162906
AT2G13810	1.53329	1.82515	-0.291855
AT1G70560	0.479337	0.309927	0.16941
AT1G32170	0.264996	0.554352	-0.289356
AT1G25530	0.41526	0.188685	0.226576
AT5G03205	0.559972	0.47905	0.0809214
AT1G49225	0.096941	0.0739188	0.0230222
AT4G27160	1.69375	2.39466	-0.700911
AT4G25810	0.667192	0.524245	0.142947
AT5G53870	0.0173083	0.0530559	-0.0357476
AT3G56705	0.693138	0.281234	0.411904
AT2G33190	0.824507	0.651607	0.1729
AT5G62390	-0.597595	-0.701967	0.104372
AT1G62490	-0.394083	-0.413697	0.0196137
AT5G20100	0.679224	0.808913	-0.129689
AT3G16525	0.264385	0.198344	0.0660412
AT2G05400	1.08907	1.38786	-0.298789
AT4G33420	0.994946	1.28232	-0.287373
AT4G07535	1.66643	2.01098	-0.344548
AT2G47160	-0.222067	-0.514678	0.292611
AT5G63225	1.02522	1.25925	-0.234032
AT1G57560	-0.0801702	-0.458761	0.378591
AT5G56300	1.55431	1.75236	-0.198046
AT2G42840	0.884887	0.967519	-0.0826318
AT3G25090	0.574358	0.594226	-0.0198678
AT2G34540	1.47109	1.42391	0.0471807
AT3G21920	0.702031	1.14194	-0.439911
AT2G05345	1.43545	2.06472	-0.629269
AT5G37660	1.27778	1.56016	-0.282382
AT2G45190	2.23308	2.65667	-0.42359
AT1G13200	0.953707	0.888652	0.0650554
AT4G35820	0.34407	-0.0593597	0.40343
AT5G45880	1.59724	1.80241	-0.20517
AT4G27420	1.78871	1.8103	-0.0215965
AT1G02620	1.13991	1.14112	-0.00121627
AT3G04320	1.09976	1.33529	-0.235523
AT3G14810	0.604423	0.57715	0.027273
AT5G06510	-0.168672	-0.0310408	-0.137632
AT2G46880	1.40404	1.48617	-0.082133
AT1G64000	1.73978	2.20127	-0.46149
AT5G05695	0.48627	0.12257	0.3637
AT4G38530	0.188688	0.197733	-0.00904556
AT1G33930	1.29488	1.19219	0.102694
AT2G28180	0.952157	1.12591	-0.173753
AT2G47550	0.960962	1.1392	-0.178234
AT4G20235	1.00346	1.47943	-0.475964
AT5G07560	1.15135	1.55353	-0.402179
AT4G33900	1.05687	1.27106	-0.21419
AT1G35250	0.941345	0.695679	0.245666
AT3G20880	1.81498	2.04547	-0.23049
AT2G18490	1.04928	0.987282	0.0619937
AT4G28397	1.4703	1.14442	0.325879
AT2G06135	0.854337	0.666077	0.18826
AT1G52700	1.25049	1.40094	-0.150456
AT1G60986	1.453	0.409899	1.0431
AT2G23870	1.90414	2.13293	-0.228788
AT2G37540	0.920265	1.08839	-0.168123
AT1G05157	0.969327	1.00827	-0.0389446
AT3G49170	-0.273359	-0.488225	0.214866
AT2G30820	0.390523	0.156179	0.234344
AT3G10720	0.358016	0.340253	0.0177637
AT5G46270	1.19858	1.27868	-0.0800976
AT4G04080	0.606369	0.658178	-0.0518092
AT3G29430	1.0274	1.27174	-0.244346
AT3G45446	-0.290216	-0.391451	0.101235
AT5G05495	0.54787	0.413339	0.134531
AT3G26930	1.37203	1.47062	-0.0985878
AT1G35625	0.0371366	-0.0128937	0.0500303
AT3G16680	0.77767	0.926115	-0.148445
AT5G25320	0.709187	0.609543	0.0996441
AT2G30430	0.726298	0.150082	0.576215
AT3G21210	1.63556	1.7934	-0.157844
AT2G36560	1.33812	1.29061	0.0475023
AT1G02920	0.660366	0.465753	0.194613
AT1G62410	0.784885	0.815234	-0.0303486
AT4G05675	0.647326	0.297454	0.349872
AT1G76210	1.36847	1.80471	-0.436237
AT3G28915	-0.397632	-0.531391	0.133759
AT1G25420	-0.579545	-0.636507	0.0569618
AT1G09115	1.40332	0.628706	0.774615
AT1G12064	1.28746	1.45069	-0.163226
AT2G30290	0.611698	0.651374	-0.0396757
AT5G27380	-0.125556	-0.5007	0.375144
AT2G43530	1.39199	0.68949	0.702504
AT3G28070	0.942551	0.611016	0.331535
AT2G34360	1.4606	1.74156	-0.280961
AT5G17980	0.205812	0.193232	0.0125801
AT4G06460	0.241585	0.924731	-0.683146
AT1G17710	1.28718	1.45404	-0.166859
AT1G56390	1.43208	1.53148	-0.0994004
AT2G24480	0.203618	-0.129734	0.333352
AT2G07080	-0.245845	0.012897	-0.258742
AT1G14240	1.12323	1.32181	-0.198587
AT1G11250	0.962736	0.985394	-0.0226587
AT3G55170	-0.252186	-0.510845	0.258659
AT3G14362	0.662668	0.627639	0.0350292
AT4G07335	1.56801	1.22557	0.342438
AT4G22495	1.68281	2.10672	-0.423918
AT2G17740	0.544406	0.347952	0.196453
AT2G31425	1.03702	1.21625	-0.179227
AT5G43110	1.34303	1.45673	-0.113699
AT3G50940	-0.00748716	-0.0710491	0.063562
AT2G03010	0.469705	0.300377	0.169329
AT1G35910	1.18754	1.28149	-0.0939453
AT4G05475	2.13654	2.23591	-0.0993759
AT3G60160	-0.328563	-0.484327	0.155764
AT5G60010	1.78332	1.87749	-0.0941703
AT1G76800	1.64649	1.81577	-0.169271
AT5G40316	1.53069	1.69839	-0.167697
AT2G15010	1.08245	0.982154	0.1003
AT1G09240	1.26439	1.30219	-0.0377976
AT4G15390	1.38356	1.6907	-0.307136
AT4G05670	0.653544	0.289762	0.363782
AT1G70850	1.38982	2.00401	-0.614185
AT2G44925	1.44591	1.57852	-0.132611
AT3G53232	1.40028	1.55713	-0.156846
AT1G56360	1.29141	1.44835	-0.156935
AT4G22490	1.58102	1.33104	0.249982
AT3G23560	0.0445334	-0.0700332	0.114567
AT1G51050	1.0355	1.10958	-0.0740785
AT5G01120	0.553007	0.391774	0.161233
AT3G19710	1.25687	1.70859	-0.451722
AT1G18835	0.813969	1.22579	-0.411825
AT5G46050	0.96748	0.701144	0.266336
AT1G57570	1.45856	1.61665	-0.158095
AT4G21850	0.678175	0.622651	0.0555245
AT3G00790	0.28125	0.304188	-0.0229381
AT3G27400	1.39868	1.67965	-0.280968
AT2G39590	0.809873	1.10077	-0.290892
AT2G33815	0.420011	0.192445	0.227567
AT1G65920	-0.0287739	-0.373907	0.345133
AT4G15740	0.659372	0.993494	-0.334122
AT1G11915	0.961842	0.99709	-0.0352476
AT3G58280	0.712862	0.390008	0.322854
AT4G23493	0.0361248	-0.124758	0.160883
AT3G22730	1.81117	1.66632	0.144852
AT1G53023	1.0014	1.38757	-0.386173
AT5G61890	1.38388	1.72597	-0.342084
AT1G33440	0.0718043	0.447889	-0.376085
AT1G72290	2.06852	2.29327	-0.224747
AT5G06730	0.469946	0.403621	0.0663254
AT2G13985	0.777923	1.10548	-0.32756
AT3G56275	0.825656	0.539694	0.285963
AT3G31023	0.814389	0.823047	-0.00865724
AT5G19880	1.64606	1.97661	-0.330556
AT5G37920	1.39369	1.69476	-0.301066
AT4G32820	-0.563377	-0.519812	-0.0435645
AT1G09417	0.247539	0.452452	-0.204913
AT4G15690	1.76276	2.04993	-0.287167
AT4G37770	1.60977	2.15819	-0.548412
AT5G19730	0.896418	0.793151	0.103267
AT1G53705	0.518037	0.0283622	0.489675
AT2G29270	-0.31967	-0.324323	0.0046532
AT3G19002	-0.148326	0.103845	-0.252171
AT2G43570	1.70618	1.55006	0.156121
AT3G26295	0.276717	-0.0891873	0.365904
AT5G22990	1.46248	1.06242	0.400066
AT3G26812	1.3021	1.15179	0.15031
AT4G01830	0.689847	0.465484	0.224363
AT5G34780	0.139686	0.404051	-0.264364
AT1G56120	-0.329046	-0.532785	0.203739
AT1G09705	0.42782	0.873377	-0.445557
AT3G07405	1.13626	1.16757	-0.0313097
AT5G02920	1.79478	2.25309	-0.458314
AT4G24980	1.35715	1.41756	-0.0604077
AT1G76960	1.23958	0.879755	0.359821
AT2G07697	0.761297	1.0045	-0.243203
AT3G60090	1.28056	1.87304	-0.592487
AT2G18150	1.53886	1.74637	-0.20751
AT3G05125	0.691119	0.893295	-0.202176
AT2G29260	-0.137545	-0.174021	0.0364754
AT5G59090	0.546331	0.531363	0.0149679
AT5G06620	0.354749	-0.13139	0.486138
AT3G62230	1.73816	1.94822	-0.21006
AT1G41830	0.0757879	0.0176995	0.0580885
AT2G26580	2.08936	2.49744	-0.408086
AT1G18191	0.81342	0.831223	-0.0178025
AT4G31900	1.06923	1.21029	-0.141065
AT1G53708	-0.188195	-0.150366	-0.037829
AT4G09452	0.449916	0.0818109	0.368105
AT4G31610	0.591436	0.327407	0.264029
AT4G17243	0.849394	0.719713	0.129681
AT1G08440	1.19079	1.36791	-0.177129
AT1G34490	0.683314	0.561627	0.121686
AT4G15053	0.643922	0.466387	0.177534
AT3G45760	1.08652	1.04198	0.044542
AT3G01326	1.14044	1.73156	-0.591116
AT2G23220	1.76151	1.77999	-0.0184856
AT3G17227	0.811597	0.521251	0.290345
AT4G24130	1.22754	1.06298	0.164555
AT1G43800	0.995868	1.27742	-0.281553
AT5G16030	0.531004	0.416508	0.114496
AT5G04360	0.139364	-0.349823	0.489187
AT5G18600	1.043	0.877264	0.165739
AT1G06027	1.04829	1.07633	-0.0280473
AT5G04195	1.49382	1.17286	0.320953
AT5G43340	1.68284	2.08412	-0.40128
AT3G16380	-0.0126439	-0.295642	0.282999
AT1G12600	0.654395	0.0736076	0.580787
AT2G41100	0.413427	0.361453	0.0519734
AT3G28380	0.324256	0.118422	0.205834
AT1G08150	1.11968	1.42673	-0.307045
AT3G20160	1.17852	1.61822	-0.439693
AT5G01075	0.556748	0.418945	0.137803
AT3G00750	1.7914	1.80376	-0.0123652
AT4G03153	0.0561532	0.0757275	-0.0195743
AT3G30150	0.208658	-0.0921286	0.300786
AT5G56800	1.09805	0.681394	0.416655
AT5G03600	1.58636	1.94617	-0.359812
AT4G25590	0.377509	0.243697	0.133812
AT4G21895	0.29868	0.442875	-0.144195
AT5G64770	2.06789	2.10187	-0.033982
AT3G13229	1.0925	1.29312	-0.200617
AT1G53160	0.549842	0.811719	-0.261877
AT1G69890	0.503276	0.90929	-0.406014
AT1G15610	0.895223	1.2012	-0.305979
AT5G51310	0.902968	0.941564	-0.0385955
AT2G07695	0.753945	0.943821	-0.189875
AT5G08090	1.20844	1.05874	0.149707
AT3G20210	0.372454	0.12981	0.242644
AT1G24733	1.72205	1.12149	0.600561
AT5G26260	0.521458	0.513081	0.00837741
AT4G12470	1.48872	1.80898	-0.320262
AT3G02935	0.697339	0.706867	-0.00952871
AT2G18010	1.0148	1.20771	-0.192911
AT1G09932	1.55349	1.7018	-0.148304
AT1G16945	1.65333	1.91568	-0.262344
AT2G07707	1.5159	1.87823	-0.362329
AT3G22050	1.36638	1.80762	-0.44124
AT2G29870	0.377245	0.63079	-0.253545
AT1G06763	0.900234	0.326831	0.573403
AT4G08620	0.735031	0.806237	-0.071206
AT4G26483	-0.0617513	0.19965	-0.261401
AT4G09860	0.462683	0.269947	0.192736
AT4G30970	0.204413	-0.169365	0.373779
AT2G15260	0.385393	0.304783	0.0806104
AT3G55690	0.0657842	0.00981577	0.0559684
AT1G11920	1.80515	1.9868	-0.181659
AT4G29035	0.527371	0.118602	0.408768
[truncated: 9,709 more rows]

## Sheet: Root 3_7d_Log2K27_ annot
T1 gene list	Log 2 R-P Enrichment /R-P3 Enrichment	Locus Identifier	Gene Model Description	Gene Model Type	Primary Gene Symbol	All Gene Symbols	Protein ID	TF_FAMILY
AT1G07413	1.88054	AT1G07413	None;(source:Araport11)	long_noncoding_rna			No description
AT4G31877	1.63311	AT4G31877	Encodes a microRNA that targets several SPL family members, including SPL3,4, and 5. By regulating the expression of SPL3 (and probably also SPL4 and SPL5), this microRNA regulates vegetative phase change. MicroRNAs are regulatory RNAs with a mature lengt	miRNA_primary_transcript	to 15415333, exon 2: 15414352 to 15414313, exon 3: 15413822 to 15413759, exon 4: 15413594 to 15413295; mature miRNA and miRNA* are located on exon 1.	MICRORNA156C (MIR156C)	AGP3 [Source:UniProtKB/TrEMBL;Acc:A0A178USX4]
AT4G13251	1.54813	AT4G13251	transposable_element_gene;(source:Araport11);CACTA-like transposase family (Tnp2/En/Spm), has a 6.5e-48 P-value blast match to gb|AAG52024.1|AC022456_5 Tam1-homologous transposon protein TNP2, putative;(source:TAIR10)	transposable_element_gene
AT2G21725	1.46565	AT2G21725	Encodes a defensin-like (DEFL) family protein.	protein_coding			Putative defensin-like protein 79 [Source:UniProtKB/Swiss-Prot;Acc:Q2V470]
AT3G45935	1.43257	AT3G45935	pre-tRNA tRNA-Val (anticodon: AAC);(source:Araport11, TAIR10)	pre_trna			No description
AT1G04327	1.40335	AT1G04327	None;(source:Araport11)	long_noncoding_rna			No description
AT3G09845	1.39837	AT3G09845	None;(source:Araport11)	long_noncoding_rna			At3g22540 [Source:UniProtKB/TrEMBL;Acc:Q9LJ92]
AT2G09155	1.28382	AT2G09155	None;(source:Araport11)	other_rna			No description
AT4G00380	1.27989	AT4G00380	Belongs to a subgroup of SGS3-like proteins that act redundantly in RNA-directed DNA methylation: AT1G15910 (FDM1), AT4G00380 (FDM2), AT3G12550 (FDM3), AT1G13790 (FDM4), AT1G80790 (FDM5).	protein_coding	FACTOR OF DNA METHYLATION 2 (FDM2)	FACTOR OF DNA METHYLATION 2 (FDM2);INVOLVED IN DE NOVO 2 (IDN2) - LIKE 2 (INDL2);IDN2 PARALOG 2 (IDP2)	S-protein homolog 74 [Source:UniProtKB/Swiss- Prot;Acc:Q2HQ46]
AT2G33650	1.24947	AT2G33650	pre-tRNA tRNA-Asp (anticodon: GTC);(source:Araport11, TAIR10)	pre_trna			pre-tRNA [Source:TAIR;Acc:AT2G33650]
AT2G21740	1.24876	AT2G21740	Encodes a small cysteine-rich protein that is secreted by the egg cell during gamete interactions. The regulated secretion of EC1 by the egg cell upon sperm-egg interaction is proposed to ensure the appropriate localization of the cell-fusion machinery in	protein_coding	EGG CELL 1.2 (EC1.2)	EGG CELL 1.2 (EC1.2)	Egg cell-secreted protein 1.2 [Source:UniProtKB/Swiss-Prot;Acc:Q9SJ24]
AT1G04333	1.24731	AT1G04333	None;(source:Araport11)	long_noncoding_rna			No description
AT3G07225	1.23444	AT3G07225	None;(source:Araport11)	long_noncoding_rna			No description
AT2G08100	1.2343	AT2G08100	None;(source:Araport11)	long_noncoding_rna			No description
AT1G09033	1.23054	AT1G09033	None;(source:Araport11)	long_noncoding_rna			No description
AT4G06890	1.20541	AT4G06890	None;(source:Araport11)	long_noncoding_rna			At4g17350 [Source:UniProtKB/TrEMBL;Acc:Q5U1F1]
AT5G03995	1.1974	AT5G03995	hypothetical protein;(source:Araport11)	protein_coding			Esterase/lipase/thioesterase family protein [Source:UniProtKB/TrEMBL;Acc:Q9LFQ7]
AT5G04000	1.19087	AT5G04000	hypothetical protein;(source:Araport11)	protein_coding			No description
AT4G07175	1.15622	AT4G07175	None;(source:Araport11)	long_noncoding_rna			other RNA [Source:TAIR;Acc:AT4G08035]
AT2G04195	1.13701	AT2G04195	None;(source:Araport11)	long_noncoding_rna			No description
AT5G09975	1.13401	AT5G09975	pre-tRNA tRNA-Leu (anticodon: AAG);(source:Araport11, TAIR10)	pre_trna			No description
AT1G21973	1.1248	AT1G21973	Encodes a Plant thionin family protein [pseudogene]	pseudogene
AT2G09120	1.11996	AT2G09120	microRNA ath-MIR5662 precursor;(source:Araport11)	miRNA_primary_transcript	(ATH-MIR5662)		No description
AT2G18340	1.11528	AT2G18340	late embryogenesis abundant domain-containing protein / LEA domain-containing protein;(source:Araport11)	protein_coding			Late embryogenesis abundant domain- containing protein [Source:UniProtKB/TrEMBL;Acc:Q9ZPW6]
AT5G65070	1.11204	AT5G65070	Encodes MADS-box containing FLC paralog. Five splice variants have been identified but not characterized with respect to expression patterns and/or differing function. Overexpression of the gene in the Landsberg ecotype leads to a delay in flowering, tran	protein_coding	MADS AFFECTING FLOWERING 4 (MAF4)	MADS AFFECTING FLOWERING 4 (MAF4)	Putative uncharacterized protein [Source:UniProtKB/TrEMBL;Acc:Q9FM71]	MIKC
AT2G32795	1.10955	AT2G32795	other_RNA;(source:Araport11)	other_rna			other RNA [Source:TAIR;Acc:AT2G32795]
AT5G45680	1.1055	AT5G45680	Peptidyl-Prolyl Isomerase located in chloroplast thylakoid lumen The mRNA is cell-to-cell mobile.	protein_coding	FK506-BINDING PROTEIN 13 (FKBP13)	FK506 BINDING PROTEIN 13 (ATFKBP13);FK506-BINDING PROTEIN 13 (FKBP13)	Gene1000 protein [Source:UniProtKB/TrEMBL;Acc:P94032]
AT5G05645	1.10436	AT5G05645	None;(source:Araport11)	long_noncoding_rna			Protein PLANT CADMIUM RESISTANCE 3 [Source:UniProtKB/Swiss-Prot;Acc:P0CW97]
AT5G43211	1.08387	AT5G43211	hypothetical protein;(source:Araport11)	protein_coding			Protein argonaute 9 [Source:UniProtKB/Swiss- Prot;Acc:Q84VQ0]
AT5G40382	1.0795	AT5G40382	Cytochrome c oxidase subunit Vc family protein;(source:Araport11)	protein_coding			U2.5; snRNA [Source:TAIR;Acc:AT5G09585]
AT1G62290	1.0739	AT1G62290	Saposin-like aspartyl protease family protein;(source:Araport11)	protein_coding	PUTATIVE ASPARTIC PROTEINASE A2 (PASPA2)	PUTATIVE ASPARTIC PROTEINASE A2 (ATPASPA2);PUTATIVE ASPARTIC PROTEINASE A2 (PASPA2)	Aspartic proteinase A2 [Source:UniProtKB/Swiss-Prot;Acc:Q8VYL3]
AT1G05173	1.06877	AT1G05173	None;(source:Araport11)	long_noncoding_rna			No description
AT2G08050	1.06397	AT2G08050	None;(source:Araport11)	long_noncoding_rna			No description
AT4G08465	1.05841	AT4G08465	None;(source:Araport11)	long_noncoding_rna			No description
AT2G04230	1.05467	AT2G04230	FBD, F-box and Leucine Rich Repeat domains containing protein;(source:Araport11)	protein_coding			F-box/FBD/LRR-repeat protein At2g04230 [Source:UniProtKB/Swiss-Prot;Acc:Q6NKX3]
AT4G36280	1.05191	AT4G36280	Member of the microrchidia protein family which have been described as epigenetic regulators and plant immune mediators, contains a hallmark GHKL-type ATPase domain in N-terminus.	protein_coding	CRT1 HOMOLOGUE 1 (CRH1)	CRT1 HOMOLOGUE 1 (CRH1); (ATMORC2);MICRORCHIDIA 2 (MORC2)	GDP-L-galactose phosphorylase 1 [Source:UniProtKB/Swiss-Prot;Acc:Q8RWE8]
AT1G22140	1.0486	AT1G22140	zinc finger CCCH domain protein;(source:Araport11)	protein_coding			At1g22140/F2E2_13 [Source:UniProtKB/TrEMBL;Acc:Q93Z58]
AT1G60986	1.0431	AT1G60986	Encodes a member of a family of small, secreted, cysteine rich proteins with sequence similarity to SCR (S locus cysteine-rich protein).	protein_coding	SCR-LIKE 4 (SCRL4)	SCR-LIKE 4 (SCRL4)	Defensin-like protein 245 [Source:UniProtKB/Swiss-Prot;Acc:P82623]
AT4G17975	1.04294	AT4G17975	pre-tRNA tRNA-Cys (anticodon: GCA);(source:Araport11, TAIR10)	pre_trna			At4g18400 [Source:UniProtKB/TrEMBL;Acc:Q8LEL5]
AT5G65400	1.03939	AT5G65400	alpha/beta-Hydrolases superfamily protein;(source:Araport11)	protein_coding			Emb1379 [Source:UniProtKB/TrEMBL;Acc:A0A178UP32]
AT1G52230	1.03805	AT1G52230	Phosphorylation of this protein is dependent on calcium. The mRNA is cell-to-cell mobile.	protein_coding	PHOTOSYSTEM I SUBUNIT H2 (PSAH2)	PHOTOSYSTEM I SUBUNIT H2 (PSAH2);PHOTOSYSTEM I SUBUNIT H-2 (PSAH-2); (PSI-H)	Photosystem I reaction center subunit VI-2, chloroplastic [Source:UniProtKB/Swiss-Prot;Acc:Q9SUI6]
AT5G24879	1.03192	AT5G24879	This gene encodes a small protein and has either evidence of transcription or purifying selection.	protein_coding			Transmembrane protein [Source:UniProtKB/TrEMBL;Acc:A0A1P8BF06]
AT1G08867	1.02947	AT1G08867	None;(source:Araport11)	long_noncoding_rna			No description
AT1G05263	1.02152	AT1G05263	None;(source:Araport11)	long_noncoding_rna			No description
AT5G06635	1.02105	AT5G06635	None;(source:Araport11)	long_noncoding_rna			ECA1 gametogenesis related family protein [Source:UniProtKB/TrEMBL;Acc:A8MQY6]
AT3G08200	1.01582	AT3G08200	None;(source:Araport11)	long_noncoding_rna			Bric-a-brac protein [Source:UniProtKB/TrEMBL;Acc:Q1G3M6]
AT1G09037	1.01536	AT1G09037	None;(source:Araport11)	long_noncoding_rna			No description
AT2G09020	1.01026	AT2G09020	None;(source:Araport11)	long_noncoding_rna			No description
AT1G73550	0.999923	AT1G73550	Encodes a Protease inhibitor/seed storage/LTP family protein	protein_coding	GLYCOSYLPHOSPHATIDYLINOSITOL-ANCHORED LIPID PROTEIN TRANSFER 8 (LTPG8)	GLYCOSYLPHOSPHATIDYLINOSITOL-ANCHORED LIPID PROTEIN TRANSFER 8 (LTPG8)	Bifunctional inhibitor/lipid-transfer protein/seed storage 2S albumin superfamily protein [Source:UniProtKB/TrEMBL;Acc:B3H587]
AT1G05733	0.997795	AT1G05733	Natural antisense transcript overlaps with AT1G22250;(source:Araport11)	antisense_long_noncoding_rna			No description
AT1G09217	0.98919	AT1G09217	None;(source:Araport11)	long_noncoding_rna			No description
AT1G08057	0.985979	AT1G08057	None;(source:Araport11)	long_noncoding_rna			No description
AT1G09503	0.985239	AT1G09503	None;(source:Araport11)	long_noncoding_rna			No description
AT2G28410	0.979896	AT2G28410	transmembrane protein;(source:Araport11)	protein_coding			Expressed protein [Source:UniProtKB/TrEMBL;Acc:Q9SKM9]
AT4G13264	0.978365	AT4G13264	transposable_element_gene;(source:Araport11);Mutator-like transposase family, has a 4.3e-23 P-value blast match to Q9S9L1 /206-367 Pfam PF03108 MuDR family transposase (MuDr-element domain);(source:TAIR10)	transposable_element_gene
AT1G09507	0.975651	AT1G09507	None;(source:Araport11)	long_noncoding_rna			No description
AT2G39600	0.967863	AT2G39600	pre-tRNA tRNA-Cys (anticodon: GCA);(source:Araport11, TAIR10)	pre_trna			pre-tRNA [Source:TAIR;Acc:AT2G39600]
AT1G06853	0.960124	AT1G06853	None;(source:Araport11)	long_noncoding_rna			No description
AT1G08347	0.947076	AT1G08347	None;(source:Araport11)	small_nucleolar_rna			No description
AT3G11745	0.946638	AT3G11745	transmembrane protein;(source:Araport11)	protein_coding			Auxin canalization protein (DUF828) [Source:UniProtKB/TrEMBL;Acc:Q9LUI0]
AT3G48344	0.946253	AT3G48344	This gene encodes a small protein and has either evidence of transcription or purifying selection.	protein_coding			RNA recognition motif XS domain protein [Source:UniProtKB/TrEMBL;Acc:F4J099]
AT2G09015	0.945359	AT2G09015	None;(source:Araport11)	long_noncoding_rna			No description
AT2G25905	0.938586	AT2G25905	transmembrane protein;(source:Araport11)	protein_coding			Transmembrane protein [Source:UniProtKB/TrEMBL;Acc:A0A1P8B1J7]
AT1G05717	0.937325	AT1G05717	None;(source:Araport11)	long_noncoding_rna			No description
AT2G07425	0.93566	AT2G07425	None;(source:Araport11)	long_noncoding_rna			No description
AT5G38743	0.93413	AT5G38743	hypothetical protein;(source:Araport11)	protein_coding			Acidic endochitinase [Source:UniProtKB/Swiss- Prot;Acc:P19172]
AT3G21730	0.929025	AT3G21730	Dihydroneopterin aldolase;(source:Araport11)	protein_coding	(FOLB3)	(FOLB3)	Probable pectinesterase 30 [Source:UniProtKB/Swiss-Prot;Acc:Q3EAY9]
AT1G12665	0.925667	AT1G12665	Thionin-like gene involved in resistance against the beet cyst nematode (Heterodera schachtii).	protein_coding			Plant thionin family protein [Source:UniProtKB/TrEMBL;Acc:A8MSF3]
AT3G05845	0.902721	AT3G05845	None;(source:Araport11)	long_noncoding_rna			Small acidic protein 2 [Source:UniProtKB/Swiss-Prot;Acc:Q1ECS0]
AT4G24977	0.901652	AT4G24977	Pseudogene of AT4G24972; TPD1 (TAPETUM DETERMINANT 1)	pseudogene
AT4G07145	0.89598	AT4G07145	U1;(source:Araport11)	small_nuclear_rna	(U1-12P)		Putative uncharacterized protein At4g22900 [Source:UniProtKB/TrEMBL;Acc:Q8GYJ5]
AT5G65165	0.895444	AT5G65165	One of three isoforms of the iron-sulfur component of the succinate dehydrogenase complex, a component of the mitochondrial respiratory chain complex II. The product of the nuclear encoded gene is imported into the mitochondrion. Transcripts appear durin	protein_coding	SUCCINATE DEHYDROGENASE 2-3 (SDH2-3)	SUCCINATE DEHYDROGENASE 2-3 (SDH2-3)	Fatty acid amide hydrolase [Source:UniProtKB/Swiss-Prot;Acc:Q7XJJ7]
AT5G08275	0.890482	AT5G08275	Natural antisense transcript overlaps with AT5G55450;(source:Araport11)	antisense_long_noncoding_rna			GTP-binding nuclear protein [Source:UniProtKB/TrEMBL;Acc:A0A178UC18]
AT2G15016	0.886068	AT2G15016	Pseudogene of AT4G00416; MBD3 (methyl-CpG-binding domain 3); DNA binding	pseudogene
AT5G02045	0.879345	AT5G02045	None;(source:Araport11)	long_noncoding_rna			No description
AT3G07485	0.878981	AT3G07485	None;(source:Araport11)	other_rna			PITH domain-containing protein At3g04780 [Source:UniProtKB/Swiss-Prot;Acc:Q9SQZ9]
AT1G20520	0.877422	AT1G20520	DUF241 domain protein, putative (DUF241);(source:Araport11)	protein_coding			F5M15.16 [Source:UniProtKB/TrEMBL;Acc:Q9LMV9]
AT4G09515	0.876605	AT4G09515	None;(source:Araport11)	long_noncoding_rna			Putative defensin-like protein 202 [Source:UniProtKB/Swiss-Prot;Acc:Q2V3J6]
AT3G08105	0.874424	AT3G08105	None;(source:Araport11)	long_noncoding_rna			Cyclin family protein [Source:UniProtKB/TrEMBL;Acc:Q1G3M7]
AT5G38197	0.872727	AT5G38197	Encodes a Protease inhibitor/seed storage/LTP family protein	protein_coding			At5g17160 [Source:UniProtKB/TrEMBL;Acc:Q8L6X8]
AT2G08110	0.872406	AT2G08110	None;(source:Araport11)	long_noncoding_rna			No description
AT1G07997	0.868528	AT1G07997	Natural antisense transcript overlaps with AT1G54790;(source:Araport11)	antisense_long_noncoding_rna			No description
AT3G20220	0.865104	AT3G20220	SAUR-like auxin-responsive protein family;(source:Araport11)	protein_coding	SMALL AUXIN UPREGULATED RNA 47 (SAUR47)	SMALL AUXIN UPREGULATED RNA 47 (SAUR47)	Phosphoglycerate mutase family protein [Source:UniProtKB/TrEMBL;Acc:A0A1I9LN21]
AT5G45277	0.863991	AT5G45277	inhibitor of trypsin/hageman factor-like protein;(source:Araport11)	protein_coding			No description
AT5G35339	0.863063	AT5G35339	pseudogene of Polynucleotidyl transferase;(source:Araport11)	pseudogene
AT3G06019	0.862104	AT3G06019	hypothetical protein;(source:Araport11)	protein_coding			At3g02940 [Source:UniProtKB/TrEMBL;Acc:Q9LDI5]
AT4G35655	0.856653	AT4G35655	RPM1-interacting protein 4 (RIN4) family protein;(source:Araport11)	protein_coding			WAT1-related protein At4g15540 [Source:UniProtKB/Swiss-Prot;Acc:F4JK59]
AT1G52085	0.853887	AT1G52085	pseudogene of Mannose-binding lectin superfamily protein;(source:Araport11)	pseudogene
AT4G00925	0.853797	AT4G00925	hypothetical protein;(source:Araport11)	protein_coding			PttA/En/Spm family plant transposase [Source:UniProtKB/TrEMBL;Acc:A0A1P8B5V0]
AT1G78478	0.852116	AT1G78478	Encodes a microRNA of unknown function. MicroRNAs are regulatory RNAs with a mature length of ~21-nucleotides that are processed from hairpin precursors by Dicer-like enzymes. MicroRNAs can negatively regulate gene expression by attenuating translation or	miRNA_primary_transcript	MICRORNA833A (MIR833A)	MICRORNA833A (MIR833A)	MIR833a; miRNA [Source:TAIR;Acc:AT1G78478]
AT1G09583	0.851358	AT1G09583	None;(source:Araport11)	other_rna			No description
AT1G61542	0.850975	AT1G61542	pseudogenen of kelch repeat-containing F-box family protein	pseudogene
AT1G09817	0.85012	AT1G09817	microRNA ath-MIR833b precursor;(source:Araport11)	miRNA_primary_transcript	(ATH-MIR833B)		No description
AT2G03720	0.849698	AT2G03720	Involved in root hair development	protein_coding	MORPHOGENESIS OF ROOT HAIR 6 (MRH6)	MORPHOGENESIS OF ROOT HAIR 6 (MRH6)	Adenine nucleotide alpha hydrolases-like superfamily protein [Source:UniProtKB/TrEMBL;Acc:A0A1P8AY58]
AT1G05827	0.848563	AT1G05827	None;(source:Araport11)	long_noncoding_rna			No description
AT3G44800	0.847935	AT3G44800	Meprin and TRAF (MATH) homology domain-containing protein;(source:Araport11)	protein_coding			No description
AT5G17140	0.846318	AT5G17140	Cysteine proteinases superfamily protein;(source:Araport11)	protein_coding			No description
AT5G55450	0.84552	AT5G55450	Bifunctional inhibitor/lipid-transfer protein/seed storage 2S albumin superfamily protein;(source:Araport11)	protein_coding	(ATLTP4.4)	(ATLTP4.4)	Defensin-like protein 313 [Source:UniProtKB/Swiss-Prot;Acc:Q3E8K0]
AT3G44766	0.844759	AT3G44766	hypothetical protein;(source:Araport11)	protein_coding			No description
AT1G34281	0.844656	AT1G34281	Pseudogene of AT5G28720; unknown protein	pseudogene
AT2G09525	0.844627	AT2G09525	None;(source:Araport11)	long_noncoding_rna			No description
AT1G12670	0.843784	AT1G12670	Encodes a Plant thionin family protein [pseudogene]	pseudogene
AT4G06905	0.841275	AT4G06905	None;(source:Araport11)	long_noncoding_rna			At4g12990 [Source:UniProtKB/TrEMBL;Acc:Q9SV70]
AT3G09835	0.840737	AT3G09835	None;(source:Araport11)	long_noncoding_rna			LOH2 [Source:UniProtKB/TrEMBL;Acc:A0A178VL39]
AT1G57840	0.837982	AT1G57840	pseudogene of Disease resistance protein (TIR-NBS-LRR class) family;(source:Araport11)	pseudogene
AT3G51410	0.836407	AT3G51410	hypothetical protein (DUF241);(source:Araport11)	protein_coding			Serine/threonine protein phosphatase 2A 57 kDa regulatory subunit B' beta isoform [Source:UniProtKB/Swiss-Prot;Acc:O04376]
AT1G21395	0.833133	AT1G21395	transmembrane protein;(source:Araport11)	protein_coding			unknown protein; BEST Arabidopsis thaliana protein match is: unknown protein (TAIR:AT2G26865.1); Has 35333 Blast hits to 34131 proteins in 2444 species: Archae - 798; Bacteria - 22429; Metazoa - 974; Fungi - 991; Plants - 531; Viruses - 0; Other Euk /.../
AT2G09340	0.832689	AT2G09340	microRNA ath-MIR156j precursor;(source:Araport11)	miRNA_primary_transcript	(ATH-MIR156J)		No description
AT1G32710	0.823971	AT1G32710	Cytochrome c oxidase, subunit Vib family protein;(source:Araport11)	protein_coding			Putative cytochrome c oxidase subunit 6b- like [Source:UniProtKB/Swiss-Prot;Acc:Q9LPJ2]
AT1G78480	0.823139	AT1G78480	Prenyltransferase family protein;(source:Araport11)	protein_coding			F3F9.1 [Source:UniProtKB/TrEMBL;Acc:Q9M9G0]
AT2G42170	0.81818	AT2G42170	Actin family protein;(source:Araport11)	protein_coding			Actin family protein [Source:UniProtKB/TrEMBL;Acc:Q8GWA5]
AT4G02690	0.817887	AT4G02690	Stress induced membrane protein. Mutants show enhanced cell death under stress.	protein_coding	LIFEGUARD 3 (LFG3)	LIFEGUARD 3 (LFG3); (ATLFG3);GOLGI ANTIAPOPTOTIC PROTEIN 3 (GAAP3)	glutamate receptor 2.4 [Source:TAIR;Acc:AT4G31710]
AT5G41663	0.816373	AT5G41663	Encodes a microRNA that targets several TCP family members. MicroRNAs are regulatory RNAs with a mature length of ~21-nucleotides that are processed from hairpin precursors by Dicer-like enzymes. MicroRNAs can negatively regulate gene expression by attenu	miRNA_primary_transcript	MICRORNA319B (MIR319B)	MICRORNA319B (MIR319B);MICRORNA 319 (MIR319)	Putative FBD-associated F-box protein At5g56410 [Source:UniProtKB/Swiss-Prot;Acc:Q9FM90]
AT4G06105	0.814837	AT4G06105	None;(source:Araport11)	long_noncoding_rna			Patellin-5 [Source:UniProtKB/Swiss- Prot;Acc:Q9M0R2]
AT4G05740	0.812399	AT4G05740	None;(source:Araport11)	long_noncoding_rna			Probable sucrose-phosphate synthase 4 [Source:UniProtKB/Swiss-Prot;Acc:F4JLK2]
AT4G10870	0.809918	AT4G10870	hypothetical protein;(source:Araport11)	protein_coding			associated molecule with the SH3 domain of STAM 3 [Source:TAIR;Acc:AT4G16144]
AT2G27560	0.80519	AT2G27560	pre-tRNA tRNA-Lys (anticodon: TTT);(source:Araport11, TAIR10)	pre_trna			pre-tRNA [Source:TAIR;Acc:AT2G27560]
AT1G44890	0.803555	AT1G44890	inner membrane OXA1-like protein;(source:Araport11)	protein_coding			At1g44890 [Source:UniProtKB/TrEMBL;Acc:Q6ICW9]
AT2G32380	0.800776	AT2G32380	Transmembrane protein 97, Putative;(source:Araport11)	protein_coding			At2g32380 [Source:UniProtKB/TrEMBL;Acc:Q9ZV66]
AT3G09015	0.800513	AT3G09015	None;(source:Araport11)	long_noncoding_rna			Zinc finger CCCH domain-containing protein 40 [Source:UniProtKB/Swiss-Prot;Acc:Q93XW7]
AT1G07717	0.800071	AT1G07717	None;(source:Araport11)	long_noncoding_rna			No description
AT1G05813	0.799434	AT1G05813	None;(source:Araport11)	other_rna			No description
AT5G05110	0.797509	AT5G05110	Cystatin/monellin family protein;(source:Araport11)	protein_coding			No description
AT5G56850	0.797327	AT5G56850	hypothetical protein;(source:Araport11)	protein_coding			MIF4G domain and MA3 domain-containing protein [Source:UniProtKB/TrEMBL;Acc:Q67Z79]
AT1G30935	0.795201	AT1G30935	Possibly not a pseudogene based on evidence for transcription (RNA-seq) and translation (Ribo-seq) described in PMID:27791167	pseudogene
AT3G02195	0.794739	AT3G02195	None;(source:Araport11)	long_noncoding_rna			Histone H2B [Source:UniProtKB/TrEMBL;Acc:A0A178V4X7]
AT3G27900	0.793262	AT3G27900	hypothetical protein (DUF1184);(source:Araport11)	protein_coding			Protein C2-DOMAIN ABA-RELATED 4 [Source:UniProtKB/Swiss-Prot;Acc:Q9LVH4]
AT1G21866	0.793105	AT1G21866	Thionin-like gene.	protein_coding			Plant thionin family protein [Source:UniProtKB/TrEMBL;Acc:F4HZQ3]
AT1G08587	0.792969	AT1G08587	None;(source:Araport11)	long_noncoding_rna			No description
AT2G15015	0.792913	AT2G15015	Pseudogene of AT4G00416; MBD3 (methyl-CpG-binding domain 3); DNA binding	pseudogene
AT3G58270	0.791474	AT3G58270	phospholipase-like protein (PEARLI 4) with TRAF-like domain protein;(source:Araport11)	protein_coding			Phospholipase D P1 [Source:UniProtKB/TrEMBL;Acc:A0A1I9LQ40]
AT1G21313	0.789462	AT1G21313	transmembrane protein;(source:Araport11)	protein_coding			Transmembrane protein [Source:UniProtKB/TrEMBL;Acc:A0A1P8ATC7]
AT1G19330	0.7886	AT1G19330	Evening-expressed key component of Sin3-HDAC complex, which bind directly to the CIRCADIAN CLOCK ASSOCIATED 1 (CCA1) and PSEUDO-RESPONSE REGULATOR 9 (PRR9) promoters and catalyze histone 3 (H3) deacetylation at the cognate regions to repress expression, a	protein_coding	SAP30 FUNCTION-RELATED 2 (AFR2)	SAP30 FUNCTION-RELATED 2 (AFR2)	unknown protein; BEST Arabidopsis thaliana protein match is: unknown protein (TAIR:AT1G75060.1); Has 145 Blast hits to 145 proteins in 43 species: Archae - 0; Bacteria - 0; Metazoa - 40; Fungi - 0; Plants - 104; Viruses - 0; Other Eukaryotes - 1 (so /.../
AT4G00270	0.788489	AT4G00270	GeBP is a non canonical, nuclear localized leucine zipper transcription factor that binds G-elements.It is strongly expressed in the vegetative meristem and leaf primordium. It regulates genes down stream of a number of signaling pathways including hormon	protein_coding	GL1 ENHANCER BINDING PROTEIN (GeBP)	GL1 ENHANCER BINDING PROTEIN (GeBP);STOREKEEPER RELATED 1 (STKR1)	MAP kinase kinase 2 [Source:TAIR;Acc:AT4G29810]	GeBP
AT1G07423	0.78575	AT1G07423	None;(source:Araport11)	long_noncoding_rna			No description
AT1G04257	0.785478	AT1G04257	None;(source:Araport11)	long_noncoding_rna			No description
AT1G09370	0.785121	AT1G09370	Plant invertase/pectin methylesterase inhibitor superfamily protein;(source:Araport11)	protein_coding			Plant invertase/pectin methylesterase inhibitor superfamily protein [Source:TAIR;Acc:AT1G09370]
AT2G08930	0.783568	AT2G08930	None;(source:Araport11)	long_noncoding_rna			No description
AT3G01060	0.783236	AT3G01060	lysine-tRNA ligase;(source:Araport11)	protein_coding			Non-specific phospholipase C4 [Source:UniProtKB/Swiss-Prot;Acc:Q9SRQ7]
AT1G31274	0.780792	AT1G31274	Pseudogene of AT5G26622; beta-galactosidase	pseudogene
AT4G13263	0.778822	AT4G13263	ECA1 gametogenesis family protein (DUF784);(source:Araport11)	protein_coding			Pentatricopeptide repeat-containing protein At4g19890 [Source:UniProtKB/Swiss-Prot;Acc:P0C8Q3]
AT4G09115	0.777483	AT4G09115	None;(source:Araport11)	long_noncoding_rna			ATOEP16-S [Source:UniProtKB/TrEMBL;Acc:A0A178V0T8]
AT3G48275	0.776856	AT3G48275	pre-tRNA tRNA-Thr (anticodon: TGT);(source:Araport11, TAIR10)	pre_trna			WVD2-like 1 [Source:TAIR;Acc:AT3G04630]
AT1G77830	0.775287	AT1G77830	RING/U-box superfamily protein;(source:Araport11)	protein_coding			F28K19.4 [Source:UniProtKB/TrEMBL;Acc:Q9SH17]
AT5G57390	0.774929	AT5G57390	Encodes a member of the AP2 family of transcriptional regulators. May be involved in germination and seedling growth. Mutants are resistant to ABA analogs and are resistant to high nitrogen concentrations.essential for the developmental transition betwee	protein_coding	AINTEGUMENTA-LIKE 5 (AIL5)	CHOTTO 1 (CHO1);EMBRYOMAKER (EMK);PLETHORA 5 (PLT5);AINTEGUMENTA-LIKE 5 (AIL5)	ABC transporter I family member 21 [Source:UniProtKB/Swiss-Prot;Acc:Q9XF19]	AP2
AT2G23270	0.77453	AT2G23270	Encoding a precursor protein of a secreted peptide that is responsive to flg22 stimulus. Finetuning role in modulation of immunity through the regulation of SA and JA biosynthesis and signalling pathways.	protein_coding	PRECURSOR OF PAMP-INDUCED PEPTIDE 3 (PREPIP3)	PRECURSOR OF PAMP-INDUCED PEPTIDE 3 (PREPIP3);PAMP-INDUCED SECRETED PEPTIDE 3 (PIP3)	At2g23270 [Source:UniProtKB/TrEMBL;Acc:O22181]
AT3G44830	0.772542	AT3G44830	Lecithin:cholesterol acyltransferase family protein;(source:Araport11)	protein_coding			MIR169I; miRNA [Source:TAIR;Acc:AT3G26812]
AT5G22250	0.772356	AT5G22250	Encodes one of the homologs of the yeast CCR4-associated factor 1: AT3G44260 (CAF1a), AT5G22250 (CAF1b). Has mRNA deadenylation activity. Also plays a role in plant defense responses.	protein_coding	CCR4- ASSOCIATED FACTOR 1B (CAF1b)	CCR4- ASSOCIATED FACTOR 1B (AtCAF1b);CCR4- ASSOCIATED FACTOR 1B (CAF1b)	Transcription factor jumonji (Jmj) family protein / zinc finger (C5HC2 type) family protein [Source:UniProtKB/TrEMBL;Acc:F4KIX0]
AT5G53490	0.772278	AT5G53490	thylakoid lumenal 17.4 kDa protein, chloroplast, identical to SP:P81760 Thylakoid lumenal 17.4 kDa protein, chloroplast precursor (P17.4) {Arabidopsis thaliana}. Putative pentapeptide protein.	protein_coding	THYLAKOID LUMENAL 17.4 KDA PROTEIN (TL17)	THYLAKOID LUMENAL 17.4 KDA PROTEIN (TL17)	Polyadenylate-binding protein 2 [Source:UniProtKB/Swiss-Prot;Acc:Q9FJN9]
AT3G08155	0.767892	AT3G08155	None;(source:Araport11)	long_noncoding_rna			unknown protein; BEST Arabidopsis thaliana protein match is: unknown protein (TAIR:AT3G11290.1); Has 89 Blast hits to 89 proteins in 8 species: Archae - 0; Bacteria - 0; Metazoa - 0; Fungi - 0; Plants - 89; Viruses - 0; Other Eukaryotes - 0 (source: /.../
AT2G07940	0.767324	AT2G07940	None;(source:Araport11)	long_noncoding_rna			No description
AT1G60983	0.766976	AT1G60983	Encodes a member of a family of small, secreted, cysteine rich proteins with sequence similarity to SCR (S locus cysteine-rich protein).	protein_coding	SCR-LIKE 8 (SCRL8)	SCR-LIKE 8 (SCRL8)	Defensin-like protein 250 [Source:UniProtKB/Swiss-Prot;Acc:P82627]
AT1G57790	0.766562	AT1G57790	F-box family protein;(source:Araport11)	protein_coding	FBOX/DUF295-RELATED 1 (ATFDR1)	FBOX/DUF295-RELATED 1 (ATFDR1)	F-box/kelch-repeat protein At1g57790 [Source:UniProtKB/Swiss-Prot;Acc:Q9FVS1]
AT5G13790	0.766238	AT5G13790	AGL15 (AGAMOUS-Like 15) is a member of the MADS domain family of regulatory factors. Although AGL15 is preferentially expressed during embryogenesis, AGL15 is also expressed in leaf primordia, shoot apical meristems and young floral buds, suggesting that	protein_coding	AGAMOUS-LIKE 15 (AGL15)	AGAMOUS-LIKE 15 (AGL15)	Putative pentatricopeptide repeat-containing protein At5g43820 [Source:UniProtKB/Swiss- Prot;Acc:P0C8R0]	MIKC
AT4G19950	0.763286	AT4G19950	polyadenylate-binding protein 1-B-binding protein;(source:Araport11)	protein_coding			No description
AT3G62240	0.762497	AT3G62240	RING/U-box superfamily protein;(source:Araport11)	protein_coding			phosphate transporter 2;1 [Source:TAIR;Acc:AT3G26570]	C2H2
AT5G24960	0.761518	AT5G24960	putative cytochrome P450	protein_coding	CYTOCHROME P450, FAMILY 71, SUBFAMILY A, POLYPEPTIDE 14 (CYP71A14)	CYTOCHROME P450, FAMILY 71, SUBFAMILY A, POLYPEPTIDE 14 (CYP71A14)	C2H2-type zinc finger protein-like [Source:UniProtKB/TrEMBL;Acc:Q9FJV4]
AT1G54750	0.761047	AT1G54750	transposable_element_gene;(source:Araport11);pseudogene, hypothetical protein;(source:TAIR10)	transposable_element_gene
AT5G38230	0.760582	AT5G38230	transposable_element_gene;(source:Araport11);CACTA-like transposase family (Tnp1/En/Spm), has a 8.5e-53 P-value blast match to ref|NP_189784.1| TNP1-related protein (Arabidopsis thaliana) (CACTA-element);(source:TAIR10)	transposable_element_gene
AT5G36100	0.760419	AT5G36100	transmembrane protein;(source:Araport11)	protein_coding			WRKY75 [Source:UniProtKB/TrEMBL;Acc:A0A178UJF4]
AT5G64780	0.760174	AT5G64780	holocarboxylase synthetase;(source:Araport11)	protein_coding			No description
AT5G52355	0.759526	AT5G52355	pre-tRNA tRNA-Ser (anticodon: TGA);(source:Araport11, TAIR10)	pre_trna			At5g10460 [Source:UniProtKB/TrEMBL;Acc:Q6DBI9]
AT1G06757	0.758513	AT1G06757	None;(source:Araport11)	long_noncoding_rna			No description
AT4G03785	0.75562	AT4G03785	None;(source:Araport11)	long_noncoding_rna			Cysteine/histidine-rich C1 domain-containing protein [Source:UniProtKB/TrEMBL;Acc:O04257]
AT3G23145	0.753188	AT3G23145	ATP binding / aminoacyl-tRNA ligase/ nucleotide binding protein;(source:Araport11)	protein_coding			Putative uncharacterized protein [Source:UniProtKB/TrEMBL;Acc:Q9SFV1]
AT5G55508	0.751175	AT5G55508	This gene encodes a small protein and has either evidence of transcription or purifying selection.	protein_coding			tRNA isopentenyltransferase AtIPT9 [Source:UniProtKB/TrEMBL;Acc:F4K2Q7]
AT4G06280	0.749251	AT4G06280	None;(source:Araport11)	long_noncoding_rna			Rop guanine nucleotide exchange factor 3 [Source:UniProtKB/Swiss-Prot;Acc:A4IJ27]
AT3G03955	0.74817	AT3G03955	Natural antisense transcript overlaps with AT3G20210;(source:Araport11)	antisense_long_noncoding_rna			Transducin family protein / WD-40 repeat family protein [Source:UniProtKB/TrEMBL;Acc:Q9LVF2]
AT2G09330	0.743041	AT2G09330	None;(source:Araport11)	long_noncoding_rna			No description
AT3G28345	0.742529	AT3G28345	Encodes an ATP-binding cassette (ABC) transporter. Expressed in the vascular tissue of primary stem.	protein_coding	ATP-BINDING CASSETTE B15 (ABCB15)	ATP-BINDING CASSETTE B15 (ABCB15);MULTI-DRUG RESISTANCE 13 (MDR13)	Probable F-box protein At3g44130 [Source:UniProtKB/Swiss-Prot;Acc:Q9LXQ0]
AT5G03325	0.739784	AT5G03325	None;(source:Araport11)	long_noncoding_rna			No description
AT5G65080	0.73935	AT5G65080	Is upregulated during vernalization and regulates flowering time. Encodes MADS-domain protein. Two variants encoding proteins of 198 and 184 amino acids have been reported.	protein_coding	MADS AFFECTING FLOWERING 5 (MAF5)	AGAMOUS-LIKE 68 (AGL68);MADS AFFECTING FLOWERING 5 (MAF5)	Glycine-rich protein [Source:UniProtKB/TrEMBL;Acc:Q9FM70]	MIKC
AT1G31072	0.738876	AT1G31072	pseudogene of F-box family protein	pseudogene
AT4G07135	0.73792	AT4G07135	None;(source:Araport11)	long_noncoding_rna			Putative uncharacterized protein [Source:UniProtKB/TrEMBL;Acc:Q1PE70]
AT1G51055	0.736557	AT1G51055	FBD-like domain family protein;(source:Araport11)	protein_coding			FBD-like domain family protein [Source:UniProtKB/TrEMBL;Acc:F4I7Z1]
AT2G23660	0.736488	AT2G23660	LOB domain-containing protein 10;(source:Araport11)	protein_coding	LOB DOMAIN-CONTAINING PROTEIN 10 (LBD10)	LOB DOMAIN-CONTAINING PROTEIN 10 (LBD10)	LOB domain-containing protein 10 [Source:UniProtKB/Swiss-Prot;Acc:O64836]	LBD
AT4G26555	0.736223	AT4G26555	FKBP-like peptidyl-prolyl cis-trans isomerase family protein;(source:Araport11)	protein_coding			No description
AT2G38180	0.736095	AT2G38180	SGNH hydrolase-type esterase superfamily protein;(source:Araport11)	protein_coding			GDSL esterase/lipase At2g38180 [Source:UniProtKB/Swiss-Prot;Acc:O80443]
AT1G33810	0.734907	AT1G33810	zinc finger/BTB domain protein;(source:Araport11)	protein_coding			Putative uncharacterized protein [Source:UniProtKB/TrEMBL;Acc:Q8L9M8]
AT1G22250	0.73432	AT1G22250	hypothetical protein;(source:Araport11)	protein_coding			F16L1.2 protein [Source:UniProtKB/TrEMBL;Acc:Q9LM21]
AT2G42388	0.73327	AT2G42388	other_RNA;(source:Araport11)	other_rna			other RNA [Source:TAIR;Acc:AT2G42388]
AT1G53790	0.732805	AT1G53790	F-box and associated interaction domains-containing protein;(source:Araport11)	protein_coding			F-box protein [Source:UniProtKB/TrEMBL;Acc:B3H7F2]
AT1G49940	0.731819	AT1G49940	hypothetical protein;(source:Araport11)	protein_coding			BEST Arabidopsis thaliana protein match is: Tetratricopeptide repeat (TPR)-like superfamily protein (TAIR:AT1G04770.1); Has 40 Blast hits to 40 proteins in 9 species: Archae - 0; Bacteria - 0; Metazoa - 0; Fungi - 0; Plants - 39; Viruses - 0; Other /.../
AT2G15029	0.728498	AT2G15029	hypothetical protein;(source:Araport11)	protein_coding			unknown protein; Has 30201 Blast hits to 17322 proteins in 780 species: Archae - 12; Bacteria - 1396; Metazoa - 17338; Fungi - 3422; Plants - 5037; Viruses - 0; Other Eukaryotes - 2996 (source: NCBI BLink). [Source:TAIR;Acc:AT2G15029]
AT2G09550	0.723851	AT2G09550	None;(source:Araport11)	long_noncoding_rna			No description
AT3G54510	0.722964	AT3G54510	Early-responsive to dehydration stress protein (ERD4);(source:Araport11)	protein_coding			Amino acid transporter ANT1 [Source:UniProtKB/Swiss-Prot;Acc:Q9SF09]
AT4G05665	0.722564	AT4G05665	None;(source:Araport11)	long_noncoding_rna			At4g01960 [Source:UniProtKB/TrEMBL;Acc:Q9SYJ3]
AT5G01470	0.722449	AT5G01470	S-adenosyl-L-methionine-dependent methyltransferases superfamily protein;(source:Araport11)	protein_coding			E3 ubiquitin-protein ligase SGR9, amyloplastic [Source:UniProtKB/Swiss-Prot;Acc:Q8GXF8]
AT1G09500	0.721225	AT1G09500	similar to Eucalyptus gunnii alcohol dehydrogenase of unknown physiological function (GI:1143445), Vigna unguiculata (gi:1854445), NOT a cinnamyl-alcohol dehydrogenase	protein_coding			Alcohol dehydrogenase-like protein [Source:UniProtKB/TrEMBL;Acc:O80533]
AT5G51850	0.721187	AT5G51850	hypothetical protein;(source:Araport11)	protein_coding	TON1 RECRUITING MOTIF 24 (TRM24)	TON1 RECRUITING MOTIF 24 (TRM24)	At5g65340 [Source:UniProtKB/TrEMBL;Acc:Q9FKQ4]
AT3G08700	0.720486	AT3G08700	ubiquitin-conjugating enzyme 12;(source:Araport11)	protein_coding	UBIQUITIN-CONJUGATING ENZYME 12 (UBC12)	UBIQUITIN-CONJUGATING ENZYME 12 (UBC12)	Carbohydrate-binding-like fold [Source:UniProtKB/TrEMBL;Acc:Q9LZQ4]
AT1G61165	0.719984	AT1G61165	hypothetical protein;(source:Araport11)	protein_coding			unknown protein; Has 30201 Blast hits to 17322 proteins in 780 species: Archae - 12; Bacteria - 1396; Metazoa - 17338; Fungi - 3422; Plants - 5037; Viruses - 0; Other Eukaryotes - 2996 (source: NCBI BLink). [Source:TAIR;Acc:AT1G61165]
AT4G32950	0.719521	AT4G32950	Protein phosphatase 2C family protein;(source:Araport11)	protein_coding			Sulfate transporter 1.1 [Source:UniProtKB/Swiss-Prot;Acc:Q9SAY1]
AT3G09825	0.719474	AT3G09825	None;(source:Araport11)	long_noncoding_rna			No description
AT5G24940	0.719456	AT5G24940	Protein phosphatase 2C family protein;(source:Araport11)	protein_coding			At5g17570 [Source:UniProtKB/TrEMBL;Acc:A2RVM4]
AT5G28463	0.716409	AT5G28463	transmembrane protein;(source:Araport11)	protein_coding			Isopentenyl-diphosphate Delta-isomerase I, chloroplastic [Source:UniProtKB/Swiss-Prot;Acc:Q38929]
AT5G39230	0.716086	AT5G39230	TFIIB zinc-binding protein;(source:Araport11)	protein_coding			ECA1 gametogenesis related family protein [Source:UniProtKB/TrEMBL;Acc:A7REH6]
AT2G22807	0.715886	AT2G22807	Encodes a defensin-like (DEFL) family protein.	protein_coding			Putative defensin-like protein 190 [Source:UniProtKB/Swiss-Prot;Acc:Q2V467]
AT1G06003	0.71468	AT1G06003	Natural antisense transcript overlaps with AT1G26500;(source:Araport11)	antisense_long_noncoding_rna			No description
AT5G41660	0.714635	AT5G41660	transmembrane protein;(source:Araport11)	protein_coding			Putative uncharacterized protein [Source:UniProtKB/TrEMBL;Acc:Q1G379]
AT3G16117	0.713323	AT3G16117	hypothetical protein;(source:Araport11)	protein_coding			Zinc finger protein BRUTUS [Source:UniProtKB/Swiss-Prot;Acc:Q8LPQ5]
AT1G21286	0.712025	AT1G21286	Pseudogene of AT1G21245; wall-associated kinase-related protein	pseudogene
AT2G09590	0.710381	AT2G09590	None;(source:Araport11)	long_noncoding_rna			No description
AT5G50111	0.709165	AT5G50111	Pseudogene of AT5G50120; transducin family protein / WD-40 repeat family protein	pseudogene
AT1G32860	0.708797	AT1G32860	Glycosyl hydrolase superfamily protein;(source:Araport11)	protein_coding			Glucan endo-1,3-beta-glucosidase 11 [Source:UniProtKB/Swiss-Prot;Acc:Q8L868]
AT1G03810	0.707535	AT1G03810	Nucleic acid-binding, OB-fold-like protein;(source:Araport11)	protein_coding			F11M21.26 protein [Source:UniProtKB/TrEMBL;Acc:Q9ZWA3]
AT1G20870	0.706802	AT1G20870	Encodes an anti-silencing factor that prevents gene repression and DNA hypermethylation.	protein_coding	INCREASED DNA METHYLATION 3 (IDM3)	INCREASED DNA METHYLATION 3 (IDM3)	Increased DNA methylation 3 [Source:UniProtKB/Swiss-Prot;Acc:Q9SYQ0]
AT4G34480	0.706135	AT4G34480	O-Glycosyl hydrolases family 17 protein;(source:Araport11)	protein_coding			Protein REVEILLE 5 [Source:UniProtKB/Swiss- Prot;Acc:C0SVG5]
AT1G78476	0.703939	AT1G78476	hypothetical protein;(source:Araport11)	protein_coding			unknown protein. [Source:TAIR;Acc:AT1G78476]
AT2G43530	0.702504	AT2G43530	Encodes a defensin-like (DEFL) family protein. The mRNA is cell-to-cell mobile.	protein_coding			Defensin-like protein 194 [Source:UniProtKB/Swiss-Prot;Acc:O22867]
AT4G13110	0.701599	AT4G13110	BSD domain-containing protein;(source:Araport11)	protein_coding			Putative cysteine-rich receptor-like protein kinase 34 [Source:UniProtKB/Swiss-Prot;Acc:Q8LPI0]
AT4G11960	0.701046	AT4G11960	Encodes PGRL1B, a transmembrane protein present in thylakoids. PGRL1B has a highly homologous isoform PGRL1A encoded by At4g22890. Plants lacking PGRL1 show perturbation of cyclic electron flow, similar to PGR5-deficient plants. PGRL1 and PGR5 interact p	protein_coding	PGR5-LIKE B (PGRL1B)	PGR5-LIKE B (PGRL1B)	Probable pinoresinol-lariciresinol reductase 3 [Source:UniProtKB/Swiss-Prot;Acc:O65679]
AT5G01875	0.700961	AT5G01875	None;(source:Araport11)	long_noncoding_rna			40S ribosomal protein S17-4 [Source:UniProtKB/Swiss-Prot;Acc:Q9LZ17]
AT4G08380	0.700847	AT4G08380	Proline-rich extensin-like family protein;(source:Araport11)	protein_coding	EXTENSIN 22 (EXT22)	EXTENSIN 22 (EXT22)	At4g28830 [Source:UniProtKB/TrEMBL;Acc:Q84TF1]
AT1G48470	0.700411	AT1G48470	Encodes cytosolic glutamine synthase isozyme. Expression of mRNA is not detectable in roots.	protein_coding	GLUTAMINE SYNTHETASE 1;5 (GLN1;5)	GLUTAMINE SYNTHETASE 1;5 (GLN1;5)	Glutamine synthetase cytosolic isozyme 1-5 [Source:UniProtKB/Swiss-Prot;Acc:Q8GXW5]
AT3G04805	0.700015	AT3G04805	None;(source:Araport11)	long_noncoding_rna			Sterol 3-beta-glucosyltransferase UGT80A2 [Source:UniProtKB/Swiss-Prot;Acc:Q9M8Z7]
AT3G09095	0.697473	AT3G09095	None;(source:Araport11)	long_noncoding_rna			Pectin lyase-like superfamily protein [Source:UniProtKB/TrEMBL;Acc:Q9SFD0]
AT2G28405	0.696943	AT2G28405	Encodes a member of a family of small,secreted, cysteine rich protein with sequence similarity to the PCP (pollen coat protein) gene family.	protein_coding	LOW-MOLECULAR-WEIGHT CYSTEINE-RICH 32 (LCR32)	LOW-MOLECULAR-WEIGHT CYSTEINE-RICH 32 (LCR32)	Putative defensin-like protein 150 [Source:UniProtKB/Swiss-Prot;Acc:P82747]
AT5G06065	0.696308	AT5G06065	None;(source:Araport11)	long_noncoding_rna			Non-specific serine/threonine protein kinase [Source:UniProtKB/TrEMBL;Acc:A0A178URC7]
AT5G05120	0.696307	AT5G05120	C2H2 and C2HC zinc fingers superfamily protein;(source:Araport11)	protein_coding			Jacalin-related lectin 40 [Source:UniProtKB/Swiss-Prot;Acc:Q9LKR6]	C2H2
AT1G07863	0.693732	AT1G07863	None;(source:Araport11)	long_noncoding_rna			No description
AT2G27870	0.69306	AT2G27870	transposable_element_gene;(source:Araport11);similar to RNase H domain-containing protein [Arabidopsis thaliana] (TAIR:AT2G22350.1);(source:TAIR10)	transposable_element_gene
AT5G39890	0.691058	AT5G39890	2-aminoethanethiol dioxygenase, putative (DUF1637);(source:Araport11)	protein_coding	PLANT CYSTEINE OXIDASE 2 (PCO2)	PLANT CYSTEINE OXIDASE 2 (PCO2)	No description
AT4G13500	0.691043	AT4G13500	transmembrane protein;(source:Araport11)	protein_coding			AGAA.5 [Source:UniProtKB/TrEMBL;Acc:O04712]
AT1G50770	0.690017	AT1G50770	Aminotransferase-like, plant mobile domain family protein;(source:Araport11)	protein_coding			Aminotransferase-like, plant mobile domain family protein [Source:UniProtKB/TrEMBL;Acc:Q9C6K1]
AT3G07465	0.689966	AT3G07465	None;(source:Araport11)	long_noncoding_rna			Probable metal-nicotianamine transporter YSL5 [Source:UniProtKB/Swiss-Prot;Acc:Q9LUN2]
AT1G23740	0.688518	AT1G23740	AOR is an alkenal/one oxidoreductase that acts on compounds with unsaturated alpha,beta-carbonyls. The activity of this enzyme with a number of substrates, including acrolein and 3-buten-2-one, was demonstrated in vitro using a truncated form of the prote	protein_coding	ALKENAL/ONE OXIDOREDUCTASE (AOR)	ALKENAL/ONE OXIDOREDUCTASE (AOR)	Quinone oxidoreductase-like protein At1g23740, chloroplastic [Source:UniProtKB/Swiss- Prot;Acc:Q9ZUC1]
AT1G05787	0.688253	AT1G05787	Natural antisense transcript overlaps with AT1G23110;(source:Araport11)	antisense_long_noncoding_rna			No description
AT3G06375	0.686832	AT3G06375	None;(source:Araport11)	long_noncoding_rna			No description
AT3G48235	0.686622	AT3G48235	transposable_element_gene;(source:Araport11);pseudogene, similar to Hypothetical protein with similarity to putative Ac-like transposases, similar to Ac-like transposase;(source:TAIR10)	transposable_element_gene
AT5G06975	0.685147	AT5G06975	None;(source:Araport11)	long_noncoding_rna			At5g05320 [Source:UniProtKB/TrEMBL;Acc:Q9FLC2]
AT1G14520	0.68463	AT1G14520	Encodes MIOX1. Belongs to myo-inositol oxygenase gene family.	protein_coding	MYO-INOSITOL OXYGENASE 1 (MIOX1)	MYO-INOSITOL OXYGENASE 1 (MIOX1)	myo-inositol oxygenase 1 [Source:TAIR;Acc:AT1G14520]
AT2G21770	0.684207	AT2G21770	cellulose synthase, related to CESA6.	protein_coding	CELLULOSE SYNTHASE A9 (CESA9)	CELLULOSE SYNTHASE A9 (CESA9); (CESA09)	Probable cellulose synthase A catalytic subunit 9 [UDP-forming] [Source:UniProtKB/Swiss- Prot;Acc:Q9SJ22]
AT2G42560	0.682331	AT2G42560	late embryogenesis abundant domain-containing protein / LEA domain-containing protein;(source:Araport11)	protein_coding	LATE EMBRYOGENESIS ABUNDANT 25 (LEA25)	LATE EMBRYOGENESIS ABUNDANT 25 (LEA25)	Late embryogenesis abundant domain- containing protein [Source:UniProtKB/TrEMBL;Acc:Q9SIN3]
AT2G08995	0.681544	AT2G08995	None;(source:Araport11)	long_noncoding_rna			No description
AT2G23640	0.680949	AT2G23640	Encodes RTNLB13, a reticulon protein integral to the endoplasmic reticulum (ER) membrane that have the ability to shape the ER into tubules.	protein_coding	RETICULAN LIKE PROTEIN B13 (RTNLB13)	RETICULAN LIKE PROTEIN B13 (RTNLB13)	Reticulon-like protein B13 [Source:UniProtKB/Swiss-Prot;Acc:O64837]
AT3G58430	0.678364	AT3G58430	MATH domain/coiled-coil protein;(source:Araport11)	protein_coding			Protein DEFECTIVE IN EXINE FORMATION 1 [Source:UniProtKB/Swiss-Prot;Acc:F4IYM4]
AT5G24930	0.677327	AT5G24930	Flowering repressor in long days (LD) and short days (SD) and acts on the expression of FT and FT-like genes as well as on SUPPRESSOR OF OVEREXPRESSION OF CONSTANS 1 (SOC1).	protein_coding	CONSTANS-LIKE 4 (COL4)	(ATCOL4);CONSTANS-LIKE 4 (COL4);B-BOX DOMAIN PROTEIN 5 (BBX5)	Nuclear transcription factor Y subunit B-2 [Source:UniProtKB/Swiss-Prot;Acc:Q9FGJ3]	CO-like
AT5G11412	0.676353	AT5G11412	RNA-binding (RRM/RBD/RNP motifs) family protein;(source:Araport11)	protein_coding			Protein EMBRYONIC FLOWER 1 [Source:UniProtKB/Swiss-Prot;Acc:Q9LYD9]
AT1G07597	0.676009	AT1G07597	None;(source:Araport11)	long_noncoding_rna			No description
AT1G24580	0.675797	AT1G24580	RING/U-box superfamily protein;(source:Araport11)	protein_coding			F21J9.24 [Source:UniProtKB/TrEMBL;Acc:Q9FYK6]
AT5G66780	0.675584	AT5G66780	late embryogenesis abundant protein;(source:Araport11)	protein_coding			No description
AT2G07485	0.674884	AT2G07485	Natural antisense transcript overlaps with AT2G22000;(source:Araport11)	antisense_long_noncoding_rna			No description
AT4G05075	0.674659	AT4G05075	None;(source:Araport11)	long_noncoding_rna			Acyl-CoA N-acyltransferase with RING/FYVE/PHD-type zinc finger protein [Source:TAIR;Acc:AT4G14920]
AT5G24950	0.674206	AT5G24950	putative cytochrome P450	protein_coding	CYTOCHROME P450, FAMILY 71, SUBFAMILY A, POLYPEPTIDE 15 (CYP71A15)	CYTOCHROME P450, FAMILY 71, SUBFAMILY A, POLYPEPTIDE 15 (CYP71A15)	Allene oxide synthase, chloroplastic [Source:UniProtKB/Swiss-Prot;Acc:Q96242]
AT3G24630	0.673584	AT3G24630	hypothetical protein;(source:Araport11)	protein_coding	TON1 RECRUITING MOTIF 34 (TRM34)	TON1 RECRUITING MOTIF 34 (TRM34)	Galactose mutarotase-like superfamily protein [Source:UniProtKB/TrEMBL;Acc:Q9M308]
AT5G62490	0.672929	AT5G62490	Part of the AtHVA22 family. Protein expression is ABA- and stress-inducible.	protein_coding	HVA22 HOMOLOGUE B (HVA22B)	ARABIDOPSIS THALIANA HVA22 HOMOLOGUE B (ATHVA22B);HVA22 HOMOLOGUE B (HVA22B)	Gb|AAF34833.1 [Source:UniProtKB/TrEMBL;Acc:Q9FN36]
AT5G63250	0.670371	AT5G63250	Carbohydrate-binding X8 domain superfamily protein;(source:Araport11)	protein_coding			At5g27580 [Source:UniProtKB/TrEMBL;Acc:Q7XJL1]
AT3G55650	0.670229	AT3G55650	Pyruvate kinase family protein;(source:Araport11)	protein_coding			Sugar transporter ERD6-like 10 [Source:UniProtKB/Swiss-Prot;Acc:Q93Z80]
AT5G20440	0.670006	AT5G20440	Mob1/phocein family protein;(source:Araport11)	protein_coding	(MOB1D)	(MOB1D)	DNA-directed RNA polymerases II, IV and V subunit 12 [Source:UniProtKB/Swiss-Prot;Acc:Q9FLM8]
AT1G52240	0.667654	AT1G52240	Encodes a member of KPP-like gene family, homolog of KPP (kinase partner protein) gene in tomato. Also a member of the RopGEF (guanine nucleotide exchange factor) family, containing the novel PRONE domain (plant-specific Rop nucleotide exchanger), which	protein_coding	ROP (RHO OF PLANTS) GUANINE NUCLEOTIDE EXCHANGE FACTOR 11 (ROPGEF11)	(ATROPGEF11);ROP (RHO OF PLANTS) GUANINE NUCLEOTIDE EXCHANGE FACTOR 11 (ROPGEF11);PHYTOCHROME INTERACTING ROPGEF 1 (PIRF1)	ROPGEF11 [Source:UniProtKB/TrEMBL;Acc:A0A178W8V0]
AT3G57690	0.667364	AT3G57690	Encodes a putative arabinogalactan-protein (AGP23).	protein_coding	ARABINOGALACTAN PROTEIN 23 (AGP23)	ARABINOGALACTAN PROTEIN 23 (AGP23);ARABINOGALACTAN-PROTEIN 23 (ATAGP23)	Putative uncharacterized protein At3g43590 [Source:UniProtKB/TrEMBL;Acc:Q9FYD1]
AT4G11100	0.666821	AT4G11100	gelsolin protein;(source:Araport11)	protein_coding			C2H2-like zinc finger protein [Source:UniProtKB/TrEMBL;Acc:O23504]
AT3G08110	0.666535	AT3G08110	None;(source:Araport11)	long_noncoding_rna			Putative F-box/kelch-repeat protein At3g22870 [Source:UniProtKB/Swiss-Prot;Acc:Q9LIL1]
AT1G33785	0.665114	AT1G33785	pseudogene of photosynthetic electron transfer B;(source:Araport11)	pseudogene
AT1G07857	0.66326	AT1G07857	None;(source:Araport11)	long_noncoding_rna			No description
AT1G04373	0.661963	AT1G04373	None;(source:Araport11)	long_noncoding_rna			No description
AT4G15733	0.661462	AT4G15733	Encodes a member of a family of small, secreted, cysteine rich proteins with sequence similarity to SCR (S locus cysteine-rich protein).	protein_coding	SCR-LIKE 11 (SCRL11)	SCR-LIKE 11 (SCRL11)	PATATIN-like protein 5 [Source:TAIR;Acc:AT4G37060]
AT1G22065	0.660484	AT1G22065	hypothetical protein;(source:Araport11)	protein_coding			Putative uncharacterized protein [Source:UniProtKB/TrEMBL;Acc:Q1G3T6]
AT1G80110	0.659638	AT1G80110	phloem protein 2-B11;(source:Araport11)	protein_coding	PHLOEM PROTEIN 2-B11 (PP2-B11)	PHLOEM PROTEIN 2-B11 (ATPP2-B11);PHLOEM PROTEIN 2-B11 (PP2-B11)	F-box protein PP2-B11 [Source:UniProtKB/Swiss-Prot;Acc:Q949S5]
AT2G41945	0.658477	AT2G41945	Encodes a novel protein found only in plants. RED1 has two isoforms RED1.1 and RED1.2. It is localized to the nucleus. Loss of function mutants are embryo lethal but can be rescued before desiccation by embryo culture.	protein_coding	RETARDED EMBRYO DEVELOPMENT 1 (RED1)	RETARDED EMBRYO DEVELOPMENT 1 (RED1)	unknown protein; BEST Arabidopsis thaliana protein match is: unknown protein (TAIR:AT3G04040.1); Has 35333 Blast hits to 34131 proteins in 2444 species: Archae - 798; Bacteria - 22429; Metazoa - 974; Fungi - 991; Plants - 531; Viruses - 0; Other Euk /.../
AT5G45875	0.658257	AT5G45875	Encodes a member of a family of small, secreted, cysteine rich proteins with sequence similarity to SCR (S locus cysteine-rich protein).	protein_coding	SCR-LIKE 27 (SCRL27)	SCR-LIKE 27 (SCRL27)	At5g63050 [Source:UniProtKB/TrEMBL;Acc:Q6NM17]
AT5G16350	0.657335	AT5G16350	O-acyltransferase (WSD1-like) family protein;(source:Araport11)	protein_coding			No description
AT2G18540	0.657245	AT2G18540	RmlC-like cupins superfamily protein;(source:Araport11)	protein_coding			RmlC-like cupins superfamily protein [Source:TAIR;Acc:AT2G18540]
AT4G03765	0.65553	AT4G03765	None;(source:Araport11)	long_noncoding_rna			unknown protein; BEST Arabidopsis thaliana protein match is: unknown protein (TAIR:AT4G23910.2); Has 1807 Blast hits to 1807 proteins in 277 species: Archae - 0; Bacteria - 0; Metazoa - 736; Fungi - 347; Plants - 385; Viruses - 0; Other Eukaryotes - /.../
AT4G16060	0.655128	AT4G16060	hypothetical protein;(source:Araport11)	protein_coding			RING-H2 finger protein ATL39 [Source:UniProtKB/Swiss-Prot;Acc:Q9M0R7]
AT5G02735	0.6544	AT5G02735	None;(source:Araport11)	long_noncoding_rna			Phosphoacetylglucosamine mutase [Source:UniProtKB/Swiss-Prot;Acc:P57750]
AT1G05693	0.654378	AT1G05693	None;(source:Araport11)	long_noncoding_rna			No description
AT4G19390	0.65431	AT4G19390	Uncharacterized protein family (UPF0114);(source:Araport11)	protein_coding			Glycine-rich protein homolog [Source:UniProtKB/TrEMBL;Acc:O23471]
AT3G01535	0.653197	AT3G01535	None;(source:Araport11)	long_noncoding_rna			Peroxidase 29 [Source:UniProtKB/Swiss- Prot;Acc:Q9LSP0]
AT3G00970	0.652675	AT3G00970	None;(source:Araport11)	long_noncoding_rna			Putative cysteine-rich repeat secretory protein 31 [Source:UniProtKB/Swiss-Prot;Acc:Q9LRK6]
AT5G08260	0.652234	AT5G08260	serine carboxypeptidase-like 35;(source:Araport11)	protein_coding	SERINE CARBOXYPEPTIDASE-LIKE 35 (scpl35)	SERINE CARBOXYPEPTIDASE-LIKE 35 (scpl35)	MA3 domain-containing protein [Source:UniProtKB/TrEMBL;Acc:Q94BR1]
AT1G07397	0.651943	AT1G07397	None;(source:Araport11)	long_noncoding_rna			No description
AT1G66840	0.651931	AT1G66840	Encodes a coiled-coil protein WEB2 (weak chloroplast movement under blue light 2, also named PMI2/plastid movement impaired 2). Involved in chloroplast avoidance movement under intermediate and high light intensities. WEB2, together with another coiled-co	protein_coding	PLASTID MOVEMENT IMPAIRED 2 (PMI2)	PLASTID MOVEMENT IMPAIRED 2 (PMI2);WEAK CHLOROPLAST MOVEMENT UNDER BLUE LIGHT 2 (WEB2)	WEB2 [Source:UniProtKB/TrEMBL;Acc:A0A178WIG7]
AT1G23070	0.6499	AT1G23070	organic solute transporter ostalpha protein (DUF300);(source:Araport11)	protein_coding			Protein LAZ1 homolog 2 [Source:UniProtKB/Swiss-Prot;Acc:Q5BPZ5]
AT1G24210	0.649095	AT1G24210	Paired amphipathic helix (PAH2) superfamily protein;(source:Araport11)	protein_coding			At1g24210 [Source:UniProtKB/TrEMBL;Acc:Q8LCT6]
AT1G66650	0.644763	AT1G66650	Protein with RING/U-box and TRAF-like domain;(source:Araport11)	protein_coding			E3 ubiquitin-protein ligase SINA-like 4 [Source:UniProtKB/Swiss-Prot;Acc:Q9C9M0]
AT3G01200	0.644162	AT3G01200	Encodes a PPDK regulatory protein that has protein kinase activity but lacks protein phosphatase activity towards PPDK (pyruvate orthophosphate dikinase).	protein_coding	PPDK REGULATORY PROTEIN 2 (RP2)	PPDK REGULATORY PROTEIN 2 (AtRP2);PPDK REGULATORY PROTEIN 2 (RP2)	Cystathionine beta-lyase, chloroplastic [Source:UniProtKB/Swiss-Prot;Acc:P53780]
AT3G08005	0.643426	AT3G08005	None;(source:Araport11)	long_noncoding_rna			SMP1 [Source:UniProtKB/TrEMBL;Acc:A0A178VH69]
AT3G28050	0.643231	AT3G28050	nodulin MtN21-like transporter family protein	protein_coding	USUALLY MULTIPLE ACIDS MOVE IN AND OUT TRANSPORTERS 41 (UMAMIT41)	USUALLY MULTIPLE ACIDS MOVE IN AND OUT TRANSPORTERS 41 (UMAMIT41)	60S ribosomal protein L7a-2 [Source:UniProtKB/Swiss-Prot;Acc:Q9LZH9]
AT3G44763	0.643156	AT3G44763	hypothetical protein;(source:Araport11)	protein_coding			snoRNA [Source:TAIR;Acc:AT3G21805]
AT5G09335	0.642459	AT5G09335	None;(source:Araport11)	long_noncoding_rna			Solute carrier family 40 member 3, chloroplastic [Source:UniProtKB/Swiss-Prot;Acc:Q8W4E7]
AT2G23200	0.641934	AT2G23200	Protein kinase superfamily protein;(source:Araport11)	protein_coding			Probable receptor-like protein kinase At2g23200 [Source:UniProtKB/Swiss-Prot;Acc:O22187]
AT5G51845	0.641636	AT5G51845	Encodes a defensin-like (DEFL) family protein.	protein_coding			No description
AT3G29631	0.639746	AT3G29631	nuclease;(source:Araport11)	protein_coding			No description
AT2G19146	0.639657	AT2G19146	reverse transcriptase-like protein;(source:Araport11)	protein_coding			Putative uncharacterized protein [Source:UniProtKB/TrEMBL;Acc:Q1G3C3]
AT1G46984	0.639202	AT1G46984	F-box family protein;(source:Araport11)	protein_coding			Putative F-box protein At1g46984 [Source:UniProtKB/Swiss-Prot;Acc:Q9C627]
AT4G11810	0.63887	AT4G11810	Encodes an SPX domain protein that transports Pi into the vacuole. Overexpression of PHT5:2 leads to massive Pi sequestration into vacuoles and altered regulation of Pi starvation-responsive genes.	protein_coding	(PHT5;2)	(PHT5;2)	Bifunctional inhibitor/lipid-transfer protein/seed storage 2S albumin superfamily protein [Source:UniProtKB/TrEMBL;Acc:Q9SUX0]
AT5G19710	0.638107	AT5G19710	histidine containing phosphotransfer protein;(source:Araport11)	protein_coding			No description
AT1G70400	0.637686	AT1G70400	NOSIC domain protein;(source:Araport11)	protein_coding			CONTAINS InterPro DOMAIN/s: NOSIC (InterPro:IPR012976); BEST Arabidopsis thaliana protein match is: pre-mRNA processing ribonucleoprotein binding region-containing protein (TAIR:AT1G60170.1); Has 479 Blast hits to 479 proteins in 178 species: Archae
AT5G42900	0.636472	AT5G42900	cold regulated protein 27;(source:Araport11)	protein_coding	COLD REGULATED GENE 27 (COR27)	COLD REGULATED GENE 27 (COR27)	Tonoplast dicarboxylate transporter [Source:UniProtKB/Swiss-Prot;Acc:Q8LG88]
AT5G05330	0.636302	AT5G05330	Encodes a protein with a putative HMG-box domain. The high-mobility group (HMG) proteins are chromatin-associated proteins that act as architectural factors in various nucleoprotein structures, which regulate DNA-dependent processes such as transcription	protein_coding			ECA1 gametogenesis related family protein [Source:UniProtKB/TrEMBL;Acc:A7REH6]
AT1G18230	0.635362	AT1G18230	pseudogene of protein kinase family protein;(source:Araport11)	pseudogene
AT4G25830	0.635357	AT4G25830	Uncharacterized protein family (UPF0497);(source:Araport11)	protein_coding	CASP-LIKE PROTEIN 2C1 (CASPL2C1)	CASP-LIKE PROTEIN 2C1 (CASPL2C1)	ATP-dependent 6-phosphofructokinase 3 [Source:UniProtKB/Swiss-Prot;Acc:Q94AA4]
AT5G38005	0.634556	AT5G38005	other_RNA;(source:Araport11)	other_rna			Pentatricopeptide repeat-containing protein At5g08305 [Source:UniProtKB/Swiss-Prot;Acc:P0C8Q7]
AT3G08310	0.634176	AT3G08310	None;(source:Araport11)	long_noncoding_rna			F-box/WD-40 repeat-containing protein 1 [Source:UniProtKB/Swiss-Prot;Acc:Q4PSN6]
AT2G16905	0.633807	AT2G16905	pseudogene of MATE efflux family protein;(source:Araport11)	pseudogene
AT1G35190	0.63354	AT1G35190	2-oxoglutarate (2OG) and Fe(II)-dependent oxygenase superfamily protein;(source:Araport11)	protein_coding			2-oxoglutarate (2OG) and Fe(II)-dependent oxygenase superfamily protein [Source:UniProtKB/TrEMBL;Acc:Q9C6F0]
AT1G34047	0.633539	AT1G34047	Encodes a defensin-like (DEFL) family protein.	protein_coding			Defensin-like protein 208 [Source:UniProtKB/TrEMBL;Acc:F4HT37]
AT4G04085	0.632982	AT4G04085	None;(source:Araport11)	long_noncoding_rna			Subtilisin-like serine endopeptidase family protein [Source:TAIR;Acc:AT4G15040]
AT1G51802	0.632296	AT1G51802	Encodes a defensin-like (DEFL) family protein.	pseudogene
AT1G26350	0.630654	AT1G26350	hypothetical protein;(source:Araport11)	protein_coding			T1K7.27 [Source:UniProtKB/TrEMBL;Acc:Q9FZC1]
AT2G18350	0.629896	AT2G18350	homeobox protein 24;(source:Araport11)	protein_coding	HOMEOBOX PROTEIN 24 (HB24)	ZINC FINGER HOMEODOMAIN 6 (ZHD6);HOMEOBOX PROTEIN 24 (HB24);HOMEOBOX PROTEIN 24 (AtHB24)	Zinc-finger homeodomain protein 6 [Source:UniProtKB/Swiss-Prot;Acc:Q9ZPW7]	ZF-HD
AT4G24973	0.629422	AT4G24973	Plant self-incompatibility protein S1 family;(source:Araport11)	protein_coding			No description
AT2G07030	0.629365	AT2G07030	transposable_element_gene;(source:Araport11);Mutator-like transposase family, has a 2.9e-11 P-value blast match to Q9XE24 /118-277 Pfam PF03108 MuDR family transposase (MuDr-element domain);(source:TAIR10)	transposable_element_gene
AT1G30860	0.628152	AT1G30860	RING/U-box superfamily protein;(source:Araport11)	protein_coding			At1g30860 [Source:UniProtKB/TrEMBL;Acc:Q6NQ80]
AT2G37790	0.627535	AT2G37790	NAD(P)-linked oxidoreductase superfamily protein;(source:Araport11)	protein_coding	ALDO-KETO REDUCTASE FAMILY 4 MEMBER C10 (AKR4C10)	ALDO-KETO REDUCTASE FAMILY 4 MEMBER C10 (AKR4C10)	Aldo-keto reductase family 4 member C10 [Source:UniProtKB/Swiss-Prot;Acc:Q84TF0]
AT1G63240	0.626856	AT1G63240	hypothetical protein;(source:Araport11)	protein_coding			Putative uncharacterized protein At1g63240 [Source:UniProtKB/TrEMBL;Acc:Q949Y1]
AT4G16165	0.626587	AT4G16165	Carbohydrate-binding X8 domain superfamily protein;(source:Araport11)	protein_coding			Putative uncharacterized protein AT4g10700 [Source:UniProtKB/TrEMBL;Acc:O82492]
AT3G22723	0.625969	AT3G22723	hypothetical protein;(source:Araport11)	protein_coding			Dihydrolipoyl dehydrogenase 1, chloroplastic [Source:UniProtKB/Swiss-Prot;Acc:A8MS68]
AT4G13261	0.625603	AT4G13261	ECA1 gametogenesis family protein (DUF784);(source:Araport11)	protein_coding			Arginase 1, mitochondrial [Source:UniProtKB/Swiss-Prot;Acc:P46637]
AT1G26590	0.62545	AT1G26590	C2H2-like zinc finger protein;(source:Araport11)	protein_coding			C2H2-like zinc finger protein [Source:TAIR;Acc:AT1G26590]	C2H2
AT1G05300	0.625204	AT1G05300	member of Fe(II) transporter isolog family	protein_coding	ZINC TRANSPORTER 5 PRECURSOR (ZIP5)	ZINC TRANSPORTER 5 PRECURSOR (ZIP5)	Zinc transporter 5 [Source:UniProtKB/Swiss- Prot;Acc:O23039]
AT5G54630	0.624965	AT5G54630	zinc finger protein-like protein;(source:Araport11)	protein_coding			Major facilitator superfamily protein [Source:TAIR;Acc:AT5G28470]	C2H2
AT1G03620	0.62474	AT1G03620	ELMO/CED-12 family protein;(source:Araport11)	protein_coding			ELMO/CED-12 family protein [Source:TAIR;Acc:AT1G03620]
AT3G21351	0.624258	AT3G21351	transmembrane protein;(source:Araport11)	protein_coding			S-adenosyl-L-methionine-dependent methyltransferases superfamily protein [Source:UniProtKB/TrEMBL;Acc:F4J554]
AT3G44793	0.623295	AT3G44793	transposable_element_gene;(source:Araport11);hAT-like transposase family (hobo/Ac/Tam3), has a 1.1e-48 P-value blast match to GB:AAD24567 transposase Tag2 (hAT-element) (Arabidopsis thaliana);(source:TAIR10)	transposable_element_gene
AT3G51590	0.623155	AT3G51590	Encodes a member of the lipid transfer protein family. Proteins of this family are generally small (~9 kD), basic, expressed abundantly and contain eight Cys residues. The proteins can bind fatty acids and acylCoA esters and can transfer several differe	protein_coding	LIPID TRANSFER PROTEIN 12 (LTP12)	LIPID TRANSFER PROTEIN 12 (LTP12); (ATLTPI-7)	S-adenosyl-L-methionine-dependent methyltransferases superfamily protein [Source:TAIR;Acc:AT3G52210]
AT1G08783	0.621591	AT1G08783	microRNA ath-MIR5018 precursor;(source:Araport11)	miRNA_primary_transcript	(ATH-MIR5018)		No description
AT1G62355	0.621477	AT1G62355	Encodes a microRNA. MicroRNAs are regulatory RNAs with a mature length of ~21-nucleotides that are processed from hairpin precursors by Dicer-like enzymes. MicroRNAs can negatively regulate gene expression by attenuating translation or by directing mRNA c	miRNA_primary_transcript	MICRORNA413 (MIR413)	MICRORNA413 (MIR413)	MIR413; miRNA [Source:TAIR;Acc:AT1G62355]
AT5G42570	0.620886	AT5G42570	B-cell receptor-associated 31-like protein;(source:Araport11)	protein_coding			No description
AT3G51700	0.620542	AT3G51700	PIF1 helicase;(source:Araport11)	protein_coding			Putative uncharacterized protein [Source:UniProtKB/TrEMBL;Acc:Q9LS60]
AT5G22590	0.620378	AT5G22590	Leucine Rich Repeat protein family;(source:Araport11)	protein_coding			ANAC087 [Source:UniProtKB/TrEMBL;Acc:Q9FK44]
AT3G45285	0.619467	AT3G45285	Encodes a ECA1 gametogenesis related family protein	protein_coding			Vacuolar protein sorting 55 (VPS55) family protein [Source:UniProtKB/TrEMBL;Acc:F4J6B8]
AT5G05320	0.617691	AT5G05320	FAD/NAD(P)-binding oxidoreductase family protein;(source:Araport11)	protein_coding			Translocon-associated protein subunit beta [Source:UniProtKB/TrEMBL;Acc:A0A178UED6]
AT2G47150	0.617557	AT2G47150	NAD(P)-binding Rossmann-fold superfamily protein;(source:Araport11)	protein_coding			Putative alcohol dehydrogenase [Source:UniProtKB/TrEMBL;Acc:O80711]
AT2G27145	0.616803	AT2G27145	Encodes a member of a family of small,secreted, cysteine rich protein with sequence similarity to the PCP (pollen coat protein) gene family.	protein_coding	LOW-MOLECULAR-WEIGHT CYSTEINE-RICH 9 (LCR9)	LOW-MOLECULAR-WEIGHT CYSTEINE-RICH 9 (LCR9)	Putative defensin-like protein 146 [Source:UniProtKB/Swiss-Prot;Acc:P82724]
AT1G67105	0.615865	AT1G67105	other_RNA;(source:Araport11)	other_rna			other RNA [Source:TAIR;Acc:AT1G67105]
AT1G53010	0.613957	AT1G53010	RING/U-box superfamily protein;(source:Araport11)	protein_coding	ARABIDOPSIS T??XICOS EN LEVADURA 19 (ATL19)	ARABIDOPSIS T??XICOS EN LEVADURA 19 (ATL19)	Putative RING-H2 finger protein ATL19 [Source:UniProtKB/Swiss-Prot;Acc:Q9C919]
AT1G05953	0.61391	AT1G05953	None;(source:Araport11)	long_noncoding_rna			No description
AT1G06953	0.61383	AT1G06953	None;(source:Araport11)	long_noncoding_rna			No description
AT5G03125	0.613143	AT5G03125	None;(source:Araport11)	long_noncoding_rna			AT5g13810/MAC12_24 [Source:UniProtKB/TrEMBL;Acc:Q9FFZ0]
AT3G08415	0.611793	AT3G08415	None;(source:Araport11)	long_noncoding_rna			Calcium-dependent protein kinase 2 [Source:UniProtKB/Swiss-Prot;Acc:Q38870]
AT1G06437	0.609571	AT1G06437	None;(source:Araport11)	long_noncoding_rna			No description
AT3G02635	0.608769	AT3G02635	None;(source:Araport11)	long_noncoding_rna			No description
AT4G10300	0.607995	AT4G10300	RmlC-like cupins superfamily protein;(source:Araport11)	protein_coding	(TRR14)	(TRR14)	AT4G22880 protein [Source:UniProtKB/TrEMBL;Acc:Q0WWD6]
AT1G21960	0.607981	AT1G21960	RING/U-box superfamily protein;(source:Araport11)	protein_coding			RING/U-box domain-containing protein [Source:UniProtKB/TrEMBL;Acc:Q9SFD9]
AT2G45200	0.607104	AT2G45200	Encodes a member of the GOS1 (Golgi SNARE) gene family.	protein_coding	GOLGI SNARE 12 (GOS12)	GOLGI SNARE 12 (GOS12)	Golgi SNAP receptor complex member 1-2 [Source:UniProtKB/Swiss-Prot;Acc:O22151]
AT3G59620	0.606994	AT3G59620	Mannose-binding lectin superfamily protein;(source:Araport11)	protein_coding			No description
AT5G49340	0.606796	AT5G49340	Encodes a member of the TBL (TRICHOME BIREFRINGENCE-LIKE) gene family containing a plant-specific DUF231 (domain of unknown function) domain. TBL gene family has 46 members, two of which (TBR/AT5G06700 and TBL3/AT5G01360) have been shown to be involved in	protein_coding	TRICHOME BIREFRINGENCE-LIKE 4 (TBL4)	TRICHOME BIREFRINGENCE-LIKE 4 (TBL4)	At5g65830 [Source:UniProtKB/TrEMBL;Acc:Q9FH86]
AT3G44935	0.606407	AT3G44935	hypothetical protein;(source:Araport11)	protein_coding			Alpha/beta-Hydrolases superfamily protein [Source:UniProtKB/TrEMBL;Acc:A4IJ41]
AT5G39710	0.605723	AT5G39710	Tetratricopeptide repeat (TPR)-like superfamily protein;(source:Araport11)	protein_coding	EMBRYO DEFECTIVE 2745 (EMB2745)	EMBRYO DEFECTIVE 2745 (EMB2745)	At5g49920 [Source:UniProtKB/TrEMBL;Acc:Q9LTX8]
AT5G36120	0.605351	AT5G36120	One of four Arabidopsis homologs of bacterial ymlg proteins.	protein_coding	COFACTOR ASSEMBLY, COMPLEX C (B6F) (CCB3)	(atylmg3); (YLMG3);"COFACTOR ASSEMBLY, COMPLEX C (B6F)" (CCB3)	Cytochrome P450 71A16 [Source:UniProtKB/Swiss-Prot;Acc:Q9FH66]
AT5G60142	0.605039	AT5G60142	AP2/B3-like transcriptional factor family protein;(source:Araport11)	protein_coding			Putative F-box/LRR-repeat protein At5g25860 [Source:UniProtKB/Swiss-Prot;Acc:Q3E7J7]	B3
AT3G21865	0.604957	AT3G21865	Interacts with PEX4 in a yeast two-hybrid. The PEX4 and PEX22 pair may be important during the remodeling of peroxisome matrix contents as glyoxysomes transition to leaf peroxisomes.	protein_coding	PEROXIN 22 (PEX22)	PEROXIN 22 (PEX22)	At3g55760 [Source:UniProtKB/TrEMBL;Acc:Q5EAH9]
AT2G32680	0.604457	AT2G32680	receptor like protein 23;(source:Araport11)	protein_coding	RECEPTOR LIKE PROTEIN 23 (RLP23)	RECEPTOR LIKE PROTEIN 23 (AtRLP23);RECEPTOR LIKE PROTEIN 23 (RLP23)	Putative disease resistance protein [Source:UniProtKB/TrEMBL;Acc:O48849]
AT5G05895	0.60428	AT5G05895	None;(source:Araport11)	long_noncoding_rna			Exostosin family protein [Source:UniProtKB/TrEMBL;Acc:F4K2K9]
AT1G28620	0.604274	AT1G28620	pseudogene of GDSL-like Lipase/Acylhydrolase superfamily protein;(source:Araport11)	pseudogene
AT2G09490	0.604141	AT2G09490	None;(source:Araport11)	long_noncoding_rna			No description
AT2G47115	0.603834	AT2G47115	protein rolling protein;(source:Araport11)	protein_coding			unknown protein; FUNCTIONS IN: molecular_function unknown; INVOLVED IN: biological_process unknown; LOCATED IN: endomembrane system; BEST Arabidopsis thaliana protein match is: unknown protein (TAIR:AT1G10660.1); Has 35333 Blast hits to 34131 protei /.../
AT5G53815	0.603407	AT5G53815	transposable_element_gene;(source:Araport11);copia-like retrotransposon family, has a 6.6e-26 P-value blast match to GB:CAA72989 open reading frame 1 (Ty1_Copia-element) (Brassica oleracea);(source:TAIR10)	transposable_element_gene
AT1G17920	0.602361	AT1G17920	Encodes a homeobox-leucine zipper family protein belonging to the HD-ZIP IV family. Together with HDG11, it is involved in trichome branching.	protein_coding	HOMEODOMAIN GLABROUS 12 (HDG12)	HOMEODOMAIN GLABROUS 12 (HDG12)	Putative uncharacterized protein At1g17920 [Source:UniProtKB/TrEMBL;Acc:C0SUW2]	HD-ZIP
AT1G28640	0.602353	AT1G28640	GDSL-motif esterase/acyltransferase/lipase. Enzyme group with broad substrate specificity that may catalyze acyltransfer or hydrolase reactions with lipid and non-lipid substrates.	protein_coding			GDSL-like Lipase/Acylhydrolase superfamily protein [Source:TAIR;Acc:AT1G28640]
AT5G09455	0.602326	AT5G09455	None;(source:Araport11)	long_noncoding_rna			Putative uncharacterized protein At5g03500 [Source:UniProtKB/TrEMBL;Acc:Q67YA0]
AT4G10260	0.602321	AT4G10260	Encodes a member of the fructokinase gene family. Nomenclature according to Riggs 2017 has been adopted for the family by the community (personal communication, Boernke, Callis, Granot, Boernke, and Smeekens).	protein_coding	FRUCTOKINASE 4 (FRK4)	FRUCTOKINASE 4 (FRK4);FRUCTOKINASE 5 (FRK5)	60S ribosomal protein L28-2 [Source:UniProtKB/Swiss-Prot;Acc:Q9M0E2]
AT2G26330	0.602044	AT2G26330	Homologous to receptor protein kinases. Involved in specification of organs originating from the shoot apical meristem. Contains a cytoplasmic protein kinase catalytic domain, a transmembrane region, and an extracellular leucine-rich repeat. ER has been	protein_coding	ERECTA (ER)	ERECTA (ER);QUANTITATIVE RESISTANCE TO PLECTOSPHAERELLA 1 (QRP1)	LRR receptor-like serine/threonine-protein kinase ERECTA [Source:UniProtKB/Swiss-Prot;Acc:Q42371]
AT1G24733	0.600561	AT1G24733	pseudogene of CCoAMT (caffeoyl-CoA 3-O-methyltransferase)	pseudogene
AT3G29375	0.599984	AT3G29375	XH domain-containing protein;(source:Araport11)	protein_coding			No description
AT4G38020	0.599505	AT4G38020	tRNA/rRNA methyltransferase (SpoU) family protein;(source:Araport11)	protein_coding			No description
AT5G05855	0.599211	AT5G05855	None;(source:Araport11)	long_noncoding_rna			Protein SENSITIVE TO PROTON RHIZOTOXICITY 2 [Source:UniProtKB/Swiss-Prot;Acc:Q0WT24]
AT2G04910	0.599015	AT2G04910	Carbohydrate-binding X8 domain superfamily protein;(source:Araport11)	protein_coding			Carbohydrate-binding X8 domain-containing protein [Source:UniProtKB/TrEMBL;Acc:Q9SI35]
AT1G05947	0.59852	AT1G05947	None;(source:Araport11)	long_noncoding_rna			No description
AT1G06427	0.598305	AT1G06427	None;(source:Araport11)	long_noncoding_rna			No description
AT5G27360	0.598297	AT5G27360	Encodes a sugar-porter family protein that unlike the closely related gene, SFP1, is not induced during leaf senescence.	protein_coding	(SFP2)	(SFP2)	Putative uncharacterized protein [Source:UniProtKB/TrEMBL;Acc:Q1G3G9]
AT1G71970	0.597849	AT1G71970	hypothetical protein;(source:Araport11)	protein_coding			At1g71970/F17M19_12 [Source:UniProtKB/TrEMBL;Acc:Q9C8W5]
AT1G05240	0.597397	AT1G05240	Peroxidase superfamily protein;(source:Araport11)	protein_coding	PATHOGENESIS RELATED 9 (PR9)	PATHOGENESIS RELATED 9 (PR9)	Peroxidase 2 [Source:UniProtKB/Swiss- Prot;Acc:Q67Z07]
AT3G08615	0.596654	AT3G08615	U5;(source:Araport11)	small_nuclear_rna	(U5-1*)		Glutamate NMDA receptor subunit epsilon-1, putative (DUF3598) [Source:UniProtKB/TrEMBL;Acc:F4J1U2]
AT5G49120	0.596427	AT5G49120	DUF581 family protein, putative (DUF581);(source:Araport11)	protein_coding			Protein kinase family protein [Source:UniProtKB/TrEMBL;Acc:Q94K14]
AT1G70209	0.59551	AT1G70209	hypothetical protein;(source:Araport11)	protein_coding			unknown protein; LOCATED IN: mitochondrion; Has 30201 Blast hits to 17322 proteins in 780 species: Archae - 12; Bacteria - 1396; Metazoa - 17338; Fungi - 3422; Plants - 5037; Viruses - 0; Other Eukaryotes - 2996 (source: NCBI BLink). [Source:TAIR;Acc:AT1G
AT5G10140	0.595078	AT5G10140	MADS-box protein encoded by FLOWERING LOCUS C - transcription factor that functions as a repressor of floral transition and contributes to temperature compensation of the circadian clock. Expression is downregulated during cold treatment. Vernalization, F	protein_coding	FLOWERING LOCUS C (FLC)	AGAMOUS-LIKE 25 (AGL25);REDUCED STEM BRANCHING 6 (RSB6);FLOWERING LOCUS F (FLF);FLOWERING LOCUS C (FLC)	Probable pectinesterase/pectinesterase inhibitor 60 [Source:UniProtKB/Swiss-Prot;Acc:Q9FHN4]	MIKC
AT1G36700	0.594817	AT1G36700	pseudogene of Plant invertase/pectin methylesterase inhibitor superfamily;(source:Araport11)	pseudogene
AT4G25000	0.594635	AT4G25000	Predicted to be secreted protein based on signalP prediction. Involved in starch mobilization. Mutants are defective in alpha-amylase activity. (Note: AMY1 has been found in the literature to be referred to as AMY3, which is not to be confused with AMY3/	protein_coding	ALPHA-AMYLASE-LIKE (AMY1)	(ATAMY1);ALPHA-AMYLASE-LIKE (AMY1)	unknown protein; Has 3 Blast hits to 3 proteins in 2 species: Archae - 0; Bacteria - 0; Metazoa - 0; Fungi - 0; Plants - 3; Viruses - 0; Other Eukaryotes - 0 (source: NCBI BLink). [Source:TAIR;Acc:AT4G24265]
AT5G52272	0.592602	AT5G52272	pseudogene of ACYB-2/ACYB-1 (cytochrome b reductase)	pseudogene
AT3G15860	0.591752	AT3G15860	plant self-incompatibility protein S1 family protein;(source:Araport11)	protein_coding			Calcium-dependent lipid-binding (CaLB domain) family protein [Source:UniProtKB/TrEMBL;Acc:B6ETT7]
AT3G24675	0.591678	AT3G24675	transposable_element_gene;(source:Araport11);non-LTR retrotransposon family (LINE), has a 1.4e-31 P-value blast match to GB:NP_038602 L1 repeat, Tf subfamily, member 18 (LINE-element) (Mus musculus);(source:TAIR10)	transposable_element_gene
AT1G23280	0.590574	AT1G23280	MAK16 protein-like protein;(source:Araport11)	protein_coding			MAK16 protein-like protein [Source:UniProtKB/TrEMBL;Acc:F4I4Q1]
AT5G38530	0.589771	AT5G38530	TSBtype2 encodes a type 2 tryptophan synthase beta subunit that catalyzes a condensation reaction between serine and indole to generate tryptophan.It appears to form a homodimer. Its biological role has not yet been determined, but it has a very high affi	protein_coding	TRYPTOPHAN SYNTHASE BETA TYPE 2 (TSBtype2)	TRYPTOPHAN SYNTHASE BETA TYPE 2 (TSBtype2)	3-hydroxyisobutyryl-CoA hydrolase 1 [Source:UniProtKB/Swiss-Prot;Acc:Q9LKJ1]
AT3G49100	0.589638	AT3G49100	Signal recognition particle, SRP9/SRP14 subunit;(source:Araport11)	protein_coding			Transmembrane protein [Source:UniProtKB/TrEMBL;Acc:F4JEW3]
AT4G09930	0.589222	AT4G09930	Avirulence induced gene (AIG1) family protein;(source:Araport11)	protein_coding	IMMUNE ASSOCIATED NUCLEOTIDE BINDING 11 (IAN11)	IMMUNE ASSOCIATED NUCLEOTIDE BINDING 11 (IAN11)	ARM repeat superfamily protein [Source:TAIR;Acc:AT4G30990]
AT1G16770	0.588777	AT1G16770	hypothetical protein;(source:Araport11)	protein_coding			F17F16.3 protein [Source:UniProtKB/TrEMBL;Acc:Q9FWR1]
AT1G44446	0.588768	AT1G44446	Encodes chlorophyllide a oxygenase which converts chlorophyllide a to chlorophyllide b by catalyzing two successive hydroxylations at the 7-methyl group of chlorophyllide a . Mutants are deficient in pigments that associate wi	protein_coding	CHLORINA 1 (CH1)	CHLORINA 1 (CH1);ARABIDOPSIS THALIANA CHLOROPHYLL A OXYGENASE (ATCAO);CHLOROPHYLL A OXYGENASE (CAO)	CH1 [Source:UniProtKB/TrEMBL;Acc:A0A178W6L1]
AT3G04645	0.588652	AT3G04645	None;(source:Araport11)	long_noncoding_rna			S-acyltransferase [Source:UniProtKB/TrEMBL;Acc:A0A178VGE0]
AT4G13611	0.588518	AT4G13611	Pseudogene of AT3G56530; ANAC064 (Arabidopsis NAC domain containing protein 64); transcription factor	pseudogene
AT3G47230	0.588188	AT3G47230	transposable_element_gene;(source:Araport11);similar to unknown protein [Arabidopsis thaliana] (TAIR:AT2G12505.1);(source:TAIR10)	transposable_element_gene
AT5G01675	0.586942	AT5G01675	Small RNA-induced heterochromatic region at the end of FLC which produces cold-induced FLC antisense lncRNA transcripts. Represses FLOWERING LOCUS C (FLC) transcription with increased H3K27me3 and decreased H3K36me3 levels in response to cold temperatures	antisense_long_noncoding_rna	(COOLAIR)	(COOLAIR)	Pentatricopeptide repeat-containing protein At5g40410, mitochondrial [Source:UniProtKB/Swiss- Prot;Acc:Q9FND6]
AT1G48980	0.586542	AT1G48980	2-oxoglutarate (2OG) and Fe(II)-dependent oxygenase superfamily protein;(source:Araport11)	protein_coding	ATALKBH9A (ALKBH9A)	ATALKBH9A (ALKBH9A)	2-oxoglutarate (2OG) and Fe(II)-dependent oxygenase-like protein [Source:UniProtKB/TrEMBL;Acc:Q5XVJ1]
AT4G21380	0.586373	AT4G21380	encodes a putative receptor-like serine/threonine protein kinases that is similar to Brassica self-incompatibility (S) locus. Expressed in root. Shoot expression limited to limited to the root-hypocotyl transition zone and at the base of lateral roots as	protein_coding	RECEPTOR KINASE 3 (RK3)	RECEPTOR KINASE 3 (ARK3);RECEPTOR KINASE 3 (RK3)	Sec1/munc18-like (SM) family protein [Source:UniProtKB/TrEMBL;Acc:F4JPL6]
AT4G09900	0.585537	AT4G09900	Encodes a protein predicted to act as a carboxylesterase. It has similarity to the SABP2 methyl salicylate esterase from tobacco. This protein does not act on methyl IAA, methyl JA, MeSA, MeGA4, or MEGA9 in vitro.	protein_coding	METHYL ESTERASE 12 (MES12)	ARABIDOPSIS THALIANA METHYL ESTERASE 12 (ATMES12);METHYL ESTERASE 12 (MES12)	Protein TIFY 8 [Source:UniProtKB/Swiss- Prot;Acc:Q84MB2]
AT3G24150	0.585408	AT3G24150	hypothetical protein;(source:Araport11)	protein_coding	KINASE-INDUCIBLE DOMAIN INTERACTING8 (KIX8)	KINASE-INDUCIBLE DOMAIN INTERACTING8 (KIX8)	unknown protein; LOCATED IN: endomembrane system; Has 30201 Blast hits to 17322 proteins in 780 species: Archae - 12; Bacteria - 1396; Metazoa - 17338; Fungi - 3422; Plants - 5037; Viruses - 0; Other Eukaryotes - 2996 (source: NCBI BLink). [Source:TAIR;Ac
AT2G36540	0.585244	AT2G36540	Haloacid dehalogenase-like hydrolase (HAD) superfamily protein;(source:Araport11)	protein_coding			Haloacid dehalogenase-like hydrolase (HAD) superfamily protein [Source:UniProtKB/TrEMBL;Acc:Q9SJQ4]
AT5G50190	0.585098	AT5G50190	other_RNA;(source:Araport11)	other_rna			AAA-type ATPase family protein [Source:UniProtKB/TrEMBL;Acc:Q8RXI0]
AT5G54035	0.584902	AT5G54035	hypothetical protein;(source:Araport11)	protein_coding			Calcineurin B-like protein 4 [Source:UniProtKB/Swiss-Prot;Acc:O81223]
AT1G11570	0.584726	AT1G11570	NTF2-like protein;(source:Araport11)	protein_coding	NTF2-LIKE (NTL)	NTF2-LIKE (NTL)	NTF2-like [Source:TAIR;Acc:AT1G11570]
AT4G23570	0.584388	AT4G23570	Closely related to SGT1B, may function in SCF(TIR1) mediated protein degradation. AtSGT1a and AtSGT1b are functionally redundant in the resistance to pathogenes. AtSGT1b was more highly expressed than AtSGT1. The N-terminal TPR domain of AtSGT1a reduces	protein_coding	(SGT1A)	(SGT1A)	At4g22730 [Source:UniProtKB/TrEMBL;Acc:O49654]
AT4G22635	0.584018	AT4G22635	pre-tRNA tRNA-Asn (anticodon: GTT);(source:Araport11, TAIR10)	pre_trna			No description
AT2G41420	0.58386	AT2G41420	proline-rich family protein;(source:Araport11)	protein_coding	WINDHOSE 2 (WIH2)	WINDHOSE 2 (WIH2)	Cysteine-rich and transmembrane domain- containing protein A [Source:UniProtKB/Swiss- Prot;Acc:Q8S8M0]
AT1G12130	0.583231	AT1G12130	Encodes a flavin-containing monooxygenases involved in biosynthesis of aliphatic glucosinolates.	protein_coding	(FMOGS-OX6)	(FMOGS-OX6)	Flavin-containing monooxygenase FMO GS-OX- like 6 [Source:UniProtKB/Swiss-Prot;Acc:Q9FWW3]
AT5G39370	0.583064	AT5G39370	Curculin-like (mannose-binding) lectin family protein;(source:Araport11)	protein_coding			Histone acetyltransferase of the MYST family 2 [Source:UniProtKB/Swiss-Prot;Acc:Q9LXD7]
AT2G22860	0.582865	AT2G22860	Phytosulfokine 2 precursor, coding for a unique plant peptide growth factor. The mRNA is cell-to-cell mobile.	protein_coding	PHYTOSULFOKINE 2 PRECURSOR (PSK2)	PHYTOSULFOKINE 2 PRECURSOR (ATPSK2);PHYTOSULFOKINE 2 PRECURSOR (PSK2)	Phytosulfokines 2 [Source:UniProtKB/Swiss- Prot;Acc:O81003]
AT1G33300	0.582457	AT1G33300	transposable_element_gene;(source:Araport11);pseudogene, hypothetical protein;(source:TAIR10)	transposable_element_gene
AT1G12600	0.580787	AT1G12600	UDP-N-acetylglucosamine (UAA) transporter family;(source:Araport11)	protein_coding			UDP-galactose/UDP-glucose transporter 4 [Source:UniProtKB/Swiss-Prot;Acc:Q9LDX3]
AT1G65320	0.58023	AT1G65320	Cystathionine beta-synthase (CBS) family protein;(source:Araport11)	protein_coding	CBS DOMAIN CONTAINING PROTEIN 6 (CBSX6)	CBS DOMAIN CONTAINING PROTEIN 6 (CBSX6)	CBS domain-containing protein CBSX6 [Source:UniProtKB/Swiss-Prot;Acc:Q8GZA4]
AT1G27960	0.57964	AT1G27960	encodes a protein whose C-terminal region is similar to ECT1 and ECT2, which bind to CIPK1.	protein_coding	EVOLUTIONARILY CONSERVED C-TERMINAL REGION 9 (ECT9)	EVOLUTIONARILY CONSERVED C-TERMINAL REGION 9 (ECT9)	At1g27960 [Source:UniProtKB/TrEMBL;Acc:Q500V8]
AT2G22990	0.579512	AT2G22990	sinapoylglucose:malate sinapoyltransferase. Catalyzes the formation of sinapoylmalate from sinapoylglucose. Mutants accumulate excess sinapoylglucose.	protein_coding	SINAPOYLGLUCOSE 1 (SNG1)	SINAPOYLGLUCOSE 1 (SNG1);SERINE CARBOXYPEPTIDASE-LIKE 8 (SCPL8)	sinapoylglucose 1 [Source:TAIR;Acc:AT2G22990]
AT5G39220	0.579024	AT5G39220	alpha/beta-Hydrolases superfamily protein;(source:Araport11)	protein_coding			unknown protein; FUNCTIONS IN: molecular_function unknown; INVOLVED IN: biological_process unknown; LOCATED IN: endomembrane system; BEST Arabidopsis thaliana protein match is: unknown protein (TAIR:AT5G27260.1); Has 21 Blast hits to 21 proteins in /.../
AT3G50090	0.578814	AT3G50090	Exonuclease family protein;(source:Araport11)	protein_coding			AT3g04350/T6K12_3 [Source:UniProtKB/TrEMBL;Acc:Q9M8Z1]
AT3G06275	0.578369	AT3G06275	None;(source:Araport11)	long_noncoding_rna			NAI2-like protein [Source:UniProtKB/Swiss- Prot;Acc:F4J1D9]
AT1G10250	0.578206	AT1G10250	paired amphipathic helix Sin3-like protein;(source:Araport11)	protein_coding			F14N23.13 [Source:UniProtKB/TrEMBL;Acc:Q9SY67]
AT3G59220	0.57743	AT3G59220	encodes a cupin-domain containing protein that is similar to pirins which interact with a CCAAT box binding transcription factor. The protein interacts with GPA1 (G protein alpha-subunit) in vitro. Mutants in the gene are affected in germination and early	protein_coding	PIRIN (PRN)	PIRIN (PRN); (PRN1); (ATPIRIN1)	Autophagy-related protein 18d [Source:UniProtKB/Swiss-Prot;Acc:Q0WPK3]
AT5G37930	0.577392	AT5G37930	Protein with RING/U-box and TRAF-like domain;(source:Araport11)	protein_coding			Putative uncharacterized protein At5g24500 [Source:UniProtKB/TrEMBL;Acc:Q84J91]
AT5G46720	0.576607	AT5G46720	AIG2-like (avirulence induced gene) family protein;(source:Araport11)	protein_coding			Putative membrane lipoprotein [Source:UniProtKB/TrEMBL;Acc:Q3E926]
AT2G30430	0.576215	AT2G30430	hypothetical protein;(source:Araport11)	protein_coding			Putative uncharacterized protein [Source:UniProtKB/TrEMBL;Acc:O23687]
AT4G19170	0.575946	AT4G19170	chloroplast-targeted member of a family of enzymes similar to nine-cis-epoxycarotenoid dioxygenase The mRNA is cell-to-cell mobile.	protein_coding	NINE-CIS-EPOXYCAROTENOID DIOXYGENASE 4 (NCED4)	NINE-CIS-EPOXYCAROTENOID DIOXYGENASE 4 (NCED4);CAROTENOID CLEAVAGE DIOXYGENASE 4 (CCD4)	Transcription factor bHLH85 [Source:UniProtKB/Swiss-Prot;Acc:Q84WK0]
AT2G24450	0.574851	AT2G24450	Fasciclin-like arabinogalactan protein. Possibly involved in embryogenesis and seed development.	protein_coding	FASCICLIN-LIKE ARABINOGALACTAN PROTEIN 3 PRECURSOR (FLA3)	FASCICLIN-LIKE ARABINOGALACTAN PROTEIN 3 PRECURSOR (FLA3)	FLA3 [Source:UniProtKB/TrEMBL;Acc:A0A178W0S4]
AT1G04623	0.574485	AT1G04623	None;(source:Araport11)	long_noncoding_rna			No description
AT5G52495	0.573685	AT5G52495	pre-tRNA tRNA-Leu (anticodon: CAA);(source:Araport11, TAIR10)	pre_trna			Paired amphipathic helix (PAH2) superfamily protein [Source:TAIR;Acc:AT5G15030]
AT4G12200	0.573162	AT4G12200	transposable_element_gene;(source:Araport11);similar to polyprotein [Oryza sativa] (GB:BAB03249.1);(source:TAIR10)	transposable_element_gene
AT1G24390	0.573	AT1G24390	hypothetical protein;(source:Araport11)	protein_coding			unknown protein; Has 1 Blast hits to 1 proteins in 1 species: Archae - 0; Bacteria - 0; Metazoa - 0; Fungi - 0; Plants - 1; Viruses - 0; Other Eukaryotes - 0 (source: NCBI BLink). [Source:TAIR;Acc:AT1G24390]
AT1G04420	0.572278	AT1G04420	NAD(P)-linked oxidoreductase superfamily protein;(source:Araport11)	protein_coding			NAD(P)-linked oxidoreductase superfamily protein [Source:UniProtKB/TrEMBL;Acc:Q8VZ23]
AT5G25451	0.571444	AT5G25451	Pseudogene of AT5G25440; protein kinase family protein	pseudogene
AT1G28630	0.570908	AT1G28630	transcriptional regulator EFH1-like protein;(source:Araport11)	protein_coding			unknown protein; Has 647 Blast hits to 524 proteins in 85 species: Archae - 0; Bacteria - 6; Metazoa - 100; Fungi - 44; Plants - 83; Viruses - 0; Other Eukaryotes - 414 (source: NCBI BLink). [Source:TAIR;Acc:AT1G28630]
AT5G53742	0.570736	AT5G53742	Encodes a ECA1 gametogenesis related family protein	protein_coding			At5g10140 [Source:UniProtKB/TrEMBL;Acc:Q5Q9J1]
AT2G08055	0.570587	AT2G08055	None;(source:Araport11)	long_noncoding_rna			No description
AT2G30350	0.570549	AT2G30350	Excinuclease ABC, C subunit, N-terminal;(source:Araport11)	protein_coding	HYL1 INTERACTING GIY-YIG LIKE ENDONUCLEASE (HIGLE)	HYL1 INTERACTING GIY-YIG LIKE ENDONUCLEASE (HIGLE)	Structure-specific endonuclease subunit SLX1 homolog [Source:UniProtKB/TrEMBL;Acc:A0A178VUD7]
AT4G06825	0.570221	AT4G06825	None;(source:Araport11)	long_noncoding_rna			Sugar transporter ERD6-like 15 [Source:UniProtKB/Swiss-Prot;Acc:Q9M0Z9]
AT3G08025	0.569764	AT3G08025	None;(source:Araport11)	long_noncoding_rna			Threonine dehydratase [Source:UniProtKB/TrEMBL;Acc:A0A178VHF4]
AT3G21720	0.568993	AT3G21720	Encodes a glyoxylate cycle enzyme isocitrate lyase (ICL) involved in salt tolerance.	protein_coding	ISOCITRATE LYASE (ICL)	ISOCITRATE LYASE (ICL)	SSL4 [Source:UniProtKB/TrEMBL;Acc:A0A178VDG6]
AT3G44790	0.568646	AT3G44790	TRAF-like family protein;(source:Araport11)	protein_coding			Protein kinase superfamily protein [Source:UniProtKB/TrEMBL;Acc:F4JFM1]
AT3G18510	0.567912	AT3G18510	ATP-dependent helicase/nuclease subunit;(source:Araport11)	protein_coding			F-box associated ubiquitination effector family protein [Source:UniProtKB/TrEMBL;Acc:F4J465]
AT3G58300	0.567683	AT3G58300	phospholipase-like protein (PEARLI 4) family protein;(source:Araport11)	protein_coding			Ubiquinol oxidase 1a, mitochondrial [Source:UniProtKB/Swiss-Prot;Acc:Q39219]
AT4G21940	0.567514	AT4G21940	member of Calcium Dependent Protein Kinase	protein_coding	CALCIUM-DEPENDENT PROTEIN KINASE 15 (CPK15)	CALCIUM-DEPENDENT PROTEIN KINASE 15 (CPK15)	Phosphatidylserine decarboxylase proenzyme 3 [Source:UniProtKB/Swiss-Prot;Acc:A4GNA8]
AT5G46110	0.567256	AT5G46110	Encodes a chloroplast triose phosphate / 3-phosphoglycerate translocator that transports triose phosphates derived from the Calvin cycle in the stroma to the cytosol for use in sucrose synthesis and other biosynthetic processes. A tpt mutant has altered a	protein_coding	ACCLIMATION OF PHOTOSYNTHESIS TO ENVIRONMENT 2 (APE2)	ACCLIMATION OF PHOTOSYNTHESIS TO ENVIRONMENT 2 (APE2);TRIOSE-PHOSPHATE ⁄ PHOSPHATE TRANSLOCATOR (TPT)	AT5g43460/MWF20_18 [Source:UniProtKB/TrEMBL;Acc:Q9LSW5]
AT1G56605	0.566348	AT1G56605	transposable_element_gene;(source:Araport11);pseudogene, hypothetical protein;(source:TAIR10)	transposable_element_gene
AT1G01305	0.565796	AT1G01305	hypothetical protein;(source:Araport11)	protein_coding			Putative uncharacterized protein [Source:UniProtKB/TrEMBL;Acc:Q1G401]
AT1G04353	0.565491	AT1G04353	Natural antisense transcript overlaps with AT1G05230;(source:Araport11)	antisense_long_noncoding_rna			No description
AT4G36105	0.564068	AT4G36105	polyamine-modulated factor 1-binding protein;(source:Araport11)	protein_coding			Hsp70-Hsp90 organizing protein 3 [Source:UniProtKB/Swiss-Prot;Acc:Q9STH1]
AT5G07155	0.563084	AT5G07155	None;(source:Araport11)	long_noncoding_rna			No description
AT3G29380	0.562703	AT3G29380	Encodes a TFIIB-related protein expressed in the reproductive organs and seeds. Loss-of-function specifically affects the development of the syncytial endosperm. It is not required for RNA polymerase IV or V activities.	protein_coding	PLANT-SPECIFIC TFIIB-RELATED PROTEIN 2 (pBRP2)	PLANT-SPECIFIC TFIIB-RELATED PROTEIN 2 (pBRP2)	CYP94D2 [Source:UniProtKB/TrEMBL;Acc:A0A178V9L2]	general
AT2G19910	0.562377	AT2G19910	RNA-dependent RNA polymerase family protein;(source:Araport11)	protein_coding			Probable RNA-dependent RNA polymerase 3 [Source:UniProtKB/Swiss-Prot;Acc:O82190]
AT5G50270	0.56138	AT5G50270	F-box/RNI-like/FBD-like domains-containing protein;(source:Araport11)	protein_coding			Putative uncharacterized protein At5g20580 [Source:UniProtKB/TrEMBL;Acc:Q0WP45]
AT1G21340	0.561142	AT1G21340	Dof-type zinc finger DNA-binding family protein;(source:Araport11)	protein_coding			Dof zinc finger protein DOF1.2 [Source:UniProtKB/Swiss-Prot;Acc:P68349]	Dof
AT5G44265	0.560673	AT5G44265	Encodes a Protease inhibitor/seed storage/LTP family protein. Predicted to be a member of PR-14 pathogenesis-related protein family with the following members: At2g38540/LTP1, At2g38530/LTP2, At5g59320/LTP3, At5g59310/LTP4, At3g51600/LTP5, At3g08770/LT	protein_coding			Histidine kinase 5 [Source:UniProtKB/Swiss- Prot;Acc:Q3S4A7]
AT5G44310	0.559323	AT5G44310	Late embryogenesis abundant protein (LEA) family protein;(source:Araport11)	protein_coding			No description
AT3G26605	0.559273	AT3G26605	transposable_element_gene;(source:Araport11);hAT-like transposase family (hobo/Ac/Tam3), has a 2.4e-51 P-value blast match to GB:AAD24567 transposase Tag2 (hAT-element) (Arabidopsis thaliana);(source:TAIR10)	transposable_element_gene
AT4G28775	0.55915	AT4G28775	hypothetical protein;(source:Araport11)	protein_coding			No description
AT4G02280	0.558442	AT4G02280	Encodes a protein with sucrose synthase activity (SUS3). It appears to be important for sucrose metabolism in developing seeds, especially during the late maturation phase, about 18 days after flowering.	protein_coding	SUCROSE SYNTHASE 3 (SUS3)	SUCROSE SYNTHASE 3 (SUS3); (ATSUS3)	unknown protein; FUNCTIONS IN: molecular_function unknown; INVOLVED IN: biological_process unknown; LOCATED IN: chloroplast; EXPRESSED IN: 21 plant structures; EXPRESSED DURING: 13 growth stages; Has 35333 Blast hits to 34131 proteins in 2444 specie /.../
AT5G17970	0.557915	AT5G17970	Disease resistance protein (TIR-NBS-LRR class) family;(source:Araport11)	protein_coding			No description
AT1G59620	0.557187	AT1G59620	Encodes CW9.	protein_coding	(CW9)	(CW9)	Disease resistance protein (CC-NBS-LRR class) family [Source:TAIR;Acc:AT1G59620]
AT5G14870	0.556873	AT5G14870	Encodes a member of the cyclic nucleotide gated channel family that is asymmetrically localized to the plasma membrane at the growing tip of the pollen tube and is involved in pollen tube growth and pollen tube guidance to ovules. It likely directly tran	protein_coding	CYCLIC NUCLEOTIDE-GATED CHANNEL 18 (CNGC18)	CYCLIC NUCLEOTIDE-GATED CHANNEL 18 (CNGC18);CYCLIC NUCLEOTIDE-GATED CHANNEL 18 (ATCNGC18)	Gb|AAF63108.1 [Source:UniProtKB/TrEMBL;Acc:Q9FI33]
AT3G16650	0.556628	AT3G16650	Transducin/WD40 repeat-like superfamily protein;(source:Araport11)	protein_coding	PLEIOTROPIC REGULATORY LOCUS 2 (PRL2)	PLEIOTROPIC REGULATORY LOCUS 2 (PRL2)	U2.4; snRNA [Source:TAIR;Acc:AT3G56825]
AT5G06790	0.556384	AT5G06790	cotton fiber protein;(source:Araport11)	protein_coding			At5g01015 [Source:UniProtKB/TrEMBL;Acc:Q8LBK1]
AT1G62935	0.556103	AT1G62935	transmembrane protein;(source:Araport11)	protein_coding			unknown protein; FUNCTIONS IN: molecular_function unknown; INVOLVED IN: biological_process unknown; LOCATED IN: endomembrane system; Has 45 Blast hits to 45 proteins in 13 species: Archae - 0; Bacteria - 2; Metazoa - 6; Fungi - 0; Plants - 8; Viruse /.../
AT2G23840	0.555678	AT2G23840	HNH endonuclease;(source:Araport11)	protein_coding			At2g23840 [Source:UniProtKB/TrEMBL;Acc:Q6NMJ9]
AT5G41765	0.555663	AT5G41765	DNA-binding storekeeper protein-related transcriptional regulator;(source:Araport11)	protein_coding			No description	GeBP
AT1G09510	0.555276	AT1G09510	similar to Eucalyptus gunnii alcohol dehydrogenase of unknown physiological function (GI:1143445), Vigna unguiculata (gi:1854445), NOT a cinnamyl-alcohol dehydrogenase	protein_coding			Alcohol dehydrogenase-like protein [Source:UniProtKB/TrEMBL;Acc:Q5PP57]
AT1G58450	0.554704	AT1G58450	Encodes one of the 36 carboxylate clamp (CC)-tetratricopeptide repeat (TPR) proteins (Prasad 2010, Pubmed ID: 20856808) with potential to interact with Hsp90/Hsp70 as co-chaperones.	protein_coding	TETRATRICOPEPTIDE REPEAT 6 (TPR6)	TETRATRICOPEPTIDE REPEAT 6 (TPR6)	Peptidylprolyl isomerase, putative [Source:UniProtKB/TrEMBL;Acc:Q9C650]
AT3G58860	0.554564	AT3G58860	F-box/RNI-like superfamily protein;(source:Araport11)	protein_coding			No description
AT3G16220	0.553998	AT3G16220	Putative eukaryotic LigT;(source:Araport11)	protein_coding			No description
AT3G44820	0.553769	AT3G44820	Phototropic-responsive NPH3 family protein;(source:Araport11)	protein_coding			Insulinase (Peptidase family M16) protein [Source:TAIR;Acc:AT3G02090]	BTB POZ
AT5G03625	0.553673	AT5G03625	None;(source:Araport11)	long_noncoding_rna			No description
AT2G08980	0.553531	AT2G08980	None;(source:Araport11)	long_noncoding_rna			No description
AT5G54150	0.553283	AT5G54150	hypothetical protein;(source:Araport11)	protein_coding			No description
AT1G65650	0.552858	AT1G65650	Peptidase C12, ubiquitin carboxyl-terminal hydrolase 1;(source:Araport11)	protein_coding	(UCH2)	(UCH2)	Ubiquitin carboxyl-terminal hydrolase [Source:UniProtKB/TrEMBL;Acc:A0A178WM46]
AT2G08870	0.552656	AT2G08870	None;(source:Araport11)	long_noncoding_rna			No description
AT2G15030	0.550918	AT2G15030	pseudogene of WD40/YVTN repeat and Bromo-WDR9-I-like domain-containing protein;(source:Araport11)	pseudogene
AT2G09100	0.549648	AT2G09100	None;(source:Araport11)	long_noncoding_rna			No description
AT1G23100	0.549327	AT1G23100	GroES-like family protein;(source:Araport11)	protein_coding			GroES-like protein [Source:UniProtKB/TrEMBL;Acc:Q8LDC9]
AT1G05117	0.549114	AT1G05117	None;(source:Araport11)	long_noncoding_rna			No description
AT1G21250	0.548498	AT1G21250	Encodes a cell wall-associated kinase that interacts with AtGRP3 and may function as a signaling receptor of extracellular matrix component such as oligogalacturonides. The mRNA is cell-to-cell mobile.	protein_coding	CELL WALL-ASSOCIATED KINASE 1 (WAK1)	CELL WALL-ASSOCIATED KINASE 1 (WAK1); (PRO25); (ATWAK1)	Wall-associated receptor kinase 1 [Source:UniProtKB/Swiss-Prot;Acc:Q39191]
AT1G26500	0.54826	AT1G26500	Pentatricopeptide repeat (PPR) superfamily protein;(source:Araport11)	protein_coding			Putative pentatricopeptide repeat-containing protein At1g26500 [Source:UniProtKB/Swiss- Prot;Acc:Q9FZD4]
AT2G40210	0.547128	AT2G40210	AGAMOUS-like 48;(source:Araport11)	protein_coding	AGAMOUS-LIKE 48 (AGL48)	AGAMOUS-LIKE 48 (AGL48)	AGL48 [Source:UniProtKB/TrEMBL;Acc:A0A178VQF2]	M-type
AT1G07417	0.546646	AT1G07417	None;(source:Araport11)	long_noncoding_rna			No description
AT2G10450	0.545451	AT2G10450	14-3-3 family protein;(source:Araport11)	protein_coding			14-3-3 family protein [Source:UniProtKB/TrEMBL;Acc:Q9SHV6]
AT3G48700	0.54529	AT3G48700	carboxyesterase 13;(source:Araport11)	protein_coding	CARBOXYESTERASE 13 (CXE13)	CARBOXYESTERASE 13 (ATCXE13);CARBOXYESTERASE 13 (CXE13)	tRNA-splicing endonuclease subunit Sen2-1 [Source:UniProtKB/Swiss-Prot;Acc:Q9M1E8]
AT4G21020	0.544865	AT4G21020	Late embryogenesis abundant protein (LEA) family protein;(source:Araport11)	protein_coding			F-box protein At4g09920 [Source:UniProtKB/Swiss-Prot;Acc:Q9T0F1]
AT4G39740	0.544135	AT4G39740	Encodes HCC2, one of the two Arabidopsis genes (HCC1 and HCC2) resulting from a duplication with homology to the SCO proteins involved in copper insertion during cytochrome c oxidase (COX) assembly in other organisms. HCC2, which lacks the cysteines and h	protein_coding	HOMOLOGUE OF COPPER CHAPERONE SCO1 2 (HCC2)	HOMOLOGUE OF COPPER CHAPERONE SCO1 2 (HCC2)	Putative uncharacterized protein [Source:UniProtKB/TrEMBL;Acc:Q1PE31]
AT2G35075	0.543931	AT2G35075	hypothetical protein;(source:Araport11)	protein_coding			unknown protein; Has 30201 Blast hits to 17322 proteins in 780 species: Archae - 12; Bacteria - 1396; Metazoa - 17338; Fungi - 3422; Plants - 5037; Viruses - 0; Other Eukaryotes - 2996 (source: NCBI BLink). [Source:TAIR;Acc:AT2G35075]
AT3G02705	0.543145	AT3G02705	None;(source:Araport11)	long_noncoding_rna			No description
AT5G11660	0.542712	AT5G11660	NEP-interacting protein, putative (DUF239);(source:Araport11)	protein_coding			No description
AT2G24160	0.541828	AT2G24160	pseudogene of receptor like protein 37;(source:Araport11)	pseudogene
AT2G29850	0.540665	AT2G29850	hypothetical protein;(source:Araport11)	protein_coding			unknown protein; BEST Arabidopsis thaliana protein match is: Plant protein 1589 of unknown function (TAIR:AT2G29605.1); Has 35333 Blast hits to 34131 proteins in 2444 species: Archae - 798; Bacteria - 22429; Metazoa - 974; Fungi - 991; Plants - 531; /.../
AT4G06646	0.54033	AT4G06646	transposable_element_gene;(source:Araport11);pseudogene, similar to OJ1081_B12.13, blastp match of 33%25 identity and 9.8e-51 P-value to GP|27817864|dbj|BAC55632.1||AP003865 OJ1081_B12.13 {Oryza sativa (japonica cultivar-group)};(source:TAIR10)	transposable_element_gene
AT1G71520	0.539926	AT1G71520	encodes a member of the DREB subfamily A-5 of ERF/AP2 transcription factor family. The protein contains one AP2 domain. There are 16 members in this subfamily including RAP2.1, RAP2.9 and RAP2.10.	protein_coding			Ethylene-responsive transcription factor ERF020 [Source:UniProtKB/Swiss-Prot;Acc:Q9C9I8]	ERF
AT1G66500	0.539686	AT1G66500	Pre-mRNA cleavage complex II;(source:Araport11)	protein_coding			Polyadenylation and cleavage factor homolog 1 [Source:UniProtKB/Swiss-Prot;Acc:Q9C710]
AT5G57760	0.538603	AT5G57760	hypothetical protein;(source:Araport11)	protein_coding			Cation/H(+) antiporter 24 [Source:UniProtKB/Swiss-Prot;Acc:Q1HDT2]
AT4G09035	0.537925	AT4G09035	hypothetical protein;(source:Araport11)	protein_coding			purple acid phosphatase 23 [Source:TAIR;Acc:AT4G13700]
AT5G03765	0.536677	AT5G03765	None;(source:Araport11)	long_noncoding_rna			SWI/SNF complex component SNF12 homolog [Source:UniProtKB/Swiss-Prot;Acc:Q9FMT4]
AT2G15045	0.536672	AT2G15045	transposable_element_gene;(source:Araport11);similar to nucleic acid binding / ribonuclease H [Arabidopsis thaliana] (TAIR:AT4G08860.1);(source:TAIR10)	transposable_element_gene
AT1G51150	0.536587	AT1G51150	Encodes a putative DegP protease.	protein_coding	DEGRADATION OF PERIPLASMIC PROTEINS 6 (DEG6)	DEGP PROTEASE 6 (DegP6);DEGRADATION OF PERIPLASMIC PROTEINS 6 (DEG6)	DegP6 [Source:UniProtKB/TrEMBL;Acc:A0A178WIW4]
AT3G55250	0.536466	AT3G55250	Encodes a nucleus-encoded protein, Photosystem I Assembly 3 (PSA3), that is required for PSI accumulation.	protein_coding	PIGMENT DEFECTIVE 329 (PDE329)	PIGMENT DEFECTIVE 329 (PDE329);PHOTOSYSTEM I ASSEMBLY 3 (PSA3)	At3g56430 [Source:UniProtKB/TrEMBL;Acc:Q9LXZ7]
AT5G26930	0.535888	AT5G26930	Encodes a member of the GATA factor family of zinc finger transcription factors. Controls lateral root founder cell specification.	protein_coding	GATA TRANSCRIPTION FACTOR 23 (GATA23)	GATA TRANSCRIPTION FACTOR 23 (GATA23)	C-repeat binding factor 4 [Source:UniProtKB/TrEMBL;Acc:B2BJ26]	GATA
AT5G06495	0.535692	AT5G06495	None;(source:Araport11)	long_noncoding_rna			BAHD acyltransferase DCR [Source:UniProtKB/Swiss-Prot;Acc:Q9FF86]
AT5G42690	0.535486	AT5G42690	transcription factor, putative (Protein of unknown function, DUF547);(source:Araport11)	protein_coding			Pentatricopeptide repeat-containing protein At5g18950 [Source:UniProtKB/Swiss-Prot;Acc:Q8GYM2]
AT4G25050	0.535323	AT4G25050	encodes an acyl carrier protein predominantly expressed in leaves. Gene expression is upregulated by light.	protein_coding	ACYL CARRIER PROTEIN 4 (ACP4)	ACYL CARRIER PROTEIN 4 (ACP4); (ATACP4)	Glycosyltransferase [Source:UniProtKB/TrEMBL;Acc:W8Q6J0]
AT5G10000	0.535157	AT5G10000	ferredoxin 4;(source:Araport11)	protein_coding	FERREDOXIN 4 (FD4)	FERREDOXIN 4 (ATFD4);FERREDOXIN 4 (FD4)	Ethylene-responsive transcription factor ERF105 [Source:UniProtKB/Swiss-Prot;Acc:Q8VY90]
AT5G39050	0.533623	AT5G39050	Encodes a malonyltransferase that may play a role in phenolic xenobiotic detoxification.	protein_coding	PHENOLIC GLUCOSIDE MALONYLTRANSFERASE 1 (PMAT1)	PHENOLIC GLUCOSIDE MALONYLTRANSFERASE 1 (PMAT1)	Bifunctional inhibitor/lipid-transfer protein/seed storage 2S albumin superfamily protein [Source:UniProtKB/TrEMBL;Acc:Q1PDH3]
AT5G48110	0.533316	AT5G48110	The Col variant has no enzyme activity due to various substitution and deletion mutations.	protein_coding	TERPENE SYNTHASE 20 (TPS20)	TERPENE SYNTHASE 20 (TPS20)	K-box region and MADS-box transcription factor family protein [Source:UniProtKB/TrEMBL;Acc:Q9LSR7]
AT1G60090	0.533266	AT1G60090	beta glucosidase 4;(source:Araport11)	protein_coding	BETA GLUCOSIDASE 4 (BGLU4)	BETA GLUCOSIDASE 4 (BGLU4)	Beta-glucosidase 4 [Source:UniProtKB/Swiss- Prot;Acc:Q9ZUI3]
AT1G29680	0.531997	AT1G29680	histone acetyltransferase (DUF1264);(source:Araport11)	protein_coding			Oil body-associated protein 2C [Source:UniProtKB/Swiss-Prot;Acc:Q9C7N3]
AT1G57770	0.531596	AT1G57770	FAD/NAD(P)-binding oxidoreductase family protein;(source:Araport11)	protein_coding			FAD/NAD(P)-binding oxidoreductase domain- containing protein [Source:UniProtKB/TrEMBL;Acc:Q9FVR9]
AT1G68185	0.530849	AT1G68185	Ubiquitin-like superfamily protein;(source:Araport11)	protein_coding			Ubiquitin-like superfamily protein [Source:TAIR;Acc:AT1G68185]
AT2G07985	0.530721	AT2G07985	None;(source:Araport11)	long_noncoding_rna			No description
AT1G75030	0.530702	AT1G75030	encodes a PR5-like protein	protein_coding	THAUMATIN-LIKE PROTEIN 3 (TLP-3)	THAUMATIN-LIKE PROTEIN 3 (TLP-3);THAUMATIN-LIKE PROTEIN 3 (ATLP-3)	At1g75030 [Source:UniProtKB/TrEMBL;Acc:Q9C9P9]
AT2G41225	0.530387	AT2G41225	Encodes a protein of unknown function that is involved in regulation of cell expansion. Based on sequence similarity OSR2 is localized to the plasma membrane. It is expressed in organs that are undergoing cell expansion. Over-expression modifies plant sen	protein_coding	ORGAN SIZE RELATED 2 (OSR2)	ARGOS-LIKE3 (ARL3);ORGAN SIZE RELATED 2 (OSR2)	unknown protein; FUNCTIONS IN: molecular_function unknown; INVOLVED IN: biological_process unknown; LOCATED IN: endomembrane system; Has 30201 Blast hits to 17322 proteins in 780 species: Archae - 12; Bacteria - 1396; Metazoa - 17338; Fungi - 3422; /.../
AT5G39120	0.530173	AT5G39120	RmlC-like cupins superfamily protein;(source:Araport11)	protein_coding			TIC40 [Source:UniProtKB/TrEMBL;Acc:A0A178UEV6]
AT5G50175	0.529759	AT5G50175	transmembrane protein;(source:Araport11)	protein_coding			No description
AT5G17050	0.529248	AT5G17050	The At5g17050 encodes a anthocyanidin 3-O-glucosyltransferase which specifically glucosylates the 3-position of the flavonoid C-ring. Anthocyanidins such as cyanidin and pelargonidin as well as flavonols such as kaempferol and quercetin are accepted subst	protein_coding	UDP-GLUCOSYL TRANSFERASE 78D2 (UGT78D2)	UDP-GLUCOSYL TRANSFERASE 78D2 (UGT78D2)	Phosphatidic acid phosphatase (PAP2) family protein [Source:TAIR;Acc:AT5G66450]
AT5G39535	0.529073	AT5G39535	pre-tRNA tRNA-Pro (anticodon: AGG);(source:Araport11, TAIR10)	pre_trna			No description
AT2G16225	0.528814	AT2G16225	Encodes a Maternally expressed gene (MEG) family protein	protein_coding			EMBRYO SURROUNDING FACTOR 1-like protein 7 [Source:UniProtKB/Swiss-Prot;Acc:A8MQP7]
AT5G19170	0.528649	AT5G19170	NEP-interacting protein, putative (DUF239);(source:Araport11)	protein_coding			LPPgamma [Source:UniProtKB/TrEMBL;Acc:A0A178URC2]
AT5G43405	0.528286	AT5G43405	transposable_element_gene;(source:Araport11);similar to unknown protein [Arabidopsis thaliana] (TAIR:AT1G43940.1);(source:TAIR10)	transposable_element_gene
AT1G69620	0.528229	AT1G69620	putative 60S ribosomal protein L34 The mRNA is cell-to-cell mobile.	protein_coding	RIBOSOMAL PROTEIN L34 (RPL34)	RIBOSOMAL PROTEIN L34 (RPL34)	60S ribosomal protein L34-2 [Source:UniProtKB/Swiss-Prot;Acc:Q9FE65]
AT1G26975	0.528198	AT1G26975	Encodes a microRNA that targets both APS and AST family members. MicroRNAs are regulatory RNAs with a mature length of ~21-nucleotides that are processed from hairpin precursors by Dicer-like enzymes. MicroRNAs can negatively regulate gene expression by a	miRNA_primary_transcript	MICRORNA395B (MIR395B)	MICRORNA395B (MIR395B);MICRORNA 395 (MIR395)	MIR395B; miRNA [Source:TAIR;Acc:AT1G26975]
AT5G46320	0.527932	AT5G46320	Mutants accumulate proline in response to drought. Potential QTL for drought tolerance.	protein_coding			S-adenosyl-L-methionine-dependent methyltransferases superfamily protein [Source:UniProtKB/TrEMBL;Acc:F4JWB9]
AT1G05697	0.527667	AT1G05697	None;(source:Araport11)	other_rna			No description
AT1G62280	0.527256	AT1G62280	Encodes a protein with ten predicted transmembrane helices. The SLAH1 protein has similarity to the SLAC1 protein involved in ion homeostasis in guard cells. Although it is not expressed in guard cells, it can complement a slac1-2 mutant suggesting that i	protein_coding	SLAC1 HOMOLOGUE 1 (SLAH1)	SLAC1 HOMOLOGUE 1 (SLAH1)	SLAH1 [Source:UniProtKB/TrEMBL;Acc:A0A178W8P4]
AT5G11416	0.527025	AT5G11416	This gene encodes a small protein and has either evidence of transcription or purifying selection.	protein_coding			No description
AT2G44920	0.526887	AT2G44920	Encodes a pentapeptide-repeat protein (PRP) composed of 25 repeats capped by N- and C-terminal a-helices. Unlike other PRPs, At2g44920 consists exclusively of type II b-turns	protein_coding			Thylakoid lumenal 15 kDa protein 1, chloroplastic [Source:UniProtKB/Swiss-Prot;Acc:O22160]
AT5G41390	0.526856	AT5G41390	PLAC8 family protein;(source:Araport11)	protein_coding			Probable serine/threonine-protein kinase PBL8 [Source:UniProtKB/Swiss-Prot;Acc:Q8GXZ3]
AT2G35550	0.52672	AT2G35550	basic pentacysteine 7;(source:Araport11)	protein_coding	BASIC PENTACYSTEINE 7 (BPC7)	BASIC PENTACYSTEINE 7 (BPC7); (BBR);BASIC PENTACYSTEINE 7 (ATBPC7)	BPC7 [Source:UniProtKB/TrEMBL;Acc:A0A178W000]	BBR-BPC
AT2G41930	0.526294	AT2G41930	Protein kinase superfamily protein;(source:Araport11)	protein_coding	(NIT1)	(NIT1)	Putative uncharacterized protein At2g41930 [Source:UniProtKB/TrEMBL;Acc:P93752]
AT3G26330	0.525387	AT3G26330	putative cytochrome P450	protein_coding	CYTOCHROME P450, FAMILY 71, SUBFAMILY B, POLYPEPTIDE 37 (CYP71B37)	CYTOCHROME P450, FAMILY 71, SUBFAMILY B, POLYPEPTIDE 37 (CYP71B37)	Transmembrane protein [Source:UniProtKB/TrEMBL;Acc:F4J5F2]
AT1G72090	0.52529	AT1G72090	Methylthiotransferase;(source:Araport11)	protein_coding			At1g72090/F28P5_4 [Source:UniProtKB/TrEMBL;Acc:Q9C7H2]
AT5G55135	0.524905	AT5G55135	hypothetical protein;(source:Araport11)	protein_coding			unknown protein; Has 30201 Blast hits to 17322 proteins in 780 species: Archae - 12; Bacteria - 1396; Metazoa - 17338; Fungi - 3422; Plants - 5037; Viruses - 0; Other Eukaryotes - 2996 (source: NCBI BLink). [Source:TAIR;Acc:AT5G28295]
AT3G08725	0.524669	AT3G08725	None;(source:Araport11)	long_noncoding_rna			Putative RING zinc finger protein [Source:UniProtKB/TrEMBL;Acc:Q8L729]
AT4G12917	0.524358	AT4G12917	other_RNA;(source:Araport11)	other_rna			Adenine nucleotide transporter 1 [Source:UniProtKB/TrEMBL;Acc:F4JHS4]
AT4G14530	0.524213	AT4G14530	agamous-like MADS-box protein;(source:Araport11)	protein_coding			Polynucleotidyl transferase, ribonuclease H- like superfamily protein [Source:UniProtKB/TrEMBL;Acc:Q3E7R1]
AT1G19550	0.524189	AT1G19550	Glutathione S-transferase family protein;(source:Araport11)	protein_coding	DEHYDROASCORBATE REDUCTASE (DHAR)	DEHYDROASCORBATE REDUCTASE (DHAR)	F18O14.31 [Source:UniProtKB/TrEMBL;Acc:Q9LN39]
AT5G24600	0.523555	AT5G24600	TRP-like ion channel protein (Protein of unknown function, DUF599);(source:Araport11)	protein_coding			Serine/threonine-protein kinase STN8, chloroplastic [Source:UniProtKB/Swiss-Prot;Acc:Q9LZV4]
AT5G56110	0.523282	AT5G56110	Encodes a member of the R2R3 MYB transcription factor gene family that is required for anther development by regulation tapetum development, callose dissolution and exine formation. It acts upstream of MS2.	protein_coding	(MYB80)	MALE STERILE 188 (MS188);ARABIDOPSIS THALIANA MYB DOMAIN PROTEIN 80 (ATMYB80); (ATMYB103);MYB DOMAIN PROTEIN 103 (MYB103);MYB DOMAIN PROTEIN 103 (AtMYB103); (MYB80)	At5g41090 [Source:UniProtKB/TrEMBL;Acc:Q9FLM0]	MYB
AT5G62110	0.523023	AT5G62110	Homeodomain-like superfamily protein;(source:Araport11)	protein_coding			Emb|CAB87702.1 [Source:UniProtKB/TrEMBL;Acc:Q9FMT6]	G2-like
AT2G41920	0.522388	AT2G41920	Protein kinase superfamily protein;(source:Araport11)	protein_coding			At2g41920/T6D20.18 [Source:UniProtKB/TrEMBL;Acc:P93753]
AT4G05905	0.522275	AT4G05905	None;(source:Araport11)	other_rna			Auxilin-related protein 2 [Source:UniProtKB/Swiss-Prot;Acc:Q0WQ57]
AT4G13250	0.520604	AT4G13250	Encodes a chlorophyll b reductase involved in the degradation of chlorophyll b and LHCII (light harvesting complex II).	protein_coding	NON-YELLOW COLORING 1 (NYC1)	NON-YELLOW COLORING 1 (NYC1)	Glycine-rich protein [Source:UniProtKB/TrEMBL;Acc:O81761]
AT2G40980	0.520506	AT2G40980	Protein kinase superfamily protein;(source:Araport11)	protein_coding			Protein kinase family protein [Source:UniProtKB/TrEMBL;Acc:Q9SLM4]
AT3G12203	0.520343	AT3G12203	serine carboxypeptidase-like 17;(source:Araport11)	protein_coding	SERINE CARBOXYPEPTIDASE-LIKE 17 (scpl17)	SERINE CARBOXYPEPTIDASE-LIKE 17 (scpl17)	SacI homology domain-containing protein / WW domain-containing protein [Source:UniProtKB/TrEMBL;Acc:F4J9G0]
AT5G46875	0.520226	AT5G46875	transposable_element_gene;(source:Araport11);similar to nucleic acid binding / ribonuclease H [Arabidopsis thaliana] (TAIR:AT1G17390.1);(source:TAIR10)	transposable_element_gene
AT1G29920	0.519631	AT1G29920	Encodes lhcb1.1 a component of the LHCIIb light harvesting complex associated with photosystem II.	protein_coding	CHLOROPHYLL A/B-BINDING PROTEIN 2 (CAB2)	CHLOROPHYLL A/B-BINDING PROTEIN 2 (CAB2);LIGHT HARVESTING CHLOROPHYLL A/B-BINDING PROTEIN 1.1 (LHCB1.1); (AB165)
AT4G32100	0.519612	AT4G32100	Beta-1,3-N-Acetylglucosaminyltransferase family protein;(source:Araport11)	protein_coding			AT4g17250/dl4660w [Source:UniProtKB/TrEMBL;Acc:Q93ZA8]
AT1G49000	0.519233	AT1G49000	transmembrane protein;(source:Araport11)	protein_coding			At1g49000 [Source:UniProtKB/TrEMBL;Acc:Q9M9A2]
AT5G40070	0.519076	AT5G40070	MADS-box family protein;(source:Araport11)	protein_coding			No description
AT5G11830	0.519037	AT5G11830	Plant self-incompatibility protein S1 family;(source:Araport11)	protein_coding			P-loop containing nucleoside triphosphate hydrolases superfamily protein [Source:TAIR;Acc:AT5G06670]
AT3G10850	0.518657	AT3G10850	glyoxalase II cytoplasmic isozyme (Glx2-2) mRNA, complete	protein_coding	(GLY2)	GLYOXALASE 2-2 (GLX2-2); (GLY2)	Nodulin MtN21 /EamA-like transporter family protein [Source:TAIR;Acc:AT3G28060]
AT5G44270	0.518175	AT5G44270	TPX2 (targeting protein for Xklp2) protein family;(source:Araport11)	protein_coding			Metal-independent phosphoserine phosphatase [Source:UniProtKB/Swiss-Prot;Acc:F4KI56]
AT1G53025	0.51817	AT1G53025	Ubiquitin-conjugating enzyme family protein;(source:Araport11)	protein_coding	UBIQUITIN-CONJUGATING ENZYME 26 (UBC26)	UBIQUITIN-CONJUGATING ENZYME 26 (UBC26);PHO2 FAMILY UBIQUITIN CONJUGATION ENZYME 3 (PFU3)	Ubiquitin-conjugating enzyme family protein [Source:TAIR;Acc:AT1G53025]
AT4G00163	0.517808	AT4G00163	hypothetical protein;(source:Araport11)	protein_coding			Subtilisin-like protease SBT3.7 [Source:UniProtKB/Swiss-Prot;Acc:Q9SZY2]
AT1G07347	0.517489	AT1G07347	None;(source:Araport11)	long_noncoding_rna			No description
AT3G23050	0.517465	AT3G23050	Transcription regulator acting as repressor of auxin-inducible gene expression. Plays role in the control of gravitropic growth and development in light-grown seedlings. Auxin induces the degradation of the protein in a dosage-dependent manner in a proces	protein_coding	INDOLE-3-ACETIC ACID 7 (IAA7)	INDOLE-3-ACETIC ACID 7 (IAA7);AUXIN RESISTANT 2 (AXR2)	Kinesin-like protein KIN-7G [Source:UniProtKB/Swiss-Prot;Acc:F4J394]	ARP
AT1G28447	0.517362	AT1G28447	Pseudogene of AT5G18880; glucose transmembrane transporter	pseudogene
AT2G43865	0.517244	AT2G43865	hypothetical protein;(source:Araport11)	protein_coding			Putative uncharacterized protein [Source:UniProtKB/TrEMBL;Acc:Q1G3R3]
AT3G04395	0.516628	AT3G04395	None;(source:Araport11)	long_noncoding_rna			EPFL5 [Source:UniProtKB/TrEMBL;Acc:A0A178VHB6]
AT5G55132	0.516462	AT5G55132	Encodes a defensin-like (DEFL) family protein.	protein_coding			Germin-like protein subfamily 1 member 20 [Source:UniProtKB/Swiss-Prot;Acc:P92996]
AT2G13940	0.516199	AT2G13940	transposable_element_gene;(source:Araport11);copia-like retrotransposon family, has a 4.4e-197 P-value blast match to GB:AAA57005 Hopscotch polyprotein (Ty1_Copia-element) (Zea mays);(source:TAIR10)	transposable_element_gene
AT5G38070	0.515685	AT5G38070	RING/FYVE/PHD zinc finger superfamily protein;(source:Araport11)	protein_coding			FUNCTIONS IN: molecular_function unknown; INVOLVED IN: biological_process unknown; LOCATED IN: cellular_component unknown; BEST Arabidopsis thaliana protein match is: precursor of peptide 1 (TAIR:AT5G64900.1); Has 19 Blast hits to 19 proteins in 2 s /.../
AT4G08475	0.515434	AT4G08475	None;(source:Araport11)	long_noncoding_rna			4-coumarate--CoA ligase-like 6 [Source:UniProtKB/Swiss-Prot;Acc:Q84P24]
AT4G06935	0.514584	AT4G06935	None;(source:Araport11)	long_noncoding_rna			Digalactosyldiacylglycerol synthase 2, chloroplastic [Source:UniProtKB/Swiss-Prot;Acc:Q8W1S1]
AT4G22105	0.514375	AT4G22105	Encodes a member of a family of small, secreted, cysteine rich proteins with sequence similarity to SCR (S locus cysteine-rich protein).	protein_coding	SCR-LIKE 26 (SCRL26)	SCR-LIKE 26 (SCRL26)	Nuclear pore complex protein NUP58 [Source:UniProtKB/Swiss-Prot;Acc:Q8RWH9]
AT3G05600	0.514278	AT3G05600	Encodes a cytosolic epoxide hydrolase capable of acting on 9,10-epoxystearic acid and on 12,13- epoxyoctadec-9-enoic acid that is involved in the synthesis of poly-hydroxylated cutin monomers.	protein_coding	EPOXIDE HYDROLASE 1 (ATEH1)	EPOXIDE HYDROLASE 1 (ATEH1)	Pentatricopeptide repeat-containing protein At3g48250, chloroplastic [Source:UniProtKB/Swiss- Prot;Acc:Q9STK5]
AT5G43285	0.514014	AT5G43285	Encodes a cysteine-rich peptide that acts as a pollen tube attractant guiding pollen tubes to the ovular micropyle. It is expressed in the synergid cell and appears to be secreted toward the funicular surface through the micropyle.	protein_coding	LURE 1.1 (LURE1.1)	LURE 1.1 (LURE1.1); (ATLURE1.1); (CRP810_1.1)	Probable serine/threonine-protein kinase WNK11 [Source:UniProtKB/Swiss-Prot;Acc:Q6ICW6]
AT3G06925	0.513703	AT3G06925	None;(source:Araport11)	long_noncoding_rna			Probable inactive receptor kinase At3g02880 [Source:UniProtKB/Swiss-Prot;Acc:Q9M8T0]
AT1G50970	0.513514	AT1G50970	Membrane trafficking VPS53 family protein;(source:Araport11)	protein_coding			Vacuolar protein sorting-associated protein 53 B [Source:UniProtKB/Swiss-Prot;Acc:F4I7Y2]
AT5G02540	0.512866	AT5G02540	NAD(P)-binding Rossmann-fold superfamily protein;(source:Araport11)	protein_coding			No description
AT5G24575	0.512572	AT5G24575	hypothetical protein;(source:Araport11)	protein_coding			At5g16920 [Source:UniProtKB/TrEMBL;Acc:Q1PDW1]
AT4G08715	0.512408	AT4G08715	None;(source:Araport11)	long_noncoding_rna			NPR1-like protein 4 [Source:TAIR;Acc:AT4G19660]
AT5G37420	0.511902	AT5G37420	Note that previous reports (Plant Cell 2003,15:1538; PNAS 2003, 100:13407) have incorrectly named AT5G37420 as AGL105. AT5G37415 has now been named as AGL105 based on Plant Cell 2003, 15:1538 where the GenBank accession number given for AGL105 is AY141227	protein_coding		AGAMOUS-LIKE 105 (AGL105)	Cytochrome P450 71A14 [Source:UniProtKB/Swiss-Prot;Acc:P58045]
AT1G08493	0.511258	AT1G08493	None;(source:Araport11)	other_rna			No description
AT1G05897	0.511078	AT1G05897	None;(source:Araport11)	long_noncoding_rna			No description
AT5G46315	0.510147	AT5G46315	U6-29;(source:Araport11)	small_nuclear_rna	U6 SMALL NUCLEOLAR RNA29 (U6-29)	U6 SMALL NUCLEOLAR RNA29 (U6-29)	Heavy metal-associated isoprenylated plant protein 27 [Source:UniProtKB/Swiss-Prot;Acc:Q67ZW1]
AT3G50895	0.509947	AT3G50895	pre-tRNA tRNA-Asn (anticodon: GTT);(source:Araport11, TAIR10)	pre_trna			Sec14p-like phosphatidylinositol transfer family protein [Source:UniProtKB/TrEMBL;Acc:A0A178VMA9]
AT2G32560	0.509927	AT2G32560	F-box family protein;(source:Araport11)	protein_coding			F-box protein At2g32560 [Source:UniProtKB/Swiss-Prot;Acc:Q8RY82]
AT5G21125	0.509841	AT5G21125	hypothetical protein;(source:Araport11)	protein_coding			No description
AT5G62380	0.50971	AT5G62380	Encodes a NAC-domain transcription factor involved in xylem formation. Induces transdifferentiation of various cells into metaxylem vessel elements. Located in the nucleus. Expression induced in the presence of auxin, cytokinin and brassinosteroids.	protein_coding	NAC-DOMAIN PROTEIN 101 (NAC101)	VASCULAR-RELATED NAC-DOMAIN 6 (VND6);NAC-DOMAIN PROTEIN 101 (ANAC101);NAC-DOMAIN PROTEIN 101 (NAC101)	Tetraspanin-15 [Source:UniProtKB/Swiss- Prot;Acc:Q1PDI1]	NAC
AT1G06773	0.508988	AT1G06773	None;(source:Araport11)	long_noncoding_rna			No description
AT3G47290	0.508929	AT3G47290	phosphatidylinositol-speciwc phospholipase C8;(source:Araport11)	protein_coding	PHOSPHATIDYLINOSITOL-SPECIWC PHOSPHOLIPASE C8 (PLC8)	PHOSPHATIDYLINOSITOL-SPECIWC PHOSPHOLIPASE C8 (PLC8); (ATPLC8)	Pentatricopeptide repeat-containing protein At3g56030 [Source:UniProtKB/Swiss-Prot;Acc:Q9LY43]
AT5G26594	0.508728	AT5G26594	Encodes an atypical subtype of the ARR (Arabidopsis response regulator) protein family . It appears to be expressed in floral buds, mature flowers, and pollen. But, unlike the related ARR22 protein, it does not appear to be expressed at the seed:funiculus	protein_coding	RESPONSE REGULATOR 24 (RR24)	RESPONSE REGULATOR 24 (RR24);RESPONSE REGULATOR 24 (ARR24)	HSFB2A [Source:UniProtKB/TrEMBL;Acc:A0A178UCK7]
AT5G40550	0.508726	AT5G40550	SGF29 tudor-like domain-containing protein;(source:Araport11)	protein_coding	SAGA ASSOCIATED FACTOR 29 B (SGF29b)	SAGA ASSOCIATED FACTOR 29 B (SGF29b); (AtSGF29b)	ARR6 [Source:UniProtKB/TrEMBL;Acc:Q0WSS6]
AT5G66360	0.508602	AT5G66360	Encodes a mitochondrial rRNA dimethylase.	protein_coding	ADENOSINE DIMETHYL TRANSFERASE 1B (DIM1B)	ADENOSINE DIMETHYL TRANSFERASE 1B (DIM1B)	Cytosolic sulfotransferase 1 [Source:UniProtKB/Swiss-Prot;Acc:Q9FG94]
AT3G57680	0.507022	AT3G57680	Peptidase S41 family protein;(source:Araport11)	protein_coding			At3g25855 [Source:UniProtKB/TrEMBL;Acc:Q8LBL7]
AT5G44980	0.506608	AT5G44980	F-box/RNI-like/FBD-like domains-containing protein;(source:Araport11)	protein_coding			EXO70C2 [Source:UniProtKB/TrEMBL;Acc:A0A178UPG0]
AT2G23590	0.506492	AT2G23590	Encodes a protein shown to have carboxylesterase activity in vitro. It has similarity to the SABP2 methyl salicylate esterase from tobacco. This protein does not act on methyl IAA, methyl JA, MeSA, MeGA4, or MEGA9 in vitro.	protein_coding	METHYL ESTERASE 8 (MES8)	METHYL ESTERASE 8 (ATMES8);METHYL ESTERASE 8 (MES8)	Methylesterase 8 [Source:UniProtKB/Swiss- Prot;Acc:O80475]
AT5G06540	0.506363	AT5G06540	Pentatricopeptide repeat (PPR) superfamily protein;(source:Araport11)	protein_coding			Serine carboxypeptidase-like 47 [Source:UniProtKB/Swiss-Prot;Acc:Q9FFB0]
AT4G23710	0.506354	AT4G23710	vacuolar ATP synthase subunit G2;(source:Araport11)	protein_coding	VACUOLAR ATP SYNTHASE SUBUNIT G2 (VAG2)	(VHA-G2);VACUOLAR ATP SYNTHASE SUBUNIT G2 (VAG2);VACUOLAR ATP SYNTHASE SUBUNIT G2 (VATG2)	Pentatricopeptide repeat-containing protein At4g39620, chloroplastic [Source:UniProtKB/Swiss- Prot;Acc:Q9SV96]
AT5G04010	0.506123	AT5G04010	F-box family protein;(source:Araport11)	protein_coding			EXL4 [Source:UniProtKB/TrEMBL;Acc:A0A178UJ96]
AT4G14750	0.505659	AT4G14750	Member of IQ67 (CaM binding) domain containing family.	protein_coding	IQ-DOMAIN 19 (IQD19)	IQ-DOMAIN 19 (IQD19)	DNA topoisomerase, type IA, core [Source:UniProtKB/TrEMBL;Acc:F4JRX3]
AT2G21320	0.505353	AT2G21320	B-box zinc finger family protein;(source:Araport11)	protein_coding	B-BOX DOMAIN PROTEIN 18 (BBX18)	B-BOX DOMAIN PROTEIN 18 (BBX18)	B-box zinc finger protein 18 [Source:UniProtKB/Swiss-Prot;Acc:Q9SJU5]	DBB
AT4G14690	0.505264	AT4G14690	Encodes an early light-induced protein. ELIPs are thought not to be directly involved in the synthesis and assembly of specific photosynthetic complexes, but rather affect the biogenesis of all chlorophyll-binding complexes. A study (PMID 17553115) has sh	protein_coding	EARLY LIGHT-INDUCIBLE PROTEIN 2 (ELIP2)	EARLY LIGHT-INDUCIBLE PROTEIN 2 (ELIP2)	Multi-copper oxidase type I family protein [Source:UniProtKB/TrEMBL;Acc:Q9SUD0]
AT5G00960	0.50499	AT5G00960	None;(source:Araport11)	long_noncoding_rna			PUCHI [Source:UniProtKB/TrEMBL;Acc:A0A178URC3]
AT1G12615	0.504918	AT1G12615	pentatricopeptide (PPR) repeat protein;(source:Araport11)	protein_coding			Pentatricopeptide (PPR) repeat protein [Source:UniProtKB/TrEMBL;Acc:A0A1P8ARL9]
AT1G68845	0.504797	AT1G68845	hypothetical protein;(source:Araport11)	protein_coding			unknown protein; Has 2 Blast hits to 2 proteins in 1 species: Archae - 0; Bacteria - 0; Metazoa - 0; Fungi - 0; Plants - 2; Viruses - 0; Other Eukaryotes - 0 (source: NCBI BLink). [Source:TAIR;Acc:AT1G68845]
AT1G53170	0.504598	AT1G53170	encodes a member of the ERF (ethylene response factor) subfamily B-1 of ERF/AP2 transcription factor family (ATERF-8). The protein contains one AP2 domain. There are 15 members in this subfamily including ATERF-3, ATERF-4, ATERF-7, and leafy petiole.	protein_coding	ETHYLENE RESPONSE FACTOR 8 (ERF8)	(ATERF-8);ETHYLENE RESPONSE ELEMENT BINDING FACTOR 4 (ATERF8);ETHYLENE RESPONSE FACTOR 8 (ERF8)	Ethylene-responsive transcription factor 8 [Source:UniProtKB/Swiss-Prot;Acc:Q9MAI5]	ERF
AT1G51970	0.504494	AT1G51970	B3 domain protein;(source:Araport11)	protein_coding			Putative B3 domain-containing protein At1g51970 [Source:UniProtKB/Swiss-Prot;Acc:Q9ZU26]
AT3G53650	0.502687	AT3G53650	Histone superfamily protein;(source:Araport11)	protein_coding			No description
AT4G34510	0.501394	AT4G34510	Encodes KCS17, a member of the 3-ketoacyl-CoA synthase family involved in the biosynthesis of VLCFA (very long chain fatty acids).	protein_coding	3-KETOACYL-COA SYNTHASE 17 (KCS17)	3-KETOACYL-COA SYNTHASE 17 (KCS17)	Galactose mutarotase-like superfamily protein [Source:TAIR;Acc:AT4G23730]
AT1G17810	0.500902	AT1G17810	beta-tonoplast intrinsic protein (beta-TIP) mRNA, complete	protein_coding	BETA-TONOPLAST INTRINSIC PROTEIN (BETA-TIP)	(TIP3;2);BETA-TONOPLAST INTRINSIC PROTEIN (BETA-TIP); (TIP3.2)	BETA-TIP [Source:UniProtKB/TrEMBL;Acc:A0A178WI57]
AT4G33820	0.500486	AT4G33820	Glycosyl hydrolase superfamily protein;(source:Araport11)	protein_coding			Scarecrow-like protein 26 [Source:UniProtKB/Swiss-Prot;Acc:Q9SUF5]
AT5G22470	0.50005	AT5G22470	PARP3 is one of three canonical PARPs in Arabidopsis.	protein_coding	POLY(ADP-RIBOSE) POLYMERASE 3 (PARP3)	(ATPARP3);POLY(ADP-RIBOSE) POLYMERASE 3 (PARP3)	C3H4 type zinc finger protein [Source:UniProtKB/TrEMBL;Acc:Q9LSS2]
AT3G04425	0.498974	AT3G04425	None;(source:Araport11)	long_noncoding_rna			DEMETER-like protein 2 [Source:UniProtKB/Swiss-Prot;Acc:Q9SR66]
AT5G21535	0.498881	AT5G21535	transposable_element_gene;(source:Araport11);pseudogene, hypothetical protein;(source:TAIR10)	transposable_element_gene
AT3G08160	0.49866	AT3G08160	None;(source:Araport11)	long_noncoding_rna			Plant invertase/pectin methylesterase inhibitor superfamily protein [Source:UniProtKB/TrEMBL;Acc:Q9LUV0]
AT2G40350	0.498561	AT2G40350	encodes a member of the DREB subfamily A-2 of ERF/AP2 transcription factor family. The protein contains one AP2 domain. There are eight members in this subfamily including DREB2A AND DREB2B that are involved in response to drought.	protein_coding			Integrase-type DNA-binding superfamily protein [Source:TAIR;Acc:AT2G40350]	ERF
AT3G55550	0.498535	AT3G55550	Concanavalin A-like lectin protein kinase family protein;(source:Araport11)	protein_coding	L-TYPE LECTIN RECEPTOR KINASE S.4 (LECRK-S.4)	L-TYPE LECTIN RECEPTOR KINASE S.4 (LECRK-S.4)	Probable envelope ADP,ATP carrier protein, chloroplastic [Source:UniProtKB/Swiss-Prot;Acc:O65023]
AT2G08115	0.498149	AT2G08115	None;(source:Araport11)	long_noncoding_rna			No description
AT3G43260	0.497989	AT3G43260	deoxyhypusine protein;(source:Araport11)	protein_coding			PEX22 [Source:UniProtKB/TrEMBL;Acc:A0A178VH76]
AT4G05750	0.497774	AT4G05750	None;(source:Araport11)	long_noncoding_rna			Reticulon-like protein B2 [Source:UniProtKB/Swiss-Prot;Acc:Q9SUT9]
AT3G50505	0.497735	AT3G50505	pre-tRNA tRNA-Glu (anticodon: TTC);(source:Araport11, TAIR10)	pre_trna			COP9 signalosome complex-related / CSN complex-like protein [Source:UniProtKB/TrEMBL;Acc:F4JAZ8]
AT3G01030	0.497697	AT3G01030	C2H2 and C2HC zinc fingers superfamily protein;(source:Araport11)	protein_coding			No description	C2H2
AT3G14510	0.496919	AT3G14510	Polyprenyl synthetase family protein;(source:Araport11)	protein_coding			DNA gyrase subunit A, chloroplastic/mitochondrial [Source:UniProtKB/Swiss- Prot;Acc:Q9CAF6]
AT3G14330	0.496675	AT3G14330	Encodes a pentatricopeptide repeat protein involved in chloroplast mRNA editing. Mutants display defects in C-U editing of psbE.	protein_coding	CHLOROPLAST RNA EDITING FACTOR 3 (CREF3)	CHLOROPLAST RNA EDITING FACTOR 3 (CREF3)	C2H2-type zinc finger family protein [Source:UniProtKB/TrEMBL;Acc:Q9LX86]
AT3G13150	0.496634	AT3G13150	Tetratricopeptide repeat (TPR)-like superfamily protein;(source:Araport11)	protein_coding			O-fucosyltransferase family protein [Source:UniProtKB/TrEMBL;Acc:Q9LU40]
AT5G46870	0.496564	AT5G46870	ACD11 binding partner, negatively regulates ROS-mediated defense response.	protein_coding	BPA1-LIKE 5 (BPL5)	BPA1-LIKE 5 (BPL5)	Guanylate-binding protein [Source:UniProtKB/TrEMBL;Acc:F4KG14]
AT4G09620	0.4962	AT4G09620	Mitochondrial transcription termination factor family protein;(source:Araport11)	protein_coding	(MTERF12)	(MTERF12)	Putative uncharacterized protein At4g22250 [Source:UniProtKB/TrEMBL;Acc:Q8GXD8]
AT5G56290	0.496063	AT5G56290	Encodes the peroxisomal targeting signal type 1 receptor that facilitates peroxisomal protein translocation. It recognizes proteins with the PTS1 consensus sequence (tripeptide SKL or a conserved variant) at the extreme C terminus. The protein has severa	protein_coding	PEROXIN 5 (PEX5)	PEROXIN 5 (PEX5);ARABIDOPSIS PEROXIN 5 (ATPEX5);EMBRYO DEFECTIVE 2790 (EMB2790)	D-xylose-proton symporter-like 3, chloroplastic [Source:UniProtKB/Swiss-Prot;Acc:Q0WWW9]
AT3G52510	0.496038	AT3G52510	F-box associated ubiquitination effector family protein;(source:Araport11)	protein_coding			No description
AT5G07685	0.495594	AT5G07685	transposable_element_gene;(source:Araport11);copia-like retrotransposon family, has a 3.0e-118 P-value blast match to dbj|BAA78425.1| polyprotein (Arabidopsis thaliana) (AtRE1) (Ty1_Copia-element);(source:TAIR10)	transposable_element_gene
AT2G08045	0.495381	AT2G08045	None;(source:Araport11)	long_noncoding_rna			No description
AT5G43200	0.493974	AT5G43200	Zinc finger, C3HC4 type (RING finger) family protein;(source:Araport11)	protein_coding			No description
AT4G14276	0.493468	AT4G14276	Encodes a defensin-like (DEFL) family protein.	protein_coding			Non-lysosomal glucosylceramidase [Source:UniProtKB/TrEMBL;Acc:F4JLJ2]
AT3G03820	0.49171	AT3G03820	SAUR-like auxin-responsive protein family;(source:Araport11)	protein_coding	SMALL AUXIN UP RNA 29 (SAUR29)	SMALL AUXIN UP RNA 29 (SAUR29)	Transcription termination factor MTEF18, mitochondrial [Source:UniProtKB/Swiss-Prot;Acc:Q9M219]
AT1G07707	0.49154	AT1G07707	None;(source:Araport11)	long_noncoding_rna			No description
AT2G31080	0.491413	AT2G31080	transposable_element_gene;(source:Araport11);non-LTR retrotransposon family (LINE), has a 1.3e-49 P-value blast match to GB:NP_038603 L1 repeat, Tf subfamily, member 23 (LINE-element) (Mus musculus);(source:TAIR10)	transposable_element_gene
AT1G33790	0.491287	AT1G33790	jacalin lectin family protein;(source:Araport11)	protein_coding			Jacalin-related lectin 4 [Source:UniProtKB/Swiss-Prot;Acc:Q9LQ31]
AT1G25320	0.490686	AT1G25320	Leucine-rich repeat protein kinase family protein;(source:Araport11)	protein_coding			At1g25320/F4F7_17 [Source:UniProtKB/TrEMBL;Acc:Q9FRI1]
AT2G23890	0.490524	AT2G23890	HAD-superfamily hydrolase, subfamily IG, 5-nucleotidase;(source:Araport11)	protein_coding			HAD-superfamily hydrolase, subfamily IG, 5'- nucleotidase [Source:TAIR;Acc:AT2G23890]
AT2G04685	0.490521	AT2G04685	None;(source:Araport11)	long_noncoding_rna			No description
AT4G15110	0.490407	AT4G15110	member of CYP97B	protein_coding	CYTOCHROME P450, FAMILY 97, SUBFAMILY B, POLYPEPTIDE 3 (CYP97B3)	CYTOCHROME P450, FAMILY 97, SUBFAMILY B, POLYPEPTIDE 3 (CYP97B3)	AT4g23610/F9D16_80 [Source:UniProtKB/TrEMBL;Acc:Q9SUR5]
AT4G19905	0.490337	AT4G19905	Encodes a member of a family of small,secreted, cysteine rich protein with sequence similarity to the PCP (pollen coat protein) gene family.	protein_coding	LOW-MOLECULAR-WEIGHT CYSTEINE-RICH 38 (LCR38)	LOW-MOLECULAR-WEIGHT CYSTEINE-RICH 38 (LCR38)	KNAT5 [Source:UniProtKB/TrEMBL;Acc:A0A178V1Z3]
AT1G18773	0.490156	AT1G18773	acyl thioesterase-like protein;(source:Araport11)	protein_coding			FUNCTIONS IN: molecular_function unknown; INVOLVED IN: biological_process unknown; LOCATED IN: endomembrane system; BEST Arabidopsis thaliana protein match is: carboxylesterases (TAIR:AT4G22300.1); Has 30201 Blast hits to 17322 proteins in 780 speci /.../
AT1G26945	0.48988	AT1G26945	Encodes a basic helix-loop-helix (bHLH) protein involved in blue/far-red light signaling. Physically interacts with HFR1 and negatively regulates its activity.	protein_coding	KIDARI (KDR)	KIDARI (KDR);PACLOBUTRAZOL RESISTANCE 6 (PRE6)	Transcription factor PRE6 [Source:UniProtKB/Swiss-Prot;Acc:Q8GW32]	bHLH
AT1G80350	0.489813	AT1G80350	encodes a p60 katanin protein that is expressed throughout the plant. Required for the specification of cell fates from early in development (in the meristem) through differentiation and for normal postmitotic organization of cortical microtubules into	protein_coding	ECTOPIC ROOT HAIR 3 (ERH3)	ECTOPIC ROOT HAIR 3 (ERH3); (AAA1);FRAGILE FIBER 2 (FRA2); (LUE1); (ATKTN1);KATANIN 1 (KTN1);FURCA2 (FRC2);BOTERO 1 (BOT1);FAT ROOT (FTR); (FRC4)	Katanin p60 ATPase-containing subunit A1 [Source:UniProtKB/TrEMBL;Acc:Q0WR11]
AT1G53705	0.489675	AT1G53705	putative aminoacyl-tRNA ligase;(source:Araport11)	protein_coding			Aminoacyl-tRNA synthetase, class II-like domain containing protein [Source:UniProtKB/TrEMBL;Acc:F4HTB0]
AT5G08265	0.489635	AT5G08265	None;(source:Araport11)	long_noncoding_rna			Basic leucine zipper 63 [Source:UniProtKB/Swiss-Prot;Acc:B9DGI8]
AT4G27180	0.48961	AT4G27180	kinesin heavy chain subunit	protein_coding	KINESIN 2 (ATK2)	KINESIN 2 (ATK2);KINESIN-LIKE PROTEIN IN ARABIDOPSIS THALIANA B (KATB)	Coatomer, beta subunit [Source:TAIR;Acc:AT4G31480]
AT1G07727	0.489371	AT1G07727	microRNA ath-MIR5653 precursor;(source:Araport11)	miRNA_primary_transcript	(ATH-MIR5653)		No description
AT1G03920	0.489194	AT1G03920	Protein kinase family protein;(source:Araport11)	protein_coding			Putative serine/threonine protein kinase [Source:UniProtKB/TrEMBL;Acc:F4I2K0]
AT5G04360	0.489187	AT5G04360	Encodes an enzyme thought to be involved in the hydrolysis of the α-1,6 linkages during starch degradation in seed endosperm. However, a knockout mutant of Arabidopsis lacking limit dextrinase has normal rates of starch degradation in the leaf at nig	protein_coding	LIMIT DEXTRINASE (LDA)	PULLULANASE 1 (ATPU1);LIMIT DEXTRINASE (ATLDA);PULLULANASE 1 (PU1);LIMIT DEXTRINASE (LDA)	Putative defensin-like protein 84 [Source:UniProtKB/Swiss-Prot;Acc:Q2V2Y3]
AT4G05970	0.489186	AT4G05970	None;(source:Araport11)	long_noncoding_rna			Extensin-like protein [Source:UniProtKB/TrEMBL;Acc:Q9STM7]
AT4G15975	0.489144	AT4G15975	RING/U-box superfamily protein;(source:Araport11)	protein_coding	ARABIDOPSIS T??XICOS EN LEVADURA 17 (ATL17)	ARABIDOPSIS T??XICOS EN LEVADURA 17 (ATL17)	NADPH--cytochrome P450 reductase [Source:UniProtKB/TrEMBL;Acc:A0A178UWR2]
AT1G22590	0.489071	AT1G22590	AGAMOUS-like 87;(source:Araport11)	protein_coding	AGAMOUS-LIKE 87 (AGL87)	AGAMOUS-LIKE 87 (AGL87)	MADS-box protein AGL87 [Source:UniProtKB/TrEMBL;Acc:Q7X9H1]	MADS
AT3G46375	0.488949	AT3G46375	transposable_element_gene;(source:Araport11);copia-like retrotransposon family, has a 1.3e-32 P-value blast match to gb|AAO73529.1| gag-pol polyprotein (Glycine max) (SIRE1) (Ty1_Copia-family);(source:TAIR10)	transposable_element_gene
AT1G06310	0.48889	AT1G06310	Encodes a putative acyl-CoA oxidase. However, no transcripts have been detected for this gene and no altered phenotypes have been detected in plants mutant for this gene. This suggests that ACX6 does not significantly contribute to seedling beta-oxidati	protein_coding	ACYL-COA OXIDASE 6 (ACX6)	ACYL-COA OXIDASE 6 (ACX6)	Putative acyl-coenzyme A oxidase 3.2, peroxisomal [Source:UniProtKB/Swiss-Prot;Acc:Q9LMI7]
AT2G28770	0.488826	AT2G28770	pre-tRNA tRNA-His (anticodon: GTG);(source:Araport11, TAIR10)	pre_trna			pre-tRNA [Source:TAIR;Acc:AT2G28770]
AT4G05770	0.488805	AT4G05770	None;(source:Araport11)	long_noncoding_rna			TIR-NBS-LRR class disease resistance protein [Source:UniProtKB/TrEMBL;Acc:F4JNB2]
AT3G14515	0.488716	AT3G14515	pseudogene of Terpenoid cyclases/Protein prenyltransferases superfamily protein;(source:Araport11)	pseudogene
AT4G12800	0.488238	AT4G12800	Encodes subunit L of photosystem I reaction center.	protein_coding	PHOTOSYSTEM I SUBUNIT L (PSAL)	PHOTOSYSTEM I SUBUNIT L (PSAL)	PSKB [Source:UniProtKB/TrEMBL;Acc:A0A178UTW2]
AT4G24975	0.488118	AT4G24975	Plant self-incompatibility protein S1 family;(source:Araport11)	protein_coding			Outer membrane OMP85 family protein [Source:TAIR;Acc:AT4G09080]
AT1G02650	0.487875	AT1G02650	Tetratricopeptide repeat (TPR)-like superfamily protein;(source:Araport11)	protein_coding			T14P4.7 protein [Source:UniProtKB/TrEMBL;Acc:Q9FWY3]
AT4G25160	0.487348	AT4G25160	Encodes a U-box domain-containing E3 ubiquitin ligase with central Ser/Thr protein kinase domain whose expression is responsive to both phosphate (Pi) and phosphite (Phi) in both roots and shoots.	protein_coding	(PUB35)	(PUB35)	Probable xyloglucan galactosyltransferase GT19 [Source:UniProtKB/Swiss-Prot;Acc:Q9SUW1]
AT3G14025	0.486929	AT3G14025	pseudogene of scarecrow transcription factor family protein	pseudogene
AT4G19200	0.486727	AT4G19200	proline-rich family protein;(source:Araport11)	protein_coding			RNI-like superfamily protein [Source:TAIR;Acc:AT4G05470]
AT5G59030	0.486646	AT5G59030	encodes a putative copper transport protein that contains copper-binding motif and functionally complements in copper-transport defective yeast strains	protein_coding	COPPER TRANSPORTER 1 (COPT1)	COPPER TRANSPORTER 1 (COPT1)	Kinesin-like protein KIN-4A [Source:UniProtKB/Swiss-Prot;Acc:Q8GS71]
AT5G39260	0.48661	AT5G39260	expansin-like protein. Naming convention from the Expansin Working Group (Kende et al, 2004. Plant Mol Bio)	protein_coding	EXPANSIN A21 (EXPA21)	EXPANSIN A21 (ATEXPA21);EXPANSIN 21 (EXP21); (ATEXP21); (ATHEXP ALPHA 1.20);EXPANSIN A21 (EXPA21)	Histidine kinase-, DNA gyrase B-, and HSP90- like ATPase family protein [Source:TAIR;Acc:AT5G50780]
AT1G34470	0.486456	AT1G34470	magnesium transporter, putative (DUF803);(source:Araport11)	protein_coding	(ENOR3L5)	(ENOR3L5)	Probable magnesium transporter NIPA3 [Source:UniProtKB/Swiss-Prot;Acc:Q9LNK7]
AT4G16020	0.486455	AT4G16020	transposable_element_gene;(source:Araport11);copia-like retrotransposon family, has a 1.3e-221 P-value blast match to GB:BAA78423 polyprotein (Ty1_Copia-element) (Arabidopsis thaliana)GB:BAA78423 polyprotein (Ty1_Copia-element) (Arabidopsis thaliana)GB:BA	transposable_element_gene
AT3G56600	0.48629	AT3G56600	phosphatidylinositol 4-kinase gamma-like protein;(source:Araport11)	protein_coding			Pectin acetylesterase 12 [Source:UniProtKB/Swiss-Prot;Acc:Q9SFF6]
AT5G06620	0.486138	AT5G06620	SET domain protein 38;(source:Araport11)	protein_coding	SET DOMAIN PROTEIN 38 (SDG38)	(ATXR4);SET DOMAIN PROTEIN 38 (SDG38)	At5g63300 [Source:UniProtKB/TrEMBL;Acc:Q9FMJ3]
AT5G24825	0.486069	AT5G24825	Encodes a microRNA that targets several HAP2 family members. MicroRNAs are regulatory RNAs with a mature length of ~21-nucleotides that are processed from hairpin precursors by Dicer-like enzymes. MicroRNAs can negatively regulate gene expression by atten	miRNA_primary_transcript	MICRORNA169B (MIR169B)	MICRORNA169B (MIR169B)	Putative defensin-like protein 283 [Source:UniProtKB/Swiss-Prot;Acc:Q2L6T1]
AT2G08315	0.486035	AT2G08315	None;(source:Araport11)	long_noncoding_rna			No description
AT4G11950	0.485717	AT4G11950	transmembrane protein, putative (DUF1191);(source:Araport11)	protein_coding			AT4G10590 protein [Source:UniProtKB/TrEMBL;Acc:B9DFI6]
AT4G25990	0.485441	AT4G25990	chloroplast import apparatus CIA2-like. CIA2 is a transcription factor which upregulates chloroplast translocon genes	protein_coding	(CIL)	(CIL)	15.4 kDa class V heat shock protein [Source:UniProtKB/Swiss-Prot;Acc:O49710]
AT5G01065	0.485007	AT5G01065	None;(source:Araport11)	long_noncoding_rna			Alpha-N-acetylglucosaminidase [Source:UniProtKB/Swiss-Prot;Acc:Q9FNA3]
AT1G70500	0.484502	AT1G70500	Pectin lyase-like superfamily protein;(source:Araport11)	protein_coding			Pectin lyase-like protein [Source:UniProtKB/TrEMBL;Acc:Q9CAL5]
AT1G36225	0.484282	AT1G36225	transposable_element_gene;(source:Araport11);Mutator-like transposase family, has a 6.4e-18 P-value blast match to Q9S9L6 /322-461 Pfam PF03108 MuDR family transposase (MuDr-element domain);(source:TAIR10)	transposable_element_gene
AT4G35165	0.48423	AT4G35165	egg cell-secreted-like protein (DUF1278);(source:Araport11)	protein_coding			histidine triad nucleotide-binding 4 [Source:TAIR;Acc:AT4G16566]
AT3G44290	0.483643	AT3G44290	NAC domain containing protein 60;(source:Araport11)	protein_coding	NAC DOMAIN CONTAINING PROTEIN 60 (NAC060)	NAC DOMAIN CONTAINING PROTEIN 60 (anac060);NAC DOMAIN CONTAINING PROTEIN 60 (NAC060); (ANAC60); (NTL5)	Putative uncharacterized protein [Source:UniProtKB/TrEMBL;Acc:Q9M2U6]	NAC
AT5G56450	0.48357	AT5G56450	Mitochondrial substrate carrier family protein;(source:Araport11)	protein_coding	(PM-ANT)	(PM-ANT)	Putative uncharacterized protein [Source:UniProtKB/TrEMBL;Acc:Q9FN56]
AT1G21870	0.483541	AT1G21870	Encodes a Golgi-localized nucleotide-sugar transporter.	protein_coding	GOLGI NUCLEOTIDE SUGAR TRANSPORTER 5 (GONST5)	GOLGI NUCLEOTIDE SUGAR TRANSPORTER 5 (GONST5)	GDP-mannose transporter GONST5 [Source:UniProtKB/Swiss-Prot;Acc:Q9SFE9]
AT1G70510	0.483441	AT1G70510	A member of class I knotted1-like homeobox gene family (together with KNAT1). Similar to the knotted1 (kn1) homeobox gene of maize. KNAT2 acts synergistically with cytokinins and antagonistically with ethylene based on ectopic expression studies in differ	protein_coding	KNOTTED-LIKE FROM ARABIDOPSIS THALIANA 2 (KNAT2)	KNOTTED-LIKE FROM ARABIDOPSIS THALIANA 2 (KNAT2);ARABIDOPSIS THALIANA KN 1 (ATK1)	KNOTTED-like from Arabidopsis thaliana 2 [Source:TAIR;Acc:AT1G70510]	TALE
AT3G26570	0.483117	AT3G26570	low affinity phosphate transporter	protein_coding	PHOSPHATE TRANSPORTER 2;1 (PHT2;1)	PHOSPHATE TRANSPORTER 2;1 (PHT2;1); (ORF02)	Peptidyl-prolyl cis-trans isomerase CYP21-2 [Source:UniProtKB/Swiss-Prot;Acc:Q8L8W5]
AT3G13825	0.483042	AT3G13825	pseudogene of F-box family protein	pseudogene
AT5G14410	0.483029	AT5G14410	hypothetical protein;(source:Araport11)	protein_coding			Putative uncharacterized protein [Source:UniProtKB/TrEMBL;Acc:Q1G378]
AT2G17010	0.482818	AT2G17010	MSL8 encodes a protein with similarity to mechano-sensitive channel proteins. MSL8 is expressed specifically in pollen and germinating pollen tubes.It regulates pollen germination and is needed to maintain cellular integrity during pollen hydration and ge	protein_coding	MSCS-LIKE 8 (MSL8)	MSCS-LIKE 8 (MSL8)	Mechanosensitive ion channel protein 8 [Source:UniProtKB/Swiss-Prot;Acc:F4IME2]
AT5G01670	0.482643	AT5G01670	NAD(P)-linked oxidoreductase superfamily protein;(source:Araport11)	protein_coding			No description
AT5G62840	0.48255	AT5G62840	Phosphoglycerate mutase family protein;(source:Araport11)	protein_coding			cellulose synthase like A11 [Source:TAIR;Acc:AT5G16190]
AT1G23060	0.482515	AT1G23060	hypothetical protein;(source:Araport11)	protein_coding	MICROTUBULE DESTABILIZING PROTEIN 40 (MDP40)	MICROTUBULE DESTABILIZING PROTEIN 40 (MDP40)	MDP40 [Source:UniProtKB/TrEMBL;Acc:A0A178W2Z1]
AT3G07245	0.482356	AT3G07245	None;(source:Araport11)	long_noncoding_rna			Putative F-box/kelch-repeat protein At3g22730 [Source:UniProtKB/Swiss-Prot;Acc:Q9LUI8]
AT3G16930	0.482306	AT3G16930	hypothetical protein;(source:Araport11)	protein_coding			Protein DETOXIFICATION 40 [Source:UniProtKB/Swiss-Prot;Acc:Q9LVD9]
AT1G23750	0.482253	AT1G23750	Nucleic acid-binding, OB-fold-like protein;(source:Araport11)	protein_coding			F5O8.30 protein [Source:UniProtKB/TrEMBL;Acc:Q9ZUC0]
AT3G49115	0.482194	AT3G49115	This gene encodes a small protein and has either evidence of transcription or purifying selection.	protein_coding			unknown protein; Has 30201 Blast hits to 17322 proteins in 780 species: Archae - 12; Bacteria - 1396; Metazoa - 17338; Fungi - 3422; Plants - 5037; Viruses - 0; Other Eukaryotes - 2996 (source: NCBI BLink). [Source:TAIR;Acc:AT3G04855]
AT1G22100	0.481918	AT1G22100	Inositol-pentakisphosphate 2-kinase family protein;(source:Araport11)	protein_coding			Inositol-pentakisphosphate 2-kinase family protein [Source:UniProtKB/TrEMBL;Acc:Q1PFT7]
AT4G15396	0.481894	AT4G15396	cytochrome P450, family 702, subfamily A, polypeptide 6;(source:Araport11)	protein_coding	CYTOCHROME P450, FAMILY 702, SUBFAMILY A, POLYPEPTIDE 6 (CYP702A6)	CYTOCHROME P450, FAMILY 702, SUBFAMILY A, POLYPEPTIDE 6 (CYP702A6)	Cysteine-rich receptor-like protein kinase 22 [Source:UniProtKB/Swiss-Prot;Acc:Q6NQ87]
AT2G17690	0.480736	AT2G17690	Encodes an F-box domain containing protein that is regulated by non-CG DNA methylation. In drm1 drm2 cmt3 triple mutant background SDC expression is no longer suppressed and plants display abnormal development including curled leaves and reduced stature.	protein_coding	SUPPRESSOR OF DRM1 DRM2 CMT3 (SDC)	SUPPRESSOR OF DRM1 DRM2 CMT3 (SDC);F-BOX/DUF295 ANCESTRAL 13 (ATFDA13)	F-box protein At2g17690 [Source:UniProtKB/Swiss-Prot;Acc:Q3EBY8]
AT5G27290	0.480372	AT5G27290	stress regulated protein;(source:Araport11)	protein_coding			Paired amphipathic helix protein Sin3-like 2 [Source:UniProtKB/Swiss-Prot;Acc:Q9LFQ3]
AT3G08690	0.479962	AT3G08690	ubiquitin-conjugating enzyme 11;(source:Araport11)	protein_coding	UBIQUITIN-CONJUGATING ENZYME 11 (UBC11)	UBIQUITIN-CONJUGATING ENZYME 11 (UBC11); (ATUBC11)	F-box/associated interaction domain protein [Source:UniProtKB/TrEMBL;Acc:Q9LZQ5]
AT2G25900	0.479436	AT2G25900	Encodes a protein with two tandem-arrayed CCCH-type zinc fingers that binds RNA and is involved in RNA turnover. The mRNA is cell-to-cell mobile.	protein_coding	(ATCTH)	(ATCTH);A. THALIANA TANDEM ZINC FINGER PROTEIN 1 (ATTZF1);TANDEM ZINC FINGER 1 (TZF1)	Zinc finger CCCH domain-containing protein 23 [Source:UniProtKB/Swiss-Prot;Acc:O82307]	C3H
AT1G03600	0.479346	AT1G03600	PSB27 is a chloroplast lumen localized protein that is involved in adaptation to changes in light intensity.	protein_coding	(PSB27)	(PSB27)	Photosystem II repair protein PSB27-H1, chloroplastic [Source:UniProtKB/Swiss-Prot;Acc:Q9LR64]
AT1G18800	0.478676	AT1G18800	Double nrp1-1 nrp2-1 mutants show arrest of cell cycle progression at G2/M and disordered cellular organization occurred in root tips. Localize in the nucleus and can form homomeric and heteromeric protein complexes with NRP1. Bind histones Histone2A and	protein_coding	NAP1-RELATED PROTEIN 2 (NRP2)	NAP1-RELATED PROTEIN 2 (NRP2)	NRP2 [Source:UniProtKB/TrEMBL;Acc:A0A178W8U0]
AT5G07495	0.47864	AT5G07495	None;(source:Araport11)	long_noncoding_rna			50S ribosomal protein L24 [Source:UniProtKB/TrEMBL;Acc:Q9LT09]
AT5G05960	0.478374	AT5G05960	Bifunctional inhibitor/lipid-transfer protein/seed storage 2S albumin superfamily protein;(source:Araport11)	protein_coding			Pyrroline-5-carboxylate reductase [Source:UniProtKB/Swiss-Prot;Acc:P54904]
AT2G07535	0.478282	AT2G07535	None;(source:Araport11)	long_noncoding_rna			No description
AT3G43832	0.477411	AT3G43832	pseudogene of carboxyl-terminal peptidase (DUF239);(source:Araport11)	pseudogene
AT1G67855	0.477146	AT1G67855	hypothetical protein;(source:Araport11)	protein_coding			unknown protein; Has 30201 Blast hits to 17322 proteins in 780 species: Archae - 12; Bacteria - 1396; Metazoa - 17338; Fungi - 3422; Plants - 5037; Viruses - 0; Other Eukaryotes - 2996 (source: NCBI BLink). [Source:TAIR;Acc:AT1G67855]
AT3G46230	0.476784	AT3G46230	Member of the class I small heat-shock protein (sHSP) family, which accounts for the majority of sHSPs in maturing seeds.Induced by heat, cold, salt, drought and high-light.	protein_coding	HEAT SHOCK PROTEIN 17.4 (HSP17.4)	ARABIDOPSIS THALIANA HEAT SHOCK PROTEIN 17.4 (ATHSP17.4);HEAT SHOCK PROTEIN 17.4 (HSP17.4)	Anthranilate N- hydroxycinnamoyl/benzoyltransferase-like protein [Source:UniProtKB/TrEMBL;Acc:Q9SNE0]
AT4G37170	0.476777	AT4G37170	Pentatricopeptide repeat (PPR) superfamily protein;(source:Araport11)	protein_coding			Probable purine permease 10 [Source:UniProtKB/Swiss-Prot;Acc:O49725]
AT2G29590	0.47659	AT2G29590	Thioesterase superfamily protein;(source:Araport11)	protein_coding			At2g29590 [Source:UniProtKB/TrEMBL;Acc:Q9ZW37]
AT4G25870	0.476561	AT4G25870	Core-2/I-branching beta-1,6-N-acetylglucosaminyltransferase family protein;(source:Araport11)	protein_coding			Putative uncharacterized protein [Source:UniProtKB/TrEMBL;Acc:Q1PE85]
AT4G15050	0.476207	AT4G15050	NEP-interacting protein, putative (DUF239);(source:Araport11)	protein_coding			Glycosyltransferase [Source:UniProtKB/TrEMBL;Acc:A0A1P8B5X7]
AT1G08023	0.47566	AT1G08023	None;(source:Araport11)	long_noncoding_rna			No description
AT3G51040	0.47564	AT3G51040	Encodes a protein of 231 amino acids with 51% identity to RTE1 over 209 amino acids. Interacts with RTE1 in planta and appears to function in same pathway to positively regulate ethylene signaling.	protein_coding	RTE1-HOMOLOG (RTH)	RTE1-HOMOLOG (RTH)	At3g59380 [Source:UniProtKB/TrEMBL;Acc:B3LF91]
AT1G22700	0.475249	AT1G22700	Encodes a TPR protein with homology to Ycf37 from Synechocystis that is localized to the thylakoid membrane and is involved in photosystem I biogenesis.	protein_coding	(PYG7)	(PYG7)	Tetratricopeptide repeat domain-containing protein PYG7, chloroplastic [Source:UniProtKB/Swiss- Prot;Acc:B9DHG0]
AT4G29281	0.47496	AT4G29281	Pseudogene of AT4G29270; acid phosphatase class B family protein	pseudogene
AT3G15650	0.474935	AT3G15650	alpha/beta-Hydrolases superfamily protein;(source:Araport11)	protein_coding			Transmembrane protein [Source:UniProtKB/TrEMBL;Acc:F4J8U4]
AT5G44860	0.474083	AT5G44860	polyadenylate-binding protein 1-B-binding protein;(source:Araport11)	protein_coding			Serine/threonine-protein kinase CTR1 [Source:UniProtKB/Swiss-Prot;Acc:Q05609]
AT1G77950	0.473863	AT1G77950	AGAMOUS-like 67;(source:Araport11)	protein_coding	AGAMOUS-LIKE 67 (AGL67)	AGAMOUS-LIKE 67 (AGL67)	Protein agamous-like 67 [Source:UniProtKB/TrEMBL;Acc:F4I8L6]	MIKC
AT3G17580	0.473858	AT3G17580	SsrA-binding protein;(source:Araport11)	protein_coding			BTB/POZ domain-containing protein At3g22104 [Source:UniProtKB/Swiss-Prot;Acc:Q9C5J4]
AT4G03960	0.473599	AT4G03960	Encodes an atypical dual-speciﬁcity phosphatase involved in the negative regulation of defense response to a bacterial pathogen, P. syringae pv. tomato.	protein_coding	PLANT AND FUNGI ATYPICAL DUAL-SPECIﬁCITY PHOSPHATASE 4 (PFA-DSP4)	PLANT AND FUNGI ATYPICAL DUAL-SPECIﬁCITY PHOSPHATASE 4 (PFA-DSP4); (AtPFA-DSP4)	At4g35020 [Source:UniProtKB/TrEMBL;Acc:Q5PNX9]
AT5G09145	0.473465	AT5G09145	None;(source:Araport11)	long_noncoding_rna			DNAse I-like superfamily protein [Source:TAIR;Acc:AT5G11350]
AT5G41905	0.473083	AT5G41905	Encodes a microRNA that targets several HD-ZIPIII family members including PHV, PHB, REV, ATHB-8, and ATHB-15. MicroRNAs are regulatory RNAs with a mature length of ~21-nucleotides that are processed from hairpin precursors by Dicer-like enzymes. MicroRNA	miRNA_primary_transcript	MICRORNA166E (MIR166E)	MICRORNA166E (MIR166E);MICRORNA 166 (MIR166)	Pyruvate kinase [Source:UniProtKB/TrEMBL;Acc:Q9FM97]
AT2G14605	0.47294	AT2G14605	transposable_element_gene;(source:Araport11);copia-like retrotransposon family, has a 8.9e-29 P-value blast match to GB:BAA11674 ORF(AA 1-1338) (Ty1_Copia-element) (Nicotiana tabacum);(source:TAIR10)	transposable_element_gene
AT4G06170	0.472377	AT4G06170	None;(source:Araport11)	long_noncoding_rna			Putative uncharacterized protein AT4g05350 [Source:UniProtKB/TrEMBL;Acc:Q9M0W0]
AT3G03660	0.471734	AT3G03660	Encodes a WUSCHEL-related homeobox gene family member with 65 amino acids in its homeodomain. Proteins in this family contain a sequence of eight residues (TLPLFPMH) downstream of the homeodomain called the WUS box.	protein_coding	WUSCHEL RELATED HOMEOBOX 11 (WOX11)	WUSCHEL RELATED HOMEOBOX 11 (WOX11)	Heat stress transcription factor A-7b [Source:UniProtKB/Swiss-Prot;Acc:Q9M1V5]	WOX
AT1G56460	0.471679	AT1G56460	HIT zinc finger and PAPA-1-like domain-containing protein;(source:Araport11)	protein_coding			Putative uncharacterized protein F13N6.4 [Source:UniProtKB/TrEMBL;Acc:Q9C7X2]
AT3G22480	0.471662	AT3G22480	prefoldin 2;(source:Araport11)	protein_coding	PREFOLDIN 2 (PDF2)	PREFOLDIN 2 (PDF2)	unknown protein; Has 30201 Blast hits to 17322 proteins in 780 species: Archae - 12; Bacteria - 1396; Metazoa - 17338; Fungi - 3422; Plants - 5037; Viruses - 0; Other Eukaryotes - 2996 (source: NCBI BLink). [Source:TAIR;Acc:AT3G57072]
AT5G43860	0.471626	AT5G43860	Encodes a chlorophyllase, the first enzyme in chlorophyll degradation. It catalyzes the hydrolysis of the ester bond to chlorophyllide and phytol. AtCLH2 has a typical signal sequence for the chloroplast. Gene expression does not respond to methyljasmonat	protein_coding	CHLOROPHYLLASE 2 (CLH2)	ARABIDOPSIS THALIANA CHLOROPHYLLASE 2 (ATCLH2);CHLOROPHYLLASE 2 (CLH2)	GATA transcription factor 27 [Source:UniProtKB/Swiss-Prot;Acc:Q5PP38]
AT4G22190	0.471134	AT4G22190	serine/arginine repetitive matrix-like protein;(source:Araport11)	protein_coding			No description
AT1G54780	0.470955	AT1G54780	Encodes a thylakoid lumen protein regulating photosystem II repair cycle. Has acid phosphatase activity. The mRNA is cell-to-cell mobile.	protein_coding	THYLAKOID LUMEN PROTEIN 18.3 (TLP18.3)	(ATTLP18.3);THYLAKOID LUMEN PROTEIN 18.3 (TLP18.3)	TLP18.3 [Source:UniProtKB/TrEMBL;Acc:A0A178WHT4]
AT2G43900	0.470627	AT2G43900	Encodes a 5-inositol-phosphate phosphatase, that, in vitro, shows activity against IP(1,4,5).	protein_coding	INOSITOL-POLYPHOSPHATE 5-PHOSPHATASE 12 (5PTASE12)	INOSITOL-POLYPHOSPHATE 5-PHOSPHATASE 12 (5PTASE12)	Endonuclease/exonuclease/phosphatase family protein [Source:TAIR;Acc:AT2G43900]
AT1G69170	0.470399	AT1G69170	Encodes SPL6. Required for the resistance mediated by the TIR-NB-LRR RPS4 against Pseudomonas syringae carrying the avrRps4 effector. Transcriptome analysis indicates that SPL6 positively regulates a subset of defense genes.	protein_coding	SQUAMOSA PROMOTER BINDING PROTEIN (SBP)-DOMAIN TRANSCRIPTION FACTOR 6 (SPL6)	(ATSPL6);SQUAMOSA PROMOTER BINDING PROTEIN (SBP)-DOMAIN TRANSCRIPTION FACTOR 6 (SPL6)	Squamosa promoter-binding-like protein 6 [Source:UniProtKB/Swiss-Prot;Acc:Q94JW8]	SBP
AT3G22490	0.470237	AT3G22490	Atrab28 plays a role in the ion cell balance during late embryogenesis and germination.	protein_coding	RESPONSIVE TO ABSCISIC ACID 28 (ATRAB28)	RESPONSIVE TO ABSCISIC ACID 28 (ATRAB28);RESPONSIVE TO ABSCISIC ACID 28 (RAB28)	RHOMBOID-like protein 15 [Source:UniProtKB/TrEMBL;Acc:F4J5V3]
AT5G22430	0.470048	AT5G22430	Pollen Ole e 1 allergen and extensin family protein;(source:Araport11)	protein_coding			O-acyltransferase (WSD1-like) family protein [Source:UniProtKB/TrEMBL;Acc:Q94CK0]
AT1G06777	0.470013	AT1G06777	None;(source:Araport11)	long_noncoding_rna			No description
AT3G46617	0.46988	AT3G46617	hypothetical protein;(source:Araport11)	protein_coding			Pentatricopeptide repeat-containing protein At3g26630, chloroplastic [Source:UniProtKB/Swiss- Prot;Acc:Q38959]
AT1G26240	0.46967	AT1G26240	Proline-rich extensin-like family protein;(source:Araport11)	protein_coding	EXTENSIN 19 (EXT19)	EXTENSIN 19 (EXT19)	Proline-rich extensin-like family protein [Source:UniProtKB/TrEMBL;Acc:Q9C668]
AT3G55580	0.469296	AT3G55580	TCF1 encodes a member of the RCC1 gene family and is required for chromatin based gene regulation of cold responsive genes in a CBF-independent manner. It is expressed in response to cold but not ABA.	protein_coding	TOLERANT TO CHILLING AND FREEZING1 (TCF1)	TOLERANT TO CHILLING AND FREEZING1 (TCF1)	Delta(8)-fatty-acid desaturase 1 [Source:UniProtKB/Swiss-Prot;Acc:Q9ZRP7]
AT5G55950	0.468817	AT5G55950	Nucleotide/sugar transporter family protein;(source:Araport11)	protein_coding			Pollen Ole e 1 allergen and extensin family protein [Source:UniProtKB/TrEMBL;Acc:Q9FY96]
AT1G07175	0.468166	AT1G07175	alternative NAD(P)H dehydrogenase;(source:Araport11)	protein_coding			unknown protein; FUNCTIONS IN: molecular_function unknown; INVOLVED IN: biological_process unknown; LOCATED IN: endomembrane system; BEST Arabidopsis thaliana protein match is: unknown protein (TAIR:AT2G29995.1); Has 30201 Blast hits to 17322 protei /.../
AT5G03830	0.46811	AT5G03830	CDK inhibitor P21 binding protein;(source:Araport11)	protein_coding			unknown protein; Has 30201 Blast hits to 17322 proteins in 780 species: Archae - 12; Bacteria - 1396; Metazoa - 17338; Fungi - 3422; Plants - 5037; Viruses - 0; Other Eukaryotes - 2996 (source: NCBI BLink). [Source:TAIR;Acc:AT5G29054]
AT2G23860	0.467464	AT2G23860	pseudogene of PapD-like superfamily protein;(source:Araport11)	pseudogene
AT3G24760	0.467263	AT3G24760	Galactose oxidase/kelch repeat superfamily protein;(source:Araport11)	protein_coding			GDSL esterase/lipase 4 [Source:UniProtKB/Swiss-Prot;Acc:Q9LJP1]
AT3G16120	0.467236	AT3G16120	Dynein light chain type 1 family protein;(source:Araport11)	protein_coding			ELIP1 [Source:UniProtKB/TrEMBL;Acc:A0A178VCA8]
AT3G01585	0.466901	AT3G01585	None;(source:Araport11)	long_noncoding_rna			AT3g13990/MDC16_11 [Source:UniProtKB/TrEMBL;Acc:Q8L7T4]
AT1G21245	0.466793	AT1G21245	Protein kinase superfamily protein;(source:Araport11)	protein_coding			F16F4.7 protein [Source:UniProtKB/TrEMBL;Acc:Q9LMN9]
AT1G66360	0.466249	AT1G66360	Calcium-dependent lipid-binding (CaLB domain) family protein;(source:Araport11)	protein_coding	C2-DOMAIN ABA-RELATED2 (CAR2)	C2-DOMAIN ABA-RELATED2 (CAR2)	Protein C2-DOMAIN ABA-RELATED 2 [Source:UniProtKB/Swiss-Prot;Acc:Q9C8Y2]
AT3G54530	0.466154	AT3G54530	hypothetical protein;(source:Araport11)	protein_coding			FBD domain family [Source:UniProtKB/TrEMBL;Acc:Q9SG81]
AT2G03530	0.465665	AT2G03530	Mediate high-affinity uracil and 5-FU (a toxic uracil analogue) transport when expressed in yeast and Xenopus oocytes.Involved in allantoin transport.	protein_coding	UREIDE PERMEASE 2 (UPS2)	UREIDE PERMEASE 2 (UPS2);ARABIDOPSIS THALIANA UREIDE PERMEASE 2 (ATUPS2)	ureide permease 2 [Source:TAIR;Acc:AT2G03530]
AT3G59450	0.465615	AT3G59450	Calcium-binding EF-hand family protein;(source:Araport11)	protein_coding			unknown protein; BEST Arabidopsis thaliana protein match is: unknown protein (TAIR:AT1G13360.1); Has 50 Blast hits to 50 proteins in 12 species: Archae - 0; Bacteria - 0; Metazoa - 0; Fungi - 0; Plants - 50; Viruses - 0; Other Eukaryotes - 0 (source /.../
AT1G47410	0.465573	AT1G47410	hypothetical protein;(source:Araport11)	protein_coding			At1g47410 [Source:UniProtKB/TrEMBL;Acc:Q9SX76]
AT1G50950	0.465393	AT1G50950	protein disulfide-isomerase 5-like protein (DUF1692);(source:Araport11)	protein_coding	(PDI13)	(PDI13)	Thioredoxin protein with domain of unknown function (DUF1692) [Source:TAIR;Acc:AT1G50950]
AT1G32270	0.465206	AT1G32270	member of SYP2 Gene Family	protein_coding	(ATSYP24)	(ATSYP24);SYNTAXIN 24 (SYP24)	Putative syntaxin-24 [Source:UniProtKB/Swiss- Prot;Acc:Q9C615]
AT3G17155	0.464926	AT3G17155	Encodes a defensin-like (DEFL) family protein.	protein_coding			Probable WRKY transcription factor 39 [Source:UniProtKB/Swiss-Prot;Acc:Q9SR07]
AT4G00165	0.464915	AT4G00165	Bifunctional inhibitor/lipid-transfer protein/seed storage 2S albumin superfamily protein;(source:Araport11)	protein_coding			pre-tRNA [Source:TAIR;Acc:AT4G03135]
AT5G13600	0.464793	AT5G13600	Phototropic-responsive NPH3 family protein;(source:Araport11)	protein_coding			DNA repair protein RAD51 homolog 1 [Source:UniProtKB/Swiss-Prot;Acc:P94102]
AT5G13220	0.464616	AT5G13220	Plants overexpressing At5g13220.3, but not At5g13220.1 showed enhanced insensitivity to MeJa.	protein_coding	JASMONATE-ZIM-DOMAIN PROTEIN 10 (JAZ10)	JASMONATE-ZIM-DOMAIN PROTEIN 10 (JAZ10);TIFY DOMAIN PROTEIN 9 (TIFY9);JASMONATE-ASSOCIATED 1 (JAS1)	Putative uncharacterized protein [Source:UniProtKB/TrEMBL;Acc:Q9LSR4]
AT2G41270	0.464378	AT2G41270	pseudogene of strictosidine synthase-like 2;(source:Araport11)	pseudogene
AT1G01380	0.464184	AT1G01380	ETC1 is involved in trichome and root hair patterning in Arabidopsis.	protein_coding	ENHANCER OF TRY AND CPC 1 (ETC1)	ENHANCER OF TRY AND CPC 1 (ETC1)	MYB-like transcription factor ETC1 [Source:UniProtKB/Swiss-Prot;Acc:Q9LNI5]	MYB_related
AT5G06720	0.46366	AT5G06720	Encodes a peroxidase with diverse roles in the wound response, flower development, and syncytium formation.	protein_coding	PEROXIDASE 2 (PA2)	PEROXIDASE 2 (ATPA2);PEROXIDASE 2 (PA2);PEROXIDASE 53 (PRX53); (ATPRX53)	Ras-related protein RABA2d [Source:UniProtKB/Swiss-Prot;Acc:Q9FIF9]
AT5G37055	0.463577	AT5G37055	Encodes SERRATED LEAVES AND EARLY FLOWERING (SEF), an Arabidopsis homolog of the yeast SWC6 protein, a conserved subunit of the SWR1/SRCAP complex. SEF loss-of-function mutants have a pleiotropic phenotype characterized by serrated leaves, frequent absenc	protein_coding	SERRATED LEAVES AND EARLY FLOWERING (SEF)	SERRATED LEAVES AND EARLY FLOWERING (SEF); (AtSWC6)	Zinc finger CCCH domain-containing protein 67 [Source:UniProtKB/TrEMBL;Acc:F4K9A6]
AT1G75250	0.462553	AT1G75250	RAD-like 6;(source:Araport11)	protein_coding	RAD-LIKE 6 (RL6)	RAD-LIKE 6 (ATRL6);RAD-LIKE 6 (RL6);RADIALIS-LIKE SANT/MYB 3 (RSM3)	RAD-like 6 [Source:TAIR;Acc:AT1G75250]	MYB_related
AT1G19800	0.461751	AT1G19800	Encodes a permease-like protein involved in lipid transfer from the ER to the chloroplast, more specifically, transfer of phosphatidate across the chloroplast inner membrane. Mutant leaves accumulate trigalactosyldiacylglycerol, triacylglycerol and phosp	protein_coding	ATP-BINDING CASSETTE I14 (ABCI14)	TRIGALACTOSYLDIACYLGLYCEROL 1 (TGD1);ATP-BINDING CASSETTE I14 (ABCI14)	Protein TRIGALACTOSYLDIACYLGLYCEROL 1, chloroplastic [Source:UniProtKB/Swiss-Prot;Acc:Q8L4R0]
AT4G18530	0.461686	AT4G18530	lysine ketoglutarate reductase trans-splicing-like protein, putative (DUF707);(source:Araport11)	protein_coding			No description
AT3G44870	0.461389	AT3G44870	Encodes a protein with 93% identity to a farnesoic acid methyl transferase. SABATH family methyltransferase.	protein_coding	FARNESOIC ACID METHYL TRANSFERASE-LIKE (FAMT-L)	FARNESOIC ACID METHYL TRANSFERASE-LIKE (FAMT-L)	tRNA nucleotidyltransferase/polyA polymerase family protein [Source:UniProtKB/TrEMBL;Acc:F4JF58]
AT1G76130	0.461068	AT1G76130	alpha-amylase, putative / 1,4-alpha-D-glucan glucanohydrolase, putative, strong similarity to alpha-amylase GI:7532799 from (Malus x domestica);contains Pfam profile PF00128: Alpha amylase, catalytic domain. Predicted to be secreted based on SignalP analy	protein_coding	ALPHA-AMYLASE-LIKE 2 (AMY2)	ARABIDOPSIS THALIANA ALPHA-AMYLASE-LIKE 2 (ATAMY2);ALPHA-AMYLASE-LIKE 2 (AMY2)	Probable alpha-amylase 2 [Source:UniProtKB/Swiss-Prot;Acc:Q8LFG1]
AT2G20170	0.460346	AT2G20170	NEP-interacting protein, putative (DUF239);(source:Araport11)	protein_coding			Putative uncharacterized protein At2g20170 [Source:UniProtKB/TrEMBL;Acc:Q9SL64]
AT2G19900	0.460242	AT2G19900	The malic enzyme (EC 1.1.1.40) encoded by AtNADP-ME1 is expressed in response to developmental and cell-specific signals. The enzyme is active in vitro and appears to function as a homohexamer or homooctamer. It is believed to be a cytosolic protein.	protein_coding	NADP-MALIC ENZYME 1 (NADP-ME1)	ARABIDOPSIS THALIANA NADP-MALIC ENZYME 1 (ATNADP-ME1);NADP-MALIC ENZYME 1 (NADP-ME1)	NADP-dependent malic enzyme 1 [Source:UniProtKB/Swiss-Prot;Acc:O82191]
AT1G10875	0.459725	AT1G10875	core-2/I-branching beta-1,6-N-acetylglucosaminyltransferase family protein;(source:Araport11)	protein_coding			Core-2/I-branching beta-1,6-N- acetylglucosaminyltransferase family protein [Source:UniProtKB/TrEMBL;Acc:A0A1P8AME6]
AT3G07995	0.459584	AT3G07995	None;(source:Araport11)	long_noncoding_rna			Laccase-7 [Source:UniProtKB/Swiss- Prot;Acc:Q9SR40]
AT2G43250	0.45951	AT2G43250	transmembrane protein;(source:Araport11)	protein_coding			Putative uncharacterized protein At2g43250 [Source:UniProtKB/TrEMBL;Acc:Q9ZW70]
AT3G44880	0.459405	AT3G44880	Encodes a pheide a oxygenase (PAO). Accelerated cell death (acd1) mutants show rapid, spreading necrotic responses to both virulent and avirulent Pseudomonas syringae pv. maculicola or pv. tomato pathogens and to ethylene.	protein_coding	ACCELERATED CELL DEATH 1 (ACD1)	ACCELERATED CELL DEATH 1 (ACD1);LETHAL LEAF-SPOT 1 HOMOLOG (LLS1);PHEOPHORBIDE A OXYGENASE (PAO)	Non-LTR retroelement reverse transcriptase [Source:UniProtKB/TrEMBL;Acc:F4JA77]
AT3G09765	0.458964	AT3G09765	None;(source:Araport11)	long_noncoding_rna			No description
AT1G65140	0.458849	AT1G65140	Ubiquitin carboxyl-terminal hydrolase family protein;(source:Araport11)	protein_coding			Ubiquitin carboxyl-terminal hydrolase family protein [Source:TAIR;Acc:AT1G65140]
AT3G08430	0.458437	AT3G08430	None;(source:Araport11)	long_noncoding_rna			Putative uncharacterized protein [Source:UniProtKB/TrEMBL;Acc:Q9LUN9]
AT1G78730	0.458006	AT1G78730	FBD, F-box, Skp2-like and Leucine Rich Repeat domains containing protein;(source:Araport11)	protein_coding			Putative FBD-associated F-box protein At1g78730 [Source:UniProtKB/Swiss-Prot;Acc:Q9ZV91]
AT5G39250	0.45799	AT5G39250	F-box family protein;(source:Araport11)	protein_coding			Probable dolichyl pyrophosphate Man9GlcNAc2 alpha-1,3-glucosyltransferase [Source:UniProtKB/Swiss- Prot;Acc:Q9FF17]
AT2G37800	0.45797	AT2G37800	cysteine/histidine-rich C1 domain protein;(source:Araport11)	protein_coding			Cysteine/Histidine-rich C1 domain family protein [Source:TAIR;Acc:AT2G37800]
AT3G03525	0.457674	AT3G03525	None;(source:Araport11)	long_noncoding_rna			IGR motif protein [Source:UniProtKB/TrEMBL;Acc:Q8LC40]
AT5G49740	0.45752	AT5G49740	Encodes a chloroplast ferric chelate reductase. Shows differential splicing and has three different mRNA products. Expressed in the shoot, flower and cotyledon.	protein_coding	FERRIC REDUCTION OXIDASE 7 (FRO7)	FERRIC REDUCTION OXIDASE 7 (ATFRO7);FERRIC REDUCTION OXIDASE 7 (FRO7)	U-box domain-containing protein kinase family protein [Source:TAIR;Acc:AT5G51270]
AT5G43460	0.4575	AT5G43460	HR-like lesion-inducing protein-like protein;(source:Araport11)	protein_coding			No description
AT1G26450	0.457352	AT1G26450	Carbohydrate-binding X8 domain superfamily protein;(source:Araport11)	protein_coding			Carbohydrate-binding X8 domain-containing protein [Source:UniProtKB/Swiss-Prot;Acc:Q9FZD0]
AT4G05115	0.457188	AT4G05115	None;(source:Araport11)	long_noncoding_rna			No description
AT2G25230	0.457133	AT2G25230	Encodes a putative transcription factor (MYB100).	protein_coding	MYB DOMAIN PROTEIN 100 (MYB100)	MYB DOMAIN PROTEIN 100 (AtMYB100);MYB DOMAIN PROTEIN 100 (MYB100)	Myb domain protein 100 [Source:UniProtKB/TrEMBL;Acc:Q9S754]	MYB
AT5G57370	0.457126	AT5G57370	U4/U6.U5 small nuclear ribonucleoprotein;(source:Araport11)	protein_coding			BEL1-like homeodomain protein 9 [Source:UniProtKB/Swiss-Prot;Acc:Q9LZM8]
AT5G45840	0.456811	AT5G45840	Encodes a leucine-rich-repeat RLK that is localized to the plasma membrane of pollen tubes and functions with MIK1/2 as the male receptor of the pollen tube chemo-attractant LURE1.MDIS1 forms a complex with MIK1/2 and binds LURE1.	protein_coding	MALE DISCOVERER1 (MDIS1)	MALE DISCOVERER1 (MDIS1)	Cysteine/histidine-rich C1 domain-containing protein [Source:UniProtKB/TrEMBL;Acc:Q9FM62]
AT5G53720	0.456686	AT5G53720	RNA-binding (RRM/RBD/RNP motifs) family protein;(source:Araport11)	protein_coding			ECA1 gametogenesis related family protein [Source:UniProtKB/TrEMBL;Acc:A8MS22]
AT4G04840	0.456596	AT4G04840	methionine sulfoxide reductase B6;(source:Araport11)	protein_coding	METHIONINE SULFOXIDE REDUCTASE B6 (MSRB6)	METHIONINE SULFOXIDE REDUCTASE B6 (ATMSRB6);METHIONINE SULFOXIDE REDUCTASE B6 (MSRB6)	No description
AT1G70210	0.456384	AT1G70210	Encodes a D-type cyclin that physically interacts with CDC2A. Its expression is upregulated early during germination.	protein_coding	CYCLIN D1;1 (CYCD1;1)	CYCLIN D1;1 (CYCD1;1); (ATCYCD1;1)	Cyclin-D1-1 [Source:UniProtKB/Swiss- Prot;Acc:P42751]
AT2G21720	0.456296	AT2G21720	ArgH (DUF639);(source:Araport11)	protein_coding			Plant protein of unknown function (DUF639) [Source:TAIR;Acc:AT2G21720]
AT5G06990	0.456242	AT5G06990	MIZU-KUSSEI-like protein (Protein of unknown function, DUF617);(source:Araport11)	protein_coding			Cysteine/histidine-rich C1 domain-containing protein [Source:UniProtKB/TrEMBL;Acc:Q9LZ91]
AT2G21760	0.455812	AT2G21760	tRNA-Leu (anticodon: GAG)	pre_trna
AT4G34180	0.454738	AT4G34180	Encodes a cyclase-family protein that is a negative regulator of cell death that regulates pathogen-induced symptom development.	protein_coding	CYCLASE1 (CYCLASE1)	CYCLASE1 (CYCLASE1)	Aconitate hydratase [Source:UniProtKB/TrEMBL;Acc:A0A178UVE5]
AT3G14380	0.454649	AT3G14380	Uncharacterized protein family (UPF0497);(source:Araport11)	protein_coding	CASP-LIKE PROTEIN 2A2 (CASPL2A2)	CASP-LIKE PROTEIN 2A2 (CASPL2A2)	Mitogen-activated protein kinase [Source:UniProtKB/TrEMBL;Acc:Q0WVS7]
AT4G29590	0.454248	AT4G29590	S-adenosyl-L-methionine-dependent methyltransferases superfamily protein;(source:Araport11)	protein_coding			No description
AT5G13370	0.453837	AT5G13370	IBA - specific acyl acid amido synthetase which conjugates glutamine to IBA. It is involved in generating inactive and/or storage forms of IBA in the seedling, root, and silique. May play a role in auxin homeostasis by modulating the levels of IBA for per	protein_coding	GRETCHEN HAGEN 3.15 (GH3.15)	GRETCHEN HAGEN 3.15 (GH3.15)	Probable NADH dehydrogenase [ubiquinone] 1 alpha subcomplex subunit 5, mitochondrial [Source:UniProtKB/Swiss-Prot;Acc:Q9FLX7]
AT3G58120	0.453513	AT3G58120	Encodes a member of the BZIP family of transcription factors. Forms heterodimers with the related protein AtbZIP34. Binds to G-boxes in vitro and is localized to the nucleus in onion epidermal cells.	protein_coding	(BZIP61)	(ATBZIP61); (BZIP61)	Carbamoyl-phosphate synthase small chain, chloroplastic [Source:UniProtKB/Swiss-Prot;Acc:Q9LVW7]	bZIP
AT5G43330	0.453349	AT5G43330	predicted to encode a cytosolic malate dehydrogenase. The mRNA is cell-to-cell mobile.	protein_coding	CYTOSOLIC-NAD-DEPENDENT MALATE DEHYDROGENASE 2 (c-NAD-MDH2)	CYTOSOLIC-NAD-DEPENDENT MALATE DEHYDROGENASE 2 (c-NAD-MDH2)	At5g48440 [Source:UniProtKB/TrEMBL;Acc:Q9LV69]
AT3G05625	0.453312	AT3G05625	Tetratricopeptide repeat (TPR)-like superfamily protein;(source:Araport11)	protein_coding			Protein REVEILLE 8 [Source:UniProtKB/Swiss- Prot;Acc:Q8RWU3]
AT3G03620	0.453294	AT3G03620	MATE efflux family protein;(source:Araport11)	protein_coding			Cellulase (Glycosyl hydrolase family 5) protein [Source:UniProtKB/TrEMBL;Acc:A0A1I9LMY1]
AT3G03770	0.453088	AT3G03770	Leucine-rich repeat protein kinase family protein;(source:Araport11)	protein_coding			C2H2 and C2HC zinc fingers superfamily protein [Source:UniProtKB/TrEMBL;Acc:F4IYD1]
AT4G06558	0.452998	AT4G06558	transposable_element_gene;(source:Araport11);CACTA-like transposase family (Tnp1/En/Spm), has a 1.4e-83 P-value blast match to ref|NP_189784.1| TNP1-related protein (Arabidopsis thaliana) (CACTA-element);(source:TAIR10)	transposable_element_gene
AT4G04640	0.452822	AT4G04640	One of two genes (with ATPC2) encoding the gamma subunit of Arabidopsis chloroplast ATP synthase.	protein_coding	(ATPC1)	(ATPC1)	MIR169G; miRNA [Source:TAIR;Acc:AT4G21595]
AT3G14517	0.45279	AT3G14517	transposable_element_gene;(source:Araport11);non-LTR retrotransposon family (LINE), has a 9.0e-38 P-value blast match to GB:NP_038605 L1 repeat, Tf subfamily, member 30 (LINE-element) (Mus musculus);(source:TAIR10)	transposable_element_gene
AT1G31010	0.452257	AT1G31010	organellar single-stranded DNA binding protein 4;(source:Araport11)	protein_coding	ORGANELLAR SINGLE-STRANDED DNA BINDING PROTEIN 4 (OSB4)	ORGANELLAR SINGLE-STRANDED DNA BINDING PROTEIN 4 (OSB4)	Protein OSB4, chloroplastic [Source:UniProtKB/Swiss-Prot;Acc:Q9FYJ2]
AT3G09790	0.452077	AT3G09790	encodes a ubiquitin-like protein that contains tandem repeats of the ubiquitin coding region, but at least one repeat per gene encodes a protein with amino acid substitutions.	protein_coding	UBIQUITIN 8 (UBQ8)	UBIQUITIN 8 (UBQ8)	Probable pre-mRNA-splicing factor ATP- dependent RNA helicase DEAH2 [Source:UniProtKB/Swiss- Prot;Acc:Q9LZQ9]
AT5G22540	0.452021	AT5G22540	Associated with a QTL for quantitative disease resistance.	protein_coding			Putative uncharacterized protein At5g26718 [Source:UniProtKB/TrEMBL;Acc:Q8GXF7]
AT1G74130	0.451981	AT1G74130	Rhomboid-related intramembrane serine protease family protein;(source:Araport11)	protein_coding			Rhomboid-like protein 16, chloroplastic [Source:UniProtKB/Swiss-Prot;Acc:Q84WG3]
AT2G28605	0.451901	AT2G28605	Encodes a PsbP domain-OEC23 like protein localized in thylakoid (peripheral-lumenal side).	protein_coding			PsbP domain-containing protein 2, chloroplastic [Source:UniProtKB/Swiss-Prot;Acc:Q8VY52]
AT3G46380	0.451442	AT3G46380	hypothetical protein;(source:Araport11)	protein_coding			Serine carboxypeptidase-like 16 [Source:UniProtKB/Swiss-Prot;Acc:Q9C7D4]
AT2G17180	0.451241	AT2G17180	Target promoter of the male germline-specific transcription factor DUO1.	protein_coding	DUO1-ACTIVATED ZINC FINGER 1 (DAZ1)	DUO1-ACTIVATED ZINC FINGER 1 (DAZ1)	Zinc finger protein ZAT2 [Source:UniProtKB/Swiss-Prot;Acc:Q9SIJ0]	C2H2
AT2G44530	0.451169	AT2G44530	Phosphoribosyltransferase family protein;(source:Araport11)	protein_coding	PHOSPHORIBOSYL DIPHOSPHATE SYNTHASE 5 (PRS5)	PHOSPHORIBOSYL DIPHOSPHATE SYNTHASE 5 (PRS5); (ATPRS5)	Ribose-phosphate pyrophosphokinase 5, chloroplastic [Source:UniProtKB/Swiss-Prot;Acc:O64888]
AT5G00775	0.451167	AT5G00775	None;(source:Araport11)	long_noncoding_rna			Elongation factor 1-beta 2 [Source:UniProtKB/Swiss-Prot;Acc:Q9SCX3]
AT5G59050	0.450995	AT5G59050	G patch domain protein;(source:Araport11)	protein_coding			BEST Arabidopsis thaliana protein match is: Insulinase (Peptidase family M16) family protein (TAIR:AT1G06900.1); Has 1807 Blast hits to 1807 proteins in 277 species: Archae - 0; Bacteria - 0; Metazoa - 736; Fungi - 347; Plants - 385; Viruses - 0; Ot /.../
AT4G05765	0.450598	AT4G05765	None;(source:Araport11)	long_noncoding_rna			At4g09200 [Source:UniProtKB/TrEMBL;Acc:Q8RX25]
AT3G01855	0.450515	AT3G01855	None;(source:Araport11)	long_noncoding_rna			CYP705A23 [Source:UniProtKB/TrEMBL;Acc:A0A178V7I8]
AT5G12235	0.45026	AT5G12235	Member of a large family of putative ligands homologous to the Clavata3 gene. Consists of a single exon. Can partially replace CLV3 function in vivo.	protein_coding	CLAVATA3/ESR-RELATED 22 (CLE22)	CLAVATA3/ESR-RELATED 22 (CLE22)	Aquaporin TIP2-3 [Source:UniProtKB/Swiss- Prot;Acc:Q9FGL2]
AT1G75580	0.450017	AT1G75580	SAUR-like auxin-responsive protein family;(source:Araport11)	protein_coding	SMALL AUXIN UPREGULATED RNA 51 (SAUR51)	SMALL AUXIN UPREGULATED RNA 51 (SAUR51)	At1g75580 [Source:UniProtKB/TrEMBL;Acc:Q9LR00]
AT2G31215	0.449642	AT2G31215	basic helix-loop-helix (bHLH) DNA-binding superfamily protein;(source:Araport11)	protein_coding			Transcription factor bHLH138 [Source:UniProtKB/Swiss-Prot;Acc:F4IQQ9]	bHLH
AT5G02940	0.449598	AT5G02940	ion channel POLLUX-like protein, putative (DUF1012);(source:Araport11)	protein_coding			Tubulin gamma-2 chain [Source:UniProtKB/Swiss-Prot;Acc:P38558]
AT1G25277	0.44941	AT1G25277	hypothetical protein;(source:Araport11)	protein_coding			No description
AT5G06675	0.448917	AT5G06675	None;(source:Araport11)	long_noncoding_rna			Non-specific serine/threonine protein kinase [Source:UniProtKB/TrEMBL;Acc:A0A178UB05]
AT4G00225	0.448906	AT4G00225	pseudogene of Major facilitator superfamily protein;(source:Araport11)	pseudogene
AT3G61710	0.448767	AT3G61710	Encodes autophagy protein 6 (ATG6), required for pollen germination and plant development.	protein_coding	AUTOPHAGY 6 (ATG6)	(ATATG6);AUTOPHAGY 6 (ATG6);BECLIN1 (BECLIN1); (AtBECLIN1)	Fatty acyl-CoA reductase 8 [Source:UniProtKB/Swiss-Prot;Acc:Q1PEI6]
AT5G25190	0.448704	AT5G25190	encodes a member of the ERF (ethylene response factor) subfamily B-6 of ERF/AP2 transcription factor family. The protein contains one AP2 domain. There are 12 members in this subfamily including RAP2.11.	protein_coding	ETHYLENE AND SALT INDUCIBLE 3 (ESE3)	ETHYLENE AND SALT INDUCIBLE 3 (ESE3)	Transmembrane protein [Source:UniProtKB/TrEMBL;Acc:A0A1R7T3F0]	ERF
AT1G44575	0.448657	AT1G44575	Encoding PSII-S (CP22), a ubiquitous pigment-binding protein associated with photosystem II (PSII) of higher plants. Involved in nonphotochemical quenching rather than in photosynthesis. Mutant has a normal violaxanthin cycle but has a limited capacity of	protein_coding	NONPHOTOCHEMICAL QUENCHING 4 (NPQ4)	NONPHOTOCHEMICAL QUENCHING 4 (NPQ4);PHOTOSYSTEM II SUBUNIT S (PSBS); (CP22)	Photosystem II 22 kDa protein, chloroplastic [Source:UniProtKB/Swiss-Prot;Acc:Q9XF91]
AT1G23080	0.44844	AT1G23080	Encodes a novel component of auxin efflux that is located apically in the basal cell and is involved during embryogenesis in setting up the apical-basal axis in the embryo. It is also involved in pattern specification during root development. In roots,	protein_coding	PIN-FORMED 7 (PIN7)	PIN-FORMED 7 (PIN7);ARABIDOPSIS PIN-FORMED 7 (ATPIN7)	Auxin efflux carrier component 7 [Source:UniProtKB/Swiss-Prot;Acc:Q940Y5]
AT5G57650	0.448132	AT5G57650	eukaryotic translation initiation factor-like protein;(source:Araport11)	protein_coding			No description
AT1G75700	0.448006	AT1G75700	HVA22-like protein G;(source:Araport11)	protein_coding	HVA22-LIKE PROTEIN G (HVA22G)	HVA22-LIKE PROTEIN G (HVA22G)	HVA22-like protein G [Source:TAIR;Acc:AT1G75700]
AT2G25095	0.44777	AT2G25095	Encodes a microRNA that targets several SPL family members, including SPL3,4, and 5. By regulating the expression of SPL3 (and probably also SPL4 and SPL5), this microRNA regulates vegetative phase change. MicroRNAs are regulatory RNAs with a mature lengt	miRNA_primary_transcript	to 10673957; mature miRNA and miRNA* are located on exon 2.	MICRORNA156A (MIR156A)	MIR156A; miRNA [Source:TAIR;Acc:AT2G25095]
AT2G37210	0.44722	AT2G37210	Encodes a protein of unknown function. It has been crystallized and shown to be structurally almost identical to the protein encoded by At5g11950.	protein_coding	LONELY GUY 3 (LOG3)	LONELY GUY 3 (LOG3)	Cytokinin riboside 5'-monophosphate phosphoribohydrolase [Source:UniProtKB/TrEMBL;Acc:F4IQ18]
AT3G44765	0.447172	AT3G44765	other_RNA;(source:Araport11)	other_rna			No description
AT2G24748	0.446774	AT2G24748	pseudogene of transcriptional factor B3 family protein	pseudogene
AT4G21490	0.446724	AT4G21490	NAD(P)H dehydrogenase B3;(source:Araport11)	protein_coding	NAD(P)H DEHYDROGENASE B3 (NDB3)	NAD(P)H DEHYDROGENASE B3 (NDB3)	Putative uncharacterized protein [Source:UniProtKB/TrEMBL;Acc:Q94AJ7]
AT2G18530	0.4467	AT2G18530	Protein kinase superfamily protein;(source:Araport11)	protein_coding			Protein kinase-like protein [Source:UniProtKB/TrEMBL;Acc:Q9ZU68]
AT5G03335	0.446451	AT5G03335	None;(source:Araport11)	long_noncoding_rna			Putative uncharacterized protein [Source:UniProtKB/TrEMBL;Acc:Q9FG58]
AT3G21740	0.446393	AT3G21740	ACCUMULATION OF PHOTOSYSTEM ONE 4	protein_coding	ACCUMULATION OF PHOTOSYSTEM ONE 4 (APO4)	ACCUMULATION OF PHOTOSYSTEM ONE 4 (APO4)	unknown protein; BEST Arabidopsis thaliana protein match is: unknown protein (TAIR:AT3G43150.1); Has 28 Blast hits to 28 proteins in 2 species: Archae - 0; Bacteria - 0; Metazoa - 0; Fungi - 0; Plants - 28; Viruses - 0; Other Eukaryotes - 0 (source: /.../
AT5G39110	0.446145	AT5G39110	RmlC-like cupins superfamily protein;(source:Araport11)	protein_coding			No description
AT4G01510	0.445842	AT4G01510	Arv1-like protein;(source:Araport11)	protein_coding	(ARV2)	(ARV2)	Galactosyltransferase family protein [Source:UniProtKB/TrEMBL;Acc:F4JIK9]
AT5G01655	0.445645	AT5G01655	None;(source:Araport11)	long_noncoding_rna			LRR receptor-like serine/threonine-protein kinase ERL2 [Source:UniProtKB/Swiss-Prot;Acc:Q6XAT2]
AT5G10150	0.44556	AT5G10150	SOK2 is a DUF966 domain containing protein of unknown function. Expressed in discrete domains of the PM. In root endodermis and embryo, expression is in inner basal edges and in basal	protein_coding	SOSEKI2 (SOK2)	SOSEKI2 (SOK2)	NAC domain containing protein 103 [Source:UniProtKB/TrEMBL;Acc:Q9FMJ1]
AT1G04443	0.445539	AT1G04443	None;(source:Araport11)	long_noncoding_rna			No description
AT3G05150	0.445504	AT3G05150	Major facilitator superfamily protein;(source:Araport11)	protein_coding			No description
AT1G08307	0.445473	AT1G08307	None;(source:Araport11)	long_noncoding_rna			No description
AT1G55775	0.445241	AT1G55775	heavy metal-associated domain protein;(source:Araport11)	protein_coding			Heavy metal-associated domain protein [Source:UniProtKB/TrEMBL;Acc:A0A1P8AT75]
AT2G35600	0.444279	AT2G35600	Belongs to five-member BRX gene family. Arabidopsis BRX genes share high levels of similarity among each others, with several conserved domains. The most distinct is BRX domain - highly conserved in all BRX genes among distantly related species. This prot	protein_coding	BREVIS RADIX-LIKE 1 (BRXL1)	(BRXL1);ARABIDOPSIS THALIANA BREVIS RADIX LIKE 1 (ATBRXL1);BREVIS RADIX-LIKE 1 (BRXL1)	BRXL1 [Source:UniProtKB/TrEMBL;Acc:A0A178VQ67]
AT4G10250	0.44362	AT4G10250	Columbia endomembrane-localized small heat shock protein	protein_coding	(ATHSP22.0)	(ATHSP22.0)	Sphingosine kinase 2 [Source:UniProtKB/Swiss- Prot;Acc:F2Y4A3]
AT3G26775	0.443431	AT3G26775	pseudogene of Protein with RNI-like/FBD-like domains;(source:Araport11)	pseudogene
AT3G59580	0.442373	AT3G59580	Plant regulator RWP-RK family protein;(source:Araport11)	protein_coding	NIN-LIKE PROTEIN 9 (NLP9)	NIN-LIKE PROTEIN 9 (NLP9)	CDT1-like protein b [Source:UniProtKB/Swiss- Prot;Acc:Q9M1S9]	Nin-like
AT4G16770	0.442297	AT4G16770	2-oxoglutarate (2OG) and Fe(II)-dependent oxygenase superfamily protein;(source:Araport11)	protein_coding			B-box domain protein 30 [Source:UniProtKB/Swiss-Prot;Acc:Q1G3I2]
AT3G59245	0.441672	AT3G59245	pirin carboxy-terminal region protein;(source:Araport11)	protein_coding			AT3G21215 protein [Source:UniProtKB/TrEMBL;Acc:Q9ASW4]
AT4G35731	0.44138	AT4G35731	Pseudogene of AT2G26160	pseudogene
AT5G53487	0.440871	AT5G53487	pre-tRNA tRNA-Gly (anticodon: CCC);(source:Araport11, TAIR10)	pre_trna			Glycine-rich RNA-binding protein, putative [Source:UniProtKB/TrEMBL;Acc:Q8RWF8]
AT5G60530	0.440273	AT5G60530	late embryogenesis abundant protein-related / LEA protein-like protein;(source:Araport11)	protein_coding			unknown protein; Has 30201 Blast hits to 17322 proteins in 780 species: Archae - 12; Bacteria - 1396; Metazoa - 17338; Fungi - 3422; Plants - 5037; Viruses - 0; Other Eukaryotes - 2996 (source: NCBI BLink). [Source:TAIR;Acc:AT5G35688]
AT4G01410	0.440005	AT4G01410	Late embryogenesis abundant (LEA) hydroxyproline-rich glycoprotein family;(source:Araport11)	protein_coding			CONTAINS InterPro DOMAIN/s: Uncharacterised protein family UPF0041 (InterPro:IPR005336); BEST Arabidopsis thaliana protein match is: Uncharacterised protein family (UPF0041) (TAIR:AT4G22310.1); Has 30201 Blast hits to 17322 proteins in 780 species: /.../
AT1G63610	0.439877	AT1G63610	hypothetical protein;(source:Araport11)	protein_coding			At1g63610 [Source:UniProtKB/TrEMBL;Acc:Q9CAC8]
AT1G03820	0.439519	AT1G03820	E6-like protein;(source:Araport11)	protein_coding			At1g03820 [Source:UniProtKB/TrEMBL;Acc:Q9ZWA4]
AT1G07450	0.439443	AT1G07450	NAD(P)-binding Rossmann-fold superfamily protein;(source:Araport11)	protein_coding			Tropinone reductase homolog At1g07450 [Source:UniProtKB/Swiss-Prot;Acc:Q8RX32]
AT5G49190	0.439046	AT5G49190	Encodes a sucrose synthase (SUS2). The activity of the enzyme could not be assayed as proved to be insoluble (PMID 17257168). However, analyses of an sus2 mutant revealed a deficiency in sucrose synthase activity 12 and 15 days after flowering. There are	protein_coding	SUCROSE SYNTHASE 2 (SUS2)	SUCROSE SYNTHASE 2 (SUS2);SUCROSE SYNTHASE FROM ARABIDOPSIS (SSA); (ATSUS2)	homolog of X-ray repair cross complementing 2 (XRCC2) [Source:TAIR;Acc:AT5G64520]
AT5G35880	0.438899	AT5G35880	transposable_element_gene;(source:Araport11);similar to unknown protein [Arabidopsis thaliana] (TAIR:AT1G32680.1);(source:TAIR10)	transposable_element_gene
AT1G69630	0.438721	AT1G69630	F-box/RNI-like superfamily protein;(source:Araport11)	protein_coding			F-box/LRR-repeat protein 13 [Source:UniProtKB/Swiss-Prot;Acc:Q9FWZ1]
AT4G22590	0.438238	AT4G22590	Haloacid dehalogenase-like hydrolase (HAD) superfamily protein;(source:Araport11)	protein_coding	TREHALOSE-6-PHOSPHATE PHOSPHATASE G (TPPG)	TREHALOSE-6-PHOSPHATE PHOSPHATASE G (TPPG)	Potential natural antisense gene, locus overlaps with AT4G38930 [Source:TAIR;Acc:AT4G38932]
AT5G52270	0.438129	AT5G52270	SNARE-like superfamily protein;(source:Araport11)	protein_coding			No description
AT1G68220	0.438112	AT1G68220	aerobic coproporphyrinogen-III oxidase (DUF1218);(source:Araport11)	protein_coding			Putative uncharacterized protein [Source:UniProtKB/TrEMBL;Acc:Q9C9F7]
AT2G38910	0.43795	AT2G38910	member of Calcium Dependent Protein Kinase	protein_coding	CALCIUM-DEPENDENT PROTEIN KINASE 20 (CPK20)	CALCIUM-DEPENDENT PROTEIN KINASE 20 (CPK20)	CPK20 [Source:UniProtKB/TrEMBL;Acc:A0A178VWI7]
AT5G65330	0.437926	AT5G65330	AGAMOUS-like 78;(source:Araport11)	protein_coding	AGAMOUS-LIKE 78 (AGL78)	AGAMOUS-LIKE 78 (AGL78)	Cysteine-rich repeat secretory protein 56 [Source:UniProtKB/Swiss-Prot;Acc:Q8GXV7]	M-type
AT2G21750	0.437658	AT2G21750	Encodes a small cysteine-rich protein that is secreted by the egg cell during gamete interactions. The regulated secretion of EC1 by the egg cell upon sperm-egg interaction is proposed to ensure the appropriate localization of the cell-fusion machinery in	protein_coding	EGG CELL 1.3 (EC1.3)	EGG CELL 1.3 (EC1.3)	Egg cell-secreted protein 1.3 [Source:UniProtKB/Swiss-Prot;Acc:Q9SJ23]
AT4G14819	0.436789	AT4G14819	hypothetical protein (DUF1677);(source:Araport11)	protein_coding			Small RNA 2'-O-methyltransferase [Source:UniProtKB/Swiss-Prot;Acc:Q9C5Q8]
AT2G38890	0.436756	AT2G38890	hypothetical protein;(source:Araport11)	protein_coding			unknown protein; Has 58 Blast hits to 54 proteins in 15 species: Archae - 0; Bacteria - 0; Metazoa - 6; Fungi - 0; Plants - 46; Viruses - 0; Other Eukaryotes - 6 (source: NCBI BLink). [Source:TAIR;Acc:AT2G38890]
AT5G44560	0.436721	AT5G44560	SNF7 family protein;(source:Araport11)	protein_coding	(VPS2.2)	(VPS2.2)	UDP-rhamnose/UDP-galactose transporter 3 [Source:UniProtKB/Swiss-Prot;Acc:Q9FIH5]
AT4G16050	0.436573	AT4G16050	Aminotransferase-like, plant mobile domain family protein;(source:Araport11)	protein_coding			Protein KINESIN LIGHT CHAIN-RELATED 1 [Source:UniProtKB/Swiss-Prot;Acc:O81629]
AT4G09645	0.436018	AT4G09645	None;(source:Araport11)	long_noncoding_rna			Putative glycosyl hydrolase family 10 protein [Source:UniProtKB/TrEMBL;Acc:F4JG10]
AT4G38880	0.435122	AT4G38880	GLN PHOSPHORIBOSYL PYROPHOSPHATE AMIDOTRANSFERASE 2	protein_coding	GLN PHOSPHORIBOSYL PYROPHOSPHATE AMIDOTRANSFERASE 3 (ASE3)	GLN PHOSPHORIBOSYL PYROPHOSPHATE AMIDOTRANSFERASE 3 (ATASE3);GLN PHOSPHORIBOSYL PYROPHOSPHATE AMIDOTRANSFERASE 3 (ASE3)	Threonine synthase 1, chloroplastic [Source:UniProtKB/Swiss-Prot;Acc:Q9S7B5]
AT4G21030	0.434677	AT4G21030	Encodes a nuclear protein that can bind DNA in a sequence specific manner and is involved in seed coat development and shoot branching. It has been shown to activate transcription of a target gene, AtEXPA9.	protein_coding	(ATDOF4.2)	(ATDOF4.2); (ATDOF4;2)	Cysteine-rich receptor-like protein kinase 27 [Source:UniProtKB/Swiss-Prot;Acc:O49564]	Dof
AT3G44785	0.434162	AT3G44785	Zinc finger C-x8-C-x5-C-x3-H type family protein;(source:Araport11)	protein_coding			No description	C3H
AT1G33010	0.434095	AT1G33010	F-box and associated interaction domains-containing protein;(source:Araport11)	protein_coding			Putative F-box protein At1g33010 [Source:UniProtKB/Swiss-Prot;Acc:Q9MAP2]
AT2G39020	0.433572	AT2G39020	Although this locus shares considerable sequence similarity with the adjacent NATA1 gene (At2g39030), they appear to encode genes with different functions. NATA1 is involved in the production of N-delta-acetylornithine, but, overexpression of At2g39020 in	protein_coding	(NATA2)	(NATA2)	Probable acetyltransferase NATA1-like [Source:UniProtKB/Swiss-Prot;Acc:Q9ZV06]
AT1G08165	0.433556	AT1G08165	hypothetical protein;(source:Araport11)	protein_coding			unknown protein; FUNCTIONS IN: molecular_function unknown; INVOLVED IN: biological_process unknown; LOCATED IN: cellular_component unknown; Has 30201 Blast hits to 17322 proteins in 780 species: Archae - 12; Bacteria - 1396; Metazoa - 17338; Fungi - /.../
AT4G37360	0.433414	AT4G37360	member of CYP81D	protein_coding	CYTOCHROME P450, FAMILY 81, SUBFAMILY D, POLYPEPTIDE 2 (CYP81D2)	CYTOCHROME P450, FAMILY 81, SUBFAMILY D, POLYPEPTIDE 2 (CYP81D2)	Short-chain dehydrogenase TIC 32, chloroplastic [Source:UniProtKB/Swiss-Prot;Acc:A2RVM0]
AT1G08017	0.433373	AT1G08017	None;(source:Araport11)	long_noncoding_rna			No description
AT5G53810	0.433358	AT5G53810	O-methyltransferase family protein;(source:Araport11)	protein_coding			NAC-domain protein-like [Source:UniProtKB/TrEMBL;Acc:Q680R1]
AT1G61100	0.433274	AT1G61100	disease resistance protein (TIR class);(source:Araport11)	protein_coding			CSL1 [Source:UniProtKB/TrEMBL;Acc:F4HRR0]
AT4G21280	0.433252	AT4G21280	Encodes the PsbQ subunit of the oxygen evolving complex of photosystem II.	protein_coding	PHOTOSYSTEM II SUBUNIT QA (PSBQA)	PHOTOSYSTEM II SUBUNIT QA (PSBQA);PHOTOSYSTEM II SUBUNIT Q (PSBQ);PHOTOSYSTEM II SUBUNIT Q-1 (PSBQ-1)	Amidase family protein [Source:TAIR;Acc:AT4G34880]
AT3G28785	0.432777	AT3G28785	mutator-like transposase;(source:Araport11)	protein_coding			SMR1 [Source:UniProtKB/TrEMBL;Acc:A0A178V8H0]
AT5G07570	0.432645	AT5G07570	glycine/proline-rich protein;(source:Araport11)	protein_coding			Putative TypA-like translation elongation factor SVR3 [Source:UniProtKB/TrEMBL;Acc:F4K409]
AT4G19240	0.432399	AT4G19240	hypothetical protein;(source:Araport11)	protein_coding			Pentatricopeptide repeat-containing protein At4g16470 [Source:UniProtKB/Swiss-Prot;Acc:O23491]
AT4G19630	0.43175	AT4G19630	winged-helix DNA-binding transcription factor family protein;(source:Araport11)	protein_coding			No description	HSF
AT5G38960	0.43159	AT5G38960	RmlC-like cupins superfamily protein;(source:Araport11)	protein_coding			other RNA [Source:TAIR;Acc:AT5G18255]
AT2G35555	0.431448	AT2G35555	serpin;(source:Araport11)	protein_coding			Serpin [Source:UniProtKB/TrEMBL;Acc:A0A1P8AYE6]
AT3G03115	0.431203	AT3G03115	None;(source:Araport11)	long_noncoding_rna			Ribosomal protein L13 family protein [Source:UniProtKB/TrEMBL;Acc:F4JD96]
AT4G17850	0.430915	AT4G17850	hypothetical protein;(source:Araport11)	protein_coding			Amine oxidase [Source:UniProtKB/TrEMBL;Acc:Q9STI3]
AT5G57790	0.430769	AT5G57790	Encodes a nuclear localized protein of unknown function that is involved in pollen and embryo sac development.	protein_coding	ABORTED GAMETOPHYTE 1 (AOG1)	ABORTED GAMETOPHYTE 1 (AOG1)	RING-H2 finger protein ATL16 [Source:UniProtKB/Swiss-Prot;Acc:Q9LSW9]
AT1G33813	0.430739	AT1G33813	transposable_element_gene;(source:Araport11);copia-like retrotransposon family, has a 5.8e-39 P-value blast match to gb|AAO73529.1| gag-pol polyprotein (Glycine max) (SIRE1) (Ty1_Copia-family);(source:TAIR10)	transposable_element_gene
AT4G13390	0.430716	AT4G13390	Proline-rich extensin-like family protein;(source:Araport11)	protein_coding	EXTENSIN 12 (EXT12)	EXTENSIN 12 (EXT12)	Transcription factor bHLH127 [Source:UniProtKB/Swiss-Prot;Acc:Q7XHI7]
AT1G80100	0.430698	AT1G80100	AHP6 lacks the conserved histidine residue (Asn83 in AHP6b), which is required for phosphotransfer, present in the other AHPs. AHP6 does not appear to have phosphotransfer activity. Acts as an inhibitor of cytokinin signaling by interacting with the p	protein_coding	HISTIDINE PHOSPHOTRANSFER PROTEIN 6 (HP6)	HISTIDINE PHOSPHOTRANSFER PROTEIN 6 (AHP6);HISTIDINE PHOSPHOTRANSFER PROTEIN 6 (HP6)	histidine phosphotransfer protein 6 [Source:TAIR;Acc:AT1G80100]
AT1G03987	0.429629	AT1G03987	None;(source:Araport11)	long_noncoding_rna			No description
AT5G14650	0.429336	AT5G14650	Pectin lyase-like superfamily protein;(source:Araport11)	protein_coding			Rubisco accumulation factor 1.1, chloroplastic [Source:UniProtKB/Swiss-Prot;Acc:Q9LKR8]
AT2G02670	0.429305	AT2G02670	pseudogene of Cysteine/Histidine-rich C1 domain family protein;(source:Araport11)	pseudogene
AT1G47360	0.428899	AT1G47360	transposable_element_gene;(source:Araport11);copia-like retrotransposon family, has a 1.2e-307 P-value blast match to GB:CAA31653 polyprotein (Ty1_Copia-element) (Arabidopsis thaliana);(source:TAIR10)	transposable_element_gene
AT3G22760	0.428824	AT3G22760	CXC domain containing TSO1-like protein 1. The gene is expressed in stamens, pollen mother cells, and immature ovules. Regulates fate transition and cell Divisions in the stomatal lineage.	protein_coding	(SOL1)	(SOL1)	Probable calcium-binding protein CML30 [Source:UniProtKB/Swiss-Prot;Acc:Q9MBG5]	CPP
AT4G13590	0.428291	AT4G13590	Chloroplast manganese transporter required for chloroplast manganese homeostasis and photosynthetic function.	protein_coding	CHLOROPLAST MANGANESE TRANSPORTER1 (CMT1)	CHLOROPLAST MANGANESE TRANSPORTER1 (CMT1)	SufE-like protein 1, chloroplastic/mitochondrial [Source:UniProtKB/Swiss- Prot;Acc:Q84W65]
AT4G19960	0.427846	AT4G19960	Encodes a potassium ion transmembrane transporter. Also mediates cesium uptake when expressed in E. coli. The mRNA is cell-to-cell mobile.	protein_coding	K+ UPTAKE PERMEASE 9 (KUP9)	K+ UPTAKE PERMEASE 9 (KUP9); (ATKUP9); (HAK9); (KT9)	other RNA [Source:TAIR;Acc:AT4G31408]
AT5G17700	0.426985	AT5G17700	MATE efflux family protein;(source:Araport11)	protein_coding			Alpha-humulene/(-)-(E)-beta-caryophyllene synthase [Source:UniProtKB/Swiss-Prot;Acc:Q84UU4]
AT1G12550	0.426833	AT1G12550	Encodes a hydroxypyruvate reductase that reduces HP to glycerate and shows even more activity with glyoxylate, a more upstream intermediate of the photorespiratory cycle. It is likely targeted to the chloroplast where it could provide a compensatory bypa	protein_coding	HYDROXYPYRUVATE REDUCTASE 3 (HPR3)	HYDROXYPYRUVATE REDUCTASE 3 (HPR3);HYDROXYPHENYLPYRUVATE REDUCTASE 3 (HPPR3)	Glyoxylate/hydroxypyruvate reductase HPR3 [Source:UniProtKB/Swiss-Prot;Acc:Q9LE33]
AT2G20340	0.426118	AT2G20340	Encodes an aromatic aldehyde synthase (AtAAS), which catalyzes the in vitro conversion of phenylalanine and 3,4-dihydroxy-L-phenylalanine to phenylacetaldehyde and dopaldehyde, respectively. The mRNA is cell-to-cell mobile.	protein_coding	AROMATIC ALDEHYDE SYNTHASE (AAS)	(ATAAS);AROMATIC ALDEHYDE SYNTHASE (AAS)	Tyrosine decarboxylase 1 [Source:UniProtKB/Swiss-Prot;Acc:Q8RY79]
AT1G65380	0.425881	AT1G65380	Receptor-like protein containing leucine-rich repeats. Regulates both meristem and organ development in Arabidopsis.	protein_coding	CLAVATA 2 (CLV2)	CLAVATA 2 (CLV2);RECEPTOR LIKE PROTEIN 10 (AtRLP10)	Leucine-rich repeat receptor-like protein CLAVATA2 [Source:UniProtKB/Swiss-Prot;Acc:O80809]
AT4G26390	0.425457	AT4G26390	Pyruvate kinase family protein;(source:Araport11)	protein_coding			At4g12450 [Source:UniProtKB/TrEMBL;Acc:Q9SU37]
AT1G25520	0.425416	AT1G25520	Member of the UPF0016 family of membrane proteins, belongs to the conserved group of Mn/Ca transporters. Might act to fine tune Mn allocation into the endoplasmic reticulum of specific cell types.	protein_coding	PHOTOSYNTHESIS-AFFECTED MUTANT 71 LIKE 4 (PML4)	PHOTOSYNTHESIS-AFFECTED MUTANT 71 LIKE 4 (PML4)	GDT1-like protein 4 [Source:UniProtKB/Swiss- Prot;Acc:Q9C6M1]
AT1G67880	0.4247	AT1G67880	beta-1,4-N-acetylglucosaminyltransferase family protein;(source:Araport11)	protein_coding			Beta-1,4-N-acetylglucosaminyltransferase like protein [Source:UniProtKB/TrEMBL;Acc:Q9C9V4]
AT5G40300	0.424643	AT5G40300	Uncharacterized protein family (UPF0497);(source:Araport11)	protein_coding	CASP-LIKE PROTEIN 4A1 (CASPL4A1)	CASP-LIKE PROTEIN 4A1 (CASPL4A1)	Glycine-rich protein [Source:UniProtKB/TrEMBL;Acc:Q7Y218]
AT2G39230	0.424528	AT2G39230	Encodes a pentatricopeptide protein (LOJ) that is specifically expressed in lateral organ junctions.	protein_coding	LATERAL ORGAN JUNCTION (LOJ)	LATERAL ORGAN JUNCTION (LOJ)	Pentatricopeptide repeat-containing protein At2g39230, mitochondrial [Source:UniProtKB/Swiss- Prot;Acc:O80958]
AT1G33817	0.423668	AT1G33817	transposable_element_gene;(source:Araport11);copia-like retrotransposon family, has a 8.1e-100 P-value blast match to gb|AAO73521.1| gag-pol polyprotein (Glycine max) (SIRE1) (Ty1_Copia-family);(source:TAIR10)	transposable_element_gene
AT2G46820	0.423657	AT2G46820	Encodes the P subunit of Photosystem I. About 25% of the TMP14 pool appeared to be phosphorylated, and this ratio is not affected by light. Contains seven phosphorylation sites on threonine residue and chloroplast targeting signal. Located in the proximit	protein_coding	PHOTOSYSTEM I P SUBUNIT (PSI-P)	PLASTID TRANSCRIPTIONALLY ACTIVE 8 (PTAC8);THYLAKOID MEMBRANE PHOSPHOPROTEIN OF 14 KDA (TMP14); (PSAP);PHOTOSYSTEM I P SUBUNIT (PSI-P);CURVATURE THYLAKOID 1B (CURT1B)	Protein CURVATURE THYLAKOID 1B, chloroplastic [Source:UniProtKB/Swiss-Prot;Acc:Q8LCA1]
AT1G04957	0.423341	AT1G04957	None;(source:Araport11)	long_noncoding_rna			No description
AT3G09125	0.423297	AT3G09125	None;(source:Araport11)	long_noncoding_rna			P-loop containing nucleoside triphosphate hydrolases superfamily protein [Source:UniProtKB/TrEMBL;Acc:F4JCC9]
AT1G19600	0.422878	AT1G19600	pfkB-like carbohydrate kinase family protein;(source:Araport11)	protein_coding			At1g19600 [Source:UniProtKB/TrEMBL;Acc:Q9LN35]
AT4G11050	0.422332	AT4G11050	glycosyl hydrolase 9C3;(source:Araport11)	protein_coding	GLYCOSYL HYDROLASE 9C3 (GH9C3)	GLYCOSYL HYDROLASE 9C3 (GH9C3);GLYCOSYL HYDROLASE 9C3 (AtGH9C3)	Putative inactive cadmium/zinc-transporting ATPase HMA3 [Source:UniProtKB/Swiss-Prot;Acc:P0CW77]
AT5G05915	0.42211	AT5G05915	microRNA ath-MIR3933 precursor;(source:Araport11)	miRNA_primary_transcript	(ATH-MIR3933)		Mitochondrial ribosomal protein L27 [Source:UniProtKB/TrEMBL;Acc:Q8GXS6]
AT5G60510	0.4214	AT5G60510	Undecaprenyl pyrophosphate synthetase family protein;(source:Araport11)	protein_coding	CIS-PRENYLTRANSFERASE 9 (CPT9)	CIS-PRENYLTRANSFERASE 9 (CPT9); (ATCPT9)	Putative uncharacterized protein At5g47420 [Source:UniProtKB/TrEMBL;Acc:Q8RXM5]
AT5G03010	0.421186	AT5G03010	Galactose oxidase/kelch repeat superfamily protein;(source:Araport11)	protein_coding			No description
AT2G19810	0.421165	AT2G19810	Encodes Oxidation-related Zinc Finger 1 (OZF1), a plasma membrane protein involved in oxidative stress.	protein_coding	OXIDATION-RELATED ZINC FINGER 1 (OZF1)	OXIDATION-RELATED ZINC FINGER 1 (OZF1); (AtOZF1); (ATTZF2);TANDEM ZINC FINGER 2 (TZF2)	TZF2 [Source:UniProtKB/TrEMBL;Acc:A0A178VX61]	C3H
AT5G62848	0.421039	AT5G62848	Encodes a microRNA. MicroRNAs are regulatory RNAs with a mature length of ~21-nucleotides that are processed from hairpin precursors by Dicer-like enzymes. MicroRNAs can negatively regulate gene expression by attenuating translation or by directing mRNA c	miRNA_primary_transcript	MICRORNA420 (MIR420)	MICRORNA420 (MIR420)	Bifunctional inhibitor/lipid-transfer protein/seed storage 2S albumin superfamily protein [Source:UniProtKB/TrEMBL;Acc:Q9FM83]
AT4G05950	0.420584	AT4G05950	None;(source:Araport11)	long_noncoding_rna			Putative ubiquitin-like protein [Source:UniProtKB/TrEMBL;Acc:Q9ZT93]
AT4G31640	0.420328	AT4G31640	transcriptional factor B3 family protein;(source:Araport11)	protein_coding			AT-hook motif nuclear-localized protein 23 [Source:UniProtKB/Swiss-Prot;Acc:O23620]	B3
AT2G02130	0.419933	AT2G02130	Predicted to encode a PR (pathogenesis-related) protein. Belongs to the plant defensin (PDF) family with the following members: At1g75830/PDF1.1, At5g44420/PDF1.2a, At2g26020/PDF1.2b, At5g44430/PDF1.2c, At2g26010/PDF1.3, At1g19610/PDF1.4, At1g55010/PDF1.	protein_coding	LOW-MOLECULAR-WEIGHT CYSTEINE-RICH 68 (LCR68)	LOW-MOLECULAR-WEIGHT CYSTEINE-RICH 68 (LCR68); (PDF2.3)	Defensin-like protein 1 [Source:UniProtKB/Swiss-Prot;Acc:Q9ZUL7]
AT5G38170	0.419719	AT5G38170	Bifunctional inhibitor/lipid-transfer protein/seed storage 2S albumin superfamily protein;(source:Araport11)	protein_coding			Proteasome subunit alpha type-6-A [Source:UniProtKB/Swiss-Prot;Acc:O81146]
AT1G66810	0.419486	AT1G66810	Encodes a tandem CCCH zinc finger (TZF) protein that can bind DNA and RNA, function as a transcriptional activator, and is involved in secondary wall biosynthesis.	protein_coding	(ATC3H14)	(ATC3H14)	Zinc finger CCCH domain-containing protein 14 [Source:UniProtKB/Swiss-Prot;Acc:Q9C9N3]	C3H
AT2G35613	0.419466	AT2G35613	pseudogene of decapping 2;(source:Araport11)	pseudogene
AT2G17170	0.419307	AT2G17170	Protein kinase superfamily protein;(source:Araport11)	protein_coding			Protein kinase family protein [Source:UniProtKB/TrEMBL;Acc:Q9SIJ1]
AT5G43030	0.419087	AT5G43030	Cysteine/Histidine-rich C1 domain family protein;(source:Araport11)	protein_coding			Eukaryotic translation initiation factor 2 subunit alpha [Source:UniProtKB/Swiss-Prot;Acc:Q9FE78]
AT1G08507	0.419004	AT1G08507	None;(source:Araport11)	long_noncoding_rna			No description
AT1G21950	0.418947	AT1G21950	transmembrane protein;(source:Araport11)	protein_coding			Putative uncharacterized protein [Source:UniProtKB/TrEMBL;Acc:Q9SFE0]
AT3G15360	0.418565	AT3G15360	encodes a prokaryotic thioredoxin The mRNA is cell-to-cell mobile.	protein_coding	THIOREDOXIN M-TYPE 4 (TRX-M4)	(ATHM4);ARABIDOPSIS THALIANA MYOSIN 4 (ATM4);THIOREDOXIN M-TYPE 4 (TRX-M4);ARABIDOPSIS THIOREDOXIN M-TYPE 4 (ATM4)	Quinoprotein amine dehydrogenase, beta chain- like RIC1-like guanyl-nucleotide exchange factor [Source:UniProtKB/TrEMBL;Acc:A0A1I9LQF4]
AT3G06260	0.418523	AT3G06260	Encodes a protein with putative galacturonosyltransferase activity.	protein_coding	GALACTURONOSYLTRANSFERASE-LIKE 4 (GATL4)	GALACTURONOSYLTRANSFERASE-LIKE 4 (GATL4);GALACTINOL SYNTHASE 9 (GolS9)	F-box associated ubiquitination effector family protein [Source:UniProtKB/TrEMBL;Acc:Q9S7F8]
AT4G29273	0.418483	AT4G29273	Encodes a member of a family of small,secreted, cysteine rich protein with sequence similarity to the PCP (pollen coat protein) gene family.	protein_coding	LOW-MOLECULAR-WEIGHT CYSTEINE-RICH 23 (LCR23)	LOW-MOLECULAR-WEIGHT CYSTEINE-RICH 23 (LCR23)	Cytochrome P450 82C2 [Source:UniProtKB/Swiss- Prot;Acc:O49394]
AT4G14548	0.418292	AT4G14548	other_RNA;(source:Araport11)	other_rna			No description
AT1G30921	0.418159	AT1G30921	pseudogene of F-box family protein;(source:Araport11)	pseudogene
AT5G00955	0.41773	AT5G00955	None;(source:Araport11)	long_noncoding_rna			60S ribosomal protein L4-2 [Source:UniProtKB/Swiss-Prot;Acc:P49691]
AT4G23080	0.417632	AT4G23080	transmembrane protein, putative (DUF239);(source:Araport11)	protein_coding			At4g12890 [Source:UniProtKB/TrEMBL;Acc:Q0V809]
AT2G06415	0.417468	AT2G06415	None;(source:Araport11)	long_noncoding_rna			No description
AT3G22690	0.417297	AT3G22690	YS1 is a PPR protein involved in RNA editing of plastid encoded genes. Natural variation in this locus is associated with increased photosynthetic acclimation.	protein_coding	YELLOW SEEDLING1 (YS1)	YELLOW SEEDLING1 (YS1)	Protein transport protein SEC31 homolog B [Source:UniProtKB/Swiss-Prot;Acc:Q8L611]
AT4G06195	0.416857	AT4G06195	None;(source:Araport11)	long_noncoding_rna			Monothiol glutaredoxin-S3 [Source:UniProtKB/Swiss-Prot;Acc:O23421]
AT3G01480	0.416726	AT3G01480	Encodes a chloroplast cyclophilin functioning in the assembly and maintenance of photosystem II (PSII) supercomplexes. The mRNA is cell-to-cell mobile.	protein_coding	CYCLOPHILIN 38 (CYP38)	CYCLOPHILIN 38 (CYP38);ARABIDOPSIS CYCLOPHILIN 38 (ATCYP38)	other RNA [Source:TAIR;Acc:AT3G46668]
AT3G04385	0.416675	AT3G04385	None;(source:Araport11)	long_noncoding_rna			No description
AT5G56800	0.416655	AT5G56800	Protein with RNI-like/FBD-like domain;(source:Araport11)	protein_coding			No description
AT4G01490	0.416213	AT4G01490	transposable_element_gene;(source:Araport11);non-LTR retrotransposon family (LINE), has a 2.4e-44 P-value blast match to GB:AAB41224 ORF2 (LINE-element) (Rattus norvegicus);(source:TAIR10)	transposable_element_gene
AT5G15310	0.416097	AT5G15310	Member of the R2R3 factor gene family.	protein_coding	MYB DOMAIN PROTEIN 16 (MYB16)	MYB DOMAIN PROTEIN 16 (ATMYB16); (ATMIXTA);MYB DOMAIN PROTEIN 16 (MYB16)	AT5g57120/MUL3_6 [Source:UniProtKB/TrEMBL;Acc:Q9LU74]	MYB
AT4G03824	0.415641	AT4G03824	transposable_element_gene;(source:Araport11);Mariner-like transposase family, has a 1.5e-62 P-value blast match to GB:AAC28384 mariner transposase (Mariner_TC1-element) (Glycine max);(source:TAIR10)	transposable_element_gene
AT3G07325	0.415593	AT3G07325	None;(source:Araport11)	long_noncoding_rna			RING/U-box superfamily protein [Source:UniProtKB/TrEMBL;Acc:A0A1I9LMP4]
AT3G13433	0.415423	AT3G13433	transmembrane protein;(source:Araport11)	protein_coding			BTB/POZ domain-containing protein [Source:UniProtKB/TrEMBL;Acc:A0A178VMR2]
AT5G09700	0.415038	AT5G09700	pseudogene of glycosyl hydrolase family 3 protein	protein_coding			FUNCTIONS IN: molecular_function unknown; INVOLVED IN: response to oxidative stress; LOCATED IN: endomembrane system; EXPRESSED IN: 22 plant structures; EXPRESSED DURING: 13 growth stages; CONTAINS InterPro DOMAIN/s: Folate receptor, conserved regio
AT2G36255	0.41477	AT2G36255	Encodes a defensin-like (DEFL) family protein.	protein_coding			Putative defensin-like protein 203 [Source:UniProtKB/Swiss-Prot;Acc:Q2V424]
AT4G02810	0.414748	AT4G02810	A member of the FAF family proteins encoded by the FANTASTIC FOUR (FAF) genes: AT4G02810 (FAF1), AT1G03170 (FAF2), AT5G19260 (FAF3) and AT3G06020 (FAF4). FAFs have the potential to regulate shoot meristem size in Arabidopsis thaliana. FAFs can repress	protein_coding	FANTASTIC FOUR 1 (FAF1)	FANTASTIC FOUR 1 (FAF1)	RPT2a [Source:UniProtKB/TrEMBL;Acc:A0A178V3V3]
AT2G05425	0.414426	AT2G05425	None;(source:Araport11)	long_noncoding_rna			No description
AT3G07105	0.414401	AT3G07105	Natural antisense transcript overlaps with AT3G45290;(source:Araport11)	antisense_long_noncoding_rna			No description
AT4G35360	0.414308	AT4G35360	pantothenate kinase;(source:Araport11)	protein_coding			ABC transporter G family member 30 [Source:UniProtKB/Swiss-Prot;Acc:Q8GZ52]
AT2G13360	0.414202	AT2G13360	Encodes a peroxisomal photorespiratory enzyme that catalyzes transamination reactions with multiple substrates. It is involved in photorespiration.	protein_coding	ALANINE:GLYOXYLATE AMINOTRANSFERASE (AGT)	ALANINE:GLYOXYLATE AMINOTRANSFERASE (AGT);ALANINE:GLYOXYLATE AMINOTRANSFERASE 1 (AGT1);L-SERINE:GLYOXYLATE AMINOTRANSFERASE (SGAT)	Serine--glyoxylate aminotransferase [Source:UniProtKB/Swiss-Prot;Acc:Q56YA5]
AT2G42040	0.413825	AT2G42040	WRC protein;(source:Araport11)	protein_coding			Expressed protein [Source:UniProtKB/TrEMBL;Acc:P93743]
AT1G34030	0.413634	AT1G34030	Ribosomal protein S13/S18 family;(source:Araport11)	protein_coding
AT3G02810	0.413303	AT3G02810	Encodes a receptor-like cytoplasmic kinase localized in the membrane of pollen tube tip regions that controls micropylar pollen tube guidance in Arabidopsis.	protein_coding	LOST IN POLLEN TUBE GUIDANCE 2 (LIP2)	PBS1-LIKE 5 (PBL5);LOST IN POLLEN TUBE GUIDANCE 2 (LIP2)	At3g52500 [Source:UniProtKB/TrEMBL;Acc:Q9SVD1]
AT3G52535	0.413115	AT3G52535	Natural antisense transcript overlaps with AT3G52540;(source:Araport11)	antisense_long_noncoding_rna			Plant self-incompatibility protein S1 family protein [Source:UniProtKB/TrEMBL;Acc:Q5XVB9]
AT3G57270	0.412845	AT3G57270	encodes a member of glycosyl hydrolase family 17	protein_coding	BETA-1,3-GLUCANASE 1 (BG1)	BETA-1,3-GLUCANASE 1 (BG1);β-1,3-GLUCANASE 1 (GNS1)	No description
AT1G65470	0.412758	AT1G65470	Chromatin Assembly Factor-1 (CAF-1) p150 subunit. Mutants have reduced heterochromatin content. In Arabidopsis, the three CAF-1 subunits are encoded by FAS1, FAS2 and, most likely, MSI1, respectively. Mutations in FAS1 or FAS2 lead to increased frequenc	protein_coding	FASCIATA 1 (FAS1)	FASCIATA 1 (FAS1);NUCLEOSOME/CHROMATIN ASSEMBLY FACTOR GROUP B (NFB2);FUGU 2 (FUGU2)	Chromatin assembly factor 1 subunit FAS1 [Source:UniProtKB/Swiss-Prot;Acc:Q9SXY0]
AT5G11200	0.41273	AT5G11200	One of two genes encoding an ATP-dependent RNA helicase that localizes predominantly to euchromatic regions of Arabidopsis nuclei, and associates with genes transcribed by RNA polymerase II independently from the presence of introns. It is not detected a	protein_coding	HOMOLOG OF HUMAN UAP56 B (UAP56B)	HOMOLOG OF HUMAN UAP56 B (UAP56B)	NHL26 [Source:UniProtKB/TrEMBL;Acc:A0A178UFX4]
AT2G44040	0.412643	AT2G44040	Dihydrodipicolinate reductase, bacterial/plant;(source:Araport11)	protein_coding			4-hydroxy-tetrahydrodipicolinate reductase 1, chloroplastic [Source:UniProtKB/Swiss-Prot;Acc:O80574]
AT1G21510	0.412598	AT1G21510	TPRXL;(source:Araport11)	protein_coding			F24J8.12 protein [Source:UniProtKB/TrEMBL;Acc:Q9LPK8]
AT1G30784	0.412143	AT1G30784	Pseudogene of AT5G01080; beta-galactosidase	pseudogene
AT1G02950	0.412129	AT1G02950	Encodes glutathione transferase belonging to the phi class of GSTs. Naming convention according to Wagner et al. (2002).	protein_coding	GLUTATHIONE S-TRANSFERASE F4 (GSTF4)	GLUTATHIONE S-TRANSFERASE F4 (ATGSTF4);GLUTATHIONE S-TRANSFERASE 31 (GST31);GLUTATHIONE S-TRANSFERASE F4 (GSTF4)	glutathione S-transferase F4 [Source:TAIR;Acc:AT1G02950]
AT3G56705	0.411904	AT3G56705	U2-6;(source:Araport11)	small_nuclear_rna	U2 SMALL NUCLEOLAR RNA6 (U2.6)	U2 SMALL NUCLEOLAR RNA6 (U2.6)	Probable protein phosphatase 2C 49 [Source:UniProtKB/Swiss-Prot;Acc:Q3EAF9]
AT1G06007	0.411793	AT1G06007	None;(source:Araport11)	long_noncoding_rna			No description
AT2G21895	0.411748	AT2G21895	Encodes a ECA1 gametogenesis related family protein [pseudogene]	pseudogene
AT1G07725	0.411664	AT1G07725	A member of EXO70 gene family, putative exocyst subunits, conserved in land plants. Arabidopsis thaliana contains 23 putative EXO70 genes, which can be classified into eight clusters on the phylogenetic tree.	protein_coding	EXOCYST SUBUNIT EXO70 FAMILY PROTEIN H6 (EXO70H6)	EXOCYST SUBUNIT EXO70 FAMILY PROTEIN H6 (ATEXO70H6);EXOCYST SUBUNIT EXO70 FAMILY PROTEIN H6 (EXO70H6)	Exocyst subunit exo70 family protein H6 [Source:UniProtKB/TrEMBL;Acc:Q9LQP9]
AT5G21105	0.411307	AT5G21105	Plant L-ascorbate oxidase;(source:Araport11)	protein_coding			unknown protein; Has 30201 Blast hits to 17322 proteins in 780 species: Archae - 12; Bacteria - 1396; Metazoa - 17338; Fungi - 3422; Plants - 5037; Viruses - 0; Other Eukaryotes - 2996 (source: NCBI BLink). [Source:TAIR;Acc:AT5G23411]
AT2G02765	0.411276	AT2G02765	L-aminoadipate-semialdehyde dehydrogenase-phosphopantetheinyl transferase;(source:Araport11)	protein_coding			L-aminoadipate-semialdehyde dehydrogenase- phosphopantetheinyl transferase [Source:UniProtKB/TrEMBL;Acc:A0A1P8B2C9]
AT4G12160	0.410917	AT4G12160	pseudogene of Ribosomal protein S4;(source:Araport11)	pseudogene
AT1G52080	0.410885	AT1G52080	actin binding protein family;(source:Araport11)	protein_coding	(AR791)	(AR791)	At1g52080/F5F19_14 [Source:UniProtKB/TrEMBL;Acc:Q9SAU9]
AT3G60660	0.410719	AT3G60660	spindle/kinetochore-associated-like protein;(source:Araport11)	protein_coding			Glycosyltransferase [Source:UniProtKB/TrEMBL;Acc:A0A178VG15]
AT2G08835	0.410584	AT2G08835	None;(source:Araport11)	long_noncoding_rna			No description
AT3G07235	0.41053	AT3G07235	None;(source:Araport11)	long_noncoding_rna			pre-tRNA [Source:TAIR;Acc:AT3G10415]
AT4G02710	0.41028	AT4G02710	Kinase interacting (KIP1-like) family protein;(source:Araport11)	protein_coding	NETWORKED 1C (NET1C)	NETWORKED 1C (NET1C)	Inositol-tetrakisphosphate 1-kinase 2 [Source:UniProtKB/Swiss-Prot;Acc:O81893]
AT5G66250	0.409741	AT5G66250	kinectin-like protein;(source:Araport11)	protein_coding			Dipeptidyl peptidase IV-like protein [Source:UniProtKB/TrEMBL;Acc:Q9FNF6]
AT1G19540	0.40974	AT1G19540	NmrA-like negative transcriptional regulator family protein;(source:Araport11)	protein_coding			At1g19540 [Source:UniProtKB/TrEMBL;Acc:Q29PX7]
AT1G78040	0.409534	AT1G78040	Pollen Ole e 1 allergen and extensin family protein;(source:Araport11)	protein_coding			Allergen, putative [Source:UniProtKB/TrEMBL;Acc:Q8LD45]
AT1G64660	0.409237	AT1G64660	Encodes a functional methionine gamma-lyase, a cytosolic enzyme catalyzes the degradation of methionine into methanethiol, alpha-ketobutyrate and ammonia. The catabolism of excess methionine is important to methionine homeostasis. The mRNA is cell-to-cell	protein_coding	METHIONINE GAMMA-LYASE (MGL)	METHIONINE GAMMA-LYASE (ATMGL);METHIONINE GAMMA-LYASE (MGL)	Methionine gamma-lyase [Source:UniProtKB/Swiss-Prot;Acc:Q9SGU9]
AT5G48700	0.409213	AT5G48700	Ubiquitin-like superfamily protein;(source:Araport11)	protein_coding	(SUMO4)	(SUMO4)	Probable lysophospholipase BODYGUARD 2 [Source:UniProtKB/Swiss-Prot;Acc:Q9FJ24]
AT3G57630	0.408958	AT3G57630	Encodes a glycoprotein glycosyl transferase ExAD. Knockout mutants show truncated root hair phenotype.	protein_coding	EXTENSIN ARABINOSE DEFICIENT TRANSFERASE (EXAD)	EXTENSIN ARABINOSE DEFICIENT TRANSFERASE (EXAD)	Protein INVOLVED IN DE NOVO 2 [Source:UniProtKB/Swiss-Prot;Acc:Q8VZ79]
AT3G53250	0.408924	AT3G53250	SAUR-like auxin-responsive protein family;(source:Araport11)	protein_coding	SMALL AUXIN UPREGULATED RNA 57 (SAUR57)	SMALL AUXIN UPREGULATED RNA 57 (SAUR57)	Putative uncharacterized protein [Source:UniProtKB/TrEMBL;Acc:Q9M212]
AT3G08390	0.408831	AT3G08390	None;(source:Araport11)	long_noncoding_rna			At3g09950 [Source:UniProtKB/TrEMBL;Acc:Q9SR60]
AT4G29035	0.408768	AT4G29035	Plant self-incompatibility protein S1 family;(source:Araport11)	protein_coding			DNA mismatch repair protein MSH4 [Source:UniProtKB/Swiss-Prot;Acc:F4JP48]
AT1G52220	0.40863	AT1G52220	Thylakoid membrane localized protein that interacts with other CURT family proteins. Oligomerization is associated with grana thylakoid curavature.	protein_coding	CURVATURE THYLAKOID 1C (CURT1C)	CURVATURE THYLAKOID 1C (CURT1C)	CURT1C [Source:UniProtKB/TrEMBL;Acc:A0A178WBD4]
AT3G15490	0.408349	AT3G15490	Regulator of Vps4 activity in the MVB pathway protein;(source:Araport11)	protein_coding	IST1-LIKE 11 (ISTL11)	IST1-LIKE 11 (ISTL11)	Tonoplast monosaccharide transporter3 [Source:UniProtKB/TrEMBL;Acc:F4J4E8]
AT2G47140	0.408275	AT2G47140	NAD(P)-binding Rossmann-fold superfamily protein;(source:Araport11)	protein_coding	SHORT-CHAIN DEHYDROGENASE REDUCTASE 5 (SDR5)	SHORT-CHAIN DEHYDROGENASE REDUCTASE 5 (SDR5); (ATSDR5)	Short-chain dehydrogenase reductase 3b [Source:UniProtKB/Swiss-Prot;Acc:Q94K41]
AT1G69940	0.408023	AT1G69940	Encodes a protein with pectin methylesterase activity. The protein expression was shown to be highly restricted to the pollen grain (no detection in any other tissues or in the pollen grains' surrounding cells of the anthers.	protein_coding	(PPME1)	(ATPPME1); (PPME1)	Pectinesterase PPME1 [Source:UniProtKB/Swiss- Prot;Acc:Q84WM7]
AT1G32280	0.4067	AT1G32280	Encodes a homolog of the barley endosperm-specific gene END1 with seed and pollen specific expression.	protein_coding	END1-LIKE 1 (END1)	END1-LIKE 1 (END1); (ATEND1)	Bifunctional inhibitor/lipid-transfer protein/seed storage 2S albumin superfamily protein [Source:UniProtKB/TrEMBL;Acc:Q9LQN1]
AT2G04045	0.406437	AT2G04045	Encodes a defensin-like (DEFL) family protein.	protein_coding			Defensin-like protein 295 [Source:UniProtKB/Swiss-Prot;Acc:Q4VNZ6]
AT5G05060	0.4062	AT5G05060	Cystatin/monellin superfamily protein;(source:Araport11)	protein_coding			Putative uncharacterized protein At5g07730; MBK20.19 [Source:UniProtKB/TrEMBL;Acc:Q93XY2]
AT2G43560	0.406042	AT2G43560	FKBP-like peptidyl-prolyl cis-trans isomerase family protein;(source:Araport11)	protein_coding			Peptidylprolyl isomerase [Source:UniProtKB/TrEMBL;Acc:A0A178VVY6]
AT5G48380	0.405763	AT5G48380	Encodes a BAK1-interacting receptor-like kinase named BIR1. Negatively regulates multiple plant resistance signaling pathways, one of which is the SOBIR1(AT2G31880)-dependent pathway.	protein_coding	BAK1-INTERACTING RECEPTOR-LIKE KINASE 1 (BIR1)	BAK1-INTERACTING RECEPTOR-LIKE KINASE 1 (BIR1)	Putative uncharacterized protein [Source:UniProtKB/TrEMBL;Acc:Q9FHI6]
AT3G22640	0.405553	AT3G22640	cupin family protein;(source:Araport11)	protein_coding	(PAP85)	(PAP85)	SSRP1 [Source:UniProtKB/TrEMBL;Acc:A0A178VCP0]
AT1G71150	0.405009	AT1G71150	cyclin-D1-binding protein;(source:Araport11)	protein_coding			Putative uncharacterized protein [Source:UniProtKB/TrEMBL;Acc:Q9C993]
AT2G30540	0.404576	AT2G30540	Encodes a member of the CC-type glutaredoxin (ROXY) family that has been shown to interact with the transcription factor TGA2.	protein_coding	(ROXY7)	(ROXY7)	Monothiol glutaredoxin-S9 [Source:UniProtKB/Swiss-Prot;Acc:O04341]
AT1G56600	0.40417	AT1G56600	GolS2 is a galactinol synthase that catalyzes the formation of galactinol from UDP-galactose and myo-inositol. GolS2 transcript levels rise in response to methyl viologen, an oxidative damage-inducing agent. Plants over-expressing GolS2 have increased tol	protein_coding	GALACTINOL SYNTHASE 2 (GolS2)	GALACTINOL SYNTHASE 2 (AtGolS2);GALACTINOL SYNTHASE 2 (GolS2)	Galactinol synthase 2 [Source:UniProtKB/Swiss-Prot;Acc:Q9FXB2]
AT1G66930	0.403942	AT1G66930	Protein kinase superfamily protein;(source:Araport11)	protein_coding	LEAF RUST 10 DISEASE-RESISTANCE LOCUS RECEPTOR- LIKE PROTEIN KINASE-LIKE2 (LRK10L2)	LEAF RUST 10 DISEASE-RESISTANCE LOCUS RECEPTOR- LIKE PROTEIN KINASE-LIKE2 (LRK10L2)	Protein kinase superfamily protein [Source:TAIR;Acc:AT1G66930]
AT4G28811	0.403881	AT4G28811	basic helix-loop-helix (bHLH) DNA-binding superfamily protein;(source:Araport11)	protein_coding			unknown protein; BEST Arabidopsis thaliana protein match is: unknown protein (TAIR:AT3G33528.1); Has 30201 Blast hits to 17322 proteins in 780 species: Archae - 12; Bacteria - 1396; Metazoa - 17338; Fungi - 3422; Plants - 5037; Viruses - 0; Other Eu /.../	bHLH
AT1G54790	0.40363	AT1G54790	GDSL-motif esterase/acyltransferase/lipase. Enzyme group with broad substrate specificity that may catalyze acyltransfer or hydrolase reactions with lipid and non-lipid substrates.	protein_coding			GDSL esterase/lipase At1g54790 [Source:UniProtKB/Swiss-Prot;Acc:Q3ECP6]
AT4G35820	0.40343	AT4G35820	2-oxoglutarate (2OG) and Fe(II)-dependent oxygenase superfamily protein;(source:Araport11)	protein_coding			pEARLI1-like lipid transfer protein 3 [Source:UniProtKB/Swiss-Prot;Acc:Q9SU33]
AT4G27820	0.402951	AT4G27820	beta glucosidase 9;(source:Araport11)	protein_coding	BETA GLUCOSIDASE 9 (BGLU9)	BETA GLUCOSIDASE 9 (BGLU9)	DNA mismatch repair protein MSH3 [Source:UniProtKB/Swiss-Prot;Acc:O65607]
AT5G26110	0.4029	AT5G26110	Protein kinase superfamily protein;(source:Araport11)	protein_coding			NADH dehydrogenase [ubiquinone] 1 alpha subcomplex subunit 8-B [Source:UniProtKB/Swiss- Prot;Acc:Q8LGE7]
AT5G05080	0.402888	AT5G05080	ubiquitin-conjugating enzyme 22;(source:Araport11)	protein_coding	UBIQUITIN-CONJUGATING ENZYME 22 (UBC22)	UBIQUITIN-CONJUGATING ENZYME 22 (UBC22); (ATUBC22)	Chalcone-flavanone isomerase family protein [Source:TAIR;Acc:AT5G66220]
AT1G28455	0.402862	AT1G28455	pseudogene of RNA-directed DNA polymerase (reverse transcriptase)-related family protein;(source:Araport11)	pseudogene
AT4G01480	0.402409	AT4G01480	Encodes a protein that might have inorganic pyrophosphatase activity.	protein_coding	PYROPHOSPHORYLASE 5 (PPa5)	PYROPHOSPHORYLASE 5 (AtPPa5);PYROPHOSPHORYLASE 5 (PPa5)	Probable prolyl 4-hydroxylase 11 [Source:UniProtKB/Swiss-Prot;Acc:Q9SZT0]
AT2G07140	0.402403	AT2G07140	F-box and associated interaction domains-containing protein;(source:Araport11)	protein_coding			F-box and associated interaction domain- containing protein [Source:UniProtKB/TrEMBL;Acc:F4IK90]
AT2G35765	0.402325	AT2G35765	hypothetical protein;(source:Araport11)	protein_coding			Putative uncharacterized protein [Source:UniProtKB/TrEMBL;Acc:Q1G3S0]
AT4G10414	0.402177	AT4G10414	Pseudogene of AT4G10430	pseudogene
AT1G20515	0.402161	AT1G20515	Natural antisense transcript overlaps with AT1G20520;(source:Araport11)	antisense_long_noncoding_rna			other RNA [Source:TAIR;Acc:AT1G20515]
AT1G21930	0.402025	AT1G21930	transmembrane protein;(source:Araport11)	protein_coding			At1g21930 [Source:UniProtKB/TrEMBL;Acc:Q84VW7]
AT3G26782	0.401983	AT3G26782	Tetratricopeptide repeat (TPR)-like superfamily protein;(source:Araport11)	protein_coding			Probable sulfate transporter 4.2 [Source:UniProtKB/Swiss-Prot;Acc:Q8GYH8]
AT5G04500	0.401909	AT5G04500	Encodes a member of the CAZy Glycosyltransferase Family 64 that is involved in glycosylinositolphosphorylceramide and sphingolipid glycosylation. In mutants, seed germination was less sensitive to salt stress than in wild-type plants. [The protein was exp	protein_coding	GLUCOSAMINE INOSITOLPHOSPHORYLCERAMIDE TRANSFERASE 1 (GINT1)	GLUCOSAMINE INOSITOLPHOSPHORYLCERAMIDE TRANSFERASE 1 (GINT1)	Low-temperature-induced 65 kDa protein [Source:UniProtKB/Swiss-Prot;Acc:Q04980]
AT5G53710	0.401788	AT5G53710	hypothetical protein;(source:Araport11)	protein_coding			Putative 30S ribosomal protein [Source:UniProtKB/TrEMBL;Acc:Q94K97]
AT3G01961	0.401778	AT3G01961	hypothetical protein;(source:Araport11)	protein_coding			No description
AT5G67180	0.401531	AT5G67180	target of early activation tagged (EAT) 3;(source:Araport11)	protein_coding	TARGET OF EARLY ACTIVATION TAGGED (EAT) 3 (TOE3)	TARGET OF EARLY ACTIVATION TAGGED (EAT) 3 (TOE3); (EAT3)	unknown protein; BEST Arabidopsis thaliana protein match is: unknown protein (TAIR:AT5G10010.1); Has 1807 Blast hits to 1807 proteins in 277 species: Archae - 0; Bacteria - 0; Metazoa - 736; Fungi - 347; Plants - 385; Viruses - 0; Other Eukaryotes - /.../	AP2
AT2G40610	0.400195	AT2G40610	member of Alpha-Expansin Gene Family. Naming convention from the Expansin Working Group (Kende et al, 2004. Plant Mol Bio). Involved in the formation of nematode-induced syncytia in roots of Arabidopsis thaliana.	protein_coding	EXPANSIN A8 (EXPA8)	EXPANSIN A8 (ATEXPA8); (EXP8); (ATEXP8); (ATHEXP ALPHA 1.11);EXPANSIN A8 (EXPA8)	EXPA8 [Source:UniProtKB/TrEMBL;Acc:A0A178VTJ9]
AT5G22990	0.400066	AT5G22990	Member of a small family of zinc finger containing putative transcription factors.Similar to GAZ.	protein_coding	GAZ-LIKE 3 (GAL3)	GAZ-LIKE 3 (GAL3)	No description	C2H2
AT1G03880	0.399594	AT1G03880	Protein is tyrosine-phosphorylated and its phosphorylation state is modulated in response to ABA in Arabidopsis thaliana seeds.	protein_coding	CRUCIFERIN 2 (CRU2)	CRUCIFERIN 2 (CRU2);CRUCIFERIN B (CRB)	CRU2 [Source:UniProtKB/TrEMBL;Acc:A0A178W5K4]
AT2G36750	0.399452	AT2G36750	UDP-glucosyl transferase 73C1;(source:Araport11)	protein_coding	UDP-GLUCOSYL TRANSFERASE 73C1 (UGT73C1)	UDP-GLUCOSYL TRANSFERASE 73C1 (UGT73C1)	UDP-glycosyltransferase 73C1 [Source:UniProtKB/Swiss-Prot;Acc:Q9ZQ99]
AT1G19830	0.398909	AT1G19830	SAUR-like auxin-responsive protein family;(source:Araport11)	protein_coding	SMALL AUXIN UPREGULATED RNA 54 (SAUR54)	SMALL AUXIN UPREGULATED RNA 54 (SAUR54)	At1g19830 [Source:UniProtKB/TrEMBL;Acc:Q9FXI0]
AT1G57780	0.398586	AT1G57780	heavy-metal-associated domain-containing protein;(source:Araport11)	protein_coding			Heavy metal-associated isoprenylated plant protein 17 [Source:UniProtKB/Swiss-Prot;Acc:Q9FVS0]
AT3G23100	0.398065	AT3G23100	A. thaliana homologue of the human DNA ligase IV-binding protein XRCC4. Yeast two-hybrid analysis demonstrated a strong interaction between A. thaliana DNA ligase IV and the A. thaliana homologue of the human DNA ligase IV-binding protein XRCC4. This inte	protein_coding	HOMOLOG OF X-RAY REPAIR CROSS COMPLEMENTING 4 (XRCC4)	HOMOLOG OF X-RAY REPAIR CROSS COMPLEMENTING 4 (XRCC4)	snoRNA [Source:TAIR;Acc:AT3G50825]
AT5G38700	0.398004	AT5G38700	cotton fiber protein;(source:Araport11)	protein_coding			Glucose-6-phosphate 1-dehydrogenase 1, chloroplastic [Source:UniProtKB/Swiss-Prot;Acc:Q43727]
AT1G08157	0.397884	AT1G08157	microRNA ath-MIR5649a precursor;(source:Araport11)	miRNA_primary_transcript	(ATH-MIR5649A)		No description
AT1G08163	0.397884	AT1G08163	microRNA ath-MIR5649b precursor;(source:Araport11)	miRNA_primary_transcript	(ATH-MIR5649B)		No description
AT5G39520	0.397641	AT5G39520	Plastid localized transmembrane protein involved in ABA mediated leaf senescence and stomatal movement.	protein_coding	CHLOROPLAST-LOCALIZED SENESCENCE-ASSOCIATED PROTEIN (CSAP)	CHLOROPLAST-LOCALIZED SENESCENCE-ASSOCIATED PROTEIN (CSAP)	unknown protein; Has 30201 Blast hits to 17322 proteins in 780 species: Archae - 12; Bacteria - 1396; Metazoa - 17338; Fungi - 3422; Plants - 5037; Viruses - 0; Other Eukaryotes - 2996 (source: NCBI BLink). [Source:TAIR;Acc:AT5G47229]
AT1G07728	0.397629	AT1G07728	Natural antisense transcript overlaps with AT1G07725;(source:Araport11)	antisense_long_noncoding_rna			other RNA [Source:TAIR;Acc:AT1G07728]
AT3G52980	0.397581	AT3G52980	Zinc finger (CCCH-type) family protein / RNA recognition motif (RRM)-containing protein;(source:Araport11)	protein_coding			No description
AT5G03925	0.39754	AT5G03925	None;(source:Araport11)	long_noncoding_rna			At5g12410 [Source:UniProtKB/TrEMBL;Acc:Q94CK1]
AT3G05775	0.397279	AT3G05775	lon protease-like protein;(source:Araport11)	protein_coding			Putative F-box protein At3g17490 [Source:UniProtKB/Swiss-Prot;Acc:Q9LUP8]
AT4G25270	0.397147	AT4G25270	Encodes OTP70, a pentatricopeptide repeat protein of the E subgroup involved in splicing of the plastid transcript rpoC1.	protein_coding	ORGANELLE TRANSCRIPT PROCESSING 70 (OTP70)	ORGANELLE TRANSCRIPT PROCESSING 70 (OTP70)	No description
AT2G22941	0.397008	AT2G22941	Encodes a defensin-like (DEFL) family protein.	protein_coding			Defensin-like (DEFL) family protein [Source:TAIR;Acc:AT2G22941]
AT2G08105	0.396918	AT2G08105	None;(source:Araport11)	long_noncoding_rna			No description
AT1G77960	0.396917	AT1G77960	repressor ROX1-like protein;(source:Araport11)	protein_coding			Putative uncharacterized protein [Source:UniProtKB/TrEMBL;Acc:Q5BPU6]
AT2G13280	0.395888	AT2G13280	transposable_element_gene;(source:Araport11);pseudogene, similar to putative reverse transcriptase, blastp match of 27%25 identity and 7.6e-27 P-value to GP|20279456|gb|AAM18736.1|AC092548_14|AC092548 putative reverse transcriptase {Oryza sativa (japonic	transposable_element_gene
AT1G07523	0.395828	AT1G07523	None;(source:Araport11)	long_noncoding_rna			No description
AT5G25170	0.39569	AT5G25170	PPPDE putative thiol peptidase family protein;(source:Araport11)	protein_coding			HSFA3 [Source:UniProtKB/TrEMBL;Acc:A0A178UHR4]
AT4G31248	0.395348	AT4G31248	Natural antisense transcript overlaps with AT4G31250;(source:Araport11)	antisense_long_noncoding_rna			Putative pectinesterase/pectinesterase inhibitor 38 [Source:UniProtKB/Swiss-Prot;Acc:O81320]
AT2G27760	0.39458	AT2G27760	Encodes tRNA isopentenyltransferase, similar to yeast MOD5.	protein_coding	TRNAISOPENTENYLTRANSFERASE 2 (IPT2)	TRNAISOPENTENYLTRANSFERASE 2 (ATIPT2); (IPPT);TRNAISOPENTENYLTRANSFERASE 2 (IPT2)	tRNA dimethylallyltransferase 2 [Source:UniProtKB/Swiss-Prot;Acc:Q9ZUX7]
AT3G23350	0.39457	AT3G23350	ENTH/VHS family protein;(source:Araport11)	protein_coding			pre-tRNA [Source:TAIR;Acc:AT3G09585]
AT1G67980	0.394326	AT1G67980	Encodes S-adenosyl-L-methionine: transcaffeoyl Coenzyme A 3-O-methyltransferase. Methyltransferase in the lignin biosynthetic pathway.	protein_coding	CAFFEOYL-COA 3-O-METHYLTRANSFERASE (CCOAMT)	CAFFEOYL-COA 3-O-METHYLTRANSFERASE (CCOAMT)	Putative caffeoyl-CoA O-methyltransferase At1g67980 [Source:UniProtKB/Swiss-Prot;Acc:Q9C9W3]
AT1G73560	0.39432	AT1G73560	Bifunctional inhibitor/lipid-transfer protein/seed storage 2S albumin superfamily protein;(source:Araport11)	protein_coding	GLYCOSYLPHOSPHATIDYLINOSITOL-ANCHORED LIPID PROTEIN TRANSFER 9 (LTPG9)	GLYCOSYLPHOSPHATIDYLINOSITOL-ANCHORED LIPID PROTEIN TRANSFER 9 (LTPG9)	Bifunctional inhibitor/lipid-transfer protein/seed storage 2S albumin superfamily protein [Source:UniProtKB/TrEMBL;Acc:Q1PFD8]
AT1G62060	0.394137	AT1G62060	Encodes a member of a mucilage protein family. Predicted in silico to be glycosylated.	protein_coding	TESTA ABUNDANT 2 (TBA2)	TESTA ABUNDANT 2 (TBA2)	UPF0540 protein At1g62060 [Source:UniProtKB/Swiss-Prot;Acc:O04573]
AT1G64260	0.39413	AT1G64260	MuDR family transposase;(source:Araport11)	protein_coding			MuDR family transposase [Source:UniProtKB/TrEMBL;Acc:Q9C7V1]
AT3G22136	0.393999	AT3G22136	transposable_element_gene;(source:Araport11);pseudogene, hypothetical protein, similar to putative non-LTR retroelement reverse transcriptase GB:AAD22368 from (Arabidopsis thaliana);(source:TAIR10)	transposable_element_gene
AT4G13220	0.393925	AT4G13220	transmembrane protein;(source:Araport11)	protein_coding			Gamma interferon responsive lysosomal thiol (GILT) reductase family protein [Source:UniProtKB/TrEMBL;Acc:Q9SV79]
AT5G06605	0.393915	AT5G06605	microRNA ath-MIR5628 precursor;(source:Araport11)	miRNA_primary_transcript	(ATH-MIR5628)		Transcription factor PRE1 [Source:UniProtKB/Swiss-Prot;Acc:Q9FLE9]
AT5G06875	0.393854	AT5G06875	None;(source:Araport11)	long_noncoding_rna			Putative uncharacterized protein F2I11_180 [Source:UniProtKB/TrEMBL;Acc:Q9LFM8]
AT3G01516	0.393786	AT3G01516	transmembrane protein;(source:Araport11)	protein_coding			PAPA-1-like family protein / zinc finger (HIT type) family protein [Source:UniProtKB/TrEMBL;Acc:Q94CE6]
AT1G57590	0.393245	AT1G57590	Pectinacetylesterase family protein;(source:Araport11)	protein_coding	PECTIN ACETYESTERASE 2 (PAE2)	PECTIN ACETYESTERASE 2 (ATPAE2);PECTIN ACETYESTERASE 2 (PAE2)	Pectin acetylesterase 2 [Source:UniProtKB/Swiss-Prot;Acc:F4I839]
AT5G46380	0.393126	AT5G46380	Serine/Threonine-kinase, putative (DUF1296);(source:Araport11)	protein_coding			FIS1B [Source:UniProtKB/TrEMBL;Acc:A0A178U9A0]
AT4G01515	0.392962	AT4G01515	transposable_element_gene;(source:Araport11);non-LTR retrotransposon family (LINE), has a 1.1e-18 P-value blast match to GB:AAB41224 ORF2 (LINE-element) (Rattus norvegicus);(source:TAIR10)	transposable_element_gene
AT4G32990	0.39242	AT4G32990	Transducin/WD40 repeat-like superfamily protein;(source:Araport11)	protein_coding			Putative F-box only protein 15 [Source:UniProtKB/Swiss-Prot;Acc:Q9S9V1]
AT4G09940	0.392403	AT4G09940	P-loop containing nucleoside triphosphate hydrolases superfamily protein;(source:Araport11)	protein_coding	IMMUNE ASSOCIATED NUCLEOTIDE BINDING 12 (IAN12)	IMMUNE ASSOCIATED NUCLEOTIDE BINDING 12 (IAN12)	Calcineurin-like metallo-phosphoesterase superfamily protein [Source:UniProtKB/TrEMBL;Acc:Q8GW42]
AT3G08090	0.39238	AT3G08090	None;(source:Araport11)	long_noncoding_rna			Filament-like protein (DUF869) [Source:UniProtKB/TrEMBL;Acc:F4JB65]
AT1G63080	0.392205	AT1G63080	Transacting siRNA generating locus. Is targeted by TAS2-derived ta-siR2140 for cleavage.	protein_coding			Pentatricopeptide repeat-containing protein At1g63080, mitochondrial [Source:UniProtKB/Swiss- Prot;Acc:Q9CAN5]
AT3G17140	0.392087	AT3G17140	Plant invertase/pectin methylesterase inhibitor superfamily protein;(source:Araport11)	protein_coding			unknown protein; FUNCTIONS IN: molecular_function unknown; INVOLVED IN: biological_process unknown; LOCATED IN: cellular_component unknown; Has 1 Blast hits to 1 proteins in 1 species: Archae - 0; Bacteria - 0; Metazoa - 0; Fungi - 0; Plants - 1; Vi /.../
AT1G52857	0.391171	AT1G52857	transmembrane protein;(source:Araport11)	protein_coding			unknown protein; FUNCTIONS IN: molecular_function unknown; INVOLVED IN: biological_process unknown; LOCATED IN: cellular_component unknown; Has 2 Blast hits to 2 proteins in 1 species: Archae - 0; Bacteria - 0; Metazoa - 0; Fungi - 0; Plants - 2; Vi /.../
AT5G65510	0.391097	AT5G65510	Encodes one of three PLETHORA transcription factors required to maintain high levels of PIN1 expression at the periphery of the meristem and modulate local auxin production in the central region of the SAM which underlies phyllotactic transitions.	protein_coding	AINTEGUMENTA-LIKE 7 (AIL7)	AINTEGUMENTA-LIKE 7 (AIL7);PLETHORA 7 (PLT7)	Fasciclin-like arabinogalactan protein 13 [Source:UniProtKB/Swiss-Prot;Acc:Q9FFH6]	AP2
AT3G11680	0.390632	AT3G11680	aluminum activated malate transporter family protein;(source:Araport11)	protein_coding			Heavy metal-associated isoprenylated plant protein 16 [Source:UniProtKB/Swiss-Prot;Acc:Q9SSF0]
AT2G31920	0.390491	AT2G31920	Member of a novel, plant specific family of microtubule associated proteins.	protein_coding	CORTICAL MICROTUBULE DISORDERING7 (CORD7)	CORTICAL MICROTUBULE DISORDERING7 (CORD7)	Putative uncharacterized protein At2g31920 [Source:UniProtKB/TrEMBL;Acc:Q9SKA8]
AT5G40370	0.390459	AT5G40370	Glutaredoxin family protein;(source:Araport11)	protein_coding	GLUTAREDOXIN C2 (GRXC2)	GLUTAREDOXIN C2 (GRXC2); (ATGRXC2); (GRX370)	Dentin sialophosphoprotein-related protein [Source:UniProtKB/TrEMBL;Acc:Q9FGR1]
AT1G27480	0.390404	AT1G27480	alpha/beta-Hydrolases superfamily protein;(source:Araport11)	protein_coding			Lecithin-cholesterol acyltransferase-like 1 [Source:UniProtKB/Swiss-Prot;Acc:Q9FZI8]
AT5G44990	0.390388	AT5G44990	Glutathione S-transferase family protein;(source:Araport11)	protein_coding			No description
AT1G21500	0.390271	AT1G21500	hypothetical protein;(source:Araport11)	protein_coding			F24J8.11 protein [Source:UniProtKB/TrEMBL;Acc:Q9LPK9]
AT5G37050	0.390094	AT5G37050	sorting nexin;(source:Araport11)	protein_coding			At5g28910 [Source:UniProtKB/TrEMBL;Acc:Q6ICX5]
AT3G54520	0.389586	AT3G54520	hypothetical protein;(source:Araport11)	protein_coding			At3g01660 [Source:UniProtKB/TrEMBL;Acc:Q9SS89]
AT2G24700	0.389493	AT2G24700	Transcriptional factor B3 family protein;(source:Araport11)	protein_coding			B3 domain-containing protein REM10 [Source:UniProtKB/Swiss-Prot;Acc:P0DH85]	B3
AT1G01310	0.389128	AT1G01310	CAP (Cysteine-rich secretory proteins, Antigen 5, and Pathogenesis-related 1 protein) superfamily protein;(source:Araport11)	protein_coding			Allergen V5/Tpx-1-related family protein [Source:UniProtKB/TrEMBL;Acc:Q6ID87]
AT1G34760	0.388717	AT1G34760	Encodes a 14-3-3 protein. Binds H+-ATPase in response to blue light.	protein_coding	GENERAL REGULATORY FACTOR 11 (GRF11)	GENERAL REGULATORY FACTOR 11 (GRF11); (GF14 OMICRON);ROOT HAIR SPECIFIC 5 (RHS5)	general regulatory factor 11 [Source:TAIR;Acc:AT1G34760]
AT1G30340	0.388369	AT1G30340	transposable_element_gene;(source:Araport11);copia-like retrotransposon family, has a 0. P-value blast match to GB:CAA72989 open reading frame 1 (Ty1_Copia-element) (Brassica oleracea);(source:TAIR10)	transposable_element_gene
AT4G33870	0.388337	AT4G33870	Peroxidase superfamily protein;(source:Araport11)	protein_coding			Bifunctional inhibitor/lipid-transfer protein/seed storage 2S albumin-like protein [Source:UniProtKB/TrEMBL;Acc:Q2PE59]
AT5G22400	0.388172	AT5G22400	Rho GTPase activating protein with PAK-box/P21-Rho-binding domain-containing protein;(source:Araport11)	protein_coding			Calcium/calmodulin-regulated receptor-like kinase 2 [Source:UniProtKB/Swiss-Prot;Acc:Q9LFV3]
AT2G27410	0.387707	AT2G27410	B3 domain protein, putative (DUF313);(source:Araport11)	protein_coding			Putative B3 domain-containing protein At2g27410 [Source:UniProtKB/Swiss-Prot;Acc:Q9XIP5]
AT1G24388	0.387682	AT1G24388	hypothetical protein;(source:Araport11)	protein_coding			unknown protein; FUNCTIONS IN: molecular_function unknown; INVOLVED IN: biological_process unknown; LOCATED IN: cellular_component unknown; BEST Arabidopsis thaliana protein match is: unknown protein (TAIR:AT4G17700.1); Has 30201 Blast hits to 17322 /.../
AT1G61800	0.387555	AT1G61800	glucose6-Phosphate/phosphate transporter 2. Expression is upregulated in the shoot of cax1/cax3 mutant. The mRNA is cell-to-cell mobile.	protein_coding	GLUCOSE-6-PHOSPHATE/PHOSPHATE TRANSLOCATOR 2 (GPT2)	GLUCOSE-6-PHOSPHATE/PHOSPHATE TRANSLOCATOR 2 (GPT2);ARABIDOPSIS GLUCOSE-6-PHOSPHATE/PHOSPHATE TRANSLOCATOR 2 (ATGPT2)	glucose-6-phosphate/phosphate translocator 2 [Source:TAIR;Acc:AT1G61800]
AT4G25150	0.387449	AT4G25150	HAD superfamily, subfamily IIIB acid phosphatase;(source:Araport11)	protein_coding			No description
AT1G31255	0.387123	AT1G31255	hypothetical protein;(source:Araport11)	protein_coding			No description
AT5G05885	0.387017	AT5G05885	None;(source:Araport11)	long_noncoding_rna			Serine/threonine-protein kinase WNK-like protein [Source:UniProtKB/TrEMBL;Acc:A8MSG2]
AT3G01645	0.386791	AT3G01645	None;(source:Araport11)	long_noncoding_rna			Alpha-dioxygenase 1 [Source:UniProtKB/Swiss- Prot;Acc:Q9SGH6]
AT3G06265	0.386763	AT3G06265	None;(source:Araport11)	long_noncoding_rna			At3g11510 [Source:UniProtKB/TrEMBL;Acc:Q1H555]
AT5G53620	0.386607	AT5G53620	RNA polymerase II degradation factor;(source:Araport11)	protein_coding			Cyclin-A2-2 [Source:UniProtKB/Swiss- Prot;Acc:Q147G5]
AT2G41910	0.386504	AT2G41910	Protein kinase superfamily protein;(source:Araport11)	protein_coding			Protein kinase-like protein [Source:UniProtKB/TrEMBL;Acc:P93754]
AT1G05713	0.386251	AT1G05713	None;(source:Araport11)	long_noncoding_rna			No description
AT4G00885	0.38609	AT4G00885	Encodes a microRNA that targets several HD-ZIPIII family members including PHV, PHB, REV, ATHB-8, and ATHB-15. MicroRNAs are regulatory RNAs with a mature length of ~21-nucleotides that are processed from hairpin precursors by Dicer-like enzymes. MicroRNA	miRNA_primary_transcript	MICRORNA165B (MIR165B)	MICRORNA 165 (MIR165);MICRORNA165B (MIR165B)	At4g32660 [Source:UniProtKB/TrEMBL;Acc:A1L4Y9]
AT3G13140	0.38602	AT3G13140	hydroxyproline-rich glycoprotein family protein;(source:Araport11)	protein_coding			other RNA [Source:TAIR;Acc:AT3G26612]
AT2G44840	0.385743	AT2G44840	encodes a member of the ERF (ethylene response factor) subfamily B-3 of ERF/AP2 transcription factor family. The protein contains one AP2 domain. There are 18 members in this subfamily including ATERF-1, ATERF-2, AND ATERF-5. The mRNA is cell-to-cell mobi	protein_coding	ETHYLENE-RESPONSIVE ELEMENT BINDING FACTOR 13 (ERF13)	ETHYLENE-RESPONSIVE ELEMENT BINDING FACTOR 13 (ERF13); (EREBP);ETHYLENE-RESPONSIVE ELEMENT BINDING FACTOR 13 (ATERF13)	Ethylene-responsive transcription factor 13 [Source:UniProtKB/Swiss-Prot;Acc:Q8L9K1]	ERF
AT1G49180	0.385485	AT1G49180	protein kinase family protein;(source:Araport11)	protein_coding			Serine/threonine-protein kinase ATG1t [Source:UniProtKB/Swiss-Prot;Acc:F4I1N8]
AT2G09585	0.385384	AT2G09585	None;(source:Araport11)	long_noncoding_rna			No description
AT5G27300	0.385187	AT5G27300	pentatricopeptide (PPR) repeat-containing protein;(source:Araport11)	protein_coding			MIR166/MIR166D; miRNA [Source:TAIR;Acc:AT5G08717]
AT3G28060	0.384839	AT3G28060	nodulin MtN21-like transporter family protein	protein_coding	USUALLY MULTIPLE ACIDS MOVE IN AND OUT TRANSPORTERS 43-PSEUDOGENE (UMAMIT43-PSI)	USUALLY MULTIPLE ACIDS MOVE IN AND OUT TRANSPORTERS 43-PSEUDOGENE (UMAMIT43-PSI)	ATOEP16-4 [Source:UniProtKB/TrEMBL;Acc:A0A178VCJ7]
AT3G09195	0.384815	AT3G09195	None;(source:Araport11)	long_noncoding_rna			Probable cysteine protease RDL2 [Source:UniProtKB/Swiss-Prot;Acc:Q9LT77]
AT1G23140	0.384756	AT1G23140	Expression is upregulated in the shoot of cax1/cax3 mutant.	protein_coding	C2-DOMAIN ABA-RELATED8 (CAR8)	C2-DOMAIN ABA-RELATED8 (CAR8)	Protein C2-DOMAIN ABA-RELATED 8 [Source:UniProtKB/Swiss-Prot;Acc:O49303]
AT1G21240	0.384442	AT1G21240	encodes a wall-associated kinase The mRNA is cell-to-cell mobile.	protein_coding	WALL ASSOCIATED KINASE 3 (WAK3)	WALL ASSOCIATED KINASE 3 (WAK3)	Wall-associated receptor kinase 3 [Source:UniProtKB/Swiss-Prot;Acc:Q9LMN8]
AT2G02103	0.384298	AT2G02103	Ta11-like non-LTR retrotransposon;(source:Araport11)	protein_coding			Putative uncharacterized protein [Source:UniProtKB/TrEMBL;Acc:Q1G3S7]
AT1G28660	0.384181	AT1G28660	GDSL-motif esterase/acyltransferase/lipase. Enzyme group with broad substrate specificity that may catalyze acyltransfer or hydrolase reactions with lipid and non-lipid substrates.	protein_coding			GDSL esterase/lipase At1g28660 [Source:UniProtKB/Swiss-Prot;Acc:Q9FPE4]
AT1G64110	0.38416	AT1G64110	Target promoter of the male germline-specific transcription factor DUO1.	protein_coding	DUO1-ACTIVATED ATPASE 1 (DAA1)	DUO1-ACTIVATED ATPASE 1 (DAA1)	p-loop containing nucleoside triphosphate hydrolases superfamily protein [Source:UniProtKB/TrEMBL;Acc:F4I5A3]
AT3G22660	0.384042	AT3G22660	rRNA processing protein-like protein;(source:Araport11)	protein_coding	(EBP2)	(EBP2)	Protein of unknown function (DUF1184) [Source:TAIR;Acc:AT3G27900]
AT1G47816	0.383989	AT1G47816	transposable_element_gene;(source:Araport11);Mutator-like transposase family, has a 2.5e-26 P-value blast match to Q9SLM0 /314-478 Pfam PF03108 MuDR family transposase (MuDr-element domain);(source:TAIR10)	transposable_element_gene
AT3G10010	0.383837	AT3G10010	Encodes a protein with DNA glycosylase activity that is involved in maintaining methylation marks.	protein_coding	DEMETER-LIKE 2 (DML2)	DEMETER-LIKE 2 (DML2)	2-oxoglutarate (2OG) and Fe(II)-dependent oxygenase superfamily protein [Source:UniProtKB/TrEMBL;Acc:F4JAD4]
AT1G30800	0.383703	AT1G30800	Fasciclin-like arabinogalactan family protein;(source:Araport11)	protein_coding			At1g30800 [Source:UniProtKB/TrEMBL;Acc:Q9SY22]
AT4G32500	0.383627	AT4G32500	Encodes AKT5, a member of the Shaker family potassium ion (K+) channel. This family includes five groups based on phylogenetic analysis (FEBS Letters (2007) 581: 2357): I (inward rectifying channel): AKT1 (AT2G26650), AKT5 (AT4G32500) and SPIK (also know	protein_coding	K+ TRANSPORTER 5 (KT5)	K+ TRANSPORTER 5 (AKT5);K+ TRANSPORTER 5 (KT5)	ECO1 [Source:UniProtKB/TrEMBL;Acc:A0A178UZG9]
AT1G08860	0.383585	AT1G08860	Encodes a copine-like protein, which is a member of a newly identified class of calcium-dependent, phospholipid binding proteins that are present in a wide range of organisms. Overexpression of this gene suppresses bon1-1 phenotypes. Double mutant analyse	protein_coding	BONZAI 3 (BON3)	BONZAI 3 (BON3)	Protein BONZAI 3 [Source:UniProtKB/Swiss- Prot;Acc:Q5XQC7]
AT3G54830	0.383363	AT3G54830	Transmembrane amino acid transporter family protein; CONTAINS InterPro DOMAIN/s: Amino acid transporter, transmembrane (InterPro:IPR013057); BEST Arabidopsis thaliana protein match is: Transmembrane amino acid transporter family protein (TAIR:AT2G39130.1)	protein_coding			No description
AT3G58420	0.383144	AT3G58420	TRAF-like superfamily protein;(source:Araport11)	protein_coding			Chaperonin CPN60, mitochondrial [Source:UniProtKB/Swiss-Prot;Acc:P29197]
AT2G14289	0.382821	AT2G14289	hypothetical protein;(source:Araport11)	protein_coding			unknown protein; LOCATED IN: endomembrane system; Has 30201 Blast hits to 17322 proteins in 780 species: Archae - 12; Bacteria - 1396; Metazoa - 17338; Fungi - 3422; Plants - 5037; Viruses - 0; Other Eukaryotes - 2996 (source: NCBI BLink). [Source:TAIR;Ac
AT1G68325	0.382687	AT1G68325	glutamine-tRNA ligase/glutaminyl-tRNA protein;(source:Araport11)	protein_coding			Glutamine-tRNA ligase/glutaminyl-tRNA protein [Source:UniProtKB/TrEMBL;Acc:A0A1P8APZ3]
AT1G23145	0.382647	AT1G23145	Rapid alkalinization factor (RALF) family protein. Member of a diversely expressed predicted peptide family showing sequence similarity to tobacco Rapid Alkalinization Factor (RALF), and is believed to play an essential role in the physiology of Arabidops	protein_coding	RALF-LIKE 2 (RALFL2)	RALF-LIKE 2 (RALFL2)	Protein RALF-like 2 [Source:UniProtKB/Swiss- Prot;Acc:A8MQ92]
AT3G45245	0.382535	AT3G45245	Encodes a ECA1 gametogenesis related family protein	protein_coding			Plant thionin family protein [Source:UniProtKB/TrEMBL;Acc:Q9LHF2]
AT2G29770	0.382495	AT2G29770	Galactose oxidase/kelch repeat superfamily protein;(source:Araport11)	protein_coding			F-box/LRR-repeat/kelch-repeat protein At2g29770 [Source:UniProtKB/Swiss-Prot;Acc:O82379]
AT3G51610	0.382403	AT3G51610	Encodes a membrane protein NO PRIMEXINE AND PLASMA MEMBRANE UNDULATION (NPU). Involved in primexine deposition and plasma membrane undulation during early pollen wall development.	protein_coding	NO PRIMEXINE AND PLASMA MEMBRANE UNDULATION (NPU)	NO PRIMEXINE AND PLASMA MEMBRANE UNDULATION (NPU)	Ras-related protein RABF1 [Source:UniProtKB/Swiss-Prot;Acc:Q9CB01]
AT1G62710	0.382	AT1G62710	Encodes a vacuolar processing enzyme belonging to a novel group of cysteine proteases that is expressed specifically in seeds and is essential for the proper processing of storage proteins.	protein_coding	BETA VACUOLAR PROCESSING ENZYME (BETA-VPE)	BETA VACUOLAR PROCESSING ENZYME (BETA-VPE); (BETAVPE);ASPARAGINYL ENDOPEPTIDASE 2 (AEP2)	Vacuolar-processing enzyme beta-isozyme [Source:UniProtKB/Swiss-Prot;Acc:Q39044]
AT1G68238	0.381673	AT1G68238	transmembrane protein;(source:Araport11)	protein_coding			Putative uncharacterized protein [Source:UniProtKB/TrEMBL;Acc:Q1G3X3]
AT5G37220	0.381221	AT5G37220	RING/U-box superfamily protein;(source:Araport11)	protein_coding			No description
AT1G06433	0.381196	AT1G06433	None;(source:Araport11)	long_noncoding_rna			No description
AT3G06778	0.381184	AT3G06778	Chaperone DnaJ-domain superfamily protein;(source:Araport11)	protein_coding			No description
AT2G27920	0.38114	AT2G27920	serine carboxypeptidase-like 51;(source:Araport11)	protein_coding	SERINE CARBOXYPEPTIDASE-LIKE 51 (SCPL51)	SERINE CARBOXYPEPTIDASE-LIKE 51 (SCPL51)	Serine carboxypeptidase-like 51 [Source:UniProtKB/Swiss-Prot;Acc:Q67Y83]
AT5G39861	0.380384	AT5G39861	pseudogene of receptor kinase 3;(source:Araport11)	pseudogene
AT2G36500	0.380206	AT2G36500	CBS / octicosapeptide/Phox/Bemp1 (PB1) domains-containing protein;(source:Araport11)	protein_coding			CBS domain-containing protein CBSCBSPB2 [Source:UniProtKB/Swiss-Prot;Acc:Q9SJQ5]
AT1G65940	0.380139	AT1G65940	pseudogene of Dof-type zinc finger domain-containing protein;(source:Araport11)	pseudogene
AT5G22530	0.380062	AT5G22530	Unknown protein, knockout shows increased sensitivity to Al stress.	protein_coding			Dof zinc finger protein DOF5.1 [Source:UniProtKB/Swiss-Prot;Acc:Q9LZ56]
AT5G22460	0.379767	AT5G22460	alpha/beta-Hydrolases superfamily protein;(source:Araport11)	protein_coding			formin homology 2 domain-containing protein
AT3G29578	0.379751	AT3G29578	transposable_element_gene;(source:Araport11);copia-like retrotransposon family, has a 2.1e-48 P-value blast match to GB:CAA37924 orf 2 (Ty1_Copia-element) (Arabidopsis thaliana);(source:TAIR10)	transposable_element_gene
AT1G68400	0.379734	AT1G68400	leucine-rich repeat transmembrane protein kinase family protein;(source:Araport11)	protein_coding			Probable leucine-rich repeat receptor-like protein kinase At1g68400 [Source:UniProtKB/Swiss- Prot;Acc:Q9M9C5]
AT1G74670	0.379521	AT1G74670	Gibberellin-regulated family protein;(source:Araport11)	protein_coding	GA-STIMULATED ARABIDOPSIS 6 (GASA6)	GA-STIMULATED ARABIDOPSIS 6 (GASA6)	Gibberellin-regulated protein 6 [Source:UniProtKB/Swiss-Prot;Acc:Q6NMQ7]
AT1G09890	0.37945	AT1G09890	Rhamnogalacturonate lyase family protein;(source:Araport11)	protein_coding			Rhamnogalacturonate lyase family protein [Source:TAIR;Acc:AT1G09890]
AT3G03555	0.379151	AT3G03555	None;(source:Araport11)	long_noncoding_rna			No description
AT4G18930	0.379094	AT4G18930	RNA ligase/cyclic nucleotide phosphodiesterase family protein;(source:Araport11)	protein_coding			BAX inhibitor-1 motif-containing protein [Source:UniProtKB/TrEMBL;Acc:Q9ZQX7]
AT2G05085	0.379009	AT2G05085	None;(source:Araport11)	long_noncoding_rna			No description
AT5G03015	0.378889	AT5G03015	None;(source:Araport11)	long_noncoding_rna			ATP-dependent Clp protease proteolytic subunit 2, mitochondrial [Source:UniProtKB/Swiss- Prot;Acc:Q9FN42]
AT1G07317	0.378721	AT1G07317	None;(source:Araport11)	long_noncoding_rna			No description
AT1G22120	0.378699	AT1G22120	hypothetical protein;(source:Araport11)	protein_coding			unknown protein; Has 30201 Blast hits to 17322 proteins in 780 species: Archae - 12; Bacteria - 1396; Metazoa - 17338; Fungi - 3422; Plants - 5037; Viruses - 0; Other Eukaryotes - 2996 (source: NCBI BLink). [Source:TAIR;Acc:AT1G22120]
AT1G53140	0.378597	AT1G53140	Encodes DRP5A, a dynamin protein involved in cytokinesis in Arabidopsis.	protein_coding	DYNAMIN RELATED PROTEIN 5A (DRP5A)	DYNAMIN RELATED PROTEIN 5A (DRP5A)	DRP5A [Source:UniProtKB/TrEMBL;Acc:A0A178WBH9]
AT1G57560	0.378591	AT1G57560	Member of the R2R3 factor gene family.	protein_coding	MYB DOMAIN PROTEIN 50 (MYB50)	MYB DOMAIN PROTEIN 50 (AtMYB50);MYB DOMAIN PROTEIN 50 (MYB50)	At1g57560 [Source:UniProtKB/TrEMBL;Acc:Q9C695]	MYB
AT5G61620	0.378554	AT5G61620	myb-like transcription factor family protein;(source:Araport11)	protein_coding			No description	MYB_related
AT3G29032	0.378401	AT3G29032	transposable_element_gene;(source:Araport11);copia-like retrotransposon family, has a 0. P-value blast match to GB:AAC02672 polyprotein (Ty1_Copia-element) (Arabidopsis arenosa);(source:TAIR10)	transposable_element_gene
AT2G40250	0.377946	AT2G40250	SGNH hydrolase-type esterase superfamily protein;(source:Araport11)	protein_coding			GDSL esterase/lipase At2g40250 [Source:UniProtKB/Swiss-Prot;Acc:Q9SIZ6]
AT2G24617	0.377906	AT2G24617	hypothetical protein;(source:Araport11)	protein_coding			Putative uncharacterized protein [Source:UniProtKB/TrEMBL;Acc:Q2V461]
AT1G22600	0.37756	AT1G22600	Late embryogenesis abundant protein (LEA) family protein;(source:Araport11)	protein_coding			Late embryogenesis abundant protein (LEA) family protein [Source:UniProtKB/TrEMBL;Acc:Q9SKA2]
AT2G18460	0.377215	AT2G18460	like COV 3;(source:Araport11)	protein_coding	LIKE COV 3 (LCV3)	LIKE COV 3 (LCV3)	Protein LIKE COV 3 [Source:UniProtKB/Swiss- Prot;Acc:F4IQJ6]
AT5G38690	0.376932	AT5G38690	Zinc-finger domain of monoamine-oxidase A repressor R1 protein;(source:Araport11)	protein_coding			Gb|AAD11584.1 [Source:UniProtKB/TrEMBL;Acc:Q9FGE1]
AT1G64770	0.376783	AT1G64770	encodes a novel subunit of the chloroplast NAD(P)H dehydrogenase complex, involved in cyclic electron flow around photosystem I to produce ATP.	protein_coding	PHOTOSYNTHETIC NDH SUBCOMPLEX B 2 (PnsB2)	NDH-DEPENDENT CYCLIC ELECTRON FLOW 1 (NDF2);NAD(P)H DEHYDROGENASE SUBUNIT 45 (NDH45);PHOTOSYNTHETIC NDH SUBCOMPLEX B 2 (PnsB2)	NDH-dependent cyclic electron flow 1 [Source:UniProtKB/TrEMBL;Acc:F4I890]
AT3G18610	0.37671	AT3G18610	Encodes ATNUC-L2 (NUCLEOLIN LIKE 2).	protein_coding	NUCLEOLIN LIKE 2 (NUC-L2)	RAN GTPASE-ACTIVATING PROTEIN 1 (ATRANGAP1);PARALLEL1-LIKE 1 (PARLL1);NUCLEOLIN LIKE 2 (ATNUC-L2);NUCLEOLIN LIKE 2 (NUC-L2);NUCLEOLIN 2 (NUC2)	At3g55070 [Source:UniProtKB/TrEMBL;Acc:Q9M2V9]
AT1G56470	0.37624	AT1G56470	pseudogene of Disease resistance protein (TIR-NBS-LRR class) family;(source:Araport11)	pseudogene
AT1G09960	0.376216	AT1G09960	low affinity (10mM) sucrose transporter in sieve elements (phloem)	protein_coding	SUCROSE TRANSPORTER 4 (SUT4)	SUCROSE TRANSPORTER 4 (SUT4);SUCROSE TRANSPORTER 4 (ATSUT4);SUCROSE TRANSPORTER 4 (SUC4);SUCROSE TRANSPORTER 4 (ATSUC4)	Sucrose transport protein SUC4 [Source:UniProtKB/Swiss-Prot;Acc:Q9FE59]
AT5G44316	0.376173	AT5G44316	Stabilizer of iron transporter SufD superfamily protein;(source:Araport11)	protein_coding	ATP-BINDING CASSETTE I9 (ABCI9)	ATP-BINDING CASSETTE I9 (ABCI9)	Pectin acetylesterase 11 [Source:UniProtKB/Swiss-Prot;Acc:Q9FH82]
AT5G22300	0.376063	AT5G22300	encodes a nitrilase isomer. The purified enzyme shows a strong substrate specificity for beta-cyano-L-alanine, a intermediate product of the cyanide detoxification pathway. The mRNA is cell-to-cell mobile.	protein_coding	NITRILASE 4 (NIT4)	NITRILASE 4 (NIT4);NITRILASE 4 (AtNIT4)	unknown protein; INVOLVED IN: pollen exine formation; EXPRESSED IN: 19 plant structures; EXPRESSED DURING: 8 growth stages; BEST Arabidopsis thaliana protein match is: unknown protein (TAIR:AT3G28720.1); Has 35333 Blast hits to 34131 proteins in 244 /.../
AT1G06187	0.37606	AT1G06187	None;(source:Araport11)	long_noncoding_rna			No description
AT2G23180	0.375573	AT2G23180	member of CYP96A	protein_coding	CYTOCHROME P450, FAMILY 96, SUBFAMILY A, POLYPEPTIDE 1 (CYP96A1)	CYTOCHROME P450, FAMILY 96, SUBFAMILY A, POLYPEPTIDE 1 (CYP96A1)	Cytochrome P450, family 96, subfamily A, polypeptide 1 [Source:UniProtKB/TrEMBL;Acc:O22189]
AT1G24148	0.375433	AT1G24148	hypothetical protein;(source:Araport11)	protein_coding			unknown protein; FUNCTIONS IN: molecular_function unknown; INVOLVED IN: biological_process unknown; LOCATED IN: cellular_component unknown; BEST Arabidopsis thaliana protein match is: unknown protein (TAIR:AT1G24147.1). [Source:TAIR;Acc:AT1G24148]
AT2G01350	0.37539	AT2G01350	At2g01350 encodes quinolinate phosphoribosyl transferase involved in NAD biosynthesis as shown by heterologous expression in E. coli.	protein_coding	QUINOLINATE PHOSHORIBOSYLTRANSFERASE (QPT)	QUINOLINATE PHOSHORIBOSYLTRANSFERASE (QPT)	QPT [Source:UniProtKB/TrEMBL;Acc:A0A178VX18]
AT3G52970	0.375305	AT3G52970	member of CYP76G	protein_coding	CYTOCHROME P450, FAMILY 76, SUBFAMILY G, POLYPEPTIDE 1 (CYP76G1)	CYTOCHROME P450, FAMILY 76, SUBFAMILY G, POLYPEPTIDE 1 (CYP76G1)	Cytochrome P450, family 702, subfamily A, polypeptide 8 [Source:UniProtKB/TrEMBL;Acc:F4J5G3]
AT5G27380	0.375144	AT5G27380	Encodes a protein with similarity to glutathione synthetases, which catalyzes one of the early steps in glutathione biosynthesis. Two transcripts have been detected; the longer transcript is less abundant and the protein is localized to the chloroplast. T	protein_coding	GLUTATHIONE SYNTHETASE 2 (GSH2)	GLUTATHIONE SYNTHETASE 2 (GSH2); (GSHB); (ATGSH2)	Beta-carotene 3-hydroxylase 2, chloroplastic [Source:UniProtKB/Swiss-Prot;Acc:Q9LTG0]
AT2G04185	0.375032	AT2G04185	None;(source:Araport11)	long_noncoding_rna			No description
AT2G34315	0.375028	AT2G34315	avirulence induced family protein;(source:Araport11)	protein_coding			Avirulence induced gene (AIG1) family protein [Source:TAIR;Acc:AT2G34315]
AT5G02910	0.374992	AT5G02910	F-box/RNI-like superfamily protein;(source:Araport11)	protein_coding			LCL1 [Source:UniProtKB/TrEMBL;Acc:A0A178U8Z5]
AT2G21480	0.374632	AT2G21480	BUSP2 plays a smaller role than BUSP1 in pollen tube growth. bups1/2 double mutants have reduced feritlity due to premature rupture of pollen tubes before they reach the ovule but single busp2 mutants are fertile. BUSP2 interacts with RALF4/19 peptide lig	protein_coding	BUDDHAS PAPER SEAL 2 (BUPS2)	BUDDHAS PAPER SEAL 2 (BUPS2)	Probable receptor-like protein kinase At2g21480 [Source:UniProtKB/Swiss-Prot;Acc:Q9SJT0]
AT4G14780	0.374503	AT4G14780	Protein kinase superfamily protein;(source:Araport11)	protein_coding			Putative uncharacterized protein AT4g20220 [Source:UniProtKB/TrEMBL;Acc:O65436]
AT4G37050	0.374441	AT4G37050	Patatin-related phospholipase A. Expressed in the floral gynaecium and is induced by abscisic acid (ABA) or phosphate deficiency in roots.	protein_coding	PATATIN-LIKE PROTEIN 4 (PLP4)	PATATIN-LIKE PROTEIN 4 (PLP4); (PLA V);PHOSPHOLIPASE A IVC (AtPLAIVC);PATATIN-RELATED PHOSPHOLIPASE III BETA (PLAIII{beta})	Transcription initiation factor TFIID subunit 8 [Source:UniProtKB/Swiss-Prot;Acc:Q9SYZ9]
AT1G62400	0.374436	AT1G62400	Protein kinase superfamily protein;(source:Araport11)	protein_coding	HIGH LEAF TEMPERATURE 1 (HT1)	HIGH LEAF TEMPERATURE 1 (HT1)	Serine/threonine-protein kinase HT1 [Source:UniProtKB/Swiss-Prot;Acc:Q2MHE4]
AT3G24230	0.374294	AT3G24230	Pectate lyase family protein;(source:Araport11)	protein_coding			Beta-glucosidase 44 [Source:UniProtKB/Swiss- Prot;Acc:Q9LV33]
AT3G09265	0.374284	AT3G09265	None;(source:Araport11)	long_noncoding_rna			Ankyrin repeat family protein [Source:UniProtKB/TrEMBL;Acc:Q9S7I4]
AT1G68210	0.374136	AT1G68210	Similar to ARR response regulator proteins that function in two-component signal transduction but lacking a conserved D-D-K motif in the receiver domain	protein_coding	PSEUDO-RESPONSE REGULATOR 6 (APRR6)	PSEUDO-RESPONSE REGULATOR 6 (APRR6); (PRR6)	Putative two-component response regulator- like APRR6 [Source:UniProtKB/Swiss-Prot;Acc:Q9C9F6]	ARR-B
AT5G07225	0.374122	AT5G07225	RING/U-box superfamily protein;(source:Araport11)	protein_coding			Glycosyltransferase [Source:UniProtKB/TrEMBL;Acc:A0A178UHV1]
AT1G61105	0.373914	AT1G61105	Toll-Interleukin-Resistance (TIR) domain family protein;(source:Araport11)	protein_coding			Toll-Interleukin-Resistance (TIR) domain- containing protein [Source:UniProtKB/TrEMBL;Acc:F4HRR1]
AT5G18320	0.373906	AT5G18320	One of three tandemly located, paralogous plant U-box proteins. Mutants show increased sensitivity to water stress.Expression in roots is enhanced by auxin and to a lesser extent ABA and cytokinin treatment.	protein_coding	PLANT U-BOX 46 (PUB46)	PLANT U-BOX 46 (PUB46)	RPP30 [Source:UniProtKB/TrEMBL;Acc:F4JXF0]
AT1G56500	0.373902	AT1G56500	Encodes a thylakoid membrane protein with thioredoxin-like and beta-propeller domains located in the lumen and a haloacid-dehalogenase domain exposed to the chloroplast stroma. The protein's role may be to prevent formation of a slowly reversible form of	protein_coding	SUPPRESSOR OF QUENCHING 1 (SOQ1)	SUPPRESSOR OF QUENCHING 1 (SOQ1)	Haloacid dehalogenase-like hydrolase family protein [Source:UniProtKB/TrEMBL;Acc:Q8VZ10]
AT4G15640	0.373877	AT4G15640	adenylyl cyclase;(source:Araport11)	protein_coding			E3 ubiquitin-protein ligase UPL5 [Source:UniProtKB/Swiss-Prot;Acc:Q9SU29]
AT5G20800	0.373784	AT5G20800	transposable_element_gene;(source:Araport11);pseudogene, similar to putative reverse transcriptase, predicted non-LTR reverse ranscriptase sequence fragments;(source:TAIR10)	transposable_element_gene
AT4G30970	0.373779	AT4G30970	hypothetical protein;(source:Araport11)	protein_coding			Putative uncharacterized protein AT4g03380 [Source:UniProtKB/TrEMBL;Acc:Q9ZQZ3]
AT4G10655	0.373396	AT4G10655	Encodes a defensin-like (DEFL) family protein.	pseudogene
AT4G29033	0.373317	AT4G29033	Encodes a defensin-like (DEFL) family protein.	protein_coding			No description
AT5G39870	0.373257	AT5G39870	hypothetical protein (DUF1216);(source:Araport11)	protein_coding			RNA-directed DNA polymerase-related family protein [Source:UniProtKB/TrEMBL;Acc:Q3E713]
AT4G04905	0.373243	AT4G04905	None;(source:Araport11)	long_noncoding_rna			No description
AT1G07357	0.373221	AT1G07357	microRNA ath-MIR5664 precursor;(source:Araport11)	miRNA_primary_transcript	(ATH-MIR5664)		No description
AT4G24150	0.373099	AT4G24150	Growth regulating factor encoding transcription activator. One of the nine members of a GRF gene family, containing nuclear targeting domain. Involved in leaf development and expressed in shoot and flower.	protein_coding	GROWTH-REGULATING FACTOR 8 (GRF8)	GROWTH-REGULATING FACTOR 8 (AtGRF8);GROWTH-REGULATING FACTOR 8 (GRF8); (ATMIN10)	P-loop containing nucleoside triphosphate hydrolases superfamily protein [Source:TAIR;Acc:AT4G30250]	GRF
AT1G68120	0.37308	AT1G68120	BASIC PENTACYSTEINE protein;(source:Araport11)	protein_coding	BASIC PENTACYSTEINE 3 (BPC3)	(BBR); (AtBPC3);BASIC PENTACYSTEINE 3 (BPC3)	Protein BASIC PENTACYSTEINE3 [Source:UniProtKB/Swiss-Prot;Acc:Q9C9X6]	BBR-BPC
AT3G08140	0.372976	AT3G08140	None;(source:Araport11)	long_noncoding_rna			No description
AT5G39693	0.372931	AT5G39693	Encodes a microRNA of unknown function. MicroRNAs are regulatory RNAs with a mature length of ~21-nucleotides that are processed from hairpin precursors by Dicer-like enzymes. MicroRNAs can negatively regulate gene expression by attenuating translation or	miRNA_primary_transcript	MICRORNA869A (MIR869A)	MICRORNA869A (MIR869A)	Emb|CAB83157.1 [Source:UniProtKB/TrEMBL;Acc:Q9LVB9]
AT2G40240	0.372916	AT2G40240	Tetratricopeptide repeat (TPR)-like superfamily protein;(source:Araport11)	protein_coding			Pentatricopeptide repeat-containing protein At2g40240, mitochondrial [Source:UniProtKB/Swiss- Prot;Acc:Q9S733]
AT3G15909	0.372823	AT3G15909	hypothetical protein;(source:Araport11)	protein_coding			EXO70D3 [Source:UniProtKB/TrEMBL;Acc:Q9LJH9]
AT1G60030	0.372738	AT1G60030	nucleobase-ascorbate transporter 7;(source:Araport11)	protein_coding	NUCLEOBASE-ASCORBATE TRANSPORTER 7 (NAT7)	ARABIDOPSIS NUCLEOBASE-ASCORBATE TRANSPORTER 7 (ATNAT7);NUCLEOBASE-ASCORBATE TRANSPORTER 7 (NAT7)	Nucleobase-ascorbate transporter 7 [Source:UniProtKB/Swiss-Prot;Acc:Q0WPE9]
AT3G02625	0.372503	AT3G02625	None;(source:Araport11)	long_noncoding_rna			Late embryogenesis abundant protein, group 2 [Source:UniProtKB/TrEMBL;Acc:Q9LV42]
AT5G42410	0.372189	AT5G42410	SAUR-like auxin-responsive protein family;(source:Araport11)	protein_coding	SMALL AUXIN UPREGULATED RNA 43 (SAUR43)	SMALL AUXIN UPREGULATED RNA 43 (SAUR43)	UPF0725 protein At5g63820 [Source:UniProtKB/Swiss-Prot;Acc:Q9FN07]
AT5G51820	0.371653	AT5G51820	Encodes a plastid isoform of the enzyme phosphoglucomutase involved in controlling photosynthetic carbon flow. Effective petiole movement against the direction of the gravity requires functional PGM activity that is required for full development of amylo	protein_coding	PHOSPHOGLUCOMUTASE (PGM)	PHOSPHOGLUCOMUTASE (PGM);STARCH-FREE 1 (STF1); (PGM1);ARABIDOPSIS THALIANA PHOSPHOGLUCOMUTASE (ATPGMP)	Chaperone DnaJ-domain superfamily protein [Source:TAIR;Acc:AT5G59610]
AT1G49475	0.371302	AT1G49475	AP2/B3-like transcriptional factor family protein;(source:Araport11)	protein_coding			B3 domain-containing protein At1g49475 [Source:UniProtKB/Swiss-Prot;Acc:Q9XIB4]	B3
AT2G33170	0.371264	AT2G33170	Leucine-rich repeat receptor-like protein kinase family protein;(source:Araport11)	protein_coding			Probable leucine-rich repeat receptor-like protein kinase At2g33170 [Source:UniProtKB/Swiss- Prot;Acc:O49318]
AT1G07407	0.37103	AT1G07407	None;(source:Araport11)	long_noncoding_rna			No description
AT4G12970	0.370955	AT4G12970	Encodes a cysteine-rich peptide, a secretory factor that is produced in the mesophyll cells and acts on the epidermis to increase stomatal formation. Its mature form is a 45-aa peptide with three intramolecular disulfide bonds. It is proposed that STOMA	protein_coding	STOMAGEN (STOMAGEN)	STOMAGEN (STOMAGEN);EPIDERMAL PATTERNING FACTOR LIKE-9 (EPFL9); (ATEPFL9)	unknown protein; FUNCTIONS IN: molecular_function unknown; INVOLVED IN: biological_process unknown; LOCATED IN: endomembrane system; BEST Arabidopsis thaliana protein match is: unknown protein (TAIR:AT3G04490.1); Has 30201 Blast hits to 17322 protei /.../
AT4G21480	0.370801	AT4G21480	Putative sugar transporter. Expressed in nematode-induced root syncytia.	protein_coding	SUGAR TRANSPORTER PROTEIN 12 (STP12)	SUGAR TRANSPORTER PROTEIN 12 (STP12)	Calcium-dependent protein kinase 26 [Source:UniProtKB/TrEMBL;Acc:F4JTL3]
AT1G12660	0.370435	AT1G12660	Predicted to encode a PR (pathogenesis-related) protein. Belongs to the plant thionin (PR-13) family with the following members: At1g66100, At5g36910, At1g72260, At2g15010, At1g12663, At1g12660.	protein_coding			Predicted to encode a PR (pathogenesis- related) protein. Belongs to the plant thionin (PR-13) family with the following members: At1g66100, At5g36910, At1g72260, At2g15010, At1g12663, At1g12660. [Source:TAIR;Acc:AT1G12660]
AT4G12910	0.370265	AT4G12910	serine carboxypeptidase-like 20;(source:Araport11)	protein_coding	SERINE CARBOXYPEPTIDASE-LIKE 20 (scpl20)	SERINE CARBOXYPEPTIDASE-LIKE 20 (scpl20)	At4g37295 [Source:UniProtKB/TrEMBL;Acc:Q8LCF5]
AT5G38610	0.370143	AT5G38610	Plant invertase/pectin methylesterase inhibitor superfamily protein;(source:Araport11)	protein_coding			No description
AT5G37210	0.370064	AT5G37210	Cysteine/Histidine-rich C1 domain family protein;(source:Araport11)	protein_coding			No description
AT1G65580	0.370054	AT1G65580	Endonuclease/exonuclease/phosphatase family protein;(source:Araport11)	protein_coding	FRAGILE FIBER3 (FRA3)	FRAGILE FIBER3 (FRA3)	Type II inositol polyphosphate 5-phosphatase 15 [Source:UniProtKB/Swiss-Prot;Acc:Q84W55]
AT4G12280	0.369996	AT4G12280	copper amine oxidase family protein;(source:Araport11)	protein_coding			Calcium-dependent protein kinase 4 [Source:UniProtKB/Swiss-Prot;Acc:Q38869]
AT3G09120	0.369869	AT3G09120	hypothetical protein (DUF674);(source:Araport11)	protein_coding			Putative F-box protein At3g25460 [Source:UniProtKB/Swiss-Prot;Acc:Q9LSV6]
AT4G27550	0.369636	AT4G27550	Encodes an enzyme putatively involved in trehalose biosynthesis. The protein has a trehalose synthase (TPS)-like domain that may or may not be active but no trehalose phosphatase (TPP)-like domain.	protein_coding	TREHALOSE-6-PHOSPHATASE SYNTHASE S4 (TPS4)	ARABIDOPSIS THALIANA TREHALOSE PHOSPHATASE/SYNTHASE 4 (ATTPS4);TREHALOSE-6-PHOSPHATASE SYNTHASE S4 (TPS4)	Protein BASIC PENTACYSTEINE5 [Source:UniProtKB/Swiss-Prot;Acc:F4JUI3]
AT1G11150	0.369634	AT1G11150	transposable_element_gene;(source:Araport11);pseudogene, similar to putative AP endonuclease/reverse transcriptase, blastp match of 30%25 identity and 3.2e-59 P-value to GP|21952510|gb|AAM82604.1|AF525305_2|AF525305 putative AP endonuclease/reverse transc	transposable_element_gene
AT3G28370	0.369603	AT3G28370	spindle assembly checkpoint component;(source:Araport11)	protein_coding			At3g03170 [Source:UniProtKB/TrEMBL;Acc:Q29PZ2]
AT1G30040	0.369293	AT1G30040	Encodes a gibberellin 2-oxidase that acts on C-19 gibberellins. AtGA2OX2 expression is responsive to cytokinin and KNOX activities.	protein_coding	GIBBERELLIN 2-OXIDASE (GA2OX2)	GIBBERELLIN 2-OXIDASE (GA2OX2);GIBBERELLIN 2-OXIDASE 2 (GA2OX2);GIBBERELLIN 2-OXIDASE (ATGA2OX2)	Gibberellin 2-beta-dioxygenase 2 [Source:UniProtKB/Swiss-Prot;Acc:Q9XFR9]
AT4G09470	0.369244	AT4G09470	Encodes a ECA1 gametogenesis related family protein [pseudogene]	pseudogene
AT4G16270	0.36921	AT4G16270	Encodes a class III peroxidase that is genetically redundant with PRX9, expressed in the tapetum, and essential for proper anther and pollen development.	protein_coding	PEROXIDASE40 (PRX40)	PEROXIDASE40 (PRX40)	CIB1 [Source:UniProtKB/TrEMBL;Acc:A0A178V495]
AT1G16760	0.368929	AT1G16760	kinase with adenine nucleotide alpha hydrolases-like domain-containing protein;(source:Araport11)	protein_coding			Protein kinase protein with adenine nucleotide alpha hydrolases-like domain [Source:TAIR;Acc:AT1G16760]
AT1G79360	0.368616	AT1G79360	organic cation/carnitine transporter 2;(source:Araport11)	protein_coding	ORGANIC CATION/CARNITINE TRANSPORTER 2 (OCT2)	ORGANIC CATION TRANSPORTER 2 (OCT2);ORGANIC CATION/CARNITINE TRANSPORTER 2 (OCT2);ORGANIC CATION/CARNITINE TRANSPORTER 2 (ATOCT2)	Organic cation/carnitine transporter 2 [Source:UniProtKB/Swiss-Prot;Acc:O64515]
AT3G03465	0.368506	AT3G03465	None;(source:Araport11)	long_noncoding_rna			No description
AT3G44310	0.368284	AT3G44310	Mutants are resistant to indole-3-acetonitrile (IAN). NIT1 catalyzes the terminal activation step in indole-acetic acid biosynthesis. Predominantly expressed isoform of nitrilase isoenzyme family. Aggregation of NIT1 in cells directly abutting wound sit	protein_coding	NITRILASE 1 (NIT1)	NITRILASE 1 (NIT1);A. THALIANA NITRILASE 1 (ATNIT1); (NITI)	Probable RNA-binding protein ARP1 [Source:UniProtKB/Swiss-Prot;Acc:Q9M1S3]
AT5G43300	0.368199	AT5G43300	Encodes a member of the glycerophosphodiester phosphodiesterase (GDPD) family.	protein_coding	GLYCEROPHOSPHODIESTER PHOSPHODIESTERASE 3 (GDPD3)	GLYCEROPHOSPHODIESTER PHOSPHODIESTERASE 3 (GDPD3); (AtGDPD3)	Heat shock protein 90-1 [Source:UniProtKB/Swiss-Prot;Acc:P27323]
AT1G71760	0.368195	AT1G71760	hypothetical protein;(source:Araport11)	protein_coding			Putative uncharacterized protein [Source:UniProtKB/TrEMBL;Acc:Q5BPV4]
AT4G09452	0.368105	AT4G09452	Pseudogene of AT2G38590; F-box family protein	pseudogene
AT1G23720	0.368044	AT1G23720	Proline-rich extensin-like family protein;(source:Araport11)	protein_coding	EXTENSIN 15 (EXT15)	EXTENSIN 15 (EXT15)	Proline-rich extensin-like family protein [Source:TAIR;Acc:AT1G23720]
AT5G53902	0.368001	AT5G53902	U3 small nucleolar RNA	small_nucleolar_rna	U3 SMALL NUCLEOLAR RNAB (U3B)	U3 SMALL NUCLEOLAR RNAB (U3B)	Putative uncharacterized protein [Source:UniProtKB/TrEMBL;Acc:Q9FKX3]
AT5G53640	0.367782	AT5G53640	F-box/FBD/LRR protein;(source:Araport11)	protein_coding			BTB/POZ domain-containing protein At5g03250 [Source:UniProtKB/Swiss-Prot;Acc:Q9LYW0]
AT4G23713	0.367629	AT4G23713	Encodes a microRNA that targets several TCP family members controlling leaf development. MicroRNAs are regulatory RNAs with a mature length of ~21-nucleotides that are processed from hairpin precursors by Dicer-like enzymes. MicroRNAs can negatively regul	miRNA_primary_transcript	MICRORNA319A (MIR319A)	JAGGED AND WAVY (JAW);MICRORNA 319 (MIR319);MICRORNA319A (MIR319A)	GLB3 [Source:UniProtKB/TrEMBL;Acc:A0A178V2G3]
AT2G07460	0.367557	AT2G07460	transposable_element_gene;(source:Araport11);pseudogene, hypothetical protein;(source:TAIR10)	transposable_element_gene
AT3G05225	0.367538	AT3G05225	None;(source:Araport11)	long_noncoding_rna			Putative proline-rich receptor-like protein kinase PERK6 [Source:UniProtKB/Swiss-Prot;Acc:Q9LS95]
AT4G04385	0.367414	AT4G04385	None;(source:Araport11)	long_noncoding_rna			Putative uncharacterized protein AT4g08270 [Source:UniProtKB/TrEMBL;Acc:Q9SUF3]
AT5G07000	0.367181	AT5G07000	Encodes a member of the sulfotransferase family of proteins. Although it has 85% amino acid identity with ST2A (At5g07010), this protein is not able to transfer a sulfate group to 11- or 12-hydroxyjasmonic acid in vitro. It may be able to act on structura	protein_coding	SULFOTRANSFERASE 2B (ST2B)	ARABIDOPSIS THALIANA SULFOTRANSFERASE 2B (ATST2B);SULFOTRANSFERASE 2B (ST2B)	At5g64650 [Source:UniProtKB/TrEMBL;Acc:Q1ECK2]
AT1G25230	0.367155	AT1G25230	Calcineurin-like metallo-phosphoesterase superfamily protein;(source:Araport11)	protein_coding			Calcineurin-like metallo-phosphoesterase superfamily protein [Source:TAIR;Acc:AT1G25230]
AT5G39635	0.366964	AT5G39635	Encodes a microRNA that targets several HAP2 family members. MicroRNAs are regulatory RNAs with a mature length of ~21-nucleotides that are processed from hairpin precursors by Dicer-like enzymes. MicroRNAs can negatively regulate gene expression by atten	miRNA_primary_transcript	MICRORNA169C (MIR169C)	MICRORNA169C (MIR169C)	FBD-associated F-box protein At5g56370 [Source:UniProtKB/Swiss-Prot;Acc:Q9FM94]
AT2G22140	0.366675	AT2G22140	Forms a complex with MUS81 that functions as endonuclease in DNA recombination and repair processes.	protein_coding	ESSENTIAL MEIOTIC ENDONUCLEASE 1B (EME1B)	ESSENTIAL MEIOTIC ENDONUCLEASE 1B (ATEME1B); (EME1B);ESSENTIAL MEIOTIC ENDONUCLEASE 1B (EME1B)	Crossover junction endonuclease EME1B [Source:UniProtKB/Swiss-Prot;Acc:C5H8J1]
AT3G10560	0.366673	AT3G10560	member of CYP77A	protein_coding	UNFERTILIZED EMBRYO SAC 9 (UNE9)	UNFERTILIZED EMBRYO SAC 9 (UNE9);CYTOCHROME P450, FAMILY 77, SUBFAMILY A, POLYPEPTIDE 7 (CYP77A7)	Beta-glucosidase 7 [Source:UniProtKB/Swiss- Prot;Acc:Q9LZJ1]
AT5G24060	0.366267	AT5G24060	Pentatricopeptide repeat (PPR) superfamily protein;(source:Araport11)	protein_coding			unknown protein; BEST Arabidopsis thaliana protein match is: unknown protein (TAIR:AT3G05858.1); Has 48 Blast hits to 48 proteins in 8 species: Archae - 0; Bacteria - 0; Metazoa - 0; Fungi - 0; Plants - 48; Viruses - 0; Other Eukaryotes - 0 (source: /.../
AT3G58200	0.366101	AT3G58200	TRAF-like family protein;(source:Araport11)	protein_coding			40S ribosomal protein S7-2 [Source:UniProtKB/Swiss-Prot;Acc:Q9M885]
AT3G04575	0.365915	AT3G04575	None;(source:Araport11)	long_noncoding_rna			No description
AT3G26295	0.365904	AT3G26295	putative cytochrome P450.	pseudogene	CYTOCHROME P450, FAMILY 71, SUBFAMILY B, POLYPEPTIDE 33 (CYP71B33)	CYTOCHROME P450, FAMILY 71, SUBFAMILY B, POLYPEPTIDE 33 (CYP71B33)
AT4G30072	0.365878	AT4G30072	Encodes a defensin-like (DEFL) family protein.	pseudogene
AT5G25230	0.365734	AT5G25230	Ribosomal protein S5/Elongation factor G/III/V family protein;(source:Araport11)	protein_coding			Putative uncharacterized protein At5g11420 [Source:UniProtKB/TrEMBL;Acc:Q9LYE7]
AT5G23780	0.365412	AT5G23780	Member of the plant-specific DUF724 protein family. Arabidopsis has 10 DUF724 proteins. Loss of function mutant has a WT phenotype	protein_coding	DOMAIN OF UNKNOWN FUNCTION 724 9 (DUF9)	DOMAIN OF UNKNOWN FUNCTION 724 9 (DUF9);DOMAIN OF UNKNOWN FUNCTION 724 9 (ATDUF9)	DNA replication complex GINS protein SLD5 [Source:UniProtKB/TrEMBL;Acc:A0A178UAX9]
AT4G36850	0.365186	AT4G36850	PQ-loop repeat family protein / transmembrane family protein;(source:Araport11)	protein_coding			Decapping nuclease DXO homolog, chloroplastic [Source:UniProtKB/Swiss-Prot;Acc:Q8RY73]
AT3G48610	0.3649	AT3G48610	Non-specific phospholipase C6 involved in gametophyte development.	protein_coding	NON-SPECIFIC PHOSPHOLIPASE C6 (NPC6)	NON-SPECIFIC PHOSPHOLIPASE C6 (NPC6)	Serine/threonine protein phosphatase 2A 57 kDa regulatory subunit B' epsilon isoform [Source:UniProtKB/Swiss-Prot;Acc:Q9SV41]
AT1G56440	0.364772	AT1G56440	Encodes one of the 36 carboxylate clamp (CC)-tetratricopeptide repeat (TPR) proteins (Prasad 2010, Pubmed ID: 20856808) with potential to interact with Hsp90/Hsp70 as co-chaperones.	protein_coding	TETRATRICOPEPTIDE REPEAT 5 (TPR5)	TETRATRICOPEPTIDE REPEAT 5 (TPR5);SPAGHETTI (SPAG)	TPR5 [Source:UniProtKB/TrEMBL;Acc:A0A178WG02]
AT4G25420	0.364674	AT4G25420	Encodes gibberellin 20-oxidase that is involved in the later steps of the gibberellin biosynthetic pathway. Regulated by a circadian clock. Weak expression response to far red light.	protein_coding	GIBBERELLIN 20 OXIDASE 1 (GA20OX1)	GA REQUIRING 5 (GA5);GIBBERELLIN 20 OXIDASE 1 (GA20OX1); (AT2301);ARABIDOPSIS THALIANA GIBBERELLIN 20-OXIDASE 1 (ATGA20OX1)	Putative uncharacterized protein At4g29780 [Source:UniProtKB/TrEMBL;Acc:Q84J48]
AT3G50890	0.36457	AT3G50890	homeobox protein 28;(source:Araport11)	protein_coding	HOMEOBOX PROTEIN 28 (HB28)	HOMEOBOX PROTEIN 28 (AtHB28);HOMEOBOX PROTEIN 28 (HB28);ZINC FINGER HOMEODOMAIN 7 (ZHD7)	Acidic leucine-rich nuclear phosphoprotein 32-related protein [Source:UniProtKB/Swiss- Prot;Acc:Q9SCQ7]	ZF-HD
AT3G51080	0.364436	AT3G51080	Encodes a member of the GATA factor family of zinc finger transcription factors.	protein_coding	GATA TRANSCRIPTION FACTOR 6 (GATA6)	GATA TRANSCRIPTION FACTOR 6 (GATA6)	At3g49560 [Source:UniProtKB/TrEMBL;Acc:Q9SCK3]	GATA
AT3G45275	0.364361	AT3G45275	Encodes a ECA1 gametogenesis related family protein	protein_coding			RNA-directed DNA polymerase (Reverse transcriptase)-related family protein [Source:UniProtKB/TrEMBL;Acc:F4JDR1]
AT3G08100	0.364338	AT3G08100	None;(source:Araport11)	long_noncoding_rna			LSF1 [Source:UniProtKB/TrEMBL;Acc:A0A178V9M4]
AT5G44578	0.364119	AT5G44578	transmembrane protein;(source:Araport11)	protein_coding			RPM1-interacting protein 4 (RIN4) family protein [Source:TAIR;Acc:AT5G19473]
AT4G36290	0.363958	AT4G36290	R-protein-interacting protein that localizes to endosomes and functions in resistance gene?mediated immunity. Belongs to the conserved Microrchidia (MORC) adenosine triphosphatase (ATPase) family, predicted to catalyze alterations in chromosome superstruc	protein_coding	COMPROMISED RECOGNITION OF TCV 1 (CRT1)	COMPROMISED RECOGNITION OF TCV 1 (CRT1); (ATMORC1);MICROCHIDIA 1 (MORC1)	Fimbrin-1 [Source:UniProtKB/Swiss- Prot;Acc:Q7G188]
AT5G60964	0.363817	AT5G60964	Encodes a ECA1 gametogenesis related family protein	protein_coding			At5g10650 [Source:UniProtKB/TrEMBL;Acc:Q5XEP8]
AT4G05670	0.363782	AT4G05670	None;(source:Araport11)	long_noncoding_rna			Site-2 protease [Source:UniProtKB/TrEMBL;Acc:A0A0F6SCX9]
AT5G05695	0.3637	AT5G05695	None;(source:Araport11)	long_noncoding_rna			unknown protein; Has 23 Blast hits to 23 proteins in 9 species: Archae - 0; Bacteria - 0; Metazoa - 0; Fungi - 0; Plants - 23; Viruses - 0; Other Eukaryotes - 0 (source: NCBI BLink). [Source:TAIR;Acc:AT5G14410]
AT1G79780	0.363641	AT1G79780	Uncharacterized protein family (UPF0497);(source:Araport11)	protein_coding	CASP-LIKE PROTEIN 3A2 (CASPL3A2)	CASP-LIKE PROTEIN 3A2 (CASPL3A2)	CASP-like protein 3A2 [Source:UniProtKB/Swiss-Prot;Acc:Q1PFB8]
AT1G68825	0.36316	AT1G68825	ROTUNDIFOLIA like 15;(source:Araport11)	protein_coding	ROTUNDIFOLIA LIKE 15 (RTFL15)	ROTUNDIFOLIA LIKE 15 (RTFL15);DEVIL 5 (DVL5)	DVL5 [Source:UniProtKB/TrEMBL;Acc:Q6X5T8]
AT2G27936	0.36287	AT2G27936	Pseudogene of AT4G10895; Expressed protein	pseudogene
AT3G52030	0.362867	AT3G52030	F-box family protein with WD40/YVTN repeat doamin;(source:Araport11)	protein_coding			40S ribosomal protein S28-1 [Source:UniProtKB/Swiss-Prot;Acc:Q9SR73]
AT5G04220	0.362478	AT5G04220	Calcium-dependent lipid-binding (CaLB domain) family protein;(source:Araport11)	protein_coding	(SYTC)	(SYTC); (ATSYTC); (NTMC2TYPE1.3); (NTMC2T1.3);SYNAPTOTAGMIN 3 (SYT3)	Serine/threonine-protein kinase WNK8 [Source:UniProtKB/Swiss-Prot;Acc:Q944Q0]
AT1G55660	0.362445	AT1G55660	FOF2, is the F-box protein family. Overexpression of FOF2 results in delayed transitions to flowering under both LD and SD conditions.	protein_coding	F-BOX OF FLOWERING 2 (FOF2)	F-BOX OF FLOWERING 2 (FOF2)	FBD, F-box and leucine rich repeat domain- containing protein [Source:UniProtKB/TrEMBL;Acc:F4I1V3]
AT4G19239	0.362001	AT4G19239	Pseudogene of AT5G01080; beta-galactosidase	pseudogene
AT5G07620	0.36187	AT5G07620	Protein kinase superfamily protein;(source:Araport11)	protein_coding			No description
AT5G05780	0.361812	AT5G05780	Encodes a putative 26S proteasome subunit RPN8a. The function of RPN8a and other 26S subunits may be required for specifying leaf adaxial identity. The mRNA is cell-to-cell mobile.	protein_coding	RP NON-ATPASE SUBUNIT 8A (RPN8A)	RP NON-ATPASE SUBUNIT 8A (RPN8A);ASYMMETRIC LEAVES ENHANCER 3 (AE3); (ATHMOV34)	At5g62750 [Source:UniProtKB/TrEMBL;Acc:Q9FM18]
AT1G25330	0.361724	AT1G25330	Encodes CESTA, a positive regulator of brassinosteroid biosynthesis.	protein_coding	CESTA (CES)	CESTA (CES);HALF FILLED (HAF)	Transcription factor bHLH75 [Source:UniProtKB/Swiss-Prot;Acc:A4D998]	bHLH
AT2G32190	0.360544	AT2G32190	cysteine-rich/transmembrane domain A-like protein;(source:Araport11)	protein_coding	CYSTEINE-RICH TRANSMEMBRANE MODULE 4 (ATHCYSTM4)	CYSTEINE-RICH TRANSMEMBRANE MODULE 4 (ATHCYSTM4)	Expressed protein [Source:UniProtKB/TrEMBL;Acc:Q9SKY1]
AT5G50210	0.36039	AT5G50210	Encodes an Fe-S binding protein with quinolinate synthase (QS) activity and cysteine desulfurase activator activity. The QS activity was demonstrated by functional complementation of corresponding E. coli mutants and complementation of embryo-lethal pheno	protein_coding	QUINOLINATE SYNTHASE (QS)	SULFUR E 3 (SUFE3);ONSET OF LEAF DEATH 5 (OLD5);QUINOLINATE SYNTHASE (QS)	Protein LEO1 homolog [Source:UniProtKB/Swiss- Prot;Acc:Q9FNQ0]
AT1G60170	0.360047	AT1G60170	Encodes a splicing factor PRP31. Involved in transcriptional gene silencing and stress responses.	protein_coding	(PRP31)	EMBRYO DEFECTIVE 1220 (emb1220); (PRP31)	Emb1220 [Source:UniProtKB/TrEMBL;Acc:A0A178WCJ2]
AT2G29380	0.360042	AT2G29380	highly ABA-induced PP2C protein 3;(source:Araport11)	protein_coding	HIGHLY ABA-INDUCED PP2C GENE 3 (HAI3)	HIGHLY ABA-INDUCED PP2C GENE 3 (HAI3)	HAI3 [Source:UniProtKB/TrEMBL;Acc:A0A178VWK9]
AT4G23980	0.35995	AT4G23980	Encodes auxin response factor 9 (ARF9). The mRNA is cell-to-cell mobile.	protein_coding	AUXIN RESPONSE FACTOR 9 (ARF9)	AUXIN RESPONSE FACTOR 9 (ARF9)	2-oxoglutarate (2OG) and Fe(II)-dependent oxygenase superfamily protein [Source:UniProtKB/TrEMBL;Acc:Q9SB33]	ARF
AT1G76960	0.359821	AT1G76960	Unknown protein, contains WRKY40 binding motifs.	protein_coding			F22K20.6 protein [Source:UniProtKB/TrEMBL;Acc:O49282]
AT3G29385	0.359733	AT3G29385	dentin sialophosphoprotein-like protein;(source:Araport11)	protein_coding			No description
AT3G03205	0.359485	AT3G03205	None;(source:Araport11)	long_noncoding_rna			No description
AT1G09303	0.359437	AT1G09303	None;(source:Araport11)	long_noncoding_rna			No description
AT3G03720	0.359201	AT3G03720	Encodes a member of the cationic amino acid transporter (CAT) subfamily of amino acid polyamine choline transporters.	protein_coding	CATIONIC AMINO ACID TRANSPORTER 4 (CAT4)	CATIONIC AMINO ACID TRANSPORTER 4 (CAT4); (ATCAT4)	Plant protein 1589 of unknown function [Source:TAIR;Acc:AT3G45800]
AT2G42200	0.358787	AT2G42200	Encodes a putative transcriptional regulator that is involved in the vegetative to reproductive phase transition. Expression is regulated by MIR156b. SPL activity nonautonomously inhibits initiation of new leaves at the shoot apical meristem.	protein_coding	SQUAMOSA PROMOTER BINDING PROTEIN-LIKE 9 (SPL9)	SQUAMOSA PROMOTER BINDING PROTEIN-LIKE 9 (SPL9); (AtSPL9)	Squamosa promoter-binding-like protein 9 [Source:UniProtKB/Swiss-Prot;Acc:Q700W2]	SBP
AT1G27990	0.358696	AT1G27990	transmembrane protein;(source:Araport11)	protein_coding			AT1G27990 protein [Source:UniProtKB/TrEMBL;Acc:Q9C7F4]
AT1G51538	0.358364	AT1G51538	Aminotransferase-like, plant mobile domain family protein;(source:Araport11)	protein_coding			Aminotransferase-like, plant mobile domain family protein [Source:UniProtKB/TrEMBL;Acc:F4I9K2]
AT1G60820	0.35827	AT1G60820	pre-tRNA tRNA-Gly (anticodon: GCC);(source:Araport11, TAIR10)	pre_trna			pre-tRNA [Source:TAIR;Acc:AT1G60820]
AT3G45770	0.358113	AT3G45770	Polyketide synthase, enoylreductase family protein;(source:Araport11)	protein_coding			Protein RDM1 [Source:UniProtKB/Swiss- Prot;Acc:Q9LUJ3]
AT4G06205	0.357852	AT4G06205	None;(source:Araport11)	long_noncoding_rna			MEE50 [Source:UniProtKB/TrEMBL;Acc:A0A178V4E4]
AT5G61610	0.357801	AT5G61610	Oleosin family protein;(source:Araport11)	protein_coding			unknown protein; BEST Arabidopsis thaliana protein match is: unknown protein (TAIR:AT5G18636.1); Has 1807 Blast hits to 1807 proteins in 277 species: Archae - 0; Bacteria - 0; Metazoa - 736; Fungi - 347; Plants - 385; Viruses - 0; Other Eukaryotes - /.../
AT5G04130	0.357778	AT5G04130	Encodes a protein that when expressed together with GYRA generates an active supercoiling DNA gyrase enzyme that shares similar properties to its bacterial counterpart, including sensitivity to gyrase-specific antibiotics.	protein_coding	DNA GYRASE B2 (GYRB2)	DNA GYRASE B2 (GYRB2)	Putative defensin-like protein 165 [Source:UniProtKB/Swiss-Prot;Acc:P82727]
AT4G01915	0.35776	AT4G01915	hypothetical protein;(source:Araport11)	protein_coding			Mediator of RNA polymerase II transcription subunit 20b [Source:UniProtKB/Swiss-Prot;Acc:Q9M0S0]
AT5G01680	0.357731	AT5G01680	member of Putative Na+/H+ antiporter family	protein_coding	CATION/H+ EXCHANGER 26 (CHX26)	ARABIDOPSIS THALIANA CATION/HYDROGEN EXCHANGER 26 (ATCHX26);CATION/H+ EXCHANGER 26 (CHX26)	Transcription factor bHLH28 [Source:UniProtKB/Swiss-Prot;Acc:Q9LUK7]
AT1G60880	0.357405	AT1G60880	Root Specific	protein_coding	AGAMOUS-LIKE-56 (AGL56)	AGAMOUS-LIKE-56 (AGL56)	AGL56 [Source:UniProtKB/TrEMBL;Acc:Q9C963]	M-type
AT5G02035	0.357294	AT5G02035	microRNA ath-MIR2111b precursor;(source:Araport11)	miRNA_primary_transcript	MICRORNA 2111B (MIR2111B)	MICRORNA 2111B (MIR2111B)	Protein hapless 8 [Source:UniProtKB/TrEMBL;Acc:Q9FH14]
AT1G60590	0.357142	AT1G60590	Pectin lyase-like superfamily protein;(source:Araport11)	protein_coding			Pectin lyase-like protein [Source:UniProtKB/TrEMBL;Acc:O22699]
AT2G34320	0.357018	AT2G34320	Polynucleotidyl transferase, ribonuclease H-like superfamily protein;(source:Araport11)	protein_coding			Polynucleotidyl transferase, ribonuclease H- like superfamily protein [Source:UniProtKB/TrEMBL;Acc:O80781]
AT5G04385	0.356643	AT5G04385	None;(source:Araport11)	long_noncoding_rna			Sequence-specific DNA binding transcription factor [Source:UniProtKB/TrEMBL;Acc:F4K0Q7]
AT1G54850	0.356475	AT1G54850	HSP20-like chaperones superfamily protein;(source:Araport11)	protein_coding			Alpha-crystallin domain-containing protein 22.3 [Source:UniProtKB/Swiss-Prot;Acc:Q84K79]
AT1G06383	0.356395	AT1G06383	None;(source:Araport11)	long_noncoding_rna			No description
AT1G23090	0.356213	AT1G23090	Encodes AST91 mRNA for sulfate transporter.	protein_coding	(SULTR3;3)	SULFATE TRANSPORTER 91 (AST91); (SULTR3;3)	Probable sulfate transporter 3.3 [Source:UniProtKB/Swiss-Prot;Acc:Q9SXS2]
AT2G22000	0.356115	AT2G22000	elicitor peptide 6 precursor;(source:Araport11)	protein_coding	ELICITOR PEPTIDE 6 PRECURSOR (PROPEP6)	ELICITOR PEPTIDE 6 PRECURSOR (PROPEP6)	Elicitor peptide 6 [Source:UniProtKB/Swiss- Prot;Acc:Q9SIZ9]
AT5G07180	0.356088	AT5G07180	Encodes a receptor-like kinase that, together with ER and ERL1 governs the initial decision of protodermal cells to either divide proliferatively to produce pavement cells or divide asymmetrically to generate stomatal complexes. It is also important for	protein_coding	ERECTA-LIKE 2 (ERL2)	ERECTA-LIKE 2 (ERL2)	EMBRYO SURROUNDING FACTOR 1-like protein 11 [Source:UniProtKB/Swiss-Prot;Acc:A8MRV5]
AT3G22057	0.355956	AT3G22057	cysteine-rich repeat secretory protein;(source:Araport11)	protein_coding			Polyribonucleotide nucleotidyltransferase 1, chloroplastic [Source:UniProtKB/Swiss-Prot;Acc:Q8GZQ3]
AT1G34049	0.355711	AT1G34049	hypothetical protein;(source:Araport11)	protein_coding			No description
AT1G70944	0.355444	AT1G70944	transmembrane protein;(source:Araport11)	protein_coding			unknown protein; Has 30201 Blast hits to 17322 proteins in 780 species: Archae - 12; Bacteria - 1396; Metazoa - 17338; Fungi - 3422; Plants - 5037; Viruses - 0; Other Eukaryotes - 2996 (source: NCBI BLink). [Source:TAIR;Acc:AT1G70944]
AT2G17320	0.355433	AT2G17320	pantothenate kinase;(source:Araport11)	protein_coding			AT2G17320 protein [Source:UniProtKB/TrEMBL;Acc:B9DH75]
AT2G36180	0.355412	AT2G36180	EF hand calcium-binding protein family;(source:Araport11)	protein_coding			Probable calcium-binding protein CML31 [Source:UniProtKB/Swiss-Prot;Acc:Q9SJN6]
AT5G56460	0.35539	AT5G56460	Protein kinase superfamily protein;(source:Araport11)	protein_coding	PBS1-LIKE16 (PBL16)	PBS1-LIKE16 (PBL16)	At5g58950 [Source:UniProtKB/TrEMBL;Acc:Q9FIL6]
AT2G02023	0.35538	AT2G02023	hypothetical protein;(source:Araport11)	protein_coding			unknown protein; FUNCTIONS IN: molecular_function unknown; INVOLVED IN: biological_process unknown; LOCATED IN: cellular_component unknown; Has 0 Blast hits to 0 proteins in 0 species (source: NCBI BLink). [Source:TAIR;Acc:AT2G02023]
AT3G14310	0.355213	AT3G14310	encodes a pectin methylesterase, targeted by a cellulose binding protein (CBP) from the parasitic nematode Heterodera schachtii during parasitism.	protein_coding	PECTIN METHYLESTERASE 3 (PME3)	PECTIN METHYLESTERASE 3 (ATPME3);PECTIN METHYLESTERASE 3 (PME3);OVERLY ZINC SENSITIVE 2 (OZS2)	Folylpolyglutamate synthase [Source:UniProtKB/Swiss-Prot;Acc:Q8W035]
AT5G16980	0.35518	AT5G16980	Zinc-binding dehydrogenase family protein;(source:Araport11)	protein_coding			Probable ribosome biogenesis protein At5g10070 [Source:UniProtKB/TrEMBL;Acc:A0A178UQA3]
AT2G16953	0.354721	AT2G16953	transportin;(source:Araport11)	protein_coding			Transportin [Source:UniProtKB/TrEMBL;Acc:A0A1P8AX06]
AT2G07960	0.354352	AT2G07960	None;(source:Araport11)	long_noncoding_rna			No description
AT1G67856	0.354207	AT1G67856	RING/U-box superfamily protein;(source:Araport11)	protein_coding			RING/U-box domain-containing protein [Source:UniProtKB/TrEMBL;Acc:B3H543]
AT5G17150	0.354091	AT5G17150	Cystatin/monellin superfamily protein;(source:Araport11)	protein_coding			AT5g11760/T22P22_150 [Source:UniProtKB/TrEMBL;Acc:Q9LYF4]
AT3G18970	0.354006	AT3G18970	Encodes a pentatricopeptide repeat protein (PPR) protein involved in mitochondrial mRNA editing.	protein_coding	MITOCHONDRIAL EDITING FACTOR 20 (MEF20)	MITOCHONDRIAL EDITING FACTOR 20 (MEF20)	Putative uncharacterized protein F4P12_260 [Source:UniProtKB/TrEMBL;Acc:Q9LFG3]
AT3G14030	0.353805	AT3G14030	F-box associated ubiquitination effector family protein;(source:Araport11)	protein_coding			Putative eukaryotic LigT [Source:UniProtKB/TrEMBL;Acc:F4J1H2]
AT5G50110	0.35374	AT5G50110	S-adenosyl-L-methionine-dependent methyltransferases superfamily protein;(source:Araport11)	protein_coding			COP9 signalosome complex subunit 3 [Source:UniProtKB/Swiss-Prot;Acc:Q8W575]
AT1G05420	0.353423	AT1G05420	ovate family protein 12;(source:Araport11)	protein_coding	OVATE FAMILY PROTEIN 12 (OFP12)	ARABIDOPSIS THALIANA OVATE FAMILY PROTEIN 12 (ATOFP12);OVATE FAMILY PROTEIN 12 (OFP12)	ovate family protein 12 [Source:TAIR;Acc:AT1G05420]
AT5G14350	0.353406	AT5G14350	Pentatricopeptide repeat (PPR) superfamily protein;(source:Araport11)	protein_coding			SNAP25 homologous protein SNAP29 [Source:UniProtKB/Swiss-Prot;Acc:Q9SD96]
AT2G14755	0.352691	AT2G14755	Myb/SANT-like DNA-binding domain protein;(source:Araport11)	protein_coding			Myb/SANT-like DNA-binding domain protein [Source:UniProtKB/TrEMBL;Acc:A0A1P8B324]
AT5G05070	0.352441	AT5G05070	DHHC-type zinc finger family protein;(source:Araport11)	protein_coding			AT5g22320/MWD9_11 [Source:UniProtKB/TrEMBL;Acc:Q9FMS0]
AT5G52190	0.352202	AT5G52190	Sugar isomerase (SIS) family protein;(source:Araport11)	protein_coding			Probable protein phosphatase 2C 73 [Source:UniProtKB/Swiss-Prot;Acc:Q0WRB2]
AT2G07885	0.352043	AT2G07885	None;(source:Araport11)	long_noncoding_rna			No description
AT5G56610	0.35204	AT5G56610	Encodes a phosphatidylglycerophosphate (PGP) phosphatase involved in the synthesis of plastidial Phosphatidylglycerol (PG) in conjunction with PGPP1 and PTPMT1 in root. For PTPMT2.1, lower expression levels were detected in leaf and stem as compared to th	protein_coding	PROTEIN TYROSINE PHOSPHATASE LOCALIZED TO MITOCHONDRION 2 (PTPMT2)	PROTEIN TYROSINE PHOSPHATASE LOCALIZED TO MITOCHONDRION 2 (PTPMT2)	Protein of unknown function, DUF547 [Source:TAIR;Acc:AT5G60720]
AT1G47450	0.351648	AT1G47450	prolamin-like protein (DUF784);(source:Araport11)	protein_coding			Protein of unknown function (DUF784) [Source:TAIR;Acc:AT1G47450]
AT3G10572	0.351636	AT3G10572	APEM9 is required for both PTS1- and PTS2-dependent protein transport. APEM9 interacts with PEX6 in BiFC assay and mating-based Split ubiquitin system. BiFC data shows that APEM9 is required for peroxisomal localization of PEX1-PEX6 complex. These results	protein_coding	ABERRANT PEROXISOME MORPHOLOGY 9 (APEM9)	ABERRANT PEROXISOME MORPHOLOGY 9 (APEM9); (DAYU); (PEX26); (DAU)	Terpenoid synthase 30 [Source:UniProtKB/Swiss-Prot;Acc:Q9LH31]
AT4G07545	0.351596	AT4G07545	None;(source:Araport11)	long_noncoding_rna			Putative WD-repeat protein [Source:UniProtKB/TrEMBL;Acc:Q8LPI5]
AT2G28830	0.35155	AT2G28830	Encodes a U-box E3 ubiquitin ligase involved in ubiquitination of pattern recognition receptor FLS2.pub12/pub13 double mutants enhanced chitin-induced ROS production and callose deposition suggesting they function redundantly to negatively regulate immune	protein_coding	PLANT U-BOX 12 (PUB12)	PLANT U-BOX 12 (PUB12); (AtPUB12)	PLANT U-BOX 12 [Source:TAIR;Acc:AT2G28830]
AT5G63100	0.351465	AT5G63100	S-adenosyl-L-methionine-dependent methyltransferases superfamily protein;(source:Araport11)	protein_coding			Cytokinin riboside 5'-monophosphate phosphoribohydrolase [Source:UniProtKB/TrEMBL;Acc:A0A178UQW2]
AT5G15410	0.351461	AT5G15410	'defense, no death' gene (DND1) encodes a mutated cyclic nucleotide-gated cation channel; Same as CNGC2 (article ID 229): Cyclic nucleotide gated channel, activated by cAMP, conducts K+ and other monovalent cations but excludes Na+, does not contain the G	protein_coding	DEFENSE NO DEATH 1 (DND1)	DEFENSE NO DEATH 1 (DND1);CYCLIC NUCLEOTIDE-GATED CHANNEL 2 (ATCNGC2);CYCLIC NUCLEOTIDE GATED CHANNEL 2 (CNGC2)	unknown protein; Has 43043 Blast hits to 23768 proteins in 1327 species: Archae - 108; Bacteria - 3952; Metazoa - 17076; Fungi - 3614; Plants - 1643; Viruses - 204; Other Eukaryotes - 16446 (source: NCBI BLink). [Source:TAIR;Acc:AT5G48610]
AT4G12180	0.351443	AT4G12180	transposable_element_gene;(source:Araport11);non-LTR retrotransposon family (LINE), has a 2.2e-28 P-value blast match to GB:NP_038605 L1 repeat, Tf subfamily, member 30 (LINE-element) (Mus musculus);(source:TAIR10)	transposable_element_gene
AT5G43440	0.351331	AT5G43440	encodes a protein whose sequence is similar to ACC oxidase	protein_coding			CDK5RAP3-like protein [Source:UniProtKB/Swiss-Prot;Acc:Q9FG23]
AT5G46240	0.351051	AT5G46240	Encodes a potassium channel protein (KAT1). ABA triggers KAT1 endocytosis both in epidermal cells as well as guard cells. Upon removal of ABA, KAT1 is recycled back to the plasma membrane. KAT1 is localized within 0.5?0.6 μm diameter microdomains	protein_coding	POTASSIUM CHANNEL IN ARABIDOPSIS THALIANA 1 (KAT1)	POTASSIUM CHANNEL IN ARABIDOPSIS THALIANA 1 (KAT1); (ATKAT1)	L-type lectin-domain containing receptor kinase I.9 [Source:UniProtKB/Swiss-Prot;Acc:Q9LSR8]
AT2G22940	0.35102	AT2G22940	hypothetical protein;(source:Araport11)	protein_coding			Putative uncharacterized protein At2g22940 [Source:UniProtKB/TrEMBL;Acc:O81011]
AT1G14890	0.351017	AT1G14890	Plant invertase/pectin methylesterase inhibitor superfamily protein;(source:Araport11)	protein_coding			Plant invertase/pectin methylesterase inhibitor domain-containing protein [Source:UniProtKB/TrEMBL;Acc:F4HXW0]
AT4G10200	0.350851	AT4G10200	TTF-type zinc finger protein with HAT dimerization domain-containing protein;(source:Araport11)	protein_coding			CTP synthase family protein [Source:TAIR;Acc:AT4G02120]
AT2G24440	0.349956	AT2G24440	selenium binding protein;(source:Araport11)	protein_coding			Expressed protein [Source:UniProtKB/TrEMBL;Acc:Q9ZQ24]
AT4G05675	0.349872	AT4G05675	None;(source:Araport11)	long_noncoding_rna			No description
AT4G29190	0.34986	AT4G29190	Zinc finger C-x8-C-x5-C-x3-H type family protein;(source:Araport11)	protein_coding	OXIDATION-RELATED ZINC FINGER 2 (OZF2)	OXIDATION-RELATED ZINC FINGER 2 (OZF2);ARABIDOPSIS THALIANA OXIDATION-RELATED ZINC FINGER 2 (ATOZF2); (ATC3H49); (ATTZF3);TANDEM ZINC FINGER 3 (TZF3)	TIP41-like protein [Source:UniProtKB/Swiss- Prot;Acc:Q8VXY4]	C3H
AT1G06370	0.349099	AT1G06370	pseudogene of Alg9-like mannosyltransferase family;(source:Araport11)	pseudogene
AT5G02715	0.348783	AT5G02715	None;(source:Araport11)	long_noncoding_rna			Exocyst subunit exo70 family protein C1 [Source:UniProtKB/TrEMBL;Acc:Q9FY95]
AT3G03325	0.348529	AT3G03325	None;(source:Araport11)	long_noncoding_rna			P-loop containing nucleoside triphosphate hydrolases superfamily protein [Source:UniProtKB/TrEMBL;Acc:F4J3Q8]
AT4G29290	0.348462	AT4G29290	Encodes a member of a family of small,secreted, cysteine rich protein with sequence similarity to the PCP (pollen coat protein) gene family.	protein_coding	LOW-MOLECULAR-WEIGHT CYSTEINE-RICH 26 (LCR26)	LOW-MOLECULAR-WEIGHT CYSTEINE-RICH 26 (LCR26)	Aspartate aminotransferase [Source:UniProtKB/TrEMBL;Acc:B9DG21]
AT3G45670	0.348441	AT3G45670	Protein kinase superfamily protein;(source:Araport11)	protein_coding			pre-tRNA [Source:TAIR;Acc:AT3G18815]
AT1G12070	0.3484	AT1G12070	Immunoglobulin E-set superfamily protein;(source:Araport11)	protein_coding			At1g12070 [Source:UniProtKB/TrEMBL;Acc:O65371]
AT2G41810	0.348296	AT2G41810	imidazolonepropionase (Protein of unknown function, DUF642);(source:Araport11)	protein_coding			Putative uncharacterized protein At2g41810 [Source:UniProtKB/TrEMBL;Acc:O22939]
AT1G73990	0.348264	AT1G73990	Encodes a putative protease SppA (SppA).	protein_coding	SIGNAL PEPTIDE PEPTIDASE (SPPA)	SIGNAL PEPTIDE PEPTIDASE (SPPA); (SPPA1)	Serine protease SPPA, chloroplastic [Source:UniProtKB/Swiss-Prot;Acc:Q9C9C0]
AT4G06955	0.348023	AT4G06955	None;(source:Araport11)	long_noncoding_rna			No description
AT1G69580	0.34793	AT1G69580	Homeodomain-like superfamily protein;(source:Araport11)	protein_coding			Homeodomain-like superfamily protein [Source:TAIR;Acc:AT1G69580]	G2-like
AT5G14660	0.347726	AT5G14660	Encodes a peptide deformylase PDF1B. The crystal structure has been determined at a resolution of 0.24 nm (Biochem J, 2008, vol 413:417-427).	protein_coding	PEPTIDE DEFORMYLASE 1B (PDF1B)	PEPTIDE DEFORMYLASE 1B (PDF1B); (ATDEF2); (DEF2)	Subtilisin-like protease SBT4.4 [Source:UniProtKB/Swiss-Prot;Acc:Q9FGU3]
AT5G16320	0.347193	AT5G16320	family member of FRI-related genes that is required for the winter-annual habit. Genbank accession BK004884	protein_coding	FRIGIDA LIKE 1 (FRL1)	FRIGIDA LIKE 1 (FRL1)	Similarity to unknown protein [Source:UniProtKB/TrEMBL;Acc:Q9LTD7]
AT3G58050	0.346866	AT3G58050	hypothetical protein;(source:Araport11)	protein_coding			Membrane related protein-like [Source:UniProtKB/TrEMBL;Acc:Q9LS84]
AT4G39500	0.34686	AT4G39500	cytochrome P450, family 96, subfamily A, polypeptide 11;(source:Araport11)	protein_coding	CYTOCHROME P450, FAMILY 96, SUBFAMILY A, POLYPEPTIDE 11 (CYP96A11)	CYTOCHROME P450, FAMILY 96, SUBFAMILY A, POLYPEPTIDE 11 (CYP96A11)	phosphatase-related [Source:TAIR;Acc:AT4G23570]
AT2G24220	0.346125	AT2G24220	Member of a family of proteins related to PUP1, a purine transporter. May be involved in the transport of purine and purine derivatives such as cytokinins, across the plasma membrane.	protein_coding	PURINE PERMEASE 5 (PUP5)	PURINE PERMEASE 5 (ATPUP5);PURINE PERMEASE 5 (PUP5)	purine permease 5 [Source:TAIR;Acc:AT2G24220]
AT1G33850	0.345604	AT1G33850	Ribosomal protein S19 family protein;(source:Araport11)	protein_coding			40S ribosomal protein S15 [Source:UniProtKB/TrEMBL;Acc:Q9LD48]
AT1G01390	0.345444	AT1G01390	UDP-Glycosyltransferase superfamily protein;(source:Araport11)	protein_coding			UDP-Glycosyltransferase superfamily protein [Source:TAIR;Acc:AT1G01390]
AT1G65920	0.345133	AT1G65920	Regulator of chromosome condensation (RCC1) family with FYVE zinc finger domain-containing protein;(source:Araport11)	protein_coding			F12P19.9 protein [Source:UniProtKB/TrEMBL;Acc:Q9SRZ7]
AT1G30220	0.345121	AT1G30220	Inositol transporter presenting conserved extracellular loop domains homologs of plexins/semaphorin/integrin (PSI) domains from animal type I receptors.	protein_coding	INOSITOL TRANSPORTER 2 (INT2)	ARABIDOPSIS THALIANA INOSITOL TRANSPORTER 2 (ATINT2);INOSITOL TRANSPORTER 2 (INT2)	Probable inositol transporter 2 [Source:UniProtKB/Swiss-Prot;Acc:Q9C757]
AT1G31885	0.345064	AT1G31885	NOD26-like intrinsic protein 3;(source:Araport11)	protein_coding	NOD26-LIKE INTRINSIC PROTEIN 3;1 (NIP3;1)	NOD26-LIKE INTRINSIC PROTEIN 3;1 (NIP3;1)	Aquaporin NIP3-1 [Source:UniProtKB/Swiss- Prot;Acc:Q9C6T0]
AT4G11890	0.344268	AT4G11890	Encodes a receptor-like cytosolic kinase ARCK1. Negatively controls abscisic acid and osmotic stress signal transduction.	protein_coding	ABA- AND OSMOTIC-STRESS-INDUCIBLE RECEPTOR-LIKE CYTOSOLIC KINASE1 (ARCK1)	ABA- AND OSMOTIC-STRESS-INDUCIBLE RECEPTOR-LIKE CYTOSOLIC KINASE1 (ARCK1);CYSTEINE-RICH RECEPTOR-LIKE PROTEIN KINASE 45 (CRK45)	PHD finger protein-related [Source:UniProtKB/TrEMBL;Acc:C0SVJ2]
AT3G11490	0.344242	AT3G11490	ROP (Rho of plant GTPases) family member Involved in cell wall patterning. Encodes ROP inactivator, regulates the formation of ROP-activated domains; these in turn determined the pattern of cell wall pits. Positively regulates pit formation, but negativel	protein_coding	ROP GUANOSINE TRIPHOSPHATASE (GTPASE)-ACTIVATING PROTEIN 4 (ROPGAP4)	ROP GUANOSINE TRIPHOSPHATASE (GTPASE)-ACTIVATING PROTEIN 4 (ROPGAP4)	Pirin-1 [Source:UniProtKB/Swiss- Prot;Acc:Q9LX49]
AT1G67775	0.344197	AT1G67775	Member of a large family of putative ligands homologous to the Clavata3 gene. Consists of a single exon. It positively regulates expression of the transcription factor gene WUSCHEL-LIKE HOMEOBOX8 (WOX8), and together CLE8 and WOX8 form a signaling modu	protein_coding	CLAVATA3/ESR-RELATED 8 (CLE8)	CLAVATA3/ESR-RELATED 8 (CLE8)	CLAVATA3/ESR (CLE)-related protein 8 [Source:UniProtKB/Swiss-Prot;Acc:Q2V4E2]
AT1G34046	0.344134	AT1G34046	Ankyrin-repeat containing protein;(source:Araport11)	protein_coding			Ankyrin-repeat containing protein [Source:UniProtKB/TrEMBL;Acc:F4HT36]
AT5G58870	0.343694	AT5G58870	encodes an FtsH protease that is localized to the chloroplast	protein_coding	FTSH PROTEASE 9 (ftsh9)	FTSH PROTEASE 9 (ftsh9)	Similarity to peptidase [Source:UniProtKB/TrEMBL;Acc:Q9FLI5]
AT5G35670	0.343633	AT5G35670	Member of IQ67 (CaM binding) domain containing family.	protein_coding	IQ-DOMAIN 33 (iqd33)	IQ-DOMAIN 33 (iqd33)	Cytochrome c-type biogenesis ccda-like chloroplastic protein [Source:UniProtKB/TrEMBL;Acc:F4K0A8]
AT5G27845	0.343561	AT5G27845	transposable_element_gene;(source:Araport11);non-LTR retrotransposon family (LINE), has a 6.6e-32 P-value blast match to GB:AAA39398 ORF2 (Mus musculus) (LINE-element);(source:TAIR10)	transposable_element_gene
AT2G19100	0.343549	AT2G19100	transposable_element_gene;(source:Araport11);non-LTR retrotransposon family (LINE), has a 3.2e-33 P-value blast match to GB:AAB41224 ORF2 (LINE-element) (Rattus norvegicus);(source:TAIR10)	transposable_element_gene
AT5G19040	0.343524	AT5G19040	Encodes cytokinin synthase.	protein_coding	ISOPENTENYLTRANSFERASE 5 (IPT5)	ARABIDOPSIS THALIANA ISOPENTENYLTRANSFERASE 5 (ATIPT5);ISOPENTENYLTRANSFERASE 5 (IPT5)	At5g54370 [Source:UniProtKB/TrEMBL;Acc:Q9FG54]
AT3G19870	0.343127	AT3G19870	AP-5 complex subunit beta-like protein;(source:Araport11)	protein_coding			No description
AT1G72080	0.343066	AT1G72080	hypothetical protein;(source:Araport11)	protein_coding			Putative uncharacterized protein [Source:UniProtKB/TrEMBL;Acc:Q1PFE3]
AT2G03540	0.342742	AT2G03540	transposable_element_gene;(source:Araport11);similar to unknown protein [Arabidopsis thaliana] (TAIR:AT4G11710.1);(source:TAIR10)	transposable_element_gene
AT1G29660	0.342646	AT1G29660	GDSL-motif esterase/acyltransferase/lipase. Enzyme group with broad substrate specificity that may catalyze acyltransfer or hydrolase reactions with lipid and non-lipid substrates.	protein_coding			GDSL esterase/lipase At1g29660 [Source:UniProtKB/Swiss-Prot;Acc:Q9C7N5]
AT4G11920	0.342553	AT4G11920	Encodes a putative activator of the anaphase-promoting complex/cyclosome. Promotes exit from the cell cycle and entry into the endocycle leading to endoreduplication. Mutation of this gene results in abnormal shoot apical meristem development. It likely	protein_coding	CELL CYCLE SWITCH PROTEIN 52 A2 (CCS52A2)	CELL CYCLE SWITCH PROTEIN 52 A2 (CCS52A2);FIZZY-RELATED 1 (FZR1)	pre-tRNA [Source:TAIR;Acc:AT4G26375]
AT4G07335	0.342438	AT4G07335	None;(source:Araport11)	long_noncoding_rna			Protein of the phosphatidylethanolamine- binding protein (PEBP) family [Source:UniProtKB/TrEMBL;Acc:Q587R2]
AT5G25920	0.342265	AT5G25920	hypothetical protein;(source:Araport11)	protein_coding			Probable transmembrane ascorbate ferrireductase 2 [Source:UniProtKB/Swiss-Prot;Acc:Q9SWS1]
AT2G29300	0.342238	AT2G29300	NAD(P)-binding Rossmann-fold superfamily protein;(source:Araport11)	protein_coding			Tropinone reductase-like protein [Source:UniProtKB/TrEMBL;Acc:F4IKL5]
AT4G38010	0.342074	AT4G38010	Pentatricopeptide repeat (PPR-like) superfamily protein;(source:Araport11)	protein_coding			DAR GTPase 2, mitochondrial [Source:UniProtKB/Swiss-Prot;Acc:O82497]
AT2G22320	0.342055	AT2G22320	hypothetical protein;(source:Araport11)	protein_coding			Putative uncharacterized protein At2g22320 [Source:UniProtKB/TrEMBL;Acc:Q9SID6]
AT1G08823	0.341932	AT1G08823	None;(source:Araport11)	other_rna			No description
AT1G66920	0.341794	AT1G66920	Protein kinase superfamily protein;(source:Araport11)	protein_coding			LEAF RUST 10 DISEASE-RESISTANCE LOCUS RECEPTOR-LIKE PROTEIN KINASE-like 2.4 [Source:UniProtKB/Swiss-Prot;Acc:F4HQ22]
AT1G30910	0.341735	AT1G30910	Molybdenum cofactor sulfurase family protein;(source:Araport11)	protein_coding			F17F8.22 [Source:UniProtKB/TrEMBL;Acc:Q9FYH8]
AT5G48020	0.34171	AT5G48020	2-oxoglutarate (2OG) and Fe(II)-dependent oxygenase superfamily protein;(source:Araport11)	protein_coding			ADP-ribosylation factor GTPase-activating protein AGD3 [Source:UniProtKB/Swiss-Prot;Acc:Q5W7F2]
AT1G06837	0.341606	AT1G06837	None;(source:Araport11)	long_noncoding_rna			No description
AT1G07440	0.341435	AT1G07440	NAD(P)-binding Rossmann-fold superfamily protein;(source:Araport11)	protein_coding			Tropinone reductase homolog At1g07440 [Source:UniProtKB/Swiss-Prot;Acc:P0DKI3]
AT4G18290	0.341388	AT4G18290	Encodes KAT2, a member of the Shaker family potassium ion (K+) channel. Critical to stomatal opening induced by blue light. Critical to circadian rhythm of stomatal opening. Involved in plant development in response to high light intensity. Under high li	protein_coding	POTASSIUM CHANNEL IN ARABIDOPSIS THALIANA 2 (KAT2)	POTASSIUM CHANNEL IN ARABIDOPSIS THALIANA 2 (KAT2)	At4g35360/F23E12_80 [Source:UniProtKB/TrEMBL;Acc:Q8W4Q1]
AT4G03310	0.341265	AT4G03310	transposable_element_gene;(source:Araport11);CACTA-like transposase family (Ptta/En/Spm), has a 2.4e-90 P-value blast match to At5g36655.1/81-333 CACTA-like transposase family (Ptta/En/Spm) (CACTA-element) (Arabidopsis thaliana);(source:TAIR10)	transposable_element_gene
AT5G02440	0.34111	AT5G02440	60S ribosomal protein L36;(source:Araport11)	protein_coding			No description
AT1G78840	0.340679	AT1G78840	F-box/RNI-like/FBD-like domains-containing protein;(source:Araport11)	protein_coding			Putative F-box/FBD/LRR-repeat protein At1g78840 [Source:UniProtKB/Swiss-Prot;Acc:Q9ZVA3]
AT5G44555	0.340671	AT5G44555	Encodes a ECA1 gametogenesis related family protein [pseudogene]	pseudogene
AT1G20080	0.340444	AT1G20080	Encodes a synaptotagmin localized on the Golgi apparatus and that regulates protein secretion via the unconventional protein transport from the cytosol to the extracellular matrix in plant cells.	protein_coding	(SYTB)	(NTMC2T1.2);SYNAPTOTAGMIN 2 (SYT2); (ATSYTB); (SYTB); (NTMC2TYPE1.2)	Synaptotagmin-2 [Source:UniProtKB/Swiss- Prot;Acc:B6ETT4]
AT4G24670	0.34035	AT4G24670	Encodes a protein with similarity to the TAA1 trytophan aminotransferase involved in IAA biosynthesis. Double mutant analyses suggest that this protein is involved in regulating many aspects of plant growth and development from embryogenesis to flower for	protein_coding	TRYPTOPHAN AMINOTRANSFERASE RELATED 2 (TAR2)	TRYPTOPHAN AMINOTRANSFERASE RELATED 2 (TAR2); (ATTAR2)	Kinesin-like protein KIN-7D, mitochondrial [Source:UniProtKB/Swiss-Prot;Acc:Q8W5R5]
AT3G22410	0.34031	AT3G22410	Sec14p-like phosphatidylinositol transfer family protein;(source:Araport11)	protein_coding			No description
AT1G77980	0.340126	AT1G77980	Encodes a member of the MIKC (MADS box, Keratin binding domain, and C terminal domain containing )family of transcriptional regulators. AGL66 is expressed in pollen.It forms heterodimers with other MICK family members (AGL104). Involved in late stages of	protein_coding	AGAMOUS-LIKE 66 (AGL66)	AGAMOUS-LIKE 66 (AGL66)	Agamous-like MADS-box protein AGL66 [Source:UniProtKB/Swiss-Prot;Acc:Q1PFC2]	MIKC
AT3G26115	0.340081	AT3G26115	Pyridoxal-5-phosphate-dependent enzyme family protein;(source:Araport11)	protein_coding			Dirigent protein 8 [Source:UniProtKB/Swiss- Prot;Acc:F4JDF3]
AT2G22160	0.340013	AT2G22160	Cysteine proteinases superfamily protein;(source:Araport11)	protein_coding			Putative cysteine proteinase [Source:UniProtKB/TrEMBL;Acc:Q9SIE8]
AT1G30850	0.33999	AT1G30850	root hair specific 4;(source:Araport11)	protein_coding	ROOT HAIR SPECIFIC 4 (RSH4)	ROOT HAIR SPECIFIC 4 (RSH4)	Protein root hair specific 4 [Source:UniProtKB/TrEMBL;Acc:Q9SY31]
AT1G02952	0.339701	AT1G02952	Natural antisense transcript overlaps with AT1G02950;(source:Araport11)	antisense_long_noncoding_rna			other RNA [Source:TAIR;Acc:AT1G02952]
AT5G44360	0.339613	AT5G44360	FAD-binding Berberine family protein;(source:Araport11)	protein_coding	(ATBBE23)	(ATBBE23)	NAC domain-containing protein 92 [Source:UniProtKB/Swiss-Prot;Acc:Q9FKA0]
AT1G35186	0.339279	AT1G35186	similarity to non-LTR retroelement protein	transposable_element_gene
AT1G69792	0.339058	AT1G69792	Encodes a microRNA that targets both APS and AST family members. MicroRNAs are regulatory RNAs with a mature length of ~21-nucleotides that are processed from hairpin precursors by Dicer-like enzymes. MicroRNAs can negatively regulate gene expression by a	miRNA_primary_transcript	MICRORNA395D (MIR395D)	MICRORNA395D (MIR395D);MICRORNA 395 (MIR395)	MIR395D; miRNA [Source:TAIR;Acc:AT1G69792]
AT1G72930	0.338948	AT1G72930	Toll/interleukin-1 receptor-like protein (TIR) mRNA,	protein_coding	TOLL/INTERLEUKIN-1 RECEPTOR-LIKE (TIR)	TOLL/INTERLEUKIN-1 RECEPTOR-LIKE (TIR); (ATTN10);TIR-NUCLEOTIDE BINDING SITE FAMILY 10 (TN10)	Toll/interleukin-1 receptor-like protein [Source:UniProtKB/Swiss-Prot;Acc:Q9SSN3]
AT2G42180	0.33889	AT2G42180	cotton fiber protein;(source:Araport11)	protein_coding			Putative uncharacterized protein [Source:UniProtKB/TrEMBL;Acc:Q84RF6]
AT3G44860	0.338863	AT3G44860	Encodes a farnesoic acid carboxyl-O-methyltransferase. The mRNA is cell-to-cell mobile.	protein_coding	FARNESOIC ACID CARBOXYL-O-METHYLTRANSFERASE (FAMT)	FARNESOIC ACID CARBOXYL-O-METHYLTRANSFERASE (FAMT)	Sialyltransferase-like protein 2 [Source:UniProtKB/Swiss-Prot;Acc:Q8RY00]
AT1G13630	0.338829	AT1G13630	Tetratricopeptide repeat (TPR)-like superfamily protein;(source:Araport11)	protein_coding			Tetratricopeptide repeat (TPR)-like superfamily protein [Source:TAIR;Acc:AT1G13630]
AT3G44718	0.338569	AT3G44718	Encodes a Plant thionin family protein	protein_coding			No description
AT3G04585	0.338472	AT3G04585	None;(source:Araport11)	long_noncoding_rna			Transmembrane protein [Source:UniProtKB/TrEMBL;Acc:F4J4Q8]
AT1G75230	0.338248	AT1G75230	DNA glycosylase superfamily protein;(source:Araport11)	protein_coding			DNA glycosylase superfamily protein [Source:UniProtKB/TrEMBL;Acc:F4HXH4]
AT5G59140	0.338151	AT5G59140	BTB/POZ domain-containing protein;(source:Araport11)	protein_coding			At5g23850 [Source:UniProtKB/TrEMBL;Acc:Q9FF95]
AT1G34440	0.337887	AT1G34440	transmembrane protein;(source:Araport11)	protein_coding			unknown protein; BEST Arabidopsis thaliana protein match is: unknown protein (TAIR:AT4G05095.1); Has 28 Blast hits to 28 proteins in 2 species: Archae - 0; Bacteria - 0; Metazoa - 0; Fungi - 0; Plants - 28; Viruses - 0; Other Eukaryotes - 0 (source: /.../
AT1G67090	0.33764	AT1G67090	Encodes a member of the Rubisco small subunit (RBCS) multigene family: RBCS1A (At1g67090), RBCS1B (At5g38430), RBCS2B (At5g38420), and RBCS3B (At5g38410). Functions to yield sufficient Rubisco content for leaf photosynthetic capacity.	protein_coding	RIBULOSE BISPHOSPHATE CARBOXYLASE SMALL CHAIN 1A (RBCS1A)	RIBULOSE BISPHOSPHATE CARBOXYLASE SMALL CHAIN 1A (RBCS1A)	Ribulose bisphosphate carboxylase small chain [Source:UniProtKB/TrEMBL;Acc:A0A178WD57]
AT2G41350	0.337508	AT2G41350	Encodes AUG1, likely to be in an augmin-like complex with AUG3.	protein_coding	AUGMIN 1 (AUG1)	(AtAUG1);EMBRYO DEFECTIVE 2819 (EMB2819);AUGMIN 1 (AUG1)	AUGMIN subunit 1 [Source:UniProtKB/Swiss- Prot;Acc:F4IK01]
AT3G08660	0.337409	AT3G08660	Phototropic-responsive NPH3 family protein;(source:Araport11)	protein_coding			Cysteine/Histidine-rich C1 domain family protein [Source:UniProtKB/TrEMBL;Acc:Q3EB86]
AT3G46880	0.337326	AT3G46880	hypothetical protein;(source:Araport11)	protein_coding			No description
AT4G14740	0.337137	AT4G14740	FORKED-LIKE family member, part of Group 1 (FKD1, FL1-FL3; Group 2 consists of FL4 and FL8 and Group 3 consists of FL5- FL7). May coordinate leaf size with vein density, where Group 1 members and Group 3 members have opposing functions.	protein_coding	FORKED-LIKE3 (FL3)	FORKED-LIKE3 (FL3)	Putative uncharacterized protein AT4g29310 [Source:UniProtKB/TrEMBL;Acc:Q9M0F0]
AT2G45740	0.337074	AT2G45740	member of the peroxin11 (PEX11) gene family, integral to peroxisome membrane, controls peroxisome proliferation. The mRNA is cell-to-cell mobile.	protein_coding	PEROXIN 11D (PEX11D)	PEROXIN 11D (PEX11D)	Peroxisomal membrane protein 11D [Source:UniProtKB/Swiss-Prot;Acc:O80845]
AT3G45720	0.337026	AT3G45720	Encodes a member of the NAXT NPF subfamily.	protein_coding			Protein ASPARTIC PROTEASE IN GUARD CELL 2 [Source:UniProtKB/Swiss-Prot;Acc:Q9LHE3]
AT3G08395	0.336822	AT3G08395	None;(source:Araport11)	long_noncoding_rna			F-box protein At3g20690 [Source:UniProtKB/Swiss-Prot;Acc:Q1PEN8]
AT4G36700	0.336803	AT4G36700	RmlC-like cupins superfamily protein;(source:Araport11)	protein_coding			60S ribosomal protein L36a [Source:UniProtKB/TrEMBL;Acc:F4JUQ4]
AT3G58970	0.336786	AT3G58970	Transmembrane magnesium transporter. One of nine family members.	protein_coding	MAGNESIUM TRANSPORTER 6 (MGT6)	MAGNESIUM TRANSPORTER 6 (MGT6); (MRS2-4)	Protein YIPF [Source:UniProtKB/TrEMBL;Acc:Q9LXI9]
AT3G09785	0.336689	AT3G09785	None;(source:Araport11)	long_noncoding_rna			No description
AT1G08630	0.336546	AT1G08630	Encodes a threonine aldolase, involved in threonine degradation to glycine. Primarily expressed in seeds and seedlings.	protein_coding	THREONINE ALDOLASE 1 (THA1)	THREONINE ALDOLASE 1 (THA1)	Probable low-specificity L-threonine aldolase 1 [Source:UniProtKB/Swiss-Prot;Acc:Q8RXU4]
AT2G39810	0.33646	AT2G39810	A novel protein with a RING finger motif near the amino terminus. Negative regulator of cold responses. Functions as an E3 ligase required for the ubiquitination of ICE1. HOS1 physically interacts with ICE1 and mediates the ubiquitination of ICE1 both	protein_coding	HIGH EXPRESSION OF OSMOTICALLY RESPONSIVE GENES 1 (HOS1)	HIGH EXPRESSION OF OSMOTICALLY RESPONSIVE GENES 1 (HOS1);EARLY IN SHORT DAYS 6 (ESD6)	HOS1 [Source:UniProtKB/TrEMBL;Acc:A0A178W236]
AT3G58950	0.336331	AT3G58950	F-box/RNI-like superfamily protein;(source:Araport11)	protein_coding			Serine/threonine-protein kinase Nek2 [Source:UniProtKB/Swiss-Prot;Acc:Q9CAU7]
AT5G01405	0.335731	AT5G01405	None;(source:Araport11)	long_noncoding_rna			No description
AT3G49300	0.335652	AT3G49300	proline-rich family protein;(source:Araport11)	protein_coding			Plant protein of unknown function (DUF936) [Source:TAIR;Acc:AT3G19610]
AT3G58380	0.335459	AT3G58380	TRAF-like family protein;(source:Araport11)	protein_coding			other RNA [Source:TAIR;Acc:AT3G06125]
AT5G48210	0.335272	AT5G48210	prolamin-like protein (DUF1278);(source:Araport11)	protein_coding			Putative uncharacterized protein At5g03990; F8F6_200 [Source:UniProtKB/TrEMBL;Acc:Q93XY4]
AT1G01460	0.335078	AT1G01460	Type I phosphatidylinositol-4-phosphate 5-kinase, subfamily A.	protein_coding	(PIPK11)	(ATPIPK11); (PIPK11)	Phosphatidylinositol 4-phosphate 5-kinase 10 [Source:UniProtKB/Swiss-Prot;Acc:Q9LMN1]
AT5G17040	0.3349	AT5G17040	UDP-Glycosyltransferase superfamily protein;(source:Araport11)	protein_coding			Probable acyl-activating enzyme 5, peroxisomal [Source:UniProtKB/Swiss-Prot;Acc:Q9FFE6]
AT1G48520	0.334898	AT1G48520	Encodes Glu-tRNA(Gln) amidotransferase subunit B (from Genbank record AF239836).	protein_coding	GLU-ADT SUBUNIT B (GATB)	GLU-ADT SUBUNIT B (GATB)	Glutamyl-tRNA(Gln) amidotransferase subunit B, chloroplastic/mitochondrial [Source:UniProtKB/Swiss- Prot;Acc:Q9FV81]
AT3G27895	0.334877	AT3G27895	transposable_element_gene;(source:Araport11);pseudogene, hypothetical protein;(source:TAIR10)	transposable_element_gene
AT5G47350	0.334875	AT5G47350	alpha/beta-Hydrolases superfamily protein;(source:Araport11)	protein_coding			No description
AT3G58850	0.334853	AT3G58850	Encodes PHYTOCHROME RAPIDLY REGULATED2 (PAR2), an atypical basic helix-loop-helix (bHLP) protein. Closely related to PAR1 (At2g42870). Up regulated after simulated shade perception. Acts in the nucleus to control plant development and as a negative reg	protein_coding	PHY RAPIDLY REGULATED 2 (PAR2)	PHY RAPIDLY REGULATED 2 (PAR2); (HLH2)	Alpha-galactosidase 3 [Source:UniProtKB/Swiss-Prot;Acc:Q8VXZ7]
AT3G32035	0.334762	AT3G32035	transposable_element_gene;(source:Araport11);non-LTR retrotransposon family (LINE), has a 4.3e-16 P-value blast match to GB:AAA67727 reverse transcriptase (LINE-element) (Mus musculus);(source:TAIR10)	transposable_element_gene
AT5G53090	0.334442	AT5G53090	NAD(P)-binding Rossmann-fold superfamily protein;(source:Araport11)	protein_coding			Calmodulin-binding protein 60 G [Source:UniProtKB/Swiss-Prot;Acc:F4K2R6]
AT1G63180	0.334353	AT1G63180	Encodes a protein with UDP-D-glucose 4-epimerase activity. Involved in pollen development.	protein_coding	UDP-D-GLUCOSE/UDP-D-GALACTOSE 4-EPIMERASE 3 (UGE3)	UDP-D-GLUCOSE/UDP-D-GALACTOSE 4-EPIMERASE 3 (UGE3)	UGE3 [Source:UniProtKB/TrEMBL;Acc:A0A178WIC1]
AT5G43210	0.334329	AT5G43210	Excinuclease ABC, C subunit, N-terminal;(source:Araport11)	protein_coding			Probable glutamate carboxypeptidase LAMP1 [Source:UniProtKB/Swiss-Prot;Acc:Q7Y228]
AT1G69670	0.334295	AT1G69670	cullin, putative, contains similarity to Cullin homolog 3 (CUL-3) SP:Q13618, GI:3639052 from (Homo sapiens); contains Pfam profile PF00888: Cullin family. Interacts with members of AtBPM family and RBX1 suggesting it is part of an E3 ligase complex involv	protein_coding	CULLIN 3B (CUL3B)	CULLIN 3B (CUL3B);ARABIDOPSIS THALIANA CULLIN 3B (ATCUL3B)	Cullin-3B [Source:UniProtKB/Swiss- Prot;Acc:Q9C9L0]
AT5G62290	0.334285	AT5G62290	nucleotide-sensitive chloride conductance regulator (ICln) family protein;(source:Araport11)	protein_coding			No description
AT2G34620	0.334129	AT2G34620	Mitochondrial transcription termination factor family member.	protein_coding	(MTERF10)	(MTERF10)	Mitochondrial transcription termination factor family protein [Source:UniProtKB/TrEMBL;Acc:O64685]
AT4G10265	0.333814	AT4G10265	Member of the wound-induced polypeptide (WIP) family.	protein_coding	WOUND-INDUCED POLYPEPTIDE 3 (WIP3)	WOUND-INDUCED POLYPEPTIDE 3 (WIP3)	Protein NEN4 [Source:UniProtKB/Swiss- Prot;Acc:F4JJ23]
AT2G46890	0.333742	AT2G46890	3-oxo-5-alpha-steroid 4-dehydrogenase (DUF1295);(source:Araport11)	protein_coding			At2g46890 [Source:UniProtKB/TrEMBL;Acc:O81042]
AT3G49630	0.333536	AT3G49630	2-oxoglutarate (2OG) and Fe(II)-dependent oxygenase superfamily protein;(source:Araport11)	protein_coding			At3g06435 [Source:UniProtKB/TrEMBL;Acc:Q3EBB7]
AT4G21680	0.333483	AT4G21680	Encodes a nitrate transporter (NRT1.8). Functions in nitrate removal from the xylem sap. Mediates cadmium tolerance.	protein_coding	NRT1/ PTR FAMILY 7.2 (NPF7.2)	NITRATE TRANSPORTER 1.8 (NRT1.8);NRT1/ PTR FAMILY 7.2 (NPF7.2); (ATNPF7.2)	Pollen-specific leucine-rich repeat extensin- like protein 4 [Source:UniProtKB/Swiss-Prot;Acc:O81765]
AT1G24510	0.333466	AT1G24510	TCP-1/cpn60 chaperonin family protein;(source:Araport11)	protein_coding			T-complex protein 1 subunit epsilon [Source:UniProtKB/Swiss-Prot;Acc:O04450]
AT2G24480	0.333352	AT2G24480	Zinc finger, C3HC4 type (RING finger) family protein;(source:Araport11)	protein_coding			C3HC4-type RING finger domain-containing protein [Source:UniProtKB/TrEMBL;Acc:Q9ZQ20]
AT1G35180	0.333329	AT1G35180	TRAM, LAG1 and CLN8 (TLC) lipid-sensing domain containing protein;(source:Araport11)	protein_coding			At1g35180 [Source:UniProtKB/TrEMBL;Acc:Q6IDJ6]
AT3G15940	0.333281	AT3G15940	UDP-Glycosyltransferase superfamily protein;(source:Araport11)	protein_coding			No description
AT5G37190	0.332999	AT5G37190	COP1-interacting protein 4, a nuclear-localized positive regulator of arabidopsis photomorphogenesis	protein_coding	COP1-INTERACTING PROTEIN 4 (CIP4)	COP1-INTERACTING PROTEIN 4 (CIP4)	Phosphoglycolate phosphatase 2 [Source:UniProtKB/Swiss-Prot;Acc:Q8GWU0]
AT2G18180	0.332898	AT2G18180	Sec14p-like phosphatidylinositol transfer family protein;(source:Araport11)	protein_coding			Phosphatidylinositol/phosphatidylcholine transfer protein SFH10 [Source:UniProtKB/Swiss- Prot;Acc:Q9SI13]
AT3G05915	0.332841	AT3G05915	None;(source:Araport11)	long_noncoding_rna			No description
AT5G08060	0.332204	AT5G08060	furry;(source:Araport11)	protein_coding			Protease inhibitor/seed storage/LTP family protein [Source:UniProtKB/TrEMBL;Acc:A8MRC2]
AT5G58450	0.332182	AT5G58450	Tetratricopeptide repeat (TPR)-like superfamily protein;(source:Araport11)	protein_coding	TRANSCURVATA 2 (TCU2)	TRANSCURVATA 2 (TCU2);NATB AUXILIARY SUBUNIT (NAA25)	Pentatricopeptide repeat-containing protein At5g65560 [Source:UniProtKB/Swiss-Prot;Acc:Q9LSL9]
AT1G24050	0.331998	AT1G24050	RNA-processing, Lsm domain-containing protein;(source:Araport11)	protein_coding			Anticodon-binding domain-containing protein [Source:UniProtKB/TrEMBL;Acc:Q8L466]
AT2G23808	0.331892	AT2G23808	pseudogene of transcriptional factor B3 family protein	pseudogene
AT4G17020	0.331849	AT4G17020	transcription factor-like protein;(source:Araport11)	protein_coding			Cytochrome P450 71A20 [Source:UniProtKB/Swiss-Prot;Acc:Q9T0K2]	general
AT1G04500	0.331787	AT1G04500	CCT motif family protein;(source:Araport11)	protein_coding			CCT motif-containing protein [Source:UniProtKB/TrEMBL;Acc:Q1PFY7]
AT2G04842	0.331771	AT2G04842	Encodes a dual localized threonyl-tRNA synthetase found both in the mitochondrion and the chloroplast. Plants mutated in this gene terminate as embryos in the globular stage.	protein_coding	EMBRYO DEFECTIVE 2761 (EMB2761)	EMBRYO DEFECTIVE 2761 (EMB2761)	Threonine--tRNA ligase, chloroplastic/mitochondrial 2 [Source:UniProtKB/Swiss- Prot;Acc:F4IFC5]
AT4G12210	0.331566	AT4G12210	RING/U-box superfamily protein;(source:Araport11)	protein_coding			No description
AT3G28070	0.331535	AT3G28070	nodulin MtN21-like transporter family protein	protein_coding	USUALLY MULTIPLE ACIDS MOVE IN AND OUT TRANSPORTERS 46 (UMAMIT46)	USUALLY MULTIPLE ACIDS MOVE IN AND OUT TRANSPORTERS 46 (UMAMIT46)	Peptide chain release factor APG3, chloroplastic [Source:UniProtKB/Swiss-Prot;Acc:Q8RX79]
AT5G15250	0.331381	AT5G15250	Encodes an FtsH protease that is localized to the chloroplast. AtFtsH6 is involved in the degradation of both Lhcb3 and Lhcb1 during senescence and high-light acclimation.	protein_coding	FTSH PROTEASE 6 (FTSH6)	FTSH PROTEASE 6 (FTSH6)	RNA-binding (RRM/RBD/RNP motifs) family protein [Source:UniProtKB/TrEMBL;Acc:F4KDD0]
AT4G18660	0.33136	AT4G18660	delay of germination protein;(source:Araport11)	protein_coding			EDA21 [Source:UniProtKB/TrEMBL;Acc:A0A178UY76]
AT2G21270	0.331268	AT2G21270	ubiquitin fusion degradation 1;(source:Araport11)	protein_coding	UBIQUITIN FUSION DEGRADATION 1 (UFD1)	UBIQUITIN FUSION DEGRADATION 1 (UFD1)	AT2G21270 protein [Source:UniProtKB/TrEMBL;Acc:A8MQW3]
AT5G02570	0.331193	AT5G02570	Histone superfamily protein;(source:Araport11)	protein_coding			KAR-UP oxidoreductase 1 [Source:TAIR;Acc:AT5G07480]
AT1G09153	0.33118	AT1G09153	None;(source:Araport11)	long_noncoding_rna			No description
AT5G45170	0.331077	AT5G45170	Haloacid dehalogenase-like hydrolase (HAD) superfamily protein;(source:Araport11)	protein_coding			Inositol polyphosphate multikinase [Source:UniProtKB/TrEMBL;Acc:A0A178UF38]
AT1G76970	0.331015	AT1G76970	Target of Myb protein 1;(source:Araport11)	protein_coding			TOM1-like protein 4 [Source:UniProtKB/Swiss- Prot;Acc:Q6NQK0]
AT4G24972	0.33101	AT4G24972	Encodes a novel small protein which is similar to proteins of unknown function from other plant species. TPD1 is involved in cell specification during anther and pollen development. Identified in a screen for male steriles. Mutants lack tapetal cells and	protein_coding	TAPETUM DETERMINANT 1 (TPD1)	TAPETUM DETERMINANT 1 (TPD1)	Rop guanine nucleotide exchange factor 1 [Source:UniProtKB/Swiss-Prot;Acc:Q93ZY2]
AT2G42450	0.330665	AT2G42450	alpha/beta-Hydrolases superfamily protein;(source:Araport11)	protein_coding			Alpha/beta-Hydrolases superfamily protein [Source:UniProtKB/TrEMBL;Acc:F4IN30]
AT2G47110	0.330356	AT2G47110	polyubiquitin gene The mRNA is cell-to-cell mobile.	protein_coding	UBIQUITIN 6 (UBQ6)	UBIQUITIN 6 (UBQ6);UBIQUITIN EXTENSION PROTEIN 6 (UBI6)	UBQ6 [Source:UniProtKB/TrEMBL;Acc:A0A178VYW3]
AT1G19920	0.330263	AT1G19920	encodes a chloroplast form of ATP sulfurylase.	protein_coding	(APS2)	(APS2); (ATPS2);ATP SULFURYLASE ARABIDOPSIS 1 (ASA1)
AT3G05770	0.329791	AT3G05770	hypothetical protein;(source:Araport11)	protein_coding			No description
AT5G60000	0.32967	AT5G60000	transmembrane protein;(source:Araport11)	protein_coding			Emb|CAB69840.1 [Source:UniProtKB/TrEMBL;Acc:Q9FHT3]
AT5G51280	0.329655	AT5G51280	DEAD-box protein abstrakt;(source:Araport11)	protein_coding			Putative uncharacterized protein F12B17_60 [Source:UniProtKB/TrEMBL;Acc:Q9LXB1]
AT5G63230	0.329629	AT5G63230	glycosyl hydrolase family protein 17	protein_coding			No description
AT3G24750	0.329623	AT3G24750	Encodes a member of the LAZY gene family that is expressed in the hypocotyl and the root	protein_coding	(LAZY5)	(LAZY5)	Carbohydrate-binding X8 domain superfamily protein [Source:UniProtKB/TrEMBL;Acc:F4IZ13]
AT4G09600	0.329354	AT4G09600	One of GASA gene family which is related to a GA-stimulated transcript (GAST) from tomato.	protein_coding	GAST1 PROTEIN HOMOLOG 3 (GASA3)	GAST1 PROTEIN HOMOLOG 3 (GASA3)	PRA1 family protein [Source:UniProtKB/TrEMBL;Acc:A0A1P8B7W4]
AT1G78260	0.329253	AT1G78260	RNA-binding (RRM/RBD/RNP motifs) family protein;(source:Araport11)	protein_coding			At1g78260 [Source:UniProtKB/TrEMBL;Acc:Q8LF90]
AT4G03605	0.329129	AT4G03605	None;(source:Araport11)	other_rna			ovate family protein 9 [Source:TAIR;Acc:AT4G04030]
AT5G46680	0.329128	AT5G46680	Pentatricopeptide repeat (PPR-like) superfamily protein;(source:Araport11)	protein_coding			Enhancer of rudimentary homolog [Source:UniProtKB/Swiss-Prot;Acc:Q96319]
AT1G04320	0.329045	AT1G04320	pre-tRNA tRNA-Gly (anticodon: GCC);(source:Araport11, TAIR10)	pre_trna			pre-tRNA [Source:TAIR;Acc:AT1G04320]
AT1G04380	0.329002	AT1G04380	encodes a protein similar to a 2-oxoglutarate-dependent dioxygenase	protein_coding			1-aminocyclopropane-1-carboxylate oxidase homolog 7 [Source:UniProtKB/Swiss-Prot;Acc:P93821]
[truncated: 10,075 more rows]

## Sheet: GO_Root_gain_H3K27me3
GO_Gain H3K27me3 from 3 to 7 days in root (Log 2 R-P Enrichment /R-P3 Enrichment ≥ 0.6)
[truncated: 12 more rows]

[truncated: 4 more sheets: GO_Root_loss_H3K27me3, Root 3_7d_Log2K27_TFs, GO_Root_TF_gain_H3K27me3, GO_Root_TF_loss_H3K27me3]
