# Supplementary material for: Polycomb repressive complex 2 facilitates the transition from heterotrophy to photoautotrophy during seedling emergence
Source: Plant Cell. 2025 Jun 14;37(7):koaf148. doi: 10.1093/plcell/koaf148 (PMC12236341; doi:10.1093/plcell/koaf148)
Supplement: koaf148_Supplementary_Data [file koaf148_supplementary_data.zip › Supplementary_Data_Set_13.xlsx]

## Sheet: Index
Supplementary Data Set 13: Lists of DEGs in clf swn (cs) mutant seedling shoot and associated GO terms
The differentially expressed genes data sets from DESeq and EdgeR were filtered with a p-value of < 0.05 and absolute log2FC of 0.6, then the new data sets were compared with each other, the intersection of this comparison was taken as the set of genes of interest from RNA data in the indicated seedling stage in particular growth condition. Lists were Arport11-based locus and annotation informati…
The association of differentially expressed genes in the mutant seedling in particular growth conditions with Gene Ontogeny terms performed in DAVID 2021. GO display cutoff: fold enrichment > 1.5; p(Bonferroni) < 0.05 are in Bold.
To go through the list click on the particular comparison buttons below to view the list of diffentially expressed genes and their enrichment for GO terms.
	List of differentially expressed genes	NO. of genes
	cs-S-P vs S-P Up	2780
	cs-S-P vs S-P Down	3492
	cs-S-M vs S-M Up	5509
	cs-S-M vs S-M Down	5104
	cs-S-M vs cs-S-P Up	5631
	cs-S-M vs cs-S-P Down	5265
	S-M vs S-P Up	184
	S-M vs S-P down	555
	Association Gene Ontogeny terms
	cs-S-P vs S-P Up-GO
	cs-S-P vs S-P Down-GO
	cs-S-M vs S-M Up-GO
	cs-S-M vs S-M Down-GO
	cs-S-M vs cs-S-P Up-GO
	cs-S-M vs cs-S-P Down-GO
	S-M vs S-P Up-GO
	S-M vs S-P Down-GO

## Sheet: cs-S-P vs S-P Up
		DESeq values are shown
ID	P-value	FDR	Log2 Fold Change	S-P	cs-S-P
AT3G49770	3.86e-19	2.24e-17	11.157	-3.79509	5.04774
AT3G02310	6.13e-20	3.86e-18	11.0453	-4.49694	5.21301
AT1G61750	2.64e-18	1.37e-16	10.5243	-4.25684	4.03255
AT3G06095	6.08e-18	3.02e-16	10.3769	-2.36303	6.68957
AT3G54340	1.86e-17	8.63e-16	10.273	-4.16979	4.77085
AT3G50980	1.82e-16	7.74e-15	10.2697	-3.45671	4.51352
AT1G66320	1.98e-16	8.4e-15	9.95013	-4.64202	3.07446
AT2G28340	1.56e-14	5.08e-13	9.5629	-3.89079	3.38984
AT1G11370	2.33e-14	7.38e-13	9.55241	-4.24754	3.00944
AT2G41260	7.14e-15	2.42e-13	9.53487	-4.12719	3.16242
AT1G23070	4.17e-07	4.38e-06	9.45451	-4.48765	2.12065
AT2G22630	1.62e-14	5.27e-13	9.4014	-4.39592	2.76227
AT3G44070	1.65e-14	5.35e-13	9.39661	-4.62057	2.53164
AT1G66290	8.23e-14	2.4e-12	9.24552	-4.38642	2.60063
AT2G18550	2.63e-13	7.17e-12	9.20379	-4.02203	2.88823
AT5G17090	0	0	9.10459	-2.90962	6.75365
AT1G69880	7.37e-40	2.12e-37	9.06687	-2.4047	6.77335
AT4G05490	6.47e-17	2.83e-15	8.95934	-3.44266	4.71289
AT1G57800	0	0	8.95483	-3.07463	6.35057
AT2G22060	3.34e-12	7.81e-11	8.87733	-4.14734	2.41566
AT5G24910	7.89e-13	1.99e-11	8.86844	-4.89507	2.60502
AT5G54000	5.01e-13	1.31e-11	8.8594	-4.29909	2.32629
AT1G47980	3.57e-13	9.52e-12	8.82134	-4.1422	3.35589
AT1G75830	1.96e-12	4.73e-11	8.73571	-2.68911	4.67804
AT1G37140	2.09e-16	8.8e-15	8.71781	-3.17587	4.75748
AT2G21450	4.26e-12	9.86e-11	8.65724	-5.52469	0.868941
AT2G21930	2.85e-12	6.76e-11	8.6458	-4.56175	1.84094
AT1G64795	1.1e-15	4.18e-14	8.62489	-1.52462	6.58188
AT3G29970	2.83e-12	6.72e-11	8.60141	-3.13981	3.22957
AT3G46500	2.23e-11	4.68e-10	8.55267	-4.78843	2.31985
AT5G62165	3.99e-12	9.27e-11	8.52342	-4.5708	2.61232
AT3G22570	2.06e-13	5.7e-12	8.29234	-3.00453	4.40944
AT3G17530	4.72e-11	9.44e-10	8.28807	-4.44963	1.58079
AT3G21720	0	0	8.26588	1.48014	9.81613
AT1G03106	1.37e-14	4.51e-13	8.20665	-3.45819	3.97121
AT3G26010	4.51e-11	9.02e-10	8.19264	-4.44251	1.51756
AT4G05475	9.75e-11	1.87e-09	8.15523	-3.78533	2.98371
AT5G44440	1.68e-10	3.09e-09	8.14819	-5.05439	0.820657
AT2G42830	5.91e-10	1e-08	8.01039	-4.29909	1.41658
AT5G50470	2.02e-09	3.16e-08	7.97766	-3.29458	2.31838
AT4G39753	5.32e-10	9.1e-09	7.96754	-4.35645	1.33255
AT3G61340	4.41e-10	7.66e-09	7.91845	-4.52277	1.13929
AT5G23260	7.01e-10	1.18e-08	7.89298	-4.37472	1.2542
AT1G68170	7.06e-09	1.01e-07	7.88162	-4.72226	0.738502
AT1G19530	0	0	7.82502	0.153723	8.17421
AT1G69120	4.34e-10	7.55e-09	7.81985	-4.6916	1.76706
AT3G58210	7.62e-10	1.27e-08	7.80803	-4.14824	2.26646
AT5G54030	1.53e-09	2.44e-08	7.75864	-4.89824	0.594055
AT4G18900	4.45e-10	7.73e-09	7.71726	-4.45269	1.93182
AT1G01355	1.44e-09	2.31e-08	7.69674	-3.75298	1.70422
AT2G41690	2.89e-09	4.37e-08	7.69558	-4.05839	1.35261
AT4G35690	3.86e-09	5.76e-08	7.66117	-4.15978	1.2204
AT5G66980	1.94e-09	3.04e-08	7.63214	-3.97632	1.42071
AT2G42835	1.38e-08	1.9e-07	7.57877	-5.38324	-0.138664
AT5G20240	0	0	7.56408	0.617127	8.23608
AT2G41280	1.08e-08	1.51e-07	7.52802	-3.20853	2.01607
AT4G02733	1.24e-08	1.72e-07	7.42973	-3.88029	1.27411
AT2G33070	2.87e-08	3.7e-07	7.40574	-5.00074	0.0804434
AT3G18330	1.05e-08	1.47e-07	7.40554	-4.27755	0.877731
AT2G25330	1.77e-11	3.79e-10	7.40031	-4.61466	1.96574
AT3G11160	4.15e-09	6.15e-08	7.35532	-3.46727	2.55066
AT3G11165	1.9e-16	8.08e-15	7.32538	-2.94112	4.13724
AT2G14210	2.62e-08	3.4e-07	7.29806	-4.05352	1.79443
AT2G21235	1.11e-07	1.29e-06	7.28987	-4.67076	1.01471
AT2G04500	7.33e-08	8.83e-07	7.27473	-4.88497	0.835087
AT4G00160	5.29e-09	7.72e-08	7.27465	-4.5045	1.44106
AT4G18960	1.76e-16	7.54e-15	7.25676	-4.55983	2.45869
AT2G22040	1.84e-08	2.46e-07	7.25629	-4.05172	0.973817
AT4G26466	5.17e-08	6.39e-07	7.25027	-2.99172	1.95485
AT1G05397	2.38e-08	3.11e-07	7.2437	-3.21808	1.78025
AT5G54043	2.31e-08	3.03e-07	7.23625	-1.98613	3.01029
AT5G07430	2.54e-07	2.79e-06	7.22382	-4.49454	0.297036
AT5G24130	2.41e-08	3.15e-07	7.21207	-4.5362	0.443146
AT3G16590	5.07e-11	1.01e-09	7.13412	-3.72662	2.61769
AT5G51870	8.02e-08	9.6e-07	7.11543	-4.20972	0.634808
AT1G29179	1.82e-07	2.05e-06	7.0657	-5.07754	-0.332059
AT1G27860	8.44e-08	1.01e-06	7.05066	-3.73978	1.06374
AT3G21352	2.37e-07	2.61e-06	7.03915	-3.15978	1.54848
AT3G22565	1.29e-18	6.92e-17	7.03307	-3.5102	3.4942
AT2G09420	6.26e-09	9.02e-08	6.9664	-2.4809	3.76255
AT3G60780	1.28e-07	1.49e-06	6.96616	-3.85449	0.867935
AT3G25080	1.56e-07	1.78e-06	6.90454	-3.90565	0.765875
AT4G29570	1.37e-05	0.000104	6.88741	-4.12466	-0.0960222
AT5G15120	0	0	6.85264	-1.35596	5.75951
AT5G43570	2.98e-10	5.31e-09	6.84501	-2.7733	3.30203
AT3G20710	2.23e-07	2.47e-06	6.83796	-4.35429	0.252166
AT1G80160	2.51e-33	4.31e-31	6.81369	-1.00442	6.31511
AT3G06715	5.93e-07	6.02e-06	6.79156	-1.94069	2.55856
AT5G39330	1.88e-06	1.73e-05	6.77308	-4.96997	-0.585911
AT5G22890	6.1e-21	4.15e-19	6.76023	-3.72439	3.28439
AT2G03290	1.64e-06	1.53e-05	6.75981	-3.8078	0.57263
AT5G54820	6.63e-07	6.66e-06	6.75065	-4.44557	0.0237088
AT1G59950	7.52e-07	7.47e-06	6.74501	-3.8863	0.56915
AT4G37940	5.12e-07	5.27e-06	6.70997	-5.12084	-0.649621
AT4G26050	1.42e-13	4.02e-12	6.70715	-4.18708	2.11758
AT2G23240	7.78e-07	7.72e-06	6.6904	-3.20132	1.22428
AT1G70080	6.36e-27	7.16e-25	6.68512	-3.82502	3.11265
AT3G60140	2.19e-43	9e-41	6.68345	-1.73133	5.01499
AT1G26515	4.61e-06	3.88e-05	6.65947	-4.07951	0.140204
AT1G19790	1.04e-32	1.73e-30	6.65257	-3.03423	4.00951
AT5G54360	2.25e-06	2.02e-05	6.64903	-3.64202	0.658782
AT1G60570	1.49e-06	1.4e-05	6.64849	-4.1373	0.214169
AT3G05450	1.29e-06	1.23e-05	6.63186	-4.34451	0.00971945
AT1G13590	3.02e-09	4.56e-08	6.59787	-3.65821	2.40808
AT4G10265	1.42e-06	1.34e-05	6.57369	-3.34123	0.973732
AT1G54870	2.15e-10	3.94e-09	6.57121	-3.35288	2.5539
AT2G38920	1.24e-06	1.18e-05	6.56427	-4.6349	-0.31026
AT2G25700	3.07e-06	2.68e-05	6.56203	-3.49454	0.734882
AT1G03710	6.24e-27	7.06e-25	6.54433	-2.17861	4.40317
AT1G03790	2.39e-16	9.96e-15	6.53408	-4.06411	2.30667
AT3G28320	1.73e-06	1.6e-05	6.49346	-3.87275	0.386505
AT2G31420	1.19e-05	9.13e-05	6.47317	-3.56923	0.450889
AT1G63206	3.38e-06	2.93e-05	6.45819	-3.73646	0.440157
AT2G30680	9.6e-06	7.58e-05	6.4511	-3.85602	0.183731
AT4G36740	5.15e-13	1.34e-11	6.45087	-3.75512	2.74506
AT3G53040	4.94e-08	6.13e-07	6.44916	-4.12724	1.49942
AT5G55770	4.85e-06	4.07e-05	6.44847	-5.00281	-0.868041
AT2G02850	0	0	6.43871	0.0675074	6.66495
AT1G23120	0	0	6.42707	-0.727976	5.90924
AT3G22640	6.29e-38	1.56e-35	6.36104	-1.68011	4.64524
AT3G26930	7.88e-06	6.35e-05	6.35061	-4.63579	-0.603499
AT3G19920	6.02e-15	2.06e-13	6.34894	-3.53446	2.76243
AT4G28840	1.15e-06	1.11e-05	6.34398	-4.22459	0.762771
AT5G06839	9.04e-19	4.98e-17	6.31273	-3.97318	2.45864
AT1G77880	1.1e-06	1.06e-05	6.30713	-3.81146	1.15717
AT5G06520	8.44e-05	0.000531	6.3071	-5.01725	-1.41289
AT1G53990	1.24e-05	9.5e-05	6.30481	-4.08343	-0.125267
AT3G01080	1.44e-10	2.69e-09	6.29196	-4.42746	1.50741
AT3G47200	9.17e-06	7.28e-05	6.26766	-4.84219	-0.853102
AT5G50260	3.11e-05	0.000217	6.26487	-4.60062	-0.792972
AT3G02240	2.52e-06	2.24e-05	6.21919	-3.45367	1.38095
AT2G21720	8.88e-05	0.000556	6.21869	-5.1874	-1.62081
AT2G43140	2.76e-20	1.8e-18	6.21579	-3.32967	2.89298
AT4G13577	3.99e-27	4.62e-25	6.19953	-2.0266	4.55009
AT4G21680	1.06e-29	1.47e-27	6.19899	0.4046	6.84112
AT4G03050	4.12e-05	0.00028	6.19895	-4.78869	-1.05256
AT5G54020	9.59e-06	7.58e-05	6.19349	-4.86602	-0.211752
AT3G10430	1.31e-05	9.95e-05	6.19144	-4.09515	-0.187648
AT1G54860	0.000536	0.00274825	6.18317	-4.03154	-1.08865
AT5G36870	7.38e-11	1.44e-09	6.18131	-6.04919	0.00390595
AT1G69180	2.52e-05	0.000179	6.13627	-4.11829	-0.316852
AT1G68795	4.66e-08	5.81e-07	6.13525	-3.92478	1.69189
AT1G55580	3.52e-06	3.04e-05	6.12627	-4.87552	-0.112464
AT5G24540	1.79e-05	0.000132	6.12584	-4.86289	-1.0086
AT2G17845	8.48e-05	0.000533	6.11492	-3.84989	-0.270191
AT3G10780	5.28e-09	7.71e-08	6.11009	-3.01394	2.61792
AT5G54740	7.75e-05	0.000493	6.10342	-3.67188	-0.0780795
AT1G68450	1.84e-05	0.000135	6.10068	-3.60062	0.23755
AT5G17810	2.03e-05	0.000148	6.07282	-4.34014	-0.524341
AT2G35730	6.3e-05	0.000409	6.05928	-3.80938	-0.168778
AT1G52110	3.63e-05	0.000249	6.0349	-4.8878	-1.16783
AT1G02580	6.62e-06	5.41e-05	6.03477	-5.16145	-0.525716
AT5G24860	0.000517	0.00266342	6.02528	-3.81411	-0.75347
AT5G09470	5.61e-05	0.000368	6.0139	-4.32474	-0.676447
AT2G18540	3.32e-08	4.25e-07	5.99153	-4.78994	0.684817
AT1G78720	2.41e-20	1.59e-18	5.99104	-3.46649	2.63771
AT3G28610	3.52e-05	0.000242	5.98447	-4.45165	-0.741026
AT1G10225	6.42e-06	5.26e-05	5.98287	-2.98764	1.63145
AT4G15610	0	0	5.94643	3.01816	8.98786
AT1G69630	3.5e-05	0.000242	5.93534	-4.54856	-0.856076
AT2G28610	9.55e-07	9.31e-06	5.9329	-3.7533	1.27147
AT1G72100	1.16e-05	8.98e-05	5.92137	-4.31371	0.33851
AT1G16950	0.000122	0.000733	5.9162	-3.59696	-0.110473
AT3G12470	0.000271	0.00150769	5.90566	-3.7348	-0.429471
AT2G33880	2.86e-07	3.1e-06	5.8912	-4.59091	0.497172
AT3G12410	1.28e-05	9.74e-05	5.88401	-3.89578	0.605501
AT2G09605	2.83e-07	3.07e-06	5.87584	-1.47965	3.60591
AT3G47220	0.000161	0.000944	5.85453	-5.17274	-1.75047
AT3G18550	4.36e-22	3.32e-20	5.84684	-3.51733	2.48873
AT1G66870	0.000154	0.000908	5.84185	-4.51116	-1.08319
AT4G37780	9.87e-05	0.000612	5.83227	-4.33026	-0.814618
AT4G21020	4.66e-14	1.43e-12	5.82793	-3.2042	2.83576
AT2G20620	5.43e-05	0.000358	5.82788	-3.73978	-0.141993
AT4G09960	1.26e-05	9.6e-05	5.82249	-5.1343	-0.663356
AT4G22470	6.66e-42	2.27e-39	5.8215	-0.526851	5.29542
AT4G15270	2.1e-07	2.34e-06	5.82042	-4.27552	1.04035
AT4G25580	4.11e-36	8.42e-34	5.81569	-0.942749	5.17981
AT5G21150	4.87e-35	9.52e-33	5.8088	-3.10698	2.75595
AT5G54035	0.000102	0.000628	5.80676	-1.98613	1.51027
AT1G47540	1.36e-05	0.000103	5.79944	-2.91576	1.53566
AT5G63580	4.94e-19	2.85e-17	5.78785	-2.42274	3.3158
AT4G12470	3.68e-33	6.28e-31	5.76972	2.09976	7.9328
AT3G44300	0	0	5.7648	1.42403	7.35021
AT4G22467	2.86e-41	9.24e-39	5.76341	-0.557298	5.22385
AT4G05470	1.96e-30	2.9e-28	5.7575	-1.70052	4.60268
AT3G36659	2.39e-07	2.63e-06	5.75314	-4.30611	0.969963
AT4G11170	1.2e-18	6.48e-17	5.74429	-4.54803	1.94947
AT4G11880	1.4e-12	3.44e-11	5.73547	-3.89215	1.82809
AT1G80165	0.000118	0.000716	5.72041	-1.7298	1.72351
AT1G04580	0.000252	0.00141276	5.70306	-6.14358	-2.83728
AT1G22110	1.68e-08	2.26e-07	5.69023	-4.42244	0.793083
AT4G10370	0.000381	0.00203882	5.67948	-5.15854	-1.93992
AT1G27020	9.63e-26	9.84e-24	5.67102	2.4583	8.15315
AT2G05530	0.00696385	0.0248653	5.67014	-3.29684	-0.638344
AT1G76210	0.000166	0.00097	5.66553	-4.00695	-0.620321
AT2G40170	1.02e-08	1.42e-07	5.66222	-2.88777	2.37081
AT5G09815	0.000151	0.000891	5.65387	-2.43024	0.968573
AT3G49450	0.000154	0.000906	5.64884	-4.2487	-0.859611
AT1G11070	7.89e-23	6.5e-21	5.64626	-2.0106	3.7798
AT5G66970	0.000235	0.00132494	5.64155	-3.0193	0.29566
AT2G32660	3.26e-19	1.89e-17	5.63993	-4.05934	1.90718
AT5G11870	2.72e-05	0.000192	5.62214	-4.39693	-0.110265
AT5G38550	0.000397	0.00211705	5.61818	-5.10741	-1.9133
AT4G10260	0.000625	0.00314089	5.61605	-4.08212	-0.993187
AT3G28330	4.49e-05	0.000302	5.61446	-4.14583	0.0592693
AT5G66700	6.34e-13	1.62e-11	5.60401	-3.08496	2.69272
AT4G14780	8.78e-07	8.6e-06	5.59722	-4.87779	0.215399
AT2G45220	4.46e-39	1.23e-36	5.58909	-1.2223	4.5508
AT1G08853	0.000459	0.00240215	5.58052	-2.67535	0.483119
AT5G66780	1.79e-15	6.56e-14	5.56881	-2.53715	3.24875
AT2G10553	0.000344	0.00186783	5.54093	-3.34341	-0.11613
AT2G38905	0.000481	0.00250506	5.51897	-2.49789	1.12574
AT1G23201	0.000289	0.00159703	5.51798	-3.83909	-0.583465
AT2G44010	5.12e-09	7.49e-08	5.51386	-3.3216	1.94706
AT5G22600	0.000244	0.00137127	5.51248	-4.66927	-1.38994
AT5G42500	0.00391036	0.0152682	5.50896	-3.87728	-1.58578
AT5G07550	0.000389	0.00207883	5.49119	-3.49651	-0.311068
AT4G13985	0.00118202	0.00545112	5.49027	-4.40536	-1.51141
AT3G27710	0.000101	0.000625	5.48984	-4.78533	-0.741743
AT2G42560	2.72e-06	2.4e-05	5.48766	-4.57571	0.162107
AT5G66870	9.22e-13	2.31e-11	5.47757	-3.76079	1.7594
AT5G02455	1.47e-17	6.95e-16	5.47499	-1.63348	4.092
AT1G15385	0.000371	0.00199699	5.47133	-3.26723	-0.073124
AT5G43580	0	0	5.45727	2.17918	7.65038
AT5G60140	0.00111256	0.00517313	5.45359	-4.38854	-1.46355
AT3G09380	0.000585	0.00296124	5.4531	-3.32142	-0.218936
AT5G61620	0.00260322	0.0107834	5.45254	-3.95648	-1.42415
AT2G03740	0.00790556	0.027721	5.4521	-3.71806	-1.90905
AT4G08535	5.53e-05	0.000363	5.44228	-4.4922	-0.374913
AT2G47550	3.97e-26	4.24e-24	5.43936	-2.38752	3.10445
AT5G55135	0.000732	0.00360218	5.427	-2.84219	0.198622
AT3G04510	4.25e-06	3.61e-05	5.42226	-3.96377	0.667034
AT2G45430	4.5e-40	1.31e-37	5.41038	-1.21419	4.21332
AT1G75945	1.57e-08	2.13e-07	5.39999	-2.05553	2.99522
AT1G68360	0.000543	0.00277591	5.39371	-4.02612	-0.922149
AT5G57380	1.68e-05	0.000124	5.38155	-4.74065	-0.296353
AT5G54040	3.03e-22	2.35e-20	5.36933	-2.96279	2.51349
AT3G22560	3.49e-09	5.23e-08	5.36344	-3.20323	2.07036
AT1G67980	5.57e-06	4.61e-05	5.35065	-3.28423	1.27981
AT1G04560	5.79e-06	4.77e-05	5.33817	-2.83938	1.94449
AT1G14930	0.000728	0.00358508	5.32092	-3.50434	-0.472042
AT5G07330	0.000372	0.00199936	5.31985	-3.60149	0.175115
AT3G07260	3.67e-06	3.16e-05	5.31202	-4.10719	0.700221
AT4G31685	0.00208363	0.00892249	5.30206	-3.17212	-0.459614
AT2G31780	0.000741	0.00364083	5.30201	-4.62147	-1.58917
AT2G46950	9.14e-19	5.02e-17	5.29809	-3.58141	2.07402
AT2G16060	4.22e-38	1.06e-35	5.28719	0.906851	6.28283
AT2G02840	0.00103078	0.00484736	5.28692	-4.32585	-1.37986
AT5G49620	0.00129025	0.00588521	5.26245	-4.49454	-1.60059
AT5G07200	0.000339	0.00184032	5.25516	-4.57439	-0.836279
AT2G25890	0.000112	0.000682	5.23691	-3.36734	0.681127
AT1G08630	1.55e-25	1.53e-23	5.22996	1.74497	7.1106
AT4G31690	0.000962	0.00457042	5.22091	-3.77581	-0.811668
AT1G27461	0.00137826	0.00622801	5.21891	-4.3103	-1.43384
AT1G67100	0.000413	0.00219312	5.21734	-3.93966	-0.259385
AT2G24735	0.000144	0.000854	5.21329	-3.13125	0.759033
AT1G12805	0.000468	0.00244006	5.20571	-3.05352	0.596914
AT1G03445	3.29e-12	7.71e-11	5.20497	-3.4432	2.93165
AT3G17520	2.83e-16	1.17e-14	5.17745	-1.39511	4.33682
AT5G64910	2.39e-14	7.56e-13	5.17018	-1.898	3.31091
AT3G45530	0.00202559	0.00870944	5.16146	-5.08016	-2.31698
AT1G75520	0	5.6e-45	5.15963	-0.45456	4.74099
AT2G46740	3.68e-30	5.34e-28	5.15057	-1.83461	3.33306
AT1G03987	0.00114571	0.00530893	5.14775	-2.06237	0.855043
AT1G67760	5.56e-10	9.47e-09	5.14662	-3.27043	2.01419
AT3G45130	0.00357347	0.0141397	5.14629	-5.51697	-2.9703
AT4G18990	0.000248	0.00139095	5.14535	-4.35783	-0.585677
AT3G22860	1.25e-05	9.58e-05	5.14386	-5.11317	-0.501996
AT1G59670	0.000251	0.00140447	5.13872	-3.6808	0.0883557
AT4G13960	0.00277248	0.0113968	5.13552	-4.83599	-2.17267
AT3G42180	3.89e-14	1.21e-12	5.13345	-4.04541	0.985899
AT3G49620	7.8e-13	1.97e-11	5.1298	1.77452	7.28149
AT1G36060	1.33e-32	2.2e-30	5.12785	-0.338258	4.82407
AT1G12064	0.00178001	0.00779895	5.12298	-3.19891	-0.392637
AT1G78840	0.000459	0.00240246	5.12014	-4.41509	-0.774369
AT1G18290	1.15e-08	1.59e-07	5.11955	-3.37392	1.62686
AT1G24520	0.0026984	0.0111338	5.1107	-3.43843	-0.767765
AT5G65100	0.00237541	0.00995895	5.10159	-4.70707	-1.99456
AT1G60090	0.00588798	0.0216527	5.09053	-4.77581	-2.48032
AT5G13080	6.55e-20	4.1e-18	5.09029	-0.987398	4.38256
AT1G09380	0.00377186	0.014823	5.08297	-4.65527	-2.09925
AT5G07500	0.000341	0.00184873	5.08226	-3.94244	-0.24831
AT5G22200	5.52e-12	1.26e-10	5.08161	-3.1249	2.30162
AT2G32790	0.00208712	0.00893277	5.07895	-3.64024	-0.877066
AT1G20320	0.00214283	0.00914054	5.07752	-4.23347	-1.48247
AT1G30170	0.00623319	0.0226743	5.0701	-4.39487	-2.07991
AT5G23000	1e-18	5.47e-17	5.0636	-2.68812	2.68003
AT5G58660	4.65e-26	4.9e-24	5.06344	-1.75085	3.37005
AT5G15800	0	0	5.06028	-0.235521	4.91191
AT3G23630	1.33e-05	0.000101	5.04845	-4.49196	0.0710418
AT1G02770	9.2e-44	3.84e-41	5.04342	-0.888418	4.29124
AT1G15380	0	4.3e-44	5.03792	1.79314	6.98217
AT5G41765	0.00304176	0.0123333	5.02838	-3.87124	-1.22294
AT5G24820	0.00366554	0.0144592	5.01896	-4.31809	-1.7351
AT5G24220	0.00299882	0.0121926	5.01012	-4.38642	-1.73812
AT4G01500	1.06e-13	3.07e-12	5.00911	-3.39939	1.87487
AT1G60410	0.00262668	0.0108712	5.00563	-4.59604	-1.89708
AT3G26770	0	0	5.00258	0.111159	5.17911
AT5G56795	2.1e-11	4.43e-10	5.00234	-2.35623	2.81148
AT3G04070	0	0	4.98433	-0.0182084	5.0258
AT3G29580	0.00232711	0.00979115	4.97941	-3.82197	-1.08982
AT1G33090	0.00785821	0.0275869	4.97564	-4.80066	-2.60167
AT2G39520	1.53e-10	2.85e-09	4.9743	-1.05845	3.92742
AT5G38344	0.00395779	0.0154235	4.9729	-4.40117	-1.84056
AT3G11150	2.6e-12	6.19e-11	4.97279	-2.83381	2.42307
AT1G65090	3.32e-11	6.76e-10	4.96746	-3.53016	1.55532
AT5G61610	3.47e-12	8.11e-11	4.96623	-3.09805	2.27081
AT2G36690	6.41e-26	6.63e-24	4.96317	-0.249503	4.97489
AT3G01970	8.58e-41	2.63e-38	4.95997	0.297086	5.46794
AT2G45610	0.00880596	0.0303898	4.9408	-4.31698	-2.16383
AT4G07940	0.00263765	0.0109073	4.93855	-3.29684	-0.597873
AT3G44290	0.000719	0.0035464	4.93845	-4.47017	-0.959362
AT4G24340	8.99e-37	1.94e-34	4.93509	-0.968187	4.00995
AT1G27990	0.0038548	0.0150902	4.92976	-3.74761	-0.937503
AT2G39530	0.00447553	0.0171649	4.92218	-3.87426	-1.34929
AT3G56891	0.0150771	0.0476516	4.92025	-3.43024	-1.64359
AT1G68460	1.92e-11	4.09e-10	4.89831	-3.86115	1.33618
AT1G43800	4.04e-20	2.6e-18	4.89597	-1.21086	3.7922
AT2G22750	0.0038962	0.0152198	4.88128	-4.43024	-1.84725
AT2G42140	0.0038962	0.0152198	4.88128	-3.93056	-1.34757
AT5G43590	0.00389994	0.01523	4.87706	-4.72645	-2.14346
AT3G03620	0.000628	0.00315542	4.86686	-4.72756	-1.2091
AT3G27025	1.58e-10	2.94e-09	4.8646	-2.81373	2.33147
AT2G19900	5.4e-08	6.66e-07	4.86369	-4.46549	0.370024
AT1G48130	2.1e-06	1.91e-05	4.85823	-3.20472	1.38739
AT2G44790	0	0	4.854	2.46567	7.3338
AT2G39518	2.45e-40	7.33e-38	4.85359	0.485062	5.37464
AT2G29380	2.99e-08	3.84e-07	4.85315	-3.69619	1.1771
AT3G19890	0.0124842	0.0407654	4.84992	-4.24287	-2.25366
AT4G25845	1.57e-24	1.43e-22	4.83782	-2.80485	2.09928
AT1G51300	0.00591842	0.0217296	4.83199	-4.1977	-1.76188
AT4G18940	3.97e-08	5.01e-07	4.83138	-3.14207	1.49968
AT4G19720	0.00483363	0.0183265	4.82694	-4.47176	-1.95424
AT5G62510	1.37e-07	1.59e-06	4.82503	-3.56021	1.10116
AT3G21351	7.68e-41	2.38e-38	4.81322	0.224354	5.09953
AT1G61810	3.91e-14	1.21e-12	4.80155	-1.07576	3.74349
AT1G18280	1.15e-10	2.19e-09	4.79083	-2.71023	2.09189
AT4G31830	0.00795157	0.0278331	4.77912	-3.25568	-0.940717
AT2G02660	0.0063047	0.0228897	4.76828	-4.3532	-1.92336
AT5G36970	0.00126755	0.00579415	4.76429	-3.93407	-0.598103
AT3G60966	5.99e-10	1.01e-08	4.76392	-3.12696	1.62112
AT5G47590	3.28e-31	5.09e-29	4.76228	-0.3909	4.62956
AT5G45860	6.75e-05	0.000434	4.7541	-2.9665	1.17632
AT3G06436	3.87e-09	5.77e-08	4.75281	-1.30576	3.67559
AT4G25530	0.00545975	0.0203499	4.75118	-5.24462	-2.75813
AT1G08307	0.000106	0.000652	4.74866	-4.60771	-0.638262
AT5G53660	9.7e-05	0.000602	4.74343	-4.3391	-0.355329
AT2G17850	7.12e-13	1.81e-11	4.73797	-2.0571	2.84995
AT1G60720	0.0100245	0.0338474	4.73786	-4.05439	-1.83171
AT1G08320	1.81e-23	1.57e-21	4.72623	-2.1894	2.5126
AT4G07170	0.00554654	0.0206131	4.72491	-1.84527	0.641214
AT5G04075	0.00611802	0.0223346	4.70804	-1.74969	0.703613
AT4G15280	1.11e-15	4.22e-14	4.70486	-2.76609	2.17586
AT5G14180	0	1.4e-45	4.70202	0.0682343	4.83464
AT1G21360	4.01e-20	2.59e-18	4.702	-1.79841	3.01617
AT4G36700	4.35e-10	7.55e-09	4.69435	-2.92319	2.3836
AT5G62490	0.000101	0.000622	4.69065	-3.09809	0.988781
AT3G56350	0.0146161	0.0464676	4.68451	-3.85755	-1.85355
AT2G45135	4.68e-12	1.07e-10	4.67786	-2.88682	2.0972
AT4G39675	6.95e-08	8.4e-07	4.67178	-1.08464	3.53972
AT5G59390	4.85e-06	4.07e-05	4.64959	-4.68872	-0.318058
AT1G05333	0.000193	0.00111178	4.64851	-2.44266	1.41159
AT4G18610	0.00147255	0.00658529	4.62591	-5.23939	-1.95272
AT1G22990	6.7e-08	8.12e-07	4.61365	-2.51967	2.47621
AT4G04972	0.0081603	0.028442	4.60775	-3.4827	-1.11707
AT3G10815	4.75e-41	1.51e-38	4.6035	-0.169552	4.57564
AT2G39415	0.0121822	0.0399031	4.59874	-2.64733	-0.463143
AT3G07000	7.91e-13	1.99e-11	4.59833	-3.75931	1.20887
AT5G44310	1.08e-41	3.63e-39	4.59824	-0.841316	3.83906
AT4G16600	5.41e-06	4.49e-05	4.59393	-4.43808	-0.119444
AT1G08430	3.4e-10	6.02e-09	4.57005	-3.31964	1.29796
AT1G69920	1.31e-17	6.24e-16	4.56596	-0.00973254	4.83521
AT5G01300	2.12e-10	3.89e-09	4.5648	-0.916107	3.84329
AT4G36600	6e-07	6.08e-06	4.54956	-2.65579	1.3396
AT1G06737	0.013479	0.0433995	4.54306	-2.5218	-0.368649
AT3G63020	0.013479	0.0433995	4.54306	-3.54856	-1.3954
AT2G41470	0.00330347	0.0132248	4.53957	-4.44191	-1.41445
AT5G44620	1.49e-11	3.25e-10	4.53751	-4.20869	0.553425
AT2G47270	5.36e-07	5.5e-06	4.53664	-3.30175	1.31166
AT3G54940	3.35e-06	2.91e-05	4.52148	-2.64263	1.63621
AT3G14060	0	0	4.51416	1.38664	5.96096
AT1G08087	0.0023586	0.00990049	4.51091	-3.58424	-0.440798
AT4G11910	9.55e-16	3.65e-14	4.50916	-1.93907	2.62573
AT4G21590	2.59e-21	1.82e-19	4.50861	-1.52025	3.31758
AT5G13330	0	2.68e-43	4.49835	0.711988	5.33767
AT2G21780	8.03e-14	2.36e-12	4.49709	-1.96331	2.6299
AT5G40900	0.00253637	0.010542	4.49051	-3.93547	-0.809519
AT2G20150	1.88e-06	1.74e-05	4.48457	-3.47669	0.994835
AT5G63750	6.8e-06	5.53e-05	4.48242	-4.33222	-0.0657795
AT5G09210	0.0134618	0.0433903	4.48008	-5.0193	-2.83511
AT3G14610	6.17e-43	2.41e-40	4.47741	0.77678	5.31563
AT5G24140	7.45e-06	6.02e-05	4.47458	-4.42135	-0.166353
AT3G30739	0.013622	0.0437437	4.46873	-3.57296	-1.38877
AT2G36890	1.76e-14	5.66e-13	4.45744	-2.31108	2.17174
AT4G13660	1.34e-26	1.46e-24	4.45562	-0.534024	3.98054
AT1G64160	0.000267	0.00148877	4.45415	-3.68254	0.268914
AT4G25140	1.17e-05	9.04e-05	4.43925	-2.36679	1.62445
AT2G39350	2.28e-17	1.05e-15	4.43354	1.73636	6.46295
AT1G24260	0	0	4.43297	1.07228	5.55819
AT2G35300	1.64e-13	4.62e-12	4.4319	0.381809	5.32207
AT3G10320	5.98e-12	1.36e-10	4.42372	-3.29396	1.56152
AT3G14880	0.00558468	0.0207358	4.42339	-4.0561	-1.2303
AT5G24160	5.23e-36	1.06e-33	4.41965	3.78917	8.34868
AT1G73120	0	0	4.41631	4.25824	8.73481
AT2G32460	0.000172	0.00100139	4.40853	-4.43581	-0.593477
AT1G75750	4.63e-30	6.68e-28	4.39183	8.23544	12.6222
AT5G22355	1.25e-06	1.19e-05	4.39128	-4.49118	-0.112166
AT5G61890	1.15e-14	3.82e-13	4.37697	-0.771497	3.91889
AT5G39890	1.21e-25	1.22e-23	4.37167	-0.639638	3.92104
AT1G74010	6.4e-35	1.22e-32	4.35605	0.010687	4.42411
AT5G01050	4.32e-16	1.74e-14	4.3534	-1.78387	2.52678
AT4G11543	0.00057	0.0028953	4.34117	-4.14741	-0.614
AT3G15670	7.51e-07	7.47e-06	4.33565	-1.26931	2.42231
AT1G30700	3.03e-31	4.73e-29	4.33129	0.0396722	4.42099
AT2G41660	2.1e-14	6.7e-13	4.32985	0.471884	4.52378
AT4G15396	0.012987	0.0421404	4.3254	-4.72109	-2.40613
AT2G34020	0.00105073	0.00492633	4.32352	-4.78751	-1.37618
AT1G29195	1.48e-21	1.07e-19	4.32001	-1.43294	3.04205
AT1G79450	7.89e-23	6.5e-21	4.31492	-1.67081	2.75155
AT2G40220	7.77e-05	0.000493	4.31466	-3.78286	0.1629
AT4G00390	5.48e-27	6.26e-25	4.30983	-0.928938	3.44418
AT4G37520	8.61e-33	1.44e-30	4.29756	3.36985	7.82584
AT2G08950	0.0147974	0.0469699	4.29745	-3.17927	-0.938437
AT4G17800	4.73e-14	1.45e-12	4.28748	-0.292981	4.07311
AT2G18050	0	0	4.2816	3.2438	7.60504
AT5G46370	0.00655047	0.0236227	4.27141	-4.57619	-1.776
AT3G51860	1.7e-22	1.36e-20	4.26495	1.71941	6.12558
AT4G13310	0.00299162	0.0121695	4.26442	-4.83864	-1.59183
AT2G45210	6.41e-36	1.29e-33	4.26096	0.109111	4.49988
AT5G16170	7.38e-09	1.05e-07	4.25904	-2.48914	2.10202
AT1G19610	2.13e-37	5.11e-35	4.25217	1.60707	5.95972
AT5G46050	1.26e-40	3.82e-38	4.24769	0.64584	4.94903
AT5G05040	1.36e-09	2.19e-08	4.24534	-1.74709	2.91719
AT4G36260	0	0	4.23781	0.382959	4.68104
AT3G03270	0	0	4.22839	2.70012	7.01141
AT1G55420	3.54e-08	4.5e-07	4.21873	-4.02424	0.356752
AT5G24600	4.75e-31	7.24e-29	4.21161	-0.433884	3.84117
AT5G66985	0.00204509	0.00878239	4.20266	-3.4069	0.0402044
AT1G66600	0.000227	0.00128554	4.19752	-3.25193	0.552353
AT3G13435	0.00870638	0.0300976	4.18043	-2.99838	-0.316908
AT2G33480	7.14e-28	8.64e-26	4.1752	1.59596	5.76981
AT4G32650	1.4e-45	9.26e-43	4.16053	1.55126	5.76778
AT5G38780	1.11e-22	8.99e-21	4.15806	-1.04943	3.25398
AT4G35720	1.35e-06	1.27e-05	4.15559	-2.84051	1.54944
AT4G05755	0.000563	0.00286903	4.15066	-3.39873	0.266436
AT1G76930	0	0	4.14683	4.92396	9.10724
AT3G12460	5.44e-15	1.88e-13	4.13504	-1.58948	2.75313
AT1G33100	0.00259564	0.0107557	4.1326	-4.38207	-1.20545
AT3G62280	0.00751403	0.026548	4.13109	-4.50732	-1.73817
AT4G26200	6.03e-14	1.81e-12	4.12916	-0.55668	4.05088
AT4G28530	0.0119884	0.0393963	4.11813	-4.56268	-2.03918
AT2G23110	8.96e-15	3e-13	4.11564	-0.768964	3.43406
AT5G24080	8.26e-05	0.000521	4.11547	-4.51427	-0.0374044
AT4G31610	3.11e-05	0.000217	4.11507	-4.33961	-0.274611
AT2G05910	4.26e-07	4.45e-06	4.1075	-3.34987	0.991908
AT5G20960	0	0	4.10142	2.03982	6.20452
AT2G27660	7.54e-33	1.27e-30	4.09526	0.788364	5.00497
AT1G61410	1.74e-05	0.000128	4.09215	-3.31248	0.697496
AT2G27880	0.000326	0.00178054	4.08928	-5.11915	-1.40365
AT5G45220	2.28e-13	6.25e-12	4.0874	-2.3171	2.45662
AT3G10450	1.41e-41	4.69e-39	4.08631	1.85345	6.00529
AT5G17430	0.0104343	0.035061	4.08629	-5.0904	-2.4704
AT3G23150	1.51e-34	2.75e-32	4.05775	-0.769659	3.33895
AT5G51780	6.94e-14	2.07e-12	4.05468	-0.135296	3.80286
AT3G12977	6.07e-10	1.03e-08	4.04795	-2.87328	1.44594
AT4G01930	3.99e-06	3.41e-05	4.03288	-4.27636	-0.130896
AT1G08803	6.36e-15	2.17e-13	4.03045	0.633353	4.7247
AT2G18360	1.45e-17	6.85e-16	4.01503	-1.48212	2.76768
AT2G24260	0	0	4.01194	0.788674	4.85583
AT3G27650	1.82e-13	5.1e-12	4.01189	-1.67994	2.37712
AT3G13760	1.07e-05	8.35e-05	4.01184	-4.06991	-0.206364
AT4G33150	8.9e-37	1.94e-34	3.99918	2.04124	6.1289
AT2G29330	2.88e-12	6.81e-11	3.99893	-1.75303	2.56199
AT1G30920	0.0100771	0.0340109	3.99823	-4.33469	-1.66293
AT2G46750	4.12e-20	2.64e-18	3.99521	-1.19727	2.83731
AT1G48000	1.05e-09	1.72e-08	3.99328	-2.11527	2.2011
AT1G69810	1.42e-21	1.02e-19	3.9878	-1.39935	2.65732
AT4G25200	0.00884712	0.0305058	3.98709	-3.37867	-1.12246
AT1G17020	2.14e-21	1.52e-19	3.98127	-0.429175	3.60375
AT4G38410	5.93e-10	1e-08	3.97805	-2.26181	2.0902
AT4G01910	5.65e-19	3.2e-17	3.97782	-2.19476	1.83353
AT2G29740	3.18e-19	1.85e-17	3.96652	-0.909881	3.04849
AT5G48430	1.4e-15	5.23e-14	3.95144	-1.92225	2.06863
AT5G03860	1.63e-25	1.59e-23	3.94262	0.722777	4.69064
AT5G08175	1.83e-37	4.43e-35	3.9398	3.03255	7.02004
AT5G39580	4.36e-23	3.65e-21	3.93153	4.17842	8.19334
AT1G29100	0.00833691	0.0289859	3.92756	-3.55669	-0.741704
AT4G12500	3.79e-08	4.79e-07	3.92707	-1.57483	2.41577
AT1G06757	0.000287	0.001588	3.92434	-1.97903	1.65178
AT3G06435	2.75e-09	4.17e-08	3.92383	-3.30876	1.50001
AT1G09317	0.0126064	0.0411036	3.92294	-2.25516	0.328923
AT1G28360	1.6e-16	6.87e-15	3.92055	-0.364492	3.79894
AT5G55560	1.4e-15	5.23e-14	3.91433	-1.51648	2.77755
AT5G46040	5.89e-06	4.85e-05	3.91321	-3.59911	0.253696
AT4G27970	3.91e-31	6.02e-29	3.91314	-0.0102714	3.99084
AT5G54300	0	7.7e-44	3.90778	3.37922	7.36292
AT1G32560	6.67e-08	8.08e-07	3.89789	-1.37443	3.12829
AT4G24540	9.02e-27	1e-24	3.89548	0.872297	4.78403
AT5G42840	2.87e-07	3.11e-06	3.886	-3.68363	0.427247
AT1G77145	7.62e-16	2.98e-14	3.88359	-0.592942	3.63063
AT3G09450	0.000417	0.00221032	3.88092	-4.50153	-0.721087
AT2G41231	4.34e-05	0.000293	3.87711	-2.38268	1.75848
AT3G57380	2.58e-11	5.35e-10	3.85441	-2.94353	1.07242
AT1G53830	3.82e-17	1.71e-15	3.84575	-1.38667	2.6037
AT5G60760	3.37e-17	1.52e-15	3.84453	-2.12074	2.01574
AT5G12420	1.68e-19	1.01e-17	3.84281	1.42496	5.18047
AT5G51160	0.000454	0.00238502	3.83483	-4.26816	-0.704324
AT1G12010	1.3e-44	5.78e-42	3.82348	0.77859	4.68611
AT5G60260	1.25e-15	4.71e-14	3.82066	-0.358809	3.53649
AT1G61820	2.02e-22	1.61e-20	3.81801	2.70006	6.51084
AT4G26260	4.19e-10	7.29e-09	3.81579	0.142942	4.26109
AT2G27180	0.00775317	0.0272763	3.8155	-3.97555	-0.980372
AT1G68800	0.00038	0.00203568	3.81494	-5.56365	-1.96153
AT1G64010	5.09e-10	8.73e-09	3.8115	-2.70185	1.47622
AT1G15840	1.01e-06	9.78e-06	3.8077	-3.00643	1.19021
AT1G62360	1.12e-17	5.4e-16	3.80156	-0.614373	3.20193
AT5G41761	3.19e-12	7.51e-11	3.80114	0.132861	4.24358
AT1G17710	3.16e-08	4.05e-07	3.7991	-2.19043	1.51499
AT3G48510	2.22e-11	4.67e-10	3.79426	0.982538	5.14521
AT3G19660	1.48e-33	2.57e-31	3.78338	1.19078	5.04182
AT3G46280	1.06e-20	7.15e-19	3.77767	0.109615	3.92208
AT1G55390	3.44e-05	0.000238	3.77592	-3.82579	-0.143385
AT3G13540	5.28e-28	6.52e-26	3.76656	-0.336272	3.49497
AT4G39404	0.000568	0.00288877	3.76365	-1.38169	2.23842
AT4G30270	6.21e-16	2.45e-14	3.7577	6.95424	10.8301
AT2G34110	3.2e-12	7.53e-11	3.75724	-1.67276	2.29543
AT4G19700	3.77e-24	3.39e-22	3.75453	1.70256	5.42681
AT2G36540	4.54e-09	6.69e-08	3.75357	-1.31701	2.4141
AT3G21080	4.45e-15	1.56e-13	3.75112	-0.80431	3.20257
AT4G34970	1e-10	1.92e-09	3.75083	0.579495	4.32713
AT2G43510	5.05e-35	9.78e-33	3.74941	3.81129	7.67452
AT1G30160	2e-14	6.41e-13	3.74917	-1.91246	1.88315
AT1G20900	1.18e-19	7.16e-18	3.74659	-0.40325	3.4833
AT3G24650	1.13e-05	8.75e-05	3.74519	-4.54002	-0.240799
AT5G50790	4.27e-05	0.000288	3.74323	-3.23112	0.981629
AT1G15670	1.63e-42	6.07e-40	3.741	2.75637	6.55795
AT3G25640	3.93e-11	7.93e-10	3.73698	-0.230919	3.57574
AT1G22900	7.83e-43	2.97e-40	3.73445	1.74053	5.51378
AT5G50750	2.31e-11	4.83e-10	3.73021	-2.39116	1.42799
AT1G12200	6.09e-31	9.22e-29	3.72975	1.46047	5.27702
AT4G28390	1.02e-21	7.36e-20	3.72352	1.74187	5.65116
AT5G06570	3.56e-12	8.33e-11	3.71931	-0.398906	3.39624
AT1G12160	2.87e-11	5.89e-10	3.71107	-2.5895	1.20528
AT3G47030	1.08e-11	2.4e-10	3.71023	-1.45023	2.4318
AT4G05100	6.72e-07	6.74e-06	3.70857	1.29478	5.75026
AT5G12030	1.68e-05	0.000125	3.70613	-0.17447	2.90691
AT1G01480	2.57e-18	1.34e-16	3.70572	-0.669895	3.25046
AT2G37290	7.16e-08	8.64e-07	3.70162	-3.83924	0.205185
AT1G65481	0.00180518	0.00789208	3.69439	-3.34283	-0.123508
AT4G02280	7.41e-15	2.51e-13	3.69198	0.946393	4.84615
AT5G18320	0.00818396	0.0285155	3.69053	-4.63512	-1.67582
AT3G02620	7.91e-21	5.35e-19	3.68944	-1.42496	2.41029
AT4G37530	1.09e-23	9.58e-22	3.6774	1.63119	5.48292
AT5G21105	0	0	3.67667	3.97837	7.73966
AT4G21500	2.05e-15	7.47e-14	3.67384	-0.403458	3.31416
AT2G21490	2.73e-05	0.000192	3.67308	-2.27215	1.37919
AT4G32810	1.18e-17	5.66e-16	3.66714	-1.73105	2.0184
AT5G44120	0.00363161	0.0143417	3.66541	-0.0636396	2.34004
AT1G71890	9.43e-12	2.1e-10	3.65906	0.208234	3.91513
AT3G51810	3.66e-06	3.15e-05	3.65683	-0.587285	2.58091
AT3G15534	1.5e-06	1.41e-05	3.6551	-1.47219	2.73461
AT5G62730	2.68e-08	3.48e-07	3.6421	-2.6608	1.68506
AT2G20142	1.1e-18	6e-17	3.63537	1.85424	5.68162
AT4G07895	1.98e-11	4.2e-10	3.63282	1.16515	4.80474
AT2G42610	8.66e-26	8.93e-24	3.6326	0.500842	4.16772
AT5G12330	7.93e-16	3.08e-14	3.6124	-0.324136	3.5237
AT3G26120	0.00704928	0.0251037	3.60261	-4.35758	-1.16742
AT1G08757	0.0148176	0.0470218	3.60224	-3.48828	-0.82644
AT1G66480	3.77e-35	7.42e-33	3.59424	2.58429	6.2737
AT3G57240	4.85e-08	6.03e-07	3.59091	-2.10913	1.61443
AT3G16330	8.21e-12	1.84e-10	3.58809	-0.642141	2.91893
AT4G29230	2.15e-28	2.74e-26	3.5863	-0.807474	2.81532
AT5G53950	1.01e-06	9.83e-06	3.58461	-2.40545	1.37499
AT4G01430	3.96e-16	1.6e-14	3.57819	-1.5884	2.13874
AT4G34210	0.012453	0.0406856	3.56474	-2.62983	0.116064
AT5G04390	6.83e-11	1.34e-09	3.5626	-2.47625	1.16404
AT5G45380	4.4e-34	7.84e-32	3.56091	1.20317	4.82516
AT2G26440	3.66e-29	4.92e-27	3.56047	2.00716	5.66329
AT1G02850	5.79e-10	9.83e-09	3.5549	4.1086	8.08134
AT1G53340	1.19e-10	2.25e-09	3.54663	-1.69257	2.00033
AT3G20395	7.15e-30	1e-27	3.54538	1.27561	4.88946
AT2G41230	1.99e-06	1.82e-05	3.54418	-2.32471	1.57435
AT1G59790	0.0102305	0.0344756	3.54276	-3.92294	-1.14782
AT4G10380	4.27e-23	3.59e-21	3.53662	-0.258696	3.32822
AT1G29050	2.34e-17	1.07e-15	3.53219	3.1597	6.72098
AT1G74000	8.56e-25	7.98e-23	3.52408	0.448827	4.06869
AT1G52191	8.27e-19	4.57e-17	3.5238	2.44608	6.05219
AT1G30650	4.14e-20	2.65e-18	3.52174	-1.13751	2.49625
AT3G48185	9.37e-09	1.32e-07	3.52088	-0.509203	3.4847
AT4G27810	3.97e-13	1.05e-11	3.51874	-0.99872	2.6239
AT1G66800	0.000134	0.000799	3.5133	-3.25747	0.166173
AT4G18170	1.25e-18	6.72e-17	3.50886	2.00463	5.70342
AT4G22810	0.000614	0.0030888	3.50718	-4.20338	-0.939085
AT1G56010	6.24e-37	1.4e-34	3.50497	-0.158756	3.41051
AT1G10070	1.57e-13	4.43e-12	3.50118	3.33013	6.94287
AT4G25110	1.55e-15	5.74e-14	3.49999	-0.853178	2.87141
AT5G48410	4.24e-07	4.44e-06	3.49882	-3.92828	-0.119514
AT2G26150	0.0048862	0.0184997	3.49527	0.187559	3.06216
AT2G18450	1.41e-13	4.02e-12	3.49452	-2.15923	1.40608
AT2G26355	4.44e-43	1.79e-40	3.48724	2.86111	6.40862
AT4G31380	0.000909	0.00435375	3.48698	-1.65034	2.02476
AT1G65610	9.89e-07	9.62e-06	3.48611	-2.43242	1.24012
AT3G45390	1.87e-06	1.72e-05	3.47813	-3.79588	0.406364
AT5G66350	6.99e-21	4.74e-19	3.46985	-0.771742	2.76751
AT5G65080	2.1e-17	9.68e-16	3.46657	-0.786563	2.90439
AT1G08713	0.0139537	0.0446902	3.46462	-2.19082	0.439987
AT4G01920	1.54e-14	5.01e-13	3.46353	-1.90552	1.75939
AT4G39070	0.0118993	0.0391549	3.46135	0.0508374	4.46487
AT1G15330	2.76e-20	1.8e-18	3.4606	-0.115829	3.49645
AT1G62480	6.61e-28	8.04e-26	3.45667	6.46237	10.014
AT2G02680	1.09e-09	1.78e-08	3.4503	-1.46106	1.96802
AT5G10140	3.71e-36	7.68e-34	3.45011	2.38414	5.91937
AT4G28040	1.22e-18	6.57e-17	3.44853	1.82669	5.35857
AT5G36100	2.6e-05	0.000184	3.43223	-3.24286	0.401952
AT4G12870	8.44e-13	2.12e-11	3.42738	0.636366	4.19832
AT1G04660	5.95e-11	1.18e-09	3.42591	-0.880395	2.81385
AT2G38490	1.39e-05	0.000105	3.42512	-3.16275	0.456454
AT5G38340	8.08e-16	3.13e-14	3.42004	-1.89186	1.5482
AT1G65510	2.21e-38	5.7e-36	3.41998	1.88689	5.37663
AT3G54150	8.21e-19	4.55e-17	3.41754	2.10734	5.5366
AT3G01865	0.000335	0.00182272	3.41582	-2.47382	0.917306
AT1G73805	5.86e-22	4.42e-20	3.40485	1.17192	4.63086
AT1G77120	1.14e-10	2.16e-09	3.40178	2.08117	5.55727
AT3G21090	8.36e-23	6.84e-21	3.39263	2.33435	5.84368
AT3G12700	9.65e-39	2.63e-36	3.38272	2.87043	6.3582
AT3G22550	9.36e-25	8.68e-23	3.38191	0.865611	4.26376
AT1G51480	0.0119274	0.0392116	3.38097	-5.30559	-2.4253
AT2G25770	4.47e-12	1.03e-10	3.37796	-0.287075	3.32938
AT5G01675	1.43e-39	4.07e-37	3.3767	1.68601	5.12818
AT1G07620	8.54e-15	2.87e-13	3.37647	-1.37179	2.09314
AT5G44572	5.09e-14	1.54e-12	3.37596	3.22711	6.59079
AT4G06744	2.59e-16	1.08e-14	3.35616	0.0178141	3.36959
AT1G51820	5.37e-07	5.5e-06	3.35153	-1.02639	2.93049
AT4G03460	1.22e-05	9.39e-05	3.34712	-3.94841	-0.255653
AT5G14000	9.26e-16	3.56e-14	3.34652	-1.01457	2.48202
AT5G47600	1.17e-05	9.02e-05	3.34617	-1.74897	1.99867
AT2G25000	8.34e-22	6.16e-20	3.34489	0.580481	3.93948
AT1G02067	4.6e-05	0.000309	3.34172	-0.755666	2.75566
AT2G35950	4.25e-06	3.61e-05	3.34044	-0.841972	2.94651
AT4G04745	1.87e-09	2.95e-08	3.3364	-0.11429	3.18673
AT5G28010	1.45e-18	7.68e-17	3.3361	-0.316413	3.1564
AT1G32780	5.46e-08	6.71e-07	3.33174	0.482834	3.59942
AT3G51910	2.93e-12	6.93e-11	3.32951	0.763997	3.99221
AT2G34080	2.72e-13	7.39e-12	3.32767	-0.721064	2.67927
AT3G20978	0.000855	0.00412949	3.3242	-3.07109	0.34006
AT2G14100	0.0018326	0.00799608	3.3213	-4.02629	-0.62731
AT5G50770	4.96e-06	4.15e-05	3.31849	-1.52899	1.59221
AT5G25820	2.92e-14	9.13e-13	3.31576	-1.48312	1.98436
AT1G57560	5.42e-07	5.55e-06	3.31447	-1.86379	1.62442
AT3G15170	3.06e-05	0.000214	3.31225	-2.59708	0.87071
AT4G05775	1.68e-08	2.26e-07	3.31206	-0.0660733	3.24485
AT5G09440	2.44e-21	1.71e-19	3.31188	4.86893	8.29799
AT3G22240	1.63e-13	4.61e-12	3.30801	1.3248	4.83524
AT3G48640	1.27e-07	1.47e-06	3.30455	0.130101	3.43111
AT1G58410	2.41e-15	8.71e-14	3.30378	-1.73977	1.68478
AT3G02550	2.28e-19	1.35e-17	3.30328	1.81362	5.19704
AT2G41380	2.2e-21	1.55e-19	3.2985	1.98406	5.29831
AT5G12180	0.00353255	0.0140186	3.29437	-4.63234	-1.53468
AT2G36640	0.000113	0.000686	3.28636	-1.39684	1.83201
AT1G72570	0.00757743	0.0267447	3.28329	-3.82564	-0.916194
AT4G39955	1.63e-28	2.1e-26	3.28263	1.27335	4.60338
AT3G13437	7.59e-20	4.7e-18	3.28169	2.81368	6.08614
AT1G33790	3.84e-11	7.78e-10	3.27204	1.47165	4.79711
AT2G40330	1.68e-16	7.19e-15	3.26172	0.778362	4.01999
AT5G05340	0.00311809	0.0125972	3.25694	-3.36065	0.165847
AT5G46260	3.97e-13	1.05e-11	3.255	-2.27594	1.23795
AT3G13432	0.00037	0.00198894	3.25458	-2.29037	0.982438
AT4G38540	2.31e-15	8.35e-14	3.25452	3.78244	7.10244
AT3G28580	6e-12	1.36e-10	3.25043	-1.71598	1.59441
AT3G44695	0.00687782	0.024598	3.24534	-3.80447	-0.831504
AT5G40420	0.00144231	0.00647516	3.24399	-0.749094	1.21742
AT3G04320	0.00481195	0.0182532	3.23349	-3.4754	-0.46543
AT1G65730	2.42e-14	7.64e-13	3.23042	-1.23399	2.01561
AT5G20400	6.44e-30	9.07e-28	3.22092	1.89783	5.20052
AT4G24000	0.00928147	0.0317462	3.21558	-4.22579	-0.684805
AT2G41780	2.78e-07	3.02e-06	3.21415	-1.70389	1.86677
AT4G23550	6.03e-24	5.33e-22	3.19185	2.04252	5.26846
AT4G02270	0.00581695	0.0214241	3.19015	-2.67903	0.03318
AT5G20790	7.33e-05	0.000468	3.18741	-2.71602	0.407002
AT5G24230	7.6e-07	7.55e-06	3.17816	-2.04083	1.0394
AT1G59740	5.95e-15	2.04e-13	3.17	1.86849	4.99829
AT4G22950	6.13e-08	7.47e-07	3.16857	-1.89119	1.33187
AT2G35000	5.64e-19	3.2e-17	3.16272	-0.3757	2.91666
AT1G09537	2.09e-06	1.9e-05	3.15879	-0.978437	2.57687
AT1G58190	1.42e-13	4.03e-12	3.15747	-1.53307	1.76726
AT5G35770	0.00883848	0.0304822	3.15643	-4.3484	-1.47146
AT4G00940	5.82e-10	9.88e-09	3.15515	-1.30034	2.17565
AT1G68250	2.44e-15	8.78e-14	3.15268	2.2735	5.39361
AT1G27670	2.26e-14	7.16e-13	3.14853	-0.153722	3.03635
AT2G41510	2.63e-07	2.87e-06	3.14808	-2.0094	1.09019
AT1G77870	0.00800683	0.0279872	3.14667	-3.77266	-0.869995
AT1G05147	2.42e-10	4.4e-09	3.14157	1.57865	5.07004
AT3G21420	4.29e-18	2.18e-16	3.14064	1.25103	4.45154
AT4G00250	1.52e-08	2.07e-07	3.1404	-1.25177	2.22689
AT5G65165	0.00906173	0.0311173	3.13369	-3.4807	-0.826432
AT5G25770	1.35e-38	3.59e-36	3.12825	2.28529	5.47022
AT5G58400	0.00721521	0.0256155	3.12817	-3.79763	-0.930881
AT1G32170	7.08e-25	6.64e-23	3.11179	2.63611	5.81233
AT3G26210	4.29e-09	6.36e-08	3.11142	1.12577	4.59627
AT2G35810	3.13e-36	6.54e-34	3.10985	2.77827	5.9389
AT5G39610	5.11e-09	7.49e-08	3.10753	-0.196695	2.8407
AT3G23180	1.11e-08	1.54e-07	3.10543	-1.23785	2.11675
AT5G37540	1.99e-16	8.42e-15	3.10525	4.08352	7.26314
AT2G48090	6.01e-11	1.19e-09	3.10108	-0.780835	2.35007
AT2G21820	1.43e-05	0.000108	3.09694	-0.472049	3.49486
AT4G18250	1.21e-13	3.47e-12	3.09602	-0.450556	2.65085
AT2G34360	3.39e-05	0.000234	3.09552	-2.40988	0.894152
AT5G51440	0.000102	0.000632	3.0918	1.95443	4.39728
AT5G03668	3.52e-07	3.75e-06	3.08941	-1.4693	1.4905
AT1G17810	1.89e-05	0.000138	3.08917	-2.38326	1.0419
AT4G13540	1.97e-20	1.31e-18	3.08898	0.919493	4.11888
AT4G35180	7.99e-05	0.000506	3.08771	-1.92051	1.57653
AT2G21840	2.78e-07	3.02e-06	3.08728	-2.3939	1.08936
AT4G25410	7.49e-08	8.99e-07	3.08431	-1.95423	1.40562
AT4G28520	6.14e-05	0.000399	3.077	-0.772177	1.73371
AT3G57130	2.69e-11	5.56e-10	3.07349	-1.93064	1.20682
AT3G11390	0.000412	0.00219114	3.06695	-3.80464	-0.718358
AT4G01140	0.00856763	0.0296645	3.06416	-3.76822	-0.3324
AT1G70510	2.45e-09	3.77e-08	3.05386	-1.70217	1.59659
AT5G56250	4.27e-21	2.95e-19	3.05099	1.68955	4.85577
AT2G36590	1.41e-09	2.27e-08	3.05056	1.17224	4.2029
AT1G62515	1.35e-06	1.27e-05	3.047	7.00376	10.4341
AT1G71770	9.96e-05	0.000617	3.04626	-4.04651	-0.720655
AT5G11530	8.22e-27	9.18e-25	3.04085	1.82664	4.97832
AT3G29810	2.83e-18	1.46e-16	3.03392	1.02052	4.18539
AT2G47770	1.35e-06	1.27e-05	3.03346	2.13389	5.65723
AT1G54100	1.68e-42	6.15e-40	3.03165	5.73332	8.81457
AT1G27980	1.46e-28	1.89e-26	3.03086	2.14135	5.26673
AT1G64110	4.42e-26	4.67e-24	3.03022	-0.0685336	2.99771
AT1G74310	8.83e-06	7.03e-05	3.02337	1.31374	3.96866
AT1G19540	8.76e-18	4.29e-16	3.02307	1.90451	5.08197
AT5G42630	0.000719	0.00354463	3.01946	-3.35278	-0.207197
AT5G16080	2.98e-05	0.000209	3.0129	-0.956178	1.76555
AT4G38545	1.76e-13	4.91e-12	3.01288	3.38542	6.44159
AT1G69930	1.19e-07	1.38e-06	3.01265	1.29941	4.68339
AT5G01490	0.00507387	0.0191355	3.00793	-3.87068	-1.02911
AT4G31354	5.51e-07	5.64e-06	3.00255	-1.70151	1.83832
AT1G16150	4.02e-05	0.000273	2.9969	-3.76944	-0.707703
AT3G14680	1.71e-07	1.94e-06	2.99481	-0.367887	2.66591
AT5G07440	1.18e-14	3.9e-13	2.98835	6.16656	9.27618
AT4G27730	6.59e-22	4.94e-20	2.9855	1.91905	4.9975
AT3G28345	5.14e-11	1.02e-09	2.98495	-0.550852	2.50227
AT2G45360	1.64e-13	4.62e-12	2.98193	0.400163	3.44249
AT5G02030	6.25e-23	5.22e-21	2.97741	2.04647	5.0889
AT1G24530	4.75e-10	8.19e-09	2.97649	2.34751	5.265
AT1G62510	2.52e-06	2.24e-05	2.97119	6.67905	10.0157
AT3G50760	2.74e-10	4.93e-09	2.97019	2.19813	5.28383
AT2G41515	0.00017	0.000992	2.96998	-1.6451	1.1346
AT4G16160	0.000115	0.000698	2.96857	-1.31359	1.51604
AT5G36220	5.96e-16	2.35e-14	2.96263	0.677595	3.7448
AT4G00870	1.82e-05	0.000134	2.96171	-2.72753	0.314374
AT3G26220	2.21e-37	5.24e-35	2.96072	2.03285	5.04624
AT3G04181	0.00326299	0.013093	2.96	-2.40246	0.686367
AT5G02490	8.37e-06	6.71e-05	2.95781	2.9574	5.50075
AT4G32870	9.52e-09	1.34e-07	2.95382	1.8481	5.0788
AT2G31160	3.51e-05	0.000242	2.95067	-1.72539	1.72801
AT1G60110	0.00934479	0.0319286	2.948	-4.47612	-1.65614
AT3G41761	0.00507779	0.0191443	2.9448	-0.439446	2.82485
AT4G15400	0.0141429	0.0451886	2.94302	-4.25191	-1.60224
AT3G16410	2.91e-14	9.13e-13	2.93825	1.44915	4.5564
AT3G47210	1.93e-05	0.000141	2.93695	-3.24362	0.0436569
AT4G30670	7.14e-08	8.61e-07	2.92806	0.954666	3.77236
AT1G23380	1.56e-11	3.38e-10	2.92759	0.677847	3.73428
AT3G23560	5.46e-26	5.7e-24	2.92303	2.81974	5.84274
AT2G45830	6.39e-16	2.52e-14	2.90966	0.704803	3.69502
AT3G26230	2.6e-29	3.52e-27	2.90922	1.31277	4.28538
AT5G43420	2.04e-21	1.45e-19	2.90675	2.2644	5.21659
AT5G10278	9.09e-06	7.22e-05	2.9064	-3.76132	-0.832083
AT5G43290	4.15e-07	4.36e-06	2.90357	-1.21385	1.68803
AT2G05380	4.03e-27	4.65e-25	2.90069	9.65035	12.6119
AT2G34070	3.73e-13	9.92e-12	2.89828	3.67024	6.73526
AT2G33710	4.87e-26	5.11e-24	2.89645	1.14948	4.10376
AT3G61900	0.00116822	0.00539962	2.89036	-1.59147	1.4468
AT3G11402	2.15e-10	3.94e-09	2.88411	-1.27132	1.68823
AT3G51600	4.89e-37	1.11e-34	2.87768	8.08513	11.009
AT5G01210	1.89e-16	8.04e-15	2.87582	3.49143	6.3879
AT5G01215	2.03e-16	8.56e-15	2.87516	3.49865	6.39422
AT2G28190	3.22e-34	5.82e-32	2.87391	5.89579	8.85993
AT5G35760	0.00285116	0.0116845	2.87251	-2.53118	0.281863
AT1G70140	8.42e-18	4.13e-16	2.87153	0.900854	3.87612
AT1G12950	5.3e-07	5.43e-06	2.86951	-0.838213	2.26569
AT5G60250	1.98e-17	9.15e-16	2.86706	-0.733369	2.26825
AT5G50760	1.56e-07	1.78e-06	2.86232	-0.635182	2.59252
AT4G23493	0.00269096	0.011105	2.85581	-1.69903	0.830444
AT4G08150	6.1e-14	1.83e-12	2.8514	0.876291	3.74989
AT4G29140	5.8e-13	1.49e-11	2.84427	1.50821	4.54957
AT5G62240	8.6e-07	8.44e-06	2.84049	-2.18854	0.703791
AT5G52640	5.51e-05	0.000362	2.83595	2.59662	4.82112
AT3G13790	1.62e-09	2.57e-08	2.83431	3.91113	6.70522
AT5G65510	2.91e-05	0.000204	2.83045	-2.81267	0.166613
AT3G24420	1.98e-09	3.1e-08	2.81823	3.42184	6.08456
AT1G61840	0.0128079	0.0416428	2.81385	-4.62844	-2.09503
AT2G28120	5.12e-10	8.77e-09	2.80495	1.52032	4.59002
AT4G37220	0.00869029	0.0300463	2.80439	3.00675	5.81534
AT5G06530	0.00603963	0.0220963	2.80158	2.54815	5.69276
AT3G11340	1.11e-05	8.64e-05	2.79788	-0.281884	2.95172
AT5G57550	4.47e-06	3.78e-05	2.79745	1.59358	4.87709
AT1G12520	8.25e-37	1.83e-34	2.79616	4.33166	7.21066
AT1G15040	3.84e-15	1.36e-13	2.7951	2.19777	5.15757
AT3G51060	4.08e-11	8.22e-10	2.78634	-0.857247	1.9597
AT3G30180	9.24e-08	1.1e-06	2.78297	0.912355	3.59314
AT5G11920	0.0127715	0.0415412	2.77821	-4.37432	-1.84091
AT4G21903	7.27e-08	8.76e-07	2.77236	-0.788177	2.11031
AT1G79770	1.58e-05	0.000118	2.76931	-1.183	1.63747
AT1G58400	3.66e-11	7.41e-10	2.76851	-0.883951	2.02023
AT5G11210	0.00168699	0.00743576	2.76779	-4.51503	-1.62591
AT3G53480	6.87e-08	8.31e-07	2.76535	-0.893645	1.71334
AT1G62300	8.33e-14	2.43e-12	2.7615	3.44822	6.15584
AT4G30190	6.35e-10	1.07e-08	2.75673	4.91575	7.60887
AT1G30740	6.9e-08	8.34e-07	2.7544	-1.79448	1.17498
AT3G05690	1.95e-19	1.16e-17	2.75219	0.936106	3.72672
AT4G13130	0.00302301	0.012275	2.74924	-4.15374	-1.30909
AT4G12480	5.56e-07	5.67e-06	2.74713	3.93499	6.78593
AT2G16890	4.48e-06	3.79e-05	2.74511	-0.263663	2.32878
AT5G25810	0.00219813	0.00934693	2.74254	-1.37503	2.81186
AT4G22770	9.18e-07	8.97e-06	2.73629	0.538359	3.30635
AT2G31990	1.16e-20	7.78e-19	2.73296	0.454189	3.25387
AT4G15530	5.27e-15	1.83e-13	2.73059	4.18229	7.02911
AT2G26560	2.08e-08	2.74e-07	2.72358	4.46157	7.08499
AT5G60910	2.2e-09	3.41e-08	2.71915	-0.88661	1.92646
AT1G14870	1.15e-18	6.24e-17	2.71856	5.28696	8.06006
AT4G24110	3.09e-15	1.11e-13	2.71758	4.2817	7.06693
AT4G12400	0.000204	0.00116858	2.71686	0.927294	3.37899
AT2G04050	1.9e-08	2.54e-07	2.71003	-0.147073	2.66384
AT3G59190	0.00474953	0.0180642	2.7071	-3.63564	-0.822017
AT1G69310	3.97e-15	1.4e-13	2.70303	0.269928	3.01772
AT1G73260	1.07e-13	3.1e-12	2.7012	1.59979	4.30321
AT5G57655	7.28e-20	4.52e-18	2.70058	6.18519	8.89984
AT2G29995	3.92e-28	4.89e-26	2.70013	1.63674	4.39992
AT4G23560	2.88e-06	2.53e-05	2.69991	-2.53892	0.257076
AT1G53633	5.34e-05	0.000352	2.69352	0.385717	3.55906
AT4G37870	0	0	2.69218	6.1016	8.84722
AT4G19810	6.93e-10	1.16e-08	2.69045	0.793323	3.54731
AT1G12780	4.23e-20	2.7e-18	2.6864	5.57277	8.26909
AT1G34460	1.44e-14	4.72e-13	2.68421	-1.94698	0.797429
AT3G14990	2.91e-10	5.2e-09	2.68126	7.11251	9.73373
AT3G22930	8.72e-16	3.36e-14	2.67811	-0.0267811	2.76143
AT4G12050	0.00968316	0.0328966	2.67462	-4.39594	-1.4056
AT2G21260	1.16e-08	1.61e-07	2.67089	-0.752183	2.1755
AT1G60730	5.28e-07	5.42e-06	2.66782	3.45515	6.27721
AT5G11410	1.68e-07	1.91e-06	2.66224	-0.170189	2.56884
AT1G69600	7.96e-07	7.88e-06	2.65956	-1.73649	1.04039
AT5G03670	2.12e-07	2.36e-06	2.64514	-0.443287	2.10493
AT3G01570	7.79e-06	6.28e-05	2.6432	0.802934	3.26012
AT3G29035	0.000117	0.000711	2.64194	-0.989662	2.33423
AT3G57700	1.37e-12	3.39e-11	2.6387	0.31142	2.98529
AT5G03680	1.31e-13	3.72e-12	2.63795	-0.456203	2.27315
AT2G29060	3.02e-06	2.64e-05	2.63363	-2.17552	0.57815
AT1G76980	7.17e-28	8.64e-26	2.63321	1.81824	4.50706
AT2G25260	2.69e-05	0.00019	2.63305	-1.97109	0.996884
AT4G36880	1.01e-10	1.93e-09	2.63003	-0.48846	2.19282
AT3G50470	3.42e-07	3.65e-06	2.62838	-0.578154	2.33817
AT1G11362	0.00484083	0.0183509	2.62687	-1.36943	1.41906
AT5G65683	7.59e-12	1.71e-10	2.62477	1.14523	3.71714
AT5G05220	6.08e-06	5.01e-05	2.62408	1.10729	4.00344
AT5G36907	0.00116641	0.00539353	2.61176	-1.79696	1.38287
AT3G16150	6.15e-12	1.39e-10	2.61143	0.38383	3.07234
AT5G47560	5.88e-07	5.97e-06	2.60855	4.96865	7.75464
AT4G10270	2.86e-07	3.09e-06	2.60656	0.725867	3.30675
AT3G23290	3.68e-09	5.51e-08	2.60142	0.552984	3.36828
AT5G38200	2.78e-10	4.99e-09	2.60061	0.675185	3.21464
AT5G10625	2.3e-08	3.02e-07	2.59408	1.05785	3.78234
AT5G24640	0.0142039	0.0453298	2.59312	-2.29437	0.45327
AT2G34340	1.55e-06	1.45e-05	2.59103	-0.937224	1.67584
AT5G64120	7.14e-20	4.45e-18	2.59009	4.84394	7.49612
AT3G26330	1.37e-05	0.000104	2.5835	-0.23976	2.27692
AT3G59220	2.34e-05	0.000168	2.58193	0.0478101	2.53544
AT4G11650	1.08e-18	5.9e-17	2.58186	1.1773	3.80197
AT5G25756	0.00644249	0.0233027	2.57908	-2.41127	0.302385
AT5G24270	2.55e-06	2.27e-05	2.57858	-0.328667	2.3692
AT1G22360	0	0	2.57249	4.81542	7.44774
AT2G36270	1.4e-14	4.61e-13	2.57214	1.12142	3.74122
AT4G02380	4.41e-15	1.55e-13	2.57088	7.90424	10.546
AT3G15820	1.6e-25	1.58e-23	2.56529	3.80335	6.43862
AT1G05300	1.72e-09	2.73e-08	2.56512	1.15007	3.65146
AT2G37980	3.42e-07	3.65e-06	2.56254	-0.850577	1.6313
AT5G42330	7.48e-15	2.53e-13	2.56133	1.61802	4.20311
AT4G35060	0.000887	0.00426644	2.55877	0.582726	3.00146
AT3G58270	9.35e-19	5.12e-17	2.55723	0.544488	3.15365
AT2G41800	0.000372	0.00199914	2.55675	-1.51584	1.52926
AT3G20100	4.26e-15	1.5e-13	2.5565	1.96347	4.54438
AT1G18270	5.63e-14	1.7e-12	2.55324	3.35331	5.99664
AT5G52400	0.000129	0.000776	2.55254	-1.32206	1.49912
AT1G14860	1.92e-21	1.37e-19	2.55224	1.15656	3.77625
AT1G77380	1.39e-11	3.04e-10	2.55117	-0.426662	2.19086
AT5G66830	0.0103968	0.0349532	2.5464	-3.50076	-0.572097
AT2G34960	2.47e-13	6.73e-12	2.54171	0.117568	2.70175
AT1G17960	0.00142537	0.00641099	2.5412	-2.73984	0.172025
AT3G05327	0.0103592	0.0348463	2.54096	-2.74783	-0.164143
AT1G55050	0.000264	0.00147392	2.54033	-3.90568	-0.986467
AT3G07730	1.31e-16	5.65e-15	2.53951	-0.204851	2.39214
AT4G18360	2.67e-07	2.91e-06	2.53699	-0.77868	1.84444
AT3G13433	0.0102424	0.0345061	2.53697	-1.54569	1.14813
AT3G13080	1.2e-34	2.24e-32	2.53646	3.64247	6.25621
AT2G47190	1.4e-05	0.000105	2.53508	-1.98807	0.692245
AT5G17330	2.37e-13	6.48e-12	2.53296	2.27881	4.86918
AT1G05753	1e-07	1.18e-06	2.53275	2.72835	5.52392
AT1G62790	6.4e-44	2.74e-41	2.52569	4.49455	7.074
AT1G48500	0.00594059	0.02179	2.52484	-3.29287	-0.594259
AT1G35910	0.00460551	0.017591	2.52181	-2.12331	0.392067
AT4G35770	3.52e-25	3.4e-23	2.52087	6.70979	9.28011
AT2G46990	0.00902359	0.0310039	2.51895	-2.62695	-0.0102431
AT1G62420	2.38e-13	6.51e-12	2.51821	0.769192	3.34382
AT1G53690	1.99e-06	1.83e-05	2.51791	-0.13766	2.56158
AT5G48170	3.73e-10	6.55e-09	2.50954	-0.446275	2.1847
AT3G28500	0.00106348	0.00497839	2.50835	-1.9929	0.820885
AT1G48740	2.33e-07	2.57e-06	2.50668	-1.60336	1.10632
AT2G02010	9.88e-08	1.17e-06	2.50222	0.962092	3.62241
AT2G21180	1.9e-11	4.06e-10	2.49907	1.85007	4.43034
AT1G26930	3.02e-18	1.55e-16	2.49373	1.98886	4.55159
AT4G18210	5.39e-13	1.4e-11	2.49341	1.98742	4.47468
AT3G57020	3.5e-05	0.000241	2.48495	4.09651	6.99847
AT1G08940	3.25e-25	3.17e-23	2.48391	2.71439	5.25112
AT4G16690	4.19e-25	4e-23	2.48366	3.39305	5.95677
AT4G08285	1.75e-11	3.75e-10	2.48297	1.45113	4.06403
AT3G06260	0.0060073	0.0219947	2.47925	-4.01653	-0.969751
AT5G17800	0.00227753	0.00961352	2.47362	-2.46467	-0.031504
AT1G09740	7.58e-25	7.09e-23	2.47242	2.66967	5.20538
AT5G59340	2.7e-11	5.58e-10	2.471	0.641692	3.23769
AT5G43660	8.81e-06	7.02e-05	2.47075	-2.05861	0.788796
AT1G63440	1.23e-17	5.9e-16	2.47054	-0.403937	2.1182
AT4G21400	3.97e-10	6.95e-09	2.47046	2.37011	4.8261
AT2G44910	1e-09	1.64e-08	2.4701	0.371018	2.97715
AT4G38400	2.55e-13	6.95e-12	2.46972	4.23342	6.83429
AT3G51000	3.71e-25	3.55e-23	2.46626	3.57708	6.11211
AT2G18060	1.79e-08	2.4e-07	2.46377	-0.993542	1.49095
AT1G09297	9.68e-09	1.36e-07	2.46372	1.69685	4.29876
AT2G29420	9.92e-10	1.63e-08	2.4591	5.86966	8.54227
AT3G50740	9.66e-16	3.69e-14	2.45462	4.48755	7.04218
AT4G38420	5.43e-38	1.35e-35	2.45319	3.76445	6.27615
AT3G13450	3.1e-16	1.26e-14	2.45136	5.33138	7.81385
AT2G20880	7.18e-05	0.000458	2.44899	2.36549	5.09153
AT2G08340	7.42e-10	1.24e-08	2.44397	6.01977	8.66742
AT1G14890	1.07e-20	7.19e-19	2.43643	4.12721	6.64233
AT5G39220	1.48e-09	2.37e-08	2.43582	-0.69249	1.81044
AT5G60610	5.54e-10	9.46e-09	2.43533	-0.676199	1.82159
AT3G51540	1.25e-05	9.57e-05	2.43458	-2.14575	0.399484
AT3G26690	5.66e-18	2.82e-16	2.43347	3.50737	5.9938
AT3G26320	3.81e-07	4.03e-06	2.43164	0.0118349	2.72723
AT4G30430	7.18e-14	2.12e-12	2.43011	1.47075	4.02226
AT5G40780	2.4e-08	3.13e-07	2.42892	2.85878	5.28267
AT5G57785	1.62e-05	0.00012	2.42862	3.19026	5.403
AT1G22500	1.14e-11	2.51e-10	2.42602	3.09857	5.68005
AT2G18150	6.75e-06	5.5e-05	2.42437	-1.44761	1.06882
AT2G31560	1.12e-07	1.31e-06	2.42075	2.93212	5.47637
AT1G62290	3.75e-38	9.56e-36	2.41312	3.19676	5.6691
AT3G44970	8.32e-08	9.94e-07	2.41194	2.88644	5.17098
AT1G60060	0.00534352	0.0199874	2.41008	-1.85173	1.21326
AT5G07680	2.36e-08	3.09e-07	2.40771	-0.717922	1.78453
AT2G25680	6.85e-06	5.57e-05	2.40302	0.069863	2.69195
AT5G47550	2.23e-15	8.09e-14	2.40109	3.11723	5.59684
AT5G64905	5.46e-08	6.71e-07	2.40077	0.853767	3.35672
AT5G24090	0.000122	0.000738	2.40055	-0.378781	2.53416
AT5G05320	1.95e-09	3.06e-08	2.39647	1.23426	3.64776
AT1G72830	1.35e-18	7.18e-17	2.39591	-0.00220875	2.45203
AT2G29750	0.00353768	0.0140247	2.39201	-2.82333	-0.107496
AT4G08770	0.00326841	0.0131126	2.39074	-1.26563	0.867662
AT5G17860	4.46e-16	1.79e-14	2.38979	2.41936	4.84217
AT4G22070	0.00259287	0.0107478	2.38887	-3.58101	-1.05154
AT5G13380	0.00423292	0.0163458	2.38793	-3.26122	-0.605866
AT1G18570	5.47e-10	9.36e-09	2.38553	3.71977	6.09663
AT3G50940	0.000547	0.00279775	2.38445	-2.38081	0.560411
AT3G26200	1.05e-05	8.24e-05	2.38156	0.57525	2.80744
AT3G04085	0.000305	0.00167623	2.38014	0.239384	2.76448
AT4G11350	0.00148824	0.00664686	2.37923	-1.79697	1.27334
AT1G68880	0.000109	0.000665	2.37842	-1.53129	0.878701
AT3G46150	0.0109267	0.0364515	2.37421	-1.56774	1.0124
AT2G31980	2.65e-05	0.000188	2.37388	0.587651	2.92375
AT5G23230	2.04e-08	2.7e-07	2.37333	0.509483	3.05427
AT5G12380	0.000338	0.00183505	2.37151	-1.2259	1.52985
AT4G25707	5.24e-11	1.04e-09	2.37134	-0.0852355	2.37133
AT2G39200	2.14e-12	5.14e-11	2.3697	2.39859	4.87564
AT3G48020	0.000622	0.00312789	2.3694	-0.898143	1.7388
AT4G22390	2.24e-09	3.48e-08	2.36731	-0.711269	1.71713
AT5G39050	1.58e-06	1.48e-05	2.36729	3.29739	5.79665
AT4G15236	3.91e-10	6.85e-09	2.36589	-1.12464	1.24689
AT4G21320	1.95e-05	0.000143	2.36161	-0.416969	2.15813
AT2G32530	9.31e-08	1.1e-06	2.35607	1.31139	3.70026
AT1G62380	9.38e-18	4.57e-16	2.35345	6.80155	9.20474
AT2G19800	0.000856	0.00413127	2.35279	5.30824	8.38418
AT5G05965	0.000843	0.00408437	2.35228	-0.559245	1.62446
AT5G11320	1.8e-05	0.000133	2.35207	-1.98343	0.593943
AT1G28580	3.01e-27	3.5e-25	2.35109	4.65952	7.07597
AT5G44390	2.09e-05	0.000152	2.35051	-1.41889	1.20905
AT5G08960	6.45e-06	5.28e-05	2.34984	1.06126	3.40824
AT3G43430	1.41e-10	2.65e-09	2.34761	0.989478	3.41963
AT3G49210	1.61e-11	3.47e-10	2.3454	0.790307	3.15181
AT5G37490	0.0139687	0.0447266	2.34413	-2.98865	-0.0419196
AT5G53970	6.98e-05	0.000448	2.34243	3.55649	6.02298
AT1G30220	1.44e-07	1.65e-06	2.34172	-0.837503	1.56163
AT1G49000	3.67e-07	3.89e-06	2.34078	0.770117	3.31026
AT3G46690	6.91e-10	1.16e-08	2.3393	0.271707	2.62954
AT5G01935	1.05e-05	8.19e-05	2.33725	-0.942675	1.44316
AT1G02065	1.12e-15	4.24e-14	2.3371	-0.1373	2.27043
AT5G40100	0.000142	0.000848	2.33666	-2.65997	0.0158411
AT2G02930	9.81e-11	1.88e-09	2.33123	2.82455	5.24008
AT5G38530	2.24e-10	4.09e-09	2.32563	3.85	6.27361
AT2G43400	1.78e-16	7.61e-15	2.32449	3.61602	6.01339
AT1G74790	7.13e-13	1.81e-11	2.32403	3.71716	6.13422
AT2G47260	2.48e-19	1.46e-17	2.32189	0.920191	3.31608
AT3G53230	2.86e-10	5.12e-09	2.32168	1.57161	3.87384
AT2G22680	2.62e-11	5.44e-10	2.3187	1.14627	3.51777
AT4G36430	0.00307982	0.0124717	2.31736	-2.53836	0.203195
AT4G16563	3.1e-05	0.000216	2.31443	3.80944	6.51639
AT1G29110	9.79e-06	7.72e-05	2.31355	0.268213	2.86024
AT5G14780	6.45e-12	1.46e-10	2.31304	5.70296	8.08371
AT1G51960	0.00036	0.00194211	2.31256	-2.03889	0.443852
AT1G09930	0.00547591	0.0203976	2.30793	-3.26566	-0.834675
AT3G44400	1.88e-15	6.88e-14	2.30724	0.364255	2.7831
AT1G50420	2.73e-19	1.6e-17	2.30662	1.51389	3.89715
AT4G27480	2.53e-09	3.87e-08	2.30474	0.572008	3.00177
AT2G43700	1.72e-06	1.6e-05	2.30454	-1.17555	1.09098
AT2G20560	0.00143427	0.00644384	2.30421	1.8931	3.68315
AT4G21920	8.74e-08	1.04e-06	2.3022	0.901126	3.37559
AT5G65170	2.74e-10	4.93e-09	2.29946	-0.479647	1.89261
AT3G29034	2.64e-13	7.17e-12	2.29527	1.37599	3.71372
AT1G08830	1.65e-20	1.1e-18	2.29477	6.09463	8.48432
AT1G14780	3.67e-06	3.17e-05	2.2934	1.09345	3.57663
AT1G27030	1.25e-12	3.09e-11	2.29265	2.31546	4.67888
AT1G62810	2.45e-18	1.28e-16	2.29182	2.14804	4.49347
AT3G50630	1.6e-11	3.45e-10	2.28939	2.09506	4.44985
AT1G55810	5.26e-14	1.58e-12	2.28886	3.32522	5.74211
AT4G14640	0.00509862	0.0192062	2.28399	-2.33982	-0.0300037
AT1G58590	6.89e-12	1.55e-10	2.28311	1.77157	4.18065
AT2G30140	2.79e-22	2.18e-20	2.2831	4.18088	6.53614
AT1G10770	0.0091483	0.0313567	2.28199	0.0149885	2.94309
AT4G25810	4.66e-14	1.43e-12	2.28098	5.06991	7.46917
AT5G44700	4.7e-06	3.95e-05	2.27851	-1.79411	0.472425
AT4G31615	0.000386	0.0020643	2.27627	-2.31883	0.172342
AT2G15480	1.23e-08	1.71e-07	2.27562	3.34242	5.64375
AT5G01720	7.29e-12	1.64e-10	2.27487	2.86198	5.25159
AT1G11740	0.000666	0.00331843	2.27347	-1.53224	0.848612
AT4G34510	0.000328	0.00179027	2.27139	-1.74388	0.907418
AT1G49240	0	0	2.27127	6.50641	8.84124
AT5G37740	1.15e-09	1.87e-08	2.26993	3.03377	5.42901
AT2G03110	0.00612363	0.0223463	2.26934	-3.22783	-0.714049
AT5G09800	3.95e-06	3.38e-05	2.2674	1.27326	3.72279
AT1G05400	0.00436827	0.0168122	2.26734	-2.11027	0.480442
AT4G39360	0.00395378	0.0154104	2.26462	-1.73441	1.25043
AT5G40090	0.000893	0.00428796	2.26271	-2.41518	0.243143
AT1G74650	4.09e-06	3.49e-05	2.25951	0.511984	2.65134
AT2G16790	9.08e-15	3.04e-13	2.259	0.852125	3.16164
AT1G48660	0.00550118	0.0204823	2.25702	-3.12318	-0.803524
AT1G13520	0.0158318	0.0496801	2.25652	-2.17465	0.818686
AT1G56250	3.86e-11	7.82e-10	2.25554	2.46346	4.75403
AT3G03280	0.000882	0.00424837	2.25202	-0.322639	1.8633
AT1G28660	4.92e-08	6.11e-07	2.24896	2.42686	4.88219
AT1G29090	0.0054349	0.0202791	2.24812	-1.36097	0.92897
AT5G12270	0.00588998	0.0216557	2.24734	-2.34579	0.177402
AT2G37760	6.69e-18	3.31e-16	2.24599	3.95988	6.30313
AT4G01350	0.000678	0.00336875	2.24071	-2.9935	-0.618297
AT5G39520	4.86e-07	5.03e-06	2.23858	-0.373088	1.89504
AT3G09440	7.94e-05	0.000503	2.23856	5.2153	7.13955
AT4G19880	1.73e-09	2.74e-08	2.23686	4.60886	6.92095
AT2G44370	1.17e-10	2.23e-09	2.23431	0.896197	3.23003
AT1G05570	3.72e-12	8.67e-11	2.23382	1.78798	4.14924
AT2G19910	3.72e-08	4.72e-07	2.23368	-0.445158	1.9017
AT2G27390	0.000161	0.000944	2.2308	0.253424	2.77032
AT4G19230	2.27e-13	6.23e-12	2.22592	2.74851	5.02242
AT5G57220	5.15e-06	4.29e-05	2.2258	4.20517	6.4309
AT5G20480	1.26e-14	4.16e-13	2.2226	1.35663	3.59891
AT1G14200	7.15e-05	0.000457	2.22162	3.22011	5.28309
AT5G12880	1.24e-05	9.5e-05	2.22159	0.00101843	2.26664
AT2G25090	4.91e-07	5.08e-06	2.22129	-0.172444	2.04122
AT1G67105	4.11e-09	6.11e-08	2.21823	1.56593	3.8579
AT1G73680	4.35e-21	2.99e-19	2.21813	3.67386	5.94478
AT5G61430	0.00551092	0.0205095	2.21724	-2.69228	-0.0992881
AT4G12382	0.00711744	0.0253092	2.21536	-2.48434	-0.0223207
AT3G27220	6.35e-12	1.44e-10	2.21515	1.10641	3.36956
AT4G23680	1.99e-12	4.8e-11	2.21433	4.41994	6.72531
AT5G61820	1.42e-14	4.64e-13	2.2133	6.42199	8.75087
AT4G14690	0.00892844	0.030738	2.21196	1.32612	3.70805
AT1G29280	1.26e-10	2.38e-09	2.21065	0.707467	2.9639
AT4G01720	2.73e-11	5.63e-10	2.20232	2.12986	4.34733
AT2G28960	0.0127333	0.0414588	2.20147	-4.146	-1.74198
AT5G47960	9.1e-15	3.04e-13	2.20062	1.59837	3.88157
AT1G21400	6.44e-10	1.08e-08	2.19973	4.01936	6.26167
AT3G23410	5.12e-19	2.93e-17	2.19783	2.71325	4.95217
AT5G09165	0.0156767	0.0492446	2.19642	-0.741768	1.625
AT5G08360	1.26e-06	1.2e-05	2.19484	-0.401595	2.00987
AT1G08217	0.0031079	0.0125686	2.19363	-1.00649	1.20714
AT5G65640	1.92e-13	5.34e-12	2.19093	1.70675	3.94546
AT4G10020	1.14e-06	1.1e-05	2.19034	-0.803044	1.40394
AT3G14230	1.2e-29	1.65e-27	2.18896	5.00621	7.26907
AT3G53210	1.5e-10	2.8e-09	2.18725	1.31106	3.50652
AT2G24692	0.0142467	0.0454364	2.18625	-1.72755	0.76491
AT5G10340	0.00738551	0.0261358	2.18487	-2.68045	-0.127795
AT1G04157	5.9e-09	8.55e-08	2.18288	2.99328	5.202
AT5G52830	6.5e-05	0.00042	2.18083	-0.285154	2.15815
AT4G24026	1.83e-05	0.000135	2.18014	0.338231	2.61969
AT3G20960	1.61e-09	2.57e-08	2.17838	-0.639509	1.59719
AT5G63625	0.00212317	0.00907103	2.17532	-1.24604	1.54396
AT4G24025	0.00205348	0.00881372	2.17425	-0.201365	2.16013
AT4G24150	0.000143	0.000852	2.17267	-2.05698	0.272602
AT1G29160	6.44e-07	6.49e-06	2.17234	0.389344	2.71137
AT5G11360	0.00525088	0.0196957	2.17113	-1.82951	0.790486
AT2G37770	5.27e-07	5.41e-06	2.1705	3.40023	5.80277
AT4G28190	1.04e-08	1.46e-07	2.16996	2.60205	4.84911
AT1G76090	9.1e-12	2.03e-10	2.16961	4.86059	7.15914
AT5G44910	2.43e-06	2.18e-05	2.16945	0.843611	3.0669
AT1G05000	7.06e-05	0.000452	2.16864	0.678821	2.8838
AT3G02610	0.00053	0.00272138	2.16534	-1.82148	0.479829
AT5G64900	3.38e-06	2.93e-05	2.1653	0.71614	3.048
AT4G33420	5.56e-11	1.1e-09	2.16392	3.05367	5.33883
AT5G24030	5.21e-09	7.61e-08	2.16286	4.66926	6.90927
AT1G79680	2.58e-06	2.29e-05	2.16245	0.75095	2.80622
AT5G27920	2.94e-10	5.24e-09	2.16237	2.44926	4.71607
AT5G05790	0.00161794	0.00716535	2.1614	-0.391803	1.43351
AT5G06720	0.000891	0.00428338	2.16137	-2.08123	0.221168
AT5G35940	8.78e-06	7e-05	2.15992	-0.954528	1.31062
AT1G21910	2.19e-08	2.88e-07	2.15984	3.51456	5.68099
AT1G30270	5.31e-16	2.11e-14	2.15902	3.51442	5.7385
AT1G52855	3.46e-06	3e-05	2.15821	0.875302	3.14211
AT5G56870	2.07e-06	1.89e-05	2.15692	4.26578	6.40257
AT1G07985	0.00168547	0.00743041	2.15662	0.274671	2.50087
AT1G22440	1.3e-06	1.23e-05	2.15579	-1.3207	0.918608
AT5G04000	0.00347362	0.0138169	2.15415	-1.49057	0.836061
AT4G03320	3.89e-05	0.000265	2.15238	0.763611	3.10246
AT5G65600	4.61e-07	4.8e-06	2.14997	0.0408749	2.17413
AT5G00785	0.00149719	0.00668199	2.14816	0.218874	2.46923
AT2G29500	5.55e-05	0.000364	2.14564	2.00175	3.93416
AT3G04720	2.19e-14	6.94e-13	2.145	4.32426	6.5292
AT3G48300	0.0121424	0.0397998	2.14465	-3.32922	-1.13309
AT5G25910	2.49e-07	2.73e-06	2.14361	-1.02413	1.20825
AT1G61740	1.43e-23	1.25e-21	2.14016	5.14866	7.36023
AT5G45730	3.58e-05	0.000246	2.13714	-1.51026	0.931233
AT4G30250	0.00415178	0.0160612	2.13501	-1.71273	0.486634
AT3G48000	7.81e-34	1.37e-31	2.13383	6.89013	9.07705
AT1G51270	7.38e-06	5.97e-05	2.1328	1.9247	4.25105
AT5G56370	4.85e-14	1.48e-12	2.13227	0.663389	2.87712
AT5G62180	3.91e-11	7.9e-10	2.13164	0.986789	3.17472
AT1G10550	0.0103827	0.0349155	2.12812	0.703253	3.78254
AT4G07095	0.00350489	0.0139207	2.12524	-0.793773	1.7268
AT3G48700	0.013452	0.0433802	2.125	-0.0674372	2.53676
AT4G21620	6.95e-29	9.25e-27	2.12468	6.57982	8.76861
AT3G14640	0.010947	0.0364909	2.12457	-3.4457	-0.94687
AT5G01740	0.00227558	0.0096086	2.1172	1.10041	3.49408
AT2G25780	6.75e-06	5.5e-05	2.11349	0.185095	2.48861
AT5G20230	7.79e-14	2.29e-12	2.11299	8.84985	10.984
AT5G10200	2.36e-17	1.07e-15	2.1122	2.09443	4.24073
AT1G06753	3.56e-05	0.000244	2.11017	0.753975	2.97269
AT2G37130	4.93e-06	4.13e-05	2.10684	3.72746	5.85571
AT3G54420	5.71e-10	9.7e-09	2.10556	2.43217	4.6075
AT5G01040	1.87e-07	2.1e-06	2.10422	3.52765	5.74369
AT5G07220	6.02e-13	1.55e-11	2.10388	4.91647	7.10382
AT2G37750	1.09e-07	1.29e-06	2.10368	0.70884	2.88062
AT4G12730	1.01e-13	2.94e-12	2.10058	5.26456	7.47618
AT1G56145	6.26e-12	1.42e-10	2.10057	1.47564	3.66728
AT4G09420	3.26e-08	4.17e-07	2.09925	0.792823	3.02491
AT1G62710	0.0109196	0.036441	2.09903	0.0107524	2.62728
AT4G31355	5.17e-09	7.57e-08	2.09826	0.505624	2.65182
AT3G54140	7.97e-13	2.01e-11	2.09705	4.0263	6.15083
AT5G11260	0.000156	0.000919	2.0969	1.80245	3.68029
AT1G52890	0.000209	0.00118935	2.09403	3.58941	6.1045
AT3G44120	0.000853	0.00412155	2.09385	-2.17595	0.138069
AT1G07160	1.61e-11	3.48e-10	2.09103	0.398422	2.54323
AT2G17770	0.0110686	0.0368183	2.08812	-1.68052	0.435542
AT5G50360	0.00279648	0.0114857	2.08427	0.24789	2.92006
AT2G38250	1.55e-10	2.87e-09	2.08229	1.43584	3.64128
AT4G15210	0.00232146	0.00977337	2.07976	-1.6189	0.944356
AT2G22470	2.72e-08	3.53e-07	2.07807	4.28583	6.44244
AT1G75170	3.13e-09	4.72e-08	2.07785	2.3959	4.56123
AT5G23810	6.45e-05	0.000417	2.07617	-0.135558	2.00076
AT5G37550	0.00161368	0.00715039	2.07394	0.788316	2.98435
AT1G72680	1.27e-11	2.78e-10	2.07315	4.36103	6.51654
AT5G66480	7.6e-11	1.48e-09	2.07251	2.04704	4.17746
AT1G03905	1.54e-09	2.45e-08	2.07232	0.518844	2.71498
AT3G52480	2.32e-10	4.22e-09	2.072	1.67292	3.84969
AT1G74290	0.00109795	0.00512093	2.0718	-1.01991	1.07981
AT5G63090	0.00177928	0.00779713	2.07173	-0.510284	1.43139
AT5G07820	4.8e-14	1.46e-12	2.07164	0.504953	2.64465
AT1G09420	2.71e-12	6.43e-11	2.07055	2.33159	4.4197
AT5G44610	0.000519	0.00267186	2.07027	0.436613	2.59754
AT2G18120	0.00466252	0.0177779	2.06978	-1.14612	1.1489
AT1G08230	8.42e-12	1.89e-10	2.06849	2.47637	4.56017
AT2G39710	8.45e-09	1.19e-07	2.06831	1.75577	3.91286
AT5G07100	1.5e-07	1.72e-06	2.06586	2.73413	4.92056
AT4G39410	5.47e-08	6.72e-07	2.06385	-0.3169	1.81098
AT5G39850	1.37e-07	1.59e-06	2.0603	2.38918	4.48324
AT5G67490	4.5e-20	2.86e-18	2.05789	5.21849	7.34551
AT3G19930	1.7e-15	6.28e-14	2.05718	4.84212	6.92609
AT1G59960	7.95e-20	4.89e-18	2.05656	2.87794	4.98321
AT5G67488	7.02e-20	4.38e-18	2.05626	4.89739	7.02272
AT3G52710	2.86e-12	6.78e-11	2.0559	4.20545	6.27073
AT5G61490	0.00451813	0.0173091	2.05403	-1.63758	0.901592
AT3G18250	0.00414356	0.0160391	2.05385	-0.17859	1.90165
AT3G15620	2.18e-06	1.97e-05	2.05247	1.69389	3.96999
AT2G27389	1.3e-05	9.9e-05	2.05109	0.157495	2.33794
AT1G04540	0.00534116	0.0199817	2.05024	-2.42002	-0.0726496
AT1G64563	1.28e-05	9.77e-05	2.04901	-1.40803	0.795497
AT5G64510	0.00135023	0.00611848	2.04889	-0.399049	1.57494
AT4G17245	4.45e-09	6.57e-08	2.04677	4.80231	6.90196
AT1G13710	0.00296366	0.0120679	2.04622	1.1004	3.55992
AT2G38860	1.38e-05	0.000105	2.04578	4.00289	6.11818
AT1G11080	0.00642154	0.0232373	2.04556	0.101653	2.09032
AT4G08505	5.51e-08	6.76e-07	2.04434	1.453	3.56388
AT3G61560	8.55e-13	2.14e-11	2.04324	2.0298	4.16602
AT4G06415	0.00435498	0.016769	2.03964	-0.859566	1.23983
AT5G60460	2.94e-10	5.24e-09	2.03824	2.30436	4.36073
AT4G17243	0.00926855	0.0317105	2.03718	0.392609	2.41125
AT1G09421	3.67e-12	8.58e-11	2.03614	3.01456	5.08549
AT3G08040	0.00353599	0.0140234	2.03292	-2.52291	-0.282565
AT3G62150	8.25e-06	6.63e-05	2.03276	3.07919	5.32466
AT1G05700	0.000808	0.00392874	2.03265	-2.92896	-0.754061
AT1G30720	1.73e-07	1.96e-06	2.03204	4.05564	6.20686
AT5G06595	0.00145803	0.00653313	2.02645	0.301849	2.39886
AT5G04205	0.00584794	0.0215251	2.02522	-1.32319	0.710243
AT3G52460	3.96e-06	3.4e-05	2.02509	-0.546375	1.49748
AT4G36670	1.96e-11	4.17e-10	2.02327	4.92187	7.00642
AT1G07610	5.31e-06	4.41e-05	2.02136	4.59308	6.62233
AT5G53370	1.33e-06	1.25e-05	2.02062	4.45301	6.56524
AT5G49520	5.13e-22	3.9e-20	2.01946	3.77072	5.86121
AT3G08970	0.00140547	0.00633087	2.01905	-0.000433	1.75407
AT3G09965	0.000898	0.00430882	2.01666	-0.372357	1.71349
AT5G60270	2.14e-12	5.13e-11	2.01617	2.5411	4.64549
AT1G02920	1.11e-08	1.54e-07	2.01504	5.36916	7.51711
AT3G62270	1.96e-10	3.6e-09	2.01468	0.56777	2.64883
AT5G58340	2.86e-13	7.74e-12	2.01289	2.89121	4.94615
AT1G59970	1.88e-13	5.25e-12	2.00892	2.88645	4.98384
AT2G38400	2.44e-09	3.75e-08	2.00858	4.98484	7.01983
AT5G49690	0.00103711	0.00486907	2.00727	-1.20541	1.22758
AT2G30840	0.00028	0.00155321	2.00677	-1.36305	0.870187
AT1G65390	8.1e-09	1.15e-07	2.0058	5.14857	7.22606
AT2G26650	2.27e-09	3.51e-08	2.00419	2.08704	4.09426
AT5G67080	1.09e-05	8.48e-05	2.00372	0.304501	2.46671
AT2G32150	5.98e-06	4.92e-05	2.00168	7.67659	9.70534
AT3G10500	1.17e-20	7.86e-19	2.00103	2.5041	4.55529
AT1G21120	1.53e-05	0.000115	2.00029	3.38874	5.34247
AT2G38530	5.76e-13	1.48e-11	1.99534	6.53831	8.58293
AT2G45510	8.38e-11	1.62e-09	1.99411	1.41057	3.45414
AT3G55290	0.000178	0.00103183	1.9917	0.78214	3.09356
AT2G46440	0.000208	0.00118698	1.99133	-0.86569	1.22891
AT4G28230	2.04e-14	6.53e-13	1.99084	2.85979	4.94778
AT3G05630	3.42e-07	3.65e-06	1.99072	-0.564834	1.54008
AT2G45570	1.07e-06	1.03e-05	1.989	-0.432699	1.60242
AT5G39090	0.00016	0.000937	1.98892	-1.61003	0.520567
AT5G65210	1.64e-15	6.04e-14	1.98787	1.64768	3.70446
AT3G09350	0.000239	0.001345	1.98775	2.4513	4.24066
AT4G27450	2.08e-05	0.000151	1.98661	5.19108	7.16275
AT5G16960	0.00382019	0.0149813	1.98652	0.419537	2.96588
AT2G21850	1.64e-07	1.86e-06	1.98492	-0.589938	1.43689
AT4G09920	0.00515631	0.019392	1.98176	-2.4384	-0.449428
AT4G11890	4.12e-07	4.33e-06	1.98097	1.98628	4.04806
AT4G36380	4.57e-05	0.000307	1.97878	0.816554	2.83667
AT2G31945	5.03e-05	0.000334	1.97855	2.52653	4.61888
AT2G45080	0.000112	0.000682	1.97677	0.572233	2.55134
AT3G51430	1.57e-12	3.86e-11	1.97654	2.60985	4.64248
AT5G04310	6.66e-06	5.44e-05	1.97632	0.625891	2.78444
AT4G30280	1.82e-11	3.9e-10	1.97432	6.46029	8.52049
AT5G63600	4.11e-09	6.11e-08	1.97347	0.884468	2.87835
AT1G20120	1.92e-05	0.00014	1.97274	0.0098472	1.9812
AT5G50200	5.67e-07	5.78e-06	1.97267	2.87073	4.77618
AT2G21188	0.00207156	0.00887715	1.97084	-0.116204	2.021
AT1G49832	0.000114	0.000691	1.96852	0.0717313	2.08501
AT2G47780	0.0002	0.00114805	1.96424	1.9676	4.22127
AT3G22200	1.21e-09	1.96e-08	1.96291	6.28152	8.30487
AT4G28330	7.78e-05	0.000494	1.96256	-0.638306	1.41693
AT3G60450	2.06e-06	1.88e-05	1.96041	3.1405	5.08068
AT1G47840	1.71e-08	2.3e-07	1.95978	-0.512126	1.51511
AT2G23030	0.00261569	0.0108332	1.95945	1.65222	4.16399
AT1G07630	2.11e-14	6.73e-13	1.95635	3.1922	5.2118
AT3G06630	0.00068	0.00337596	1.95597	-1.28062	0.634342
AT5G41070	2.65e-09	4.04e-08	1.95534	1.55644	3.5823
AT4G22710	5.95e-07	6.03e-06	1.95524	3.23261	5.17515
AT1G71400	2.16e-09	3.35e-08	1.95391	1.3792	3.35713
AT1G07390	2.91e-07	3.14e-06	1.95345	-0.80285	1.29257
AT1G64710	3.27e-09	4.92e-08	1.95332	5.31357	7.26072
AT5G56240	2.34e-17	1.07e-15	1.95276	3.11301	5.15211
AT4G16820	0.00126793	0.00579436	1.94965	-1.66118	0.421841
AT4G27980	0.0035005	0.0139101	1.94855	-1.49561	0.350904
AT1G65970	2.61e-09	3.98e-08	1.94825	3.36494	5.42993
AT2G26170	6.84e-11	1.34e-09	1.94755	2.05222	4.08961
AT3G50010	0.00603034	0.022069	1.94733	-3.00905	-0.46759
AT3G57670	2.1e-06	1.91e-05	1.9461	-0.768377	1.21357
AT5G43980	0.000154	0.000908	1.94519	-0.393497	1.62285
AT5G18310	3.5e-26	3.77e-24	1.94472	4.17342	6.17603
AT4G36990	1.5e-05	0.000113	1.94106	4.45347	6.61503
AT4G21120	7.34e-08	8.83e-07	1.93707	-0.115074	1.9448
AT2G47800	0.000503	0.00260051	1.93667	2.10809	4.33059
AT1G04220	1.83e-05	0.000134	1.93649	0.489669	2.44491
AT1G23040	2.61e-12	6.21e-11	1.93509	1.59078	3.56649
AT5G18840	1.15e-06	1.11e-05	1.93354	2.00938	4.13472
AT5G19550	1.72e-15	6.33e-14	1.93343	4.00412	5.99532
AT3G24500	0.00823952	0.0286885	1.93167	3.38872	5.01479
AT2G40390	3.04e-05	0.000213	1.9315	-0.328755	1.75144
AT2G25940	0.00283513	0.0116235	1.93095	-2.2435	-0.129728
AT4G38620	1.74e-07	1.97e-06	1.92855	2.19624	4.09171
AT3G59700	6.35e-08	7.72e-07	1.92581	-0.296917	1.67501
AT1G02310	0.010118	0.0341392	1.92548	-2.62352	-0.17116
AT5G07830	2.21e-18	1.16e-16	1.92296	2.5891	4.55705
AT3G22160	1.4e-10	2.63e-09	1.92249	1.85272	3.8726
AT2G28630	3.71e-10	6.52e-09	1.92221	3.99877	5.96534
AT5G12170	6.82e-06	5.55e-05	1.92177	2.66193	4.5757
AT5G44160	0.000914	0.00437337	1.92062	-1.8304	0.406694
AT1G64660	5.4e-08	6.65e-07	1.91999	2.94647	5.01564
AT4G14040	3.82e-20	2.47e-18	1.91927	6.14059	8.13771
AT5G08870	5.16e-05	0.000342	1.91829	3.27489	5.32957
AT2G36380	6.32e-09	9.1e-08	1.91761	3.71569	5.69244
AT2G01530	0.000111	0.000677	1.9113	2.17911	4.08742
AT3G05937	6.64e-07	6.68e-06	1.91126	2.21652	4.28559
AT1G04247	2.17e-05	0.000157	1.90568	-0.305749	1.60778
AT5G60630	8.03e-07	7.94e-06	1.90544	1.40772	3.36814
AT2G43520	5.5e-12	1.26e-10	1.90374	3.50634	5.44368
AT2G13555	0.000297	0.00163834	1.90363	2.15149	4.13377
AT1G03090	3.16e-09	4.77e-08	1.8983	5.16968	7.11261
AT5G38565	0.00106673	0.00499267	1.89769	-1.58457	0.349606
AT5G64700	4.68e-07	4.87e-06	1.8968	0.11017	2.07206
AT2G02990	0.012753	0.0415035	1.89631	0.095394	1.49013
AT1G08213	0.00529874	0.0198598	1.89537	-0.594128	1.31626
AT3G04570	0.00982399	0.033296	1.89533	-2.56688	-0.6
AT2G14170	2.78e-09	4.21e-08	1.89411	4.83847	6.79287
AT3G12500	1.18e-05	9.09e-05	1.89298	1.15075	2.98547
AT5G44820	0.00103523	0.00486448	1.8929	-1.5421	0.462129
AT1G18382	4.09e-06	3.49e-05	1.89213	2.72501	4.60393
AT5G44380	3.06e-12	7.21e-11	1.89048	1.03657	2.97157
AT4G39580	5.82e-08	7.11e-07	1.88974	2.12747	4.03138
AT1G33102	7.25e-05	0.000463	1.88209	0.619405	2.49496
AT3G10985	1.89e-13	5.26e-12	1.88087	7.06047	8.99638
AT1G05023	0.0043748	0.0168319	1.88072	1.05527	2.98475
AT4G15230	2.23e-05	0.000161	1.88045	0.0845936	1.98547
AT2G02390	1.39e-10	2.61e-09	1.87946	4.29459	6.24388
AT3G02480	0.0020049	0.00863277	1.87885	3.55634	5.87555
AT1G01010	2.69e-06	2.38e-05	1.87855	0.789872	2.68127
AT1G21980	1.93e-06	1.77e-05	1.87835	2.55677	4.55209
AT1G18390	1.8e-07	2.03e-06	1.87784	2.80535	4.67397
AT1G70170	0.003554	0.0140765	1.87546	-1.50313	0.728558
AT3G55370	4.88e-10	8.39e-09	1.8752	1.569	3.46593
AT4G21534	1.53e-15	5.69e-14	1.87463	2.50167	4.42306
AT5G51470	0.00361141	0.0142689	1.87388	-2.23984	-0.393342
AT4G24120	1.9e-18	1e-16	1.87196	2.13367	4.07526
AT1G55020	5.95e-21	4.06e-19	1.87165	2.08218	4.02098
AT5G53030	5.36e-09	7.81e-08	1.8685	0.613046	2.56675
AT4G01680	0.00110844	0.00515892	1.86557	-1.13519	0.793413
AT1G31820	5.81e-14	1.74e-12	1.86474	1.44083	3.35878
AT2G09350	2.06e-06	1.88e-05	1.86325	1.93822	3.95117
AT4G12080	8.3e-12	1.86e-10	1.86318	0.778027	2.71293
AT2G36970	6.23e-06	5.11e-05	1.86092	1.5301	3.62156
AT1G05340	1.06e-07	1.25e-06	1.85794	5.06026	7.07852
AT2G45760	0.0023012	0.00969994	1.85758	-0.0192109	1.82719
AT3G23790	2.21e-11	4.64e-10	1.85676	1.73682	3.67702
AT2G14878	4.25e-08	5.33e-07	1.85632	4.25769	6.23831
AT1G33030	0.00124831	0.00571978	1.8545	-1.34337	0.582443
AT1G02220	1.24e-05	9.48e-05	1.85301	0.0211881	2.00409
AT4G31620	0.00518441	0.0194795	1.85267	-1.86026	-0.107742
AT3G47600	4.1e-12	9.5e-11	1.8501	2.10912	3.99265
AT5G51040	1.05e-16	4.54e-15	1.84794	4.47527	6.36352
AT1G02340	0.00214794	0.0091607	1.84771	0.450759	2.54403
AT4G23015	5.31e-08	6.54e-07	1.84691	5.41465	7.30973
AT1G21110	4.98e-05	0.000332	1.84647	3.21836	5.06907
AT1G34420	9.86e-10	1.62e-08	1.84496	-0.121045	1.80924
AT5G07355	2.14e-05	0.000155	1.84383	-1.38634	0.453541
AT4G34180	1.18e-21	8.56e-20	1.84381	5.65253	7.55385
AT1G30110	1.1e-05	8.52e-05	1.84328	2.25673	4.27892
AT5G26280	1.89e-12	4.58e-11	1.84221	4.6689	6.56981
AT2G19330	0.000603	0.00304384	1.8383	-0.89876	1.01016
AT2G42350	0.000206	0.00117577	1.83808	0.872879	2.87543
AT5G44585	1.38e-06	1.31e-05	1.8358	2.00435	3.86124
AT1G34060	0.000487	0.00253216	1.83517	-0.280992	1.49364
AT5G05110	1.6e-23	1.39e-21	1.83273	3.79502	5.68349
AT5G65390	0.00038	0.00203732	1.83055	3.17174	5.30719
AT1G63840	3e-06	2.63e-05	1.82967	3.03296	4.94018
AT2G16700	3.15e-09	4.76e-08	1.82689	4.16963	6.10975
AT2G47140	2.42e-05	0.000173	1.82615	0.0994359	2.01512
AT5G10300	4.68e-05	0.000314	1.8242	2.21383	4.24826
AT4G13180	3.42e-08	4.37e-07	1.82273	5.17528	7.14359
AT1G55850	0.00223444	0.00947291	1.82178	4.85596	7.01927
AT1G69490	0.00837653	0.0290944	1.81929	1.67653	4.0888
AT1G34750	3.67e-08	4.65e-07	1.81891	3.24896	5.1985
AT5G05440	5.63e-13	1.46e-11	1.81658	4.58297	6.4316
AT4G34030	3.75e-07	3.97e-06	1.81631	4.80118	6.58766
AT1G80050	0.00168412	0.00742581	1.81625	1.81078	3.50379
AT5G17760	7.39e-05	0.000471	1.81624	1.97693	3.72879
AT5G42460	7.79e-11	1.51e-09	1.81522	0.98551	2.85376
AT5G65690	1.13e-05	8.74e-05	1.81492	-1.00833	0.876371
AT2G42360	8.01e-06	6.45e-05	1.81346	2.08289	4.09495
AT1G17250	1.9e-05	0.000139	1.81294	-0.733935	1.15367
AT5G57685	0.000717	0.00353684	1.81221	0.97853	2.87157
AT1G77640	3.68e-06	3.17e-05	1.8119	2.24806	4.08073
AT3G06860	8.13e-14	2.38e-12	1.81005	4.37392	6.23762
AT1G31350	5.54e-09	8.06e-08	1.80894	3.19436	5.1135
AT5G11520	1.88e-08	2.51e-07	1.80714	5.17204	7.057
AT4G09830	2.94e-13	7.94e-12	1.80714	5.14152	7.02193
AT1G10340	6.19e-07	6.26e-06	1.80694	1.60272	3.51391
AT3G20250	7.03e-14	2.09e-12	1.80683	2.42945	4.30659
AT2G36630	0.00125069	0.00572854	1.80673	2.98827	4.66838
AT3G05075	1.93e-05	0.000141	1.8067	2.15489	3.96251
AT1G56150	2.32e-06	2.08e-05	1.80657	2.4399	4.40808
AT3G11550	3.66e-05	0.000251	1.80474	-0.135911	1.72943
AT5G07990	6.5e-06	5.32e-05	1.80463	0.802231	2.64802
AT1G09430	2.92e-16	1.2e-14	1.80297	5.03006	6.90067
AT3G21250	1.73e-11	3.71e-10	1.80121	3.12881	4.96845
AT1G29640	0.000679	0.00337369	1.80071	0.346861	2.37869
AT5G19740	1.91e-06	1.76e-05	1.79865	1.25049	3.05003
AT2G29950	0.00018	0.00104176	1.79766	-0.25701	1.72047
AT1G72140	5.41e-13	1.41e-11	1.79697	1.50481	3.38945
AT2G38640	0.00245225	0.0102439	1.79531	2.96276	4.66265
AT5G03700	3.33e-07	3.56e-06	1.79401	1.98837	3.90617
AT3G22840	0.0117081	0.0386218	1.78984	0.840405	2.76059
AT1G09970	6.2e-09	8.94e-08	1.78967	6.64357	8.45311
AT5G03615	0.00382545	0.0149947	1.78823	3.00868	4.72741
AT4G32150	3.46e-10	6.12e-09	1.78475	5.95856	7.84537
AT5G18780	6.47e-05	0.000419	1.78425	0.059152	1.87775
AT4G12735	0.00599185	0.0219547	1.7828	0.401278	2.32335
AT5G65610	3.42e-08	4.36e-07	1.78064	2.08052	3.96917
AT1G64740	6.49e-11	1.28e-09	1.78024	4.21447	6.08563
AT4G15975	2.05e-06	1.87e-05	1.7788	1.82239	3.62615
AT1G79360	2.31e-05	0.000166	1.77842	0.859967	2.73621
AT3G03470	9.45e-05	0.000588	1.77706	2.47861	4.24124
AT4G15070	0.000123	0.00074	1.77643	-0.675957	1.20095
AT3G63010	2.82e-06	2.48e-05	1.77636	2.55189	4.3446
AT5G58375	5.18e-19	2.95e-17	1.77553	4.23636	6.07371
AT5G64260	8.22e-14	2.4e-12	1.77447	7.80471	9.62677
AT1G69760	9.29e-08	1.1e-06	1.77435	2.89848	4.72403
AT2G47180	0.0158808	0.0498081	1.77406	2.26952	4.80525
AT4G37022	0.00787825	0.0276412	1.77367	0.143264	1.97622
AT1G53625	0.000107	0.000659	1.7728	0.364699	2.2469
AT5G53290	1.1e-06	1.06e-05	1.77226	0.915655	2.75332
AT5G63030	7.25e-27	8.13e-25	1.77154	4.61375	6.44619
AT1G21100	0.000323	0.00176266	1.77037	4.48291	6.19903
AT1G53180	0.000336	0.00182947	1.76736	-0.892345	1.09304
AT5G05400	0.00155472	0.00691063	1.76727	-2.05504	-0.190871
AT5G14920	0.0034978	0.0139017	1.76566	5.47996	7.58423
AT4G22730	2.16e-06	1.96e-05	1.76377	0.231326	2.04842
AT4G09030	9.92e-17	4.31e-15	1.76355	4.96894	6.78715
AT1G17065	9.54e-07	9.3e-06	1.76094	2.17783	3.9901
AT4G31405	2.34e-07	2.58e-06	1.75959	1.21305	3.04635
AT1G63930	0.000132	0.00079	1.75864	-0.927798	0.943061
AT2G30400	0.0123955	0.0405142	1.75841	-2.26651	-0.353039
AT3G09390	0.000465	0.00242749	1.75831	9.57848	11.4864
AT4G20460	2.62e-05	0.000185	1.75816	0.23844	1.96637
AT3G27870	5.26e-15	1.83e-13	1.75787	0.690668	2.50767
AT1G07590	0.00038	0.00203472	1.75671	6.9817	8.82004
AT2G27990	0.00407131	0.0157922	1.75439	-1.70052	0.102631
AT2G13550	3.97e-12	9.22e-11	1.7537	1.47324	3.28763
AT5G04330	9.95e-07	9.67e-06	1.75277	0.0301155	1.80897
AT5G49700	0.000701	0.00346638	1.75262	1.02336	3.04437
AT5G53895	0.000716	0.00353344	1.74629	0.169522	1.96799
AT1G10400	3.2e-09	4.82e-08	1.74348	2.28983	4.08747
AT1G17060	3.38e-06	2.93e-05	1.74335	1.75987	3.56228
AT1G56120	2.13e-05	0.000154	1.74098	-1.08125	0.816032
AT4G40070	0.000121	0.000731	1.73843	0.879239	2.72602
AT1G44100	1.6e-22	1.28e-20	1.7377	3.72679	5.52044
AT2G01540	6.44e-16	2.53e-14	1.73622	2.57833	4.37412
AT4G15960	0.00146227	0.00654851	1.73475	-0.446375	1.20778
AT1G76965	1.17e-07	1.37e-06	1.73356	2.07358	3.89399
AT3G54580	0.012409	0.0405527	1.73284	-0.230216	1.02294
AT4G09035	4.58e-18	2.32e-16	1.73257	5.77096	7.5635
AT1G55910	1.02e-05	8.04e-05	1.73231	2.22005	4.10691
AT1G73810	0.000189	0.00108706	1.73149	-0.388906	1.39164
AT5G15130	0.000653	0.003262	1.73107	-1.41203	0.351619
AT5G10820	8.85e-06	7.05e-05	1.73084	1.55642	3.23789
AT4G37370	0.000112	0.000682	1.72977	3.57613	5.44479
AT3G61990	2.06e-06	1.87e-05	1.72783	2.03987	3.83594
AT4G33560	0.00234677	0.00985594	1.72773	1.54477	3.27048
AT1G34210	6.54e-14	1.95e-12	1.72747	3.3456	5.12519
AT4G33070	3.2e-05	0.000223	1.7254	-0.927468	0.869053
AT2G23620	0.000245	0.00137376	1.72518	-0.140966	1.61338
AT3G18830	6.87e-09	9.85e-08	1.72508	6.34117	8.09016
AT5G12010	1.37e-05	0.000103	1.72106	4.32055	6.20814
AT3G60520	8.71e-05	0.000546	1.72067	3.17771	5.11665
AT5G65613	2.45e-06	2.19e-05	1.71957	2.95411	4.83135
AT1G05710	2.88e-08	3.71e-07	1.71828	1.73717	3.55638
AT5G06740	0.00951806	0.0324176	1.71788	-2.3904	-0.690976
AT5G18270	1.81e-12	4.4e-11	1.71397	1.29856	3.08426
AT4G02700	0.00103567	0.00486473	1.71361	-0.241619	1.38699
AT5G01100	1.86e-05	0.000137	1.71307	4.35874	6.27657
AT5G13370	2.36e-06	2.12e-05	1.71286	3.81526	5.6828
AT1G70670	2.46e-06	2.2e-05	1.71241	2.93182	4.67679
AT5G40240	1.54e-05	0.000115	1.71173	1.53114	3.40114
AT4G23010	2e-09	3.13e-08	1.71081	4.44432	6.20068
AT1G55920	0.00059	0.00298502	1.71007	4.15858	6.17763
AT3G03240	0.0151474	0.0478302	1.7062	-2.09496	-0.18609
AT1G03470	9.41e-07	9.18e-06	1.70617	3.3885	5.20889
AT5G57320	4.77e-05	0.000319	1.70382	-1.81855	-0.0186635
AT5G18170	3.81e-09	5.7e-08	1.70297	5.42674	7.17282
AT5G27600	2.62e-10	4.74e-09	1.70214	3.36284	5.14738
AT1G23550	1.11e-11	2.47e-10	1.70137	1.61168	3.38211
AT1G06153	0.00559779	0.0207781	1.69843	1.08801	2.80521
AT1G03620	5.45e-05	0.000359	1.69673	-1.09043	0.699648
AT3G14280	0.0035674	0.0141203	1.69582	-0.808352	1.01171
AT2G41375	3.46e-05	0.000239	1.69572	2.13551	3.84064
AT5G39590	7.38e-19	4.13e-17	1.69498	5.78462	7.5477
AT2G40420	1.98e-08	2.62e-07	1.69481	3.44359	5.1432
AT1G14040	7.95e-05	0.000504	1.69386	0.984952	2.76131
AT4G19420	2.62e-05	0.000185	1.69237	3.19972	4.82219
AT5G51790	0.00289347	0.0118319	1.69221	0.264713	2.1236
AT3G61680	0.00238862	0.0100091	1.69039	-2.12034	-0.354058
AT2G43340	0.000301	0.00165637	1.68919	2.82776	4.51199
AT1G02860	4.82e-17	2.14e-15	1.68901	3.27923	5.02555
AT3G12910	8.03e-07	7.94e-06	1.68884	1.42891	3.13988
AT2G44380	2.6e-05	0.000184	1.68684	0.120041	1.8756
AT1G01030	1.88e-09	2.96e-08	1.68616	2.08655	3.80212
AT2G40230	0.00595164	0.0218239	1.68567	0.87915	2.60716
AT2G41170	7.11e-06	5.77e-05	1.68389	1.97097	3.8201
AT2G41370	9.13e-07	8.93e-06	1.68371	1.51746	3.24097
AT5G05420	0.000583	0.00295308	1.68308	0.747968	2.58191
AT2G23150	7.02e-11	1.38e-09	1.67937	2.4831	4.23563
AT1G35320	9.88e-07	9.61e-06	1.67864	0.330609	2.04027
AT1G78030	0.0150245	0.0475412	1.67779	-1.21513	0.72152
AT4G18010	2.76e-09	4.19e-08	1.67659	5.75409	7.48858
AT5G57880	1.35e-07	1.57e-06	1.67625	2.93015	4.69689
AT4G34710	9.01e-05	0.000564	1.67597	7.80093	9.62598
AT3G17225	2.93e-05	0.000206	1.67573	0.354781	2.11947
AT5G40730	1.01e-07	1.19e-06	1.67563	1.77922	3.53276
AT4G15563	0.002472	0.0103157	1.67483	-1.7343	-0.0195667
AT5G42440	6.65e-10	1.12e-08	1.67109	1.92592	3.67164
AT2G43620	0.000583	0.00295308	1.67034	4.37946	6.31889
AT1G04147	0.000208	0.00118862	1.66465	1.5136	3.23088
AT2G31730	2.7e-05	0.000191	1.66453	2.64651	4.45876
AT3G50970	0.00181886	0.00794081	1.6637	4.68039	6.74047
AT1G80830	2.5e-17	1.13e-15	1.66224	3.12896	4.84798
AT5G53890	1.8e-13	5.02e-12	1.66199	1.94943	3.68986
AT3G55470	7.69e-16	3e-14	1.65744	3.42322	5.13537
AT5G10510	8.21e-07	8.09e-06	1.65618	0.222646	1.89191
AT1G56240	1.39e-05	0.000105	1.65591	4.03697	5.74713
AT1G20070	0.00914819	0.0313567	1.65399	4.078	6.11394
AT3G45300	1.27e-06	1.21e-05	1.65387	5.25177	6.8847
AT5G46330	0.000111	0.000678	1.6528	1.03045	2.80117
AT2G34140	0.00695581	0.0248403	1.65271	-0.170508	1.29974
AT1G78960	1.28e-08	1.77e-07	1.65253	0.679959	2.37066
AT4G36000	0.00285492	0.011696	1.6512	0.174545	1.73885
AT4G00900	1.35e-05	0.000102	1.65071	2.26854	3.87152
AT2G42280	2.26e-07	2.51e-06	1.64968	1.88496	3.61753
AT2G43535	0.000221	0.00125254	1.64952	4.89167	6.75246
AT5G03380	2.05e-06	1.87e-05	1.6492	5.34715	7.00549
AT2G16570	0.00596775	0.0218796	1.64892	-1.93976	-0.0168019
AT1G71520	0.00628736	0.0228371	1.6483	0.080653	1.70065
AT2G24570	1.19e-10	2.25e-09	1.64707	3.01529	4.72902
AT1G20065	0.00907898	0.0311595	1.64631	2.97357	4.99428
AT1G14210	1.49e-08	2.03e-07	1.64613	2.844	4.51716
AT3G08645	5.49e-05	0.000361	1.6461	2.41716	4.11181
AT2G44670	5.1e-07	5.26e-06	1.64549	4.56608	6.31
AT1G56242	1.08e-05	8.44e-05	1.64308	3.7463	5.43394
AT1G26780	0.0124888	0.0407751	1.64147	-0.701732	0.772802
AT3G01290	5.05e-06	4.22e-05	1.63988	6.55288	8.28576
AT1G26420	0.00151771	0.00676597	1.63839	1.58516	3.47507
AT4G16745	3.24e-05	0.000226	1.63755	-1.01626	0.683509
AT1G14370	4.19e-09	6.21e-08	1.63684	3.60303	5.30855
AT1G20970	1.78e-06	1.65e-05	1.63668	3.98866	5.71507
AT1G71170	3.46e-20	2.24e-18	1.63517	3.0192	4.71558
AT4G25690	6.82e-15	2.32e-13	1.62848	4.01679	5.70013
AT1G78450	0.00653887	0.023591	1.62841	1.23834	3.00366
AT2G28910	1.04e-10	1.99e-09	1.62653	6.97702	8.68406
AT1G32790	1.03e-25	1.04e-23	1.62621	5.42016	7.109
AT2G41210	1.45e-07	1.67e-06	1.626	0.57937	2.3081
AT5G18065	7.74e-06	6.24e-05	1.62596	0.753616	2.43767
AT2G23590	4.69e-05	0.000315	1.62364	2.02204	3.70696
AT5G54080	5.8e-13	1.49e-11	1.62286	4.0171	5.68783
AT3G48310	6.46e-23	5.38e-21	1.62179	3.92193	5.60769
AT3G54780	0.00016	0.000939	1.61931	-1.10194	0.629203
AT5G54500	4.06e-08	5.1e-07	1.61844	6.49873	8.16507
AT2G39380	2.33e-05	0.000167	1.61834	-0.367939	1.35477
AT1G17255	5.96e-05	0.000389	1.61764	-1.06523	0.655921
AT2G39375	1.93e-05	0.000141	1.61571	-0.377148	1.33531
AT2G18270	2.3e-10	4.2e-09	1.61326	5.41536	7.07614
AT4G37030	0.000921	0.00440017	1.61319	-1.15469	0.621927
AT1G67500	1.46e-10	2.72e-09	1.61284	-0.0276556	1.65073
AT2G23300	3.66e-05	0.000251	1.6126	-0.00644515	1.76039
AT1G71040	2.57e-11	5.34e-10	1.61194	3.93574	5.62726
AT5G11140	0.012958	0.042063	1.61101	0.233099	2.26457
AT1G17830	0.000837	0.00405535	1.60999	2.07868	3.9094
AT4G32800	8.53e-06	6.83e-05	1.6092	4.17616	5.86782
AT1G76070	4.05e-06	3.46e-05	1.60862	3.08422	4.78031
AT4G38580	3.17e-09	4.77e-08	1.60769	4.26404	5.952
AT5G11100	0.000736	0.00361959	1.60456	0.12926	1.88753
AT4G25800	0.00031	0.00170029	1.60452	0.0834416	1.86628
AT5G02320	5.4e-09	7.86e-08	1.60383	0.418076	2.07097
AT3G23450	2.86e-10	5.12e-09	1.60236	3.81673	5.4936
AT2G26750	0.0136732	0.0438964	1.59939	-1.30624	0.255363
AT5G07620	1.73e-05	0.000128	1.59799	0.760254	2.36556
AT3G63030	9.72e-10	1.6e-08	1.59771	2.82448	4.49119
AT5G48160	2.91e-14	9.13e-13	1.5972	5.7067	7.37235
AT5G64100	3.04e-05	0.000213	1.59686	2.10327	3.73239
AT1G55110	1.5e-24	1.37e-22	1.59672	3.50107	5.15739
AT1G23010	0.000637	0.00319531	1.59567	0.810126	2.57399
AT1G56280	1.63e-25	1.59e-23	1.59563	7.91766	9.57621
AT2G42490	5.55e-06	4.59e-05	1.59485	4.18191	5.77332
AT3G48990	3.11e-13	8.34e-12	1.59172	7.20328	8.83687
AT1G72900	0.000167	0.000974	1.5903	5.64225	7.45165
AT5G25350	4.28e-06	3.64e-05	1.5894	4.1219	5.71427
AT2G29340	1.17e-10	2.23e-09	1.58849	4.66442	6.28989
AT4G18020	2.11e-06	1.92e-05	1.58819	3.486	5.1171
AT2G19920	0.00389525	0.0152198	1.58691	-0.982903	0.603946
AT1G33110	1.06e-05	8.32e-05	1.5867	4.70261	6.36668
AT3G01520	1.07e-22	8.71e-21	1.58276	5.46227	7.10962
AT4G25020	1.98e-06	1.82e-05	1.58273	1.37734	3.05331
AT5G03965	1.28e-05	9.74e-05	1.58241	4.45197	6.03863
AT5G33290	0.0012667	0.005792	1.58095	1.89453	3.34169
AT1G73690	6.67e-05	0.00043	1.57914	-0.516181	1.11428
AT5G65660	6.83e-06	5.55e-05	1.579	5.12361	6.79956
AT4G08850	1.85e-09	2.91e-08	1.57889	4.89216	6.49967
AT3G06850	2.8e-06	2.46e-05	1.57791	4.11948	5.72978
AT3G58875	0.00336824	0.0134571	1.57641	0.495034	2.25035
AT1G15100	0.00124466	0.00570819	1.57504	3.50114	5.07349
AT1G28190	3.55e-07	3.78e-06	1.57433	3.89628	5.59189
AT3G27190	2.09e-08	2.76e-07	1.57275	1.23113	2.88306
AT5G48530	0.000491	0.00254433	1.57228	2.89786	4.52213
AT2G28350	2.01e-11	4.26e-10	1.57175	1.75893	3.38112
AT3G51840	5.03e-08	6.23e-07	1.56938	6.2515	7.91646
AT3G49120	4.1e-09	6.09e-08	1.56816	5.27158	6.87017
AT5G40720	9.39e-06	7.44e-05	1.56755	0.955806	2.65696
AT1G16500	6.08e-05	0.000396	1.5672	2.41477	3.99193
AT1G24575	0.0118978	0.0391549	1.56334	1.47285	2.94828
AT1G14170	6.5e-05	0.00042	1.562	1.7945	3.39246
AT1G69900	8.6e-07	8.44e-06	1.56053	4.05407	5.66201
AT5G62865	3.83e-07	4.04e-06	1.55721	4.47163	6.03256
AT5G10770	2.97e-05	0.000209	1.5571	2.30098	3.82167
AT1G14330	8.77e-10	1.45e-08	1.55708	2.7736	4.38387
AT5G17380	2.22e-08	2.92e-07	1.55651	5.18079	6.79274
AT3G13600	8.18e-05	0.000516	1.55543	1.474	3.22314
AT2G04040	1.92e-12	4.64e-11	1.55529	3.85291	5.44931
AT1G62660	4.73e-07	4.91e-06	1.55523	3.05579	4.7079
AT2G31585	4.06e-07	4.27e-06	1.55349	2.47683	4.10052
AT3G61150	3.05e-06	2.67e-05	1.55294	3.46447	5.0442
AT3G07870	5.17e-06	4.31e-05	1.55208	2.67058	4.28763
AT2G28815	4.05e-05	0.000275	1.5519	1.11953	2.68934
AT1G30620	4.96e-06	4.15e-05	1.55094	2.5484	4.08366
AT3G04060	0.000106	0.000649	1.55016	1.03795	2.71721
AT5G48950	0.0112489	0.0372887	1.54893	-1.15484	0.475418
AT4G11550	0.00432183	0.0166519	1.54268	-2.32322	-0.677497
AT1G06800	3.37e-09	5.06e-08	1.54174	3.23559	4.84632
AT4G04920	1.42e-10	2.66e-09	1.54158	2.09214	3.68846
AT5G64250	2.71e-09	4.12e-08	1.53839	4.53963	6.14757
AT1G34370	7.15e-09	1.02e-07	1.53825	4.9012	6.46021
AT5G14470	0.00232917	0.00979731	1.53738	1.15992	2.84629
AT1G17530	6.77e-19	3.79e-17	1.53629	3.88975	5.48492
AT5G03610	1.88e-08	2.51e-07	1.53586	3.98892	5.55426
AT2G18500	0.00779719	0.0274045	1.53557	-1.26765	0.337083
AT1G09903	0.0011124	0.00517313	1.53542	2.83592	4.40289
AT1G53790	0.000112	0.000685	1.53531	-0.394286	1.28294
AT2G32830	0.00258355	0.0107147	1.53484	-1.55132	0.0402255
AT1G16510	5.09e-06	4.25e-05	1.53348	1.84668	3.42265
AT2G36950	1.51e-15	5.62e-14	1.53284	4.80668	6.40689
AT5G03355	4.67e-05	0.000313	1.53095	1.84121	3.40547
AT5G44569	0.000113	0.000689	1.52964	1.12402	2.6919
AT5G08070	0.0091893	0.0314794	1.52952	-0.0265371	1.50648
AT3G59120	4.44e-05	0.000299	1.52797	-0.427743	1.19848
AT5G47810	1.92e-08	2.55e-07	1.52724	1.95879	3.56888
AT1G26800	0.00181895	0.00794081	1.52566	2.61442	4.07721
AT5G64750	0.00336919	0.0134571	1.52556	3.47183	5.27844
AT3G20660	6.17e-06	5.07e-05	1.52545	2.2374	3.89592
AT3G05930	0.000345	0.00186882	1.52402	1.74352	3.37205
AT1G76560	9.91e-05	0.000614	1.52213	3.31608	5.01954
AT1G26210	3.2e-07	3.43e-06	1.52045	2.62927	4.18716
AT3G07130	0.000131	0.000785	1.51981	-0.0395607	1.60418
AT3G61440	4.99e-12	1.14e-10	1.51678	7.1354	8.72283
AT1G35190	1.87e-14	5.99e-13	1.51624	4.01169	5.58818
AT4G37900	8.51e-07	8.36e-06	1.51542	0.0544599	1.6497
AT3G48530	1.33e-19	8.03e-18	1.51358	5.57344	7.14557
AT4G23030	0.00102716	0.00483264	1.51312	-0.904308	0.67994
AT5G46180	2.88e-17	1.3e-15	1.51165	3.75234	5.33173
AT1G75390	0.000476	0.00247753	1.51137	1.64966	3.10918
AT3G09270	1.32e-06	1.25e-05	1.50832	2.07481	3.69494
AT2G43570	0.000673	0.00334597	1.50803	2.6664	4.40161
AT1G72070	0.000172	0.000999	1.50764	3.24259	4.86957
AT1G64170	0.01444	0.0459861	1.5076	-0.194523	1.41543
AT3G61280	1.59e-05	0.000118	1.50743	0.0290188	1.62146
AT1G15210	4.43e-05	0.000298	1.50684	-0.450593	1.18671
AT5G42280	5.52e-06	4.57e-05	1.50526	0.765165	2.38504
AT4G03030	1.54e-17	7.22e-16	1.50517	4.66602	6.23565
AT1G23440	2.3e-15	8.34e-14	1.50278	3.9844	5.549
AT3G45310	3.11e-11	6.36e-10	1.50209	3.51841	5.08984
AT4G01410	8.71e-09	1.23e-07	1.50189	1.75519	3.32396
AT2G02455	5.25e-06	4.37e-05	1.5002	2.47558	4.07213
AT1G75880	5.59e-08	6.85e-07	1.49893	1.68703	3.24996
AT3G28210	7.04e-12	1.58e-10	1.49828	3.63936	5.19275
AT5G43780	5.28e-18	2.66e-16	1.49755	4.91124	6.46574
AT2G43920	5.09e-06	4.25e-05	1.4962	3.86424	5.46369
AT1G16540	5.04e-09	7.39e-08	1.49547	1.26387	2.82664
AT5G57510	0.00488513	0.0184985	1.49423	1.11176	2.67365
AT2G17500	0.00101318	0.00477712	1.49295	3.48245	5.12877
AT2G26980	2.08e-11	4.4e-10	1.49179	5.14933	6.69681
AT3G07120	0.014613	0.0464638	1.49045	-1.6294	-0.0780341
AT2G41220	9.02e-12	2.02e-10	1.49001	2.40826	3.96382
AT2G46490	4.99e-14	1.52e-12	1.48893	5.34135	6.88918
AT3G16640	7.79e-14	2.29e-12	1.48772	10.2794	11.8295
AT4G16840	8.34e-06	6.68e-05	1.48683	2.67627	4.19596
AT4G14010	0.000191	0.0011015	1.48665	2.7556	4.21725
AT5G07985	0.000294	0.00162519	1.48601	4.46995	6.12598
AT1G51850	0.012745	0.0414885	1.48572	-1.61862	0.205375
AT2G46040	3.17e-08	4.05e-07	1.48526	0.146186	1.7039
AT3G25870	9.39e-06	7.44e-05	1.48524	1.41671	2.96821
AT1G71010	1.58e-11	3.42e-10	1.48245	2.88136	4.41797
AT2G29120	1.91e-09	3e-08	1.48029	0.875001	2.42219
AT5G20050	4.51e-09	6.66e-08	1.47879	4.27358	5.78234
AT1G55510	1.74e-07	1.96e-06	1.47853	3.38809	4.89705
AT1G15110	4.1e-06	3.49e-05	1.4777	1.64729	3.20603
AT3G13810	7.54e-12	1.7e-10	1.477	1.87861	3.40849
AT1G78050	9.22e-05	0.000576	1.47353	1.43801	2.95711
AT1G15790	0.0106695	0.0357065	1.47343	-0.887346	0.830657
AT5G07610	1.57e-05	0.000117	1.47319	2.0648	3.58081
AT4G33540	0.000134	0.000801	1.4722	4.37409	5.93717
AT2G41705	4.97e-07	5.13e-06	1.47206	2.45199	3.96169
AT2G01008	0.00796084	0.0278543	1.46995	-0.883601	0.627207
AT5G08350	1.26e-06	1.2e-05	1.46906	1.15385	2.67768
AT1G14540	8.46e-08	1.01e-06	1.4688	2.23481	3.77951
AT1G07040	1.2e-05	9.26e-05	1.46878	4.35253	5.9116
AT3G44820	2.17e-05	0.000157	1.46851	1.52871	3.06272
AT3G50190	0.0121033	0.0396984	1.46677	-2.08516	-0.44919
AT3G11840	2.12e-07	2.36e-06	1.46645	3.24012	4.74117
AT4G23050	1.45e-14	4.74e-13	1.46458	2.65367	4.17733
AT5G23530	6.02e-08	7.35e-07	1.46449	1.97118	3.47637
AT5G53730	0.000213	0.00121081	1.46445	0.739567	2.29228
AT5G28050	2.31e-09	3.57e-08	1.45981	5.66573	7.15875
AT1G78670	1.24e-15	4.67e-14	1.45954	5.26972	6.80055
AT1G30757	9.02e-07	8.82e-06	1.4592	2.16565	3.67012
AT3G22104	5.08e-07	5.24e-06	1.45912	2.19028	3.74277
AT1G04120	3.2e-07	3.43e-06	1.45912	3.00934	4.52025
AT5G10650	1.44e-11	3.15e-10	1.45856	1.50383	3.02267
AT2G41140	6.26e-09	9.02e-08	1.45782	3.73163	5.22299
AT4G14450	4.28e-05	0.000289	1.45775	1.5774	3.09686
AT5G40760	5.52e-05	0.000363	1.45723	2.30645	3.79256
AT5G58620	0.000102	0.000628	1.4561	3.51984	5.01623
AT2G02450	1.1e-07	1.29e-06	1.45579	3.14368	4.68438
AT5G48560	7.39e-05	0.000471	1.45481	-0.412368	1.08902
AT5G05060	4.67e-16	1.87e-14	1.45356	4.74358	6.25985
AT4G21580	1.19e-19	7.22e-18	1.45351	4.04948	5.5636
AT5G61640	3.34e-08	4.26e-07	1.45307	2.97237	4.49492
AT1G19910	2.73e-16	1.13e-14	1.4524	6.60577	8.12298
AT3G20410	3.99e-06	3.41e-05	1.45193	3.98877	5.46606
AT4G34890	1.04e-09	1.7e-08	1.45185	3.55963	5.06621
AT5G35580	0.000582	0.00294874	1.45143	-0.568489	1.00701
AT1G67570	1.59e-05	0.000118	1.4512	-0.213648	1.2922
AT3G45650	4.79e-05	0.00032	1.45005	1.94106	3.42162
AT3G16450	0.000124	0.000746	1.44931	5.36034	6.75691
AT1G22400	0.00408244	0.0158303	1.44918	4.98857	6.44551
AT1G07090	0.00533321	0.0199698	1.44871	1.26834	2.56946
AT4G16190	0.00027	0.00150071	1.44858	7.69934	9.30938
AT2G23610	1.92e-15	7e-14	1.44565	3.37882	4.88219
AT5G24850	0.000405	0.00215598	1.44542	2.24946	3.74293
AT4G26060	4.13e-07	4.34e-06	1.44423	2.30187	3.79631
AT1G51790	0.00664374	0.0239021	1.44419	-1.21887	0.42507
AT1G68690	3.57e-05	0.000245	1.44365	2.08502	3.60282
AT1G14687	4.73e-06	3.97e-05	1.44358	1.56364	3.09548
AT1G26665	0.00665866	0.0239451	1.44354	4.08527	5.70724
AT1G21670	0.000121	0.000732	1.44261	4.97266	6.53415
AT1G03800	0.00149721	0.00668199	1.44147	0.119566	1.61994
AT5G51380	1.26e-07	1.46e-06	1.44135	2.25166	3.73517
AT1G53580	5.48e-06	4.55e-05	1.43869	4.4761	5.96585
AT1G53910	3.61e-13	9.63e-12	1.43868	5.56164	7.06094
AT1G08050	4.86e-06	4.07e-05	1.43395	1.111	2.59303
AT3G44720	2.95e-10	5.26e-09	1.43357	4.98035	6.49246
AT5G14680	8.93e-19	4.93e-17	1.43336	3.47599	4.96949
AT5G16560	0.0011076	0.005157	1.43313	1.49201	3.07848
AT5G54720	0.000632	0.00317131	1.42978	2.51651	4.03317
AT2G18600	0.000144	0.000857	1.4289	0.548167	2.03634
AT5G57910	1.49e-08	2.03e-07	1.42821	1.88362	3.3648
AT2G26740	7.55e-11	1.47e-09	1.42508	5.38288	6.8648
AT4G13330	0.000875	0.00421793	1.42321	0.760516	2.29822
AT5G20420	0.00521474	0.0195753	1.4229	-2.23227	-0.741911
AT1G03200	2.35e-09	3.63e-08	1.42289	2.16987	3.64413
AT3G03440	3.07e-07	3.3e-06	1.42211	1.46913	2.96564
AT5G41610	7.65e-09	1.09e-07	1.42191	0.712311	2.19231
AT3G63470	0.000619	0.00311152	1.42159	-0.605709	0.917973
AT5G45780	0.00013	0.000777	1.42042	0.834185	2.3907
AT1G28680	1.68e-09	2.66e-08	1.41952	3.12607	4.61831
AT1G80570	4.54e-06	3.83e-05	1.41881	0.716338	2.18924
AT3G13277	1.1e-07	1.29e-06	1.41803	1.95959	3.46146
AT1G61360	1.06e-06	1.02e-05	1.4167	1.51152	2.93892
AT4G23100	2.79e-05	0.000196	1.41663	6.29507	7.72083
AT1G67480	1.11e-12	2.77e-11	1.41559	4.45485	5.92851
AT5G59960	4.19e-17	1.87e-15	1.4149	3.93393	5.41429
AT2G24945	0.000197	0.00113198	1.4134	0.507316	1.95703
AT1G11180	1.26e-11	2.77e-10	1.41287	3.82484	5.30896
AT3G19990	1.48e-11	3.22e-10	1.41236	3.2819	4.75429
AT2G23130	0.00584758	0.0215251	1.41192	3.42227	4.81143
AT1G03590	7.47e-11	1.46e-09	1.41189	3.90054	5.39013
AT4G14410	5.44e-17	2.4e-15	1.4112	4.26261	5.73012
AT3G63480	2.83e-06	2.49e-05	1.40958	0.529912	2.00327
AT1G14520	0.00227247	0.00959813	1.40956	2.68742	4.13456
AT5G06370	2.36e-10	4.29e-09	1.40696	4.34541	5.82897
AT5G65925	7e-08	8.45e-07	1.40536	3.3366	4.79333
AT5G15160	0.00673549	0.0241819	1.40393	1.41466	2.90275
AT5G55530	1.2e-05	9.2e-05	1.40339	4.01255	5.42117
AT1G67365	4.71e-05	0.000315	1.40288	1.32569	2.7889
AT2G43940	5.83e-07	5.92e-06	1.40263	1.89434	3.33978
AT2G35610	4.18e-06	3.56e-05	1.40046	3.06875	4.51076
AT4G37790	2.54e-07	2.79e-06	1.39989	4.0217	5.50857
AT5G35732	0.00243871	0.0101908	1.39942	0.678824	2.16447
AT4G08935	0.00410839	0.0159258	1.39891	3.12965	4.63379
AT1G21250	0.00248608	0.0103602	1.39748	2.09116	3.76622
AT1G23560	0.0105572	0.0354238	1.39594	-1.35167	0.164962
AT1G29170	1.56e-07	1.78e-06	1.3958	1.16801	2.61788
AT5G43190	3.98e-10	6.95e-09	1.39378	3.65638	5.09123
AT3G23230	6.56e-08	7.95e-07	1.3924	2.53587	3.9888
AT5G06860	6.62e-06	5.41e-05	1.39054	5.92541	7.33318
AT3G21710	0.01594	0.0499357	1.38926	-1.31476	0.132637
AT5G41612	6.81e-09	9.77e-08	1.38893	0.898824	2.34209
AT5G14410	3.84e-07	4.05e-06	1.3871	3.62875	5.04739
AT3G22750	0.000268	0.0014919	1.38697	2.12219	3.48487
AT5G48485	0.00177203	0.0077682	1.38683	5.3361	6.67767
AT3G25620	0.00145242	0.00651572	1.38626	-0.477974	0.888039
AT3G47380	0.000505	0.00260947	1.38538	1.81138	3.23554
AT5G12890	1.69e-13	4.74e-12	1.38513	3.422	4.86215
AT2G22860	0.0090409	0.0310545	1.38363	3.32532	4.93025
AT1G79670	2.19e-07	2.43e-06	1.38297	3.15065	4.58724
AT5G55860	6.63e-05	0.000427	1.38276	2.55258	4.08369
AT3G54400	6.19e-05	0.000402	1.38276	5.0011	6.43766
AT2G33740	1.74e-13	4.88e-12	1.3824	4.51229	5.95504
AT2G05520	4.02e-09	5.98e-08	1.38051	9.41608	10.8714
AT2G35945	0.00140291	0.00632053	1.38005	3.58694	5.14882
AT4G30470	0.00512683	0.0193033	1.38005	4.7596	6.4438
AT1G60960	0.00139156	0.00627989	1.37886	0.727971	2.16284
AT2G06255	0.0120863	0.0396589	1.3788	0.43995	1.79276
AT1G07350	0.00185014	0.00806679	1.37827	3.54369	4.85619
AT3G56310	4.7e-15	1.64e-13	1.37794	5.08676	6.52866
AT5G05460	0.000865	0.00417153	1.3778	0.0910695	1.52587
AT2G37060	9.16e-06	7.27e-05	1.37724	2.07033	3.47474
AT5G12340	0.0062221	0.0226408	1.37703	0.610603	2.19301
AT4G10960	0.0134105	0.0432768	1.3766	1.07722	2.7067
AT4G21850	5.33e-06	4.43e-05	1.3758	5.24146	6.74049
AT3G04110	2.21e-05	0.00016	1.37535	2.04765	3.49172
AT5G49440	2.3e-08	3.02e-07	1.37435	6.37065	7.82763
AT5G07580	0.000112	0.000685	1.37119	4.8761	6.28763
AT1G36940	0.00368531	0.0145231	1.37082	-0.0397233	1.40207
AT1G65980	1.58e-15	5.84e-14	1.3702	6.26059	7.69459
AT5G10290	3.73e-08	4.73e-07	1.36821	3.44394	4.86614
AT5G11230	1.13e-06	1.09e-05	1.3673	1.41936	2.86426
AT1G25275	1.29e-06	1.23e-05	1.36651	8.1067	9.521
AT4G16240	0.00017	0.000991	1.36453	2.33461	3.78188
AT1G28685	8.28e-08	9.89e-07	1.36072	2.88643	4.31749
AT2G24180	2.6e-08	3.39e-07	1.35907	4.36641	5.79913
AT1G08315	9.22e-10	1.52e-08	1.35847	3.60977	5.01394
AT1G08840	1.81e-07	2.04e-06	1.35838	0.739966	2.16297
AT4G14620	2.32e-06	2.08e-05	1.35813	2.56504	4.01172
AT5G18130	0.000737	0.00362185	1.35748	3.64367	5.20412
AT1G44760	9.04e-05	0.000565	1.35692	4.24036	5.66136
AT5G02230	0.000597	0.00301548	1.35666	2.57134	4.06248
AT2G43375	0.0102343	0.0344835	1.35623	0.976109	2.21572
AT4G02860	2.53e-11	5.26e-10	1.35173	4.0487	5.45936
AT3G62430	0.0109365	0.0364791	1.35129	-1.60919	-0.148534
AT4G24040	9.62e-05	0.000598	1.34939	1.68342	3.04993
AT5G51770	0.000139	0.000827	1.34908	2.00514	3.42972
AT4G15260	2.8e-10	5.03e-09	1.34839	4.05491	5.4693
AT1G72690	0.000306	0.00168031	1.34649	1.3669	2.78906
AT3G04520	8.9e-11	1.72e-09	1.34617	3.66029	5.05645
AT3G27390	3.26e-11	6.64e-10	1.34604	3.99496	5.4016
AT1G20310	2.17e-09	3.36e-08	1.34434	2.19836	3.60057
AT1G03080	6.25e-07	6.31e-06	1.34365	3.3296	4.74121
AT2G28110	0.00545916	0.0203499	1.34272	-0.538922	1.00324
AT1G79160	0.000508	0.00262133	1.34258	3.52452	5.00537
AT1G72240	0.00323214	0.012993	1.34212	1.82512	3.18072
AT5G46230	0.00427657	0.0164957	1.34185	0.955529	2.37232
AT2G29320	1.16e-05	8.99e-05	1.34091	3.39032	4.78082
AT5G06865	1.67e-05	0.000124	1.33892	5.60607	6.9609
AT5G25340	2.25e-05	0.000162	1.33858	3.02188	4.42776
AT1G44170	3.76e-12	8.77e-11	1.33666	3.12663	4.52355
AT1G62570	0.000881	0.00424052	1.33565	3.02434	4.47233
AT1G06160	0.000639	0.00320329	1.33411	1.02936	2.40228
AT5G61520	5.43e-07	5.56e-06	1.33357	2.88706	4.28829
AT4G21600	0.00762594	0.0268884	1.33246	-0.716509	0.687503
AT3G26680	0.000366	0.00197208	1.33236	2.62284	3.94831
AT2G37200	8.95e-06	7.12e-05	1.33203	3.88201	5.29886
AT4G14465	0.00779248	0.0273919	1.33037	-0.604706	0.790522
AT3G21781	2.94e-07	3.17e-06	1.32854	2.21003	3.58822
AT3G21780	2.94e-07	3.17e-06	1.32854	2.21003	3.58822
AT1G03495	5.08e-07	5.24e-06	1.32625	1.46002	2.84952
AT5G64370	9.98e-11	1.91e-09	1.3262	3.59584	4.97122
AT1G65845	2.22e-05	0.00016	1.32603	4.22074	5.60198
AT2G40095	0.00015	0.000889	1.3243	2.2256	3.56691
AT5G65070	0.00233343	0.00981279	1.32339	0.330585	1.82292
AT3G16570	0.00033	0.00180192	1.32325	5.21443	6.60897
AT1G70520	2.9e-08	3.73e-07	1.32293	3.99301	5.37428
AT3G18530	1.67e-10	3.09e-09	1.32082	2.43298	3.82868
AT3G49110	8.25e-06	6.62e-05	1.32079	1.66088	3.05496
AT1G01420	0.00039	0.00208228	1.32064	1.58533	2.90149
AT1G07187	0.00503271	0.0190098	1.32034	2.40289	3.87624
AT1G64230	7.5e-18	3.7e-16	1.31923	6.90531	8.28921
AT4G32070	1.05e-08	1.47e-07	1.3173	3.28557	4.66539
AT5G19440	0.000996	0.00470933	1.31726	5.48673	6.86797
AT5G47720	5.53e-06	4.58e-05	1.31711	2.46752	3.8525
AT1G08250	0.00213399	0.00911084	1.31654	1.67806	3.0082
AT2G46450	0.00614908	0.0224256	1.31629	2	3.28149
AT4G33050	0.000171	0.000994	1.31568	4.9686	6.30841
AT1G80450	0.000181	0.00104658	1.31299	2.0454	3.51225
AT2G38310	1.25e-06	1.2e-05	1.31256	5.21974	6.57644
AT5G39970	0.0066368	0.0238806	1.31144	-1.51262	-0.0796958
AT1G78310	0.00199688	0.00860129	1.3108	1.72851	3.19017
AT1G75890	0.0117252	0.0386676	1.31003	-0.817498	0.568839
AT5G14120	0.000255	0.00142604	1.30888	6.54892	7.97134
AT4G23470	2.54e-08	3.3e-07	1.30701	5.46781	6.82416
AT1G67860	4.5e-05	0.000302	1.30554	5.55738	6.93355
AT2G23690	0.00152918	0.00680835	1.30524	1.50379	2.77609
AT1G68760	0.000104	0.000641	1.30452	3.64823	5.0721
AT2G38300	0.00128445	0.00586318	1.30452	0.752964	2.20083
AT3G58750	8.76e-08	1.04e-06	1.30353	4.4258	5.78762
AT1G70530	5.78e-05	0.000378	1.30035	4.27128	5.6451
AT1G74020	0.000296	0.00163546	1.30007	3.88385	5.1634
AT4G35630	0.0105783	0.0354847	1.29947	4.41527	5.61382
AT2G18280	4.75e-14	1.45e-12	1.29933	5.73147	7.08532
AT4G27300	0.00110731	0.005157	1.29889	3.03336	4.32336
AT5G24430	1.48e-05	0.000111	1.29764	3.66189	5.06843
AT4G18910	3.74e-08	4.73e-07	1.29743	3.17436	4.52241
AT1G08800	6.13e-06	5.04e-05	1.29592	1.58804	2.91194
AT2G46620	3.43e-08	4.37e-07	1.29466	3.11352	4.4713
AT2G41830	0.000486	0.00252542	1.29444	1.33562	2.71552
AT3G55560	4.61e-08	5.75e-07	1.29432	3.41107	4.76789
AT5G65160	0.0016077	0.00712651	1.2941	-1.02639	0.324183
AT1G02650	0.0028934	0.0118319	1.29394	0.221253	1.55532
AT3G14620	0.0102868	0.0346266	1.29317	4.09811	5.64936
AT4G01870	0.0110938	0.0368767	1.29312	6.06247	7.5844
AT3G06300	4.32e-06	3.66e-05	1.29193	3.28521	4.60484
AT1G34200	3.52e-06	3.04e-05	1.29119	2.89179	4.22698
AT2G28890	4.56e-05	0.000306	1.29108	3.70373	5.11449
AT5G36160	9.56e-10	1.58e-08	1.29093	4.80271	6.15015
AT5G24010	1.71e-07	1.94e-06	1.29076	1.24812	2.62073
AT2G42040	0.000647	0.00323517	1.29073	3.93685	5.24361
AT3G60690	8.14e-07	8.04e-06	1.29073	3.51144	4.841
AT1G77130	9.68e-10	1.59e-08	1.28928	3.00125	4.34111
AT1G10865	8.14e-13	2.05e-11	1.2889	4.28523	5.63171
AT1G25277	0.000431	0.00227724	1.28746	1.31172	2.64936
AT5G50780	2.82e-11	5.79e-10	1.2861	1.95911	3.3004
AT5G21020	3e-07	3.23e-06	1.28499	6.99329	8.32479
AT3G01720	2.71e-05	0.000191	1.28456	2.22928	3.58419
AT5G41990	3.12e-11	6.38e-10	1.28191	4.42935	5.76814
AT5G12930	0.000424	0.00224702	1.28183	1.76927	3.0517
AT1G08930	0.000103	0.000637	1.28167	7.5576	8.92902
AT2G40940	0.00053	0.00272054	1.28126	3.53521	4.78764
AT1G18940	0.00610177	0.0222833	1.28067	-1.07458	0.31935
AT2G32240	0.00721025	0.0256065	1.28015	4.50125	5.716
AT3G61850	1.23e-05	9.41e-05	1.28006	0.923924	2.2612
AT1G68410	8.85e-09	1.25e-07	1.27873	3.82747	5.17089
AT3G11040	0.0012156	0.00558575	1.2783	-0.211977	1.06405
AT5G51070	0.000812	0.00394505	1.27812	5.89718	7.21671
AT3G20510	3.59e-07	3.81e-06	1.27673	4.26256	5.63056
AT5G01830	6.02e-07	6.1e-06	1.27662	1.57826	2.88964
AT3G60300	1.77e-12	4.31e-11	1.27631	4.76917	6.10826
AT4G14746	9.98e-05	0.000618	1.27515	3.74717	5.14548
AT5G44565	0.0134582	0.0433901	1.27388	0.600544	1.85916
AT1G03220	0.00198511	0.00856317	1.2734	6.9505	8.39901
AT3G59940	0.00527884	0.0197975	1.27324	5.94465	7.29433
AT4G27000	1.12e-13	3.21e-12	1.27251	5.53391	6.87195
AT2G05540	7.89e-10	1.31e-08	1.27185	8.18109	9.50575
AT1G28260	1.18e-06	1.13e-05	1.27184	1.70152	3.00334
AT4G13320	0.00302312	0.012275	1.27156	1.00092	2.32493
AT4G14440	9.23e-06	7.32e-05	1.27047	4.96878	6.3296
AT3G07560	6.25e-11	1.23e-09	1.26963	6.20285	7.54068
AT4G17030	0.000613	0.00308544	1.26839	1.8958	3.1814
AT2G39660	3.34e-09	5.02e-08	1.2672	4.4697	5.80257
AT1G06840	1.69e-06	1.57e-05	1.2668	2.66772	3.97469
AT3G52240	1.51e-11	3.28e-10	1.26607	3.70505	5.02386
AT5G42020	0.00462693	0.0176589	1.26586	5.01206	6.1827
AT5G05480	2.49e-07	2.73e-06	1.26573	2.85045	4.18834
AT1G09517	0.0109868	0.0366016	1.26541	0.477048	1.92258
AT4G34135	0.00513039	0.0193125	1.26448	3.42537	4.81702
AT3G53340	7.22e-09	1.03e-07	1.26442	2.92273	4.25104
AT5G10740	0.000183	0.00105698	1.26403	2.29049	3.6913
AT3G28100	1.03e-05	8.04e-05	1.26401	1.05982	2.35806
AT5G53300	2.49e-11	5.19e-10	1.26247	8.20745	9.53576
AT1G06520	0.01205	0.0395611	1.26212	-0.757518	0.511014
AT3G22180	1.64e-09	2.61e-08	1.26079	1.94499	3.25981
AT2G30550	0.000159	0.000932	1.26053	2.84174	4.18694
AT4G03020	1.36e-06	1.28e-05	1.26011	4.89587	6.20776
AT1G61380	0.000501	0.0025906	1.25983	2.59102	3.95761
AT1G68440	9.24e-05	0.000576	1.25777	4.89462	6.14697
AT2G19590	0.00562164	0.0208474	1.25695	-0.754992	0.541711
AT3G18230	0.00111944	0.00520212	1.25642	2.63589	3.99345
AT4G40042	0.000179	0.0010377	1.25608	3.29252	4.57109
AT1G69252	0.00475761	0.0180892	1.25436	5.47145	6.88914
AT3G26600	1.61e-10	2.98e-09	1.2537	2.58826	3.90276
AT2G23450	1e-06	9.74e-06	1.25291	3.72252	4.99986
AT2G40260	2.92e-05	0.000206	1.25211	0.975174	2.31492
AT4G05320	4.04e-08	5.08e-07	1.2504	8.68889	10.0047
AT3G04000	0.0012064	0.00555193	1.24989	3.4661	4.88039
AT4G14430	3.94e-15	1.39e-13	1.24982	5.158	6.47034
AT1G28390	4.24e-05	0.000287	1.24978	2.14379	3.50633
AT2G24762	0.00389672	0.0152198	1.24869	1.52419	2.92662
AT5G64430	4.51e-06	3.81e-05	1.24679	3.26113	4.59055
AT1G05960	0.000761	0.00372445	1.24584	3.53698	4.87358
AT5G56010	0.0159362	0.0499304	1.24511	5.25048	6.27752
AT2G19570	0.000827	0.00401369	1.24452	2.94511	4.28308
AT2G01340	0.000264	0.00147051	1.2443	3.83223	5.05608
AT4G25710	6.95e-07	6.96e-06	1.24371	2.19851	3.48787
AT2G19572	0.000824	0.00399993	1.24282	3.10957	4.44511
AT5G16970	0.00127176	0.00580857	1.24124	6.58422	7.92187
AT1G08300	3.95e-10	6.92e-09	1.23942	2.02576	3.31954
AT4G01740	0.00641669	0.0232267	1.23911	-0.453887	0.848786
AT5G16770	0.00837915	0.0290993	1.23873	-0.988844	0.367075
AT1G76520	0.00147834	0.00660631	1.23869	4.78063	6.15832
AT5G24280	0.00124746	0.00571696	1.23772	-0.756382	0.612703
AT1G77760	0.00393991	0.0153588	1.23751	7.17216	8.51705
AT5G23760	0.00282086	0.011578	1.2359	1.94356	3.1336
AT1G58340	0.00650825	0.0235054	1.23505	0.874431	2.19001
AT4G16770	5.75e-08	7.03e-07	1.23399	2.30922	3.6133
AT3G62290	4.9e-13	1.29e-11	1.23369	8.23583	9.53339
AT1G21770	1.61e-10	2.98e-09	1.23368	6.29669	7.59178
AT3G54120	0.00514638	0.0193637	1.2327	1.68458	3.04467
AT4G16990	7.13e-06	5.78e-05	1.23168	5.53584	6.81667
AT3G54160	0.00243322	0.0101749	1.23166	-0.513303	0.747181
AT5G54840	1.38e-05	0.000104	1.23134	2.1184	3.41431
AT3G13980	0.000469	0.00244651	1.23106	1.43724	2.79029
AT4G34131	0.00304805	0.0123555	1.23067	3.01386	4.3091
AT4G03820	0.00234381	0.00984523	1.23049	1.39836	2.63853
AT5G43430	2.85e-12	6.76e-11	1.22872	3.92719	5.21648
AT2G27510	1.26e-06	1.2e-05	1.22788	4.54785	5.8044
AT5G09540	0.00271044	0.0111759	1.22747	-0.324672	0.957674
AT2G30230	0.00729666	0.0258593	1.2274	2.01235	3.37864
AT5G60300	6.95e-05	0.000446	1.2272	1.37689	2.71965
[truncated: 782 more rows]

## Sheet: cs-S-P vs S-P Down
		DESeq values are shown
ID	P-value	FDR	Log2 Fold Change	S-P	cs-S-P
AT3G60490	0.0159421	0.0499359	-1.76984	0.337037	-1.43107
AT5G47530	0.0159172	0.0498773	-3.94352	-2.13576	-4.61452
AT2G12400	0.0159003	0.0498436	-0.941669	4.28875	3.39526
AT3G07045	0.0158126	0.0496342	-4.75494	-1.03888	-3.02035
AT3G44570	0.0157689	0.0495151	-4.5155	-1.84091	-3.98633
AT5G58600	0.0157213	0.0493782	-1.32838	3.0282	1.85563
AT1G04823	0.0156235	0.0491286	-1.64933	0.564858	-1.23357
AT3G01795	0.015545	0.0489135	-2.26938	2.02012	0.0881806
AT2G37070	0.0154777	0.0487269	-1.83717	-1.09655	-2.80328
AT1G36622	0.0153877	0.0484709	-1.76713	2.04168	0.43654
AT4G12620	0.0153451	0.0483597	-1.4766	0.117484	-1.64152
AT1G07330	0.0151183	0.0477507	-2.66033	-2.32918	-4.68845
AT2G14560	0.0151058	0.0477296	-1.57718	0.144118	-1.25575
AT5G55680	0.0151002	0.0477183	-2.94582	-1.22163	-3.77835
AT1G06620	0.0150755	0.0476516	-0.960875	4.08379	3.23279
AT1G08340	0.0150668	0.0476441	-1.81209	0.36031	-2.0739
AT5G25130	0.0149761	0.0474254	-1.28615	2.20211	0.952047
AT5G03250	0.0149654	0.0473976	-1.44386	-0.254212	-1.80562
AT1G63520	0.0149089	0.0472558	-4.73713	-3.14105	-5.16561
AT2G25150	0.0149089	0.0472558	-4.73713	-3.20722	-5.23179
AT1G80200	0.014895	0.0472303	-2.3617	-0.359452	-2.43457
AT2G06925	0.0148394	0.04706	-1.16138	4.45413	3.51444
AT1G10800	0.0148342	0.0470559	-4.28449	-1.4971	-3.76123
AT5G08000	0.0147353	0.0468035	-1.20796	3.28767	2.17665
AT1G29435	0.0146322	0.0465127	-4.53194	-0.921252	-3.09771
AT4G21200	0.0144207	0.0459308	-4.54574	-2.49847	-4.67493
AT3G23870	0.0142704	0.045506	-3.09645	-1.58873	-4.54514
AT2G18470	0.0141898	0.0452965	-4.56192	-3.54198	-5.71844
AT3G06045	0.0141675	0.0452375	-4.838	-0.460019	-2.44149
AT3G51895	0.0141616	0.0452246	-1.92405	1.63684	-0.413212
AT5G53486	0.0140315	0.0448918	-2.98989	-0.557407	-3.0323
AT2G20570	0.0139584	0.0446994	-1.02032	5.79305	4.81912
AT1G33440	0.0139252	0.0446284	-1.99551	-1.3388	-3.34487
AT1G02950	0.0137997	0.0442624	-2.16728	1.69296	-1.0712
AT1G58520	0.0137539	0.0441321	-1.51185	1.83355	0.494986
AT4G16700	0.0135579	0.0435841	-1.31247	0.64266	-0.632764
AT5G36120	0.0135175	0.0434945	-0.977249	4.96121	4.13445
AT5G39190	0.0134772	0.0433995	-4.6157	-2.04739	-4.22384
AT2G32130	0.013474	0.0433995	-2.25781	0.603757	-1.61791
AT1G60190	0.0134701	0.0433995	-1.45091	6.08159	4.97271
AT1G67850	0.01343	0.0433225	-1.01806	2.63451	1.7692
AT5G19190	0.0134246	0.0433107	-1.74141	4.10061	2.07198
AT5G14550	0.0133126	0.0430238	-1.16904	3.53463	2.25907
AT2G39855	0.0132815	0.0429463	-5.53051	-2.39014	-4.76159
AT2G41300	0.0132784	0.042942	-2.20613	-0.183482	-2.0673
AT1G12380	0.0132515	0.0428719	-1.23265	0.804465	-0.320351
AT4G10340	0.0132426	0.0428549	-1.43244	11.928	10.5622
AT3G24890	0.01315	0.0425722	-1.28088	0.868675	-0.424271
AT5G18920	0.0130906	0.0424082	-1.23472	0.968938	-0.262794
AT3G18880	0.0129759	0.0421099	-2.67432	-0.191674	-2.58958
AT3G22415	0.012918	0.0419444	-3.58309	-0.500336	-3.21109
AT1G65910	0.0128939	0.0418776	-2.53199	-0.195324	-3.45012
AT3G59710	0.012883	0.0418557	-2.22875	-1.27628	-3.45872
AT2G19980	0.0128476	0.0417576	-4.86746	-1.48165	-3.50622
AT1G11210	0.0127811	0.0415659	-1.02272	5.87885	4.9678
AT1G11915	0.0127683	0.0415364	-4.87742	-2.41927	-4.45738
AT5G45770	0.0127683	0.0415364	-4.87742	-2.7335	-4.77161
AT2G24645	0.0126577	0.0412319	-1.24485	1.14181	-0.108619
AT3G44900	0.0126118	0.0411158	-1.6181	-1.35804	-2.88783
AT5G59020	0.0126012	0.0410921	-1.28002	-0.0276666	-1.26043
AT1G28530	0.012544	0.0409277	-1.10653	1.85056	0.900211
AT4G11370	0.0124709	0.0407291	-1.9995	0.484173	-1.26781
AT4G30830	0.0123433	0.0403544	-5.52786	-2.4971	-4.9305
AT4G22900	0.0122649	0.0401468	-4.04296	-2.11773	-4.68416
AT3G50040	0.0122207	0.0400132	-1.52184	-0.67627	-2.10436
AT5G03395	0.0121169	0.0397323	-6.00779	-1.3319	-3.16285
AT3G47100	0.0120821	0.0396504	-3.44697	-0.23259	-3.10515
AT4G12540	0.0120618	0.0395892	-1.73962	-0.801714	-2.42862
AT2G34090	0.0119951	0.0394129	-1.02717	4.45274	3.41782
AT5G15180	0.0119817	0.0393796	-3.51312	-1.30306	-3.92613
AT3G19200	0.011946	0.0392675	-1.75753	2.14511	0.0290175
AT1G04610	0.0119235	0.0392116	-4.03147	-2.29377	-4.87983
AT2G44840	0.011901	0.0391549	-0.98586	6.01784	5.21731
AT3G45638	0.0119006	0.0391549	-1.64357	0.402894	-1.32394
AT1G06350	0.011715	0.0386394	-1.23049	1.32998	0.210737
AT1G69720	0.0116399	0.0384022	-3.09068	-0.52912	-3.70753
AT4G28140	0.011566	0.0381999	-1.39142	3.68497	2.26397
AT4G36550	0.0115284	0.0380913	-1.06069	3.45013	2.53719
AT4G29600	0.0114378	0.0378229	-5.45484	-1.55455	-4.12497
AT5G48690	0.0114303	0.0378033	-2.57592	-0.124618	-2.80433
AT2G34540	0.011357	0.0375919	-3.48807	-1.48534	-4.33444
AT3G20820	0.011346	0.0375655	-0.998044	5.10675	4.11127
AT5G02640	0.0113387	0.0375467	-4.25447	-1.43855	-3.95432
AT1G10380	0.0112763	0.0373553	-1.28242	1.98493	0.573263
AT5G02190	0.0112642	0.0373204	-1.2643	0.185911	-0.959713
AT1G80520	0.0112501	0.0372887	-1.62911	0.253913	-1.38057
AT3G17380	0.0111334	0.0369829	-1.52519	1.04959	-0.584892
AT4G22790	0.0110799	0.0368459	-1.22075	0.0404373	-1.12236
AT1G06002	0.0110724	0.0368259	-1.10377	4.81089	3.75691
AT1G15870	0.0110591	0.0367918	-2.22613	-0.170065	-2.7303
AT1G06000	0.0110537	0.036784	-1.10458	4.85354	3.79902
AT4G38690	0.0110532	0.036784	-1.1415	5.12845	3.90241
AT1G35560	0.0110493	0.0367792	-1.38188	2.22172	0.809855
AT5G51530	0.0110279	0.0367232	-2.44708	-2.40047	-4.76434
AT2G31250	0.0110262	0.0367227	-4.7126	-2.65866	-4.89176
AT1G68430	0.010942	0.0364875	-2.48999	-0.278608	-2.56758
AT4G16892	0.0109142	0.0364299	-1.84983	-0.362413	-2.26949
AT1G23090	0.0107783	0.0360209	-0.910375	3.07836	2.26898
AT2G37590	0.010734	0.0358827	-1.63053	0.502867	-1.25356
AT1G06423	0.0107069	0.0358021	-1.92415	2.32565	0.512423
AT1G05343	0.0106914	0.035755	-1.45444	2.7357	1.27806
AT1G12260	0.0106428	0.0356369	-1.42066	0.0348712	-1.44562
AT1G11000	0.010624	0.0355889	-1.09766	2.08971	0.952623
AT3G19430	0.0106229	0.0355889	-4.64442	-2.95	-5.23377
AT5G19470	0.0106066	0.0355572	-4.85069	-2.52921	-4.70566
AT2G22540	0.0105963	0.0355303	-1.20269	5.1294	3.86541
AT2G01200	0.0105894	0.0355121	-1.29339	0.0405809	-1.17426
AT2G33330	0.0105726	0.0354706	-0.914966	4.01379	3.20823
AT4G22280	0.0104992	0.0352536	-2.20053	-0.503363	-2.945
AT4G04760	0.0104375	0.035061	-3.83242	-1.91664	-4.65843
AT5G57040	0.0103081	0.034684	-0.968932	7.22982	6.28045
AT1G20030	0.0102482	0.0345165	-1.48651	4.64538	3.37248
AT5G12920	0.0101947	0.0343694	-1.44921	-0.620745	-2.11218
AT4G19130	0.00995579	0.0336576	-2.13111	-1.39078	-3.10513
AT5G06415	0.00993515	0.0335925	-1.23217	0.222744	-0.978141
AT5G58280	0.00989534	0.0334891	-4.45305	-1.87206	-4.30015
AT1G49450	0.00980287	0.0332381	-1.7901	2.83175	1.61557
AT5G66660	0.00977312	0.0331558	-4.95127	-2.51585	-4.66127
AT5G24316	0.00975102	0.0330901	-2.6976	0.307681	-2.16624
AT3G05320	0.00974955	0.0330897	-1.11189	2.75921	1.83225
AT5G43080	0.00972642	0.0330251	-2.00725	0.494137	-2.21961
AT3G20865	0.00968312	0.0328966	-4.25108	-0.339495	-2.92939
AT3G52920	0.00964822	0.032801	-1.08596	4.82835	3.70147
AT4G39330	0.00958815	0.0326242	-1.0087	6.62077	5.71144
AT2G44290	0.00952655	0.032442	-0.968833	4.95903	3.94348
AT1G07807	0.00951748	0.0324176	-0.981952	5.05311	4.15218
AT5G67050	0.00950346	0.0323907	-2.98198	-0.430152	-3.71714
AT5G65890	0.00946814	0.0322976	-1.32362	2.56317	1.31688
AT1G17460	0.00944033	0.0322163	-1.33309	1.4944	0.437139
AT4G20240	0.00941306	0.0321368	-3.48323	-0.511709	-4.02316
AT3G48790	0.00934547	0.0319286	-2.31361	-0.747402	-3.20032
AT3G56660	0.00928159	0.0317462	-3.14593	-1.9898	-4.72402
AT5G08480	0.00926831	0.0317105	-1.5332	-0.266152	-1.72731
AT3G28840	0.00925617	0.0316771	-3.72253	-1.55678	-4.37484
AT1G48100	0.00924895	0.0316569	-2.3166	1.96163	0.393495
AT5G63540	0.00924826	0.0316569	-2.41522	-1.67661	-4.20366
AT2G36895	0.00923621	0.0316222	-1.00683	4.7507	3.82406
AT3G61610	0.00906894	0.0311376	-1.29406	2.19779	0.852363
AT1G72600	0.00904774	0.0310736	-0.994192	8.63304	7.76538
AT4G37800	0.00901316	0.0309768	-1.31471	5.40897	4.1172
AT2G39240	0.00899494	0.030923	-2.75921	-1.99663	-4.6844
AT3G52115	0.00895319	0.0307969	-1.35731	-0.365527	-1.69091
AT3G22540	0.00888137	0.0306108	-4.79061	-1.39653	-3.70376
AT1G58170	0.00887561	0.0305953	-3.75587	-1.31013	-4.12221
AT5G62710	0.0088119	0.0303973	-0.930387	2.42856	1.52888
AT1G09833	0.00878936	0.0303368	-2.91764	0.397678	-2.17384
AT3G01485	0.00877556	0.0302978	-1.39008	6.89632	5.55279
AT5G52220	0.00871752	0.0301189	-2.42694	1.18703	-1.46709
AT4G28500	0.00871401	0.0301154	-2.77051	-1.35706	-3.92544
AT1G07150	0.00870882	0.0301017	-0.964231	3.675	2.75328
AT1G62780	0.0086598	0.0299537	-0.921506	6.74609	5.86075
AT3G20440	0.00857458	0.0296765	-1.874	1.8777	0.106641
AT2G46600	0.00856368	0.0296593	-0.898349	7.34911	6.50992
AT4G31050	0.00855607	0.0296414	-0.99834	3.13331	2.14955
AT3G04550	0.00850742	0.0295025	-1.2784	6.72032	5.56708
AT4G34555	0.00841966	0.0292107	-1.07868	4.17186	3.08187
AT5G13240	0.0084113	0.0291858	-1.08558	4.09388	2.97096
AT5G59350	0.00840237	0.029159	-1.38614	2.1269	0.678235
AT4G35950	0.00839889	0.0291553	-0.830135	4.53005	3.72514
AT4G00890	0.00831657	0.0289276	-4.49741	-2.01318	-4.52895
AT4G32780	0.00830477	0.0288907	-4.18266	-2.06086	-4.76564
AT3G16800	0.00830445	0.0288907	-1.70566	2.38174	1.02076
AT1G74870	0.00819664	0.0285556	-3.0294	-0.775411	-3.86045
AT5G58940	0.00818327	0.0285155	-1.1817	0.773586	-0.350818
AT1G15990	0.0081605	0.028442	-1.11505	2.7191	1.52232
AT1G72610	0.00812474	0.0283296	-0.999615	9.77268	8.89785
AT5G08030	0.00811513	0.0283037	-5.27149	-1.78384	-4.42578
AT3G04380	0.00811307	0.0283011	-1.14444	0.468931	-0.65306
AT1G51890	0.00809092	0.0282319	-1.69353	-1.13897	-2.9528
AT5G08520	0.00807973	0.028201	-0.841673	4.51246	3.79694
AT3G54890	0.00807763	0.0281978	-1.67601	11.9229	10.3217
AT1G28610	0.00802324	0.0280321	-1.11513	2.75607	1.81898
AT4G12917	0.00796794	0.0278671	-1.33762	3.57308	2.3724
AT3G05800	0.00795248	0.0278331	-1.74479	3.45599	1.94221
AT1G19670	0.00791453	0.0277364	-1.30943	6.51704	5.25264
AT3G50120	0.00791236	0.0277364	-4.015	-1.85126	-4.41903
AT2G35650	0.00789993	0.0277093	-0.96893	4.26221	3.25341
AT3G01550	0.00789457	0.0276945	-4.6844	3.37065	-2.44681
AT5G59070	0.00787447	0.027632	-1.61096	0.830056	-0.638472
AT3G22961	0.00787323	0.0276316	-1.47746	1.24843	-0.0515139
AT1G51440	0.00784377	0.0275402	-3.51085	-0.715222	-4.15908
AT1G05297	0.00784374	0.0275402	-2.92843	0.749454	-2.04898
AT3G19300	0.0078422	0.0275402	-1.82826	0.289746	-1.92017
AT1G06837	0.00778851	0.0273819	-3.21057	-0.0167042	-2.88543
AT1G74055	0.00778157	0.0273615	-3.38849	0.195988	-2.76573
AT2G36830	0.00772549	0.027188	-1.48982	7.62288	5.96768
AT3G61840	0.00767791	0.0270431	-4.92239	-1.53543	-3.85024
AT1G10460	0.00767791	0.0270431	-4.92239	-2.20012	-4.51492
AT4G24170	0.00764105	0.0269378	-4.8022	-3.51194	-5.88338
AT1G49490	0.00759067	0.0267836	-1.29367	0.949042	-0.395019
AT5G43150	0.00755218	0.0266672	-2.0725	3.69778	1.8644
AT1G09777	0.00750503	0.02652	-1.88006	1.70643	-0.107029
AT5G08980	0.00748265	0.0264487	-1.26737	3.4753	2.39674
AT5G23350	0.00742351	0.0262473	-2.35904	1.19372	-1.85898
AT5G42070	0.00741674	0.0262272	-1.37919	5.22784	3.78642
AT1G70985	0.00740746	0.026202	-1.88692	1.12479	-0.945504
AT1G04767	0.00739873	0.026175	-3.08477	-0.770386	-3.39346
AT5G63800	0.0073614	0.0260619	-0.937673	5.09447	4.13772
AT1G64690	0.0072519	0.0257194	-1.29344	0.507908	-0.693963
AT1G33080	0.00724687	0.0257053	-1.13176	1.86059	0.740665
AT1G09350	0.00723781	0.0256845	-3.66783	-1.04563	-3.58003
AT5G05840	0.0072125	0.0256096	-3.99681	-1.43472	-4.31611
AT5G53450	0.00720252	0.0255855	-1.08457	5.53461	4.64318
AT5G07130	0.00711425	0.0253016	-1.5754	-0.64454	-2.13798
AT4G31000	0.00711349	0.0253016	-0.942908	3.4427	2.6223
AT5G37760	0.00711098	0.0253011	-2.36438	0.285984	-2.1149
AT4G06805	0.0070525	0.0251078	-4.89807	-0.697	-3.06845
AT4G06810	0.0070525	0.0251078	-4.89807	-0.752105	-3.12355
AT5G50290	0.00704697	0.0251029	-3.67923	-1.69706	-4.74114
AT1G11190	0.00700445	0.0249735	-1.80014	0.899426	-1.02323
AT2G19660	0.00693421	0.0247777	-5.0838	-2.96116	-5.24493
AT3G55400	0.00692716	0.0247562	-0.854584	4.75446	3.95222
AT3G22820	0.00687169	0.0245798	-2.46244	0.366041	-2.09906
AT2G05675	0.00686822	0.024571	-5.71384	-0.0268686	-2.73762
AT5G15900	0.00686311	0.0245563	-4.78826	-2.29962	-4.72173
AT3G54090	0.00680731	0.0243891	-1.16772	4.79421	3.70234
AT1G28110	0.00679337	0.0243463	-0.93788	3.3248	2.38338
AT5G63700	0.00674175	0.0241936	-1.00897	2.45097	1.49353
AT1G04360	0.00670451	0.0240885	-1.1389	0.930092	-0.149544
AT1G27460	0.00668038	0.0240089	-0.986819	4.16179	3.27847
AT4G28162	0.0066254	0.0238502	-1.17211	0.790683	-0.341395
AT3G28660	0.00662338	0.0238465	-1.54465	0.192009	-1.2901
AT2G38550	0.00662039	0.0238407	-0.930389	4.83798	3.97954
AT1G79790	0.00658386	0.023729	-0.836223	5.13744	4.40757
AT3G08500	0.00654072	0.023591	-4.56642	-2.18644	-4.86018
AT5G65970	0.00654022	0.023591	-1.16513	0.770822	-0.31531
AT1G51055	0.00652271	0.0235401	-5.15498	-1.0164	-3.26699
AT1G63295	0.00652229	0.0235401	-2.9039	0.383799	-2.45175
AT4G21215	0.00651394	0.023519	-1.60144	2.19032	0.758379
AT3G11090	0.00651167	0.0235142	-1.25442	3.66064	2.36478
AT1G80120	0.00649491	0.0234642	-1.2871	3.57719	2.32934
AT1G66060	0.00649296	0.0234607	-4.1793	-1.66415	-4.32303
AT3G57160	0.0064681	0.0233778	-1.92518	2.01194	-0.0282804
AT1G57860	0.00646111	0.0233561	-0.808054	5.26235	4.53326
AT5G18860	0.00644882	0.0233221	-1.13109	2.03752	0.970389
AT1G21520	0.00643873	0.0232925	-1.44396	2.44326	0.950265
AT5G04690	0.00641279	0.023216	-2.15798	-0.676143	-3.15181
AT4G34610	0.00641194	0.023216	-1.4179	2.22919	0.769348
AT3G16520	0.00640904	0.023211	-1.17519	5.28846	4.16648
AT1G43620	0.00640883	0.023211	-0.911807	3.10696	2.27892
AT2G34390	0.00640072	0.0231962	-3.29675	-1.30824	-4.15734
AT3G47570	0.00633653	0.0229778	-0.819341	3.27733	2.51965
AT5G02860	0.00631856	0.0229229	-0.876545	2.62949	1.86172
AT2G34925	0.0063139	0.0229163	-2.27272	0.841952	-1.85042
AT4G21760	0.00630381	0.0228897	-1.07887	1.61363	0.609843
AT3G44020	0.00626617	0.0227703	-0.905736	4.52576	3.6614
AT1G06143	0.00626295	0.0227621	-1.08112	1.04935	-0.0302036
AT1G62630	0.00624694	0.0227141	-1.17606	2.35555	1.08467
AT5G05580	0.00619829	0.0225745	-1.09101	5.05237	4.12728
AT5G22930	0.00617898	0.0225075	-3.18225	-0.977136	-3.97056
AT1G53470	0.00617408	0.0224931	-1.48915	-0.330817	-1.83578
AT5G52547	0.00616326	0.0224638	-2.517	-0.0913239	-3.27513
AT1G19300	0.00615542	0.0224386	-0.899596	4.15726	3.25672
AT1G11185	0.00615109	0.0224296	-2.01274	1.77941	-0.133816
AT3G14390	0.00611859	0.0223346	-0.936993	4.20075	3.37633
AT3G26050	0.00610658	0.0222975	-1.72523	-0.271882	-2.08822
AT1G11120	0.00609898	0.0222798	-1.243	1.22991	-0.0181903
AT1G05687	0.00608124	0.0222217	-1.03008	3.11959	2.16244
AT1G32220	0.00601664	0.0220255	-1.00853	6.50824	5.51241
AT2G18520	0.00600649	0.0219947	-1.41323	1.26724	0.0765933
AT4G26795	0.00599939	0.0219757	-1.28039	1.14567	0.0262095
AT1G30800	0.00591384	0.0217214	-1.73557	0.173604	-1.51994
AT1G09250	0.00590981	0.0217099	-1.54198	4.50399	3.29725
AT2G32487	0.00590768	0.0217054	-4.95747	-1.96352	-4.38564
AT2G41870	0.00590491	0.0216985	-1.78219	4.33661	3.12798
AT1G07490	0.00589101	0.0216557	-4.96287	-1.04202	-3.46414
AT4G08160	0.00585878	0.0215552	-2.10108	-0.33485	-2.40368
AT1G20990	0.00583661	0.0214932	-3.73196	-1.37899	-4.46892
AT3G08870	0.00581482	0.0214195	-2.39163	-1.01949	-3.29577
AT4G38850	0.00580014	0.0213719	-3.66333	-0.0829576	-3.15305
AT1G69320	0.00579517	0.0213634	-3.50567	-0.0862313	-3.13426
AT2G37710	0.00578076	0.02132	-1.07218	4.54207	3.61555
AT2G37510	0.00576858	0.021288	-1.9492	0.953166	-1.12321
AT1G73140	0.00576469	0.0212812	-2.9345	-1.22002	-4.14923
AT2G46780	0.005735	0.0211899	-1.07112	1.92777	1.00455
AT2G28160	0.00572019	0.0211546	-3.22779	-1.09343	-3.93851
AT3G28770	0.00570905	0.0211166	-1.73349	-0.623743	-2.58145
AT2G39400	0.00568914	0.0210526	-1.27487	4.7006	3.33672
AT5G50335	0.00568472	0.0210395	-4.04928	-0.0256919	-2.99959
AT1G08090	0.00567468	0.0210119	-4.93807	-2.73584	-5.18142
AT2G15000	0.00566276	0.0209741	-0.940074	2.62887	1.76643
AT3G55010	0.00565623	0.0209546	-0.820244	3.83028	3.09526
AT2G23000	0.00565479	0.0209543	-1.867	2.45327	0.417191
AT5G08640	0.00562153	0.0208474	-0.988649	2.31408	1.31742
AT1G48750	0.00561679	0.020839	-1.18005	3.85203	2.67485
AT3G29320	0.00559281	0.0207627	-0.906197	6.34901	5.43924
AT3G19310	0.00557719	0.0207111	-4.87204	-2.25887	-4.73762
AT1G70505	0.00557491	0.0207058	-1.25221	1.32026	0.215674
AT3G46730	0.00557122	0.0206953	-1.87214	-1.27676	-3.07519
AT1G15820	0.0055453	0.0206116	-1.92207	11.6596	9.84232
AT5G15360	0.00553801	0.020594	-4.8811	-1.2326	-3.71136
AT1G20010	0.00551103	0.0205095	-1.10099	6.65384	5.6336
AT1G22330	0.00550468	0.0204921	-1.35761	2.85902	1.61512
AT3G09080	0.00549554	0.0204644	-3.89565	-2.70824	-5.66996
AT3G02500	0.00548561	0.0204306	-1.98951	0.451875	-1.40106
AT5G01180	0.00546835	0.0203725	-1.40358	0.169389	-1.18589
AT5G48880	0.00546111	0.0203519	-1.44768	3.88337	2.36871
AT3G25011	0.00544118	0.0202932	-4.90494	-0.783075	-3.26183
AT5G18090	0.00544118	0.0202932	-4.90494	-2.00436	-4.48311
AT2G24310	0.0054392	0.0202921	-3.49163	-1.01889	-3.89903
AT5G54280	0.00543436	0.0202791	-2.0887	4.72508	2.63221
AT3G62070	0.00543435	0.0202791	-1.33279	2.84522	1.71552
AT3G04890	0.00541909	0.0202388	-0.877638	3.33603	2.4685
AT1G03270	0.00541448	0.020231	-1.30805	1.02827	-0.217232
AT4G08815	0.00536307	0.0200513	-1.42641	6.09974	4.58013
AT1G71260	0.0053587	0.020038	-0.872171	4.8235	4.0665
AT4G27290	0.00533934	0.0199811	-2.07098	-1.11733	-3.21782
AT3G47450	0.00532971	0.0199604	-0.934717	4.43558	3.61098
AT4G24175	0.00532723	0.0199573	-1.13862	2.549	1.48331
AT2G14660	0.00530332	0.0198708	-1.09362	3.16654	2.1038
AT5G67090	0.0053026	0.0198708	-2.5207	-1.09416	-3.85606
AT5G54585	0.00529833	0.0198598	-2.95605	2.40606	-0.900605
AT1G19040	0.00524327	0.0196702	-2.6691	-0.528964	-2.84217
AT2G26515	0.00524134	0.019666	-1.9252	1.1003	-0.8033
AT4G28160	0.00521803	0.0195816	-1.62436	1.21156	-0.471985
AT5G22740	0.00519276	0.0195019	-0.885166	3.25484	2.40528
AT3G04950	0.00518526	0.0194797	-1.20258	1.74213	0.590272
AT1G74150	0.00517588	0.0194505	-1.59824	-0.725901	-2.29585
AT1G27110	0.00515594	0.019392	-1.73868	-0.277577	-2.02468
AT2G38390	0.00514234	0.0193515	-2.3259	-0.159016	-2.75679
AT1G49580	0.00513169	0.0193144	-0.846994	3.29719	2.46565
AT4G15710	0.00512714	0.0193033	-3.51164	-1.77141	-4.68247
AT2G48080	0.00510051	0.019209	-3.53086	-1.36168	-4.36393
AT2G33570	0.00509897	0.0192062	-1.26291	3.79328	2.76539
AT3G03830	0.00507185	0.0191308	-4.89583	-0.825134	-3.33493
AT5G53390	0.00507185	0.0191308	-4.89583	-2.47184	-4.98163
AT4G30090	0.00505246	0.0190696	-1.08278	1.39332	0.345052
AT1G60790	0.00505091	0.0190667	-0.86273	3.0367	2.27369
AT5G42210	0.00497028	0.0187857	-1.82592	-0.617955	-2.41303
AT3G12685	0.00495849	0.0187558	-1.00772	3.85607	2.92825
AT1G26100	0.00490727	0.0185708	-1.05405	2.50021	1.55373
AT1G29730	0.00485198	0.018388	-1.58496	-1.14596	-2.65415
AT1G12775	0.00481431	0.0182561	-1.17653	0.287065	-0.839745
AT1G17700	0.0048128	0.0182532	-4.89385	-1.38965	-3.91907
AT3G27400	0.00481252	0.0182532	-1.03016	1.53532	0.530757
AT2G46890	0.00480347	0.0182275	-1.11818	1.96226	0.938932
AT5G12470	0.00479421	0.0181997	-1.33939	5.33492	4.05383
AT4G13600	0.00478532	0.0181689	-2.1043	0.171706	-1.9532
AT4G16146	0.00478039	0.0181587	-2.28235	4.29155	2.53555
AT4G07290	0.00476605	0.0181099	-1.38546	2.07602	0.747385
AT2G46760	0.00476297	0.0181038	-2.77269	-0.801776	-3.61434
AT4G07960	0.00475915	0.0180923	-1.31188	1.12259	-0.297962
AT1G30860	0.00475231	0.0180719	-1.80462	0.787228	-0.597261
AT3G52180	0.00474575	0.0180555	-1.26593	5.00888	3.97988
AT3G13677	0.00473521	0.0180182	-1.05636	2.1581	1.13104
AT1G31860	0.00472665	0.0179913	-1.1484	3.23095	2.09061
AT2G34620	0.00472351	0.0179822	-1.20732	4.85033	3.68079
AT2G27035	0.0047026	0.0179054	-4.6553	-1.05786	-3.86512
AT1G64890	0.00469635	0.0178844	-1.26006	2.36435	1.25708
AT5G45970	0.00468374	0.017842	-4.39775	-1.21656	-4.11633
AT4G20420	0.00466467	0.0177805	-2.04332	1.78304	-0.295758
AT3G17790	0.00466419	0.0177805	-1.19599	3.10712	2.08492
AT3G01990	0.00464877	0.0177283	-1.33101	0.452481	-0.924169
AT5G45940	0.00464544	0.0177184	-1.08086	3.08667	2.02609
AT2G29940	0.00463749	0.0176911	-1.22818	0.320834	-0.744062
AT2G26700	0.00461689	0.0176234	-1.09377	0.68532	-0.372592
AT3G06100	0.00457824	0.0174979	-2.71711	-0.954995	-3.57125
AT1G52905	0.00457047	0.0174737	-1.31789	2.25668	1.03311
AT2G20870	0.0045692	0.0174737	-4.38995	-0.795744	-3.70543
AT5G41040	0.00456243	0.017454	-1.74458	0.58315	-1.27743
AT1G11290	0.00455459	0.0174378	-1.33112	1.74798	0.50193
AT5G42760	0.00454747	0.0174133	-1.1634	2.19818	1.0173
AT2G17690	0.00453529	0.0173721	-2.76613	-1.08924	-3.79028
AT3G08940	0.00450418	0.0172584	-3.46969	9.98195	6.18603
AT1G53100	0.0045021	0.0172559	-3.61377	-0.76044	-3.9524
AT2G20450	0.00445277	0.017083	-0.896049	5.9022	5.08036
AT5G41600	0.00444283	0.017053	-1.14258	5.66779	4.615
AT5G15500	0.00443082	0.0170123	-1.58719	2.92371	1.30343
AT3G05890	0.00442282	0.0169888	-1.52543	1.3703	-0.0947967
AT2G33750	0.00439341	0.0168928	-3.10273	-1.09878	-4.0922
AT1G79480	0.00436358	0.0167994	-3.78336	-1.68873	-4.88108
AT1G48820	0.00431742	0.0166402	-5.33666	-2.61175	-4.9832
AT2G33530	0.00429927	0.0165756	-1.21168	3.376	2.16782
AT3G26060	0.00426634	0.0164617	-0.867921	7.98684	7.20638
AT2G11810	0.00423632	0.0163537	-5.25159	-2.62699	-5.0491
AT5G08170	0.00419514	0.0162051	-0.820827	3.22054	2.45387
AT5G48490	0.00418334	0.0161646	-3.76503	5.94263	1.54878
AT2G27930	0.00418276	0.0161646	-3.91579	-1.52134	-4.55945
AT5G24330	0.00415676	0.0160722	-3.95414	-1.17534	-4.14924
AT5G37000	0.0041547	0.0160668	-1.26932	0.390935	-0.874391
AT2G04215	0.0041529	0.0160624	-5.01477	0.0228598	-2.53003
AT5G06690	0.00415193	0.0160612	-1.4042	5.83164	4.74489
AT2G31902	0.00414011	0.0160283	-1.3059	-1.25899	-2.47334
AT5G18060	0.00412579	0.0159856	-3.94084	-0.35391	-3.41549
AT1G76110	0.00412077	0.0159687	-1.07796	4.41728	3.30421
AT4G32510	0.00408633	0.0158429	-4.71995	-2.63558	-5.51068
AT1G75620	0.00406278	0.0157667	-4.06988	-1.66939	-4.65684
AT5G62630	0.00405323	0.0157397	-1.27553	3.40004	2.14208
AT1G26150	0.00403121	0.015669	-0.999478	4.70272	3.69339
AT2G07585	0.00402198	0.0156385	-1.54289	0.83182	-0.633278
AT4G26255	0.00402045	0.015635	-3.57439	-0.995291	-3.95807
AT2G38220	0.00398647	0.0155153	-5.31379	-2.47048	-4.8926
AT1G78020	0.00396871	0.0154586	-1.19983	5.796	4.6371
AT5G45540	0.00393649	0.0153504	-2.71064	-1.67057	-4.3063
AT5G14060	0.00392934	0.0153299	-1.37235	5.41245	4.21318
AT5G45150	0.00392528	0.0153165	-2.64688	-2.12396	-4.78405
AT3G24929	0.00388499	0.0151909	-1.22422	-0.452169	-1.58645
AT4G04221	0.00387973	0.0151755	-1.08325	1.5566	0.513652
AT1G74390	0.003873	0.0151541	-0.917011	2.13929	1.26419
AT4G03450	0.00386336	0.0151188	-5.3326	-2.84469	-5.27278
AT2G13680	0.00386336	0.0151188	-5.3326	-4.31926	-6.74735
AT2G02740	0.00385349	0.0150878	-1.1593	3.86697	2.86321
AT1G20520	0.0038228	0.0149891	-2.97378	0.522926	-2.70534
AT1G01570	0.00381987	0.0149813	-1.08645	1.82532	0.840833
AT3G06120	0.00381762	0.0149761	-2.71702	0.0878185	-2.71944
AT3G14700	0.00380833	0.0149421	-3.67227	-0.358179	-3.49389
AT1G21550	0.00379883	0.0149096	-1.24395	4.78359	3.52388
AT4G18270	0.00379594	0.0149031	-1.73724	1.84848	0.13996
AT5G49730	0.00379542	0.0149031	-2.19587	4.68183	2.13887
AT1G09170	0.00377835	0.0148413	-4.36486	-2.83902	-5.76982
AT1G26880	0.00377423	0.0148299	-0.956789	5.35335	4.47155
AT5G27330	0.00376301	0.0147906	-0.902503	2.32205	1.52411
AT5G27660	0.00376009	0.0147816	-0.85107	2.90272	2.13625
AT2G37960	0.00374796	0.0147363	-4.52012	-2.03993	-5.00516
AT5G66530	0.0037469	0.0147345	-1.10235	5.16773	4.17468
AT1G67820	0.00372742	0.014665	-2.1692	0.350813	-2.25794
AT2G25270	0.00372544	0.0146596	-0.960676	2.19653	1.30979
AT5G14510	0.00371209	0.0146118	-1.86919	1.01461	-0.961322
AT1G04313	0.00369833	0.0145671	-6.03373	0.277271	-2.58065
AT1G19550	0.00369343	0.0145502	-1.68753	2.81065	1.27356
AT5G46830	0.00368929	0.0145363	-5.25353	-2.44363	-4.96822
AT1G01600	0.00364781	0.0143916	-1.18975	2.17425	1.13331
AT5G11020	0.00364534	0.0143841	-1.03105	1.65867	0.620603
AT3G27250	0.00364166	0.014372	-2.56447	1.79356	-0.0487618
AT2G04378	0.003636	0.014352	-0.800162	4.76031	4.04703
AT2G45870	0.0036354	0.0143519	-1.70245	-0.363825	-1.98296
AT2G02100	0.00361459	0.0142791	-1.11606	8.21101	7.28215
AT2G30766	0.00361062	0.0142681	-4.10937	4.68382	-1.11726
AT5G44540	0.00359254	0.0142036	-5.25488	-0.100139	-2.62956
AT4G16390	0.00357801	0.0141531	-0.818854	4.5698	3.76805
AT5G40670	0.00357144	0.014134	-0.785817	4.79993	4.11307
AT4G33280	0.00355055	0.0140651	-1.89913	-0.525268	-2.35599
AT4G16857	0.003548	0.0140573	-1.13802	1.72172	0.633262
AT2G21790	0.00353417	0.0140186	-1.15264	3.72801	2.59837
AT2G24010	0.00353313	0.0140186	-2.11142	-0.889177	-2.93943
AT4G32980	0.00352904	0.0140074	-1.33041	2.87587	1.45102
AT4G20820	0.00351618	0.0139609	-1.22107	0.6104	-0.525356
AT5G37440	0.00350636	0.0139242	-1.65937	0.711531	-0.874503
AT1G31750	0.00350353	0.0139176	-1.87102	0.735721	-1.19713
AT3G59400	0.00350237	0.0139152	-2.0867	5.95829	4.00287
AT4G37608	0.00349695	0.0139006	-1.09964	2.7758	1.79578
AT5G25040	0.00346999	0.0138047	-1.35358	3.13331	1.66249
AT3G01950	0.00346243	0.0137805	-1.22945	3.08457	1.92234
AT5G16400	0.00345912	0.0137728	-1.22129	6.67202	5.53492
AT3G45030	0.00344586	0.0137267	-0.910856	6.48966	5.623
AT4G03340	0.00343891	0.0137036	-2.56179	-0.587818	-3.34924
AT3G61830	0.00340794	0.0135914	-1.10489	3.51011	2.52099
AT4G06195	0.00338402	0.0135048	-3.04369	1.13097	-1.95566
AT4G08910	0.00337711	0.0134817	-2.07591	0.156496	-1.91214
AT2G21650	0.00337525	0.0134765	-4.628	-0.605408	-3.59285
AT2G31270	0.00336696	0.0134567	-1.21099	1.26924	0.0689903
AT5G18050	0.00336682	0.0134567	-5.06856	-1.06557	-3.68267
AT5G05160	0.00334451	0.013378	-1.04602	2.58542	1.57032
AT3G62470	0.00332154	0.0132927	-1.01616	0.965868	0.00195063
AT4G12900	0.00328947	0.0131731	-2.01466	2.39652	0.634103
AT3G03910	0.0032893	0.0131731	-3.04401	-1.14083	-4.07761
AT1G16022	0.00328245	0.0131559	-2.94547	0.685872	-2.27437
AT4G04220	0.00327961	0.0131467	-1.07838	1.32241	0.28084
AT3G29330	0.00327623	0.0131397	-1.24153	3.30573	2.09587
AT1G01690	0.00325996	0.0130852	-1.37819	1.17289	-0.268134
AT1G18740	0.00324785	0.0130431	-1.30657	7.96978	6.65715
AT5G41120	0.00324544	0.0130356	-1.03062	1.30872	0.379059
AT4G36160	0.00324378	0.0130311	-2.21334	0.116249	-2.41606
AT1G67660	0.00324047	0.0130199	-1.34371	4.12089	2.97499
AT2G13690	0.0032281	0.0129853	-0.88844	2.39836	1.57885
AT5G50800	0.00322162	0.0129636	-5.13945	-1.83008	-4.44719
AT5G07760	0.00320925	0.0129202	-2.36991	-1.25174	-3.61286
AT2G22250	0.00319382	0.0128603	-0.884549	2.891	2.03773
AT4G29930	0.00317643	0.0127987	-3.16735	-1.51073	-4.29904
AT3G09415	0.00316914	0.0127736	-5.16847	-1.13348	-3.75058
AT1G53070	0.00315351	0.0127191	-1.65016	1.22585	-0.549114
AT2G09665	0.00314428	0.012684	-2.87421	-0.167414	-3.01651
AT5G47220	0.00314094	0.0126726	-1.36614	5.70819	4.58731
AT4G35900	0.00313948	0.0126709	-1.73293	0.20514	-1.49327
AT5G44973	0.0031383	0.0126683	-5.43268	-0.542383	-3.02645
AT4G23885	0.00312724	0.01263	-1.12572	2.94395	1.85636
AT3G30305	0.00311363	0.0125842	-5.34139	-1.24193	-3.80837
AT5G35926	0.00311333	0.0125842	-1.71108	-0.310212	-1.91491
AT2G33240	0.00311313	0.0125842	-3.21148	-2.47981	-5.85509
AT3G10600	0.00310518	0.0125597	-3.48826	-1.53902	-4.65724
AT3G09430	0.0031028	0.0125522	-1.76154	0.199883	-1.48758
AT5G10435	0.00309884	0.0125383	-1.19667	4.14395	2.93322
AT4G16140	0.00309713	0.0125334	-1.52033	3.7482	2.08938
AT1G68723	0.00308896	0.0125045	-1.75972	1.48128	-0.225615
AT2G16750	0.00307569	0.0124571	-1.57663	-0.179844	-1.67167
AT3G11490	0.00307147	0.0124421	-0.841884	3.26141	2.47115
AT4G05200	0.00305534	0.0123809	-3.09815	-1.56299	-4.54286
AT1G66140	0.00304207	0.0123333	-1.54724	2.29329	0.716919
AT4G09900	0.00304207	0.0123333	-0.986536	3.88416	2.92269
AT1G79760	0.00303705	0.0123212	-4.95648	-1.72925	-4.5648
AT1G14185	0.00303083	0.0123021	-4.51592	-1.9331	-4.97121
AT1G26560	0.00302279	0.012275	-1.79169	3.31173	1.89051
AT1G14880	0.00302158	0.0122749	-5.23293	-1.39405	-4.01115
AT1G17030	0.00301743	0.0122601	-4.0121	-1.36717	-4.50776
AT4G18280	0.00300233	0.0122049	-1.02539	6.46969	5.5591
AT4G04900	0.00299366	0.0121737	-5.41517	-1.78664	-4.33493
AT1G69200	0.00299212	0.0121695	-1.21708	4.4444	3.26246
AT5G50720	0.00295792	0.0120466	-2.29028	1.78274	-0.426427
AT1G18265	0.00295719	0.0120457	-1.62408	2.84445	1.54637
AT1G55940	0.00295544	0.0120405	-4.38365	-1.37967	-4.50358
AT3G01810	0.00295377	0.0120358	-1.12136	3.40085	2.29277
AT3G18090	0.0029502	0.0120232	-1.25689	0.401094	-0.902223
AT3G60660	0.00294317	0.0119986	-2.21179	-0.230702	-2.51779
AT3G12040	0.00294273	0.0119986	-1.05411	2.02328	0.978554
AT2G37880	0.00292281	0.0119236	-3.55341	-0.0699087	-3.44135
AT1G63230	0.00292205	0.0119226	-2.41381	-0.551352	-3.21144
AT4G26790	0.00290419	0.0118635	-1.35967	1.35888	0.136479
AT5G10910	0.00290004	0.0118487	-0.792066	3.60284	2.85542
AT5G13170	0.0028987	0.0118453	-3.0531	0.679017	-1.15961
AT1G73655	0.00289756	0.0118426	-1.25873	7.29103	6.13897
AT3G43210	0.00289584	0.0118376	-0.966274	0.974804	0.041098
AT1G61520	0.00289559	0.0118376	-1.5794	11.2582	9.64322
AT4G20320	0.00289327	0.0118319	-1.31312	2.59452	1.22197
AT2G14960	0.00288619	0.0118101	-4.53238	-2.15475	-5.21632
AT1G45110	0.00286008	0.0117131	-1.11743	1.43294	0.36122
AT1G03130	0.00285914	0.0117113	-1.58945	8.24458	6.71565
AT5G16690	0.00283633	0.0116257	-1.14617	0.694333	-0.413408
AT1G14410	0.00283531	0.0116235	-0.946521	3.75559	2.85457
AT4G19840	0.0028282	0.0116023	-1.08287	6.20094	5.08733
AT3G25805	0.00281504	0.011558	-0.7915	4.73132	3.985
AT4G18593	0.00278884	0.0114582	-0.892775	3.52125	2.67236
AT1G08380	0.00276696	0.011376	-1.61861	11.5463	9.89896
AT1G72910	0.00276564	0.0113725	-1.31376	3.14554	1.83947
AT2G37460	0.00276467	0.0113705	-2.52431	1.00423	-2.13738
AT5G16230	0.00274333	0.0112961	-1.14451	0.775375	-0.320276
AT4G36410	0.00272923	0.0112457	-1.42696	3.79343	2.61695
AT5G52882	0.00272373	0.0112249	-1.34383	4.3883	3.29202
AT4G36280	0.00271539	0.0111944	-1.11841	0.665486	-0.373011
AT3G46880	0.0027034	0.0111507	-5.5454	-0.623902	-3.16285
AT5G64980	0.00268777	0.0110937	-1.46928	0.689912	-0.671025
AT1G15150	0.0026714	0.0110337	-5.09903	-2.48059	-5.17182
AT1G19990	0.00266862	0.0110241	-0.915705	2.96455	2.10161
AT1G72420	0.00262449	0.010864	-1.1308	1.59722	0.540433
AT4G13290	0.00262317	0.0108604	-4.09984	-1.75118	-4.94353
AT3G48600	0.00258836	0.010731	-1.49959	1.67524	0.230358
AT3G20475	0.00257693	0.0106946	-1.94196	-1.03505	-3.15569
AT5G45590	0.00254873	0.010583	-0.979919	2.35245	1.40322
AT2G07335	0.00254849	0.010583	-1.64346	0.625803	-1.08484
AT3G26125	0.0025484	0.010583	-5.10845	-2.23948	-4.94426
AT5G17230	0.00254172	0.0105611	-0.821765	6.71066	5.95
AT3G03785	0.00253668	0.010542	-1.4657	3.11805	1.70386
AT4G37730	0.00252491	0.0105021	-1.38042	1.14663	-0.115162
AT5G02170	0.00252177	0.0104926	-1.82841	0.403488	-1.51397
AT4G20230	0.00250934	0.0104434	-4.55549	-1.99651	-5.09126
AT5G39740	0.00250838	0.0104434	-0.880822	7.43228	6.59398
AT5G02010	0.00250046	0.0104165	-1.01172	2.01704	1.06419
AT2G37090	0.00248594	0.0103602	-2.86962	0.0096184	-3.51611
AT1G05207	0.00248317	0.0103516	-1.98735	10.5458	8.71218
AT3G44750	0.00248255	0.0103508	-1.38088	4.16111	2.97607
AT4G10420	0.00247951	0.0103399	-1.72297	0.342615	-1.29038
AT1G70920	0.00247423	0.0103232	-2.22607	-0.048618	-2.33716
AT4G25470	0.00246661	0.010295	-3.33066	6.11207	2.48974
AT1G66190	0.00246275	0.0102813	-1.60538	1.76526	0.034473
AT1G10110	0.00246099	0.0102768	-3.38276	-0.880358	-3.79492
AT5G59050	0.0024494	0.0102337	-1.55194	0.231441	-1.09807
AT4G19540	0.00243815	0.0101902	-1.03968	3.43785	2.48359
AT3G04790	0.00243066	0.0101677	-1.0847	8.35692	7.2645
AT1G67460	0.00241104	0.0100926	-3.53253	-0.975695	-4.23416
AT2G19582	0.00240952	0.010088	-2.04379	-0.0866406	-1.96311
AT2G26550	0.00238923	0.01001	-0.865541	4.22759	3.38339
AT1G61575	0.00238779	0.0100074	-5.22448	-0.702056	-3.40684
AT5G65140	0.00238224	0.00998587	-1.18287	2.5612	1.47431
AT1G08160	0.00236911	0.00993943	-2.00146	2.24165	0.129873
AT3G51340	0.00236581	0.00992731	-1.42973	-0.0771869	-1.45461
AT1G20020	0.00235157	0.00987267	-1.34752	9.42289	8.25224
AT5G52930	0.00233498	0.00981645	-4.34583	-1.22322	-4.36381
AT3G27640	0.0023273	0.00979115	-2.16035	-0.712432	-2.93187
AT1G56610	0.00231444	0.00974721	-1.05465	2.4009	1.38207
AT1G07853	0.00230501	0.00971427	-5.70865	0.167375	-2.33738
AT5G25260	0.00227986	0.00961832	-1.66486	0.179926	-1.36804
AT4G29240	0.0022795	0.00961832	-1.47169	1.05439	-0.356336
AT2G24790	0.00227666	0.00961152	-1.06786	7.73832	6.72727
AT3G29410	0.0022727	0.00959813	-3.90169	-1.5118	-4.64751
AT4G04610	0.00226152	0.00956091	-1.81372	4.22809	2.84239
AT1G64770	0.00224955	0.00951879	-0.871616	5.9878	5.15582
AT4G20325	0.00224444	0.00950533	-1.08533	1.95648	0.965699
AT2G27400	0.00223948	0.00948762	-1.02332	2.62228	1.66668
AT4G22620	0.00223539	0.00947359	-2.04037	1.31524	-0.615022
AT1G61795	0.00223401	0.00947275	-2.0426	1.3618	-0.750109
AT1G07693	0.00222188	0.00942928	-0.986106	5.14574	4.20542
AT4G18530	0.0022146	0.0094036	-0.970365	3.33875	2.43669
AT1G60800	0.0022133	0.00939975	-1.00068	4.36749	3.43525
AT5G54980	0.00220422	0.00936773	-1.22411	4.8093	3.62354
AT4G28430	0.00219816	0.00934693	-1.93988	-0.0780805	-2.04172
AT2G33210	0.00219247	0.009326	-1.43725	3.6857	2.29787
AT2G45800	0.00218959	0.00931538	-2.13305	-0.12395	-2.31021
AT4G00150	0.00215193	0.00917288	-0.771546	3.52408	2.83148
AT1G62800	0.00214862	0.00916199	-1.78775	0.337635	-1.42762
AT2G42510	0.00214225	0.00913967	-1.54554	-0.16471	-1.74215
AT1G49630	0.00214139	0.00913761	-0.767666	2.72776	2.04361
AT2G35075	0.00213557	0.0091144	-2.84221	-0.713066	-3.58817
AT3G06700	0.00213231	0.00910526	-0.983404	7.05275	6.15093
AT3G01295	0.00213168	0.00910419	-4.67121	0.603054	-2.54237
AT5G13190	0.00212748	0.00908787	-0.811743	6.11083	5.36108
AT1G04707	0.00211735	0.00904939	-3.57156	-0.292097	-3.47453
AT5G62920	0.0021004	0.0089815	-1.26989	3.64941	2.55336
AT2G18400	0.00208398	0.00892249	-0.886429	3.93905	3.1132
AT1G07367	0.00207514	0.00889014	-4.89876	0.0167663	-3.06718
AT3G49930	0.00205977	0.00883604	-6.20635	-1.14577	-4.21586
AT1G09487	0.00203026	0.00872645	-1.03788	4.83104	3.92521
AT2G30370	0.00202731	0.0087153	-2.12553	0.0890286	-1.97255
AT1G09900	0.00202067	0.0086914	-0.853873	3.62597	2.85097
AT1G26761	0.00200528	0.00863287	-1.48822	3.93366	2.60703
AT3G03295	0.00199371	0.00858916	-5.23133	0.895792	-1.86563
AT2G37600	0.00199028	0.00857875	-1.17812	5.1309	4.02384
AT2G36790	0.00198806	0.00857091	-1.64951	2.88771	1.46133
AT1G54385	0.00198555	0.00856317	-1.41121	1.50598	0.00245865
AT4G01270	0.00198311	0.00855721	-2.00943	0.269722	-1.82747
AT2G05160	0.00197137	0.00851171	-1.01491	1.80363	0.902547
AT1G41880	0.00196819	0.00850038	-1.04689	5.93233	4.97608
AT2G22760	0.00196057	0.008472	-1.97921	2.07138	0.427251
AT4G15690	0.00196026	0.008472	-1.37345	3.52663	2.2508
AT2G30160	0.00194785	0.00842457	-0.869963	3.44181	2.64466
AT3G55580	0.00194678	0.00842142	-4.88512	-1.32898	-4.52024
AT3G06880	0.00194421	0.00841183	-1.08501	3.31527	2.32082
AT5G13610	0.00193662	0.00838349	-0.890462	2.38205	1.57665
AT2G08595	0.00193432	0.00837503	-3.75507	0.925143	-2.38209
AT1G07167	0.00193223	0.00836747	-5.19531	-0.830474	-3.60938
AT2G08405	0.00193183	0.00836725	-5.43873	-0.127544	-2.85195
AT3G12780	0.00192897	0.00835633	-0.856063	9.90917	9.08583
AT3G26130	0.00192702	0.00834936	-5.20426	-3.18733	-5.96624
AT3G17730	0.00192143	0.00833263	-3.40855	-0.533869	-3.75479
AT2G08425	0.00191762	0.00831908	-1.22688	3.68907	2.46471
AT2G36792	0.001911	0.00829335	-1.64594	2.69424	1.2612
AT4G26960	0.00190239	0.00826041	-1.88475	1.16852	-0.600284
AT4G16790	0.00189742	0.00824063	-0.950261	2.32776	1.45246
AT5G60880	0.00189135	0.00821689	-3.18982	0.83961	-3.19271
AT3G25600	0.00188959	0.0082122	-0.972861	5.019	4.05775
AT1G50750	0.00188899	0.00821106	-1.15605	2.68924	1.59266
AT3G53232	0.00188533	0.0081966	-2.70541	0.358623	-2.33375
AT3G22900	0.00188341	0.00818973	-1.295	1.58144	0.353485
AT3G60530	0.00187409	0.00815506	-1.05699	4.56238	3.63781
AT1G48480	0.00186738	0.00813024	-0.815504	4.14901	3.36766
AT5G12440	0.00185966	0.00810101	-0.753728	3.26335	2.59106
AT3G21300	0.00185936	0.00810101	-1.18617	2.77645	1.67502
AT2G09735	0.00185819	0.00809754	-1.0874	6.73669	5.68987
AT1G22170	0.00185649	0.00809159	-1.17801	1.91235	0.804939
AT2G28070	0.00184525	0.00804983	-0.954691	3.11187	2.22107
AT1G04030	0.00183141	0.00799234	-1.00681	3.1348	2.20476
AT5G52280	0.00182377	0.00796041	-0.901407	2.94159	2.10451
AT1G61890	0.00181508	0.00792819	-0.861454	7.97286	7.19087
AT4G06770	0.00180884	0.00790521	-1.25088	2.94048	1.72713
AT5G59080	0.00180018	0.00787308	-1.75402	2.58933	1.15246
AT5G05675	0.00179902	0.00787083	-1.11304	4.19038	3.13713
AT5G56580	0.00179442	0.00785353	-0.99292	1.97165	1.0312
AT4G01130	0.00178272	0.00780799	-1.46401	3.26076	1.82867
AT3G01410	0.00178106	0.00780214	-1.1453	2.1217	1.01846
AT3G23390	0.00176475	0.00774049	-0.827716	7.1539	6.39898
AT5G18705	0.00176221	0.00773216	-1.53508	1.71861	0.308602
AT5G19670	0.00175003	0.0076815	-0.972037	1.64515	0.723549
AT5G04680	0.00173239	0.00760956	-2.07571	-0.954861	-2.87946
AT2G22905	0.00172934	0.00759859	-5.46366	-0.974719	-3.73017
AT4G06536	0.00172552	0.00758626	-2.2554	2.19028	0.150648
AT2G38680	0.00171503	0.00754837	-1.29156	2.67282	1.50461
AT1G26820	0.00171402	0.00754528	-2.04892	1.43726	-0.625588
AT5G38320	0.00170673	0.00751733	-4.20116	-0.319053	-3.53998
AT1G78770	0.00168023	0.00741001	-1.22863	1.39398	0.241393
AT5G55740	0.00167351	0.00738308	-0.786051	3.23457	2.4863
AT2G40670	0.00165144	0.00729368	-3.45353	-1.0399	-4.33266
AT1G52870	0.00164478	0.00726691	-1.05725	6.78819	5.78214
AT1G63570	0.00164365	0.00726324	-5.43513	-1.53123	-4.31014
AT3G62010	0.0016274	0.00720064	-0.859877	4.70678	3.94394
AT5G66550	0.00162655	0.00719822	-1.04637	4.24092	3.20715
AT2G33260	0.00161999	0.00717179	-4.07198	-1.41619	-4.87794
AT1G67950	0.00161615	0.00715872	-0.922447	3.43378	2.53428
AT1G65310	0.00160657	0.00712279	-1.51454	1.97522	0.45495
AT3G18080	0.00160134	0.00710219	-1.05951	6.64289	5.7145
AT1G02670	0.00158732	0.00704389	-1.54964	0.357057	-1.02792
AT1G07430	0.00158385	0.00703109	-1.61662	2.81502	1.40891
AT2G20720	0.0015655	0.00695473	-1.65598	0.319871	-1.38696
AT1G49938	0.00156167	0.00693899	-2.05442	-0.52382	-2.74725
AT2G31900	0.00153689	0.00683767	-1.25553	-0.967268	-2.15426
AT2G33385	0.00153664	0.00683767	-5.43249	-2.05067	-4.85195
AT4G35655	0.00152631	0.00679684	-3.48402	2.48758	-2.11562
AT5G65350	0.00152605	0.00679684	-1.38017	2.62279	1.20026
AT2G15090	0.00152542	0.00679534	-1.19957	6.56122	5.39526
AT1G05020	0.00151887	0.00676865	-1.28943	0.563339	-0.743941
AT1G19320	0.00151856	0.00676854	-4.70237	-0.209156	-3.5086
AT2G07805	0.0015156	0.00675784	-1.96668	2.42241	0.554446
AT3G52748	0.00151222	0.00674399	-2.23821	1.60484	-0.515808
AT1G64760	0.00150678	0.00672223	-0.814096	4.87859	4.15998
AT2G18970	0.00148859	0.00664717	-3.37316	0.82079	-2.17662
AT2G46210	0.00148244	0.00662218	-1.34657	0.934507	-0.29997
AT1G19640	0.00146659	0.00656225	-3.59425	-0.0828487	-3.92409
AT1G12610	0.00146551	0.00655865	-1.6898	7.03556	5.14886
AT2G46710	0.00146244	0.00654851	-0.738216	3.92967	3.24093
AT3G27473	0.00146146	0.00654655	-5.23008	-2.75329	-5.60633
AT4G37750	0.00145819	0.00653313	-1.42428	2.87532	1.34352
AT2G01210	0.0014572	0.00653231	-1.52263	0.215502	-1.32424
AT5G19220	0.00145484	0.00652296	-0.983514	7.32824	6.35714
AT1G18090	0.00145419	0.00652123	-1.1918	1.62796	0.561492
AT1G26130	0.00145366	0.00652008	-1.05718	1.53707	0.489261
AT3G49510	0.00144017	0.00646675	-4.72909	-1.01907	-4.27563
AT2G20180	0.00143799	0.00645815	-0.954265	2.73824	1.87843
AT2G38160	0.00143716	0.00645561	-2.53409	-0.0262161	-2.88551
AT4G11450	0.00143083	0.0064318	-1.1366	1.02668	-0.0239804
AT5G44582	0.00142826	0.00642281	-1.31709	2.38422	1.09288
AT1G68238	0.00142066	0.00639098	-1.14506	4.83949	3.70004
AT4G23200	0.00141706	0.00637657	-2.25182	0.264169	-2.05143
AT5G40080	0.00141546	0.00637115	-1.49824	1.9508	0.527544
AT5G03960	0.00141477	0.00636924	-3.34726	-1.21004	-4.41807
AT1G16520	0.00141225	0.00635904	-1.30988	2.83373	1.50406
AT4G27940	0.00141058	0.00635273	-1.96762	2.37402	0.747368
AT2G30570	0.00140114	0.00631373	-1.10148	10.9339	9.90289
AT4G37409	0.00140045	0.00631179	-1.23905	3.60089	2.29464
AT1G76440	0.00139841	0.00630497	-0.941524	3.31471	2.45172
AT5G40870	0.00139404	0.00628874	-0.783443	3.7666	3.02251
AT5G49100	0.00139282	0.00628443	-1.37889	2.84838	1.45831
AT3G53620	0.00138537	0.00625432	-0.894597	4.10811	3.26292
AT1G52270	0.00137965	0.00623313	-2.6749	0.943733	-1.78159
AT2G09395	0.00137515	0.00621747	-1.53611	4.69401	3.25995
AT5G15190	0.00137205	0.00620457	-1.63423	4.46439	3.01208
AT3G13620	0.00137045	0.00619849	-1.24152	2.8252	1.69592
AT4G33260	0.00136232	0.00616748	-1.15676	1.73177	0.602599
AT3G57040	0.00135814	0.00615202	-2.2144	3.06787	0.682186
AT1G49730	0.00133219	0.00604576	-0.950829	4.03517	3.12955
AT5G39800	0.00133083	0.00604073	-1.04455	2.79251	1.81898
AT4G22560	0.00132898	0.00603501	-2.65707	0.245967	-2.76943
AT4G37410	0.00132854	0.00603485	-1.28264	3.64868	2.28277
AT5G44562	0.00132412	0.00601818	-1.10706	3.55353	2.46152
AT4G32280	0.00132082	0.00600546	-4.40325	-0.701593	-4.07901
AT5G22800	0.00131882	0.00599748	-0.849237	5.30478	4.50962
AT1G22710	0.00131479	0.00598141	-1.30565	6.79738	5.47536
AT1G44780	0.00131244	0.00597184	-0.946922	2.2962	1.41623
AT5G13320	0.00130486	0.0059407	-2.25879	-0.998956	-3.17656
AT3G28650	0.00130302	0.00593567	-3.4395	-1.78977	-5.08335
AT3G11240	0.00130152	0.00593103	-0.911355	1.60257	0.758568
AT1G67640	0.00129118	0.00588727	-5.23867	-1.95366	-4.83988
AT2G22730	0.00129071	0.00588623	-2.02125	0.945949	-1.37284
AT1G63480	0.00128694	0.00587122	-1.61377	2.79973	1.24039
AT2G33820	0.00128555	0.00586713	-1.02826	3.02862	2.01241
AT4G13690	0.00128382	0.00586141	-3.1113	-0.381615	-3.41852
AT1G45249	0.00127154	0.00580857	-1.28428	3.32295	2.17521
AT1G08753	0.0012684	0.00579539	-1.83792	3.0565	1.24855
AT3G23050	0.00126765	0.00579415	-0.907271	6.00656	5.12852
AT2G03750	0.00126494	0.00578505	-1.11806	3.84504	2.75908
AT3G06770	0.00126305	0.00577856	-1.28624	2.54193	1.28918
AT4G09375	0.00125377	0.00573938	-1.37167	3.09101	1.85324
AT1G11670	0.00125205	0.00573256	-0.826219	4.82233	4.08913
AT1G20870	0.00125131	0.00573028	-1.95345	0.35036	-1.60147
AT1G56520	0.00124999	0.00572639	-0.974504	2.17213	1.31139
AT4G23690	0.00124667	0.00571441	-1.31843	1.28201	0.0291807
AT4G25480	0.00124654	0.00571441	-2.88112	3.19469	-0.124065
AT1G19620	0.00124484	0.00570819	-1.75651	0.938343	-0.876095
AT5G40820	0.00123679	0.00567453	-1.20088	-1.3329	-2.48554
AT4G18253	0.00122824	0.00563849	-0.992154	3.62492	2.66233
AT4G13190	0.00122329	0.00561685	-1.76746	-0.330855	-2.09986
AT3G13175	0.00121106	0.00556764	-1.18869	2.64823	1.54947
AT5G09730	0.00120924	0.00556288	-2.47968	-0.960825	-3.53323
AT3G19230	0.00120063	0.00552853	-2.57522	-0.980224	-3.53425
AT3G04850	0.00119845	0.0055195	-1.30131	0.525361	-0.725368
AT1G14030	0.00117835	0.00543523	-0.768946	4.7402	4.02831
AT1G09070	0.0011732	0.00541661	-0.898223	9.95892	9.1067
AT3G59970	0.00117244	0.00541416	-0.803663	6.63788	5.8628
AT4G37650	0.00117148	0.00541074	-1.08904	1.85361	0.785245
AT5G66310	0.00116305	0.00538002	-0.926231	1.0268	0.142856
AT1G55475	0.00116164	0.00537554	-0.95077	6.02547	5.13316
AT1G55265	0.00115773	0.00535951	-0.998541	3.15519	2.20607
AT2G28085	0.00115405	0.0053435	-4.91839	-0.360201	-3.67763
AT4G14540	0.00114687	0.00531328	-0.925535	4.65187	3.77033
AT2G18245	0.0011454	0.00530852	-0.881666	2.52399	1.693
AT5G24310	0.00114362	0.00530129	-1.51232	1.17298	-0.324403
AT4G17860	0.00113594	0.00527073	-4.95077	-1.11278	-4.43356
AT2G18969	0.00113193	0.00525412	-3.39982	0.935429	-2.15312
AT5G55280	0.00113173	0.00525412	-1.16402	5.62086	4.57219
AT3G59550	0.00112721	0.00523423	-2.4033	-0.0918662	-2.4949
AT2G16740	0.00111924	0.00520212	-1.3391	2.70344	1.38381
AT1G21240	0.00111805	0.0051977	-4.83668	-1.99345	-5.32902
AT2G34470	0.00111135	0.00516953	-0.902538	5.24586	4.36085
AT5G11750	0.00110899	0.00516051	-1.03418	2.68027	1.69753
AT4G12980	0.00110825	0.00515892	-2.35613	3.97185	1.28219
AT5G25475	0.00110755	0.005157	-1.69849	2.33695	0.4806
AT1G69700	0.00110297	0.00513939	-1.23597	4.25057	3.01188
AT1G01700	0.00110294	0.00513939	-2.46394	-0.338125	-2.7016
AT2G02980	0.00109924	0.00512597	-1.19035	1.58828	0.393525
AT1G04883	0.0010862	0.00507007	-1.21523	4.04699	2.89348
AT5G30495	0.00108017	0.00504483	-1.34799	3.23829	2.00807
AT1G38131	0.00108014	0.00504483	-3.07479	-1.0156	-3.93126
AT2G40205	0.00107838	0.00503936	-0.90473	6.3374	5.48407
AT1G47820	0.00107451	0.00502516	-1.13756	2.60775	1.49524
AT5G20850	0.00105841	0.00495754	-1.57934	0.703584	-0.819755
AT1G05950	0.00105782	0.00495573	-1.45626	0.215631	-1.21606
AT2G39770	0.00105574	0.00494788	-0.996877	6.33698	5.44093
AT5G64850	0.00104986	0.00492321	-1.55518	5.7557	4.14364
AT1G19050	0.00104428	0.00489797	-1.01948	5.64294	4.72416
AT1G14790	0.00104289	0.00489336	-0.913889	0.909519	0.0556478
AT3G48460	0.00103938	0.00487786	-1.73674	3.36209	1.88449
AT4G10150	0.00103633	0.00486634	-5.44973	-1.3388	-4.27085
AT5G03300	0.00103578	0.00486473	-0.791458	4.61924	3.88498
AT3G25030	0.00103533	0.00486448	-1.05944	1.22868	0.229552
AT2G31940	0.00103158	0.00484969	-3.14782	0.709599	-2.41881
AT1G75150	0.00102527	0.00482544	-1.63267	-0.00199622	-1.56411
AT3G09870	0.00102456	0.00482323	-2.28231	2.43354	-0.0280137
AT1G79310	0.00101937	0.00480066	-2.47966	0.296263	-1.98589
AT5G52950	0.00101636	0.00478928	-1.48939	0.00543086	-1.42921
AT1G60390	0.0010161	0.00478924	-1.90548	0.306118	-1.69275
AT2G32340	0.00100988	0.00476339	-1.14007	1.26427	0.179619
AT5G61200	0.00100525	0.00474435	-1.09583	1.00974	-0.0285941
AT4G22890	0.00100273	0.00473336	-1.17172	8.53779	7.37522
AT1G07743	0.001	0.00472303	-2.1794	0.944555	-1.18338
AT4G33550	0.000995	0.00470447	-2.92307	3.04938	-0.291762
AT1G21070	0.000993	0.00469626	-0.86853	2.7503	1.95922
AT3G48970	0.000993	0.00469823	-3.2179	-0.183144	-3.22321
AT3G09050	0.000992	0.00469228	-0.74342	4.78647	4.11203
AT1G21500	0.000987	0.00467097	-1.88155	8.12737	6.22323
AT2G24350	0.000985	0.00466349	-1.53289	0.494869	-0.936812
AT4G13100	0.000981	0.00464801	-0.982317	3.43207	2.48364
AT3G52940	0.000981	0.00464801	-1.1389	3.6234	2.59938
AT5G03485	0.000981	0.00464822	-1.55921	0.671694	-0.871679
AT5G52340	0.000981	0.00464801	-4.30139	-1.46133	-4.88942
AT2G19990	0.00097	0.00460493	-5.54352	-0.887714	-3.83815
AT5G13210	0.000968	0.00459249	-1.51221	1.848	0.513701
AT1G32120	0.000967	0.00459117	-1.173	1.20152	0.136461
AT2G04570	0.000962	0.00457037	-1.06716	3.67485	2.64039
AT5G02950	0.000951	0.0045206	-2.08807	1.96656	0.0841311
AT4G29410	0.000949	0.00451487	-0.948923	6.61063	5.74444
AT5G60670	0.000949	0.00451485	-1.25024	5.50624	4.32469
AT1G31720	0.000949	0.00451485	-4.83164	-1.42644	-4.80386
AT2G05665	0.000945	0.00449858	-4.9433	0.939243	-2.40117
AT4G08300	0.000944	0.00449762	-3.64303	-0.644558	-3.74647
AT3G48290	0.000941	0.00448398	-4.22001	-1.45725	-5.03848
AT5G19170	0.000936	0.00446083	-1.70546	0.829883	-0.852613
AT3G20350	0.000933	0.00445127	-1.0702	2.67053	1.67489
AT1G07450	0.000925	0.00441452	-2.88826	1.57665	-1.61267
AT3G12955	0.000921	0.00440017	-4.85688	-0.228274	-3.61452
AT5G20740	0.000919	0.00439427	-1.23261	3.70496	2.48162
AT5G53900	0.000915	0.00437552	-0.816449	3.27431	2.52169
AT3G23340	0.00091	0.00435876	-0.99126	3.04124	2.08712
AT1G12000	0.000907	0.00434805	-0.831132	4.62526	3.85528
AT1G17750	0.000904	0.00433191	-1.07456	1.24963	0.208433
AT3G62050	0.000904	0.00433301	-3.4801	-0.0339101	-3.32245
AT3G27610	0.000901	0.00432218	-0.941133	1.91456	1.00763
AT4G02630	0.0009	0.00431976	-1.27895	3.03732	1.77727
AT4G01380	0.000898	0.00430914	-5.96869	-0.631682	-3.44377
AT5G56960	0.000892	0.00428621	-2.99999	-1.12124	-4.12567
AT5G13700	0.000891	0.00428174	-1.0337	3.45554	2.47889
AT4G24010	0.00089	0.00427989	-3.12717	-1.61437	-4.82425
AT4G10955	0.000884	0.00425549	-1.05099	1.84614	0.837239
AT4G24265	0.000878	0.00422851	-5.5051	-0.600523	-3.57442
AT5G25250	0.000875	0.0042166	-1.09873	3.29506	2.23478
AT3G01505	0.000874	0.00421514	-1.1217	8.75783	7.63957
AT4G18290	0.000872	0.00420249	-1.43445	0.545808	-0.902725
AT1G27120	0.000867	0.00418124	-1.53143	2.35843	0.795107
AT5G57270	0.000861	0.00415576	-0.796194	2.89826	2.14832
AT5G13200	0.000852	0.00411884	-1.19286	4.53675	3.45636
AT4G33330	0.000851	0.00411188	-3.29701	-1.25427	-4.34902
AT2G35370	0.00085	0.0041088	-0.931323	9.00706	8.1479
AT3G18420	0.000849	0.00410691	-1.01707	4.62708	3.64678
AT5G48630	0.000848	0.00410185	-0.958016	3.82305	2.88983
AT3G14740	0.000848	0.00410245	-1.85495	1.33398	-0.628748
AT3G10290	0.000838	0.00406234	-2.13867	0.143841	-1.98075
AT5G37990	0.000825	0.00400455	-4.85597	-0.766122	-4.17583
AT5G01815	0.00082	0.00398062	-0.904693	6.46128	5.61786
AT2G37220	0.00081	0.00393403	-1.05377	9.6617	8.68637
AT4G05330	0.00081	0.00393435	-1.27801	3.39431	2.21045
AT5G54590	0.000804	0.0039109	-1.15062	1.75444	0.687536
AT4G19590	0.0008	0.00389731	-5.41915	-1.70144	-4.70851
AT5G18370	0.000796	0.00387779	-1.49673	-0.665244	-2.121
AT5G55950	0.000796	0.00387779	-5.40245	-2.08483	-5.09191
AT2G46330	0.000789	0.00384676	-0.769326	6.26435	5.57179
AT3G63450	0.000783	0.0038206	-1.31112	1.56113	0.226445
AT2G04205	0.000776	0.00378598	-5.52679	-1.1662	-4.1821
AT3G05285	0.000775	0.00378467	-1.29262	3.2762	2.07227
AT2G42740	0.000774	0.00377945	-0.92987	4.04474	3.17041
AT4G22340	0.000774	0.00377958	-0.999734	1.49947	0.565601
AT1G75125	0.000769	0.00376069	-1.69446	1.73995	0.0938057
AT2G24440	0.000765	0.00374285	-1.50664	0.988554	-0.470097
AT3G25760	0.000755	0.00369528	-1.62064	6.67919	5.1465
AT1G21090	0.000753	0.00368897	-1.32294	2.93414	1.64452
AT3G02920	0.00075	0.00367591	-1.3718	1.75514	0.430957
AT1G15215	0.000748	0.0036683	-0.932464	2.41925	1.5489
AT5G46530	0.000748	0.0036683	-2.28651	1.2661	-1.06611
AT1G29910	0.000745	0.00365467	-3.35749	11.7252	8.47521
AT3G07520	0.000743	0.00364877	-1.08005	0.87315	-0.162589
AT2G30930	0.000742	0.00364162	-1.13621	5.97754	4.9098
AT4G23230	0.000742	0.00364162	-2.17396	-0.0978942	-2.14198
AT1G49230	0.000737	0.0036229	-3.75742	0.0233549	-3.26155
AT1G01680	0.000737	0.00362185	-5.45752	-1.32625	-4.35081
AT4G36570	0.000733	0.0036046	-4.5639	0.380211	-3.23115
AT2G46225	0.000732	0.00360142	-1.01819	3.85435	2.92853
AT5G67460	0.000728	0.00358508	-2.5889	0.579329	-2.58332
AT1G11270	0.000726	0.00357606	-1.09199	1.43618	0.400195
AT1G09610	0.000725	0.00357016	-2.64052	-0.0625365	-2.85694
AT1G61120	0.000719	0.00354576	-3.56059	0.339942	-3.08413
AT5G23360	0.000716	0.00353403	-1.8393	1.51291	-0.39443
AT2G02540	0.000715	0.00352964	-1.81043	0.78519	-1.0182
AT2G41475	0.000712	0.00351489	-1.10951	4.92736	3.94889
AT1G19715	0.000708	0.00349904	-1.10283	5.27359	4.20704
AT1G10470	0.000695	0.00343929	-0.802614	5.51165	4.76934
AT3G44150	0.000695	0.00343764	-0.861462	3.71743	2.91688
AT4G23990	0.000694	0.00343549	-1.51649	1.72067	0.185712
AT2G41610	0.000692	0.00342781	-5.44884	-1.18041	-4.21853
AT3G56750	0.000689	0.00341536	-0.757622	4.09538	3.41025
AT2G43060	0.000685	0.00339782	-1.13673	2.40932	1.33944
ENSRNA049495698	0.000682	0.0033826	-3.11942	2.11628	-1.01948
AT4G12830	0.000681	0.00337783	-1.42205	5.37693	4.05004
AT5G64140	0.00068	0.00337519	-1.0204	4.75761	3.81856
AT3G58070	0.000677	0.00336393	-3.49783	-0.320457	-3.55953
AT5G16480	0.000676	0.00336169	-1.40709	2.99534	1.55998
AT2G32770	0.000676	0.00336169	-2.12922	-0.69748	-2.82924
AT5G43050	0.000672	0.00334198	-1.11272	3.78513	2.73513
AT3G54060	0.000666	0.00331835	-2.12447	-0.166858	-2.30162
AT3G46130	0.000666	0.00331835	-3.00017	1.39471	-1.7709
AT3G59980	0.00066	0.00329	-0.809378	5.85247	5.08176
AT5G08270	0.000658	0.00328278	-0.915595	3.13088	2.29765
AT5G23060	0.000657	0.00327774	-1.39386	7.61802	6.23618
AT3G45020	0.000654	0.00326514	-1.23391	1.6404	0.465109
AT1G52510	0.000653	0.00326017	-0.969996	6.68184	5.74049
AT1G07847	0.000651	0.00324898	-2.66975	2.89729	0.036763
AT5G44568	0.00065	0.00324554	-1.1511	3.87831	2.76114
AT5G48910	0.000649	0.00324525	-0.878729	3.04566	2.22082
AT3G09540	0.000647	0.00323795	-1.17837	2.07535	0.969017
AT3G19180	0.000645	0.00322747	-0.849418	2.62391	1.82264
AT5G13930	0.000645	0.00322898	-1.26345	4.06059	2.94752
AT1G77960	0.000643	0.00321949	-6.25668	-2.05114	-4.89426
AT5G08330	0.000641	0.00321094	-1.5819	5.87201	4.17942
AT2G01913	0.00064	0.00320513	-2.63465	1.06924	-1.93772
AT4G13830	0.000637	0.00319527	-1.0041	5.46228	4.51036
AT2G32580	0.000634	0.00317983	-0.751442	4.80638	4.12158
AT2G47920	0.000633	0.00317598	-1.27018	2.24328	0.992011
AT1G27400	0.000632	0.00317131	-1.2121	6.75534	5.60935
AT2G31040	0.000631	0.00316731	-1.39194	6.91745	5.64137
AT2G05590	0.000629	0.0031575	-0.877703	3.51131	2.67589
AT2G29050	0.000628	0.00315554	-0.843741	2.73624	1.95148
AT3G47400	0.000624	0.0031371	-3.01877	-1.10063	-4.1834
AT1G69588	0.000616	0.0031011	-5.13947	-0.359178	-3.87494
AT2G02020	0.00061	0.00307369	-2.3547	1.40812	-1.29364
AT4G16340	0.000606	0.003054	-0.942115	2.97786	2.12475
AT1G67940	0.000606	0.00305469	-1.39679	2.58853	1.30315
AT1G60810	0.000605	0.00304927	-0.808493	3.64139	2.88017
AT1G16960	0.000601	0.00303481	-1.28288	3.7871	2.53378
AT5G10430	0.0006	0.00303079	-1.32201	3.47068	2.16248
AT1G02380	0.000597	0.00301548	-1.69668	1.21573	-0.394533
AT1G03055	0.00059	0.00298458	-2.14507	2.31289	-0.0839156
AT2G02070	0.000589	0.00298114	-1.17208	3.99701	2.96412
AT3G07705	0.000589	0.00297849	-1.9503	3.71657	1.73275
AT1G27660	0.000588	0.00297804	-1.14342	1.14923	0.0717414
AT1G56600	0.000583	0.00295422	-3.43453	1.53899	-1.98743
AT3G15095	0.000582	0.00295049	-0.770844	5.03509	4.32949
AT3G02890	0.000581	0.00294871	-0.851342	2.16715	1.37024
AT3G47480	0.000579	0.00293457	-2.51846	0.657755	-2.24271
AT4G24390	0.000575	0.00291982	-1.18486	5.08445	3.99839
AT4G28660	0.000574	0.00291478	-0.784902	7.37528	6.62621
AT1G08730	0.000574	0.00291492	-5.64575	-3.43344	-6.51465
AT4G39940	0.000569	0.00289229	-1.48989	6.06697	4.70689
AT5G22640	0.000566	0.0028813	-0.879856	6.11192	5.28111
AT4G18490	0.000566	0.00287961	-1.80908	-0.530384	-2.33598
AT2G34850	0.000566	0.00287961	-3.05924	-0.532716	-3.63876
AT2G04080	0.000564	0.00287257	-1.00654	1.98664	1.03953
AT5G67210	0.000563	0.00286903	-2.21381	2.33261	0.470959
AT2G24680	0.000563	0.00286903	-3.78815	-1.32516	-4.97927
AT5G10695	0.000562	0.00286265	-1.00445	7.28272	6.33666
AT4G29710	0.000558	0.0028436	-5.50097	-0.710707	-3.79949
AT4G22980	0.000556	0.00283828	-1.09742	1.95522	0.914433
AT5G14740	0.000553	0.00282161	-0.99826	9.09929	8.13761
AT5G07150	0.000552	0.00281856	-0.896971	2.00024	1.1773
AT5G63710	0.000552	0.00281856	-1.41047	2.1393	0.712423
AT2G22190	0.00055	0.00280953	-1.58601	3.71024	2.23331
AT1G76955	0.000548	0.00280222	-2.01623	2.45837	0.687211
AT4G26580	0.000545	0.00278642	-3.08534	-0.867877	-3.93543
AT1G74300	0.000542	0.00277175	-1.46048	1.81245	0.337909
AT2G46820	0.00054	0.00276449	-1.12432	9.97986	8.94038
AT1G17420	0.00054	0.00276519	-1.15138	7.26062	6.23947
AT5G07860	0.000537	0.0027515	-0.807025	3.96868	3.23638
AT1G05630	0.000537	0.00275101	-1.24569	2.47607	1.24121
AT3G15780	0.000535	0.00274477	-1.06457	4.58559	3.6002
AT2G34670	0.000535	0.00274271	-1.68201	0.540493	-1.17682
AT3G05400	0.000535	0.00274212	-2.45529	0.456117	-1.99395
AT2G38630	0.000533	0.002736	-0.857138	2.24723	1.44502
AT5G55480	0.00053	0.00272179	-0.89264	3.29065	2.48394
AT1G61170	0.000529	0.00271588	-0.912774	2.93019	2.07575
AT3G45050	0.000525	0.00270001	-0.949592	4.72733	3.85477
AT3G45710	0.000524	0.00269301	-1.99357	0.596805	-1.68068
AT2G38170	0.000523	0.00268971	-1.34361	6.76502	5.48554
AT1G26840	0.000523	0.00268977	-1.85032	0.576689	-1.19461
AT5G61740	0.000521	0.00267949	-5.62366	-2.5728	-5.67638
AT4G28310	0.00052	0.00267865	-1.76372	1.68747	-0.00146594
AT5G46710	0.000518	0.00266655	-1.4569	4.54042	3.26038
AT5G63980	0.000514	0.00265073	-1.15015	5.48946	4.38258
AT4G33666	0.000512	0.00264109	-1.593	5.69447	4.0411
AT2G30390	0.000511	0.00263473	-1.09892	5.82916	4.76099
AT5G41140	0.00051	0.00262914	-1.20466	2.86401	1.64773
AT5G66520	0.00051	0.00263235	-1.37773	3.03708	1.65971
AT4G35100	0.000509	0.00262778	-1.43386	8.67657	7.27054
AT1G63220	0.000505	0.00260982	-1.09632	2.6226	1.60088
AT5G37790	0.000501	0.0025906	-1.51854	1.59919	0.0591052
AT3G50845	0.000501	0.0025912	-2.07847	1.60489	-0.319709
AT1G66520	0.000499	0.00258325	-1.1681	3.05345	1.9637
AT5G51920	0.000499	0.00258221	-2.06813	0.0552498	-2.08534
AT1G14460	0.000496	0.00257031	-0.930431	1.9951	1.13202
AT1G26330	0.000496	0.00256774	-1.87654	-0.999349	-2.84295
AT3G26740	0.000495	0.00256441	-1.8438	9.41866	7.88198
AT1G20450	0.000491	0.0025478	-1.23123	9.02611	7.83734
AT3G20680	0.000489	0.00253919	-0.818506	4.43194	3.69513
AT5G10800	0.000488	0.00253415	-1.36461	0.204509	-1.12756
AT2G36430	0.000486	0.00252649	-1.71878	2.90495	1.30025
AT5G45850	0.000486	0.00252649	-5.58466	-1.83238	-4.96426
AT5G13290	0.000481	0.00250506	-1.09218	2.02233	1.01838
AT2G19670	0.000477	0.0024819	-1.68287	1.64959	0.17515
AT3G46890	0.000474	0.00246892	-6.01258	-0.656182	-3.75976
AT5G01360	0.000472	0.00246062	-5.04772	-1.31957	-4.89198
AT1G02970	0.000468	0.00244159	-2.43369	-0.445981	-2.81857
AT1G03660	0.000466	0.0024332	-3.44764	-0.460339	-3.88359
AT3G19830	0.000465	0.00242935	-0.75244	3.59017	2.89959
AT5G66300	0.000465	0.00243015	-2.16098	0.186347	-1.97178
AT5G25620	0.000465	0.00243015	-2.3764	0.141323	-2.79103
AT5G52940	0.000465	0.00242907	-5.69226	-1.55521	-4.68846
AT3G12150	0.000463	0.00242134	-0.747363	3.60322	2.91458
AT4G08040	0.000462	0.00241474	-1.72872	1.90979	0.353851
AT1G31200	0.000462	0.00241424	-2.2787	2.01724	-0.130806
AT1G55490	0.00046	0.00240761	-1.25461	7.97808	6.71594
AT4G34870	0.000459	0.00240215	-0.859368	7.27719	6.45479
AT5G07140	0.000459	0.00240357	-1.50743	1.00774	-0.448368
AT4G24580	0.000458	0.00239979	-1.47777	0.00924811	-1.45585
AT5G18010	0.000458	0.00240013	-5.60626	-0.298349	-3.44377
AT5G42700	0.000457	0.0023952	-2.24298	0.971788	-1.4202
AT2G17340	0.000455	0.00238653	-0.775187	5.11001	4.38352
AT5G04885	0.000455	0.00238803	-1.10214	3.44124	2.45631
AT2G42690	0.000455	0.0023879	-1.12148	5.6513	4.54322
AT3G52910	0.000455	0.0023879	-1.19756	2.07303	0.924633
AT5G03050	0.000455	0.00238803	-1.22785	1.63392	0.435175
AT1G76780	0.000454	0.00238156	-1.40411	-0.252569	-1.58047
AT5G67130	0.000453	0.00237855	-0.733232	4.40244	3.71888
AT5G59470	0.000452	0.00237452	-1.22667	2.72817	1.58621
AT3G27900	0.000452	0.00237452	-5.77372	-1.46188	-4.60328
AT5G15390	0.000449	0.00236004	-0.815955	3.84718	3.10708
AT3G56270	0.000449	0.00236004	-1.73626	1.42839	-0.289917
AT2G09200	0.000448	0.00235835	-1.80076	2.27915	0.601154
AT1G09543	0.000447	0.00235066	-4.1901	0.387726	-3.10368
AT4G24380	0.000444	0.00233903	-1.29829	6.83803	5.68667
AT2G26520	0.000444	0.00233903	-3.94478	-0.304484	-3.78519
AT3G02885	0.000444	0.00233878	-6.16008	-0.917529	-3.99413
AT3G25530	0.000441	0.00232525	-0.784447	6.13947	5.40522
AT4G27950	0.000441	0.00232462	-2.18057	1.98305	-0.0165328
AT1G73360	0.000439	0.00231525	-1.44435	-0.11392	-1.51038
AT3G47650	0.000437	0.00230655	-0.837076	7.84386	7.07193
AT3G51870	0.000437	0.00230608	-1.20128	4.27871	3.15171
AT1G12900	0.000432	0.00228371	-1.13386	9.64292	8.52996
AT5G66590	0.000431	0.00227777	-1.98442	2.907	0.880886
AT1G50900	0.000429	0.00226946	-1.0058	7.28321	6.33333
AT1G56580	0.000429	0.00226786	-1.26813	6.68366	5.45771
AT1G63120	0.000427	0.00225689	-0.891487	3.8041	2.99214
AT5G62380	0.000426	0.00225466	-3.12341	-0.429454	-3.57113
AT2G23120	0.000425	0.00224702	-1.09065	9.88838	8.83917
AT5G57350	0.000422	0.00223769	-0.940518	5.34937	4.48584
AT2G41450	0.000421	0.00222913	-2.52634	-0.88644	-3.33788
AT3G50820	0.000417	0.00221032	-1.11161	10.1956	9.10789
AT1G77720	0.000415	0.00220089	-1.23277	1.23383	0.0879516
AT3G49220	0.000415	0.00220231	-1.63901	4.55201	2.96391
AT4G00460	0.000413	0.00219566	-2.96385	-0.723023	-3.94247
AT3G55280	0.000408	0.00216776	-1.05868	5.89498	4.89476
AT1G16060	0.000408	0.00216753	-1.9815	0.544844	-1.65008
AT3G09190	0.000408	0.00216776	-2.00186	1.09592	-1.06173
AT4G22780	0.000407	0.00216345	-1.33349	5.98581	4.72289
AT3G25130	0.000403	0.00214365	-2.49207	-0.00357133	-2.61536
AT4G10400	0.000401	0.00213763	-1.12134	1.44273	0.37351
AT1G54020	0.0004	0.00212896	-3.51821	0.164036	-3.13102
AT1G20515	0.000399	0.00212486	-3.21306	0.346571	-3.17771
AT3G63430	0.000397	0.00211484	-2.10811	0.39672	-1.81136
AT3G55500	0.000396	0.00211205	-2.48586	2.5492	0.664423
AT5G45275	0.000394	0.00210277	-1.37574	1.2402	-0.0352145
AT1G78990	0.000391	0.00208731	-2.47978	0.933009	-1.17834
AT5G01770	0.000383	0.0020492	-0.955636	1.08894	0.209541
AT5G22310	0.000383	0.0020492	-2.70102	-0.549342	-3.29375
AT5G22440	0.000379	0.00203343	-0.811435	5.53604	4.78581
AT5G01895	0.000379	0.00203132	-1.96433	1.90754	-0.0559629
AT1G77460	0.000378	0.00202806	-0.915475	0.696786	-0.150118
AT1G68870	0.000378	0.00202729	-1.55343	2.31148	0.829851
AT2G07275	0.000376	0.00201501	-2.52062	1.63587	-0.794544
AT5G66610	0.000375	0.00200917	-1.93494	1.02544	-0.974185
AT5G52520	0.000374	0.00200908	-0.916973	5.06491	4.18605
AT1G14640	0.000374	0.00200835	-1.61334	0.392722	-1.25301
AT3G63160	0.000374	0.00200753	-2.52665	9.40983	7.19115
AT1G12240	0.000371	0.00199713	-1.08572	5.97256	4.9429
AT2G28580	0.00037	0.00198908	-5.55389	-1.91206	-5.09844
AT2G29300	0.000367	0.00197373	-2.07061	3.79484	1.81217
AT1G30825	0.000366	0.00196991	-0.813918	3.15925	2.40918
AT5G13060	0.000366	0.00197117	-1.71236	0.170628	-1.49536
AT3G47295	0.000366	0.00196991	-1.75615	4.60352	2.8637
AT5G42710	0.000364	0.00195987	-4.41595	-1.64912	-5.47983
AT2G40460	0.000362	0.00195408	-2.76228	3.47132	0.0669284
AT3G23570	0.000361	0.00194853	-0.920805	4.8081	3.92328
AT1G76790	0.000361	0.00194853	-1.75406	4.60409	2.92998
AT5G55220	0.00036	0.00194211	-1.12269	6.44822	5.35095
AT1G34065	0.000357	0.0019278	-1.58497	1.86644	0.23522
AT1G20720	0.000357	0.00193077	-2.32453	-0.881792	-3.33885
AT3G08570	0.000353	0.00191108	-2.06105	-0.369078	-2.42671
AT4G17390	0.000351	0.00189771	-0.882351	7.64855	6.8245
AT4G18425	0.000351	0.00190051	-4.47529	-0.275776	-4.10649
AT2G18380	0.00035	0.00189336	-3.46677	0.819641	-3.13401
AT4G37180	0.000349	0.0018901	-1.06276	5.27059	4.28709
AT1G03920	0.000347	0.00187947	-3.05748	-0.7988	-4.04456
AT2G15790	0.000346	0.00187258	-1.0368	2.27993	1.29998
AT1G09830	0.000344	0.00186699	-0.912707	3.68814	2.8491
AT1G14345	0.000344	0.00186783	-1.06701	6.39306	5.37367
AT5G52320	0.000341	0.00184867	-1.408	4.38617	3.10627
AT3G55630	0.00034	0.00184725	-1.79253	5.10094	3.23622
AT5G15520	0.000338	0.00183878	-1.10556	3.09059	2.0244
AT3G23310	0.000337	0.00183306	-0.885784	3.85506	3.0239
AT1G11730	0.000336	0.00182605	-2.39125	-0.283547	-2.60547
AT4G23920	0.000335	0.00182184	-0.821903	3.27583	2.49616
AT2G40820	0.000335	0.00182463	-1.56441	2.61314	0.99785
AT1G21880	0.000334	0.00181842	-1.30422	3.48183	2.26794
AT1G61065	0.000333	0.0018154	-1.09488	3.37104	2.35728
AT2G32050	0.000332	0.00180953	-0.907484	5.54273	4.69641
AT1G71830	0.000332	0.00181033	-1.01877	1.96634	0.986006
AT2G15080	0.000332	0.00181033	-2.32827	1.80148	-0.936065
AT4G18480	0.000329	0.001793	-1.0545	8.21145	7.22978
AT1G62250	0.000328	0.00179167	-1.87158	3.50333	1.722
AT5G49170	0.000328	0.00178892	-2.71012	0.412056	-2.31881
AT4G22755	0.000327	0.00178565	-1.19301	3.98978	2.81469
AT2G46720	0.000326	0.00178197	-1.18828	1.23049	0.113359
AT1G06240	0.000322	0.00176054	-0.906218	3.28789	2.44729
AT3G16130	0.000321	0.00175697	-0.91131	6.54193	5.70987
AT4G23180	0.00032	0.00175002	-1.00181	6.61934	5.64625
AT5G45610	0.00032	0.00174999	-1.0908	2.51648	1.52399
AT5G52910	0.00032	0.00175163	-1.59881	-0.255088	-1.90751
AT3G30380	0.000319	0.00174532	-0.829464	2.79912	2.03606
AT5G52070	0.000319	0.00174705	-0.96361	1.58078	0.677239
AT2G47240	0.000313	0.00171485	-0.90819	5.14406	4.26256
AT3G17070	0.000313	0.0017137	-1.0959	2.72844	1.69585
AT5G58610	0.000313	0.00171606	-5.12937	-2.45945	-6.12836
AT2G39870	0.000312	0.00171047	-1.24381	3.93577	2.74658
AT2G40380	0.000311	0.00170357	-1.08125	5.05323	4.00149
AT1G07993	0.00031	0.00170029	-1.16708	5.285	4.17255
AT5G60720	0.00031	0.00170029	-2.55623	-0.32935	-3.30462
AT3G19580	0.000309	0.00169615	-1.05549	5.16047	4.20987
AT1G73590	0.000309	0.00169496	-1.41239	1.58515	0.155648
AT5G04370	0.000309	0.00169688	-2.4942	1.79493	-0.822249
AT5G45320	0.000309	0.00169688	-5.69914	-0.823472	-4.05657
AT1G07370	0.000308	0.00169035	-1.55917	2.79331	1.25713
AT1G56570	0.000306	0.0016826	-1.25382	5.13921	3.92785
AT5G15350	0.000305	0.00167692	-0.88418	7.12409	6.30832
AT5G63480	0.000304	0.0016732	-1.17017	3.78609	2.71683
AT1G65250	0.000304	0.0016737	-1.2636	1.13979	-0.0652282
AT3G29770	0.000298	0.0016409	-1.38915	1.30459	-0.0533696
AT2G30960	0.000297	0.0016362	-1.07006	3.5757	2.53268
AT4G32610	0.000296	0.00163181	-0.879021	4.08858	3.26708
AT4G25890	0.000294	0.00162266	-0.732471	5.32839	4.65762
AT2G35210	0.000294	0.00162395	-5.58928	-1.49051	-4.72361
AT5G16600	0.000291	0.00160603	-2.52057	0.866068	-1.92119
AT3G13210	0.000288	0.00159128	-4.50032	-1.20753	-5.10246
AT3G20230	0.000287	0.001588	-1.01306	5.95317	5.01574
AT2G43890	0.000286	0.00158286	-1.75391	0.573933	-1.16687
AT5G06790	0.000284	0.0015736	-2.21206	0.923126	-1.42346
AT5G27850	0.000281	0.00155704	-0.80759	7.46022	6.70987
AT5G65420	0.000281	0.00155739	-2.11165	0.0235492	-1.97342
AT1G67910	0.000279	0.00154683	-1.45237	2.28629	0.898605
AT3G42670	0.000279	0.00154855	-1.56002	1.11741	-0.324208
AT5G62960	0.000279	0.00155013	-1.9003	1.75578	-0.0720728
AT1G67035	0.000278	0.00154251	-3.29238	0.217865	-2.97448
AT5G67100	0.000275	0.0015285	-0.880375	1.57598	0.770005
AT2G16990	0.000271	0.00150765	-2.2945	0.671206	-1.44576
AT1G02335	0.000271	0.00150885	-3.21091	3.3501	-0.882022
AT4G25050	0.00027	0.00150014	-1.10565	8.45143	7.37101
AT4G24275	0.00027	0.00150299	-1.50194	2.49231	0.955425
AT5G38250	0.00027	0.00150236	-5.47816	-1.37465	-5.12253
AT4G22860	0.000269	0.00149728	-1.80663	1.08685	-0.8158
AT3G01440	0.000267	0.00148748	-2.04894	5.44589	3.448
AT5G23740	0.000266	0.0014807	-0.826372	6.7701	6.00168
AT4G17615	0.000265	0.00147513	-1.10938	4.57566	3.52013
AT1G55010	0.000264	0.00147051	-4.70576	0.944686	-2.8117
AT2G33020	0.000264	0.00147034	-5.82957	-2.24167	-5.52141
AT5G45350	0.000263	0.00146846	-1.18428	6.04268	4.88008
AT4G39620	0.000261	0.00145689	-0.92117	3.4604	2.61465
AT2G36650	0.000261	0.00145689	-2.4119	1.75035	-0.589249
AT4G01883	0.000256	0.00143174	-1.0614	4.32911	3.34493
AT2G21530	0.000254	0.00141876	-0.977868	6.82746	5.93623
AT1G29980	0.000254	0.00141922	-1.07033	3.36083	2.32795
AT1G04050	0.000254	0.00141876	-1.6652	-0.0733151	-1.69558
AT3G57230	0.000251	0.00140448	-0.76986	2.39671	1.68764
AT5G53060	0.000242	0.00135692	-0.849556	3.16637	2.38025
AT5G03130	0.000242	0.00136088	-5.77213	-0.695569	-3.99413
AT5G35490	0.000242	0.00136009	-6.01866	0.135717	-3.16285
AT4G24350	0.000241	0.00135265	-1.09979	4.65583	3.65574
AT2G46110	0.000236	0.00132923	-1.27276	2.23762	0.983432
AT1G63090	0.000236	0.00132585	-1.29339	6.02045	4.76063
AT2G36010	0.000236	0.00132676	-1.67432	1.262	-0.338511
AT2G40610	0.000236	0.00132676	-5.80281	2.88065	-2.52686
AT3G53010	0.000235	0.00132199	-4.60478	-0.339449	-4.27119
AT3G53700	0.000234	0.00132006	-0.881636	2.72573	1.91741
AT1G72645	0.000234	0.00131892	-1.10363	4.74863	3.65951
AT1G16340	0.000233	0.00131583	-0.866618	3.01822	2.21752
AT3G43610	0.000233	0.00131277	-0.996428	2.54137	1.6145
AT2G21340	0.000232	0.00130915	-1.18673	4.88157	3.6836
AT4G13160	0.000231	0.00130297	-0.908041	4.75165	3.89113
AT1G15980	0.000231	0.00130265	-0.966342	7.17677	6.23619
AT3G17100	0.000231	0.00130265	-1.02533	4.3174	3.39618
AT3G59690	0.000231	0.00130309	-1.47062	0.656325	-0.713927
AT4G05050	0.00023	0.00129927	-0.799612	9.47774	8.74374
AT1G01225	0.00023	0.00130093	-1.73638	1.11077	-0.561224
AT1G58225	0.00023	0.00129739	-3.28088	0.811188	-2.84109
AT3G16020	0.000229	0.00129271	-1.29224	1.94171	0.649068
AT5G58900	0.000228	0.00128774	-0.900216	3.61718	2.77527
AT1G01390	0.000228	0.00128917	-1.87454	1.25095	-0.500154
AT3G56650	0.000226	0.00127829	-0.83181	5.60754	4.85466
AT4G22990	0.000226	0.00128243	-1.54383	3.33576	1.75127
AT1G15580	0.000221	0.00125494	-4.61308	0.556992	-3.1679
AT5G01240	0.00022	0.00124782	-1.22804	4.68108	3.54926
AT4G36950	0.00022	0.00124672	-2.58902	3.4166	1.41897
AT1G15810	0.000218	0.00123834	-0.987932	4.50286	3.61016
AT2G41990	0.000218	0.00123729	-1.7389	2.34945	0.72878
AT3G55060	0.000215	0.00122047	-1.50688	0.536991	-0.961542
AT1G56720	0.000214	0.00121904	-1.17354	3.21414	2.13897
AT1G05210	0.000213	0.00121081	-1.44537	2.15613	0.762306
AT2G32880	0.000213	0.00121089	-1.74133	5.17967	3.37436
AT1G50575	0.000212	0.00120879	-0.825082	3.5307	2.77439
AT1G68585	0.000211	0.0012032	-1.31201	3.82746	2.65049
AT1G52700	0.00021	0.00119918	-4.08217	-0.874394	-4.55713
AT4G27180	0.000208	0.00118614	-0.756609	3.33024	2.64187
AT3G07210	0.000208	0.00118698	-0.934585	2.134	1.26919
AT5G67370	0.000207	0.00118128	-1.4587	5.76509	4.24146
AT3G07105	0.000207	0.00118077	-3.77266	1.84653	-1.56938
AT4G32330	0.000206	0.00117717	-0.940878	5.25462	4.35004
AT3G15900	0.000201	0.00115028	-0.78842	4.79159	4.07049
AT3G03385	0.000201	0.00115186	-1.07669	5.13886	4.12337
AT1G75380	0.0002	0.00114734	-1.09691	7.71864	6.70271
AT4G30800	0.0002	0.00114505	-2.12251	2.15973	0.251614
AT3G61920	0.000198	0.0011363	-3.69559	0.494529	-2.81384
AT1G72275	0.000197	0.00113037	-1.2038	1.76181	0.620126
AT5G58970	0.000196	0.0011246	-0.838888	2.71312	1.93942
AT1G77250	0.000196	0.0011246	-0.98873	3.27495	2.33266
AT1G29395	0.000196	0.00112649	-1.08693	5.61081	4.56352
AT2G33600	0.000195	0.00112164	-0.850133	3.72369	2.92531
AT3G49070	0.000194	0.00111733	-5.30296	-0.857932	-4.65785
AT2G28790	0.000193	0.00111173	-1.68217	3.91026	2.18953
AT5G47130	0.000191	0.00110064	-4.76444	-0.215564	-3.94978
AT5G08020	0.00019	0.00109618	-1.66733	0.819387	-0.748519
AT1G02800	0.00019	0.00109392	-2.19209	0.522388	-1.77471
AT3G60245	0.000189	0.0010904	-0.906422	8.53799	7.69331
AT1G05035	0.000189	0.00109159	-6.25735	0.688068	-2.64153
AT1G05780	0.000188	0.00108378	-1.07262	2.89887	1.88578
AT2G14880	0.000188	0.00108363	-1.14143	5.71289	4.6244
AT5G07152	0.000184	0.00106395	-0.935116	1.90338	1.04046
AT1G57850	0.000183	0.00105869	-5.01159	0.219337	-3.69035
AT2G20840	0.000181	0.00104713	-0.863648	3.70883	2.92237
AT2G42485	0.000181	0.00104534	-2.2037	2.96572	0.460843
AT5G28750	0.00018	0.00103973	-1.09152	7.53935	6.48994
AT5G54690	0.00018	0.00104366	-2.72399	-0.301334	-3.36196
AT1G34245	0.000178	0.00103312	-3.15483	0.914382	-2.23855
AT2G08610	0.000178	0.00103325	-4.68572	2.49896	-1.3083
AT5G19221	0.000176	0.00102164	-1.00132	6.41783	5.43849
AT3G03630	0.000175	0.00101463	-1.72415	3.69253	2.05426
AT4G21780	0.000173	0.00100574	-3.0557	-0.143485	-3.30086
AT1G60030	0.000173	0.00100659	-3.12949	-0.828015	-4.05145
AT3G48670	0.000172	0.00100047	-1.27742	2.84662	1.5954
AT3G19470	0.000172	0.00100308	-2.04262	0.18775	-1.78818
AT1G35530	0.000172	0.00100009	-2.30949	-1.39291	-3.79808
AT1G54780	0.000171	0.000997	-1.07852	8.36735	7.36427
AT4G23000	0.000168	0.000978	-1.82034	-0.0625392	-1.79883
AT3G26480	0.000168	0.000981	-2.8295	-0.854576	-3.58231
AT2G30020	0.000167	0.000974	-1.06883	6.97776	5.99183
AT3G57830	0.000167	0.000977	-1.21288	1.10403	-0.0720247
AT5G01075	0.000167	0.000974	-1.25681	3.1458	1.96058
AT4G17180	0.000167	0.000975	-1.26639	1.66322	0.44829
AT2G38790	0.000167	0.000976	-2.05442	4.92621	2.81351
AT5G37180	0.000167	0.000976	-2.64583	-0.468794	-3.26602
AT1G19630	0.000166	0.000973	-1.7306	-0.596773	-2.26975
AT2G40540	0.000164	0.000958	-0.903234	3.69253	2.83886
AT3G05620	0.000163	0.000954	-3.10647	-0.372546	-3.73482
AT5G26230	0.000163	0.000955	-3.43913	0.0872862	-3.04014
AT2G29580	0.000162	0.000949	-1.0713	2.04255	1.04756
AT3G22142	0.000162	0.000951	-1.47327	2.83069	1.50611
AT5G01190	0.000162	0.000949	-5.87935	-1.664	-5.05508
AT4G33770	0.000161	0.000944	-2.03014	0.91689	-1.00314
AT1G68725	0.00016	0.000941	-1.95212	1.7777	-0.144046
AT3G05050	0.000158	0.000931	-0.976201	2.70141	1.78123
AT1G32380	0.000158	0.000926	-1.17617	2.84596	1.72945
AT3G10870	0.000158	0.00093	-2.20342	1.61675	-0.531138
AT1G60270	0.000158	0.000927	-2.51305	1.7523	-0.520704
AT1G22690	0.000157	0.000924	-1.15908	6.91415	5.86265
AT1G50745	0.000157	0.000926	-1.47891	2.62617	1.28258
AT1G01140	0.000156	0.000919	-1.04657	7.22196	6.26707
AT4G11640	0.000155	0.000912	-1.22081	1.80105	0.633389
AT5G08050	0.000153	0.000902	-0.957467	7.25434	6.3655
AT3G16260	0.000152	0.000895	-0.782125	3.32582	2.60294
AT5G19210	0.000152	0.000899	-1.0759	2.26115	1.25895
AT1G12080	0.000152	0.000899	-1.44745	2.7776	1.42407
AT2G07325	0.000152	0.000896	-2.22948	0.661991	-1.44511
AT1G10640	0.000152	0.000895	-2.33871	2.70522	0.0642838
AT2G41312	0.000152	0.000899	-2.40979	1.57353	-0.745878
AT3G04730	0.000151	0.000891	-0.789359	6.45019	5.72441
AT5G10530	0.000151	0.000891	-1.80286	0.472884	-1.43582
AT2G04170	0.000151	0.000891	-1.81764	1.02784	-0.850164
AT2G47010	0.00015	0.000889	-1.01935	1.99688	1.04669
AT4G14342	0.000149	0.000883	-0.745291	4.90599	4.22677
AT1G04790	0.000149	0.000881	-1.16026	5.08649	3.98671
AT1G77992	0.000149	0.000883	-2.35801	1.38563	-0.961154
AT5G01420	0.000149	0.000881	-4.23982	-0.446395	-4.10079
AT1G14290	0.000148	0.000879	-1.31912	3.5017	2.23345
AT1G04040	0.000148	0.000876	-1.45605	5.39787	4.02513
AT5G28630	0.000148	0.000876	-1.77913	5.58756	3.69666
AT1G30510	0.000147	0.000872	-1.00835	3.00225	2.03583
AT2G17630	0.000146	0.000864	-1.23961	2.24011	1.05809
AT1G79910	0.000146	0.000867	-1.40899	1.60827	0.224159
AT4G23740	0.000145	0.000863	-0.776415	4.20747	3.49122
AT2G16270	0.000145	0.00086	-1.24585	1.53096	0.372898
AT5G60800	0.000144	0.000856	-1.43606	3.44811	2.06196
AT1G69970	0.000143	0.000849	-2.65655	0.384769	-2.55935
AT1G12244	0.000142	0.000848	-0.92149	3.16978	2.31058
AT3G22125	0.000142	0.000844	-1.48634	2.79489	1.45725
AT1G30900	0.000142	0.000848	-2.0081	0.3572	-1.7758
AT4G13260	0.000142	0.000848	-5.59849	-1.23862	-5.16185
AT4G22190	0.000141	0.000841	-1.31553	5.01871	3.77874
AT3G57810	0.00014	0.000835	-1.16298	3.18683	2.06859
AT1G78820	0.00014	0.000836	-1.25522	5.07286	3.81886
AT3G09820	0.000139	0.000827	-1.07512	6.24212	5.20112
AT3G10610	0.000138	0.000822	-0.78585	5.06413	4.33687
AT3G52370	0.000138	0.000823	-1.70233	1.61006	-0.0198252
AT2G31150	0.000137	0.000819	-0.845693	3.135	2.35647
AT1G45616	0.000137	0.000817	-3.75784	-1.64637	-5.32126
AT1G69420	0.000136	0.000813	-0.958567	4.09481	3.209
AT2G35190	0.000136	0.000813	-1.07752	2.9065	1.87769
AT4G09510	0.000136	0.000815	-1.23343	3.24081	2.02078
AT1G63680	0.000135	0.000806	-0.727847	4.09213	3.42519
AT1G05100	0.000135	0.000808	-2.80669	2.36378	0.211102
AT1G05030	0.000132	0.00079	-0.839337	2.86579	2.08971
AT3G52870	0.000132	0.000791	-0.973661	5.70334	4.76169
AT4G12880	0.00013	0.000779	-0.950433	4.5381	3.65766
AT2G06520	0.000129	0.000776	-1.09814	11.0663	10.029
AT1G62110	0.000129	0.000774	-1.43406	0.790734	-0.589331
AT2G28000	0.000128	0.000768	-1.24834	7.75038	6.53636
AT3G59695	0.000128	0.000768	-1.56349	1.05878	-0.418065
AT3G28200	0.000127	0.000764	-0.801173	5.09504	4.36444
AT1G03680	0.000127	0.000761	-1.08442	8.46879	7.4466
AT1G30380	0.000126	0.000755	-1.71501	11.3993	9.72694
AT1G16370	0.000124	0.000748	-1.75901	2.99726	1.47041
AT3G01905	0.000123	0.000741	-1.37735	4.51816	3.22154
AT5G16040	0.000122	0.000737	-1.09071	3.33937	2.3448
AT2G38180	0.000122	0.000733	-1.4349	2.09616	0.704691
AT3G54065	0.000122	0.000737	-6.71375	-0.540467	-3.86733
AT1G08753	0.000121	0.00073	-1.3268	3.78599	2.49652
AT1G09457	0.000121	0.000732	-2.65809	3.32267	0.49824
AT5G18020	0.000121	0.000732	-5.53699	0.622546	-3.32306
AT5G26820	0.00012	0.000727	-0.775491	5.00712	4.30244
AT3G46020	0.00012	0.000724	-1.67723	2.4282	0.783945
AT2G29390	0.000119	0.00072	-0.763878	3.48326	2.77523
AT2G34190	0.000119	0.000721	-1.47397	1.14048	-0.226543
AT1G17455	0.000118	0.000717	-1.62144	2.8092	1.20787
AT3G46900	0.000118	0.000715	-2.67676	1.77699	-0.867832
AT5G19060	0.000117	0.000708	-2.40293	-0.113994	-2.67855
AT2G32640	0.000115	0.000699	-0.79015	3.50579	2.7828
AT1G67180	0.000115	0.000698	-2.13219	0.00844697	-2.23654
AT1G67780	0.000115	0.000699	-3.66051	-0.525433	-4.3034
AT2G47060	0.000114	0.000693	-0.798661	5.73411	4.99997
AT5G05180	0.000114	0.000695	-1.08863	2.75971	1.7072
AT2G32280	0.000113	0.000689	-2.37661	1.67394	-0.658546
AT2G44570	0.000113	0.000685	-5.35174	-1.12307	-5.03029
AT5G16000	0.000112	0.000685	-1.24654	3.00317	1.79134
AT1G52240	0.000112	0.000682	-1.83053	5.88781	4.08171
AT5G05270	0.000112	0.000682	-2.51441	3.58506	1.15451
AT1G57630	0.000111	0.000677	-2.98338	1.65381	-1.52768
AT5G42800	0.000111	0.000678	-3.27812	0.902964	-2.8741
AT2G29170	0.000111	0.000678	-3.5346	2.78913	-1.20089
AT1G09575	0.00011	0.000672	-1.33658	3.43817	2.16446
AT4G28703	0.00011	0.000674	-2.41266	3.45407	0.899512
AT5G58140	0.000109	0.000665	-1.16121	4.76638	3.63456
AT2G32870	0.000109	0.00067	-2.11193	5.65451	3.33954
AT1G63820	0.000108	0.000664	-2.10729	0.549382	-1.50974
AT1G21000	0.000107	0.000657	-0.952435	5.67105	4.78589
AT1G16220	0.000106	0.000651	-1.85136	0.898638	-0.97762
AT5G60022	0.000106	0.000648	-1.98344	1.52337	-0.382692
AT1G64400	0.000106	0.00065	-2.10023	3.17248	0.936077
AT2G42960	0.000105	0.000644	-1.2318	1.40532	0.234485
AT3G25290	0.000104	0.000638	-4.1534	-0.0663867	-4.04243
AT2G19580	0.000103	0.000635	-1.70781	1.37357	-0.293574
AT4G39380	0.000103	0.000635	-1.71381	-0.286785	-1.96501
AT5G24920	0.000103	0.000635	-1.73919	2.37726	0.668172
AT3G23110	0.000103	0.000635	-2.46134	-0.264737	-2.67343
AT3G10160	0.000102	0.000632	-1.05219	4.21856	3.22825
AT1G14150	0.000102	0.000631	-1.08253	6.84371	5.85043
AT1G04635	0.000102	0.000627	-1.20256	4.2789	3.09996
AT1G29520	0.000101	0.000625	-2.35295	3.38587	0.890108
AT1G31580	0.000101	0.000626	-2.54575	8.03097	4.95876
AT1G19350	0.0001	0.00062	-0.971446	5.27856	4.34361
AT4G15450	9.98e-05	0.000618	-1.79063	2.87847	1.18022
AT1G70790	9.92e-05	0.000615	-1.34979	2.93397	1.64113
AT4G00180	9.9e-05	0.000614	-0.992077	4.62293	3.70307
AT5G23420	9.73e-05	0.000603	-1.52861	3.77066	2.21155
AT5G38060	9.72e-05	0.000603	-2.57921	2.40869	0.0911339
AT3G55090	9.69e-05	0.000602	-2.16387	-0.285429	-2.41074
AT4G22570	9.63e-05	0.000598	-2.1851	4.77298	2.53277
AT2G38010	9.5e-05	0.000591	-1.71895	2.56578	0.735575
AT2G36026	9.5e-05	0.000591	-2.00722	2.9195	0.842493
AT5G46280	9.46e-05	0.000589	-1.19982	1.89999	0.755107
AT4G30110	9.46e-05	0.000589	-2.32436	-0.038545	-2.33574
AT2G38570	9.43e-05	0.000587	-1.28496	1.93984	0.712397
AT1G04800	9.41e-05	0.000586	-1.64847	6.79911	5.13611
AT1G09000	9.4e-05	0.000586	-1.67234	0.308827	-1.32852
AT1G11130	9.35e-05	0.000583	-1.66465	2.64818	1.1031
AT2G25830	9.24e-05	0.000576	-1.08966	4.46707	3.4261
AT5G10620	9.23e-05	0.000576	-1.29337	2.58432	1.34178
AT5G01595	9.21e-05	0.000575	-4.14602	2.07063	-1.74743
AT1G73540	9.08e-05	0.000568	-1.54491	7.70889	6.13611
AT3G54040	9.03e-05	0.000565	-2.58896	1.00201	-1.7316
AT3G26180	8.86e-05	0.000555	-1.15438	4.45166	3.36167
AT4G16008	8.86e-05	0.000555	-2.06879	1.79157	-0.323364
AT1G73620	8.85e-05	0.000555	-2.64881	1.37167	-1.58669
AT5G46580	8.75e-05	0.000548	-1.25283	5.42021	4.26872
AT1G49890	8.72e-05	0.000547	-0.816363	3.55331	2.79486
AT3G06680	8.63e-05	0.000541	-1.69472	4.88935	3.33498
AT5G52900	8.62e-05	0.000541	-2.69718	2.31287	-0.38654
AT1G31150	8.56e-05	0.000538	-0.939771	2.17768	1.30473
AT2G26840	8.42e-05	0.00053	-1.55601	2.76491	1.30185
AT4G37095	8.42e-05	0.00053	-4.16793	3.20166	-0.645555
AT1G05873	8.35e-05	0.000526	-2.30509	1.19815	-1.23946
AT3G46100	8.33e-05	0.000524	-0.815636	4.98621	4.2239
AT1G68080	8.32e-05	0.000524	-1.24583	1.59649	0.418405
AT2G39435	8.3e-05	0.000522	-2.7174	-0.22296	-3.09158
AT3G15353	8.27e-05	0.000521	-1.35387	9.53027	8.23622
AT2G42260	8.25e-05	0.00052	-2.4972	0.31528	-2.2298
AT4G11980	8.22e-05	0.000519	-0.804706	3.83327	3.08324
AT3G59570	8.2e-05	0.000517	-1.57843	0.646967	-0.826012
AT3G01860	8.13e-05	0.000513	-1.39257	2.47836	1.17302
AT3G04940	8.12e-05	0.000513	-0.755952	4.89886	4.19535
AT4G01900	8.11e-05	0.000512	-0.711692	4.70387	4.05462
AT2G31190	8.11e-05	0.000512	-0.965781	3.27081	2.37507
AT4G25600	8.11e-05	0.000512	-1.26485	1.76367	0.564211
AT1G78580	8.07e-05	0.00051	-1.45905	2.39504	0.918312
AT4G28680	8.04e-05	0.000509	-3.52475	-0.538049	-3.98625
AT5G62580	7.98e-05	0.000505	-1.0025	2.93878	1.99204
AT5G15050	7.97e-05	0.000505	-1.2289	2.83056	1.63011
AT1G51100	7.96e-05	0.000504	-1.23311	4.5376	3.38357
AT2G16370	7.91e-05	0.000502	-0.882626	3.6599	2.84044
AT3G48900	7.9e-05	0.000501	-2.61175	-0.398336	-2.88353
AT3G55850	7.87e-05	0.000499	-0.977225	2.62853	1.71866
AT5G03620	7.84e-05	0.000498	-3.42417	-0.967866	-4.32062
AT2G27420	7.79e-05	0.000495	-4.24735	-0.0808307	-3.77804
AT3G21770	7.54e-05	0.000479	-1.90393	1.5917	-0.345075
AT2G42600	7.53e-05	0.000479	-1.04413	7.06159	6.05996
AT2G05210	7.5e-05	0.000477	-0.943102	2.4738	1.59286
AT1G06660	7.48e-05	0.000476	-1.74956	0.997403	-0.647462
AT5G50130	7.47e-05	0.000476	-1.57686	1.19537	-0.314267
AT4G04460	7.4e-05	0.000471	-1.61074	0.95328	-0.610201
AT3G47460	7.36e-05	0.000469	-1.21518	1.11863	-0.044744
AT4G21865	7.32e-05	0.000467	-2.3325	1.48759	-0.943106
AT4G24670	7.27e-05	0.000464	-1.48264	2.15357	0.752197
AT1G73550	7.22e-05	0.000461	-2.34728	2.57131	-0.0538195
AT5G10440	7.17e-05	0.000458	-2.92152	0.567386	-2.27805
AT5G64380	7.16e-05	0.000457	-1.06792	4.17476	3.137
AT3G03480	7.16e-05	0.000458	-5.86731	-0.616967	-4.72457
AT3G45680	7.14e-05	0.000456	-5.96381	-0.977953	-5.09617
AT2G33051	7.13e-05	0.000456	-1.13311	2.13433	1.05181
AT1G78120	7.08e-05	0.000453	-2.64382	-0.126534	-2.92204
AT3G60290	7.04e-05	0.000451	-1.56236	1.53576	0.0483397
AT3G48540	7.03e-05	0.00045	-2.82324	0.948898	-1.84793
AT3G46735	6.95e-05	0.000446	-5.91028	-0.817376	-4.35809
AT5G44400	6.94e-05	0.000445	-2.97316	1.9161	-1.55597
AT5G61570	6.91e-05	0.000444	-1.6877	1.29665	-0.391782
AT3G21760	6.76e-05	0.000434	-1.27241	4.97617	3.70219
AT1G62430	6.76e-05	0.000434	-1.49247	4.75946	3.39182
AT3G55330	6.75e-05	0.000434	-1.20252	7.25231	6.11747
AT3G48260	6.71e-05	0.000431	-4.49005	-0.839823	-4.77785
AT5G38360	6.7e-05	0.000431	-0.962415	3.37082	2.45672
AT3G59540	6.69e-05	0.00043	-0.968153	7.43274	6.52729
AT2G47230	6.67e-05	0.00043	-1.43942	1.73619	0.329371
AT3G28600	6.65e-05	0.000428	-7.25571	-1.40611	-4.78337
AT5G05240	6.63e-05	0.000427	-1.30542	1.12694	-0.118144
AT3G52155	6.62e-05	0.000427	-1.06101	4.1359	3.14687
AT1G60690	6.6e-05	0.000426	-1.00971	2.81472	1.85822
AT4G39830	6.57e-05	0.000424	-1.18208	2.5307	1.38008
AT1G02110	6.56e-05	0.000424	-1.03366	3.33779	2.37513
AT2G32800	6.55e-05	0.000423	-1.04762	4.85882	3.89079
AT5G07460	6.47e-05	0.000418	-1.32925	3.71221	2.46106
AT4G27430	6.45e-05	0.000417	-0.981259	4.3188	3.3695
AT5G09995	6.41e-05	0.000415	-1.04303	3.77829	2.78366
AT4G23670	6.37e-05	0.000413	-1.24109	8.96428	7.78878
AT5G53590	6.37e-05	0.000413	-1.74114	2.8145	1.19752
AT1G08640	6.35e-05	0.000412	-0.767293	5.47228	4.76772
AT1G52720	6.34e-05	0.000411	-0.987223	5.19045	4.2423
AT5G49330	6.33e-05	0.000411	-3.25565	-0.233785	-3.65813
AT1G63310	6.28e-05	0.000408	-2.13835	2.6332	0.541331
AT5G14100	6.26e-05	0.000407	-1.0573	3.09392	2.10299
AT1G58602	6.21e-05	0.000403	-1.86631	4.37431	2.59328
AT1G15760	6.07e-05	0.000395	-4.22816	0.131975	-3.74059
AT1G53163	6.06e-05	0.000394	-6.09574	-0.758252	-4.37133
AT3G09985	6.05e-05	0.000394	-0.838845	5.88647	5.1137
AT1G61610	6.03e-05	0.000392	-3.79804	-0.162482	-3.9932
AT5G26850	5.98e-05	0.00039	-1.30351	3.67412	2.40748
AT2G30100	5.97e-05	0.00039	-1.77083	3.78508	2.23692
AT2G33050	5.95e-05	0.000388	-1.13702	2.33981	1.25837
AT5G48460	5.91e-05	0.000386	-1.14519	2.80929	1.73822
AT3G07800	5.88e-05	0.000384	-1.13617	2.99896	1.91349
AT5G39860	5.85e-05	0.000382	-4.76244	0.67371	-3.30019
AT5G01220	5.8e-05	0.000379	-1.13718	4.81833	3.72593
AT1G11430	5.79e-05	0.000379	-1.10081	5.62475	4.55579
AT4G39170	5.74e-05	0.000375	-0.711903	4.21418	3.56237
AT1G73325	5.74e-05	0.000376	-6.02175	-0.286	-3.89093
AT3G52580	5.72e-05	0.000374	-1.07229	5.736	4.71143
AT4G37080	5.69e-05	0.000373	-1.18916	2.78896	1.69226
AT3G20260	5.68e-05	0.000372	-1.85948	1.95647	0.00528787
AT2G38090	5.64e-05	0.00037	-2.549	-0.0480967	-2.68242
AT1G52830	5.63e-05	0.000369	-4.50228	0.705204	-3.30187
AT2G36030	5.57e-05	0.000365	-2.59027	2.94092	0.355858
AT4G20270	5.52e-05	0.000363	-0.867855	2.83839	2.03744
AT1G68660	5.5e-05	0.000362	-0.832979	6.59492	5.8205
AT3G17170	5.49e-05	0.000361	-1.4658	5.86031	4.46185
AT3G07310	5.42e-05	0.000357	-1.39899	5.35263	3.99996
AT1G35310	5.41e-05	0.000357	-4.90786	0.50931	-3.73508
AT3G47430	5.39e-05	0.000355	-1.13295	4.48752	3.38677
AT1G60990	5.36e-05	0.000353	-0.864416	4.12619	3.32393
AT2G32970	5.34e-05	0.000352	-0.715049	3.17147	2.51457
AT2G05310	5.33e-05	0.000351	-0.918763	6.59271	5.74214
AT3G46940	5.3e-05	0.00035	-1.40018	3.46017	2.16783
AT2G41330	5.3e-05	0.00035	-1.41388	1.83967	0.522729
AT5G13120	5.28e-05	0.000349	-0.752999	6.62046	5.92979
AT4G14140	5.24e-05	0.000347	-4.0358	-1.94118	-5.73175
AT5G03885	5.24e-05	0.000346	-6.0074	-0.761801	-4.37133
AT3G22780	5.23e-05	0.000346	-0.785421	3.56785	2.8513
AT1G02705	5.23e-05	0.000346	-2.65663	3.17199	0.248548
AT2G22230	5.21e-05	0.000345	-0.779402	5.09289	4.37006
AT3G28455	5.2e-05	0.000345	-1.74594	0.95998	-0.728402
AT1G76350	5.19e-05	0.000344	-1.00453	1.75091	0.802504
AT3G25180	5.18e-05	0.000343	-3.87459	0.460263	-3.66232
AT4G13210	5.18e-05	0.000343	-4.96483	-0.428852	-4.44545
AT2G37860	5.14e-05	0.000341	-0.921873	4.19617	3.35107
AT3G15990	5.09e-05	0.000338	-4.03308	-0.110158	-3.79741
AT1G70475	5.08e-05	0.000337	-2.43682	2.64486	0.104255
AT3G53890	5.07e-05	0.000337	-0.982921	7.16474	6.25709
AT5G03870	5.07e-05	0.000337	-1.74837	1.31455	-0.471937
AT4G30720	5.05e-05	0.000336	-0.724146	4.23345	3.56886
AT4G13345	5.01e-05	0.000333	-1.15715	2.09605	0.966381
AT2G16380	5.01e-05	0.000333	-2.12821	3.28401	1.036
AT2G09090	5e-05	0.000333	-1.01617	4.14741	3.20778
AT2G46660	4.98e-05	0.000332	-2.29185	0.756885	-1.55
AT1G60700	4.95e-05	0.00033	-1.33043	1.47486	0.173548
AT3G62910	4.93e-05	0.000329	-0.787992	5.23053	4.50143
AT1G11280	4.9e-05	0.000327	-0.937878	3.04719	2.17774
AT5G63470	4.9e-05	0.000327	-1.15828	5.04234	3.95905
AT2G31070	4.9e-05	0.000327	-1.40017	3.46357	2.17174
AT5G49152	4.87e-05	0.000325	-2.81542	-1.22109	-4.05925
AT3G22150	4.86e-05	0.000324	-1.1741	3.80042	2.71816
AT5G08650	4.84e-05	0.000323	-0.908525	6.13522	5.28299
AT5G40610	4.81e-05	0.000321	-0.905029	4.29982	3.46805
AT5G37630	4.81e-05	0.000322	-1.04962	1.28742	0.297418
AT2G08470	4.76e-05	0.000319	-1.55047	5.63742	4.15963
AT3G13404	4.74e-05	0.000317	-3.62208	1.23055	-2.50557
AT2G45100	4.71e-05	0.000315	-1.00977	2.29071	1.34051
AT1G30420	4.7e-05	0.000315	-1.90666	0.489544	-1.55281
AT3G56020	4.66e-05	0.000313	-1.02056	6.60312	5.63108
AT5G27820	4.64e-05	0.000311	-1.57098	3.20921	1.743
AT2G36620	4.63e-05	0.000311	-1.09391	6.80932	5.76199
AT3G07215	4.52e-05	0.000304	-1.2341	2.24085	1.0811
AT3G55110	4.48e-05	0.000302	-2.04722	0.798276	-1.0817
AT5G54670	4.45e-05	0.000299	-1.43147	1.80896	0.387373
AT5G66740	4.45e-05	0.000299	-4.03593	0.726311	-2.934
AT3G25040	4.36e-05	0.000294	-0.728308	4.98436	4.31305
AT1G76100	4.35e-05	0.000293	-1.33639	7.61811	6.31571
AT5G61340	4.34e-05	0.000293	-2.3773	1.01071	-1.3354
AT5G38430	4.3e-05	0.00029	-1.58667	8.87682	7.33059
AT5G59360	4.3e-05	0.00029	-6.05349	-0.584091	-4.23968
AT5G08370	4.28e-05	0.000289	-1.50223	3.76279	2.25144
AT4G04490	4.26e-05	0.000288	-4.95516	-0.818334	-4.90091
AT4G33010	4.24e-05	0.000287	-1.30336	9.02239	7.73286
AT4G14570	4.22e-05	0.000286	-0.710782	3.82556	3.17299
AT1G78180	4.22e-05	0.000286	-1.13629	3.31926	2.2225
AT1G80610	4.21e-05	0.000285	-0.720988	4.44653	3.78372
AT5G65410	4.19e-05	0.000284	-1.0907	4.12201	3.08983
AT1G07070	4.18e-05	0.000283	-1.49577	3.84345	2.40731
AT5G45280	4.14e-05	0.000281	-1.85627	4.72203	3.12518
AT4G06534	4.12e-05	0.00028	-2.09415	1.49409	-0.449151
AT3G52660	4.11e-05	0.000279	-0.811426	3.0442	2.2976
AT1G49510	4.05e-05	0.000275	-0.862493	4.37831	3.58004
AT4G03935	4.04e-05	0.000275	-1.26896	2.8222	1.59331
AT5G50160	4.04e-05	0.000275	-1.81132	3.52603	1.74309
AT1G10830	4.03e-05	0.000274	-0.86612	4.23134	3.42836
AT1G20930	4e-05	0.000272	-1.31616	2.67503	1.38618
AT3G18070	3.98e-05	0.000271	-4.61309	-0.502875	-4.54696
AT3G10260	3.93e-05	0.000268	-1.12875	4.99201	3.90517
AT1G18810	3.93e-05	0.000268	-3.31753	1.67644	-2.38668
AT3G63370	3.92e-05	0.000267	-1.7808	1.6641	-0.170334
AT2G17540	3.9e-05	0.000266	-0.90525	3.74171	2.90261
AT3G03965	3.9e-05	0.000266	-1.17842	3.61823	2.49287
AT5G63040	3.88e-05	0.000265	-1.94119	2.6687	0.942131
AT5G12130	3.87e-05	0.000264	-0.835043	4.48983	3.72557
AT4G09060	3.87e-05	0.000264	-2.28704	1.15258	-1.18735
AT4G21390	3.85e-05	0.000263	-1.36565	1.93394	0.570915
AT5G46700	3.85e-05	0.000263	-1.54624	3.86217	2.41307
AT3G62550	3.85e-05	0.000263	-2.59354	7.10334	4.77096
AT5G35170	3.8e-05	0.00026	-0.969301	6.79381	5.87486
AT2G20710	3.8e-05	0.00026	-2.06926	0.576047	-1.35607
AT3G24715	3.78e-05	0.000259	-1.14993	0.83462	-0.275332
AT4G04020	3.74e-05	0.000256	-0.804652	6.44483	5.71039
AT2G42900	3.72e-05	0.000255	-1.38407	3.16749	1.80112
AT5G04950	3.69e-05	0.000253	-2.51855	2.94265	0.243697
AT4G18770	3.68e-05	0.000252	-3.34298	-0.163105	-3.74645
AT5G40830	3.64e-05	0.000249	-1.41968	2.78573	1.47176
AT1G71760	3.63e-05	0.000249	-3.7115	0.307735	-3.20401
AT4G36470	3.6e-05	0.000247	-2.57613	1.91226	-0.948521
AT1G01370	3.59e-05	0.000246	-1.85877	1.04701	-0.782674
AT3G25670	3.58e-05	0.000246	-1.72707	1.23265	-0.436768
AT1G68590	3.57e-05	0.000245	-1.57099	7.60768	6.11603
AT4G00480	3.55e-05	0.000244	-1.66645	1.4729	-0.209068
AT4G17190	3.54e-05	0.000244	-1.28212	3.69469	2.4766
AT1G21590	3.53e-05	0.000243	-1.19211	4.29288	3.17022
AT4G12840	3.53e-05	0.000243	-1.57998	1.41078	-0.147033
AT1G24764	3.51e-05	0.000242	-0.801347	3.75588	3.01665
AT5G47100	3.51e-05	0.000242	-1.38366	3.21085	1.88718
AT3G18870	3.49e-05	0.000241	-1.25902	3.13318	1.91477
AT3G59880	3.48e-05	0.00024	-1.69962	2.64084	1.07105
AT5G45530	3.48e-05	0.00024	-4.42633	0.00419875	-4.57301
AT1G45545	3.47e-05	0.000239	-1.42495	1.36089	0.0228576
AT1G78430	3.47e-05	0.000239	-1.61141	1.80845	0.211058
AT2G20980	3.44e-05	0.000238	-2.94618	-0.0765255	-2.97009
AT3G56040	3.43e-05	0.000237	-0.905534	4.69824	3.84356
AT5G56530	3.43e-05	0.000237	-1.39342	2.58323	1.20457
AT3G44260	3.39e-05	0.000235	-1.31994	7.89295	6.61494
AT5G23440	3.38e-05	0.000234	-0.709145	5.34304	4.6976
AT5G21910	3.38e-05	0.000234	-1.02663	5.25031	4.29379
AT1G63130	3.38e-05	0.000234	-1.21426	1.90231	0.720451
AT1G14970	3.37e-05	0.000234	-1.48948	1.49386	0.0939285
AT5G12940	3.37e-05	0.000233	-2.1801	3.64741	1.67361
AT4G13670	3.36e-05	0.000233	-0.761312	5.6314	4.92448
AT4G30845	3.34e-05	0.000232	-1.51766	3.57625	2.11823
AT1G45207	3.32e-05	0.00023	-1.01979	3.45928	2.48902
AT4G12320	3.32e-05	0.000231	-2.178	3.8243	1.87113
AT4G04570	3.29e-05	0.000229	-1.57287	4.60918	3.05622
AT2G42870	3.28e-05	0.000228	-1.82491	2.53291	0.659766
AT2G22670	3.23e-05	0.000225	-1.53203	6.67274	5.11116
AT4G17000	3.18e-05	0.000221	-1.90948	1.32177	-0.666327
AT3G05410	3.16e-05	0.00022	-0.958885	4.34904	3.45219
AT4G34570	3.15e-05	0.000219	-0.971445	2.25742	1.34809
AT2G19170	3.15e-05	0.00022	-1.16682	1.77316	0.659198
AT1G49840	3.14e-05	0.000219	-1.23942	4.04491	2.82602
AT2G47610	3.13e-05	0.000218	-0.84705	7.47989	6.6842
AT3G17350	3.13e-05	0.000218	-1.45477	2.31661	0.936987
AT2G45660	3.13e-05	0.000218	-2.50547	4.44884	1.62136
AT5G24590	3.07e-05	0.000215	-0.98484	6.61222	5.66768
AT2G37950	3.07e-05	0.000215	-2.50659	1.36804	-1.02763
AT4G15700	3.06e-05	0.000214	-1.89867	3.77605	1.82882
AT5G39210	3.04e-05	0.000213	-1.93527	5.32295	3.43299
AT1G50740	3.03e-05	0.000212	-0.857323	6.08194	5.27975
AT3G21755	3.03e-05	0.000212	-1.30464	4.15961	2.85429
AT5G16130	3e-05	0.00021	-0.899383	7.26922	6.42177
AT2G35760	2.98e-05	0.000209	-1.53434	3.83843	2.37322
AT4G28750	2.98e-05	0.000209	-1.69978	10.9124	9.26274
AT2G32990	2.97e-05	0.000208	-4.622	-0.452651	-4.54741
AT4G19960	2.94e-05	0.000207	-1.21998	3.75001	2.63296
AT4G30490	2.94e-05	0.000207	-1.23989	4.08981	2.91471
AT1G16070	2.93e-05	0.000206	-1.94422	0.427182	-1.59753
AT3G18900	2.9e-05	0.000204	-3.43966	-0.392938	-3.94383
AT3G48610	2.89e-05	0.000203	-1.17863	4.09954	2.98762
AT1G79075	2.87e-05	0.000202	-1.25804	4.22794	3.04558
AT3G48160	2.87e-05	0.000202	-2.52134	0.0402006	-2.41262
AT1G10850	2.85e-05	0.000201	-1.33883	2.4771	1.17509
AT1G64980	2.75e-05	0.000194	-1.18011	4.57301	3.41136
AT3G08920	2.73e-05	0.000192	-0.836365	5.36082	4.58968
AT2G26695	2.68e-05	0.000189	-2.64698	2.2216	-0.334326
AT2G31865	2.67e-05	0.000189	-1.20727	3.03832	1.90333
AT1G76450	2.64e-05	0.000187	-1.03463	6.85994	5.86015
AT1G19570	2.63e-05	0.000186	-1.24699	7.76874	6.63765
AT3G04260	2.62e-05	0.000186	-0.825578	4.7102	3.94721
AT5G10900	2.57e-05	0.000182	-1.22833	1.41579	0.257152
AT5G58260	2.56e-05	0.000182	-1.4117	6.3387	4.96336
AT3G57780	2.53e-05	0.00018	-1.48111	1.29081	-0.133908
AT5G05670	2.52e-05	0.000179	-0.789485	3.97484	3.247
AT3G08680	2.52e-05	0.000179	-0.935659	3.92554	3.04595
AT4G14096	2.52e-05	0.000179	-1.26564	1.55854	0.356439
AT5G07280	2.52e-05	0.000179	-1.51398	0.96161	-0.494589
AT5G02440	2.52e-05	0.000179	-2.74278	1.63938	-1.20676
AT5G39790	2.48e-05	0.000177	-1.32846	3.31823	2.06436
AT1G20610	2.48e-05	0.000177	-1.54933	1.96859	0.452153
AT2G33810	2.48e-05	0.000177	-1.60205	2.27442	0.719456
AT3G08785	2.47e-05	0.000176	-0.817048	9.90906	9.15416
AT5G62420	2.46e-05	0.000176	-5.13386	-0.50256	-4.93573
AT1G29390	2.41e-05	0.000172	-1.11959	5.54018	4.48829
AT5G16350	2.41e-05	0.000172	-2.28782	1.2226	-1.18036
AT5G18570	2.38e-05	0.00017	-0.986861	4.88443	3.95658
AT4G24790	2.38e-05	0.00017	-1.75889	0.989639	-0.616893
AT4G12800	2.37e-05	0.00017	-1.3919	11.2005	9.85272
AT3G05945	2.36e-05	0.000169	-1.0757	4.49146	3.47033
AT1G28100	2.36e-05	0.000169	-1.26915	3.25484	1.99928
AT3G51480	2.35e-05	0.000168	-1.40813	0.518719	-0.86434
AT4G30330	2.33e-05	0.000167	-1.27841	3.9453	2.74181
AT4G22880	2.33e-05	0.000167	-2.85285	0.984455	-2.01465
AT4G08700	2.31e-05	0.000165	-1.39076	2.94728	1.6374
AT3G15650	2.3e-05	0.000165	-3.00055	0.524716	-2.25989
AT1G70310	2.29e-05	0.000165	-0.987204	5.61509	4.68809
AT1G04820	2.28e-05	0.000164	-0.833869	6.9075	6.12427
AT5G01910	2.28e-05	0.000164	-2.19235	1.16072	-1.05006
AT3G03840	2.27e-05	0.000163	-6.44076	0.205721	-3.64946
AT3G28760	2.26e-05	0.000163	-1.47505	3.15844	1.66558
AT4G03270	2.25e-05	0.000162	-2.00242	0.616546	-1.33226
AT1G14160	2.24e-05	0.000161	-1.06707	4.10169	3.10835
AT2G18230	2.24e-05	0.000161	-1.53098	4.27661	2.81571
AT1G47900	2.23e-05	0.00016	-1.00836	2.44178	1.47406
AT5G50210	2.23e-05	0.00016	-1.08186	3.77469	2.72988
AT3G03105	2.22e-05	0.00016	-1.46377	8.35865	6.99367
AT1G73760	2.22e-05	0.00016	-1.70294	3.29805	1.63807
AT2G42220	2.21e-05	0.00016	-2.22091	7.9448	5.80744
AT1G65470	2.2e-05	0.000159	-1.24074	1.43519	0.234757
AT5G41880	2.19e-05	0.000158	-1.65865	1.73935	0.134553
AT1G41830	2.18e-05	0.000157	-1.38776	4.39254	2.9904
AT1G03475	2.13e-05	0.000155	-0.967616	7.14461	6.24109
AT1G70820	2.12e-05	0.000154	-2.00407	6.61877	4.59607
AT1G30440	2.11e-05	0.000153	-1.21795	4.29539	3.18887
AT5G23310	2.11e-05	0.000153	-1.4658	4.83663	3.42875
AT3G30300	2.1e-05	0.000153	-1.14543	4.35789	3.28277
AT3G52630	2.09e-05	0.000152	-2.60934	1.73177	-0.895135
AT3G20240	2.07e-05	0.000151	-1.87405	2.65059	0.88726
AT3G28860	2.06e-05	0.00015	-0.863766	4.67968	3.88738
AT1G07820	2.05e-05	0.000149	-0.933976	5.51906	4.65016
AT4G28755	2.05e-05	0.00015	-1.62315	11.4972	9.93023
AT3G07960	2.05e-05	0.00015	-2.51218	0.133527	-2.41934
AT2G33815	2.04e-05	0.000149	-1.63643	2.30859	0.708058
AT1G02710	2.04e-05	0.000148	-2.81544	3.50101	0.35774
AT4G30860	2.03e-05	0.000148	-1.99239	1.51397	-0.58035
AT1G51140	2.01e-05	0.000147	-1.85723	3.82431	1.88512
AT3G11600	2e-05	0.000146	-1.35542	2.84321	1.56953
AT5G16490	1.96e-05	0.000143	-4.67361	1.15438	-3.0202
AT4G20870	1.95e-05	0.000143	-1.09993	4.61383	3.60366
AT4G21820	1.93e-05	0.000141	-2.01147	0.284604	-1.80055
AT5G40153	1.93e-05	0.000141	-2.28965	3.27931	1.096
AT4G04810	1.92e-05	0.00014	-6.02434	0.473746	-3.91359
AT3G09920	1.91e-05	0.00014	-0.935894	2.99776	2.13643
AT5G35480	1.88e-05	0.000138	-6.50887	-0.0242118	-3.92398
AT4G38840	1.87e-05	0.000137	-1.83115	4.62176	2.70175
AT1G74420	1.85e-05	0.000136	-2.09034	1.79416	-0.0964258
AT5G05510	1.85e-05	0.000136	-2.69276	0.17817	-2.58581
AT1G13730	1.84e-05	0.000135	-1.07598	3.53065	2.52899
AT2G01830	1.84e-05	0.000135	-1.56786	1.00687	-0.541295
AT2G22620	1.81e-05	0.000133	-2.75031	-0.456091	-3.23106
AT3G59680	1.8e-05	0.000133	-2.80082	1.20914	-2.10286
AT1G04090	1.79e-05	0.000132	-6.17044	-1.372	-5.18074
AT5G16570	1.78e-05	0.000131	-3.34526	0.183538	-3.50925
AT3G18000	1.75e-05	0.000129	-1.23112	3.5779	2.41846
AT2G45810	1.74e-05	0.000128	-0.815269	4.96137	4.19757
AT2G40750	1.73e-05	0.000128	-2.95497	0.693162	-2.07955
AT1G32100	1.69e-05	0.000125	-2.61612	3.21716	0.308811
AT4G25240	1.68e-05	0.000125	-1.88842	0.785452	-1.07517
AT2G37900	1.68e-05	0.000124	-5.41154	-0.654071	-4.99748
AT5G55710	1.67e-05	0.000123	-1.21035	5.55071	4.44247
AT3G19720	1.67e-05	0.000123	-1.41975	4.54429	3.25916
AT1G64625	1.67e-05	0.000124	-4.59724	-0.474312	-4.5887
AT1G04077	1.66e-05	0.000123	-1.94393	2.67297	0.800153
AT2G07690	1.64e-05	0.000122	-1.26587	2.30454	1.08256
AT3G11945	1.63e-05	0.000121	-0.863501	5.41145	4.60418
AT4G39040	1.62e-05	0.000121	-0.948998	6.33868	5.43949
AT2G17695	1.61e-05	0.000119	-0.984605	4.05513	3.13128
AT3G07195	1.61e-05	0.00012	-1.32919	3.83907	2.50981
AT1G20380	1.6e-05	0.000119	-2.21804	0.939322	-1.42845
AT3G04910	1.59e-05	0.000118	-1.01648	5.84223	4.91141
AT5G44680	1.58e-05	0.000118	-1.75056	4.15363	2.55367
AT5G07660	1.57e-05	0.000117	-2.16471	-0.47562	-2.64127
AT3G26445	1.57e-05	0.000117	-2.33647	2.50864	0.226786
AT1G43790	1.57e-05	0.000117	-2.72178	3.83229	0.839809
AT1G09600	1.57e-05	0.000117	-4.14344	-1.11269	-5.10611
AT3G21210	1.57e-05	0.000117	-6.42209	-1.65952	-5.56921
AT5G26270	1.56e-05	0.000116	-1.24623	2.55261	1.35934
AT4G34980	1.55e-05	0.000116	-1.25106	4.6093	3.41555
AT3G03780	1.53e-05	0.000115	-2.09533	5.01295	2.89329
AT4G04340	1.52e-05	0.000114	-1.1792	6.06609	4.94407
AT1G80370	1.52e-05	0.000114	-1.63749	1.64262	0.0957507
AT5G59845	1.51e-05	0.000113	-6.40581	0.318703	-3.59098
AT1G21150	1.5e-05	0.000113	-2.22886	0.62167	-1.52617
AT1G73700	1.5e-05	0.000112	-5.59588	-0.00849859	-4.49854
AT1G72450	1.49e-05	0.000112	-1.69035	6.62749	5.10511
AT2G03420	1.49e-05	0.000112	-2.00772	4.27989	2.33643
AT5G35740	1.49e-05	0.000112	-2.33222	3.20544	0.832402
AT1G10750	1.48e-05	0.000111	-3.41406	0.0102837	-3.60136
AT2G45890	1.48e-05	0.000111	-3.52962	0.0363512	-3.89854
AT1G67630	1.47e-05	0.000111	-1.61143	1.38472	-0.118097
AT3G02870	1.46e-05	0.00011	-1.60621	4.49028	2.98849
AT5G66640	1.46e-05	0.00011	-2.55889	0.327999	-2.06828
AT1G13950	1.43e-05	0.000108	-2.07861	2.05146	0.0868264
AT3G60390	1.42e-05	0.000107	-1.73369	3.73605	2.10467
AT5G53580	1.41e-05	0.000107	-0.865501	5.4559	4.64809
AT3G06870	1.4e-05	0.000105	-1.86337	3.23995	1.3689
AT1G07373	1.39e-05	0.000105	-6.36775	0.411119	-3.48865
AT1G69370	1.37e-05	0.000104	-1.72435	3.92629	2.27315
AT2G03410	1.37e-05	0.000104	-2.00809	4.08701	2.14253
AT3G55800	1.36e-05	0.000103	-1.12068	8.87921	7.80212
AT2G43500	1.35e-05	0.000102	-2.20473	1.95455	-0.247665
AT1G20400	1.35e-05	0.000102	-3.99949	-1.45567	-5.47255
AT5G13520	1.34e-05	0.000102	-0.997199	3.77148	2.82332
AT4G36180	1.33e-05	0.000101	-1.4865	2.31292	0.86311
AT5G21920	1.3e-05	9.93e-05	-0.984283	6.69236	5.77405
AT1G08500	1.29e-05	9.83e-05	-2.07331	1.39735	-0.732769
AT2G28150	1.28e-05	9.75e-05	-1.09886	3.11951	2.09263
AT4G13990	1.28e-05	9.73e-05	-2.51307	-0.138001	-2.57343
AT2G17840	1.27e-05	9.66e-05	-1.25124	8.89554	7.75786
AT3G08235	1.26e-05	9.59e-05	-5.16299	2.78493	-1.73681
AT3G27920	1.26e-05	9.63e-05	-6.2394	-0.144779	-4.01882
AT4G34150	1.25e-05	9.56e-05	-0.983436	7.07717	6.13538
AT1G04730	1.25e-05	9.54e-05	-1.82336	0.53149	-1.3366
AT5G06940	1.25e-05	9.57e-05	-3.17681	-0.30353	-3.73179
AT5G05940	1.24e-05	9.52e-05	-1.84399	0.92491	-0.903364
AT5G61480	1.23e-05	9.45e-05	-0.935227	2.44125	1.56767
AT3G55750	1.23e-05	9.4e-05	-1.08751	6.03421	5.02066
AT3G10340	1.23e-05	9.4e-05	-2.20266	2.07475	-0.127005
AT3G01940	1.23e-05	9.46e-05	-3.07954	1.32745	-2.068
AT5G66000	1.22e-05	9.39e-05	-1.60532	2.14638	0.590488
AT3G12170	1.2e-05	9.26e-05	-3.07118	0.93797	-2.02973
AT5G19750	1.19e-05	9.16e-05	-1.05606	4.28687	3.30838
AT1G72180	1.19e-05	9.19e-05	-1.15231	5.0183	3.93723
AT4G38740	1.19e-05	9.16e-05	-1.82315	7.34264	5.50025
AT4G19020	1.18e-05	9.07e-05	-1.65666	2.34876	0.694829
AT4G27700	1.17e-05	9.03e-05	-1.63004	6.77496	5.1871
AT4G14550	1.17e-05	9.02e-05	-2.62303	2.83015	-0.0111636
AT3G14920	1.15e-05	8.85e-05	-0.996783	5.92878	5.01285
AT1G09310	1.15e-05	8.92e-05	-1.2012	8.62283	7.48954
AT2G46510	1.14e-05	8.81e-05	-1.15903	5.83047	4.76652
AT2G32720	1.14e-05	8.84e-05	-1.36543	2.49993	1.14849
AT1G74890	1.14e-05	8.79e-05	-3.09747	0.697584	-2.42555
AT3G23010	1.14e-05	8.85e-05	-5.45684	-0.708034	-5.36449
AT3G16660	1.13e-05	8.73e-05	-1.0389	5.39866	4.41037
AT3G10840	1.13e-05	8.77e-05	-1.15865	3.00939	1.91881
AT1G68110	1.13e-05	8.78e-05	-2.06565	1.31931	-0.634597
AT1G08510	1.12e-05	8.67e-05	-0.870542	5.45449	4.65284
AT5G62940	1.11e-05	8.6e-05	-2.11531	1.88406	-0.296992
AT4G39630	1.11e-05	8.59e-05	-2.24224	1.38761	-0.851947
AT4G13710	1.11e-05	8.63e-05	-3.16293	1.67911	-2.27485
AT2G17620	1.11e-05	8.59e-05	-4.61499	-0.164285	-4.40001
AT1G20640	1.1e-05	8.59e-05	-1.37406	2.64632	1.29413
AT1G50280	1.1e-05	8.53e-05	-1.61827	1.38501	-0.180022
AT4G01060	1.1e-05	8.53e-05	-4.82476	1.25972	-3.05177
AT3G52840	1.09e-05	8.46e-05	-1.85593	5.01365	3.05079
AT1G33340	1.09e-05	8.52e-05	-2.86321	1.18316	-1.73859
AT5G13880	1.09e-05	8.47e-05	-3.20332	0.717478	-2.70901
AT3G55350	1.08e-05	8.44e-05	-1.20352	2.12664	0.972424
AT5G11110	1.08e-05	8.46e-05	-1.51051	0.364298	-1.10887
AT5G58670	1.08e-05	8.41e-05	-2.19922	1.10325	-1.23457
AT5G20130	1.07e-05	8.38e-05	-0.912427	5.44049	4.58362
AT5G52540	1.07e-05	8.35e-05	-1.24607	3.72587	2.51894
AT2G14290	1.07e-05	8.39e-05	-2.55838	0.82623	-1.91955
AT4G15802	1.06e-05	8.32e-05	-0.886477	5.29707	4.47859
AT3G47090	1.06e-05	8.25e-05	-4.32343	-0.95936	-5.11194
AT4G10310	1.05e-05	8.21e-05	-6.64903	-1.01733	-5.05209
AT1G18486	1.04e-05	8.15e-05	-0.937595	2.93604	2.06214
AT5G14970	1.04e-05	8.18e-05	-1.16937	6.42729	5.3227
AT5G47900	1.03e-05	8.07e-05	-1.61935	1.83422	0.214613
AT2G32510	1.03e-05	8.06e-05	-3.42608	0.718881	-2.58106
AT3G07390	1.02e-05	7.97e-05	-1.46015	6.73295	5.39501
AT2G07015	1.01e-05	7.96e-05	-0.9575	4.29501	3.41142
AT2G44830	1e-05	7.87e-05	-1.36207	1.95394	0.637121
AT3G14160	9.96e-06	7.84e-05	-1.57851	1.5908	-0.00238089
AT1G07790	9.93e-06	7.82e-05	-0.955564	5.20161	4.30237
AT1G76740	9.93e-06	7.82e-05	-2.78021	-0.359	-3.38724
AT5G33300	9.92e-06	7.82e-05	-2.37951	1.13426	-1.36394
AT4G14650	9.91e-06	7.81e-05	-6.44325	-1.31062	-5.28619
AT3G26932	9.81e-06	7.73e-05	-2.02898	1.96926	-0.10703
AT5G02720	9.77e-06	7.71e-05	-1.37682	3.28078	1.99488
AT4G36730	9.74e-06	7.69e-05	-0.871481	6.55821	5.7555
AT4G11470	9.73e-06	7.69e-05	-2.18492	1.85175	-0.492476
AT3G56200	9.71e-06	7.67e-05	-1.26135	2.90973	1.73775
AT4G39795	9.64e-06	7.61e-05	-6.34752	1.16616	-3.44679
AT1G10522	9.58e-06	7.57e-05	-1.7446	4.43429	2.84557
AT5G19310	9.52e-06	7.53e-05	-1.03057	2.27516	1.29211
AT2G28310	9.44e-06	7.48e-05	-0.824849	3.99618	3.23562
AT5G03545	9.16e-06	7.27e-05	-2.64118	1.70014	-0.830465
AT1G49860	9.09e-06	7.22e-05	-3.62247	0.305872	-3.53336
AT2G38660	9.03e-06	7.18e-05	-1.07101	2.57619	1.56376
AT2G04842	8.93e-06	7.1e-05	-0.766714	5.51832	4.8168
AT3G62100	8.93e-06	7.1e-05	-5.95658	0.444135	-4.04414
AT5G48543	8.87e-06	7.06e-05	-0.96015	3.24242	2.33923
AT1G75090	8.78e-06	7e-05	-1.94908	1.48804	-0.507839
AT4G24710	8.74e-06	6.98e-05	-2.23736	0.628888	-1.54823
AT3G17640	8.71e-06	6.96e-05	-1.8625	1.8088	0.0379978
AT1G49380	8.64e-06	6.91e-05	-0.980435	4.77917	3.859
AT5G61290	8.59e-06	6.86e-05	-2.98929	1.38967	-2.09445
AT5G52960	8.5e-06	6.8e-05	-1.00636	5.69904	4.75634
AT5G57440	8.46e-06	6.77e-05	-1.11969	3.9376	2.85471
AT2G45050	8.33e-06	6.68e-05	-2.23455	1.2097	-1.01263
AT4G30650	8.32e-06	6.67e-05	-2.80525	6.09502	3.61525
AT5G24200	8.32e-06	6.67e-05	-5.96495	-0.288563	-4.78575
AT5G48920	8.27e-06	6.63e-05	-3.28261	1.99326	-1.73919
AT4G29400	8.18e-06	6.58e-05	-1.43673	3.44721	2.12609
AT3G62160	8.18e-06	6.58e-05	-2.2607	1.44623	-0.846255
AT1G47655	8.17e-06	6.57e-05	-2.45415	1.22197	-1.17977
AT3G18010	8.15e-06	6.56e-05	-2.51288	0.768273	-1.73992
AT5G60210	8.1e-06	6.52e-05	-0.913096	2.72369	1.86456
AT4G39860	7.9e-06	6.36e-05	-0.951011	3.02931	2.14309
AT5G28237	7.85e-06	6.33e-05	-6.37418	-1.23827	-5.22185
AT3G10570	7.7e-06	6.21e-05	-2.15009	1.9815	-0.229445
AT2G37660	7.64e-06	6.17e-05	-1.16206	8.04533	6.94002
AT2G05995	7.53e-06	6.08e-05	-6.43573	0.501208	-3.50184
AT1G71930	7.51e-06	6.07e-05	-6.41947	-0.830205	-4.83728
AT2G40815	7.36e-06	5.96e-05	-1.47195	2.6066	1.20508
AT2G46535	7.32e-06	5.93e-05	-1.63499	2.19851	0.615295
AT3G22235	7.24e-06	5.87e-05	-6.88531	0.569999	-3.56188
AT2G30830	7.22e-06	5.85e-05	-6.37601	-0.549322	-4.54285
AT2G42380	7.15e-06	5.8e-05	-1.98198	2.85476	0.848222
AT3G52550	7.02e-06	5.69e-05	-6.41096	0.0773184	-3.93375
AT5G41620	7e-06	5.68e-05	-2.08845	0.535676	-1.52196
AT1G17920	6.95e-06	5.65e-05	-1.71004	0.555432	-1.05948
AT1G74450	6.93e-06	5.62e-05	-1.3916	6.95582	5.55729
AT3G49910	6.92e-06	5.62e-05	-0.866355	7.81327	7.00694
AT1G12770	6.79e-06	5.53e-05	-1.26819	4.65775	3.4558
AT3G52960	6.72e-06	5.48e-05	-0.889911	7.91336	7.07323
AT2G45900	6.66e-06	5.44e-05	-3.85515	0.256698	-3.70347
AT3G05955	6.66e-06	5.44e-05	-6.55487	0.831368	-3.22517
AT1G21060	6.64e-06	5.42e-05	-1.28015	2.24711	1.01634
AT3G10150	6.61e-06	5.4e-05	-4.42308	0.282973	-3.91426
AT1G29460	6.57e-06	5.37e-05	-6.73957	0.186701	-3.94345
AT3G56480	6.55e-06	5.36e-05	-1.82052	3.20955	1.41808
AT4G13220	6.51e-06	5.33e-05	-0.928026	5.05466	4.19269
AT1G34355	6.2e-06	5.09e-05	-1.62935	0.092613	-1.49245
AT1G32910	6.2e-06	5.09e-05	-3.23591	2.11399	-0.801439
AT3G45870	6.18e-06	5.07e-05	-6.59491	-0.772287	-4.85881
AT5G46570	6.11e-06	5.02e-05	-1.15122	2.95562	1.87109
AT3G25597	6.1e-06	5.02e-05	-3.89638	1.15255	-2.76778
AT1G67900	5.95e-06	4.9e-05	-1.65127	3.08919	1.44864
AT1G78070	5.87e-06	4.83e-05	-1.9438	6.42428	4.72109
AT3G19480	5.86e-06	4.83e-05	-1.03479	5.14286	4.18896
AT4G10060	5.84e-06	4.81e-05	-1.34329	4.7104	3.41452
AT3G51450	5.75e-06	4.74e-05	-1.62445	5.86013	4.2825
AT5G10260	5.7e-06	4.7e-05	-6.16321	0.371423	-4.25697
AT1G04920	5.67e-06	4.69e-05	-2.4643	-0.384145	-2.87194
AT1G78940	5.57e-06	4.61e-05	-2.87621	-0.612326	-3.42878
AT4G22520	5.56e-06	4.6e-05	-1.76268	3.62957	1.90825
AT3G23830	5.54e-06	4.59e-05	-1.77468	4.00081	2.39756
AT3G03850	5.51e-06	4.57e-05	-6.72414	0.537294	-3.61344
AT4G22840	5.47e-06	4.54e-05	-2.15518	0.97019	-1.09511
AT1G75960	5.37e-06	4.46e-05	-2.01408	3.01224	1.13766
AT2G41950	5.35e-06	4.44e-05	-1.64343	3.8828	2.27271
AT3G28420	5.27e-06	4.39e-05	-6.0447	0.410474	-4.17185
AT5G40640	5.22e-06	4.34e-05	-2.46802	1.46692	-1.10258
AT2G25480	5.21e-06	4.34e-05	-1.56463	3.43157	1.85204
AT3G44713	5.16e-06	4.3e-05	-6.49186	-0.944593	-5.01499
AT5G54600	5.14e-06	4.29e-05	-0.802497	8.69349	7.95359
AT2G33255	5.11e-06	4.26e-05	-1.06572	4.63803	3.61984
AT3G23610	5.07e-06	4.23e-05	-2.26708	0.830831	-1.43171
AT1G65790	5.04e-06	4.21e-05	-3.03769	-0.204857	-3.10995
AT4G16370	5.03e-06	4.2e-05	-1.75987	5.40968	3.66453
AT1G66460	4.98e-06	4.16e-05	-4.74229	-0.195278	-4.53276
AT5G11190	4.96e-06	4.15e-05	-4.63977	0.711375	-3.56568
AT1G09890	4.95e-06	4.14e-05	-3.92334	-0.272075	-4.21068
AT1G31330	4.92e-06	4.12e-05	-1.67934	11.2385	9.64565
AT2G26530	4.87e-06	4.08e-05	-1.03547	6.3949	5.44053
AT1G48600	4.75e-06	3.99e-05	-1.84463	6.08803	4.16405
AT1G76620	4.72e-06	3.97e-05	-2.04712	1.07751	-0.919947
AT4G13370	4.7e-06	3.95e-05	-1.31356	1.84924	0.588694
AT1G66090	4.64e-06	3.91e-05	-0.848632	4.98611	4.20391
AT2G32430	4.64e-06	3.91e-05	-2.0437	0.93398	-1.0176
AT5G16720	4.63e-06	3.89e-05	-1.33146	1.63943	0.360478
AT1G01190	4.62e-06	3.89e-05	-5.74288	0.153379	-4.52767
AT1G70280	4.59e-06	3.87e-05	-1.15665	3.89929	2.83159
AT2G01590	4.56e-06	3.84e-05	-1.12526	5.37436	4.33691
AT4G02790	4.55e-06	3.84e-05	-1.15708	5.5512	4.45677
AT5G56850	4.55e-06	3.84e-05	-1.539	4.16884	2.64146
AT2G40435	4.55e-06	3.84e-05	-3.77605	1.47023	-2.81026
AT1G19960	4.48e-06	3.79e-05	-4.23132	1.53548	-2.61431
AT1G12800	4.46e-06	3.77e-05	-0.922112	6.25124	5.39992
AT1G21810	4.44e-06	3.76e-05	-2.67214	0.5612	-2.17964
AT5G16240	4.33e-06	3.67e-05	-1.08312	2.87963	1.8578
AT2G07680	4.33e-06	3.67e-05	-1.60667	1.40525	-0.154838
AT3G23370	4.3e-06	3.65e-05	-4.73371	-1.03455	-5.33694
AT3G24506	4.28e-06	3.63e-05	-1.10606	4.24012	3.19314
AT3G07180	4.26e-06	3.61e-05	-0.828294	4.06606	3.29981
AT1G26540	4.23e-06	3.6e-05	-3.49826	0.381044	-3.20519
AT4G11175	4.2e-06	3.57e-05	-1.14586	5.67016	4.59551
AT2G12462	4.19e-06	3.56e-05	-2.57395	1.53258	-1.18304
AT1G74520	4.14e-06	3.53e-05	-1.03964	4.7588	3.77072
AT4G01690	4.1e-06	3.49e-05	-1.04405	6.61121	5.64776
AT3G52230	4.08e-06	3.48e-05	-0.880037	6.75856	5.93293
AT5G60900	4.07e-06	3.48e-05	-3.7011	0.24393	-3.53826
AT3G12145	4.05e-06	3.46e-05	-1.82529	4.44137	2.75895
AT1G77030	4.04e-06	3.45e-05	-0.756572	4.50182	3.80301
AT4G35300	4.02e-06	3.44e-05	-1.18611	3.67809	2.52457
AT5G02260	3.99e-06	3.41e-05	-1.89239	2.5982	0.690228
AT3G09800	3.94e-06	3.38e-05	-1.21933	2.57127	1.42159
AT1G71810	3.92e-06	3.36e-05	-1.00541	3.63801	2.68042
AT4G21070	3.92e-06	3.36e-05	-1.55968	0.834626	-0.652765
AT5G14450	3.92e-06	3.36e-05	-1.59445	4.1366	2.66417
AT1G76380	3.83e-06	3.28e-05	-1.28345	3.18821	1.98356
AT1G65900	3.82e-06	3.28e-05	-2.04243	1.88698	-0.105828
AT4G05590	3.8e-06	3.26e-05	-1.87084	1.79984	-0.0279573
AT3G56910	3.79e-06	3.26e-05	-0.807519	9.29929	8.55504
AT5G07700	3.78e-06	3.25e-05	-6.83174	-0.488353	-4.72173
AT2G42110	3.74e-06	3.21e-05	-3.09365	1.07791	-1.96457
AT1G48610	3.73e-06	3.21e-05	-1.25257	3.95687	2.76634
AT2G43460	3.7e-06	3.18e-05	-0.973324	7.61776	6.71189
AT4G29670	3.65e-06	3.15e-05	-0.831623	7.15129	6.37926
AT5G11480	3.64e-06	3.14e-05	-1.01215	6.05845	5.11133
AT1G73177	3.64e-06	3.14e-05	-1.62427	3.30269	1.7516
AT5G48800	3.64e-06	3.14e-05	-1.68833	0.831653	-0.785795
AT3G52110	3.64e-06	3.14e-05	-1.70727	2.70009	0.982427
AT2G33400	3.62e-06	3.12e-05	-1.07454	3.57904	2.57373
AT4G11080	3.57e-06	3.09e-05	-1.23753	2.51138	1.33705
AT1G73570	3.57e-06	3.09e-05	-1.48634	1.69402	0.285734
AT3G25013	3.49e-06	3.02e-05	-4.45045	0.213896	-4.06552
AT3G49900	3.38e-06	2.93e-05	-2.06291	1.50289	-0.58428
AT3G06110	3.36e-06	2.91e-05	-1.17285	3.83299	2.70505
AT3G06020	3.36e-06	2.91e-05	-4.4365	1.42718	-3.38008
AT5G66460	3.34e-06	2.9e-05	-0.978755	3.87919	2.94441
AT5G44560	3.33e-06	2.89e-05	-1.25745	3.63802	2.42181
AT1G27130	3.29e-06	2.86e-05	-1.42345	6.09609	4.74774
AT1G25425	3.28e-06	2.86e-05	-2.76632	0.949675	-1.89895
AT2G05790	3.25e-06	2.83e-05	-1.37006	5.7734	4.40713
AT4G21445	3.25e-06	2.83e-05	-1.67373	4.82271	3.23459
AT4G27652	3.21e-06	2.8e-05	-0.940375	7.0188	6.13593
AT2G21880	3.16e-06	2.76e-05	-2.31451	1.07807	-1.19587
AT1G77390	3.14e-06	2.73e-05	-1.3209	2.52695	1.25781
AT3G47965	3.14e-06	2.74e-05	-6.72086	1.0489	-3.16561
AT5G10890	3.1e-06	2.71e-05	-4.33635	0.175932	-4.09946
AT3G23805	3.09e-06	2.7e-05	-1.36217	3.67264	2.36105
AT4G23400	3.04e-06	2.66e-05	-0.995956	6.58739	5.65009
AT3G05640	3.04e-06	2.66e-05	-2.65521	4.20456	1.88166
[truncated: 1,494 more rows]

## Sheet: cs-S-M vs S-M Up
		DESeq values are shown
ID	P-value	FDR	Log2 Fold Change	cs-S-M	S-M
AT5G59310	8.23893e-27	1.76399e-25	13.051	7.73064	-5.21165
AT1G57800	2.75614e-26	5.75099e-25	12.6043	7.33178	-5.21165
AT5G17090	2.53686e-26	5.31596e-25	12.5917	7.33587	-5.21165
AT4G12960	9.31737e-25	1.79649e-23	12.5075	7.26536	-5.21165
AT3G54340	5.20653e-25	1.01985e-23	12.2698	7.0256	-5.21165
AT5G20240	6.23907e-23	1.09571e-21	11.7518	7.46279	-5.05965
AT1G64795	1.06511e-20	1.61187e-19	11.6395	6.28497	-5.21165
AT3G02310	1.90763e-21	3.03422e-20	11.3102	6.05822	-5.21165
AT1G47540	2.46248e-10	1.65886e-09	10.8741	5.44086	-5.21165
AT5G51210	1.81555e-17	2.2142e-16	10.8524	6.40884	-4.05965
AT1G69180	1.40341e-18	1.84293e-17	10.5809	5.36432	-5.21165
AT2G25330	1.01137e-17	1.25578e-16	10.2667	5.01146	-5.21165
AT5G46330	1.50685e-17	1.84493e-16	10.1504	5.8559	-5.05965
AT2G34870	2.62995e-10	1.76395e-09	10.0701	4.64418	-5.21165
AT2G40220	1.4438e-16	1.63445e-15	9.94299	5.63441	-5.05965
AT5G50790	7.7275e-16	8.25451e-15	9.88449	4.70916	-5.21165
AT4G09960	1.50442e-16	1.69838e-15	9.87721	4.63152	-5.05965
AT1G72570	1.86748e-15	1.94259e-14	9.87163	4.71135	-5.21165
AT3G49770	5.747e-16	6.23085e-15	9.79666	4.57012	-5.21165
AT1G70080	7.88831e-16	8.41533e-15	9.74062	4.52105	-5.21165
AT4G18960	3.5947e-20	5.21867e-19	9.65634	6.29339	-3.47468
AT1G66320	3.17891e-15	3.25858e-14	9.6285	4.43226	-5.21165
AT3G44070	1.61827e-15	1.69122e-14	9.60546	4.36988	-5.21165
AT1G69120	1.19395e-15	1.25899e-14	9.59193	4.32197	-5.21165
AT4G36700	1.15823e-20	1.74743e-19	9.58952	7.37385	-2.47468
AT2G22060	3.72478e-15	3.80073e-14	9.50857	4.29449	-5.21165
AT4G16240	7.08066e-15	7.07836e-14	9.4431	4.18217	-5.21165
AT3G14880	1.37378e-13	1.25001e-12	9.36198	4.00612	-5.21165
AT4G05470	8.81751e-15	8.76482e-14	9.3567	4.07914	-5.21165
AT5G50470	9.00771e-15	8.95028e-14	9.35099	4.08083	-5.21165
AT5G02580	6.6008e-14	6.11686e-13	9.18049	4.8259	-3.47468
AT3G29970	2.65006e-14	2.54385e-13	9.16774	3.91977	-5.21165
AT3G22565	2.38043e-13	2.1121e-12	9.0858	3.91598	-5.21165
AT3G22570	2.57295e-13	2.27392e-12	9.0794	3.91027	-5.21165
AT4G27140	1.23055e-05	4.63564e-05	9.00601	8.9377	-0.474683
AT3G28500	7.59921e-18	9.50751e-17	8.9957	5.58214	-4.05965
AT4G05490	9.77935e-13	8.25462e-12	8.98963	3.64074	-5.21165
AT2G38905	1.69143e-12	1.40082e-11	8.96917	3.60115	-5.05965
AT4G03050	1.56908e-07	7.63516e-07	8.95655	3.51855	-5.21165
AT4G27170	7.68977e-07	3.41888e-06	8.95135	6.62689	-2.47468
AT3G46770	2.02157e-13	1.80738e-12	8.87929	3.64074	-5.21165
AT4G10265	2.12032e-12	1.7437e-11	8.84583	3.55557	-5.05965
AT2G21450	4.84656e-13	4.17976e-12	8.83575	3.59642	-5.21165
AT3G02480	2.08886e-14	2.02249e-13	8.75427	11.6507	2.12026
AT4G15210	2.61385e-09	1.57471e-08	8.71947	8.35394	-0.811718
AT5G12270	9.41149e-12	7.30547e-11	8.71575	3.53841	-5.21165
AT1G61130	1.43387e-12	1.19394e-11	8.70199	3.38778	-5.21165
AT4G34520	2.02138e-05	7.35815e-05	8.69086	3.22264	-5.21165
AT5G22430	1.76907e-12	1.46266e-11	8.68719	3.37126	-5.21165
AT4G35690	4.1635e-12	3.33486e-11	8.6233	3.35175	-5.05965
AT2G40080	1.18461e-10	8.23241e-10	8.62273	5.63672	-2.73772
AT1G12130	2.61886e-11	1.9528e-10	8.60209	3.2257	-5.21165
AT4G18900	1.47602e-12	1.2282e-11	8.59615	3.33481	-5.21165
AT5G38160	8.20705e-05	0.000271678	8.56855	3.09767	-5.21165
AT5G62800	6.28971e-11	4.50059e-10	8.5626	3.16949	-5.21165
AT2G45650	2.18928e-12	1.79861e-11	8.55681	3.30322	-5.21165
AT3G20520	1.24001e-12	1.03672e-11	8.53525	4.21649	-4.05965
AT5G24130	6.46989e-25	1.26134e-23	8.4905	6.00567	-2.73772
AT3G12470	5.33227e-12	4.22702e-11	8.46583	3.17584	-5.21165
AT3G22560	3.03596e-12	2.46054e-11	8.45429	3.20099	-5.05965
AT3G18550	1.08921e-11	8.39653e-11	8.44146	3.21649	-5.21165
AT5G62165	2.25948e-12	1.85381e-11	8.41481	4.10933	-5.05965
AT1G49570	7.4054e-12	5.80687e-11	8.38847	3.14054	-5.05965
AT3G11160	5.72018e-12	4.52578e-11	8.38364	3.13402	-5.21165
AT3G16590	8.15615e-12	6.3692e-11	8.3194	3.08083	-5.05965
AT5G07500	8.1075e-10	5.18905e-09	8.31647	2.90071	-5.21165
AT5G60140	1.68914e-11	1.28206e-10	8.30531	3.09767	-5.21165
AT1G52470	8.6174e-12	6.706e-11	8.29938	3.03612	-5.21165
AT5G15800	7.78627e-22	1.27047e-20	8.28876	5.4402	-2.73772
AT3G63040	0.000278973	0.000837667	8.28567	2.80965	-5.21165
AT3G17530	1.07805e-11	8.31832e-11	8.26381	2.99717	-5.21165
AT5G02455	1.80513e-11	1.36631e-10	8.25294	2.95715	-5.21165
AT5G59320	0	0	8.23532	9.31636	0.463916
AT1G22990	8.07556e-11	5.71698e-10	8.2233	3.07064	-5.21165
AT2G22630	2.71743e-11	2.02019e-10	8.20817	2.98998	-5.21165
AT1G60090	2.22297e-11	1.67076e-10	8.15447	3.81983	-5.05965
AT4G12890	2.45544e-11	1.83539e-10	8.13404	2.88528	-5.05965
AT5G40420	1.33784e-08	7.37577e-08	8.12121	9.24189	0.555064
AT1G03890	7.23534e-05	0.000241688	8.1153	3.59405	-4.05965
AT5G18450	3.29176e-10	2.1864e-09	8.11236	2.77239	-5.05965
AT4G31610	1.38893e-31	3.77049e-30	8.10595	6.03262	-2.25229
AT2G39510	6.33083e-14	5.87553e-13	8.08589	4.76924	-4.05965
AT3G13890	4.4275e-10	2.90704e-09	8.01094	2.66353	-5.21165
AT1G12805	4.25799e-20	6.1526e-19	8.00625	5.18926	-3.47468
AT2G43570	7.80388e-16	8.32887e-15	7.97101	5.05089	-2.73772
AT3G06095	1.71861e-10	1.17446e-09	7.96594	2.659	-5.21165
AT1G04983	1.06684e-10	7.46879e-10	7.96114	2.69042	-5.05965
AT1G67370	7.43335e-11	5.28818e-10	7.95757	3.61525	-4.05965
AT4G08780	1.15136e-10	8.02172e-10	7.95502	2.68151	-4.05965
AT2G30670	1.38464e-09	8.61797e-09	7.95402	2.61291	-5.21165
AT2G30680	1.90591e-10	1.2949e-09	7.93946	2.63152	-5.21165
AT5G42900	6.61319e-10	4.276e-09	7.91288	6.36536	-1.88972
AT4G28365	8.34613e-09	4.72302e-08	7.89386	2.48567	-5.05965
AT3G50330	6.87066e-10	4.43084e-09	7.89134	2.63152	-5.21165
AT3G54940	6.75302e-13	5.76735e-12	7.89061	8.6875	0.332672
AT3G28917	2.04299e-09	1.24634e-08	7.88183	2.747	-5.21165
AT5G44360	4.79229e-09	2.80342e-08	7.87766	2.49078	-5.21165
AT4G00160	2.87426e-10	1.91893e-09	7.87182	2.62225	-5.21165
AT1G27860	1.34155e-10	9.26817e-10	7.8671	2.60822	-5.21165
AT3G18330	2.02633e-10	1.37406e-09	7.852	2.58453	-5.21165
AT2G28490	1.44361e-06	6.19784e-06	7.84068	9.09305	0.747709
AT1G07143	3.26922e-10	2.17201e-09	7.83922	2.57494	-5.21165
AT5G38170	8.94148e-08	4.47383e-07	7.8371	2.39597	-5.21165
AT1G66290	2.68931e-10	1.80229e-09	7.82418	2.58929	-5.21165
AT5G05040	1.57612e-10	1.08128e-09	7.75344	3.47798	-5.05965
AT1G68250	4.43143e-09	2.60469e-08	7.73413	11.3987	3.13018
AT3G12410	2.47172e-10	1.66417e-09	7.7175	3.37954	-5.05965
AT3G58250	1.61032e-09	9.94714e-09	7.71399	2.42294	-5.21165
AT4G18920	1.34425e-08	7.4078e-08	7.67779	2.28864	-5.21165
AT1G68170	9.04778e-10	5.75645e-09	7.67034	2.36293	-5.21165
AT5G66980	4.99257e-10	3.26067e-09	7.66845	2.39597	-5.21165
AT4G24000	5.81154e-08	2.98481e-07	7.64678	2.24094	-5.21165
AT1G61840	7.35828e-10	4.73167e-09	7.64675	2.43358	-4.05965
AT1G69880	1.92294e-25	3.85559e-24	7.64097	5.48823	-2.47468
AT4G31685	7.33805e-10	4.71989e-09	7.63871	2.41758	-5.21165
AT3G26200	8.32164e-09	4.71132e-08	7.62254	2.37954	-5.21165
AT4G12290	2.8026e-45	1.23314e-43	7.59637	6.9875	-0.972183
AT4G05475	7.73144e-10	4.95738e-09	7.58583	3.24397	-5.05965
AT2G23640	1.16529e-10	8.10962e-10	7.58385	4.01855	-3.47468
AT3G12440	1.16995e-09	7.34482e-09	7.5633	2.27686	-5.21165
AT1G30170	7.87476e-10	5.04402e-09	7.56329	3.24397	-4.05965
AT3G03341	2.76652e-08	1.47408e-07	7.55381	6.66777	-1.47468
AT3G26010	3.6178e-09	2.14748e-08	7.54063	2.36849	-5.21165
AT5G51870	1.22212e-09	7.65286e-09	7.52887	2.28276	-5.21165
AT1G03710	3.96798e-27	8.67669e-26	7.52786	5.49587	-2.25229
AT4G33980	2.51853e-16	2.79582e-15	7.52724	4.65218	-2.73772
AT4G13985	1.17765e-09	7.3913e-09	7.52591	2.28864	-5.21165
AT5G49615	4.73598e-09	2.77113e-08	7.51844	2.17901	-5.21165
AT1G14950	0.00211081	0.00534682	7.5043	2.05348	-5.21165
AT5G60910	9.36914e-10	5.95014e-09	7.50401	3.1631	-4.05965
AT1G68050	3.66459e-19	4.96311e-18	7.47931	5.0256	-2.47468
AT3G58450	1.04411e-05	3.97526e-05	7.4777	5.44284	-2.25229
AT1G43640	2.59864e-09	1.56593e-08	7.46966	2.21649	-5.21165
AT2G46960	1.94514e-08	1.05445e-07	7.44677	2.08759	-5.21165
AT5G45220	1.40428e-09	8.73575e-09	7.44254	3.17901	-5.05965
AT1G03880	0.00256727	0.00639013	7.43743	7.56468	-0.252291
AT5G36960	1.09829e-09	6.91436e-09	7.4263	3.11761	-5.05965
AT3G49270	2.30494e-09	1.39784e-08	7.40396	3.04656	-5.05965
AT3G58210	1.753e-09	1.07879e-08	7.40347	3.11761	-5.05965
AT4G00870	7.45839e-16	7.98784e-15	7.39521	4.48311	-3.05965
AT2G35300	2.66946e-10	1.78948e-09	7.38293	9.24562	1.24414
AT1G10770	4.59269e-08	2.38518e-07	7.37423	2.17267	-5.21165
AT1G14940	0.00280651	0.00693237	7.34064	1.93858	-5.21165
AT4G21020	2.00195e-09	1.22222e-08	7.34031	7.98139	0.0278174
AT3G24650	6.05056e-17	7.05383e-16	7.33807	6.64504	-1.25229
AT1G70220	2.02225e-07	9.67771e-07	7.32977	2.22876	-4.05965
AT5G56970	1.16017e-08	6.45114e-08	7.31655	2.13402	-5.21165
AT1G80090	5.31241e-16	5.77493e-15	7.30919	4.78595	-2.73772
AT4G11340	1.19037e-08	6.61016e-08	7.30062	2.10767	-5.21165
AT3G25260	2.56822e-08	1.37586e-07	7.29969	1.96083	-5.21165
AT2G32790	4.59931e-09	2.69437e-08	7.29379	2.03961	-5.05965
AT1G12180	5.64223e-08	2.90148e-07	7.25781	2.06037	-5.21165
AT1G47980	1.65694e-10	1.1342e-09	7.25181	3.74913	-3.05965
AT4G32490	3.42474e-07	1.59132e-06	7.23241	1.82185	-5.21165
AT3G22830	1.13896e-08	6.34135e-08	7.21346	2.82994	-4.05965
AT1G66800	3.97328e-08	2.08282e-07	7.20621	1.93858	-5.21165
AT1G26515	8.0311e-09	4.56151e-08	7.20074	1.94603	-5.21165
AT3G21720	1.06605e-18	1.41272e-17	7.18783	12.0241	4.13018
AT1G67100	1.95761e-42	8.62387e-41	7.17473	6.04483	-1.60021
AT3G01570	4.88414e-09	2.85376e-08	7.17176	9.22283	1.43221
AT4G10260	1.96409e-08	1.06425e-07	7.16015	1.90836	-5.05965
AT4G23590	6.42213e-08	3.27789e-07	7.1562	1.84597	-5.21165
AT3G11165	1.9627e-11	1.48238e-10	7.15325	3.79114	-3.47468
AT5G60100	1.50325e-29	3.68657e-28	7.0878	5.43954	-1.88972
AT3G20710	2.28775e-08	1.23204e-07	7.07991	1.86968	-5.21165
AT5G66780	4.90647e-10	3.20869e-09	7.06121	7.11658	-0.536084
AT3G11150	5.97371e-08	3.06235e-07	7.04604	1.73844	-5.21165
AT5G54020	1.18042e-08	6.55929e-08	7.04155	2.72116	-3.47468
AT3G06715	3.11916e-08	1.65197e-07	7.04128	1.79733	-5.21165
AT1G27045	3.94269e-11	2.87465e-10	7.03762	3.59642	-3.05965
AT2G14210	6.11001e-08	3.12896e-07	7.03509	1.86968	-5.21165
AT4G39753	2.67768e-08	1.42984e-07	7.03034	1.78906	-5.21165
AT2G18540	2.05182e-14	1.98741e-13	7.02706	6.32376	-1.25229
AT3G50230	1.2434e-14	1.22313e-13	7.01207	4.13076	-2.73772
AT4G36600	1.22072e-12	1.02199e-11	7.0064	7.19455	-0.359206
AT3G27650	7.70023e-20	1.09214e-18	7.00595	4.57614	-2.47468
AT1G02190	3.9721e-31	1.05617e-29	7.0032	5.3912	-1.88972
AT1G48990	8.62534e-08	4.32837e-07	7.00273	2.58929	-4.05965
AT2G46770	2.57298e-08	1.37811e-07	7.00251	1.75551	-5.21165
AT1G32560	3.05447e-13	2.68406e-12	6.99581	7.35472	-0.201664
AT2G21930	3.75913e-08	1.97477e-07	6.97565	1.71244	-5.21165
AT2G44470	2.52189e-06	1.048e-05	6.97517	1.54579	-5.21165
AT1G05397	1.30648e-08	7.22068e-08	6.97095	2.6499	-4.05965
AT5G07550	9.26353e-07	4.08099e-06	6.96131	1.57494	-5.21165
AT1G70260	2.04946e-16	2.29268e-15	6.95422	4.69706	-2.73772
AT4G35710	4.22191e-08	2.20143e-07	6.9312	1.68597	-5.21165
AT3G03260	1.38906e-06	5.97876e-06	6.92842	1.51605	-5.21165
AT3G25080	9.73262e-08	4.85094e-07	6.92779	1.60351	-5.21165
AT2G42830	2.27937e-15	2.35809e-14	6.90299	4.05348	-3.05965
AT5G42580	3.17951e-06	1.30216e-05	6.90193	1.57494	-5.21165
AT1G03106	0	0	6.89872	6.85069	-0.536084
AT1G67260	7.98101e-08	4.02516e-07	6.89389	1.59405	-5.21165
AT3G28320	6.96036e-08	3.53721e-07	6.8762	1.59405	-5.21165
AT1G65340	7.32212e-08	3.70958e-07	6.87484	1.61291	-5.21165
AT5G57380	2.77406e-08	1.47778e-07	6.87326	2.60351	-5.05965
AT2G17845	8.06157e-08	4.06246e-07	6.87095	1.63152	-5.21165
AT5G07510	6.64443e-08	3.38504e-07	6.86477	1.6499	-5.21165
AT1G04560	2.3089e-06	9.64372e-06	6.85646	7.8391	0.463916
AT5G55410	1.92174e-09	1.17646e-08	6.8561	4.83898	-2.25229
AT1G80160	4.75482e-08	2.46418e-07	6.82103	2.51605	-4.05965
AT4G02733	1.34664e-07	6.59842e-07	6.81695	1.63152	-5.21165
AT2G33880	4.57002e-27	9.93143e-26	6.8101	5.02208	-2.25229
AT1G78500	0.00813963	0.0182427	6.80175	1.3234	-5.21165
AT4G24420	9.65892e-08	4.81616e-07	6.80001	1.53595	-5.21165
AT5G05290	9.46291e-08	4.72416e-07	6.78388	3.2379	-3.47468
AT5G03860	0	0	6.77899	10.1577	2.68182
AT1G30080	9.73502e-08	4.85116e-07	6.77857	1.53595	-4.05965
AT1G65090	8.03072e-08	4.04804e-07	6.77336	7.66339	0.225757
AT2G12480	1.41477e-07	6.91218e-07	6.773	1.50599	-5.21165
AT4G25140	0.00040548	0.00118347	6.76211	8.79088	1.49494
AT1G43005	2.95395e-07	1.383e-06	6.75604	1.58453	-5.21165
AT5G48290	5.76432e-07	2.60468e-06	6.7404	1.43358	-5.05965
AT1G23070	9.76128e-23	1.69136e-21	6.737	4.65673	-2.47468
AT1G10980	6.89753e-08	3.50776e-07	6.73529	2.41221	-4.05965
AT5G03820	1.64144e-06	6.99231e-06	6.73442	1.36849	-5.21165
AT2G19590	0	0	6.71944	7.11617	-0.201664
AT3G50940	2.39235e-07	1.13496e-06	6.71619	1.42294	-5.05965
AT2G47780	0	0	6.71083	8.02086	0.773245
AT5G51860	2.05257e-07	9.81516e-07	6.70943	1.41221	-5.21165
AT1G04660	0	0	6.70685	7.93905	0.640794
AT3G51810	5.24218e-05	0.000178623	6.70162	8.85342	1.62685
AT4G19430	1.45167e-06	6.22811e-06	6.69981	1.46506	-5.21165
AT2G21260	6.26339e-38	2.23503e-36	6.68853	5.4402	-1.73772
AT1G43800	0	0	6.6716	9.61758	2.33267
AT4G14980	1.4672e-07	7.15638e-07	6.66817	2.38504	-4.05965
AT5G23260	3.00269e-07	1.40422e-06	6.66255	1.35735	-5.21165
AT3G05450	3.64882e-07	1.69129e-06	6.66045	1.4014	-5.21165
AT5G66970	2.37364e-07	1.12652e-06	6.65824	1.44415	-5.21165
AT2G41690	6.12713e-07	2.7585e-06	6.64759	1.3234	-5.05965
AT5G44630	4.92267e-07	2.24747e-06	6.64727	1.35735	-5.21165
AT4G15396	3.14233e-07	1.46591e-06	6.64646	2.29449	-4.05965
AT3G04510	7.54027e-08	3.81381e-07	6.63985	2.34612	-5.05965
AT5G54370	7.8888e-07	3.50357e-06	6.63976	1.30032	-5.21165
AT1G77120	0	0	6.63599	8.72624	1.46392
AT4G37940	2.55434e-07	1.20577e-06	6.633	1.36849	-5.05965
AT1G48130	4.67619e-05	0.000160716	6.62073	7.09746	0.0696376
AT5G62490	3.84377e-10	2.53866e-09	6.60987	6.19826	-0.972183
AT4G27160	0.014686	0.0309192	6.60002	8.14884	1.16917
AT4G21590	0	0	6.58778	6.41825	-0.667328
AT3G45080	2.36875e-06	9.88365e-06	6.58393	1.28864	-5.21165
AT5G10120	1.50762e-05	5.59719e-05	6.58331	1.19161	-5.21165
AT2G25890	5.63679e-28	1.28866e-26	6.58091	5.94743	-0.972183
AT1G60570	4.13526e-07	1.90493e-06	6.57553	1.36849	-5.21165
AT5G50360	1.97279e-40	7.91109e-39	6.57232	5.73521	-1.25229
AT2G17680	1.59913e-06	6.82624e-06	6.56749	1.27686	-5.21165
AT2G43670	3.91676e-07	1.80833e-06	6.56079	1.3234	-5.21165
AT4G14780	4.26071e-07	1.95905e-06	6.55798	1.30032	-5.05965
AT1G11370	3.63148e-07	1.68388e-06	6.54895	1.3234	-5.21165
AT5G22200	2.28324e-07	1.08655e-06	6.54432	2.31766	-4.05965
AT1G76960	9.54714e-25	1.83936e-23	6.5423	5.15025	-1.73772
AT2G18550	2.45151e-06	1.02099e-05	6.52979	1.35735	-5.21165
AT5G10040	2.34393e-06	9.78175e-06	6.52208	1.30032	-5.21165
AT3G48510	1.74644e-29	4.25752e-28	6.52133	5.52914	-1.35921
AT4G01780	5.23952e-07	2.38241e-06	6.51738	1.24094	-5.21165
AT5G42590	2.26082e-06	9.45415e-06	6.50749	1.17901	-5.21165
AT4G39130	1.46943e-06	6.2955e-06	6.50375	2.07404	-4.05965
AT5G06070	9.4881e-07	4.1747e-06	6.49372	1.2041	-5.21165
AT2G22040	5.77124e-07	2.60685e-06	6.49293	1.21649	-5.21165
AT2G41470	1.42061e-09	8.82623e-09	6.49015	3.11431	-3.05965
AT5G07190	8.12195e-09	4.6078e-08	6.48806	3.45203	-2.73772
AT1G48660	9.15258e-41	3.71874e-39	6.48181	5.65446	-1.25229
AT5G01300	3.15775e-34	9.56336e-33	6.48166	5.96267	-0.88972
AT5G07200	2.7224e-09	1.6353e-08	6.48112	3.06037	-3.47468
AT2G47770	1.40422e-37	4.91117e-36	6.48007	6.79424	-0.152755
AT4G33465	1.29827e-09	8.10495e-09	6.47512	3.09431	-3.47468
AT1G63630	6.09353e-07	2.74387e-06	6.45593	1.19161	-5.21165
AT3G28230	9.90381e-07	4.35061e-06	6.45313	1.1663	-5.21165
AT2G42835	2.04022e-13	1.82206e-12	6.44026	3.59879	-3.05965
AT2G17850	7.85808e-20	1.11386e-18	6.4398	4.31191	-2.25229
AT1G26390	0.000567156	0.00160993	6.43978	1.01855	-5.21165
AT3G61340	4.15089e-09	2.4515e-08	6.4367	3.03961	-4.05965
AT4G00940	1.85272e-24	3.50366e-23	6.42755	4.59642	-2.05965
AT3G02620	3.13126e-24	5.84961e-23	6.4143	4.57494	-2.05965
AT4G28420	0.000268706	0.000809802	6.41289	0.975478	-5.21165
AT5G44420	1.55903e-06	6.66433e-06	6.40401	1.1663	-5.05965
AT5G44620	2.2187e-06	9.29376e-06	6.40095	5.89253	-0.88972
AT1G30220	1.11507e-06	4.86796e-06	6.39638	1.11431	-5.21165
AT3G22860	2.47524e-07	1.17068e-06	6.39281	2.10101	-4.05965
AT5G66985	2.2501e-19	3.08646e-18	6.39249	4.34894	-2.25229
AT3G13540	5.09498e-20	7.31053e-19	6.38978	4.30177	-2.25229
AT1G63615	1.05892e-06	4.63926e-06	6.36993	1.10101	-5.21165
AT4G16545	1.90546e-06	8.04739e-06	6.36728	1.12748	-5.21165
AT4G27810	4.8524e-17	5.68932e-16	6.36644	3.9773	-2.47468
AT5G54360	4.70389e-06	1.88232e-05	6.36493	1.04656	-5.21165
AT3G09380	1.06309e-06	4.65588e-06	6.36418	1.11431	-5.21165
AT5G63750	1.09227e-06	4.77433e-06	6.36073	1.11431	-5.21165
AT1G10300	1.17229e-06	5.10059e-06	6.35481	1.10101	-5.21165
AT4G16160	1.0331e-10	7.24287e-10	6.34174	6.09264	-0.737717
AT3G08860	3.12008e-22	5.24386e-21	6.33921	4.64762	-1.88972
AT2G28340	8.55835e-16	9.11434e-15	6.33512	3.89879	-2.73772
AT1G64110	0	0	6.33141	7.84123	0.917634
AT3G12430	1.48126e-06	6.34176e-06	6.32744	1.07404	-5.21165
AT2G31985	4.04094e-05	0.000140353	6.32195	0.931084	-4.05965
AT5G20430	1.66518e-06	7.0873e-06	6.31864	1.08759	-5.21165
AT2G36780	8.47179e-09	4.79034e-08	6.30325	2.85392	-3.05965
AT1G07645	3.99449e-05	0.000138876	6.2947	4.54579	-2.25229
AT1G67760	9.08736e-20	1.2837e-18	6.29216	4.2379	-2.25229
AT5G52300	4.07263e-13	3.55086e-12	6.28253	7.51964	0.640794
AT5G49180	3.85797e-06	1.56184e-05	6.27642	0.975478	-5.21165
AT3G48300	2.6878e-06	1.11337e-05	6.27139	1.92355	-5.05965
AT5G06510	5.98388e-09	3.45857e-08	6.26725	2.84198	-3.47468
AT2G25700	1.67252e-06	7.11732e-06	6.26483	1.03262	-5.21165
AT3G61280	4.60013e-08	2.38854e-07	6.25393	2.77657	-3.05965
AT3G24250	4.66689e-05	0.000160419	6.25038	0.837974	-5.21165
AT3G28330	5.50645e-07	2.49686e-06	6.24326	1.93108	-4.05965
AT2G38900	6.97801e-06	2.73022e-05	6.23247	0.88528	-5.21165
AT2G21660	0	0	6.22949	12.1823	5.39465
AT5G65165	3.78684e-16	4.14582e-15	6.22206	4.29449	-2.25229
AT5G05340	3.20178e-11	2.3596e-10	6.22038	3.76397	-2.47468
AT4G30650	0	0	6.22014	8.11193	1.26228
AT5G09470	7.76339e-08	3.92202e-07	6.21059	2.68151	-4.05965
AT5G37300	9.60029e-07	4.2218e-06	6.20455	1.8775	-5.05965
AT2G05045	2.44206e-06	1.01757e-05	6.20171	0.931084	-5.21165
AT5G19880	2.50814e-05	8.97478e-05	6.20095	0.837974	-5.21165
AT2G03290	2.42986e-06	1.013e-05	6.19647	0.915977	-5.21165
AT2G42410	2.69202e-06	1.11493e-05	6.19263	0.931084	-5.21165
AT3G02885	2.45435e-06	1.02183e-05	6.18501	1.84597	-4.05965
AT2G19320	3.72568e-05	0.000130267	6.17803	0.772386	-5.21165
AT3G49450	2.74757e-06	1.13698e-05	6.17446	0.915977	-5.21165
AT4G33070	0	0	6.17225	6.51761	-0.201664
AT5G23000	2.01508e-12	1.65937e-11	6.1713	3.34047	-2.73772
AT3G26790	4.19525e-05	0.000145241	6.16435	0.755512	-5.21165
AT3G47030	1.0304e-06	4.51836e-06	6.16005	1.88528	-4.05965
AT4G01985	1.0829e-08	6.05156e-08	6.13635	2.73844	-4.05965
AT2G18050	0	0	6.12451	8.33817	1.55506
AT5G44310	1.37679e-06	5.92851e-06	6.12391	6.9458	0.188282
AT2G21490	3.51235e-05	0.000123175	6.11968	6.61729	0.0278174
AT5G09815	8.72922e-06	3.36145e-05	6.1175	0.90071	-5.21165
AT1G02770	2.68509e-35	8.586e-34	6.11248	5.01678	-1.47468
AT5G62510	4.03617e-06	1.62996e-05	6.10572	0.869683	-5.21165
AT4G31690	1.40411e-06	6.03665e-06	6.10414	1.85392	-4.05965
AT4G19975	6.68296e-06	2.6206e-05	6.09701	0.789065	-5.21165
AT2G40350	7.409e-06	2.88829e-05	6.09562	0.805553	-5.21165
AT1G72100	4.9459e-05	0.00016923	6.08976	6.75419	0.149808
AT5G04355	5.02022e-06	2.0011e-05	6.08582	0.88528	-5.21165
AT3G05110	8.58557e-06	3.31079e-05	6.08425	0.853916	-5.21165
AT5G44460	1.22311e-06	5.30389e-06	6.08419	1.78075	-4.05965
AT2G45130	0.000226345	0.000691705	6.07857	0.649902	-5.21165
AT3G04530	1.69189e-07	8.19064e-07	6.06772	2.56529	-3.05965
AT5G59390	1.39177e-06	5.98779e-06	6.06537	1.78075	-4.05965
AT5G09750	6.04611e-06	2.38684e-05	6.06157	0.755512	-5.21165
AT4G36880	8.15888e-12	6.36931e-11	6.05591	6.57554	-0.152755
AT1G59670	5.24988e-06	2.08757e-05	6.05536	0.805553	-5.21165
AT2G45135	6.03172e-22	9.88769e-21	6.05417	4.43093	-1.88972
AT3G15280	1.33137e-07	6.5314e-07	6.0512	2.54579	-3.47468
AT4G16560	7.16094e-06	2.79646e-05	6.02807	0.789065	-5.21165
AT2G02000	8.6234e-06	3.3233e-05	6.02634	0.738438	-5.21165
AT2G38920	1.74656e-05	6.42616e-05	6.01757	0.703673	-5.05965
AT5G14380	1.87199e-06	7.91417e-06	6.01643	1.70367	-5.05965
AT5G09540	9.7831e-12	7.5796e-11	6.00376	3.1663	-2.73772
AT5G06760	3.0013e-13	2.63827e-12	5.98838	8.23248	1.62685
AT4G14060	3.39377e-06	1.38553e-05	5.98736	1.72983	-4.05965
AT5G47600	0	0	5.98312	6.38367	-0.152755
AT1G19790	3.81998e-39	1.42942e-37	5.98018	5.40479	-1.05965
AT1G67110	1.85838e-12	1.53543e-11	5.97929	3.66127	-2.47468
AT4G33467	1.05748e-14	1.04693e-13	5.97235	3.59167	-2.73772
AT1G24260	0	0	5.96843	7.4903	0.940355
AT4G13960	8.1761e-06	3.16478e-05	5.96435	0.703673	-5.21165
AT2G43535	0	0	5.96228	8.15579	1.61278
AT4G37780	1.6188e-05	5.98379e-05	5.95917	0.703673	-5.05965
AT1G53640	3.52289e-06	1.43468e-05	5.9573	1.71244	-4.05965
AT5G49620	8.06015e-06	3.12334e-05	5.95718	0.703673	-5.21165
AT3G10780	1.8295e-05	6.70926e-05	5.95161	0.685971	-5.21165
AT5G01305	3.22139e-06	1.31843e-05	5.95082	1.71244	-4.05965
AT2G29350	1.67879e-05	6.19069e-05	5.94202	1.57494	-5.05965
AT4G09600	1.12875e-15	1.19228e-14	5.93519	3.79527	-2.73772
AT3G05155	1.27512e-05	4.79328e-05	5.93341	0.685971	-5.21165
AT2G24735	2.432e-06	1.01372e-05	5.93299	1.6499	-5.05965
AT3G13280	1.4536e-05	5.41053e-05	5.93247	0.755512	-5.05965
AT1G54860	0.000248514	0.000753468	5.92808	3.90645	-2.47468
AT5G17030	1.25447e-05	4.72142e-05	5.92707	0.685971	-5.21165
AT4G22230	3.49514e-05	0.000122606	5.9222	0.649902	-4.05965
AT1G69600	9.63384e-40	3.72377e-38	5.91885	5.39188	-0.972183
AT2G43000	7.05983e-07	3.15419e-06	5.91304	2.41758	-3.05965
AT1G59730	2.81778e-06	1.1635e-05	5.91145	1.61291	-5.05965
AT1G49640	5.07813e-05	0.000173393	5.90563	0.516046	-5.21165
AT5G24470	1.72679e-19	2.38458e-18	5.905	4.9339	-1.47468
AT2G15010	7.11443e-15	7.10923e-14	5.89918	3.73414	-2.47468
AT3G17520	5.625e-07	2.54593e-06	5.8842	8.09368	1.62685
AT3G27710	2.66692e-05	9.5084e-05	5.88341	0.738438	-5.05965
AT3G03620	4.82744e-13	4.16618e-12	5.87992	3.68597	-2.47468
AT3G20210	4.79418e-06	1.91596e-05	5.87689	2.33481	-3.05965
AT5G16460	2.07547e-05	7.54835e-05	5.8681	1.43358	-5.05965
AT2G27300	1.56108e-05	5.78259e-05	5.86735	0.668049	-5.21165
AT5G42235	0.000496851	0.00142481	5.86222	0.454645	-5.21165
AT3G24310	1.32132e-05	4.95258e-05	5.85956	0.612908	-5.21165
AT3G05035	1.39344e-05	5.20232e-05	5.85216	0.594049	-5.21165
AT1G54870	0.000302887	0.000902431	5.85133	7.65247	1.22576
AT4G15390	1.41744e-09	8.81243e-09	5.84677	5.29449	-0.88972
AT5G07330	2.92558e-05	0.000103675	5.84488	6.19943	-0.152755
AT2G38465	1.29812e-05	4.87378e-05	5.84173	3.90263	-2.05965
AT3G28610	2.22338e-05	8.03804e-05	5.82357	0.535946	-5.21165
AT5G47150	2.22338e-05	8.03804e-05	5.82357	0.516046	-5.21165
AT1G27040	2.88822e-05	0.00010244	5.80386	0.594049	-5.21165
AT4G33870	1.87081e-05	6.85056e-05	5.79627	0.516046	-4.05965
AT1G22340	5.36297e-06	2.1291e-05	5.77267	1.48567	-4.05965
AT2G23030	1.95806e-22	3.3135e-21	5.76787	4.55557	-1.60021
AT1G15330	2.22048e-05	8.03066e-05	5.76631	6.04135	-0.304758
AT2G21730	2.27121e-05	8.19846e-05	5.75781	0.495868	-5.21165
AT1G62710	0	0	5.75573	7.92355	1.54027
AT2G20873	2.30032e-05	8.29261e-05	5.74986	0.495868	-5.05965
AT2G20620	2.66425e-05	9.50026e-05	5.74437	0.535946	-5.21165
AT1G52343	2.51194e-05	8.98706e-05	5.74136	0.454645	-5.21165
AT1G15360	2.84983e-07	1.33603e-06	5.73814	2.28276	-3.47468
AT2G36270	4.20295e-33	1.20612e-31	5.73768	6.18099	-0.105449
AT5G24860	1.25075e-07	6.15798e-07	5.7301	2.36293	-3.47468
AT2G36640	0.000120086	0.000386708	5.72234	7.04721	0.668275
AT5G07655	4.43233e-05	0.000152804	5.71781	0.495868	-5.21165
AT5G23240	2.96059e-12	2.40263e-11	5.71771	4.19004	-1.73772
AT1G27990	1.46511e-17	1.79561e-16	5.69941	4.37817	-1.88972
AT5G50120	1.27627e-05	4.79686e-05	5.69759	1.36849	-4.05965
AT1G65050	3.21254e-05	0.000113225	5.69487	0.475404	-5.21165
AT4G33450	4.98667e-05	0.000170554	5.68887	0.390515	-5.21165
AT3G29580	3.56768e-05	0.000124991	5.68678	0.475404	-5.21165
AT3G30200	4.75606e-05	0.000163256	5.68107	0.390515	-5.21165
AT2G29380	3.25384e-15	3.33261e-14	5.66848	3.77657	-2.05965
AT5G40040	5.40096e-07	2.45129e-06	5.66623	2.26498	-3.05965
AT5G44940	8.05203e-05	0.000267157	5.66444	0.41221	-5.21165
AT5G66400	1.4013e-45	4.90454e-44	5.66352	8.83132	2.59857
AT5G07125	3.87358e-05	0.000134921	5.65577	0.433584	-5.05965
AT2G21235	0.00041043	0.0011965	5.65538	0.631523	-5.21165
AT1G12160	2.58904e-20	3.79675e-19	5.64871	4.02384	-1.88972
AT2G32275	4.05104e-05	0.000140664	5.64754	0.433584	-5.21165
AT3G55515	0.000220863	0.000676716	5.64306	0.368489	-5.21165
AT1G63206	4.23133e-05	0.000146368	5.63863	0.433584	-5.21165
AT2G21040	0.00021805	0.000668679	5.63273	0.57494	-5.21165
AT3G25240	0.00322195	0.00786077	5.63055	0.204102	-5.21165
AT1G53260	9.27489e-05	0.000304732	5.63051	0.495868	-5.21165
AT1G77880	2.47988e-07	1.17265e-06	5.62296	2.24094	-3.47468
AT1G06920	7.51435e-05	0.000250397	5.62289	0.346121	-5.21165
AT2G17280	0	0	5.61195	6.35735	0.149808
AT1G76470	0.00029652	0.000884636	5.60009	1.11431	-5.05965
AT2G40750	1.25723e-05	4.73108e-05	5.59268	1.3234	-4.05965
AT1G68510	5.0091e-05	0.00017125	5.5919	1.17901	-4.05965
AT3G10510	1.29527e-05	4.86382e-05	5.58849	1.27686	-5.05965
AT5G02510	5.63533e-05	0.000191094	5.58562	0.323401	-5.05965
AT5G05220	1.07487e-08	6.00944e-08	5.58208	2.70367	-2.73772
AT1G75260	0.000148702	0.00047158	5.57666	0.454645	-5.05965
AT1G05550	0.000108751	0.000352371	5.57419	0.253012	-5.21165
AT1G01355	5.33827e-05	0.000181545	5.57402	0.323401	-5.21165
AT5G44220	5.93118e-05	0.000200463	5.56443	0.276858	-5.21165
AT5G20045	0.000897093	0.00244393	5.5621	0.276858	-5.21165
AT5G50770	1.41062e-11	1.07797e-10	5.55984	3.37403	-2.25229
AT3G15670	9.29837e-06	3.56611e-05	5.55864	8.43242	2.12026
AT2G42000	1.48101e-06	6.34176e-06	5.54153	2.531	-3.47468
AT5G17810	6.57231e-07	2.9476e-06	5.53483	2.07404	-3.05965
AT5G44120	0.00324685	0.00791132	5.52882	11.1707	5.15346
AT2G46950	1.65463e-19	2.29136e-18	5.52657	4.75339	-1.15275
AT5G45860	3.54291e-05	0.000124176	5.51972	1.33481	-5.05965
AT4G12870	0	0	5.51588	8.28708	2.11028
AT1G49475	1.47183e-27	3.28553e-26	5.51213	4.4149	-1.47468
AT4G24540	0	0	5.50987	6.57464	0.463916
AT5G57123	1.23355e-06	5.34727e-06	5.50489	2.04656	-4.05965
AT4G07408	9.47356e-05	0.000310679	5.50099	0.323401	-5.21165
AT3G13130	0.00021403	0.000657746	5.50086	0.153476	-5.21165
AT4G01930	6.29729e-07	2.83044e-06	5.49771	2.14702	-4.05965
AT1G60970	5.53354e-05	0.000187823	5.49688	1.10101	-3.47468
AT3G07260	6.01224e-07	2.7091e-06	5.494	2.10767	-4.05965
AT4G05755	4.48419e-07	2.05566e-06	5.49358	4.43888	-1.47468
AT2G21820	5.24756e-05	0.000178781	5.49022	4.52354	-1.35921
AT3G14380	8.46541e-05	0.000279666	5.47989	0.228764	-5.21165
AT4G16555	0.000143067	0.000454808	5.47785	0.253012	-5.21165
AT2G21780	2.26309e-05	8.17037e-05	5.47333	1.17901	-5.05965
AT1G12200	0	0	5.47113	8.1676	2.0593
AT2G10553	0.000139823	0.000445603	5.46917	0.253012	-5.21165
AT4G30880	0.00143753	0.003759	5.46674	0.0465608	-5.21165
AT5G40020	9.62876e-05	0.000315113	5.46484	0.228764	-5.21165
AT2G31780	9.08622e-05	0.000298852	5.46412	0.228764	-5.21165
AT5G44306	0.000146897	0.000466215	5.45885	0.228764	-5.21165
AT5G02930	0.000138086	0.00044035	5.45799	0.300317	-5.21165
AT5G66870	8.40545e-11	5.94368e-10	5.44829	3.0079	-2.47468
AT2G43510	3.94627e-37	1.35139e-35	5.44507	7.26107	1.22576
AT4G15370	0.000166899	0.000524224	5.44135	0.127481	-5.21165
AT3G15170	1.89776e-29	4.62182e-28	5.44132	4.50347	-1.35921
AT1G02067	3.33572e-09	1.9853e-08	5.44099	2.57974	-3.05965
AT3G12420	0.00012219	0.000393019	5.44043	0.153476	-5.21165
AT4G27330	0.000180651	0.000563466	5.4327	0.253012	-5.21165
AT1G57560	1.02894e-06	4.51274e-06	5.43224	2.01146	-3.05965
AT3G50980	5.72465e-28	1.30754e-26	5.43214	5.5671	-0.359206
AT5G42290	1.09179e-06	4.7731e-06	5.41933	2.44415	-3.05965
AT1G62262	0.00025486	0.000770906	5.41585	0.153476	-5.21165
AT3G17010	0.000235287	0.000716719	5.41545	0.127481	-5.21165
AT2G21720	0.000271369	0.000817127	5.39135	4.73091	-1.05965
AT1G05510	0.000427881	0.00124222	5.38873	4.77657	-0.972183
AT1G43780	0.000327296	0.000969173	5.38647	0.0465608	-5.21165
AT2G23060	0.000103959	0.000337868	5.38409	1.24094	-4.05965
AT1G52690	0.000356858	0.0010514	5.3824	6.8687	0.822998
AT5G58400	4.00151e-15	4.07149e-14	5.3813	3.50599	-2.05965
AT5G51610	0.000383002	0.00112346	5.37997	0.127481	-5.21165
AT1G16850	2.76358e-28	6.43147e-27	5.37804	5.56165	-0.304758
AT5G15140	0.000212242	0.000653065	5.37725	0.253012	-5.21165
AT5G27060	0.000247763	0.000751468	5.37563	0.0740415	-5.05965
AT5G14560	0.000180308	0.000562608	5.37393	0.101009	-4.05965
AT1G80740	0.000187121	0.000581875	5.36616	0.127481	-5.05965
AT5G55430	0.000152917	0.00048395	5.36455	0.127481	-4.05965
AT5G57810	0.000178502	0.000557255	5.36053	0.0740415	-5.21165
AT3G03660	0.000191564	0.000593966	5.35455	0.179011	-5.21165
AT3G47220	0.000191564	0.000593966	5.35455	0.179011	-5.05965
AT5G56700	0.000226047	0.000690879	5.34396	0.179011	-4.05965
AT2G23910	1.92175e-17	2.33781e-16	5.33768	4.78075	-0.88972
AT5G53820	0.000437106	0.00126751	5.3374	0.153476	-5.21165
AT4G17920	0.000184202	0.000573306	5.33382	0.101009	-5.21165
AT5G55170	3.75221e-05	0.000131064	5.33155	1.04656	-3.47468
AT2G43660	0.00022974	0.000701296	5.32513	0.0185464	-5.21165
AT5G53660	7.13893e-26	1.45992e-24	5.32214	4.64533	-1.15275
AT1G61800	1.20789e-37	4.23656e-36	5.3099	5.7282	-0.252291
AT2G46840	2.37576e-08	1.27692e-07	5.30896	2.43888	-2.73772
AT4G00893	0.000251363	0.00076117	5.30571	0.0740415	-5.21165
AT4G10950	0.000313627	0.000931611	5.30164	0.153476	-5.21165
AT5G49120	3.30499e-15	3.38219e-14	5.29987	3.43093	-2.05965
AT1G30920	0.000197122	0.000610049	5.29887	0.0465608	-5.21165
AT5G60530	0.000117439	0.000378577	5.29742	0.915977	-4.05965
AT5G25290	0.00049942	0.00143152	5.29416	0.127481	-5.21165
AT1G69630	0.000647524	0.0018196	5.293	0.101009	-5.21165
AT4G02690	1.93751e-07	9.30256e-07	5.2926	2.38504	-3.47468
AT1G62290	0	0	5.28976	8.58572	2.69524
AT2G32460	9.87242e-05	0.000322428	5.28671	0.90071	-5.05965
AT1G53160	0	0	5.28112	5.55923	-0.252291
AT4G38340	3.63752e-20	5.27773e-19	5.27911	4.18217	-1.47468
AT1G03790	2.10421e-39	8.04502e-38	5.26874	6.0012	0.149808
AT3G21352	0.00273272	0.00676708	5.26333	-0.0992901	-5.21165
AT3G03270	0	0	5.24586	8.48343	2.58421
AT1G78815	0.000425989	0.00123717	5.24573	0.101009	-5.21165
AT3G57950	0.000692656	0.00193297	5.23428	-0.0391691	-5.05965
AT3G19920	0.00498999	0.0117147	5.23371	4.37541	-1.25229
AT4G11880	5.30416e-06	2.10678e-05	5.22955	1.75551	-3.05965
AT5G11570	0.000688931	0.00192366	5.22824	-0.0100228	-5.21165
AT2G41225	0.000744798	0.00206421	5.22711	-0.130317	-5.21165
AT2G42560	9.33728e-05	0.000306578	5.21549	5.93014	0.262283
AT5G03795	8.38637e-08	4.21665e-07	5.21547	2.69042	-2.73772
AT5G09640	6.67089e-08	3.39782e-07	5.20821	2.66353	-2.47468
AT2G34360	8.67125e-06	3.34121e-05	5.20757	1.72983	-3.47468
AT5G54043	0.00054281	0.00154688	5.20445	-0.0100228	-5.21165
AT5G64720	0.000814216	0.00223771	5.20429	0.0185464	-5.21165
AT1G70640	7.29904e-05	0.000243651	5.20417	0.869683	-4.05965
AT3G20810	1.32237e-06	5.70815e-06	5.20416	6.85119	1.16917
AT2G18340	1.84357e-08	1.00094e-07	5.19829	2.70806	-2.47468
AT4G25530	0.00236566	0.00592606	5.19654	-0.0992901	-5.05965
AT4G18360	0	2.94273e-44	5.19652	5.54702	-0.152755
AT1G26590	8.13698e-05	0.000269576	5.18962	0.88528	-5.05965
AT3G09155	0.000314272	0.000933302	5.18795	-0.0100228	-5.21165
AT4G29570	0.00140096	0.00367353	5.18603	-0.130317	-5.21165
AT5G15960	0	0	5.17888	7.80747	1.96272
AT1G59790	9.92039e-05	0.000323952	5.17711	0.853916	-4.05965
AT4G39590	0.000327567	0.000969625	5.17444	-0.0689164	-5.21165
AT3G21370	1.21504e-17	1.50184e-16	5.16698	5.4216	-0.201664
AT1G27461	1.05168e-05	4.00285e-05	5.16342	4.70367	-0.972183
AT5G55240	0.0102855	0.022519	5.16167	4.66466	-0.88972
AT1G76420	1.60373e-36	5.37969e-35	5.1489	5.07914	-0.667328
AT1G75700	0.000410036	0.00119563	5.14871	-0.0689164	-5.05965
AT1G05317	0.000161432	0.000508478	5.14825	0.772386	-4.05965
AT2G40450	0.000421022	0.0012239	5.14647	-0.130317	-5.21165
AT1G48500	8.8413e-05	0.000291459	5.13832	0.853916	-3.47468
AT3G60890	3.49784e-16	3.83454e-15	5.12987	3.57494	-1.88972
AT1G31990	0.000483662	0.00139078	5.12964	-0.0391691	-5.21165
AT3G49830	9.50386e-05	0.000311631	5.12469	0.821854	-3.47468
AT5G10130	0.000136931	0.000436952	5.12102	0.772386	-4.05965
AT1G12630	1.73017e-08	9.42272e-08	5.11929	2.3234	-2.73772
AT5G50480	0.000466501	0.00134546	5.11748	-0.0992901	-5.21165
AT1G05383	0.000463517	0.00133732	5.11539	-0.130317	-5.21165
AT4G16030	0.000825525	0.00226677	5.11115	-0.0391691	-5.21165
AT1G63295	4.67116e-06	1.86953e-05	5.09867	1.70367	-3.47468
AT3G23130	0.000662932	0.00185781	5.09567	-0.0689164	-5.21165
AT1G61160	0.00123365	0.00326894	5.09375	-0.227614	-5.05965
AT1G11362	0.00530136	0.0123772	5.08979	-0.130317	-5.21165
AT1G53887	0.00055454	0.00157721	5.08957	-0.0992901	-4.05965
AT3G18362	0.00047409	0.00136543	5.0881	-0.162026	-5.21165
AT3G10590	0.000595957	0.00168442	5.0819	-0.0992901	-5.21165
AT1G52060	0.00108291	0.00290135	5.07994	-0.194447	-5.21165
AT5G45095	0.00142913	0.00373984	5.07836	-0.227614	-5.21165
AT4G18990	0.000571098	0.00161944	5.07579	-0.194447	-5.21165
AT3G44290	7.85391e-11	5.56486e-10	5.07499	2.90071	-2.47468
AT5G52620	0.000491337	0.00141072	5.07498	-0.162026	-5.21165
AT1G28500	0.000547016	0.00155797	5.07475	-0.194447	-5.21165
AT1G27030	0	0	5.07346	7.80606	2.0901
AT1G11210	2.24417e-36	7.42687e-35	5.0682	5.64418	-0.0152514
AT4G35295	0.000140684	0.000448112	5.04804	0.755512	-4.05965
AT3G22490	0.00589511	0.0136214	5.04647	3.76397	-1.60021
AT1G70390	0.00105243	0.00282677	5.04496	-0.162026	-5.21165
AT1G64584	0.000632692	0.00178036	5.04025	-0.227614	-5.21165
AT5G07095	0.000566399	0.00160815	5.03733	-0.227614	-5.05965
AT2G45243	0.000696262	0.00194193	5.02973	-0.162026	-5.05965
AT2G09605	0.00151354	0.00393951	5.01965	-0.296327	-5.21165
AT3G04854	2.28517e-05	8.24281e-05	5.01824	1.52603	-3.05965
AT5G54000	0.000994835	0.00268525	5.01718	-0.261562	-5.21165
AT1G17665	6.12498e-17	7.13721e-16	5.01704	3.8559	-1.47468
AT3G12460	4.95036e-23	8.74375e-22	5.01451	4.21185	-1.25229
AT2G09340	0.00104358	0.00280605	5.01147	-0.296327	-5.21165
AT3G45000	0.000636566	0.00179024	5.01054	-0.227614	-5.21165
AT3G60870	0.000737861	0.00204682	5.01041	-0.261562	-5.05965
AT3G26170	6.03803e-10	3.91851e-09	5.00759	2.57494	-2.73772
AT4G33330	0.000148133	0.000469957	5.00273	0.721161	-4.05965
AT4G15280	0.000752764	0.00208441	4.99898	-0.194447	-5.05965
AT5G01870	0	0	4.99462	8.6378	3.0225
AT3G20950	0.000859682	0.00235138	4.98328	-0.261562	-5.21165
AT4G28520	0.0139962	0.0296213	4.98161	10.4055	4.94878
AT1G07540	0.000880792	0.00240404	4.97464	-0.194447	-5.21165
AT2G33080	0.000831868	0.00228367	4.96988	-0.261562	-5.21165
AT2G42140	0.000867842	0.00237238	4.9682	-0.261562	-5.21165
AT5G62750	0.000980276	0.00265031	4.96722	-0.261562	-5.21165
AT2G40050	0.000960492	0.00260139	4.96313	-0.227614	-5.21165
AT3G12203	2.86936e-24	5.38486e-23	4.96237	4.10268	-1.35921
AT1G03720	0.000984622	0.00266001	4.96217	-0.194447	-5.21165
AT3G09390	0	0	4.95891	11.7124	6.15831
AT1G65880	0.0098259	0.0216089	4.95873	0.454645	-4.05965
AT3G30739	0.000911085	0.00247903	4.9476	-0.261562	-5.21165
AT4G10843	0.000203102	0.000626977	4.94414	0.649902	-4.05965
AT1G11470	0.00182808	0.00468479	4.9345	-0.162026	-5.21165
AT3G26120	0.000240018	0.000729956	4.9286	0.612908	-3.47468
AT2G42610	0	0	4.92778	6.9583	1.39979
AT1G52030	6.49212e-22	1.06283e-20	4.92628	5.34683	-0.0596454
AT5G45990	3.29148e-07	1.53374e-06	4.92541	2.12748	-2.73772
AT5G39471	0.00171649	0.00442272	4.92377	-0.194447	-4.05965
AT3G45180	0.00110608	0.00295604	4.91386	-0.296327	-5.21165
AT2G24696	0.00144065	0.00376516	4.90965	-0.331951	-5.21165
AT3G30460	2.12694e-05	7.715e-05	4.90958	1.45465	-3.47468
AT2G36760	0.00152752	0.00397192	4.90902	-0.261562	-5.05965
AT1G11080	0	0	4.90413	6.39256	0.847245
AT2G16060	0	0	4.9024	7.74953	2.14981
AT3G47720	3.7199e-07	1.72132e-06	4.89854	2.01146	-3.05965
AT5G47980	0.00325582	0.00792926	4.89444	-0.261562	-5.21165
AT5G44570	0.000279956	0.000840168	4.89282	0.668049	-5.05965
AT4G34419	0.000295459	0.000881794	4.88694	0.535946	-3.47468
AT1G37140	2.08955e-05	7.59617e-05	4.88367	1.48567	-4.05965
AT5G03545	0.00163135	0.00422055	4.88052	-0.331951	-5.21165
AT2G19450	0	0	4.87959	6.08717	0.61278
AT3G22550	0	0	4.87212	8.30902	2.7669
AT3G30725	2.72417e-06	1.12768e-05	4.86732	2.01146	-2.73772
AT3G28380	0.000469424	0.00135345	4.86629	0.685971	-4.05965
AT3G04960	1.26383e-26	2.68259e-25	4.86482	4.40952	-0.972183
AT1G13590	1.85212e-06	7.83557e-06	4.86085	1.93108	-3.05965
AT1G15150	0.00048639	0.00139775	4.85925	0.475404	-5.05965
AT4G17660	0.00065467	0.00183779	4.85744	0.495868	-5.05965
AT5G39330	7.16524e-18	8.97367e-17	4.85573	3.66805	-1.60021
AT5G46297	0.00249946	0.00623523	4.85042	-0.483954	-5.21165
AT5G11540	3.96191e-08	2.07775e-07	4.84918	2.37954	-2.47468
AT5G59305	0.00213039	0.00539155	4.8487	-0.405951	-5.21165
AT3G23860	0.0015483	0.00402262	4.84392	-0.331951	-5.21165
AT1G48470	4.63497e-21	7.19107e-20	4.84091	5.30974	-0.0596454
AT1G73190	0.000173835	0.000544065	4.83978	5.82691	0.494943
AT1G07867	4.17352e-22	6.92456e-21	4.8385	3.8775	-1.47468
AT1G58460	8.08081e-07	3.58367e-06	4.83159	2.03262	-3.47468
AT4G15910	0	0	4.82416	9.82587	4.42417
AT1G76955	0.00176272	0.00453045	4.82354	-0.405951	-5.05965
AT5G18000	2.42572e-05	8.70897e-05	4.82302	1.36849	-3.47468
AT5G24910	5.13416e-10	3.34959e-09	4.82005	2.70806	-2.47468
AT5G22600	0.00207409	0.00526367	4.81895	-0.405951	-5.21165
AT1G30160	2.54492e-21	4.02705e-20	4.81477	3.86772	-1.35921
AT3G12500	2.27164e-41	9.47985e-40	4.81374	5.69706	0.262283
AT3G60966	0.00143808	0.00375982	4.81213	-0.405951	-5.21165
AT1G06757	0.000355455	0.00104764	4.80938	0.57494	-5.05965
AT3G12910	3.97452e-05	0.000138241	4.80844	1.34612	-3.47468
AT5G38000	5.66371e-14	5.29029e-13	4.80175	3.2041	-1.88972
AT5G64210	1.03602e-05	3.94568e-05	4.80017	1.86182	-3.05965
AT1G30515	3.74013e-06	1.51687e-05	4.79966	1.92355	-2.73772
AT1G77520	0.000376724	0.00110623	4.79786	0.495868	-5.05965
AT1G15840	7.80265e-09	4.44201e-08	4.79487	2.4014	-2.73772
AT5G21150	0	0	4.79128	5.62225	0.188282
AT4G25845	1.36855e-32	3.83785e-31	4.79075	4.77448	-0.536084
AT5G59845	0.000509435	0.00145734	4.79068	0.475404	-4.05965
AT1G48510	0.00185605	0.00475203	4.78218	-0.405951	-5.05965
AT5G53950	3.08586e-40	1.22548e-38	4.78108	4.97639	-0.359206
AT4G14730	0.00175378	0.00450887	4.77966	-0.444426	-5.05965
AT3G26770	0	0	4.77878	6.48119	1.0901
AT5G24275	4.1659e-07	1.91855e-06	4.77569	1.95345	-2.73772
AT4G01430	2.66685e-38	9.59988e-37	4.77176	4.93671	-0.359206
AT5G04010	0.00202006	0.0051398	4.76896	-0.483954	-5.21165
AT1G55740	1.73043e-19	2.38827e-18	4.76395	5.747	0.225757
AT4G19980	1.0079e-08	5.66177e-08	4.76236	2.39597	-2.73772
AT3G61990	0	0	4.75691	7.96623	2.56971
AT1G77655	0.00412627	0.00984372	4.75625	-0.566416	-5.21165
AT2G35070	0.00184685	0.00473037	4.75226	-0.483954	-5.21165
AT5G63625	0.000578001	0.00163694	4.74713	0.495868	-5.05965
AT3G48640	0.000420887	0.00122365	4.74664	0.433584	-3.47468
AT3G17600	0.00361258	0.00872135	4.74138	-0.524596	-5.21165
AT4G02180	0.00250722	0.00625206	4.73093	-0.524596	-5.05965
AT2G32670	0.000576035	0.00163212	4.72776	0.41221	-4.05965
AT3G12502	7.21564e-19	9.63991e-18	4.72691	3.78075	-1.47468
AT4G11950	0.00366251	0.0088289	4.72352	-0.566416	-4.05965
AT3G12890	0.000473328	0.00136355	4.71935	0.454645	-5.05965
AT1G24580	2.71593e-32	7.52211e-31	4.71389	5.77657	0.494943
AT3G60140	0.00450199	0.0106581	4.70865	-0.609485	-5.21165
AT1G80165	0.00353195	0.0085384	4.70628	-0.368477	-5.21165
AT1G55365	0.00519932	0.0121609	4.70212	-0.405951	-5.21165
AT1G04803	0.00305709	0.00748375	4.6982	-0.566416	-5.21165
AT3G19890	0.00270204	0.0066985	4.69649	-0.566416	-5.21165
AT3G44460	0.00736998	0.0166888	4.69623	0.204102	-5.05965
AT5G54030	0.00430735	0.0102346	4.69536	-0.483954	-5.21165
AT1G07985	5.61946e-08	2.89038e-07	4.69497	6.02472	0.721714
AT3G23630	0.00561056	0.0130225	4.69409	-0.524596	-5.21165
AT5G64800	0.000528049	0.00150726	4.68551	0.433584	-5.05965
AT1G05937	0.00235316	0.00589896	4.68491	-0.609485	-5.05965
AT1G13290	0.00254353	0.00633553	4.68414	-0.524596	-5.21165
AT4G12350	0.00290229	0.00713888	4.68285	-0.524596	-5.21165
AT5G56510	4.5869e-05	0.00015789	4.68118	1.25301	-3.05965
AT1G29179	0.00124568	0.00329903	4.68005	0.475404	-4.05965
AT1G02490	0.00632137	0.0145218	4.6762	-0.653879	-5.21165
AT3G01845	0.00333963	0.00811732	4.676	-0.444426	-5.21165
AT2G19900	4.49638e-19	6.05633e-18	4.67583	4.86379	-0.304758
AT1G68460	2.35951e-15	2.43792e-14	4.67315	3.52105	-1.47468
AT1G17020	7.73123e-30	1.91893e-28	4.66254	5.31551	0.0696376
AT2G33830	4.76591e-11	3.44326e-10	4.6523	9.30227	3.96272
AT3G04720	1.59104e-39	6.09246e-38	4.64757	8.30032	3.0593
AT4G31830	5.6213e-09	3.25588e-08	4.64237	3.42827	-1.47468
AT5G64810	0.000801878	0.00220774	4.64228	0.323401	-5.05965
AT4G24340	1.45296e-24	2.77108e-23	4.64094	4.21803	-0.88972
AT3G07650	5.04688e-27	1.09291e-25	4.63852	5.28276	0.149808
AT5G07825	0.00298483	0.007324	4.63674	-0.609485	-5.21165
AT2G45040	0.000680513	0.00190296	4.63504	0.300317	-4.05965
AT2G16385	0.000855791	0.00234204	4.62955	0.390515	-3.47468
AT4G08535	5.3145e-05	0.000180862	4.62338	1.22876	-3.47468
AT4G09945	0.00338737	0.00822015	4.62293	-0.483954	-5.21165
AT1G09753	0.00107896	0.00289189	4.62289	0.276858	-3.47468
AT4G10850	0.0192212	0.039311	4.62033	-0.699683	-5.21165
AT3G21380	0.00312071	0.00762813	4.6196	3.19787	-1.60021
AT3G11860	0.00286872	0.00706478	4.61859	-0.609485	-5.21165
AT5G59570	3.91584e-07	1.80825e-06	4.61611	5.55862	0.525317
AT2G22460	0.00442353	0.0104848	4.61572	-0.699683	-5.21165
AT1G71380	0.000659314	0.00184872	4.61398	0.346121	-4.05965
AT4G33820	0.017837	0.0367486	4.61154	-0.795898	-5.21165
AT1G22220	2.56138e-13	2.2645e-12	4.60978	3.70147	-1.25229
AT5G05815	0.00577059	0.0133575	4.60451	-0.483954	-5.21165
AT2G14620	0.00102703	0.00276687	4.59984	0.41221	-5.05965
AT1G28640	0.0009455	0.0025653	4.59964	0.253012	-5.05965
AT3G27220	0	0	4.59511	7.66523	2.40796
AT5G60760	2.81674e-18	3.62919e-17	4.59242	5.66692	0.525317
AT4G20235	6.70481e-05	0.000225035	4.58978	1.21649	-3.47468
AT3G43190	0.000135354	0.00043231	4.58859	1.30032	-3.05965
AT4G28811	0.00609173	0.0140414	4.58372	-0.699683	-5.21165
AT5G07930	0.00344079	0.00833649	4.58323	-0.609485	-5.21165
AT1G20160	0	0	4.58062	6.60144	1.3833
AT1G29090	5.90435e-14	5.50002e-13	4.57185	3.80555	-1.25229
AT4G27450	0	0	4.57164	9.14246	3.86813
AT2G15327	0.00434568	0.0103182	4.56951	-0.566416	-5.21165
AT1G03445	1.14369e-21	1.84535e-20	4.56834	3.83797	-1.25229
AT1G52110	0.00342179	0.00829573	4.56535	-0.653879	-5.21165
AT4G23493	6.47739e-05	0.000217788	4.56116	1.14054	-3.47468
AT5G13330	5.5684e-27	1.20479e-25	4.56047	5.7454	0.555064
AT3G51410	1.52483e-09	9.44272e-09	4.55172	2.50599	-2.25229
AT2G34020	4.78044e-14	4.48397e-13	4.55133	3.89494	-1.25229
AT4G39500	8.14601e-12	6.36527e-11	4.54975	2.93484	-2.05965
AT5G08391	4.86718e-05	0.000166792	4.54925	1.59405	-3.05965
AT5G13670	0.00385865	0.00926361	4.54645	-0.609485	-5.05965
AT1G77145	1.82861e-09	1.12163e-08	4.5443	2.42827	-2.25229
AT2G04090	0.0010357	0.00278792	4.54377	0.253012	-3.47468
AT1G44542	0.00397223	0.00950646	4.54328	-0.653879	-5.21165
AT4G26270	9.38384e-39	3.45365e-37	4.54222	5.25901	0.11028
AT1G08430	0	1.4013e-45	4.5398	5.75392	0.61278
AT4G01610	0	0	4.53097	9.50564	4.38537
AT5G08260	0	0	4.52984	8.88813	3.76372
AT1G61750	0.00607089	0.0139973	4.52896	-0.609485	-5.21165
AT4G10370	0.00678064	0.0154844	4.52855	-0.746988	-5.05965
AT5G27200	5.36053e-05	0.000182227	4.52276	1.92355	-3.05965
AT4G16610	4.10898e-08	2.14893e-07	4.52161	2.34612	-2.25229
AT5G07040	0.00472682	0.0111457	4.51176	-0.609485	-5.21165
AT5G04380	0.00888434	0.0197392	4.50619	-0.795898	-5.05965
AT4G24430	0.000109365	0.000354129	4.50601	1.14054	-3.05965
AT5G48350	0.00112541	0.00300443	4.50078	0.276858	-5.05965
AT5G38750	0.00819374	0.0183489	4.50045	-0.653879	-5.21165
AT4G24260	8.28193e-08	4.16669e-07	4.49705	3.12091	-1.73772
AT3G55310	0.0049506	0.0116333	4.49593	-0.699683	-5.21165
AT4G27460	8.29483e-14	7.6464e-13	4.49423	3.08421	-1.73772
AT3G01535	0.00619459	0.0142572	4.49197	-0.795898	-5.21165
AT3G14395	0.00457787	0.0108246	4.49182	-0.653879	-5.21165
AT3G25855	0.00662328	0.0151588	4.49106	-0.653879	-5.21165
AT4G27980	2.0201e-12	1.66295e-11	4.49014	2.93858	-1.88972
AT3G05650	9.07172e-17	1.04376e-15	4.48936	4.75763	-0.252291
AT1G51300	0.0046249	0.0109284	4.48845	-0.699683	-5.21165
AT3G02677	0.00550076	0.0127967	4.48573	-0.795898	-5.21165
AT3G55780	0.0013467	0.00353954	4.48492	0.300317	-4.05965
AT5G18090	0.00135394	0.00355743	4.48028	0.153476	-5.05965
AT5G51310	0.00112108	0.00299321	4.47946	0.179011	-4.05965
AT4G05775	1.66322e-35	5.38132e-34	4.47768	6.26498	1.13018
AT2G03040	0.00544332	0.0126729	4.47568	-0.746988	-5.21165
AT1G16910	0.00164493	0.00425391	4.47387	0.276858	-4.05965
AT1G75920	0.00813486	0.0182353	4.47306	-0.795898	-5.21165
AT1G07483	0.0178501	0.0367724	4.45849	-0.898991	-5.21165
AT3G62280	0.000319572	0.000948126	4.4571	1.03262	-3.47468
AT5G62730	1.07185e-07	5.31541e-07	4.45533	2.77239	-1.88972
AT4G11650	2.90724e-13	2.5565e-12	4.45494	4.55314	-0.415789
AT3G10560	0.00161861	0.00419025	4.44821	0.101009	-4.05965
AT3G03530	0.00164818	0.00426096	4.43987	0.101009	-3.47468
AT1G80865	0.00623033	0.0143327	4.43607	-0.746988	-5.21165
AT2G21130	7.24712e-35	2.26158e-33	4.42866	5.8076	0.822998
AT4G14695	2.2528e-07	1.07247e-06	4.4266	2.01146	-3.05965
AT2G17950	0.00169379	0.00436787	4.4262	0.228764	-5.05965
AT1G54530	0.0014232	0.00372669	4.42153	0.127481	-3.47468
AT4G08868	0.000115754	0.000373538	4.4173	1.01855	-3.05965
AT1G09527	0.00688465	0.0156957	4.4139	-0.795898	-5.05965
AT1G28300	0.0028123	0.00694319	4.4093	0.0465608	-4.05965
AT5G46540	0.0133579	0.0284121	4.40882	-0.898991	-5.21165
AT5G14450	0	0	4.4073	8.21706	3.17397
AT1G54217	2.6546e-11	1.97586e-10	4.40648	2.8814	-1.88972
AT4G18980	0.0194064	0.0396501	4.39904	-0.846524	-5.21165
AT5G22580	0	0	4.39893	8.91556	3.85324
AT2G34320	0.00719543	0.0163362	4.39537	-0.846524	-5.21165
AT1G02700	4.82779e-07	2.20497e-06	4.39413	5.43888	0.555064
AT1G21970	0.00772413	0.0174049	4.38936	-0.846524	-5.21165
AT2G18720	0.00772712	0.0174085	4.38782	-0.846524	-5.21165
AT4G37990	0.000524552	0.00149815	4.38451	0.975478	-3.47468
AT5G44700	0	0	4.37668	5.72766	0.695242
AT1G67265	1.37294e-05	5.12734e-05	4.37543	1.54579	-2.73772
AT5G22470	0.00580661	0.0134333	4.37235	4.7963	-0.0596454
AT5G20420	1.46311e-18	1.91927e-17	4.36983	3.90645	-0.972183
AT3G28570	0.00811132	0.0181908	4.36778	-0.795898	-5.05965
AT3G29300	0.000189482	0.000588179	4.36756	1.00433	-4.05965
AT1G18140	0.000209395	0.000645109	4.3674	0.975478	-3.47468
AT3G58200	2.28517e-13	2.03124e-12	4.36558	3.08421	-1.60021
AT1G03120	1.26602e-10	8.76352e-10	4.36217	3.28864	-1.47468
AT3G63320	0.0149795	0.0314751	4.36192	-0.699683	-4.05965
AT4G36740	8.2906e-12	6.46189e-11	4.35844	2.95715	-1.88972
AT3G52180	0	0	4.35659	7.87189	2.87699
AT2G47520	1.17889e-14	1.162e-13	4.35452	3.25601	-1.47468
AT2G31980	9.99857e-18	1.24273e-16	4.354	6.98546	2.11028
AT3G27660	1.11061e-16	1.26952e-15	4.35371	6.00923	1.14981
AT4G12543	0.0163912	0.0341181	4.35357	-0.699683	-5.21165
AT2G45410	0.00182656	0.0046823	4.35012	0.0740415	-4.05965
AT5G61730	0.00822912	0.0184214	4.34901	-0.795898	-5.21165
AT5G37793	5.19178e-06	2.06647e-05	4.34737	1.52603	-2.73772
AT1G23120	9.07831e-31	2.36286e-29	4.34724	4.52105	-0.359206
AT2G42340	0.00173127	0.004458	4.34623	0.0740415	-3.47468
AT2G46990	0.000333169	0.000985379	4.34018	0.989977	-3.05965
AT2G23510	0.0214785	0.0434869	4.33828	-0.953439	-5.21165
AT5G49138	0.00198345	0.00505291	4.33214	0.0185464	-4.05965
AT2G45420	0.00760756	0.0171658	4.32956	-0.846524	-5.21165
AT1G65500	1.87583e-13	1.68319e-12	4.328	4.54088	-0.252291
AT3G58740	0.0131487	0.0280422	4.3256	-1.01002	-5.21165
AT2G26820	0.00930988	0.0205899	4.32508	-0.898991	-5.21165
AT2G40250	0.0096214	0.0211954	4.32351	-0.898991	-5.21165
AT4G10270	1.98984e-43	9.18411e-42	4.32287	6.31046	1.34975
AT3G14950	0.000740623	0.0020531	4.32244	0.88528	-3.05965
AT1G28360	5.15215e-41	2.11427e-39	4.32179	5.57314	0.668275
AT2G20150	0.0247334	0.0492985	4.32099	-0.898991	-5.21165
AT5G23950	1.34678e-06	5.80539e-06	4.31759	1.8775	-2.47468
AT5G08005	0.0103029	0.0225552	4.31685	-0.846524	-5.21165
AT3G44300	6.51591e-31	1.70857e-29	4.31426	7.4775	2.58421
AT1G79180	0.00655485	0.0150148	4.31381	0.0185464	-4.05965
AT3G26130	0.0110558	0.0240146	4.31317	-0.746988	-5.05965
AT4G08160	2.60086e-07	1.22585e-06	4.30761	1.94603	-2.47468
AT1G07587	0.00846061	0.0188967	4.3073	-0.846524	-5.21165
AT4G09365	0.00921589	0.0204059	4.30377	-0.953439	-4.05965
AT1G28330	2.94487e-34	8.94066e-33	4.30059	8.51847	3.59857
AT1G50060	0.0128066	0.0273719	4.30042	-0.953439	-5.05965
AT4G21650	0	0	4.30032	6.47766	1.54027
AT3G13898	0.000313858	0.000932184	4.2993	0.853916	-3.05965
AT5G49130	0.0022066	0.00556157	4.29907	-0.0100228	-4.05965
AT1G80555	0.00227087	0.0057136	4.29836	0.0185464	-4.05965
AT1G71770	8.09167e-07	3.58785e-06	4.29423	1.83797	-2.47468
AT3G58540	0.00028032	0.000840996	4.29317	0.931084	-4.05965
AT5G54960	1.13505e-41	4.79373e-40	4.2918	7.31802	2.35821
AT2G24255	0.00996815	0.0218787	4.29119	-0.846524	-5.21165
AT5G47130	5.26205e-10	3.42757e-09	4.28446	3.05002	-1.73772
AT2G02850	0	0	4.28076	6.36014	1.41609
AT1G02070	1.0337e-09	6.53615e-09	4.27894	2.43358	-2.25229
AT5G07115	0.000337106	0.000996068	4.27783	0.90071	-3.47468
AT1G56165	0.000274857	0.000826315	4.27424	0.931084	-3.47468
AT2G44460	3.0309e-07	1.41715e-06	4.2741	2.08759	-2.25229
AT3G46890	0.0123045	0.0264193	4.27119	-0.898991	-5.05965
AT1G22600	2.40266e-16	2.672e-15	4.27115	4.4754	-0.252291
AT1G08170	0.0130446	0.0278371	4.26835	-1.01002	-5.21165
AT1G75890	1.24484e-12	1.04041e-11	4.2676	3.01146	-1.60021
AT4G14104	0.0140799	0.0297675	4.26669	-0.846524	-5.21165
AT3G01565	0.00927732	0.0205327	4.26587	-0.898991	-5.21165
AT5G09910	6.85928e-15	6.86821e-14	4.26347	3.50347	-1.15275
AT1G10540	1.61483e-07	7.84692e-07	4.25994	2.10767	-2.25229
AT1G02065	7.75406e-33	2.19954e-31	4.25889	5.17584	0.366619
AT3G04975	0.0144061	0.0303949	4.25208	-0.898991	-5.05965
AT1G08283	1.41164e-05	5.26309e-05	4.25126	1.43358	-2.73772
AT5G48850	7.35977e-17	8.51561e-16	4.24935	3.60115	-1.05965
AT2G33420	0.0110402	0.0239881	4.24621	-0.846524	-5.21165
AT1G01150	0.0190453	0.0389901	4.24319	-0.795898	-5.21165
AT2G43270	0.0100759	0.0220936	4.24258	-0.953439	-5.21165
AT5G17100	0.0109247	0.0237602	4.24089	-0.898991	-5.21165
AT2G30650	0.0139474	0.0295313	4.23986	-1.06892	-5.21165
AT1G13130	0.00259593	0.006453	4.23981	-0.0100228	-5.05965
AT3G11040	0	0	4.23393	7.19474	2.30668
AT1G63370	0.00326212	0.00794304	4.23355	0.0185464	-4.05965
AT5G40590	0.0174235	0.035981	4.23304	-0.953439	-5.21165
AT5G65080	3.67934e-18	4.70611e-17	4.2266	3.54824	-1.15275
AT5G05545	0.0114093	0.0246831	4.22553	-0.953439	-5.21165
AT2G39415	0.0176462	0.0363981	4.22526	-1.01002	-5.21165
AT3G19270	1.31295e-06	5.67148e-06	4.22496	1.82994	-3.05965
AT2G41515	2.63212e-21	4.1597e-20	4.22463	4.54824	-0.359206
AT3G53980	5.83112e-20	8.34246e-19	4.22226	4.71681	-0.0152514
AT5G08380	4.18568e-42	1.81753e-40	4.22186	7.42494	2.64771
AT4G33550	3.17215e-38	1.14021e-36	4.22106	5.72387	0.847245
AT5G51760	0.0189629	0.0388408	4.21581	2.79733	-1.60021
AT2G23970	0.00434182	0.01031	4.21485	-0.0992901	-4.05965
AT2G29950	0.000589146	0.00166601	4.21466	0.738438	-3.05965
AT5G57520	2.32815e-08	1.2527e-07	4.21432	2.12091	-2.25229
AT5G63087	0.00353727	0.00854876	4.21407	-0.0992901	-4.05965
AT5G11620	0.00522482	0.0122136	4.21326	0.0465608	-3.47468
AT4G16460	0.0135425	0.0287749	4.2046	-0.898991	-5.05965
AT4G39675	6.2449e-09	3.60098e-08	4.19484	3.11431	-1.60021
AT2G35150	0.00322867	0.00787511	4.18547	-0.130317	-4.05965
AT1G56160	0.0146344	0.0308209	4.18171	-0.953439	-5.05965
AT4G24150	9.89252e-16	1.04943e-14	4.17923	4.24245	-0.415789
AT5G08460	0.000124064	0.000398369	4.17719	1.64074	-2.73772
AT4G03620	0.0223597	0.0450708	4.17532	-0.898991	-5.21165
AT2G47670	0.0127341	0.0272428	4.17244	-1.01002	-5.21165
AT5G26630	0.0127428	0.0272544	4.17068	-1.01002	-5.05965
AT5G06250	1.91033e-20	2.82838e-19	4.16795	3.87555	-0.811718
AT5G07760	0.0164891	0.0342958	4.16595	-1.06892	-5.21165
AT4G37870	0	0	4.16311	11.8981	7.07157
AT5G64910	3.32944e-24	6.21041e-23	4.16126	4.6703	-0.0596454
AT4G13992	0.0182606	0.0375428	4.15947	-0.898991	-5.21165
AT2G04345	0.0137977	0.0292489	4.15166	-0.953439	-5.05965
AT3G02240	0.00871264	0.0194033	4.15142	-0.194447	-4.05965
AT1G62360	0	0	4.14598	6.08843	1.31539
AT2G02840	0.0144343	0.0304464	4.1458	-1.01002	-5.21165
AT4G14270	1.86948e-33	5.45382e-32	4.14514	8.14257	3.28908
AT2G41510	6.62596e-24	1.22389e-22	4.14425	4.82893	-0.0152514
AT3G04015	0.0163234	0.0339885	4.14412	-1.01002	-5.05965
AT4G15120	0.00447722	0.0106049	4.14375	-0.194447	-4.05965
AT1G48000	0.00554204	0.0128863	4.14282	-0.162026	-4.05965
AT5G12330	0	0	4.14248	6.3535	1.58421
AT1G07430	3.83811e-10	2.5356e-09	4.13886	2.71681	-1.88972
AT5G22545	0.00735965	0.0166691	4.12877	-0.261562	-5.05965
AT5G28010	2.14284e-07	1.0231e-06	4.11629	2.03961	-2.25229
AT1G15790	5.04465e-12	4.00934e-11	4.11605	2.71244	-1.73772
AT1G21250	8.27235e-28	1.87898e-26	4.11216	6.66212	1.97378
AT5G65040	7.52383e-16	8.05092e-15	4.11068	3.40682	-1.25229
AT3G48185	7.1836e-35	2.2446e-33	4.11005	4.72225	-0.0152514
AT3G36659	0.0167733	0.0348105	4.10325	-1.06892	-5.05965
AT3G53040	0.000253787	0.000767941	4.1031	5.58333	0.962722
AT4G00220	0.000666971	0.00186849	4.10189	0.612908	-3.47468
AT3G16900	0.017128	0.0354522	4.09987	-1.06892	-5.05965
AT5G57400	0.017128	0.0354522	4.09987	-1.01002	-5.21165
AT3G03450	2.15379e-34	6.59586e-33	4.09923	6.68374	1.99564
AT4G22390	2.25012e-29	5.45837e-28	4.09805	4.32911	-0.304758
AT1G67160	0.0200425	0.0408345	4.09773	-1.06892	-5.21165
AT5G35550	0.0157097	0.0328581	4.09753	-1.06892	-5.21165
AT4G39750	0.0217285	0.0439046	4.09115	-1.19445	-5.21165
AT5G15120	0	0	4.09082	6.99335	2.26228
AT3G03955	0.0241811	0.0483312	4.08974	-1.13032	-5.21165
AT4G31620	0.000487416	0.00140037	4.08846	4.42561	-0.359206
AT1G04580	0.00095935	0.00259944	4.08825	0.612908	-3.47468
AT1G17810	0.0171515	0.0354937	4.08763	4.23182	-0.304758
AT5G39220	7.95655e-38	2.82286e-36	4.08756	5.11926	0.432208
AT4G24980	0.0208111	0.0422537	4.08437	-1.01002	-5.21165
AT4G25580	4.22597e-06	1.70103e-05	4.08364	5.67311	1.06964
AT5G45730	9.80287e-23	1.69618e-21	4.07515	4.44152	-0.152755
AT4G00260	0.0183683	0.0377421	4.07098	-1.19445	-5.21165
AT2G26010	0.00564931	0.0130977	4.07077	-0.194447	-4.05965
AT5G64550	1.91829e-31	5.17328e-30	4.06973	6.76397	2.06964
AT2G26355	0	0	4.06464	6.6321	1.95158
AT5G39890	0	0	4.06328	6.38092	1.66827
AT1G71690	0.00830292	0.0185664	4.06151	-0.331951	-4.05965
AT4G36930	0	0	4.05716	5.87164	1.14981
AT3G60780	0.0193449	0.0395377	4.0559	-1.06892	-5.21165
AT2G35310	7.4151e-38	2.63455e-36	4.05549	5.38846	0.747709
AT5G23790	0.0197659	0.0403144	4.05183	-1.13032	-5.21165
AT3G19550	0.0185751	0.0381193	4.04968	-1.13032	-5.21165
AT4G01920	5.24145e-18	6.63863e-17	4.0463	3.47283	-1.05965
AT4G26330	0.00610876	0.0140741	4.04391	-0.227614	-5.05965
AT5G24780	6.79619e-20	9.68939e-19	4.04334	5.10268	0.463916
AT3G02550	4.86989e-40	1.90934e-38	4.04095	7.06807	2.39979
AT3G26330	4.80645e-43	2.19373e-41	4.03495	5.50914	0.847245
AT5G47000	0.000807071	0.0022203	4.0347	0.649902	-3.47468
AT4G31900	0.00560119	0.0130032	4.03029	-0.261562	-5.05965
AT1G30100	0.000180346	0.000562656	4.0291	1.19161	-3.05965
AT2G37870	9.8061e-08	4.88559e-07	4.02532	2.18532	-2.05965
AT4G27250	7.11142e-09	4.06825e-08	4.02133	2.17901	-2.05965
AT5G52330	1.15668e-05	4.37678e-05	4.01901	1.93858	-2.25229
AT5G44565	4.10242e-05	0.000142307	4.01688	1.2041	-2.73772
AT1G22110	4.5515e-15	4.60802e-14	4.01078	3.42827	-1.05965
AT4G09020	0	0	4.00483	7.18965	2.56971
AT3G10280	0.0109881	0.0238869	4.00398	-0.368477	-5.05965
AT3G02673	2.58659e-07	1.21983e-06	4.0028	2.12091	-2.05965
AT2G18370	3.55936e-07	1.65107e-06	4.00275	2.14702	-2.25229
AT4G10240	0.0221251	0.0446418	4.00266	-1.13032	-5.05965
AT2G09970	0.0221918	0.0447581	4.00103	-1.13032	-5.21165
AT5G40800	5.59696e-06	2.21842e-05	4.00073	1.56529	-2.47468
AT4G18610	5.04278e-05	0.000172282	3.99764	1.1663	-2.73772
AT3G07255	0.000108037	0.000350287	3.99747	1.52603	-3.05965
AT1G02850	9.7941e-23	1.69585e-21	3.99538	8.78654	4.19774
AT3G09135	0.000939751	0.00255083	3.98872	0.594049	-4.05965
AT1G17010	0.0173265	0.0357987	3.98545	-0.405951	-5.05965
AT3G26125	0.0247712	0.0493603	3.97655	-1.13032	-5.21165
AT4G00390	4.25995e-43	1.95775e-41	3.9694	4.94696	0.366619
AT5G63350	2.20197e-13	1.96012e-12	3.96652	3.99717	-0.474683
AT3G13175	0	1.4013e-45	3.96392	5.36363	0.798336
AT1G16360	0.00813705	0.0182386	3.96344	-0.194447	-4.05965
AT5G03615	2.08531e-10	1.41289e-09	3.96059	2.70806	-1.73772
AT2G27880	1.61444e-11	1.22839e-10	3.9582	2.75126	-1.60021
AT4G22770	1.38857e-38	5.08013e-37	3.95218	4.74913	0.188282
AT4G16050	0.0248425	0.049476	3.94985	-1.19445	-5.21165
AT5G25390	0.0248425	0.049476	3.94985	-1.13032	-5.21165
AT1G80540	0.00766238	0.01728	3.94577	-0.368477	-3.47468
AT5G25756	0.00148053	0.00386078	3.94501	0.555574	-3.47468
AT5G67480	2.39202e-42	1.04827e-40	3.93994	7.02933	2.45605
AT3G20978	1.00499e-10	7.04983e-10	3.93632	2.73844	-1.60021
AT4G23600	2.603e-15	2.68163e-14	3.92723	6.71244	2.21648
AT3G06360	0.00149072	0.0038853	3.92524	0.516046	-4.05965
AT1G73040	4.60571e-12	3.66996e-11	3.92268	2.7932	-1.60021
AT2G18450	4.61842e-10	3.02675e-09	3.92196	2.53595	-1.73772
AT3G53210	3.40922e-21	5.3432e-20	3.9197	4.85787	0.332672
AT4G15393	0.00272991	0.0067608	3.9073	0.535946	-4.05965
AT4G17030	1.15104e-10	8.02172e-10	3.90165	4.88915	0.494943
AT3G26550	8.58688e-12	6.68435e-11	3.8997	3.20721	-1.15275
AT1G29195	1.10722e-10	7.72953e-10	3.89866	3.17901	-1.05965
AT4G19030	3.43605e-06	1.40178e-05	3.89453	2.80145	-1.35921
AT1G26820	1.03238e-06	4.52622e-06	3.88972	1.82185	-2.25229
AT2G04805	0.00417587	0.0099524	3.88676	0.454645	-3.05965
AT4G11040	0.000216581	0.000664589	3.88625	1.06037	-3.05965
AT5G26090	0.00752793	0.0170064	3.88441	-0.368477	-5.05965
AT5G39410	0	0	3.88136	6.04483	1.54027
AT2G16890	2.9207e-39	1.0996e-37	3.88044	5.05434	0.584211
AT5G39400	0.00152766	0.00397192	3.876	0.516046	-3.47468
AT5G58390	1.4013e-45	6.02558e-44	3.87417	6.28754	1.76053
AT1G19960	1.94808e-07	9.34821e-07	3.85774	2.06722	-2.25229
AT1G35720	0	0	3.85003	9.49002	5.0554
AT3G49570	1.36332e-09	8.49294e-09	3.84972	2.80965	-1.35921
AT2G34530	0.002147	0.00542969	3.84551	0.57494	-3.47468
AT1G68240	9.50618e-10	6.03251e-09	3.8439	3.16949	-1.05965
AT5G42630	1.05313e-08	5.89453e-08	3.8437	2.81373	-1.35921
AT1G70840	0.0145926	0.0307435	3.84364	-0.444426	-5.05965
AT4G32780	5.07748e-07	2.31343e-06	3.83866	1.94603	-2.05965
AT4G26170	0.00360584	0.00870592	3.83787	0.535946	-3.05965
AT1G55420	1.04034e-07	5.16806e-07	3.83433	1.98275	-2.05965
AT2G40170	0.00134886	0.00354445	3.83178	5.53347	1.20714
AT4G24025	1.95545e-07	9.37993e-07	3.83163	2.04656	-2.05965
AT3G14280	1.71698e-05	6.323e-05	3.82835	1.73844	-2.25229
AT5G14150	0.00914012	0.0202491	3.82573	-0.405951	-3.47468
AT3G45530	0.0088908	0.0197518	3.82363	-0.405951	-4.05965
AT5G09440	0	0	3.82124	8.2846	3.8382
AT5G57390	3.80135e-37	1.3054e-35	3.81554	6.36119	1.94035
AT5G54040	2.58794e-07	1.22023e-06	3.81449	2.43888	-1.73772
AT3G49110	0	0	3.81188	6.83873	2.37498
AT4G24026	6.67973e-10	4.31562e-09	3.81032	2.60822	-1.60021
AT4G11910	9.96427e-08	4.96339e-07	3.80983	2.78491	-1.35921
AT5G59720	3.45271e-24	6.43547e-23	3.80959	5.09767	0.584211
AT1G75830	0.00351625	0.00850464	3.80779	5.58393	1.31539
AT1G17744	2.93886e-25	5.82144e-24	3.80647	5.04135	0.695242
AT3G18570	5.22976e-06	2.08024e-05	3.7994	2.22264	-1.88972
AT4G39210	0	0	3.79803	7.17881	2.72826
AT5G23810	7.44735e-23	1.30233e-21	3.79651	4.74486	0.297906
AT3G02610	2.03822e-08	1.102e-07	3.79529	2.22876	-1.88972
AT1G14240	6.0703e-10	3.93842e-09	3.79235	3.77657	-0.667328
AT4G08874	0.0126108	0.0270098	3.7845	-0.524596	-4.05965
AT2G25260	1.46755e-16	1.65905e-15	3.78068	3.36849	-0.88972
AT5G51850	1.55484e-17	1.90086e-16	3.77719	3.8775	-0.474683
AT5G04500	0.00988579	0.0217193	3.77378	-0.483954	-5.05965
AT4G00210	0.0105404	0.0230116	3.77118	-0.483954	-5.05965
AT4G39410	5.30078e-17	6.20913e-16	3.76974	3.48055	-0.811718
AT3G53690	0.000557272	0.00158425	3.76806	0.90071	-2.73772
AT4G30662	1.51063e-11	1.15118e-10	3.76545	5.01412	0.555064
AT3G02670	3.42922e-10	2.27279e-09	3.76346	2.8736	-1.25229
AT5G11930	1.09125e-12	9.19219e-12	3.76337	2.93858	-1.25229
AT4G29270	1.26679e-22	2.1751e-21	3.76242	4.34612	0.0278174
AT4G15720	0.00318463	0.00777511	3.75868	0.495868	-3.05965
AT3G17280	3.967e-09	2.34627e-08	3.75853	2.50094	-1.60021
AT3G26930	0.0113289	0.0245287	3.75622	-0.444426	-4.05965
AT1G49700	1.66688e-18	2.17614e-17	3.74731	5.4895	1.18828
AT4G25120	0	0	3.74675	5.90406	1.49494
AT1G17745	0	0	3.74364	7.36136	3.03311
AT1G05943	0.0117009	0.0252498	3.74196	-0.524596	-4.05965
AT1G33100	0.00140366	0.00367944	3.73377	0.837974	-3.47468
AT1G51470	0.0185887	0.0381313	3.73285	-0.653879	-4.05965
AT4G15400	0.0137861	0.029232	3.73025	-0.444426	-4.05965
AT1G79440	4.84849e-43	2.21209e-41	3.72879	7.67325	3.3833
AT5G24160	1.62527e-24	3.08539e-23	3.72532	6.80939	2.49494
AT2G41260	0.0240246	0.0480598	3.72355	6.05564	1.89455
AT4G17670	1.21502e-25	2.45416e-24	3.7227	5.00165	0.721714
AT5G48500	0	0	3.71901	7.29923	2.95158
AT4G28790	1.04253e-20	1.57867e-19	3.71416	3.85985	-0.359206
AT1G33102	8.59487e-13	7.27477e-12	3.70682	3.17901	-0.972183
AT5G03010	1.38249e-07	6.76062e-07	3.6961	1.86968	-2.05965
AT4G38210	9.77978e-30	2.41765e-28	3.69293	6.60675	2.34975
AT1G14930	5.94381e-05	0.000200807	3.69271	1.73844	-2.05965
AT1G21313	2.66247e-44	1.25556e-42	3.68959	8.8657	4.58601
AT1G21310	5.57717e-43	2.52612e-41	3.68909	10.3409	6.05994
AT5G65640	0	0	3.68844	6.8216	2.53281
AT4G25410	1.03698e-16	1.18756e-15	3.68788	3.29449	-0.88972
AT5G05320	2.71281e-12	2.21102e-11	3.68732	3.1242	-1.05965
AT2G24560	0.00381573	0.00916594	3.68616	0.228764	-3.47468
AT1G09537	4.13684e-05	0.00014338	3.6839	1.30032	-2.73772
AT5G42500	8.11868e-05	0.000269085	3.68238	1.26498	-2.73772
AT3G28580	1.60247e-29	3.91816e-28	3.68177	4.44678	0.149808
AT1G34460	4.84256e-21	7.5084e-20	3.68152	3.87945	-0.359206
AT5G66690	1.13914e-08	6.34135e-08	3.67741	3.98998	-0.152755
AT2G28610	7.43614e-07	3.31509e-06	3.67739	2.00433	-1.88972
AT2G20870	4.41374e-10	2.89878e-09	3.66713	3.2739	-0.811718
AT1G61410	0.00012474	0.000400236	3.66619	1.27686	-2.47468
AT4G38215	5.21448e-30	1.30869e-28	3.66471	6.54794	2.31539
AT1G75390	0	0	3.66354	6.1967	1.88287
AT1G09880	0.0142909	0.0301647	3.65811	-0.566416	-4.05965
AT5G27930	4.46425e-34	1.34113e-32	3.6528	5.8848	1.56971
AT3G13590	0.00410812	0.00980421	3.65146	0.390515	-3.47468
AT1G56300	9.80909e-45	4.59626e-43	3.65066	7.18355	2.85324
AT2G46455	2.75907e-12	2.24649e-11	3.64827	2.84198	-1.25229
AT5G26290	2.26839e-08	1.22188e-07	3.64279	2.4014	-1.60021
AT4G14103	1.97225e-06	8.31803e-06	3.64172	2.10101	-1.88972
AT2G32280	0	0	3.63836	5.35385	1.0901
AT1G13830	0.00130653	0.00344463	3.63478	0.721161	-3.05965
AT3G30730	0.0156072	0.0326685	3.63335	-0.653879	-4.05965
AT1G28080	0.000887319	0.00242025	3.6321	0.755512	-3.05965
AT3G48280	5.25977e-15	5.30327e-14	3.62767	3.87945	-0.201664
AT1G75891	2.3256e-07	1.10542e-06	3.62648	2.18532	-1.73772
AT4G19810	4.52055e-14	4.24504e-13	3.62531	6.56559	2.35821
AT1G22460	0.00461952	0.0109178	3.62254	0.153476	-3.05965
AT1G68765	0.0179319	0.0369195	3.61917	-0.609485	-5.05965
AT5G49850	0.000117058	0.00037745	3.61849	1.98275	-2.05965
AT5G45440	1.07559e-10	7.51936e-10	3.61703	2.84995	-1.15275
AT2G39620	9.43295e-05	0.00030943	3.61445	1.15348	-2.73772
AT1G54930	1.52407e-07	7.42493e-07	3.61068	2.06722	-1.88972
AT3G58875	7.75861e-19	1.03597e-17	3.61056	4.1869	-0.0152514
AT2G02990	2.22064e-11	1.66951e-10	3.61054	3.93108	-0.152755
AT1G79580	0.0239666	0.0479566	3.60907	-0.699683	-5.05965
AT4G06744	1.32142e-42	5.89316e-41	3.60907	5.228	0.984749
AT4G11320	1.01452e-23	1.85998e-22	3.60867	8.67851	4.45802
AT5G22890	3.52374e-21	5.51567e-20	3.59698	3.71463	-0.415789
AT4G28530	0.00413756	0.00986532	3.59314	0.179011	-3.47468
AT3G01080	0.0174401	0.0360031	3.59051	-0.609485	-4.05965
AT1G52890	5.99688e-05	0.000202517	3.59038	2.40682	-1.60021
AT5G48920	1.11704e-05	4.23264e-05	3.58605	1.49587	-2.25229
AT4G30660	4.22831e-14	3.98429e-13	3.586	6.54977	2.31539
AT3G10040	9.10844e-44	4.27957e-42	3.58598	6.82994	2.58421
AT1G26970	0.001247	0.00330217	3.58376	0.668049	-3.05965
AT1G70500	0.00344969	0.00835514	3.58045	0.179011	-3.47468
AT4G13540	1.52169e-39	5.84507e-38	3.57948	6.25301	2.07991
AT4G33560	0	0	3.57874	7.38126	3.12026
AT5G44572	4.97521e-25	9.76092e-24	3.57056	7.31245	3.03839
AT2G16660	2.31191e-19	3.16244e-18	3.56861	6.03262	1.87109
AT2G43530	2.69172e-28	6.27016e-27	3.56512	7.11306	2.97927
AT2G48080	1.31826e-07	6.47221e-07	3.56292	1.98275	-2.05965
AT2G21840	5.32808e-14	4.98814e-13	3.56276	2.96451	-1.05965
AT5G49015	3.42242e-10	2.2689e-09	3.56045	4.09095	-0.105449
AT1G53070	6.2411e-41	2.5484e-39	3.55969	6.23639	2.0593
AT3G54770	2.76161e-06	1.14222e-05	3.55583	1.90836	-1.88972
AT1G76790	1.57871e-13	1.42908e-12	3.54254	7.07744	2.92335
AT2G36890	1.06835e-15	1.13042e-14	3.54236	3.71244	-0.304758
AT5G49190	2.47332e-07	1.16999e-06	3.54201	2.96083	-0.88972
AT4G02280	1.9606e-27	4.35292e-26	3.54098	6.61554	2.47951
AT1G12064	6.92109e-10	4.45985e-09	3.53672	3.01146	-0.972183
AT1G27020	4.94189e-20	7.095e-19	3.53659	8.41641	4.14248
AT5G25820	1.09775e-16	1.2554e-15	3.53323	3.42827	-0.600214
AT1G30740	0.0189869	0.0388867	3.53198	-0.653879	-5.05965
AT5G00815	0.0192444	0.0393551	3.53062	-0.746988	-3.47468
AT3G23180	1.24366e-11	9.55727e-11	3.52758	2.86968	-1.05965
AT5G17150	0.00411207	0.00981271	3.52718	0.127481	-3.47468
AT5G19560	0.00613835	0.0141357	3.52718	0.0740415	-3.47468
AT3G19660	2.40545e-20	3.53383e-19	3.5269	3.95899	-0.152755
AT1G19640	2.76066e-08	1.47127e-07	3.52608	2.29449	-1.60021
AT5G15970	6.67947e-37	2.26531e-35	3.52492	9.21572	5.10526
AT5G03715	0.0213407	0.0432433	3.52341	-0.795898	-5.05965
AT2G17770	5.73942e-09	3.32117e-08	3.52055	2.61291	-1.35921
AT1G62870	2.95067e-18	3.79976e-17	3.51944	3.73629	-0.304758
AT5G07060	1.71182e-05	6.30492e-05	3.51685	1.37954	-2.25229
AT3G48770	0.000855923	0.00234214	3.51192	0.738438	-2.73772
AT5G66670	0.0226678	0.0456209	3.51085	-0.653879	-4.05965
AT1G61810	3.94453e-26	8.17527e-25	3.50229	5.4566	1.2802
AT5G24770	0.000208473	0.000642673	3.49909	6.45203	2.33267
AT3G01970	1.13468e-08	6.32226e-08	3.49611	3.43888	-0.536084
AT4G21680	5.45339e-16	5.92295e-15	3.48276	4.43888	0.399786
AT2G36090	4.44863e-08	2.31477e-07	3.48274	2.77657	-1.35921
AT3G20960	1.54818e-12	1.28521e-11	3.48173	3.10767	-0.811718
AT1G26665	1.38825e-26	2.93908e-25	3.47924	5.8848	1.84725
AT4G23720	1.18419e-09	7.43048e-09	3.47794	2.36849	-1.47468
AT1G10225	0.0242364	0.0484256	3.47101	-0.699683	-5.05965
AT4G31615	2.06467e-15	2.14228e-14	3.46987	4.2379	0.149808
AT2G37580	1.00124e-17	1.24382e-16	3.46899	3.50094	-0.474683
AT1G55020	0	0	3.4632	7.12973	3.01717
AT1G75520	1.24779e-34	3.8356e-33	3.46285	5.1623	1.02782
AT4G29230	2.56999e-14	2.46988e-13	3.45759	3.83797	-0.152755
AT5G11360	2.54346e-10	1.70874e-09	3.44631	2.82994	-1.15275
AT5G03840	0.00234841	0.00588945	3.44547	0.594049	-2.73772
AT3G16410	3.45516e-37	1.19317e-35	3.43901	6.55588	2.47951
AT2G13555	8.52142e-23	1.48594e-21	3.43744	4.60351	0.494943
AT5G17800	1.02983e-08	5.7786e-08	3.43349	3.33764	-0.667328
AT3G51430	4.04517e-21	6.3078e-20	3.43098	5.58453	1.58421
AT5G18540	2.55228e-26	5.34373e-25	3.42809	4.33054	0.297906
AT5G00860	0.000161724	0.00050927	3.42799	1.08759	-2.47468
AT1G67750	4.37347e-22	7.24654e-21	3.4275	6.36779	2.30668
AT1G35140	3.1959e-31	8.5532e-30	3.42412	5.18138	1.14981
AT2G15220	1.17525e-05	4.44091e-05	3.41796	2.24699	-1.47468
AT2G02120	0.000154471	0.00048849	3.41739	3.21031	-0.536084
AT2G28900	0	0	3.41206	8.44678	4.39157
AT5G13230	0.00090404	0.00246122	3.41184	0.631523	-2.73772
AT1G65110	0.000897638	0.00244514	3.40731	0.594049	-3.05965
AT1G01670	0.00013665	0.000436225	3.40511	1.00433	-2.47468
AT5G54400	2.97193e-06	1.22325e-05	3.39958	1.84597	-1.88972
AT3G44800	0.000110589	0.000357855	3.39635	1.00433	-2.47468
AT5G25995	0.00220269	0.00555227	3.39427	0.612908	-3.05965
AT1G55580	4.29402e-12	3.43382e-11	3.39298	2.80965	-1.05965
AT4G39955	5.26339e-37	1.79495e-35	3.3893	4.93951	0.940355
AT2G22820	0.0103085	0.0225653	3.38877	0.0465608	-4.05965
AT4G03610	7.65783e-05	0.000254799	3.38444	1.39052	-2.25229
AT3G06860	0	0	3.38254	9.17584	5.1571
AT5G11230	2.33217e-27	5.1362e-26	3.38227	4.56408	0.584211
AT3G03470	5.2064e-23	9.18281e-22	3.37989	5.00255	0.984749
AT2G34700	5.21632e-10	3.40048e-09	3.37966	4.43623	0.584211
AT1G31770	0	0	3.37956	6.7023	2.61983
AT1G11840	0	0	3.3766	10.4971	6.50736
AT2G18620	4.5725e-09	2.68057e-08	3.37548	2.39597	-1.35921
AT4G35970	1.23956e-05	4.66763e-05	3.37319	1.63152	-2.05965
AT5G45240	0.000620952	0.00175012	3.3712	0.989977	-2.47468
AT1G80130	1.8783e-21	2.9895e-20	3.371	6.08927	2.02782
AT4G18350	0.00106172	0.00284865	3.37046	0.90071	-2.73772
AT3G51860	4.30744e-19	5.81139e-18	3.36894	6.37437	2.47174
AT4G28940	9.12098e-06	3.5019e-05	3.36572	2.12091	-1.60021
AT2G45430	5.46236e-30	1.36404e-28	3.36419	4.90454	0.917634
AT2G43520	3.27928e-37	1.13562e-35	3.36227	5.80145	1.83517
AT5G17760	5.20327e-25	1.01985e-23	3.35798	6.3584	2.42417
AT3G16565	6.20572e-16	6.70751e-15	3.35423	4.42026	0.494943
AT1G71691	1.96867e-10	1.33643e-09	3.35389	3.43358	-0.359206
AT1G17710	2.56896e-07	1.2122e-06	3.35283	2.25301	-1.47468
AT3G56220	3.94853e-09	2.33648e-08	3.35236	2.98637	-0.811718
AT2G38530	0	0	3.34919	10.5064	6.5523
AT4G21970	0.000135923	0.000434016	3.34718	1.86968	-1.88972
AT1G22440	5.58346e-17	6.53093e-16	3.34566	3.81983	-0.0596454
AT1G73010	0.00488754	0.0115005	3.33475	3.92732	0.225757
AT3G54820	0	0	3.32799	6.83647	2.88872
AT1G67365	2.38252e-12	1.95086e-11	3.32718	3.12091	-0.667328
AT2G33520	0.00200933	0.0051141	3.32685	0.433584	-3.05965
AT1G53690	3.22264e-05	0.000113565	3.32589	1.4754	-2.05965
AT1G19570	2.41763e-14	2.32982e-13	3.32493	10.0251	6.09581
AT1G65150	6.66634e-34	1.97996e-32	3.32432	5.1085	1.13018
AT5G15500	0.0108016	0.0235194	3.31779	0.368489	-3.05965
AT5G25020	0.000359144	0.00105775	3.31114	0.975478	-2.47468
AT5G43980	2.02691e-09	1.23684e-08	3.31084	2.50094	-1.25229
AT5G26731	1.64769e-13	1.4877e-12	3.30163	3.70587	-0.201664
AT5G23840	0.0147125	0.0309678	3.30063	-0.194447	-4.05965
AT5G04000	7.39279e-11	5.26237e-10	3.30027	3.14702	-0.600214
AT5G57785	3.76714e-31	1.00492e-29	3.29962	7.61831	3.69524
AT3G14990	1.65664e-21	2.65385e-20	3.29919	9.71592	5.8495
AT5G63090	2.27039e-26	4.76976e-25	3.29784	4.46895	0.555064
AT5G45580	0.00264794	0.00657168	3.29673	0.495868	-3.05965
AT5G67620	1.17996e-07	5.82456e-07	3.29327	2.30032	-1.35921
AT3G19184	5.87031e-05	0.00019846	3.29277	2.36293	-1.35921
AT1G64940	0.00335355	0.00814794	3.29046	0.41221	-3.05965
AT1G24470	4.09039e-11	2.97705e-10	3.28954	2.75551	-0.972183
AT5G09405	0.00182263	0.00467271	3.28648	0.454645	-3.47468
AT3G27025	4.57702e-09	2.68195e-08	3.28485	2.95345	-0.972183
AT5G37240	0.00128503	0.00339412	3.28424	0.837974	-2.47468
AT5G65020	0	0	3.28399	8.48535	4.56241
AT3G20470	1.58347e-43	7.35261e-42	3.28383	7.6132	3.69524
AT5G64860	0	0	3.28267	7.14439	3.23037
AT5G58660	5.03629e-12	4.00399e-11	3.28193	3.37679	-0.359206
AT1G19830	7.88225e-05	0.000261912	3.28099	1.15348	-2.25229
AT1G55850	0	0	3.27988	8.21002	4.31973
AT2G25770	0.00265828	0.006596	3.27876	0.368489	-2.73772
AT3G02525	7.71842e-23	1.34878e-21	3.27806	4.09934	0.188282
AT2G42540	9.65903e-10	6.12477e-09	3.2776	5.54641	1.66827
AT2G40470	0.0245113	0.0489178	3.27659	-0.227614	-3.47468
AT1G04540	1.76902e-15	1.84328e-14	3.27247	3.65218	-0.201664
AT1G79450	6.08061e-08	3.11532e-07	3.27188	2.84198	-0.88972
AT1G68500	9.65631e-09	5.4295e-08	3.26961	3.14054	-0.536084
AT3G06435	4.24473e-20	6.13703e-19	3.26703	3.86379	0.0278174
AT1G68800	0.000268617	0.000809632	3.26693	1.22876	-2.25229
AT1G20120	9.31422e-05	0.000305902	3.26664	1.35735	-2.05965
AT3G03170	1.09511e-10	7.64931e-10	3.26621	3.73844	-0.0596454
AT2G34830	2.38227e-11	1.78503e-10	3.26572	2.99358	-0.737717
AT5G62210	1.17272e-19	1.64435e-18	3.26318	4.33906	0.432208
AT1G13370	0.00533667	0.0124526	3.25464	0.346121	-3.05965
AT4G28840	4.37749e-05	0.000151146	3.25392	1.41221	-2.05965
AT2G18360	1.53111e-16	1.72772e-15	3.25078	4.46116	0.525317
AT5G11320	6.007e-23	1.05646e-21	3.24773	4.61291	0.773245
AT3G15720	7.24258e-17	8.39186e-16	3.24632	4.6882	0.773245
AT3G04184	0.00299327	0.00734213	3.24513	0.495868	-3.47468
AT4G30450	6.46133e-21	9.93077e-20	3.24393	5.1639	1.24414
AT1G08090	0.0202566	0.0412375	3.24044	-0.162026	-3.05965
AT3G55485	0.0213542	0.0432672	3.23975	-0.0689164	-3.47468
AT1G19550	0.00416586	0.0099295	3.23894	4.49841	0.668275
AT2G06200	1.80055e-11	1.36326e-10	3.23876	2.84198	-0.88972
AT5G11100	4.14812e-23	7.36374e-22	3.23682	4.0552	0.225757
AT4G11600	8.79821e-39	3.24782e-37	3.2368	8.10299	4.28687
AT2G30840	0.000200555	0.000619894	3.23624	1.66805	-1.88972
AT5G51780	2.76196e-14	2.64508e-13	3.23405	3.83797	-0.0152514
AT2G22450	1.60729e-42	7.14494e-41	3.23393	6.05391	2.20714
AT1G10530	0.000337292	0.000996496	3.23265	1.07404	-2.47468
AT5G61360	5.0025e-07	2.2818e-06	3.23085	2.10767	-1.47468
AT2G41380	1.75853e-16	1.97548e-15	3.2271	4.4014	0.61278
AT3G18250	0.0109833	0.0238812	3.22619	1.00433	-2.25229
AT2G46140	4.52929e-13	3.91711e-12	3.22595	3.97912	0.225757
AT5G06845	6.91078e-10	4.45555e-09	3.22307	2.659	-0.972183
AT3G45310	0	0	3.2216	7.88782	4.04364
AT1G19530	1.01801e-06	4.46642e-06	3.2215	3.58691	-0.359206
AT2G42430	0.000107874	0.000349807	3.22046	1.62225	-1.88972
AT1G14520	5.98412e-14	5.56845e-13	3.22044	5.30829	1.52532
AT5G08960	1.33959e-05	5.00812e-05	3.22029	1.659	-2.05965
AT4G15960	7.37346e-21	1.12694e-19	3.21977	3.78906	-0.0152514
AT4G02700	1.44671e-21	2.32209e-20	3.21834	5.8877	2.02782
AT5G47810	2.93781e-40	1.16857e-38	3.2155	6.52042	2.70854
AT5G38030	2.16901e-11	1.63169e-10	3.21439	3.46765	-0.252291
AT4G08305	9.98684e-12	7.72163e-11	3.21426	3.32626	-0.474683
AT3G05495	9.23831e-18	1.15173e-16	3.20081	4.0552	0.225757
AT3G46150	0.000687348	0.0019199	3.20043	0.837974	-2.73772
AT1G25530	1.17343e-27	2.63856e-26	3.20005	5.19318	1.3833
AT1G65370	0	0	3.19685	7.59034	3.73802
AT2G31160	4.45904e-33	1.27663e-31	3.19108	5.02208	1.18828
AT5G61865	4.064e-11	2.95959e-10	3.18998	3.01855	-0.667328
AT5G25990	0.000306662	0.000913014	3.18785	1.12748	-2.25229
AT5G17390	0.024647	0.0491582	3.18669	-0.331951	-3.05965
AT1G07943	4.08422e-05	0.000141716	3.18179	1.33481	-2.05965
AT4G12900	8.78737e-09	4.9579e-08	3.18004	4.90071	0.962722
AT1G01070	3.87243e-16	4.23576e-15	3.17997	4.61642	0.822998
AT1G77000	2.50224e-20	3.67165e-19	3.17995	4.30467	0.525317
AT5G19520	3.43717e-19	4.66795e-18	3.17951	4.37403	0.555064
AT1G49830	1.58487e-10	1.08698e-09	3.1795	2.57012	-1.05965
AT5G59170	0.0116457	0.0251438	3.17937	1.58453	-1.88972
AT3G16440	0.000557941	0.00158596	3.17875	0.789065	-2.47468
AT3G62610	0.00178704	0.00458865	3.17796	1.30032	-2.05965
AT4G10020	4.31665e-11	3.13155e-10	3.17687	4.94789	1.26228
AT1G11420	8.14841e-38	2.88262e-36	3.17134	4.76186	0.962722
AT4G37810	2.04851e-24	3.86206e-23	3.17133	4.31046	0.494943
AT2G24260	2.0011e-27	4.43884e-26	3.16927	5.9553	2.14003
AT1G09500	5.51039e-09	3.19767e-08	3.16831	3.19474	-0.415789
AT2G15400	2.16236e-16	2.4124e-15	3.16808	3.75551	-0.0152514
AT1G75945	1.25236e-10	8.67628e-10	3.16278	3.00076	-0.667328
AT3G50630	0	0	3.16105	6.60056	2.79834
AT4G03210	5.40483e-34	1.61502e-32	3.15972	9.93387	6.17098
AT3G61250	2.80298e-34	8.52038e-33	3.15935	5.49967	1.66827
AT3G12490	0	0	3.15716	9.02582	5.26228
AT4G31650	4.2039e-44	2.01367e-42	3.15671	6.07914	2.28908
AT3G25640	5.42747e-13	4.65952e-12	3.15404	4.67592	0.798336
AT2G42820	0.00214006	0.00541492	3.14553	0.853916	-2.47468
AT5G09435	0.00594178	0.0137202	3.14353	0.276858	-3.05965
AT1G80050	1.32562e-30	3.4249e-29	3.14159	6.71871	2.85324
AT2G44745	0.000447729	0.00129526	3.1401	1.19161	-2.25229
AT3G06436	6.40355e-15	6.42757e-14	3.13938	3.38504	-0.304758
AT3G10410	5.5113e-33	1.56878e-31	3.1389	7.65332	3.92904
AT1G61440	0.00627477	0.0144282	3.13151	0.228764	-2.73772
AT1G24735	4.83387e-06	1.93088e-05	3.13147	1.81373	-1.60021
AT5G02090	3.12438e-06	1.2815e-05	3.13068	1.71244	-1.73772
AT4G24110	5.14983e-18	6.53267e-17	3.12979	7.14783	3.34975
AT1G43765	6.36185e-05	0.000214079	3.12448	1.3234	-2.05965
AT1G77380	4.56405e-17	5.36914e-16	3.12374	4.49587	0.822998
AT3G60730	0.000764268	0.00211151	3.12276	1.78075	-1.60021
AT3G55290	3.84218e-26	7.96984e-25	3.12148	4.66805	0.940355
AT5G48000	2.29885e-05	8.28852e-05	3.12126	3.32054	-0.252291
AT5G19740	6.85445e-28	1.56124e-26	3.12075	5.90215	2.14003
AT2G22660	0	1.4013e-45	3.11908	8.10393	4.37707
AT5G20870	0.000956068	0.0025914	3.115	0.789065	-2.47468
AT3G20180	0.0210996	0.0427902	3.11194	-0.227614	-3.47468
AT4G11590	0.0237336	0.0475561	3.10718	-0.227614	-4.05965
AT4G10560	0.00493616	0.0116071	3.10359	0.390515	-2.73772
AT2G36970	2.97483e-14	2.83681e-13	3.10248	5.29156	1.59857
AT1G30860	9.46632e-05	0.000310483	3.09999	1.8775	-1.47468
AT1G66470	0.00375477	0.00903627	3.09824	0.276858	-2.73772
AT1G43790	6.35809e-18	8.00352e-17	3.09731	3.56287	-0.152755
AT5G06610	5.87984e-14	5.47969e-13	3.09509	3.18217	-0.415789
AT3G10450	9.37709e-38	3.30304e-36	3.09252	6.28055	2.56241
AT4G40063	0.00317893	0.00776272	3.09219	1.28864	-2.47468
AT5G46260	7.88081e-05	0.000261899	3.09108	2.37954	-1.05965
AT2G14520	4.62711e-17	5.43813e-16	3.08649	4.48311	0.773245
AT1G30650	3.20547e-41	1.32648e-39	3.08469	5.14945	1.41609
AT3G57440	0.00376831	0.00906441	3.08462	0.276858	-2.73772
AT3G57380	9.2204e-07	4.06272e-06	3.0842	2.17267	-1.25229
AT4G21620	0	0	3.08319	8.69885	4.96549
AT1G32172	0.0203166	0.0413417	3.08045	-0.261562	-3.47468
AT4G00250	1.54955e-20	2.3095e-19	3.07631	4.08252	0.366619
AT1G11175	4.87865e-13	4.20448e-12	3.07515	5.03525	1.43221
AT1G77700	5.7356e-05	0.00019428	3.06981	1.79733	-1.73772
AT1G70510	6.54865e-27	1.41192e-25	3.06962	4.19161	0.494943
AT3G10190	4.90861e-23	8.68246e-22	3.05673	5.90023	2.24414
AT4G26950	0.000605942	0.00170978	3.05585	0.88528	-2.25229
AT3G47180	0.0214934	0.0435134	3.05191	-0.261562	-3.05965
AT3G11020	1.49294e-17	1.82882e-16	3.05175	3.66127	0.0278174
AT1G23010	7.86247e-20	1.11386e-18	3.04717	4.48695	0.871092
AT5G56990	9.82501e-12	7.60489e-11	3.0464	2.8736	-0.667328
AT5G39240	9.77095e-07	4.29378e-06	3.04356	2.13402	-1.25229
AT5G40720	2.92012e-17	3.49535e-16	3.04257	3.75339	0.11028
AT1G62810	0	0	3.04217	6.68067	3.01717
AT1G13420	0.00144198	0.00376826	3.03927	1.73844	-1.73772
AT3G08810	0.00145029	0.00378881	3.03893	0.703673	-2.47468
AT4G34400	1.67094e-14	1.63196e-13	3.03787	3.60115	0.0278174
AT3G05190	6.00855e-22	9.85627e-21	3.03686	5.32269	1.69524
AT3G04060	1.42341e-05	5.30397e-05	3.03516	1.83797	-1.60021
AT5G56795	0.000818868	0.00224994	3.03377	1.4014	-1.88972
AT2G41660	1.24076e-19	1.7358e-18	3.0331	4.96083	1.36662
AT3G11580	4.91037e-11	3.54139e-10	3.03241	2.97183	-0.536084
AT4G35390	1.39793e-05	5.21592e-05	3.03221	2.25901	-1.15275
AT4G34750	1.41384e-16	1.60201e-15	3.0309	5.02296	1.36662
AT5G13080	0.000103712	0.000337197	3.02719	1.37954	-1.88972
AT3G05690	2.16281e-25	4.31545e-24	3.02587	5.51792	1.81072
AT2G41780	1.46041e-10	1.00436e-09	3.02307	2.80145	-0.737717
AT4G24250	0.0170039	0.0352416	3.02234	0.368489	-2.73772
AT2G44450	3.71363e-23	6.60195e-22	3.01715	4.81576	1.20714
AT1G75785	1.08345e-20	1.63862e-19	3.01656	5.69761	2.01717
AT2G27550	0.000650873	0.00182797	3.01554	0.90071	-2.47468
AT4G16146	4.34049e-10	2.85477e-09	3.01526	3.91217	0.332672
AT1G61930	4.98615e-10	3.25734e-09	3.01237	2.50094	-0.972183
AT5G66350	9.21126e-33	2.6039e-31	3.01105	5.09599	1.41609
AT1G09960	2.49486e-21	3.95547e-20	3.01029	5.61817	2.04888
AT5G53990	0.00277037	0.00685205	3.00937	1.15348	-2.05965
AT4G10380	0	0	3.00874	5.92591	2.2802
AT1G06420	2.18107e-23	3.90278e-22	3.00809	4.20255	0.555064
AT5G01675	1.03468e-40	4.197e-39	3.00754	5.6954	2.03839
AT3G24450	5.79903e-17	6.767e-16	3.00634	4.43226	0.798336
AT5G42120	0.00180158	0.00462357	3.00566	0.57494	-2.73772
AT3G58060	0.00497323	0.0116831	3.00502	0.204102	-3.05965
AT4G12500	0.000691213	0.00192938	3.00205	3.63152	0.0696376
AT5G55560	8.82674e-10	5.62163e-09	3.00057	2.67255	-0.811718
AT5G10140	1.37752e-40	5.54206e-39	2.99711	5.68374	2.03839
AT5G02030	0	0	2.99386	6.34012	2.70854
AT2G13550	4.74473e-33	1.3537e-31	2.99322	5.4216	1.74771
AT2G45510	2.50431e-39	9.48632e-38	2.99179	5.26945	1.64079
AT5G57790	1.45357e-20	2.17436e-19	2.99137	5.27019	1.66827
AT1G46554	1.62056e-15	1.69289e-14	2.98699	3.6703	0.11028
AT3G51000	0	0	2.9857	6.6266	3.00644
AT5G50750	0.000132554	0.000423972	2.98074	1.1663	-2.25229
AT5G50260	0.00640076	0.0146878	2.97403	0.989977	-2.05965
AT3G18280	0	0	2.97112	6.38881	2.7669
AT3G08040	3.44337e-09	2.04789e-08	2.96819	2.75975	-0.667328
AT2G34340	1.33213e-15	1.4011e-14	2.96176	3.86182	0.332672
AT5G60460	1.37232e-29	3.37219e-28	2.96169	6.18099	2.62685
AT2G48090	3.08447e-09	1.84111e-08	2.95564	2.74273	-0.737717
AT5G27889	5.7383e-05	0.000194344	2.95065	1.37954	-1.88972
AT5G47060	3.08852e-26	6.43909e-25	2.94841	7.10975	3.5806
AT2G34790	4.83103e-13	4.16782e-12	2.94816	3.16949	-0.304758
AT5G23830	5.07991e-09	2.95902e-08	2.94784	2.75975	-0.667328
AT4G16563	6.30529e-16	6.81215e-15	2.94685	6.74192	3.19774
AT1G52070	2.99929e-05	0.000106165	2.9459	1.63152	-1.60021
AT5G14000	1.16583e-18	1.5408e-17	2.94571	4.96175	1.43221
AT3G14360	2.51501e-13	2.2259e-12	2.94295	3.90454	0.432208
AT1G05400	2.38459e-05	8.57506e-05	2.93947	1.59405	-1.73772
AT4G34860	4.71397e-42	2.03624e-40	2.93865	6.34118	2.75414
AT4G21930	5.33659e-08	2.74947e-07	2.93073	3.13076	-0.474683
AT4G01500	4.9959e-12	3.97444e-11	2.93025	3.03612	-0.474683
AT5G11870	9.97897e-06	3.81111e-05	2.93018	1.51605	-1.73772
AT4G06375	0.00936406	0.0206945	2.93015	0.0465608	-2.73772
AT4G29770	0.00713209	0.0161969	2.92435	0.0740415	-3.05965
AT5G57685	7.25373e-10	4.66809e-09	2.9235	6.49809	2.88287
AT1G02335	6.15267e-10	3.9887e-09	2.92044	2.97912	-0.474683
AT2G27390	0.00030162	0.000898983	2.91898	1.06037	-2.05965
AT5G35732	3.80066e-13	3.31843e-12	2.91872	3.75551	0.225757
AT2G18150	2.98611e-06	1.22806e-05	2.9115	2.24094	-1.05965
AT4G18550	0.000235385	0.000716929	2.91028	1.07404	-2.05965
AT4G11350	1.94602e-15	2.02343e-14	2.90581	3.74486	0.262283
AT2G40435	2.5715e-07	1.21317e-06	2.90519	2.70806	-0.600214
AT5G41460	1.00533e-20	1.52516e-19	2.90219	5.36571	1.88287
AT2G25880	5.44705e-16	5.91867e-15	2.90203	6.45856	3.00644
AT2G37770	1.06353e-12	8.97094e-12	2.90077	5.30467	1.88287
AT1G26780	3.86153e-17	4.56889e-16	2.89958	4.23029	0.721714
AT1G67105	3.96678e-18	5.06324e-17	2.89936	4.1869	0.61278
AT2G32870	1.04744e-14	1.03741e-13	2.89902	5.4965	1.94035
AT5G57110	7.63639e-20	1.08433e-18	2.89739	6.78829	3.3455
AT2G19810	2.50341e-16	2.78029e-15	2.89517	6.1647	2.6546
AT1G75780	5.05891e-31	1.33792e-29	2.89446	6.80119	3.25324
AT5G01200	3.29895e-09	1.96484e-08	2.89414	2.98998	-0.359206
AT4G07940	3.56699e-05	0.000124984	2.8938	1.30032	-1.88972
AT4G14580	7.0209e-11	5.00778e-10	2.89287	3.42827	-0.105449
AT4G09950	1.66035e-07	8.0443e-07	2.88758	2.10101	-1.25229
AT1G68795	0.00273831	0.00677954	2.88685	0.454645	-2.73772
AT1G78206	0.00297936	0.00731312	2.88237	0.495868	-2.73772
AT5G22810	1.30914e-05	4.91291e-05	2.88033	2.32911	-0.88972
AT4G09575	0.00289157	0.00711392	2.87849	0.475404	-2.47468
AT3G06710	0.00972473	0.0213979	2.87775	0.127481	-2.73772
AT1G56080	2.0031e-11	1.5115e-10	2.87645	2.95345	-0.415789
AT3G60520	4.05287e-24	7.53131e-23	2.87392	5.60586	2.06964
AT2G32830	0.00012227	0.000393224	2.86779	1.70367	-1.47468
AT5G42370	4.09965e-22	6.81117e-21	2.86606	4.00255	0.525317
AT2G24645	1.19649e-30	3.0978e-29	2.86491	4.59286	1.0901
AT2G16700	3.0795e-30	7.82491e-29	2.86202	6.54824	3.04364
AT5G25380	1.96031e-07	9.39959e-07	2.85886	2.2041	-1.05965
AT5G65510	3.54573e-14	3.3591e-13	2.85783	3.98998	0.494943
AT3G04520	0	0	2.85711	7.33534	3.84724
AT2G24762	1.22692e-18	1.61807e-17	2.8561	6.4895	3.03311
AT4G03960	2.09701e-18	2.72468e-17	2.85528	4.43491	0.984749
AT2G42005	0.000386439	0.00113273	2.85439	1.04656	-2.05965
AT5G03680	5.34714e-22	8.783e-21	2.85263	4.71244	1.22576
AT3G50825	0.00150445	0.00391738	2.85251	0.755512	-2.73772
AT4G04190	1.42587e-10	9.8149e-10	2.85141	2.91598	-0.415789
AT1G54575	1.12335e-10	7.83764e-10	2.85051	3.09767	-0.252291
AT4G26320	0.000841687	0.00230728	2.84401	0.975478	-2.05965
AT2G33150	0	0	2.84263	9.92249	6.4402
AT3G63030	0	8.40779e-45	2.84234	5.35875	1.87109
AT4G27530	4.47403e-05	0.000154104	2.84173	2.03262	-1.25229
AT3G23570	0	0	2.84129	6.37506	2.87109
AT1G66480	1.4013e-45	5.04467e-44	2.83916	5.83597	2.37498
AT3G07420	1.19907e-17	1.48433e-16	2.83878	4.00612	0.494943
AT5G48010	5.86278e-07	2.64529e-06	2.83835	3.68374	0.297906
AT3G01295	5.16915e-07	2.35172e-06	2.83776	2.59405	-0.667328
AT1G19540	4.42795e-09	2.60327e-08	2.83566	5.36849	1.88287
AT2G18600	7.41944e-11	5.27981e-10	2.83269	2.84995	-0.474683
AT2G22420	1.01986e-18	1.35296e-17	2.82634	5.45856	2.0593
AT4G04630	4.30684e-09	2.53691e-08	2.8244	3.98637	0.494943
AT4G38580	4.95706e-31	1.31381e-29	2.8243	6.34012	2.8291
AT5G65420	1.20889e-17	1.49575e-16	2.82305	3.81983	0.399786
AT2G24692	0.00270766	0.00671108	2.82294	0.390515	-2.47468
AT2G27990	2.43831e-17	2.93574e-16	2.82229	3.76819	0.332672
AT3G18900	8.98344e-07	3.96611e-06	2.8216	1.88528	-1.35921
AT5G60610	4.54939e-13	3.93311e-12	2.82156	3.05348	-0.359206
AT5G19650	0.00314349	0.00768153	2.82104	0.390515	-2.47468
AT1G10460	0.0096858	0.0213218	2.81884	0.0185464	-2.73772
AT2G28960	0.00216077	0.00546003	2.81737	0.755512	-2.47468
AT5G35770	2.72438e-05	9.70481e-05	2.81715	1.659	-1.47468
AT5G52600	4.91225e-05	0.000168195	2.8166	1.82185	-1.35921
AT3G16490	2.0633e-16	2.30711e-15	2.81593	3.79733	0.366619
AT1G75800	8.19473e-28	1.86307e-26	2.81511	8.43226	5.0051
AT1G49320	9.04747e-12	7.02956e-11	2.81471	3.66353	0.188282
AT5G09785	0.000724222	0.00201171	2.81208	0.755512	-2.73772
AT5G08515	0.0142254	0.0300367	2.8117	0.101009	-3.05965
AT2G27389	2.96403e-05	0.000104962	2.8113	1.55557	-1.60021
AT5G56370	7.2081e-27	1.55138e-25	2.8101	4.43226	0.984749
AT1G25250	5.56463e-15	5.60378e-14	2.80955	3.86772	0.432208
AT1G24575	1.15415e-14	1.13852e-13	2.80935	3.60822	0.188282
AT1G65900	3.81514e-14	3.60324e-13	2.80199	5.09683	1.70854
AT1G11170	1.53108e-09	9.47839e-09	2.80037	2.90071	-0.415789
AT3G05660	4.69553e-05	0.000161359	2.80036	3.56771	0.0696376
AT1G48370	1.43191e-22	2.44837e-21	2.80021	4.64762	1.22576
AT2G19910	1.22755e-34	3.78281e-33	2.79938	5.46506	1.99564
AT2G42790	0	0	2.79859	7.3268	3.88287
AT3G05152	0.0174308	0.0359899	2.79533	-0.0689164	-3.05965
AT4G22950	0.00179825	0.0046161	2.79437	0.738438	-2.25229
AT4G05390	1.15705e-23	2.11656e-22	2.79098	7.54977	4.04102
AT2G22680	9.66708e-29	2.29752e-27	2.78994	5.97866	2.52532
AT4G15380	0.0112645	0.0244086	2.78869	0.253012	-2.73772
AT3G05937	1.64618e-11	1.251e-10	2.7859	3.73198	0.297906
AT3G19960	1.4013e-45	3.92364e-44	2.78581	8.30639	4.8931
AT3G57240	0.00226717	0.00570488	2.78557	1.747	-1.35921
AT5G20635	4.10846e-18	5.24137e-17	2.78541	4.69374	1.2802
AT4G07170	1.76897e-05	6.50471e-05	2.78443	1.82994	-1.47468
AT1G08500	1.00014e-15	1.06007e-14	2.78425	4.19474	0.798336
AT4G28330	1.70053e-09	1.04886e-08	2.78421	2.61291	-0.667328
AT4G37970	2.64571e-05	9.43686e-05	2.78396	2.19787	-0.972183
AT3G49580	0.000196076	0.000607116	2.78395	2.48567	-0.667328
AT1G59960	0	0	2.78103	6.65985	3.25777
AT2G20515	1.78588e-26	3.77118e-25	2.77972	4.747	1.31539
AT3G57860	9.25389e-14	8.50819e-13	2.77748	4.64304	1.2802
AT1G12010	2.17114e-07	1.0356e-06	2.77694	3.05693	-0.304758
AT5G24206	0.00180719	0.00463633	2.76188	0.631523	-2.47468
AT5G53730	1.42096e-08	7.80782e-08	2.76172	2.98998	-0.304758
AT5G59990	0.00120043	0.00318846	2.75703	1.03262	-2.25229
AT5G14920	2.493e-11	1.86177e-10	2.7555	9.10101	5.69941
AT1G61275	0.00338034	0.00820558	2.75494	0.594049	-2.25229
AT2G35950	5.48398e-10	3.56647e-09	2.75493	2.78491	-0.474683
AT1G11190	6.36359e-05	0.000214108	2.75467	1.64074	-1.47468
AT5G12280	9.67824e-06	3.702e-05	2.75365	1.86968	-1.35921
AT5G02420	0.000802463	0.00220911	2.75086	0.90071	-2.05965
AT5G26570	8.86181e-42	3.78138e-40	2.75057	8.04091	4.67676
AT4G39720	5.72103e-09	3.31209e-08	2.74924	2.63614	-0.600214
AT4G28390	1.33204e-27	2.98431e-26	2.74472	5.80042	2.42417
AT3G45390	5.5466e-07	2.51322e-06	2.74345	2.05348	-1.15275
AT5G45310	1.10785e-09	6.96923e-09	2.74254	2.81373	-0.415789
AT4G39090	2.32523e-29	5.62947e-28	2.74195	9.61045	6.21822
AT3G14610	4.52124e-33	1.29294e-31	2.73904	5.92402	2.57698
AT3G24000	1.82937e-14	1.77964e-13	2.73865	4.21649	0.894551
AT5G67110	0	0	2.73679	5.96542	2.58421
AT4G09605	0.00566023	0.0131193	2.73433	0.323401	-2.47468
AT5G56840	1.62233e-05	5.99594e-05	2.7336	2.32911	-0.972183
AT2G42955	0.0131986	0.0281267	2.73285	0.41221	-2.47468
AT3G30340	1.15819e-07	5.72169e-07	2.73273	3.07404	-0.252291
AT4G01895	2.07349e-07	9.91137e-07	2.73177	2.58929	-0.667328
AT5G10510	1.73242e-38	6.29139e-37	2.7298	5.36918	2.01717
AT1G64405	0.000698546	0.00194764	2.72808	0.869683	-2.05965
AT1G44800	2.48453e-26	5.21519e-25	2.72736	6.72523	3.30668
AT3G23190	0.00365322	0.00881082	2.72215	0.323401	-2.47468
AT1G20030	9.45948e-20	1.33474e-18	2.72162	5.16789	1.85922
AT1G09812	7.25178e-11	5.16647e-10	2.72138	3.21031	-0.0152514
AT2G45290	1.4274e-36	4.80129e-35	2.72134	6.89639	3.56606
AT1G14960	0.00332317	0.00808289	2.721	1.55557	-1.47468
AT5G64700	1.32746e-11	1.01727e-10	2.72048	3.43358	0.149808
AT4G19700	1.16367e-08	6.46917e-08	2.71887	5.80504	2.51021
AT1G15310	2.20342e-23	3.93992e-22	2.71808	4.70257	1.33267
AT3G58780	4.1512e-21	6.46903e-20	2.71752	5.02208	1.70854
AT3G22410	8.10173e-11	5.7322e-10	2.7154	3.67928	0.332672
AT5G38100	0.00188586	0.00481978	2.71498	0.821854	-2.47468
AT5G56250	9.66896e-44	4.49957e-42	2.71182	7.13014	3.74449
AT4G00380	6.22022e-23	1.09318e-21	2.71131	5.83998	2.48725
AT5G18170	0	0	2.7108	7.69499	4.34123
AT1G33790	9.02141e-19	1.19938e-17	2.7087	7.90908	4.57335
AT1G33265	1.1244e-37	3.94937e-36	2.70764	5.99852	2.67506
AT5G42890	2.38221e-44	1.15187e-42	2.70666	7.33196	4.01717
AT3G59190	1.25797e-08	6.96821e-08	2.70178	2.92355	-0.359206
AT5G24920	4.70328e-07	2.14969e-06	2.70141	2.35735	-0.88972
AT1G13710	6.92854e-31	1.81291e-29	2.69707	7.85775	4.48725
AT5G20830	1.40547e-31	3.81118e-30	2.69449	5.57554	2.2802
AT4G32295	3.15603e-20	4.60354e-19	2.69003	5.26573	1.96272
AT1G52700	6.58225e-12	5.17955e-11	2.68896	2.97548	-0.252291
AT1G06350	3.06643e-18	3.94265e-17	2.68491	4.45072	1.0901
AT1G68880	9.68844e-05	0.000316798	2.68347	1.98998	-1.25229
AT4G31910	4.83054e-24	8.94268e-23	2.68342	6.06807	2.73477
AT1G31850	3.20115e-30	8.12564e-29	2.67836	7.40039	4.12026
AT1G12030	0.000438591	0.00127137	2.67661	2.21649	-0.88972
AT5G09300	1.14019e-15	1.20385e-14	2.67425	4.05865	0.798336
AT1G69790	0.00259254	0.00644544	2.67225	0.88528	-2.05965
AT1G14440	1.87355e-30	4.81028e-29	2.67191	6.81525	3.47563
AT3G02925	7.22905e-05	0.000241511	2.66951	1.659	-1.35921
AT5G21050	0.00710423	0.0161395	2.66691	0.253012	-2.73772
AT1G74010	2.5394e-07	1.19918e-06	2.66536	2.98275	-0.201664
AT4G12050	0.000556764	0.00158298	2.66277	1.00433	-1.88972
AT1G75240	3.17004e-35	1.00713e-33	2.66254	8.42026	5.13141
AT4G15160	3.21058e-16	3.53038e-15	2.66227	4.64762	1.31539
AT5G03585	9.10516e-07	4.01553e-06	2.66168	2.39597	-0.737717
AT4G16447	1.11403e-20	1.68281e-19	2.66151	4.12912	0.847245
AT1G72830	2.21251e-20	3.25621e-19	2.66124	4.09264	0.798336
AT2G39900	2.34624e-17	2.82904e-16	2.66023	5.77762	2.5026
AT1G16510	2.48723e-15	2.56666e-14	2.65805	3.83396	0.584211
AT4G31330	4.97431e-06	1.98408e-05	2.65755	2.53595	-0.536084
AT4G30250	2.74501e-26	5.73263e-25	2.65646	5.35315	2.01717
AT4G12130	3.34244e-16	3.66745e-15	2.65604	5.66974	2.43221
AT4G31730	1.47488e-11	1.12429e-10	2.65569	4.24245	0.917634
AT4G26255	5.17086e-09	3.00772e-08	2.65165	2.62225	-0.536084
AT5G62900	3.50652e-19	4.75689e-18	2.64988	4.95715	1.72171
AT1G13950	5.02593e-08	2.59485e-07	2.64748	2.52603	-0.600214
AT4G21960	2.80268e-17	3.35803e-16	2.64479	11.0979	7.82262
AT2G35810	4.7863e-39	1.77482e-37	2.64387	6.01412	2.76053
AT2G46490	4.15219e-40	1.63838e-38	2.64323	6.99335	3.6919
AT4G15563	6.84646e-08	3.48437e-07	2.64113	2.28864	-0.811718
AT5G05805	6.64085e-05	0.00022301	2.63513	1.85392	-1.35921
AT3G47980	2.09085e-06	8.78965e-06	2.63414	3.09767	-0.252291
AT1G23000	5.57132e-30	1.38984e-28	2.63177	5.79062	2.54768
AT3G58270	7.77853e-17	8.99168e-16	2.631	4.18847	0.962722
AT1G26260	2.55684e-18	3.30123e-17	2.63046	4.89975	1.61278
AT1G31750	3.78452e-06	1.53387e-05	2.62292	2.70806	-0.359206
AT1G72120	8.04929e-05	0.000267102	2.62284	2.99358	-0.105449
AT2G42730	1.09902e-09	6.91719e-09	2.62187	3.05693	-0.105449
AT3G27250	4.76806e-06	1.90583e-05	2.62162	3.36014	0.149808
AT5G47720	4.35001e-30	1.09515e-28	2.62034	5.89831	2.62685
AT5G04890	6.21601e-06	2.4492e-05	2.62027	2.84597	-0.415789
AT4G29080	1.76034e-35	5.68061e-34	2.61974	6.289	3.03311
AT2G30860	7.70616e-30	1.91464e-28	2.61738	10.7277	7.47149
AT2G08435	2.9511e-32	8.1551e-31	2.61456	6.11761	2.84122
AT5G07800	6.62304e-15	6.63705e-14	2.61115	4.17426	0.847245
AT3G44790	0.000169255	0.000531149	2.61074	1.26498	-1.73772
AT1G03170	4.75818e-05	0.000163306	2.6104	1.72983	-1.25229
AT2G18500	1.22797e-09	7.68561e-09	2.60986	4.03612	0.798336
AT4G25110	2.17082e-07	1.0356e-06	2.60742	2.84198	-0.359206
AT2G14560	0.00099722	0.00269139	2.60679	1.01855	-1.88972
AT4G14620	1.26937e-16	1.44496e-15	2.60623	6.24245	2.97378
AT1G05977	0.00461419	0.0109073	2.60526	0.703673	-2.47468
AT4G11070	4.56877e-11	3.30665e-10	2.60249	3.66127	0.432208
AT5G55460	1.5882e-07	7.72359e-07	2.60244	2.48567	-0.600214
AT2G25950	1.20005e-28	2.84386e-27	2.60085	5.1647	1.94035
AT2G21850	3.22971e-11	2.37876e-10	2.60012	3.37954	0.188282
AT5G38780	1.83574e-08	9.96902e-08	2.59724	2.8775	-0.201664
AT1G01640	3.74657e-06	1.51924e-05	2.59406	2.08759	-0.972183
AT1G05310	0.000674867	0.00188932	2.59193	1.46506	-1.60021
AT5G49320	0.00272198	0.00674387	2.58971	0.535946	-2.25229
AT2G39920	0.00291254	0.00716123	2.58463	1.55557	-1.47468
AT5G47250	1.80754e-10	1.23199e-09	2.58102	2.94231	-0.152755
AT4G14723	2.16378e-07	1.03249e-06	2.57391	3.17901	-0.0152514
AT2G27200	3.43632e-14	3.26173e-13	2.57103	4.08421	0.917634
AT4G38932	3.07865e-21	4.83743e-20	2.5702	6.4286	3.23498
AT1G60630	1.15669e-14	1.14057e-13	2.5684	4.85985	1.69524
AT4G21380	2.20244e-05	7.96774e-05	2.56562	2.84995	-0.252291
AT1G74400	1.71215e-06	7.27842e-06	2.56476	2.08083	-0.972183
AT1G24095	2.57185e-09	1.55054e-08	2.56414	2.78906	-0.304758
AT4G11990	3.08949e-20	4.51183e-19	2.56131	3.94231	0.747709
AT1G67300	1.0809e-34	3.34344e-33	2.55832	5.84995	2.63384
AT1G13990	2.15733e-21	3.42696e-20	2.55795	5.10184	1.95158
AT2G28210	8.33284e-05	0.000275656	2.5562	1.52603	-1.47468
AT1G22370	4.1288e-08	2.15784e-07	2.55594	4.23182	1.06964
AT5G24205	2.2242e-06	9.31048e-06	2.55137	2.25901	-0.811718
AT5G06330	0.000134457	0.000429614	2.5494	1.46506	-1.47468
AT1G09833	0.000209558	0.000645452	2.54871	1.53595	-1.35921
AT1G30510	1.53084e-30	3.94683e-29	2.54795	6.64275	3.42417
AT4G34950	7.80452e-22	1.2726e-20	2.54636	5.81932	2.62685
AT1G11125	3.78649e-11	2.76568e-10	2.54358	3.62457	0.494943
AT4G24265	8.70148e-06	3.35234e-05	2.54258	2.06037	-0.88972
AT3G18715	0.00653138	0.0149721	2.54185	0.41221	-2.25229
AT2G33000	0.00366323	0.00882978	2.54181	1.1663	-1.88972
AT2G29500	4.78226e-08	2.47735e-07	2.54174	5.32412	2.13018
AT3G23290	5.33149e-40	2.08368e-38	2.53972	6.3591	3.14003
AT1G52580	0.0099944	0.0219344	2.53919	0.127481	-2.47468
AT5G01940	7.48508e-09	4.27208e-08	2.53837	2.63152	-0.474683
AT4G32540	8.7664e-06	3.37471e-05	2.53551	1.82185	-1.15275
AT4G03965	0.000476455	0.0013716	2.53446	1.06037	-1.73772
AT5G23530	5.12268e-34	1.53257e-32	2.53334	6.25826	3.11528
AT1G54160	1.53135e-09	9.47839e-09	2.53145	3.21957	0.11028
AT5G20150	1.27681e-05	4.79818e-05	2.52909	5.35595	2.37498
AT2G09400	1.98405e-06	8.36495e-06	2.52572	2.00433	-1.15275
AT5G03495	7.75625e-05	0.000257864	2.52523	1.46506	-1.47468
AT5G66830	0.00400354	0.00957319	2.52479	0.721161	-2.05965
AT3G15500	0.000189378	0.000588153	2.5233	1.82185	-1.25229
AT1G25277	8.62616e-08	4.32837e-07	2.51448	2.44941	-0.536084
AT1G33612	9.99413e-06	3.8163e-05	2.50998	1.93858	-1.05965
AT5G42780	8.53872e-15	8.49456e-14	2.50969	3.93858	0.822998
AT5G56310	1.81213e-06	7.67955e-06	2.50699	2.531	-0.474683
AT2G33480	1.76339e-15	1.8382e-14	2.5056	6.18572	3.08501
AT4G37530	5.36433e-09	3.11658e-08	2.50542	4.88722	1.78584
AT5G04005	0.00451195	0.010679	2.50414	0.41221	-2.47468
AT1G47840	2.82647e-17	3.38489e-16	2.50381	3.94975	0.798336
AT5G22290	9.5244e-18	1.18499e-16	2.50375	5.98365	2.86517
AT4G01200	7.98756e-12	6.24546e-11	2.50281	3.63614	0.555064
AT5G51750	2.35404e-41	9.79047e-40	2.50241	8.21774	5.07735
AT5G01120	1.83887e-09	1.12741e-08	2.50137	2.72983	-0.304758
AT3G49120	2.25885e-19	3.09674e-18	2.501	7.28699	4.16436
AT1G64260	6.84267e-06	2.67897e-05	2.50072	1.78906	-1.15275
AT1G67770	0.0108274	0.0235692	2.49614	0.127481	-2.47468
AT3G20395	1.82753e-21	2.91245e-20	2.49525	5.54211	2.37498
AT3G10150	0.0017446	0.00448763	2.4943	1.03262	-1.88972
AT2G26440	1.40802e-20	2.10824e-19	2.49356	6.73763	3.61278
AT1G08320	1.92679e-09	1.17896e-08	2.49168	3.43888	0.399786
AT2G29090	5.64422e-06	2.23499e-05	2.49153	3.97548	0.871092
AT2G15890	1.63294e-07	7.92242e-07	2.48881	7.48599	4.26678
AT3G10000	1.63212e-13	1.47471e-12	2.48717	3.70147	0.61278
AT2G18120	3.72634e-14	3.52477e-13	2.4843	3.37954	0.262283
AT3G08770	3.0226e-42	1.31464e-40	2.48286	8.70498	5.56241
AT5G47330	6.16863e-09	3.55784e-08	2.48205	4.02736	0.894551
AT1G26960	2.58757e-17	3.11209e-16	2.4809	5.04048	1.96272
AT1G28230	3.95999e-06	1.60103e-05	2.48056	3.6882	0.584211
AT2G41300	0.000911763	0.00248032	2.48048	1.1663	-1.73772
AT1G79103	0.00346912	0.00839558	2.48	0.738438	-2.05965
AT1G20620	1.31221e-24	2.51578e-23	2.47945	12.233	9.05938
AT4G34810	0.00151374	0.00393951	2.47825	1.70367	-1.25229
AT3G21090	3.69105e-22	6.16143e-21	2.4782	6.49492	3.37081
AT4G21480	2.60161e-11	1.94053e-10	2.47707	3.55314	0.525317
AT1G08290	4.27006e-06	1.71737e-05	2.47603	2.54088	-0.474683
AT1G17090	2.49453e-06	1.03768e-05	2.47555	2.46506	-0.536084
AT1G14170	9.43858e-30	2.338e-28	2.47286	5.25601	2.16917
AT3G44770	2.50917e-07	1.18536e-06	2.47225	2.21649	-0.737717
AT3G26480	8.26394e-06	3.19678e-05	2.47212	2.59405	-0.304758
AT1G31320	3.48769e-24	6.49575e-23	2.47196	4.66918	1.55506
AT1G46264	2.31482e-09	1.40314e-08	2.47013	4.73629	1.70854
AT4G36910	0	0	2.4699	6.78855	3.68182
AT3G54150	0.00031823	0.000944487	2.46712	2.71681	-0.304758
AT3G19710	7.8118e-10	5.0063e-09	2.46588	6.76582	3.60213
AT4G21550	3.13213e-09	1.8682e-08	2.46504	2.68597	-0.304758
AT3G63210	3.66798e-07	1.69889e-06	2.46429	6.15509	2.94598
AT5G38020	6.69455e-10	4.32406e-09	2.4639	4.4946	1.46392
AT5G33290	3.98963e-08	2.09095e-07	2.46348	3.70147	0.640794
AT2G24945	3.7441e-15	3.81886e-14	2.46324	3.98093	0.917634
AT3G51060	1.86906e-19	2.5767e-18	2.46262	4.55314	1.43221
AT3G18260	0.00361847	0.00873385	2.46258	0.975478	-1.88972
AT1G69870	1.59313e-12	1.32164e-11	2.45955	7.65218	4.63732
AT5G15840	8.41003e-06	3.24869e-05	2.45903	2.35735	-0.536084
AT3G21420	1.88091e-09	1.15203e-08	2.45732	4.58453	1.51021
AT2G34240	0.0232218	0.0466406	2.4568	0.101009	-2.47468
AT4G18930	1.19152e-14	1.17303e-13	2.45636	6.24472	3.14981
AT1G01660	0.00558421	0.0129651	2.45558	0.805553	-1.88972
AT3G62780	0.000580819	0.00164378	2.45466	1.24094	-1.60021
AT1G03470	4.8793e-35	1.53826e-33	2.45197	5.04656	1.95158
AT4G01910	1.30846e-08	7.22922e-08	2.45117	2.84597	-0.201664
AT1G53035	1.1525e-06	5.01803e-06	2.44777	3.0079	-0.0152514
AT3G07120	7.04694e-07	3.149e-06	2.44765	2.12748	-0.88972
AT3G26290	5.16063e-07	2.34914e-06	2.44464	7.01501	3.84424
AT3G25620	5.60907e-10	3.64686e-09	2.44427	2.73844	-0.252291
AT4G02670	2.97884e-07	1.3936e-06	2.4442	2.43888	-0.536084
AT5G25770	2.4699e-18	3.19568e-17	2.44231	5.05002	1.98475
AT2G24030	6.55105e-05	0.000220175	2.44097	1.49587	-1.35921
AT4G16260	4.16835e-06	1.67948e-05	2.44006	4.1242	1.04888
AT3G61490	2.02588e-17	2.45963e-16	2.43926	5.71244	2.68855
AT4G37520	7.00465e-15	7.00806e-14	2.43873	6.83547	3.73477
AT3G42670	2.33152e-17	2.81405e-16	2.43746	5.09347	1.95158
AT2G31390	3.14284e-34	9.52992e-33	2.43743	7.55451	4.44617
AT3G59820	5.84725e-28	1.3343e-26	2.43681	6.32662	3.21182
AT2G22780	0	0	2.43601	8.27325	5.21415
AT5G03085	0.0176036	0.0363133	2.43505	0.127481	-2.73772
AT2G37530	3.83211e-05	0.000133646	2.4349	1.85392	-1.25229
AT1G71250	0.000832959	0.0022859	2.43328	1.6499	-1.25229
AT3G47840	1.80783e-05	6.63968e-05	2.43215	1.68597	-1.15275
AT4G06746	0.0237479	0.0475809	2.43033	1.49587	-1.47468
AT2G40840	9.8113e-12	7.59666e-11	2.42943	8.38692	5.33375
AT1G64660	7.64936e-09	4.35776e-08	2.42917	6.02031	3.03839
AT3G05620	0.00397254	0.00950646	2.42773	0.931084	-2.05965
AT5G55370	0.0186243	0.0381981	2.42772	0.253012	-2.47468
AT5G25370	0.00634523	0.0145671	2.42756	0.931084	-1.88972
AT2G34220	0.0225826	0.0454755	2.42747	0.0465608	-2.47468
AT5G17490	1.15185e-06	5.01607e-06	2.42597	6.17187	3.12523
AT1G64890	1.20711e-13	1.10202e-12	2.42553	3.61291	0.525317
AT5G16450	6.54185e-25	1.27331e-23	2.42389	5.15187	2.0901
AT3G42180	0.000552909	0.00157348	2.42245	1.88528	-1.05965
AT2G03110	0.000107627	0.000349141	2.42128	1.46506	-1.35921
AT1G14687	1.61544e-16	1.81788e-15	2.42109	4.2901	1.26228
AT4G17260	1.51483e-24	2.88239e-23	2.41724	5.97866	2.88872
AT5G42860	5.30968e-08	2.73619e-07	2.41678	3.66127	0.668275
AT4G11543	0.0190586	0.0390141	2.41528	0.0465608	-2.73772
AT1G33615	2.55398e-15	2.63224e-14	2.41252	4.05348	1.02782
AT5G02200	5.93608e-11	4.25373e-10	2.41071	4.69042	1.72171
AT1G10690	5.92971e-06	2.3439e-05	2.41051	2.24699	-0.667328
AT2G40340	0.00265536	0.00658943	2.40897	1.49587	-1.47468
AT1G61450	7.54179e-13	6.40766e-12	2.4084	3.62689	0.640794
AT1G44760	3.9311e-33	1.13074e-31	2.40838	7.30956	4.28687
AT4G30170	1.08673e-06	4.7518e-06	2.40723	4.35034	1.33267
AT1G21680	2.60765e-26	5.45502e-25	2.40483	7.6439	4.63732
AT5G58980	2.12462e-23	3.81008e-22	2.39961	4.85094	1.79834
AT1G23380	6.93666e-20	9.87822e-19	2.39774	5.62341	2.51778
AT4G39190	4.30429e-21	6.69914e-20	2.39632	4.63844	1.61278
AT2G29420	5.15226e-09	2.99938e-08	2.39441	7.8136	4.83669
AT1G35730	0.00138985	0.00364673	2.39319	0.975478	-1.88972
AT5G08000	1.53536e-20	2.28973e-19	2.39315	6.70861	3.73152
AT1G27680	1.21175e-30	3.13401e-29	2.39173	6.07574	3.0225
AT3G56620	1.68564e-06	7.17067e-06	2.39067	2.2041	-0.737717
AT3G13610	0.00232564	0.00583708	2.3887	2.2041	-0.667328
AT5G63990	2.71227e-10	1.81566e-09	2.3881	3.81373	0.847245
AT4G32870	1.91902e-07	9.22494e-07	2.38759	2.56044	-0.359206
AT3G24810	7.80262e-11	5.53171e-10	2.38547	4.1615	1.06964
AT2G45360	7.52506e-06	2.93029e-05	2.38495	1.96083	-0.88972
AT5G62230	3.91792e-30	9.91439e-29	2.38468	5.92308	2.90614
AT4G09920	0.000133618	0.000427156	2.38424	1.42294	-1.35921
AT5G14960	0.000398042	0.00116355	2.38336	3.25	0.188282
AT1G22490	1.14534e-05	4.33523e-05	2.38306	2.17901	-0.667328
AT5G20550	0.000317037	0.000941059	2.38261	1.30032	-1.47468
AT4G27900	2.46086e-23	4.39705e-22	2.38169	5.56408	2.53281
AT5G23230	5.12628e-06	2.04139e-05	2.38033	2.05348	-0.88972
AT2G22920	1.93367e-09	1.18263e-08	2.38011	3.06722	0.149808
AT5G39850	5.5804e-21	8.60367e-20	2.3765	6.27944	3.24869
AT4G01480	1.04208e-10	7.30169e-10	2.37603	4.42427	1.47951
AT1G73680	6.9618e-17	8.07412e-16	2.3756	6.22838	3.23956
AT5G05410	1.96867e-15	2.04526e-14	2.37495	5.52042	2.56241
AT5G51570	1.77725e-23	3.20817e-22	2.37349	5.63326	2.62685
AT4G11720	0.0240758	0.0481439	2.37144	-0.0689164	-2.47468
AT3G05980	4.18485e-06	1.68558e-05	2.36951	2.67255	-0.252291
AT1G63380	0.00210732	0.00533977	2.36936	1.15348	-1.73772
AT4G25433	0.0123289	0.0264587	2.36878	0.516046	-2.25229
AT4G33280	7.13808e-05	0.000238634	2.36822	1.747	-1.05965
AT1G77270	8.03294e-38	2.84586e-36	2.36746	5.46376	2.44815
AT1G55210	7.42688e-44	3.48223e-42	2.36635	7.41053	4.41811
AT5G42200	4.35727e-13	3.77896e-12	2.36499	3.47024	0.494943
AT1G52710	9.77646e-30	2.41765e-28	2.36445	5.06893	2.0593
AT2G34850	0.0128674	0.0274899	2.36413	0.454645	-2.05965
AT1G73120	5.70074e-35	1.78807e-33	2.36371	6.54733	3.50641
AT2G31110	8.09332e-17	9.33367e-16	2.3622	4.90071	1.90614
AT2G46750	0.000130699	0.00041829	2.36203	2.30612	-0.600214
AT5G04200	3.73577e-05	0.000130582	2.36062	1.76397	-1.05965
AT1G60610	1.13573e-23	2.0791e-22	2.35901	5.12994	2.13018
AT1G17480	1.15423e-15	1.21763e-14	2.3588	4.05175	1.06964
AT1G35830	1.04393e-08	5.84703e-08	2.3584	3.36571	0.332672
AT2G08685	0.000292843	0.000874941	2.35747	1.28864	-1.60021
AT3G54363	2.28604e-07	1.08767e-06	2.35643	3.0256	0.0278174
AT5G23020	2.78178e-06	1.15018e-05	2.35635	4.70477	1.52532
AT2G29710	0.00322096	0.00785912	2.35585	1.08759	-1.73772
AT2G04500	0.00841387	0.0188008	2.35516	2.21031	-0.667328
AT5G59520	1.80544e-09	1.10857e-08	2.35436	3.56529	0.640794
AT5G36100	0.00819017	0.0183426	2.35405	0.649902	-1.88972
AT2G43620	1.66505e-05	6.14184e-05	2.35221	6.32304	3.43221
AT4G16600	0.00740247	0.0167552	2.34938	0.495868	-2.05965
AT1G10760	1.65595e-18	2.16416e-17	2.348	8.6583	5.6776
AT1G80830	9.86514e-42	4.18788e-40	2.34776	6.73279	3.72499
AT2G36490	1.14321e-40	4.62962e-39	2.3476	6.31838	3.32837
AT1G13600	1.84477e-06	7.80712e-06	2.34732	2.72983	-0.252291
AT4G02710	2.72377e-29	6.57498e-28	2.34705	5.4296	2.4402
AT2G37740	0.0208507	0.0423302	2.34683	0.300317	-2.25229
AT1G63020	9.72203e-20	1.37021e-18	2.34545	4.50977	1.49494
AT4G22235	0.000401519	0.00117274	2.34496	1.64074	-1.05965
AT1G68568	8.91564e-12	6.93151e-11	2.34343	3.48567	0.584211
AT2G41082	0.0215803	0.0436535	2.34264	-0.0391691	-2.73772
AT1G30840	1.33821e-05	5.00524e-05	2.34054	2.0256	-0.811718
AT5G15843	4.04702e-05	0.000140544	2.33777	2.09431	-0.667328
AT1G19630	9.08271e-07	4.00779e-06	2.33755	2.43888	-0.415789
AT1G62790	8.4e-27	1.79691e-25	2.3357	7.11617	4.14248
AT3G15990	1.15856e-07	5.72239e-07	2.33551	3.32054	0.432208
AT3G20100	1.1221e-17	1.38975e-16	2.33541	6.7981	3.87109
AT1G58150	9.39916e-11	6.60742e-10	2.33385	3.00076	0.0696376
AT3G53235	1.56697e-05	5.80267e-05	2.3325	1.97548	-0.972183
AT1G78490	4.20944e-20	6.08959e-19	2.33238	6.37299	3.41203
AT2G08340	1.40834e-08	7.74369e-08	2.32902	7.41086	4.50641
AT2G37200	2.94711e-33	8.55705e-32	2.32841	5.78491	2.8291
AT3G63215	1.827e-05	6.70209e-05	2.32738	4.10268	1.02782
AT5G49630	3.92665e-25	7.73456e-24	2.32617	6.0256	3.04364
AT5G44350	6.46243e-08	3.29642e-07	2.32512	3.35455	0.432208
AT5G19600	1.03568e-15	1.0968e-14	2.32381	5.00255	2.01717
AT4G31355	0.010809	0.0235334	2.32302	0.649902	-2.05965
AT1G20923	0.0103261	0.022602	2.32227	0.555574	-2.05965
AT4G32290	1.30542e-20	1.95988e-19	2.31895	6.02252	3.0901
AT1G12211	5.55637e-12	4.399e-11	2.31484	3.35175	0.432208
AT2G33815	4.44838e-07	2.04039e-06	2.31376	2.65446	-0.252291
AT1G11580	2.95251e-11	2.18505e-10	2.31158	7.7486	4.7827
AT5G21105	0	0	2.31017	8.69173	5.76053
AT3G60670	6.70171e-10	4.32755e-09	2.30963	2.92355	0.0278174
AT4G36920	8.25156e-17	9.50725e-16	2.30957	6.18414	3.23037
AT1G28050	2.11119e-11	1.58917e-10	2.30569	5.68931	2.74125
AT1G47960	8.92569e-14	8.21871e-13	2.30333	4.1647	1.24414
AT5G65030	0.000143081	0.000454808	2.30277	1.63152	-1.25229
AT5G18130	3.49034e-16	3.82802e-15	2.30237	4.57854	1.62685
AT1G63390	0.00676614	0.0154542	2.30001	0.721161	-2.05965
AT2G23040	6.23164e-10	4.03778e-09	2.29807	3.25	0.366619
AT1G58590	6.13658e-18	7.74449e-17	2.29767	4.37954	1.44815
AT3G05390	0.0202001	0.0411318	2.29686	0.228764	-2.25229
AT1G59640	3.02811e-08	1.60582e-07	2.29494	3.86968	0.984749
AT5G23575	1.05483e-27	2.37839e-26	2.29483	6.62718	3.68182
AT5G50010	4.08967e-08	2.14064e-07	2.29418	3.77657	0.798336
AT1G62580	0.000575551	0.00163094	2.29378	1.04656	-1.60021
AT1G54100	1.72172e-15	1.79627e-14	2.29349	8.10163	5.21065
AT1G07260	2.85274e-14	2.72489e-13	2.2931	4.43491	1.51021
AT2G01730	9.30453e-05	0.000305647	2.29112	1.57494	-1.15275
AT3G61090	0.000119334	0.000384386	2.29047	1.51605	-1.35921
AT1G65790	0.010733	0.0233804	2.28723	0.721161	-2.05965
AT4G33700	6.07955e-40	2.37228e-38	2.28622	5.79991	2.88287
AT4G28556	5.72218e-07	2.58754e-06	2.28504	2.21031	-0.600214
AT3G27300	4.48416e-44	2.14259e-42	2.28478	6.89422	3.95716
AT2G14100	0.0107317	0.0233795	2.28109	0.946034	-1.60021
AT5G10300	0.000193764	0.000600333	2.27963	4.02912	1.18828
AT2G47260	7.40784e-16	7.93716e-15	2.27949	4.07574	1.14981
AT5G13680	0.0055756	0.0129499	2.27917	0.821854	-1.73772
AT5G07990	9.19025e-07	4.05161e-06	2.27819	4.62225	1.81072
AT5G23010	3.442e-09	2.04757e-08	2.27805	8.12748	5.10275
AT4G18020	6.92322e-32	1.89615e-30	2.27745	7.82185	4.91046
AT1G72490	0.00337354	0.00819165	2.27651	1.79733	-0.88972
AT1G68470	3.82733e-07	1.7687e-06	2.27575	2.63152	-0.152755
AT1G71960	1.83538e-13	1.64869e-12	2.2749	5.48375	2.59857
AT5G48412	1.1266e-18	1.48975e-17	2.27391	6.00567	3.12026
AT3G06035	7.61747e-10	4.88813e-09	2.27294	4.74166	1.90614
AT4G25707	4.50283e-13	3.8956e-12	2.27258	3.41221	0.525317
AT1G64170	8.32284e-05	0.000275363	2.27134	4.52852	1.54027
AT1G35320	1.28442e-33	3.77386e-32	2.27092	5.48503	2.57698
AT2G32160	0.00591306	0.0136603	2.27064	1.55557	-1.15275
AT1G51960	0.00483013	0.011373	2.26976	1.1663	-1.60021
AT3G23790	3.52962e-33	1.02003e-31	2.26834	5.44415	2.51778
AT1G64080	4.32595e-12	3.45711e-11	2.26827	5.10101	2.27127
AT1G32860	5.32558e-12	4.22307e-11	2.26721	4.99538	2.06964
AT3G59010	0.00510254	0.0119561	2.26683	1.39052	-1.35921
AT2G05630	1.40886e-17	1.73272e-16	2.26654	4.46765	1.55506
AT2G03020	7.86957e-06	3.05333e-05	2.26577	2.14054	-0.600214
AT5G63810	5.4621e-30	1.36404e-28	2.26515	7.21976	4.30668
AT4G07895	0.00218308	0.00550847	2.26242	0.837974	-1.73772
AT5G03460	4.95025e-31	1.31342e-29	2.26233	6.81932	3.91763
AT1G78970	2.25037e-09	1.36642e-08	2.2613	6.81957	3.94598
AT1G09650	7.05247e-05	0.000235932	2.26066	2.03262	-0.737717
AT5G04750	0	0	2.25958	7.28018	4.37081
AT3G63280	3.80846e-11	2.7809e-10	2.25887	3.32626	0.463916
AT4G16750	4.77545e-05	0.000163853	2.25803	2.90836	0.0696376
AT1G72800	1.30812e-06	5.65259e-06	2.25698	3.65673	0.847245
AT5G47160	8.07588e-05	0.000267791	2.25561	1.98998	-0.811718
AT5G48670	0.00107903	0.00289189	2.25546	1.12748	-1.47468
AT3G58570	1.96279e-31	5.2875e-30	2.24983	6.11306	3.20714
AT1G08733	0.000711473	0.00198032	2.24931	1.72116	-1.05965
AT5G18710	0.0117478	0.025336	2.2489	0.433584	-2.05965
AT5G27600	2.65491e-26	5.54916e-25	2.24807	6.73144	3.85623
AT2G05075	1.10686e-08	6.17846e-08	2.24602	2.98275	0.149808
AT5G02575	1.4379e-05	5.3545e-05	2.24512	1.95345	-0.737717
AT1G29690	2.91586e-21	4.59337e-20	2.24263	6.18335	3.34123
AT2G47010	7.80641e-12	6.1077e-11	2.24119	6.07744	3.2802
AT5G62200	9.87796e-17	1.13281e-15	2.2407	5.47283	2.64771
AT2G01540	1.93682e-23	3.4809e-22	2.24029	4.56044	1.68182
AT3G54780	3.3672e-10	2.23289e-09	2.24023	2.92355	0.0696376
AT5G28650	0.00276538	0.00684039	2.23939	1.36849	-1.35921
AT4G10630	6.48829e-18	8.15074e-17	2.23872	4.01678	1.16917
AT5G46230	1.27093e-09	7.9363e-09	2.23777	3.66353	0.871092
AT5G53880	1.47709e-30	3.81225e-29	2.23698	7.45677	4.54769
AT1G60060	4.18784e-09	2.47155e-08	2.23642	4.1583	1.2802
AT5G45780	4.01745e-26	8.31241e-25	2.23583	5.33338	2.44815
AT1G66410	1.31301e-24	2.51578e-23	2.23507	8.28533	5.40286
AT2G38860	1.773e-14	1.72753e-13	2.2342	6.3556	3.5026
AT3G47950	1.23781e-12	1.03524e-11	2.23379	3.68151	0.822998
AT3G62430	0.000848007	0.00232228	2.23169	1.35735	-1.35921
AT4G36430	7.25201e-05	0.000242212	2.23065	2.91217	0.149808
AT4G14716	3.97195e-39	1.47954e-37	2.22997	6.62021	3.74125
AT3G03702	0.0132095	0.0281426	2.22993	0.204102	-2.25229
AT5G06620	2.59347e-10	1.74138e-09	2.22858	3.18217	0.366619
AT4G17800	1.79432e-13	1.61358e-12	2.22639	4.21031	1.31539
AT1G11070	3.45494e-12	2.7891e-11	2.2218	4.98456	2.04888
AT5G06839	3.73959e-05	0.000130682	2.21812	1.88528	-0.811718
AT1G65690	4.01457e-06	1.62177e-05	2.21735	2.93484	0.11028
AT5G11530	0	0	2.21599	7.06615	4.19538
AT1G75090	9.73553e-15	9.65397e-14	2.2154	3.82185	0.940355
AT1G18320	0.00047757	0.00137448	2.21462	1.33481	-1.35921
AT2G42200	6.53534e-15	6.55184e-14	2.21443	4.08759	1.20714
AT2G33810	5.21272e-07	2.3711e-06	2.21248	2.659	-0.201664
AT1G09220	3.7603e-06	1.52455e-05	2.21156	2.12748	-0.600214
AT4G16210	4.05566e-36	1.33501e-34	2.21098	6.1607	3.31973
AT1G58410	3.3864e-07	1.57469e-06	2.20987	2.96817	0.11028
AT5G51580	0.00219409	0.00553173	2.20977	0.805553	-1.73772
AT4G34590	1.56999e-34	4.81398e-33	2.20643	5.92685	3.07478
AT1G05560	2.99062e-12	2.42539e-11	2.20584	7.6556	4.88726
AT1G05562	2.99062e-12	2.42539e-11	2.20584	7.6556	4.88726
AT5G47990	0.000168255	0.000528211	2.20054	2.89687	0.149808
AT3G19700	7.70404e-06	2.99477e-05	2.20028	4.59997	1.72171
AT4G28170	0.018858	0.0386419	2.19958	0.179011	-2.25229
AT5G61370	1.53553e-09	9.50181e-09	2.19873	3.18847	0.366619
AT1G27630	2.63569e-14	2.53105e-13	2.19708	6.06765	3.19302
AT1G11220	1.98251e-08	1.07377e-07	2.19635	3.93296	1.16917
AT3G25190	4.34094e-10	2.85477e-09	2.19624	5.2041	2.25324
AT5G42850	2.20219e-39	8.40654e-38	2.19569	6.73978	3.92335
AT2G24440	3.06817e-17	3.65833e-16	2.19429	4.02384	1.18828
AT3G61970	0.000164555	0.00051741	2.19332	3.77239	0.917634
AT3G17820	1.3428e-32	3.76994e-31	2.19316	7.86305	5.05149
AT5G42825	3.3166e-16	3.64234e-15	2.19218	5.99628	3.19302
AT4G08770	0.000336815	0.000995326	2.19196	3.55801	0.721714
AT5G51790	1.26122e-05	4.74319e-05	2.19147	3.92544	1.11028
AT5G02350	0.0142181	0.0300239	2.1902	0.721161	-1.88972
AT5G54800	0	0	2.18585	6.49301	3.66828
AT5G17430	0.012755	0.0272758	2.18527	0.516046	-1.88972
AT1G74458	0.000378471	0.00111109	2.18237	1.97548	-0.811718
AT1G18100	2.61613e-17	3.1437e-16	2.18172	5.13891	2.2802
AT5G53740	0.0208522	0.0423302	2.18114	0.685971	-1.88972
AT2G21770	1.12838e-06	4.92342e-06	2.18056	2.48055	-0.201664
AT5G45850	0.00180731	0.00463633	2.18047	1.82185	-0.88972
AT1G66620	1.20222e-19	1.6838e-18	2.18024	4.6748	1.85922
AT2G01200	6.26276e-15	6.28881e-14	2.18017	3.66127	0.847245
AT2G01610	6.48028e-08	3.30415e-07	2.17971	3.48823	0.773245
AT1G05163	1.92084e-08	1.04151e-07	2.17965	4.90071	2.06964
AT4G30975	7.96143e-07	3.53392e-06	2.1757	3.31766	0.555064
AT2G45210	3.15735e-11	2.32756e-10	2.17551	3.55314	0.773245
AT3G60640	7.18785e-21	1.09993e-19	2.17486	4.45726	1.6546
AT1G69510	0	0	2.17464	7.6237	4.80144
AT1G68360	0.0130572	0.0278615	2.17346	1.63152	-0.972183
AT3G61113	0.00268892	0.00666868	2.17249	1.6499	-0.972183
AT4G21610	2.73013e-13	2.40505e-12	2.1712	4.52479	1.73477
AT4G34510	9.20632e-06	3.53246e-05	2.16993	2.0256	-0.737717
AT2G20550	5.39348e-10	3.50947e-09	2.16753	3.17584	0.399786
AT5G37600	4.51367e-38	1.62005e-36	2.16587	7.57554	4.75894
AT1G53060	1.29965e-10	8.99132e-10	2.16263	3.28864	0.494943
AT5G59340	3.52939e-12	2.84361e-11	2.16156	3.81169	0.984749
AT1G48605	1.82372e-06	7.72467e-06	2.1608	2.19161	-0.474683
AT3G62920	8.04432e-09	4.56586e-08	2.1604	2.81373	0.0696376
AT1G21770	6.47051e-18	8.13256e-17	2.15958	7.28184	4.514
AT2G01660	2.78587e-12	2.26756e-11	2.15957	4.19004	1.43221
AT4G27480	3.6048e-08	1.89733e-07	2.15856	3.24699	0.432208
AT2G25000	4.47265e-08	2.32556e-07	2.158	4.03961	1.31539
AT3G15270	3.34166e-05	0.000117507	2.15788	2.0256	-0.600214
AT5G35760	0.000116176	0.000374852	2.15712	2.00433	-0.737717
AT3G29250	1.72727e-05	6.35804e-05	2.15537	2.77239	0.0696376
AT5G61610	3.83565e-06	1.55331e-05	2.15508	2.45465	-0.252291
AT2G30370	0.000106221	0.000344855	2.15495	2.63614	-0.0596454
[truncated: 3,511 more rows]

## Sheet: cs-S-M vs S-M Down
		DESeq values are shown
ID	P-value	FDR	Log2 Fold Change	cs-S-M	S-M
AT2G26250	7.92078e-07	3.51714e-06	-0.611538	8.47032	8.43696
AT5G27470	3.6404e-07	1.6877e-06	-0.61252	6.77683	6.74731
AT5G08590	2.89457e-06	1.19321e-05	-0.61263	5.99897	5.94878
AT3G16260	0.000169696	0.00053233	-0.612699	5.13891	5.07863
AT4G10180	0.0014613	0.00381428	-0.612862	5.29156	5.23037
AT5G05210	0.00305849	0.00748644	-0.613973	5.64304	5.5797
AT1G47740	0.00183084	0.00469083	-0.613997	5.39052	5.3455
AT2G20625	0.0015003	0.00390778	-0.614016	5.87115	5.85996
AT5G08200	0.00125833	0.00332968	-0.614139	3.93671	3.89455
AT1G79340	3.18761e-06	1.30526e-05	-0.614201	6.83446	6.80299
AT3G02220	3.07839e-05	0.000108777	-0.614295	5.68708	5.63819
AT1G07640	0.00115839	0.00308611	-0.614564	3.82994	3.78584
AT3G06930	0.000163485	0.000514521	-0.615046	5.04396	4.97927
AT5G25630	0.000136701	0.000436331	-0.615313	6.4402	6.39053
AT2G33220	1.83839e-07	8.85808e-07	-0.615704	5.94603	5.90902
AT5G20360	0.00279832	0.0069156	-0.615733	4.45465	4.43821
AT3G63500	0.000452351	0.00130694	-0.615882	6.5041	6.46588
AT1G48460	0.00165338	0.00427217	-0.616056	4.2041	4.13757
AT5G65430	1.23018e-05	4.63495e-05	-0.616203	7.11451	7.10934
AT1G72560	0.00129885	0.00342747	-0.616562	4.43491	4.40388
AT2G31790	0.00026028	0.000786333	-0.616802	5.85292	5.81149
AT1G59620	0.0169451	0.0351434	-0.616912	3.77866	3.74771
AT2G33330	0.0042132	0.0100317	-0.616945	5.25826	5.20127
AT2G44060	1.81708e-06	7.69923e-06	-0.617186	7.78712	7.77581
AT5G47110	2.72773e-05	9.71395e-05	-0.617254	8.42935	8.38912
AT1G61740	5.06621e-05	0.00017301	-0.617701	6.54487	6.53934
AT3G15880	0.000118382	0.000381517	-0.617843	6.06594	6.03443
AT2G20130	0.000852226	0.00233281	-0.618894	3.76608	3.75734
AT5G63790	0.000382558	0.00112237	-0.618912	6.40344	6.39568
AT1G32410	0.00019814	0.000612891	-0.619835	4.33196	4.28465
AT1G09053	0.00389244	0.0093335	-0.620282	3.6703	3.65803
AT5G52530	1.36386e-06	5.87594e-06	-0.62035	5.95067	5.9162
AT4G33650	1.17457e-05	4.43901e-05	-0.620412	4.93484	4.90036
AT3G54190	8.91478e-07	3.93721e-06	-0.620521	5.51792	5.47174
AT3G52940	0.00159766	0.0041408	-0.620564	4.59523	4.56606
AT2G20490	0.000807729	0.00222162	-0.62076	5.07063	5.01583
AT1G34220	0.00233578	0.00585957	-0.62081	4.49841	4.47368
AT2G39480	0.00100279	0.00270554	-0.621203	4.97639	4.92335
AT3G13720	0.0243423	0.0486254	-0.621428	5.14459	5.18234
AT1G17840	1.9618e-05	7.1582e-05	-0.621586	7.01434	6.99733
AT4G27390	0.0149297	0.0313759	-0.621693	3.93671	3.90614
AT1G12440	0.000365417	0.00107495	-0.621745	6.4286	6.39671
AT1G72550	7.44772e-07	3.319e-06	-0.622023	6.20566	6.16556
AT2G37555	0.00423461	0.0100787	-0.622398	4.86477	4.85324
AT5G13730	0.019631	0.0400702	-0.622713	4.38092	4.31539
AT1G16270	0.00174517	0.00448862	-0.622754	5.02472	4.96688
AT2G18730	0.000257006	0.000777013	-0.62327	5.00076	5.0024
AT1G32150	0.000633605	0.00178273	-0.623483	4.1599	4.15952
AT1G58440	0.00190052	0.00485421	-0.624211	5.48759	5.51589
AT1G28510	0.000965606	0.00261454	-0.624224	4.12255	4.09264
AT3G45630	0.000189479	0.000588179	-0.624734	5.24094	5.20245
AT2G25480	0.000489727	0.00140635	-0.624779	4.88334	4.83214
AT1G08190	2.15751e-05	7.81898e-05	-0.624914	6.5574	6.54953
AT4G30260	4.93138e-05	0.00016878	-0.625266	5.21803	5.20362
AT3G29390	0.000248716	0.000753988	-0.625439	5.48567	5.44617
AT2G43110	0.00526907	0.0123077	-0.62617	4.32626	4.24185
AT1G74260	4.20193e-06	1.69218e-05	-0.626177	6.76476	6.72622
AT2G46320	0.000679262	0.00189968	-0.626308	3.54579	3.53281
AT3G28430	0.000212742	0.000654113	-0.626355	3.99358	3.95716
AT1G73390	0.000123716	0.000397408	-0.627929	4.43226	4.41406
AT5G43470	8.0732e-05	0.000267751	-0.628883	5.57434	5.51778
AT1G55325	0.00126685	0.00335042	-0.629618	5.08421	5.01984
AT1G08720	0.0150592	0.0316345	-0.629747	4.45203	4.42417
AT2G41720	1.26082e-05	4.74243e-05	-0.630182	5.64762	5.61543
AT5G23900	9.41259e-08	4.70095e-07	-0.630602	7.43076	7.41203
AT1G79590	0.000129377	0.000414242	-0.630693	4.47798	4.43621
AT2G42070	7.64607e-05	0.000254511	-0.630696	4.91027	4.87699
AT5G04590	4.79666e-09	2.80531e-08	-0.631157	8.35096	8.32999
AT1G12140	0.000898876	0.00244824	-0.631324	4.33623	4.34337
AT3G27320	0.000125974	0.000403923	-0.631539	4.5173	4.47757
AT2G45950	0.000447519	0.00129481	-0.631604	4.41086	4.38744
AT4G24800	0.0184059	0.03781	-0.631696	6.5461	6.50021
AT5G13710	2.55453e-06	1.06103e-05	-0.631703	7.07998	7.06899
AT2G20190	4.56453e-08	2.37205e-07	-0.63174	6.29376	6.27519
AT1G15780	5.9418e-05	0.000200767	-0.632007	5.40817	5.35715
AT3G07770	0.000574143	0.00162751	-0.632201	6.637	6.5729
AT2G25800	0.00122744	0.00325458	-0.632459	5.50977	5.5026
AT5G02450	1.3778e-07	6.74033e-07	-0.632501	7.78829	7.78898
AT5G23210	0.0120939	0.0260044	-0.632687	5.59642	5.60924
AT4G32700	0.00653044	0.0149714	-0.633237	3.57734	3.53281
AT3G24590	7.73397e-06	3.00451e-05	-0.634702	5.23182	5.20714
AT1G69935	0.000101047	0.000329437	-0.634926	4.39324	4.37707
AT1G11720	1.54328e-05	5.72181e-05	-0.634937	6.0278	6.01717
AT1G12244	0.0048003	0.0113093	-0.63515	3.11431	3.10023
AT5G09820	0.00235116	0.00589455	-0.635266	3.65673	3.66145
AT1G76670	5.58036e-05	0.000189334	-0.635839	6.49078	6.50593
AT3G57190	0.00418463	0.00997038	-0.63629	4.03087	3.98748
AT5G16160	0.00546023	0.0127096	-0.636519	3.2041	3.15952
AT2G15290	2.62545e-09	1.58054e-08	-0.636713	6.52541	6.51589
AT3G13070	3.1257e-06	1.28183e-05	-0.636922	6.27093	6.23152
AT4G00810	3.57058e-10	2.36266e-09	-0.637151	7.04352	7.02317
AT2G35490	8.58558e-10	5.47937e-09	-0.637266	6.79991	6.78035
AT1G05610	4.11979e-06	1.66155e-05	-0.637358	6.73602	6.7213
AT3G57660	0.00528727	0.012349	-0.637404	5.44415	5.35715
AT4G35600	0.0104115	0.0227646	-0.637932	3.9292	3.97378
AT5G51150	0.000887634	0.00242084	-0.638296	4.85392	4.81687
AT5G16620	1.02117e-06	4.47946e-06	-0.639548	6.23866	6.24071
AT5G01815	0.0106719	0.0232679	-0.639583	4.07744	4.0567
AT1G14030	0.00323845	0.00789319	-0.639771	5.41019	5.34443
AT5G51070	0.00134781	0.00354207	-0.63985	6.34118	6.35926
AT2G26280	7.06122e-08	3.58567e-07	-0.640532	6.41086	6.39002
AT3G11397	4.4091e-05	0.000152067	-0.64057	4.30322	4.27798
AT1G68000	9.646e-05	0.00031562	-0.640729	4.60351	4.58961
AT3G16910	0.00127657	0.00337395	-0.640751	5.76081	5.78428
AT5G52560	5.27055e-05	0.000179466	-0.640875	4.8259	4.823
AT1G24706	1.70681e-07	8.25476e-07	-0.641068	5.59108	5.5815
AT5G11380	0.000216819	0.000665237	-0.64121	4.52479	4.51589
AT4G33680	1.16693e-09	7.32961e-09	-0.641686	6.94882	6.94773
AT2G32650	0.0112814	0.0244367	-0.641749	3.65218	3.6546
AT5G27240	0.00163338	0.00422538	-0.641922	3.31191	3.28465
AT1G60660	0.00502134	0.0117827	-0.642087	3.64074	3.63732
AT1G09193	0.000103429	0.000336336	-0.642351	7.79656	7.81917
AT5G49940	8.84241e-08	4.42696e-07	-0.642396	6.07871	6.08054
AT3G46010	0.00078387	0.00216227	-0.643708	6.71844	6.69691
AT5G27620	0.00962238	0.0211954	-0.644906	3.67704	3.6546
AT1G77300	5.25371e-06	2.08859e-05	-0.645418	5.31191	5.3012
AT3G10810	0.000245257	0.00074451	-0.645449	4.72007	4.72989
AT1G78100	0.00039876	0.00116537	-0.645771	5.23029	5.24185
AT4G35870	0.00190617	0.00486764	-0.646516	3.36293	3.37915
AT3G03860	2.41034e-05	8.65752e-05	-0.647018	4.99178	5.0051
AT1G15690	0.000110035	0.000356156	-0.647219	9.09269	9.1145
AT4G03410	0.0144456	0.0304651	-0.64734	3.62225	3.59499
AT5G64140	4.09356e-08	2.14222e-07	-0.647595	6.94882	6.95053
AT5G64390	7.06153e-08	3.58567e-07	-0.648026	7.75578	7.7669
AT1G60940	8.68693e-07	3.83934e-06	-0.64813	6.27723	6.26847
AT4G38100	2.59168e-06	1.07555e-05	-0.648201	5.22724	5.22576
AT1G31940	0.00546715	0.0127233	-0.648576	3.48823	3.47563
AT1G01610	1.05623e-05	4.01954e-05	-0.648756	6.46246	6.46441
AT1G06510	0.00242464	0.00606025	-0.64921	3.97183	3.99835
AT2G01480	0.00145575	0.00380102	-0.649296	4.0552	4.02782
AT3G26990	0.00207599	0.00526795	-0.649557	3.51855	3.53281
AT3G48990	0.0029269	0.00719367	-0.64957	8.26303	8.20656
AT4G08540	0.000404151	0.00117987	-0.64978	4.39324	4.36242
AT3G06950	0.000261635	0.00079004	-0.649893	3.89687	3.89455
AT3G58050	0.000563706	0.00160069	-0.649945	4.95345	4.93188
AT1G27430	0.00027529	0.000827416	-0.650144	5.17664	5.15589
AT4G13350	8.49003e-08	4.26702e-07	-0.650536	5.84796	5.86145
AT2G27600	8.78792e-08	4.40057e-07	-0.650772	6.62399	6.62948
AT4G05785	0.000876514	0.00239343	-0.650816	4.18375	4.18353
AT3G52250	0.000395953	0.00115786	-0.651134	5.47283	5.45408
AT1G60790	0.00840698	0.0187871	-0.651382	4.11596	4.16677
AT2G42490	1.18416e-06	5.14856e-06	-0.65183	6.52229	6.50403
AT1G22410	0.000281386	0.000843576	-0.651953	7.1629	7.21153
AT3G18520	0.000316726	0.000940248	-0.652149	4.92261	4.9162
AT1G22940	9.17141e-05	0.000301453	-0.652362	4.34189	4.34975
AT1G31500	0.000132897	0.000425016	-0.652694	4.05348	4.06706
AT5G18230	6.78042e-07	3.03541e-06	-0.652771	6.51448	6.52391
AT1G68580	0.000685316	0.00191487	-0.653295	5.79269	5.78428
AT5G15920	0.000126611	0.000405861	-0.653445	4.00433	3.99292
AT4G30996	0.00091939	0.00249887	-0.653558	5.19943	5.22228
AT4G23820	0.00323238	0.0078823	-0.653581	6.48247	6.50069
AT1G55800	9.87083e-06	3.77098e-05	-0.653611	4.88528	4.87404
AT1G44835	0.0002535	0.000767256	-0.653612	4.72766	4.75734
AT1G13960	0.000528315	0.00150784	-0.65457	3.84796	3.87993
AT5G20060	4.82686e-05	0.000165502	-0.654746	5.62979	5.63384
AT1G69270	0.000488326	0.00140266	-0.65479	3.99358	4.00913
AT4G12710	0.00209326	0.00530851	-0.655174	3.30612	3.31973
AT3G56370	0.000732525	0.00203363	-0.655461	6.19043	6.21473
AT2G45440	1.3545e-05	5.06155e-05	-0.655607	5.7486	5.76452
AT2G19760	2.07058e-07	9.8994e-07	-0.655629	6.57524	6.59678
AT1G70330	1.76746e-06	7.49799e-06	-0.655919	5.21956	5.23037
AT1G28250	0.000475629	0.00136954	-0.655975	3.38778	3.39568
AT5G50740	0.00597319	0.013785	-0.656003	5.05262	5.0554
AT2G36300	0.000481493	0.00138513	-0.656066	4.57012	4.57698
AT5G55040	0.000307238	0.00091462	-0.656216	6.01589	6.01115
AT1G06950	2.22547e-06	9.31422e-06	-0.657462	7.80619	7.79249
AT2G20990	2.44206e-05	8.76475e-05	-0.657871	7.54717	7.5729
AT4G22310	2.55809e-06	1.06233e-05	-0.658137	6.27944	6.28576
AT3G06500	0.0229165	0.0460613	-0.658452	5.84696	5.8161
AT3G17390	2.37882e-05	8.55681e-05	-0.658567	9.65211	9.64253
AT2G26730	0.000116846	0.000376866	-0.659148	5.76661	5.78192
AT5G61240	1.95081e-05	7.12229e-05	-0.659291	5.53162	5.55414
AT4G15760	0.00133418	0.00350888	-0.659307	5.86625	5.91405
AT3G51140	1.73622e-07	8.39208e-07	-0.659763	5.91693	5.91549
AT5G11880	1.80843e-06	7.66652e-06	-0.659884	6.27205	6.26735
AT3G18680	3.07923e-07	1.4381e-06	-0.659944	6.14985	6.17577
AT3G45210	0.0117865	0.0254032	-0.660266	3.63614	3.62686
AT1G78200	0.000202774	0.000626044	-0.660571	4.26647	4.27127
AT3G47370	2.33189e-06	9.7348e-06	-0.660585	6.81881	6.84348
AT2G43920	0.00793908	0.0178435	-0.660662	3.69927	3.67845
AT5G66730	0.000200859	0.000620677	-0.661162	5.49523	5.53001
AT5G45710	0.000727983	0.0020217	-0.661449	3.64304	3.66145
AT5G19460	0.00182182	0.00467161	-0.661504	4.0256	4.04626
AT3G06740	0.00871115	0.0194017	-0.66225	3.93671	3.90614
AT1G73920	0.000812705	0.00223405	-0.662561	6.04916	6.02184
AT1G10500	3.95281e-06	1.59865e-05	-0.66264	5.47991	5.49302
AT5G59850	2.50589e-06	1.04188e-05	-0.663384	7.62021	7.61631
AT5G04430	3.1288e-09	1.86667e-08	-0.66403	7.69706	7.71102
AT5G07370	9.69818e-05	0.000317032	-0.664218	5.08083	5.12026
AT2G31530	0.00353515	0.00854447	-0.664609	4.23486	4.24185
AT2G38025	1.01784e-05	3.88065e-05	-0.664766	4.79424	4.823
AT2G04530	0.00282513	0.00697137	-0.665041	4.19161	4.19302
AT1G02170	0.0103809	0.0227058	-0.665152	4.73198	4.77798
AT5G11430	0.000156157	0.000493379	-0.666193	4.26796	4.26003
AT1G23730	0.000216313	0.000663932	-0.666266	5.24094	5.21298
AT2G16070	0.00010121	0.000329848	-0.666842	4.74166	4.72989
AT3G63510	0.000387673	0.00113594	-0.666854	4.07574	4.08501
AT5G61420	0.0179919	0.0370337	-0.66795	4.93764	4.92762
AT1G63050	0.000526432	0.00150282	-0.668532	3.85392	3.84122
AT2G29570	0.00617405	0.0142139	-0.668541	4.61408	4.58601
AT3G62420	0.00396992	0.00950294	-0.668805	5.66974	5.66572
AT5G07270	0.000329768	0.000975672	-0.668898	4.55314	4.57879
AT2G01620	0.00742051	0.0167884	-0.668925	4.17426	4.21648
AT3G05200	0.0190637	0.039018	-0.668991	5.47024	5.49494
AT5G51120	4.95813e-08	2.56038e-07	-0.669051	5.99493	6.01316
AT3G61710	4.26596e-05	0.000147523	-0.669622	4.33338	4.34337
AT2G41890	0.000179839	0.000561216	-0.669654	4.60939	4.61455
AT1G36320	1.32392e-05	4.96081e-05	-0.669819	6.18059	6.20069
AT1G55490	2.40924e-07	1.14209e-06	-0.670173	9.26055	9.30695
AT4G10030	0.000787214	0.00217101	-0.670668	4.91408	4.91906
AT1G69010	0.000122346	0.000393419	-0.671078	4.29741	4.31756
AT3G60030	6.71033e-06	2.63092e-05	-0.671432	6.05736	6.06189
AT3G04550	0.012978	0.0277093	-0.671561	6.8099	6.82758
AT1G56190	0.000185701	0.000577752	-0.671693	7.69485	7.76113
AT4G10970	6.29268e-06	2.47703e-05	-0.672012	4.85787	4.88726
AT1G48630	4.19586e-07	1.9314e-06	-0.672109	7.20352	7.24185
AT5G03280	4.39446e-05	0.000151647	-0.672233	6.37091	6.38589
AT3G53920	0.000365705	0.00107553	-0.672731	5.38846	5.43121
AT5G27720	1.16962e-06	5.09077e-06	-0.673565	5.52167	5.53934
AT4G17560	0.000278696	0.000837041	-0.67392	7.25264	7.30613
AT1G17140	2.39568e-06	9.99093e-06	-0.674101	5.58273	5.62071
AT1G72700	0.00131853	0.00347142	-0.674248	4.64762	4.68519
AT2G42810	7.44895e-07	3.319e-06	-0.674312	5.79836	5.83062
AT4G26555	0.000211664	0.000651448	-0.674364	5.37541	5.37081
AT5G57990	1.06689e-05	4.0576e-05	-0.674514	7.03677	7.0554
AT3G45740	0.000164956	0.000518453	-0.67507	3.747	3.76053
AT1G07893	0.000102527	0.000333564	-0.675171	5.33125	5.36976
AT2G28670	0.00380654	0.00914745	-0.675568	3.61758	3.65803
AT3G16630	2.40621e-07	1.14088e-06	-0.67643	6.37091	6.37811
AT2G33250	0.000570096	0.00161734	-0.676732	4.68597	4.66657
AT5G06340	6.42371e-08	3.27802e-07	-0.676873	6.04135	6.06706
AT1G17980	0.0119617	0.0257427	-0.677139	5.26424	5.28908
AT3G02580	0.000448192	0.00129645	-0.677146	4.65332	4.71184
AT3G12080	4.04537e-08	2.11844e-07	-0.677362	6.24736	6.2555
AT5G51880	7.20183e-05	0.0002407	-0.677436	4.50725	4.54953
AT4G08510	0.00145091	0.00378957	-0.677531	3.50347	3.52156
AT3G27740	1.68666e-08	9.19394e-08	-0.678215	6.51792	6.55092
AT3G57990	3.92384e-07	1.81126e-06	-0.678305	5.69761	5.73639
AT2G28190	3.46716e-06	1.41292e-05	-0.67834	7.62849	7.62817
AT1G55930	0.000333641	0.000986656	-0.678753	4.23182	4.23727
AT5G22250	0.021611	0.0437084	-0.678781	4.74166	4.74771
AT1G27500	0.00103671	0.00278972	-0.678823	3.31191	3.35821
AT5G50000	3.81944e-07	1.76539e-06	-0.678842	5.94324	5.95925
AT5G01590	8.68055e-08	4.35123e-07	-0.678979	7.17187	7.19892
AT3G56510	0.00213533	0.0054035	-0.679626	4.31191	4.31756
AT2G39950	2.94505e-05	0.00010435	-0.680479	4.79939	4.79989
AT1G30825	0.00346858	0.0083951	-0.680871	3.2257	3.26678
AT4G00755	0.00564256	0.0130857	-0.681142	4.48695	4.49686
AT3G19900	0.000513792	0.00146912	-0.681254	4.94231	4.9902
AT2G42880	4.18596e-05	0.00014494	-0.681509	6.2776	6.31865
AT5G48655	0.000308563	0.000918007	-0.681661	4.93108	4.98884
AT1G27320	0.000128074	0.000410176	-0.682198	6.11306	6.1345
AT2G20320	0.00301566	0.00739189	-0.682335	3.35455	3.36662
AT5G40880	0.00501394	0.0117664	-0.682386	2.747	2.7669
AT1G14920	0.000270271	0.00081392	-0.683262	6.08969	6.11964
AT3G57740	0.00214046	0.00541537	-0.684208	3.17901	3.22113
AT2G47840	6.03189e-07	2.71711e-06	-0.684297	5.65787	5.70024
AT5G11020	0.0112508	0.0243877	-0.684356	2.92355	2.94598
AT4G35780	0.00482959	0.0113728	-0.685151	4.81678	4.87993
AT5G42140	3.17824e-05	0.000112113	-0.685457	4.07914	4.11278
AT3G53890	1.45272e-06	6.2315e-06	-0.685476	7.1639	7.20098
AT4G09320	6.29428e-07	2.82961e-06	-0.685477	8.589	8.61829
AT2G47930	0.00824579	0.0184571	-0.685728	4.2379	4.3001
AT5G20180	0.00119061	0.00316442	-0.686136	4.46895	4.44815
AT2G17240	9.60636e-10	6.09451e-09	-0.686339	6.13076	6.16677
AT5G43700	0.0126373	0.0270546	-0.686498	5.74166	5.79989
AT3G06550	0.000691994	0.00193134	-0.686515	5.66014	5.73883
AT5G65380	0.00359485	0.00868279	-0.686683	6.67872	6.74449
AT2G21350	0.0048381	0.0113896	-0.687078	2.76397	2.77956
AT3G01680	0.00542373	0.0126365	-0.687742	3.82185	3.80763
AT4G25670	0.0224369	0.0452117	-0.687964	5.57193	5.62423
AT1G55300	0.00301808	0.00739689	-0.688137	3.2379	3.23956
AT5G37130	2.16098e-08	1.16556e-07	-0.689182	5.49714	5.5225
AT3G07430	4.03557e-06	1.62996e-05	-0.689754	6.75869	6.78663
AT1G36730	7.06702e-08	3.58698e-07	-0.689888	7.6066	7.63515
AT2G39660	5.3118e-05	0.000180795	-0.689969	4.90454	4.92335
AT2G42580	0.00594312	0.013722	-0.690033	5.65104	5.69022
AT4G39040	1.46625e-07	7.15457e-07	-0.690771	6.17545	6.21182
AT1G67280	1.37015e-07	6.70561e-07	-0.690838	7.21069	7.26369
AT1G14610	4.4354e-09	2.60641e-08	-0.690942	7.02472	7.05019
AT1G24300	3.61441e-05	0.000126574	-0.691316	4.98998	5.0225
AT4G25030	5.3204e-07	2.41651e-06	-0.691827	6.61056	6.6546
AT1G12770	1.56148e-06	6.67362e-06	-0.692267	5.79062	5.84574
AT4G38930	0.000130709	0.00041829	-0.692339	4.23182	4.25097
AT4G28400	0.000249547	0.000756135	-0.692436	5.10101	5.11278
AT1G13110	0.00277414	0.00686067	-0.693268	5.38229	5.3833
AT2G02860	0.0227595	0.0457867	-0.693679	4.92166	4.98748
AT5G05200	0.000146013	0.000463767	-0.69408	6.19553	6.23956
AT1G03380	8.15203e-06	3.15646e-05	-0.694109	4.99448	5.02914
AT5G47650	0.00186302	0.00476733	-0.694146	3.7255	3.78898
AT3G52050	6.77428e-06	2.6543e-05	-0.694345	4.53471	4.56971
AT1G08640	1.07285e-06	4.69613e-06	-0.69502	6.24018	6.27351
AT2G41790	1.34973e-09	8.41557e-09	-0.695661	6.02296	6.06577
AT2G45190	0.00398184	0.00952593	-0.695677	5.59642	5.57244
AT2G35500	4.59007e-07	2.10185e-06	-0.695751	5.83497	5.8931
AT1G50600	1.77511e-05	6.52534e-05	-0.695976	5.17108	5.21764
AT3G20930	0.000221485	0.000678283	-0.696133	4.34047	4.37915
AT1G55970	0.00522345	0.0122115	-0.696438	3.28276	3.34975
AT5G21326	1.38768e-09	8.63467e-09	-0.69696	6.0565	6.09581
AT5G15802	0.000403081	0.00117702	-0.697222	3.61525	3.6546
AT1G06060	8.34581e-05	0.000276048	-0.697401	4.00076	4.02516
AT5G65620	1.34413e-10	9.28335e-10	-0.697466	6.9798	7.02616
AT3G25740	0.0018279	0.00468479	-0.697519	3.05002	3.11028
AT5G04800	4.10732e-11	2.98849e-10	-0.697675	6.68374	6.72785
AT1G07070	0.00321895	0.00785501	-0.697734	4.25601	4.3219
AT1G53500	3.74394e-05	0.000130812	-0.698085	5.98591	6.05279
AT1G73655	0.00186367	0.00476849	-0.698313	5.50851	5.60124
AT3G25230	0.000417996	0.00121582	-0.698554	6.9583	7.0145
AT3G55320	0.000296991	0.000885721	-0.698618	4.18217	4.22113
AT1G04520	0.000512356	0.00146518	-0.698802	4.71244	4.7827
AT5G59610	8.73608e-05	0.00028826	-0.698821	4.11265	4.16917
AT3G09650	0.000577844	0.00163668	-0.698912	4.64762	4.69022
AT2G03350	0.000369173	0.00108509	-0.699047	5.06807	5.13388
AT1G62480	0.00499924	0.011733	-0.699175	7.65361	7.7669
AT5G16150	6.77941e-07	3.03541e-06	-0.699345	7.42527	7.44095
AT1G01540	0.00027425	0.000824793	-0.699813	6.58929	6.65974
AT1G77250	0.000605394	0.00170843	-0.699832	3.55557	3.59499
AT1G65295	0.00047115	0.00135791	-0.699919	4.86182	4.93471
AT5G35750	0.00200029	0.00509251	-0.700304	4.92355	4.95018
AT3G05560	4.13797e-08	2.16179e-07	-0.700488	7.76687	7.80299
AT3G62310	5.77977e-07	2.61023e-06	-0.700515	5.85936	5.90253
AT2G34357	9.63897e-07	4.23805e-06	-0.700542	5.91693	5.94598
AT4G30390	0.000713687	0.00198603	-0.700883	3.37679	3.43221
AT5G64480	0.000608344	0.00171618	-0.700968	3.78491	3.8291
AT2G41160	0.00742344	0.0167919	-0.701078	4.19004	4.30668
AT2G38310	7.29075e-05	0.00024344	-0.701264	6.98772	6.9902
AT1G07510	1.3443e-06	5.79573e-06	-0.70131	5.96909	6.00442
AT4G06870	0.0086755	0.0193328	-0.701382	3.2739	3.28465
AT4G36650	0.000176836	0.000552547	-0.701568	3.95899	4.00105
AT2G40980	7.09159e-06	2.77157e-05	-0.701624	4.32054	4.35398
AT4G01210	3.57315e-05	0.000125164	-0.701681	5.54947	5.59499
AT4G26080	3.31787e-07	1.54429e-06	-0.702758	5.64074	5.67422
AT1G14330	8.64781e-05	0.000285462	-0.703077	4.30467	4.36662
AT4G02390	0.000869019	0.00237507	-0.703243	3.03961	3.06964
AT3G25680	1.33309e-05	4.98837e-05	-0.703889	4.36154	4.40183
AT5G14930	0.000748263	0.00207311	-0.704224	3.85985	3.90902
AT2G15230	8.08616e-11	5.72283e-10	-0.704644	7.01611	7.0648
AT5G35160	1.33226e-07	6.53445e-07	-0.704776	6.17148	6.22054
AT1G73450	0.00163853	0.00423781	-0.705264	2.90071	2.93471
AT4G35860	4.33971e-06	1.74396e-05	-0.705687	4.63268	4.68519
AT4G14510	7.09728e-05	0.000237334	-0.706245	5.68875	5.70937
AT2G34590	2.37795e-05	8.55492e-05	-0.706446	6.9055	6.98816
AT3G02455	7.80058e-06	3.02752e-05	-0.706542	5.60233	5.6251
AT5G57490	2.79613e-07	1.31311e-06	-0.707149	5.66466	5.72007
AT5G16590	1.3066e-05	4.90486e-05	-0.7072	7.46522	7.53584
AT3G12360	4.71965e-05	0.000162074	-0.707281	5.63787	5.71267
AT4G29350	1.08419e-08	6.05738e-08	-0.707761	8.07436	8.14508
AT1G72750	6.97089e-05	0.000233361	-0.708018	6.02472	6.06899
AT4G08280	2.9012e-05	0.000102881	-0.708063	4.98275	5.01984
AT1G69390	1.04028e-07	5.16806e-07	-0.708081	5.14459	5.19065
AT5G16000	0.00510744	0.0119665	-0.708252	4.89302	4.96549
AT2G20230	1.21671e-07	5.99758e-07	-0.708953	6.26125	6.31702
AT5G14210	2.17537e-05	7.87796e-05	-0.709053	6.06165	6.12461
AT1G09963	4.12973e-05	0.000143194	-0.709192	4.17426	4.21648
AT2G33990	0.0161544	0.0336823	-0.709524	3.70147	3.74771
AT3G22120	4.12514e-06	1.66343e-05	-0.709571	9.60583	9.67818
AT3G22121	4.11701e-06	1.6607e-05	-0.709663	9.60564	9.67813
AT4G14190	0.000654513	0.00183756	-0.71011	3.56044	3.61278
AT3G02750	5.07443e-10	3.31237e-09	-0.710149	5.7771	5.84273
AT3G46430	6.75116e-06	2.64609e-05	-0.710805	5.43557	5.51873
AT2G20050	3.51864e-05	0.000123378	-0.710896	5.84347	5.89818
AT1G54710	0.000327466	0.000969443	-0.710969	4.81983	4.84875
AT3G46290	0.00246637	0.00616018	-0.711343	4.94975	5.01182
AT5G01810	0.00640645	0.0146994	-0.711414	6.68458	6.71143
AT4G39050	4.97186e-06	1.98343e-05	-0.711652	5.90358	5.97515
AT1G48790	7.71465e-07	3.4287e-06	-0.712054	5.06465	5.11403
AT3G28910	0.00193941	0.00494893	-0.712326	5.09683	5.14859
AT1G44770	3.13793e-05	0.000110818	-0.712421	4.65787	4.70523
AT1G01448	0.00387169	0.00929039	-0.712723	3.01855	3.04888
AT1G63660	2.38223e-08	1.28012e-07	-0.712914	5.7108	5.75734
AT3G10610	1.27588e-08	7.06109e-08	-0.713007	6.63959	6.67802
AT1G01980	0.00286497	0.00705695	-0.713613	3.4754	3.55138
AT2G46800	0.00018942	0.000588179	-0.713855	5.18217	5.25777
AT1G74530	6.12902e-06	2.41647e-05	-0.713901	4.01678	4.07991
AT1G19650	0.000824024	0.0022629	-0.714111	4.24397	4.25777
AT2G15050	0.0130409	0.0278317	-0.714645	5.34542	5.33482
AT1G10910	1.92562e-05	7.03659e-05	-0.714758	5.26945	5.33803
AT5G11950	0.000112254	0.000362861	-0.714939	4.54702	4.58421
AT2G39170	1.48769e-05	5.52737e-05	-0.715302	3.94975	4.00644
AT1G77580	1.81279e-05	6.65591e-05	-0.715571	4.40276	4.46196
AT2G26930	9.62814e-05	0.000315113	-0.716175	5.15509	5.20948
AT3G27906	0.000400905	0.00117109	-0.716478	3.52354	3.56971
AT4G03520	7.29363e-09	4.16668e-08	-0.716574	7.48583	7.5569
AT5G10190	0.000629538	0.0017729	-0.716909	3.58691	3.67167
AT2G23600	0.0143257	0.0302355	-0.717213	6.59553	6.60968
AT4G05631	0.0061022	0.0140616	-0.717275	2.71244	2.75414
AT1G57680	0.00281	0.00694031	-0.717325	6.6624	6.71638
AT1G04440	2.00546e-05	7.30665e-05	-0.717387	5.56226	5.63471
AT4G28210	0.000178056	0.000556074	-0.717584	5.02648	5.05149
AT5G14720	1.49213e-06	6.38611e-06	-0.717781	5.92732	5.9827
AT2G37550	9.68699e-05	0.000316792	-0.717795	6.2134	6.29129
AT4G03390	0.000464708	0.00134044	-0.718103	5.2379	5.26566
AT2G47400	3.76469e-08	1.97726e-07	-0.71843	9.72062	9.7832
AT2G17033	6.83446e-06	2.67618e-05	-0.718537	4.91693	4.97515
AT3G11710	1.60537e-07	7.80402e-07	-0.718754	7.30485	7.36478
AT1G17780	0.000399175	0.00116645	-0.71901	3.24094	3.32837
AT5G20190	0.0227977	0.0458412	-0.719147	7.19298	7.23698
AT5G17790	5.70496e-06	2.25832e-05	-0.719574	4.58691	4.6546
AT3G22210	0.00102723	0.00276693	-0.720028	5.38229	5.45704
AT3G12940	5.15062e-05	0.000175673	-0.720405	4.76292	4.81687
AT3G06530	0.00635744	0.0145924	-0.720672	5.76186	5.74449
AT2G03760	0.000124185	0.000398656	-0.720699	3.90645	3.99564
AT1G08960	0.00106174	0.00284865	-0.720867	3.30322	3.3455
AT1G02270	0.0054448	0.0126748	-0.721467	4.37264	4.47174
AT1G13350	3.27521e-06	1.33868e-05	-0.721508	4.96634	5.01182
AT1G09620	2.20983e-10	1.49479e-09	-0.721766	7.28036	7.33401
AT2G01690	0.000182803	0.000569454	-0.72263	5.4946	5.5932
AT5G12980	0.000739008	0.00204954	-0.723066	3.63614	3.6919
AT1G52520	0.00248419	0.00620092	-0.723322	2.8259	2.88872
AT3G61580	4.94268e-05	0.000169143	-0.723436	7.45301	7.5014
AT1G05470	0.00324819	0.00791301	-0.723493	3.36849	3.4402
AT1G08000	0.000562864	0.00159867	-0.72358	3.23182	3.29791
AT3G12010	7.54659e-08	3.81623e-07	-0.72386	5.09683	5.1571
AT3G01470	4.90936e-05	0.000168143	-0.725076	5.82287	5.89528
AT3G04480	5.30501e-05	0.000180614	-0.725198	4.41892	4.51967
AT1G50200	1.93566e-10	1.31439e-09	-0.725941	7.80093	7.85866
AT5G16240	0.0021776	0.00549706	-0.726148	3.90645	4.0145
AT4G16120	3.86402e-05	0.000134606	-0.726347	4.27093	4.35398
AT4G19500	1.08487e-05	4.11962e-05	-0.726472	5.61056	5.66657
AT2G31170	2.97832e-06	1.22568e-05	-0.726591	4.53224	4.5932
AT5G61910	0.00275942	0.00682839	-0.726748	5.61291	5.70605
AT1G74790	4.48031e-06	1.79692e-05	-0.727029	5.83396	5.94106
AT2G41475	3.52284e-06	1.43468e-05	-0.727039	4.77134	4.85324
AT1G07570	0.00770922	0.0173729	-0.727134	4.76713	4.86517
AT5G50900	9.33594e-05	0.000306575	-0.727261	4.46376	4.53468
AT5G51200	5.4373e-05	0.000184735	-0.727692	6.34012	6.40286
AT1G17130	7.09115e-09	4.05854e-08	-0.728319	5.13157	5.20127
AT4G02890	8.5057e-06	3.28153e-05	-0.728788	7.96657	8.05913
AT4G25340	0.00224574	0.00565615	-0.728923	6.01899	6.05149
AT2G32410	0.00381459	0.00916499	-0.729027	2.76397	2.85922
AT1G78080	6.06188e-06	2.39269e-05	-0.729486	7.6383	7.70668
AT2G15820	0.000276722	0.000831417	-0.72964	3.83195	3.9119
AT4G37920	2.45198e-06	1.02102e-05	-0.729898	4.69816	4.7764
AT1G31300	7.54083e-06	2.9355e-05	-0.729946	4.92355	5.0145
AT4G01037	0.0131545	0.0280521	-0.730174	5.57193	5.61101
AT2G39340	7.36538e-06	2.87174e-05	-0.730597	5.38573	5.4412
AT2G32770	5.17049e-09	3.00772e-08	-0.730804	5.29668	5.37915
AT4G13150	5.92407e-06	2.34204e-05	-0.73126	4.13565	4.2001
AT3G60210	6.58999e-05	0.000221393	-0.731345	5.30322	5.42316
AT3G53620	0.00903823	0.0200594	-0.731374	3.6499	3.75093
AT4G35800	4.49415e-05	0.000154762	-0.731832	6.89879	6.96099
AT5G20380	0.00026342	0.000794941	-0.731874	5.50473	5.60924
AT2G26550	0.000144085	0.000457882	-0.732527	4.86968	4.94176
AT3G43220	1.64762e-05	6.08302e-05	-0.73342	4.85193	4.93753
AT5G06280	0.0132846	0.0282782	-0.733436	3.18217	3.20714
AT1G04960	0.000124242	0.000398787	-0.733494	4.0079	4.08756
AT5G18570	8.28089e-06	3.20233e-05	-0.733537	5.89831	5.97515
AT3G46450	2.46709e-05	8.84458e-05	-0.733569	5.43425	5.5412
AT3G12680	0.000198959	0.00061527	-0.733975	4.17426	4.25324
AT5G03220	0.0118492	0.0255227	-0.734106	2.24699	2.30668
AT3G01400	0.00390135	0.00935245	-0.734612	3.81373	3.85922
AT1G19800	1.04461e-07	5.18763e-07	-0.734792	4.94231	5.00913
AT1G80080	0.000242862	0.000737785	-0.734949	3.33196	3.42819
AT1G66260	3.89668e-10	2.57223e-09	-0.735105	7.24434	7.3399
AT1G62390	1.54877e-10	1.0637e-09	-0.735237	7.35315	7.42618
AT5G04530	0.0219181	0.0442677	-0.73587	5.87848	5.93188
AT2G19620	0.00685374	0.0156325	-0.735895	3.97365	4.08501
AT1G36280	2.40569e-05	8.64211e-05	-0.736856	3.68374	3.76372
AT1G18090	0.00826461	0.0184942	-0.736864	3.42827	3.45999
AT1G18750	0.00829732	0.0185572	-0.737785	2.09431	2.16917
AT3G20780	0.00133165	0.0035026	-0.738454	3.11431	3.22113
AT2G28671	0.00250801	0.00625274	-0.738635	3.531	3.63384
AT3G17410	1.64976e-06	7.02531e-06	-0.738987	5.61583	5.68266
AT3G13445	1.81318e-05	6.65636e-05	-0.739545	4.29156	4.3729
AT4G04220	0.00755376	0.0170585	-0.739706	2.28864	2.39979
AT5G17370	0.00388054	0.00930983	-0.739817	2.41758	2.51021
AT1G01950	0.0157572	0.0329433	-0.739858	5.17822	5.31322
AT1G03160	3.4497e-08	1.82115e-07	-0.739973	5.54947	5.61719
AT2G18710	1.78514e-08	9.70923e-08	-0.740341	6.65304	6.75734
AT5G17560	8.26386e-07	3.65958e-06	-0.740672	5.57974	5.68519
AT2G38840	0.000141512	0.000450461	-0.741114	4.17267	4.29129
AT3G01485	0.00941445	0.0207932	-0.741122	4.37126	4.44815
AT5G11450	2.55623e-08	1.36974e-07	-0.741194	6.33196	6.4302
AT4G34920	7.32437e-05	0.000244463	-0.741204	5.03437	5.12275
AT1G48850	4.10407e-08	2.14681e-07	-0.741574	6.5418	6.65073
AT1G70570	1.39642e-08	7.68154e-08	-0.741635	5.64647	5.71761
AT1G27385	6.85067e-05	0.00022968	-0.741875	4.55069	4.66657
AT3G12920	0.000332993	0.000984978	-0.742119	5.06465	5.13018
AT5G04930	2.5008e-05	8.95243e-05	-0.743289	5.49523	5.58781
AT3G10630	5.37684e-08	2.7679e-07	-0.743456	6.57042	6.66188
AT1G09390	0.000545906	0.00155499	-0.745029	4.34047	4.43821
AT1G78300	1.31537e-06	5.68094e-06	-0.745566	7.00923	7.1212
AT5G58530	0.00109413	0.00292791	-0.745591	3.17901	3.2802
AT1G02990	0.000183205	0.00057049	-0.746016	3.95899	4.0225
AT1G17880	5.12487e-08	2.64371e-07	-0.746426	7.39307	7.46563
AT2G32580	1.57695e-06	6.73506e-06	-0.746462	4.93577	5.05149
AT5G54870	1.21594e-05	4.58622e-05	-0.746662	4.58572	4.68687
AT5G58090	6.82967e-06	2.67473e-05	-0.747584	5.92024	6.04167
AT1G20650	0.0190266	0.0389647	-0.747656	4.99178	5.06835
AT1G12640	0.000759631	0.00210007	-0.747827	4.36849	4.50641
AT2G38120	0.000102439	0.000333322	-0.748005	6.55161	6.62423
AT2G46030	0.000714073	0.00198643	-0.74828	4.22264	4.28908
AT4G25370	5.24033e-12	4.16083e-11	-0.748676	6.82261	6.92797
AT5G55280	0.000344602	0.00101736	-0.748808	6.11802	6.17697
AT1G72645	0.00655174	0.015009	-0.749178	4.26647	4.39568
AT3G45030	5.36035e-08	2.76078e-07	-0.749337	6.77107	6.88653
AT1G74900	0.00176885	0.00454526	-0.749448	3.08759	3.17876
AT5G09960	0.00149814	0.00390258	-0.749967	3.63614	3.77008
AT5G52580	3.00218e-06	1.23405e-05	-0.750478	5.49396	5.61631
AT2G44770	9.39953e-06	3.60323e-05	-0.750623	4.59642	4.70688
AT1G52670	3.91671e-08	2.05492e-07	-0.751012	5.39597	5.50069
AT1G59840	0.000547569	0.00155936	-0.751541	4.51855	4.58241
AT5G11680	0.000186343	0.000579602	-0.75196	4.77553	4.9162
AT5G62810	9.52808e-08	4.75573e-07	-0.75221	6.24736	6.37237
AT4G05040	0.000424911	0.00123433	-0.752363	3.94603	4.0145
AT1G28610	0.0132061	0.0281402	-0.753085	2.86576	2.99564
AT1G66070	2.62069e-05	9.35168e-05	-0.753608	5.1575	5.24071
AT5G35735	0.00889848	0.0197653	-0.753811	6.42894	6.54398
AT4G25520	2.01764e-05	7.34669e-05	-0.753814	4.32911	4.42013
AT1G71490	0.00365672	0.00881665	-0.753883	3.34047	3.39568
AT1G42430	1.11483e-06	4.86776e-06	-0.754209	4.78491	4.86961
AT3G21140	0.000223028	0.000682372	-0.754621	4.98817	5.09517
AT3G20350	0.000228288	0.000697124	-0.754657	3.94417	4.02782
AT1G27340	0.000151518	0.000479893	-0.754931	5.08927	5.23037
AT1G31180	8.64245e-10	5.51281e-09	-0.755247	6.24548	6.34337
AT5G61570	0.00209773	0.00531875	-0.755691	2.70806	2.81072
AT5G52010	4.58445e-06	1.83632e-05	-0.755753	4.77657	4.86368
AT1G09900	0.000125043	0.000401096	-0.756115	4.57734	4.65974
AT1G78830	0.0211805	0.0429435	-0.756235	7.1112	7.22749
AT3G09995	0.00323513	0.00788745	-0.756274	2.32911	2.42417
AT2G01280	5.61294e-05	0.000190361	-0.75644	4.54702	4.6546
AT2G44650	3.32101e-11	2.43944e-10	-0.757143	6.88528	6.99224
AT1G71400	0.015095	0.0317016	-0.757315	2.86968	2.92904
AT3G12740	0.00023384	0.000713192	-0.757318	5.84647	5.96133
AT3G60220	0.00910797	0.0201887	-0.757756	2.76819	2.87109
AT5G15580	1.94717e-05	7.11114e-05	-0.757771	5.2901	5.3833
AT3G29644	0.00488833	0.0115012	-0.757996	2.40682	2.51778
AT4G04221	0.00561516	0.0130305	-0.758432	2.25901	2.36662
AT3G17611	0.00850575	0.0189837	-0.75886	2.83797	2.97378
AT3G01920	5.79523e-06	2.29295e-05	-0.75913	3.8775	3.99292
AT2G36410	0.0079383	0.0178434	-0.759216	4.66466	4.7921
AT1G72030	0.0170453	0.0353156	-0.759435	4.39188	4.48145
AT4G30580	1.07288e-07	5.31946e-07	-0.759941	6.12543	6.21531
AT1G52730	7.55728e-08	3.82085e-07	-0.760189	5.42694	5.51495
AT2G18090	1.75572e-07	8.48131e-07	-0.760457	5.91075	6.02981
AT2G28380	1.96298e-07	9.40868e-07	-0.760724	5.24397	5.3423
AT2G29910	0.000313613	0.000931611	-0.760808	3.01501	3.14493
AT1G12410	9.34738e-11	6.57762e-10	-0.760838	7.19161	7.31757
AT3G17750	1.54836e-08	8.47195e-08	-0.760935	4.84098	4.94317
AT3G10350	5.24053e-10	3.41536e-09	-0.760953	5.67816	5.77483
AT4G16580	1.63596e-06	6.97259e-06	-0.76099	4.28864	4.40183
AT3G19360	0.000318433	0.000944974	-0.761595	2.93484	3.04364
AT3G05100	8.06398e-05	0.000267481	-0.762147	4.46506	4.57153
AT1G08043	1.37741e-07	6.73977e-07	-0.762227	4.85491	4.96964
AT1G57610	0.000309149	0.000919529	-0.7623	4.39597	4.49302
AT1G60440	7.95406e-05	0.00026412	-0.762988	4.13891	4.27351
AT3G17120	0.017229	0.0356211	-0.763679	4.52354	4.71184
AT3G20070	0.0123902	0.0265719	-0.763926	3.05348	3.13018
AT3G05270	3.02786e-06	1.24378e-05	-0.763945	4.36849	4.46783
AT5G44800	8.81621e-06	3.39229e-05	-0.764096	5.79527	5.87846
AT4G03560	3.43848e-10	2.27832e-09	-0.764213	6.72333	6.83441
AT4G26190	0.000710014	0.00197693	-0.764332	6.61963	6.65889
AT2G48075	0.0125268	0.0268484	-0.764476	1.98275	2.07991
AT1G80410	1.92232e-12	1.58458e-11	-0.764733	6.89422	7.00004
AT2G31040	2.86822e-07	1.34394e-06	-0.764766	5.83446	5.95368
AT5G49970	1.29572e-07	6.36407e-07	-0.764912	5.83145	5.95507
AT4G15110	2.84504e-09	1.70273e-08	-0.765286	6.08506	6.20538
AT5G40340	0.000273549	0.000822986	-0.765401	7.17703	7.25437
AT1G76340	3.06141e-05	0.000108193	-0.765881	4.02208	4.13511
AT1G04200	0.000501113	0.00143603	-0.765908	4.52976	4.6546
AT1G75120	0.00238292	0.00596627	-0.766459	3.54824	3.61983
AT1G30470	8.87219e-09	5.00346e-08	-0.766487	5.6573	5.77324
AT1G03520	0.00031646	0.000939574	-0.766535	3.40411	3.52532
AT5G56270	0.00340005	0.00824788	-0.767082	2.99358	3.0901
AT5G12260	0.000291316	0.000870801	-0.767418	3.48311	3.61631
AT1G22530	0.00174059	0.00447919	-0.767447	7.2398	7.34257
AT3G23210	0.0136676	0.0290132	-0.767884	3.2857	3.34123
AT4G13020	3.36082e-08	1.77537e-07	-0.768181	5.33693	5.45211
AT4G10840	2.08745e-06	8.77684e-06	-0.768282	6.7571	6.85773
AT1G03060	9.32017e-07	4.10301e-06	-0.769278	5.45791	5.5523
AT3G20280	0.000495517	0.00142149	-0.769476	2.96451	3.0593
AT1G05910	2.22028e-06	9.29807e-06	-0.769598	4.76819	4.86813
AT3G14340	0.00120094	0.00318934	-0.769667	3.52852	3.64771
AT4G01915	0.00241147	0.00603223	-0.769755	2.66805	2.7921
AT1G80510	0.000292439	0.000873838	-0.770434	3.19474	3.30668
AT1G26630	9.6923e-14	8.89798e-13	-0.770815	9.31258	9.44256
AT3G44380	0.000146791	0.000465938	-0.770929	3.31191	3.40796
AT1G53801	1.70901e-05	6.29646e-05	-0.771157	4.77448	4.86517
AT2G23290	0.000647999	0.00182073	-0.771237	4.21185	4.33482
AT2G43160	1.59661e-05	5.90622e-05	-0.771722	6.93249	7.07157
AT3G59040	0.000164907	0.000518365	-0.772392	5.76028	5.83593
AT1G21630	1.63978e-07	7.95088e-07	-0.772414	6.01545	6.14248
AT4G22530	0.000684277	0.0019124	-0.772574	5.88382	6.00173
AT5G22340	3.86142e-06	1.56298e-05	-0.77258	6.14378	6.27519
AT4G37130	3.43344e-05	0.000120562	-0.773096	3.82792	3.94598
AT4G33000	0.00819464	0.0183493	-0.773522	4.39597	4.50069
AT2G30200	1.46151e-11	1.11582e-10	-0.774303	6.19357	6.32406
AT5G16720	0.000561859	0.001596	-0.774563	3.38778	3.51021
AT4G00730	1.80991e-06	7.67147e-06	-0.7747	6.0985	6.22054
AT5G09330	3.17199e-05	0.000111908	-0.774928	5.96634	6.06189
AT3G17440	1.88965e-06	7.98472e-06	-0.775253	5.00433	5.12399
AT5G01960	5.34825e-07	2.42781e-06	-0.775516	4.92071	5.03311
AT1G74910	7.19528e-11	5.1277e-10	-0.775932	6.65787	6.77047
AT3G15070	0.000659831	0.00184996	-0.776046	3.71244	3.83517
AT4G38040	8.84821e-05	0.000291648	-0.776071	4.25151	4.41203
AT3G55840	1.99737e-08	1.08134e-07	-0.776624	4.5976	4.72007
AT3G57890	4.59707e-07	2.10467e-06	-0.776745	6.1205	6.24585
AT4G37270	2.37153e-09	1.43645e-08	-0.776873	5.83145	5.96203
AT3G61080	1.88585e-08	1.02299e-07	-0.776996	4.8687	4.99835
AT3G14590	0.0249581	0.049674	-0.777065	3.20721	3.36662
AT1G04050	0.0025545	0.00636157	-0.777354	2.48567	2.61278
AT1G77590	1.09066e-08	6.0908e-08	-0.777388	6.2041	6.34922
AT3G62120	4.39839e-09	2.58651e-08	-0.777875	7.3535	7.47295
AT2G43900	0.000818941	0.00224994	-0.77809	3.93108	4.0567
AT5G11480	2.42302e-09	1.4662e-08	-0.778101	6.20255	6.32027
AT1G22620	2.2219e-07	1.05879e-06	-0.77845	6.53255	6.65073
AT3G55750	4.44867e-08	2.31477e-07	-0.778506	6.7255	6.87515
AT5G05360	1.27529e-06	5.51851e-06	-0.778645	4.29741	4.44219
AT5G04410	2.01678e-06	8.49565e-06	-0.778673	5.7963	5.934
AT2G03980	0.000101842	0.000331732	-0.778759	3.61758	3.77324
AT1G08010	8.9383e-07	3.9469e-06	-0.779141	4.2901	4.41811
AT3G53180	0.00131722	0.00346837	-0.779749	5.33835	5.48435
AT5G07300	9.75492e-07	4.2875e-06	-0.780388	5.08252	5.23383
AT5G25060	9.9851e-10	6.32338e-09	-0.781089	5.89494	6.01717
AT4G03550	3.60723e-06	1.46684e-05	-0.781269	5.97912	6.08883
AT3G04240	0.00187202	0.00478788	-0.781604	6.07871	6.23956
AT5G28840	3.62518e-15	3.70216e-14	-0.781786	7.69816	7.82681
AT2G30110	1.31921e-11	1.01189e-10	-0.7825	7.12255	7.26003
AT4G10170	0.000687574	0.00192009	-0.782717	3.03262	3.13511
AT5G22860	0.00567618	0.013155	-0.782953	2.59405	2.69524
AT5G03030	0.000941541	0.00255484	-0.783294	4.07914	4.2001
AT2G26830	0.00156961	0.00407239	-0.78369	3.23486	3.35821
AT3G19340	3.78646e-07	1.7508e-06	-0.783772	4.96726	5.08118
AT1G36160	1.31963e-05	4.94776e-05	-0.784115	7.47733	7.60169
AT5G18650	0.00148515	0.00387121	-0.784156	6.26536	6.37028
AT3G21610	0.000189719	0.000588838	-0.78451	3.40682	3.53654
AT1G03110	3.80292e-07	1.75808e-06	-0.784783	4.19004	4.3219
AT4G35950	7.12986e-06	2.78565e-05	-0.784867	5.22494	5.37915
AT1G18500	1.19781e-09	7.51015e-09	-0.785468	6.26759	6.39774
AT2G22010	0.0014521	0.00379228	-0.786089	4.96267	5.08629
AT4G24280	3.30865e-14	3.14539e-13	-0.786119	8.5104	8.64134
AT1G68910	1.68889e-05	6.22512e-05	-0.7862	4.12091	4.24414
AT5G08415	9.18373e-06	3.52434e-05	-0.786582	4.98456	5.12523
AT4G34480	0.00276349	0.00683641	-0.78717	5.4276	5.62948
AT3G08850	3.61267e-06	1.46881e-05	-0.787403	6.04396	6.15224
AT3G13990	1.74403e-06	7.40626e-06	-0.787887	5.11431	5.26341
AT5G38660	2.79814e-12	2.27679e-11	-0.788081	7.24963	7.38795
AT4G23010	0.0101179	0.0221771	-0.788293	4.68708	4.84273
AT3G13320	3.81942e-05	0.00013326	-0.788716	4.60233	4.7461
AT1G20670	0.000130792	0.000418501	-0.789378	4.46506	4.57698
AT2G13440	1.21328e-06	5.26682e-06	-0.789828	5.26647	5.37707
AT3G10380	3.03091e-06	1.24482e-05	-0.789997	5.76819	5.90902
AT5G44000	8.38354e-06	3.23897e-05	-0.79023	4.659	4.77166
AT3G59020	1.50556e-07	7.33913e-07	-0.790417	6.3119	6.45852
AT5G04130	0.000224036	0.000684989	-0.790682	4.94882	5.06448
AT5G06300	0.00707767	0.0160807	-0.791187	2.24699	2.41609
AT5G05820	1.40769e-05	5.24915e-05	-0.79212	4.06722	4.18115
AT4G20070	4.84724e-06	1.93591e-05	-0.792488	5.0256	5.17995
AT3G10670	1.44811e-11	1.10593e-10	-0.792743	6.2417	6.39465
AT2G27150	0.00172477	0.00444218	-0.792801	3.94975	4.13511
AT4G39150	2.78051e-10	1.85885e-09	-0.793857	5.56589	5.71514
AT2G43330	0.000255845	0.0007736	-0.793896	4.62573	4.77798
AT5G46510	0.00913665	0.020245	-0.794523	5.0079	5.13265
AT2G01980	0.000183148	0.000570448	-0.794748	3.39324	3.55506
AT1G68862	0.00150051	0.00390792	-0.795767	2.58929	2.72171
AT2G20725	1.07067e-05	4.06884e-05	-0.795802	4.75126	4.88872
AT4G24830	3.59335e-07	1.66652e-06	-0.796481	6.43954	6.56561
AT3G55620	4.45136e-12	3.55272e-11	-0.796501	6.14702	6.29956
AT1G30755	0.0178085	0.0367053	-0.797356	3.2134	3.32837
AT4G31550	0.0020496	0.00520528	-0.797483	5.64132	5.78113
AT1G66900	3.93698e-05	0.000137051	-0.797578	4.06551	4.17397
AT2G24550	0.0221957	0.0447624	-0.797733	4.70697	4.77956
AT1G78310	0.000957741	0.00259537	-0.79779	2.58453	2.72826
AT2G38780	1.62268e-06	6.92078e-06	-0.798451	5.09515	5.23956
AT5G39830	1.13423e-08	6.32119e-08	-0.799229	5.57674	5.73558
AT1G48315	4.53844e-05	0.000156244	-0.799577	3.75975	3.88872
AT2G45810	3.94871e-07	1.8224e-06	-0.799948	6.08083	6.21706
AT3G57230	0.000181926	0.000567155	-0.800154	3.47798	3.60924
AT3G63410	3.46868e-12	2.79744e-11	-0.800834	8.96972	9.09833
AT5G11750	1.95034e-05	7.12163e-05	-0.801268	3.44415	3.5806
AT1G76900	0.00161371	0.00417799	-0.802177	5.2901	5.40694
AT1G79000	1.12274e-08	6.25997e-08	-0.802251	5.9155	6.04299
AT4G17040	9.55421e-12	7.40925e-11	-0.80288	7.52619	7.66679
AT2G02960	6.85117e-07	3.06541e-06	-0.803194	4.55679	4.70024
AT1G12370	0.000408195	0.00119083	-0.803567	3.10767	3.27574
AT3G10050	1.72935e-07	8.36051e-07	-0.804255	6.22991	6.35187
AT4G08795	0.000170567	0.000534789	-0.804301	3.36293	3.49878
AT1G15260	0.00109394	0.00292772	-0.80502	4.66353	4.75894
AT4G01026	2.51758e-05	9.00594e-05	-0.805668	3.39052	3.53654
AT2G14910	1.12877e-14	1.11437e-13	-0.805716	6.93905	7.08788
AT4G02350	3.3298e-08	1.75974e-07	-0.806508	5.51103	5.6546
AT5G22640	2.62546e-08	1.405e-07	-0.807022	7.66904	7.79989
AT1G72040	2.91047e-06	1.19896e-05	-0.807342	6.37472	6.48966
AT4G32400	1.96772e-06	8.30034e-06	-0.807874	4.84796	4.9997
AT3G07330	8.55487e-11	6.04413e-10	-0.808135	5.18532	5.34443
AT2G43820	0.00685084	0.0156273	-0.808416	5.44086	5.5923
AT4G29020	0.00288476	0.00710002	-0.808585	6.32947	6.51163
AT1G50240	6.73461e-08	3.42957e-07	-0.808679	5.33977	5.48532
AT5G11250	0.0085074	0.0189857	-0.809824	2.99717	3.17397
AT4G26300	3.15401e-11	2.32648e-10	-0.809993	6.15307	6.32352
AT4G31590	0.000113229	0.000365821	-0.810292	5.2776	5.43221
AT2G47900	2.36166e-07	1.12105e-06	-0.810396	5.22876	5.36452
AT3G60370	2.37392e-08	1.27621e-07	-0.810718	4.53471	4.69357
AT1G04477	0.0156686	0.0327832	-0.810886	1.28864	1.44815
AT1G49130	0.0203296	0.041358	-0.811127	2.70367	2.80454
AT3G46550	0.00216056	0.00546003	-0.811425	5.03262	5.18353
AT3G27090	3.57929e-09	2.12565e-08	-0.811642	7.26963	7.42744
AT1G48480	0.00145046	0.00378881	-0.811846	6.09808	6.2367
AT1G76730	2.85975e-07	1.34043e-06	-0.812469	5.31118	5.48628
AT4G30100	2.18562e-06	9.16457e-06	-0.812685	6.01146	6.13573
AT1G76440	0.00170823	0.00440235	-0.813086	3.12748	3.29791
AT1G19400	5.46767e-05	0.000185664	-0.813541	4.99628	5.12894
AT4G37440	4.61363e-06	1.84771e-05	-0.813791	5.03437	5.19065
AT3G02660	9.19517e-07	4.05305e-06	-0.814367	4.747	4.92335
AT2G32230	3.98872e-07	1.84018e-06	-0.814438	5.99268	6.14737
AT5G20300	2.99632e-06	1.23185e-05	-0.814624	5.00968	5.14248
AT1G21660	1.06096e-08	5.93567e-08	-0.81472	5.18847	5.36137
AT1G21920	0.0101885	0.0223205	-0.814905	5.22953	5.33589
AT5G64580	4.32634e-06	1.73944e-05	-0.814932	5.73091	5.86517
AT1G27760	4.13103e-05	0.000143219	-0.815517	5.60115	5.79444
AT3G26890	2.18025e-05	7.89443e-05	-0.816531	6.81143	6.96307
AT2G20020	1.36953e-07	6.70391e-07	-0.816534	5.33125	5.48435
AT3G08670	1.5541e-05	5.76021e-05	-0.816949	4.17267	4.35187
AT4G25880	1.0518e-08	5.88848e-08	-0.817023	5.22264	5.38122
AT5G54940	0.00379564	0.00912392	-0.817266	6.97593	7.11933
AT5G64050	9.6561e-12	7.48356e-11	-0.817438	6.17465	6.33696
AT5G04480	0.00100627	0.00271403	-0.817633	5.15025	5.31756
AT5G20840	0.000303287	0.000903513	-0.817645	5.39324	5.54861
AT2G02010	0.0086016	0.0191855	-0.817737	2.10101	2.27127
AT4G15470	2.05469e-09	1.25318e-08	-0.81774	6.68095	6.85175
AT1G10050	0.023642	0.0473956	-0.818015	3.00433	3.17876
AT1G02020	1.63665e-06	6.97433e-06	-0.81894	3.84597	4.00375
AT2G40090	0.000650628	0.00182749	-0.818993	3.60586	3.75093
AT4G04340	0.000424393	0.00123311	-0.819546	6.28607	6.45161
AT3G29360	2.33304e-07	1.10853e-06	-0.819857	6.92873	7.11559
AT3G52290	0.000582136	0.00164713	-0.82011	3.74486	3.93471
AT3G21780	0.0193144	0.0394852	-0.820369	1.79733	1.94035
AT3G21781	0.0193144	0.0394852	-0.820369	1.79733	1.94035
AT4G30710	0.00534009	0.0124594	-0.820623	2.65446	2.823
AT1G12760	0.000385748	0.00113083	-0.820626	5.62747	5.84424
AT3G05410	1.03191e-08	5.78854e-08	-0.821062	4.72333	4.8931
AT3G10820	0.000734199	0.00203804	-0.821648	2.55069	2.70854
AT5G63710	0.00428511	0.0101871	-0.821792	3.22264	3.31104
AT4G32270	0.000188149	0.000585	-0.821973	3.01146	3.18353
AT3G63070	3.69199e-07	1.70937e-06	-0.822181	5.20798	5.37602
AT3G25470	1.59979e-08	8.74557e-08	-0.822585	5.88867	6.05735
AT3G08760	0.00820412	0.0183688	-0.822737	4.57374	4.74449
AT5G65390	0.0146824	0.030915	-0.822953	4.60586	4.82147
AT5G43130	3.25132e-08	1.71864e-07	-0.823294	5.45856	5.60302
AT2G21190	4.89408e-06	1.95398e-05	-0.823404	5.0079	5.20948
AT3G16090	1.06075e-06	4.64647e-06	-0.823544	4.1615	4.34762
AT2G40620	8.88408e-05	0.000292634	-0.824204	3.8259	3.99835
AT2G44580	0.0148702	0.0312747	-0.826107	2.41221	2.52532
AT4G12390	0.00329029	0.00800767	-0.826157	4.01146	4.18353
AT1G53190	0.000729828	0.00202637	-0.826567	4.29741	4.46979
AT2G39000	1.82099e-07	8.77941e-07	-0.826834	4.58453	4.76531
AT4G20940	1.53086e-05	5.6792e-05	-0.827048	4.4481	4.62685
AT4G17750	0.00151376	0.00393951	-0.827259	2.46506	2.64079
AT5G43050	3.83081e-05	0.00013362	-0.827469	3.77029	3.93471
AT1G09023	0.000351631	0.00103724	-0.82757	3.37954	3.54398
AT5G65810	2.54535e-08	1.3648e-07	-0.827845	4.72766	4.90036
AT3G07760	1.20837e-08	6.70403e-08	-0.827966	4.48567	4.67167
AT3G62000	1.01116e-05	3.85758e-05	-0.828019	3.3234	3.48725
AT5G64572	0.00020455	0.00063121	-0.82827	6.1663	6.33589
AT2G13650	0.00426615	0.0101489	-0.828375	3.47283	3.66828
AT5G12850	1.32627e-05	4.96783e-05	-0.828681	5.42294	5.55874
AT5G58270	1.03986e-09	6.57125e-09	-0.828683	5.28423	5.4412
AT2G21600	9.88325e-09	5.5533e-08	-0.82894	5.29083	5.47854
AT2G44200	0.000395051	0.00115563	-0.828986	4.77448	4.94317
AT3G25805	1.97476e-05	7.2044e-05	-0.829041	4.08421	4.2802
AT3G01180	3.05802e-08	1.62063e-07	-0.829371	5.49967	5.68435
AT4G27910	0.000394395	0.00115426	-0.829429	3.77239	3.9262
AT1G76040	0.0232908	0.046757	-0.829883	3.59879	3.77641
AT5G49720	2.27324e-09	1.37895e-08	-0.830376	8.12932	8.32487
AT2G28000	1.40727e-10	9.69424e-10	-0.832075	9.25419	9.46306
AT5G11710	8.29069e-15	8.25782e-14	-0.832076	6.41019	6.59901
AT5G47440	0.00945653	0.0208768	-0.832161	1.86968	2.03839
AT5G55630	2.12857e-05	7.7198e-05	-0.832427	4.96083	5.14737
AT2G33540	1.32178e-07	6.48823e-07	-0.833803	4.70367	4.87846
AT4G02900	0.00098867	0.00266978	-0.834099	2.78491	2.93471
AT4G13400	0.0220702	0.0445454	-0.834356	2.21031	2.41609
AT1G58200	6.76932e-06	2.65278e-05	-0.834868	5.09347	5.26903
AT3G44110	0.000158779	0.000500828	-0.835018	7.8554	8.07446
AT3G47670	2.08769e-05	7.59053e-05	-0.835048	3.84198	4.02782
AT2G22250	6.26445e-07	2.81672e-06	-0.835224	4.71463	4.87109
AT3G03810	4.90442e-06	1.95748e-05	-0.835872	3.65446	3.82605
AT5G64020	4.44816e-07	2.04039e-06	-0.836003	3.9292	4.11528
AT3G10800	1.30019e-06	5.62129e-06	-0.836054	5.09683	5.30668
AT3G16780	7.09807e-13	6.04526e-12	-0.836109	6.58064	6.77364
AT3G19030	0.000138296	0.000440964	-0.836516	6.75233	6.90866
AT4G20130	5.16388e-07	2.34975e-06	-0.836588	5.54824	5.72826
AT1G30210	1.74222e-05	6.41211e-05	-0.836656	4.56892	4.72499
AT5G06350	2.90996e-06	1.19895e-05	-0.836726	4.24245	4.39979
AT2G32930	0.0154623	0.0323874	-0.837336	3.7255	3.95995
AT1G32690	0.00762918	0.0172083	-0.837353	2.15348	2.34975
AT1G23400	4.08655e-07	1.8832e-06	-0.83739	6.28276	6.44617
AT1G68940	0.000348691	0.00102906	-0.837711	3.34612	3.514
AT3G48540	0.0155047	0.0324706	-0.838637	1.2041	1.3833
AT3G45750	0.00015743	0.000496953	-0.840003	2.8259	3.00105
AT1G20330	0.000445312	0.00128872	-0.840048	7.11244	7.36058
AT3G24090	0.00663913	0.0151923	-0.840237	2.37403	2.60569
AT5G51670	0.0166475	0.0345815	-0.840274	2.57494	2.75414
AT2G38620	0.0134432	0.0285763	-0.840335	1.45465	1.64079
AT2G38740	1.07449e-06	4.70165e-06	-0.840387	4.07574	4.26228
AT1G56345	0.000675061	0.00188965	-0.840474	2.49078	2.71514
AT4G33630	1.7429e-12	1.44199e-11	-0.840748	6.07532	6.26228
AT5G42750	0.00367515	0.00885763	-0.840789	2.99717	3.14493
AT3G12150	0.00994892	0.0218424	-0.840841	4.42026	4.55506
AT4G08940	0.000384994	0.00112876	-0.840923	2.84597	3.0225
AT4G21600	0.00232397	0.00583397	-0.840945	2.11431	2.29791
AT3G16770	2.46143e-08	1.32124e-07	-0.841144	6.91075	7.08023
AT2G25250	0.00934635	0.0206576	-0.841195	5.28497	5.43621
AT2G37975	5.25087e-05	0.000178845	-0.84155	3.06722	3.26228
AT2G22240	0.00132751	0.00349285	-0.841662	4.78283	4.99292
AT3G46740	1.07076e-08	5.98777e-08	-0.841777	7.22245	7.40592
AT1G61210	6.43212e-06	2.52869e-05	-0.841855	4.53595	4.70523
AT2G05990	1.12728e-14	1.11335e-13	-0.842199	7.26852	7.47027
AT2G04700	4.79213e-08	2.48195e-07	-0.842381	6.41591	6.62115
AT2G47700	0.000505982	0.00144847	-0.843032	5.24397	5.43121
AT3G01035	7.0866e-06	2.77006e-05	-0.843394	4.22264	4.41609
AT5G43170	0.000492713	0.0014141	-0.844454	3.54088	3.73152
AT5G21482	0.0185838	0.0381276	-0.844908	4.36571	4.53654
AT1G53800	2.26973e-07	1.08033e-06	-0.845015	5.74753	5.9083
AT1G71860	6.94856e-09	3.98063e-08	-0.845547	5.21108	5.40592
AT2G24050	8.9947e-09	5.07023e-08	-0.845569	5.86084	6.04561
AT1G73060	7.15873e-10	4.60816e-09	-0.845793	6.70724	6.90542
AT4G11840	5.01308e-05	0.000171362	-0.845963	3.27981	3.46392
AT3G07230	1.63114e-13	1.47437e-12	-0.846118	5.91313	6.0996
AT1G65010	6.19842e-08	3.16962e-07	-0.846211	6.41557	6.62115
AT1G51080	0.00249647	0.00622841	-0.846385	2.85787	3.0541
AT3G23090	0.0196045	0.040025	-0.846982	2.57974	2.8291
AT4G22240	7.03039e-09	4.02563e-08	-0.847029	7.14641	7.36871
AT2G43630	2.61383e-10	1.75457e-09	-0.847618	5.49396	5.70688
AT5G15050	3.4734e-06	1.41523e-05	-0.847673	3.84597	4.0593
AT2G04360	2.81745e-09	1.68786e-08	-0.847922	4.93764	5.14981
AT5G06770	2.62884e-06	1.0906e-05	-0.848156	3.66127	3.84424
AT1G06240	0.000397373	0.00116173	-0.848559	3.33481	3.52907
AT5G18490	3.85707e-05	0.000134428	-0.848659	3.21031	3.40796
AT2G34720	4.66562e-05	0.000160408	-0.848781	4.20099	4.37081
AT5G60270	0.00105726	0.00283851	-0.848899	3.42561	3.61278
AT3G55740	0.00868701	0.0193549	-0.848914	3.77448	4.06706
AT1G72755	7.59364e-05	0.000252868	-0.849435	4.20721	4.42013
AT5G09890	4.52539e-09	2.65584e-08	-0.849646	5.08843	5.28243
AT1G19010	0.000491364	0.00141072	-0.849958	2.69927	2.87109
AT1G53120	1.40511e-05	5.24031e-05	-0.850432	4.17426	4.36452
AT4G31530	2.78686e-13	2.45294e-12	-0.851466	5.92166	6.12399
AT1G17650	1.87976e-07	9.04326e-07	-0.851892	5.50851	5.71925
AT2G03140	4.20993e-08	2.19566e-07	-0.851915	5.05175	5.22922
AT5G42670	4.6194e-07	2.11371e-06	-0.852371	4.29449	4.46588
AT3G49870	4.43241e-11	3.21363e-10	-0.852475	5.2234	5.41609
AT4G36780	1.11082e-08	6.19774e-08	-0.852664	5.71844	5.93046
AT5G05930	2.63937e-06	1.0946e-05	-0.852741	3.89879	4.08501
AT5G16180	0.000257707	0.000779036	-0.852775	4.62573	4.77798
AT3G59980	3.58613e-09	2.1292e-08	-0.853276	6.14581	6.35662
AT2G11890	5.09842e-08	2.63118e-07	-0.853385	5.72604	5.89673
AT1G02150	5.63337e-16	6.11304e-15	-0.853482	7.05779	7.25635
AT1G42990	0.00012745	0.000408284	-0.853788	5.89157	6.13941
AT3G59295	0.00988577	0.0217193	-0.853898	1.59405	1.823
AT4G02790	2.22209e-06	9.30322e-06	-0.854221	5.84895	6.02317
AT1G01450	0.00613221	0.0141241	-0.85432	1.91598	2.07991
AT1G18150	0.000113472	0.000366559	-0.854388	5.08506	5.2555
AT2G23450	2.61926e-10	1.75774e-09	-0.854985	4.64189	4.83971
AT4G32350	4.63063e-07	2.11846e-06	-0.85501	3.99178	4.19065
AT4G17900	0.00215179	0.00544011	-0.855363	4.84995	5.04626
AT4G03080	6.82888e-10	4.4062e-09	-0.855498	5.74753	5.96064
AT2G32250	0.00019943	0.000616646	-0.855631	3.62921	3.81994
AT5G03150	0.00254159	0.00633198	-0.855678	3.85193	4.03575
AT5G16520	9.10835e-05	0.0002995	-0.855849	3.33764	3.56971
AT3G45400	0.00165411	0.0042736	-0.85679	2.40682	2.63384
AT2G02070	0.0164001	0.0341337	-0.856917	5.01678	5.21415
AT3G13690	0.00331719	0.00806994	-0.857106	6.03961	6.21764
AT1G76050	1.91923e-06	8.10135e-06	-0.857536	4.59049	4.76372
AT3G58160	0.00027974	0.000839664	-0.85765	2.88528	3.10023
AT3G55360	5.81663e-11	4.17177e-10	-0.858043	6.3871	6.6048
AT1G14370	0.000180901	0.000564174	-0.858088	3.34047	3.52532
AT5G54290	6.14276e-10	3.98333e-09	-0.858444	5.43425	5.65889
AT1G67730	5.61716e-07	2.54285e-06	-0.859017	6.11141	6.33321
AT1G73990	5.18059e-11	3.7319e-10	-0.859562	5.83145	6.04036
AT5G57565	0.0049132	0.0115575	-0.859925	1.64074	1.87109
AT1G55265	0.000209429	0.000645134	-0.860633	2.92355	3.16436
AT1G32700	0.00236008	0.00591329	-0.860958	4.29449	4.4402
AT2G30980	4.19499e-11	3.04688e-10	-0.861098	6.13239	6.35926
AT3G19190	6.86638e-12	5.39279e-11	-0.861445	7.41641	7.62926
AT1G08800	0.000368003	0.00108191	-0.862413	3.70807	3.89746
AT2G33570	0.00114686	0.00305903	-0.862622	4.59879	4.87846
AT5G02895	0.0108719	0.0236578	-0.862927	2.75975	2.96272
AT1G34430	8.30933e-12	6.47444e-11	-0.863097	6.58004	6.80415
AT3G60200	0.00613791	0.0141357	-0.863964	2.62225	2.79834
AT1G48770	6.06924e-05	0.000204792	-0.864593	2.91598	3.13018
AT4G34760	0.0175449	0.0361984	-0.865025	3.64304	3.92049
AT4G35920	9.67081e-06	3.70031e-05	-0.86505	5.12994	5.36452
AT3G13570	1.76308e-06	7.4833e-06	-0.865105	5.50536	5.72989
AT4G18590	3.48436e-06	1.41946e-05	-0.865552	4.14702	4.3455
AT1G61580	5.3457e-07	2.4271e-06	-0.86572	5.32911	5.5797
AT5G09995	5.14479e-07	2.3428e-06	-0.865864	4.25301	4.46196
AT3G24460	0.0117927	0.0254144	-0.866379	2.35175	2.57698
AT3G51160	2.69475e-07	1.2684e-06	-0.866663	5.85243	6.07606
AT5G50920	4.09169e-15	4.15789e-14	-0.866672	9.91698	10.1194
AT4G36810	2.77608e-07	1.30394e-06	-0.866802	6.551	6.74166
AT5G37020	0.000394909	0.00115541	-0.866969	4.99717	5.2188
AT3G47430	0.00203598	0.00517513	-0.866973	4.53841	4.7921
AT5G24314	6.65895e-10	4.30332e-09	-0.867355	6.1659	6.38537
AT4G36808	2.82652e-07	1.32586e-06	-0.867442	6.55039	6.74206
AT4G19120	0.000559311	0.00158968	-0.86762	4.73198	4.97653
AT1G05850	5.36102e-08	2.76078e-07	-0.867752	8.67107	8.92112
AT3G23540	5.46549e-07	2.47966e-06	-0.867764	4.531	4.72171
AT2G27590	0.000101373	0.000330335	-0.868034	3.07064	3.27574
AT2G30070	1.61274e-05	5.9623e-05	-0.869414	4.09095	4.33482
AT2G35050	5.85753e-11	4.19988e-10	-0.869453	6.59938	6.8026
AT3G59350	0.000797756	0.00219787	-0.869633	5.44218	5.72907
AT1G45180	1.24505e-06	5.39427e-06	-0.869789	3.54088	3.7669
AT3G13600	0.0117643	0.0253598	-0.869883	2.71681	3.00105
AT4G13840	0.00159141	0.00412548	-0.87055	5.36363	5.5923
AT3G63530	4.45721e-07	2.04406e-06	-0.870584	7.57524	7.82796
AT1G72390	9.43936e-10	5.99165e-09	-0.87183	4.70257	4.92049
AT1G09160	4.23724e-12	3.39062e-11	-0.87187	5.1599	5.37394
AT2G45970	2.98938e-09	1.78738e-08	-0.871888	5.35525	5.58691
AT2G27360	0.000293273	0.000875801	-0.872001	2.98275	3.18828
AT4G29120	8.81257e-10	5.61405e-09	-0.872014	4.64533	4.85175
AT2G26540	2.6777e-09	1.61002e-08	-0.872266	4.77553	4.98475
AT5G13460	0.000499162	0.00143111	-0.872474	3.80145	4.07478
AT2G04550	1.13765e-05	4.30874e-05	-0.873036	4.00076	4.23956
AT5G18470	0.00542872	0.0126458	-0.873312	2.96817	3.17397
AT4G32570	3.31953e-05	0.000116762	-0.873616	5.71572	5.92264
AT1G11320	0.000736993	0.00204488	-0.874632	2.19787	2.40796
AT3G62390	0.00204426	0.00519388	-0.875533	3.23486	3.46392
AT2G29580	2.3628e-05	8.5029e-05	-0.875927	2.92732	3.15467
AT3G24570	3.14708e-06	1.29017e-05	-0.875946	4.66127	4.9047
AT4G19100	0.000118004	0.00038035	-0.876552	4.61875	4.82605
AT5G19540	6.56239e-06	2.57579e-05	-0.87684	5.69651	5.9047
AT5G20160	1.39391e-05	5.20327e-05	-0.876927	6.1659	6.36189
AT2G20180	0.0118416	0.0255087	-0.877064	4.63499	4.80609
AT2G31660	4.50009e-09	2.64253e-08	-0.877456	5.87604	6.09074
AT1G61140	0.000261314	0.000789265	-0.877663	4.36988	4.57879
AT1G55205	0.00686628	0.0156572	-0.877922	1.72116	1.95158
AT5G54590	0.00630567	0.0144898	-0.877973	3.29449	3.51021
AT4G27260	0.0127314	0.0272394	-0.878047	5.29083	5.53561
AT4G16990	2.10996e-05	7.66131e-05	-0.878366	7.57389	7.74327
AT5G09530	0.00338761	0.00822015	-0.878789	3.05693	3.25777
AT2G45630	4.32635e-05	0.000149507	-0.878821	2.81373	3.04364
AT3G57610	8.04201e-15	8.01662e-14	-0.879738	6.55039	6.77798
AT4G17970	0.00165332	0.00427217	-0.879999	2.65446	2.93471
AT3G52950	2.55237e-07	1.20507e-06	-0.880776	4.59286	4.823
AT3G42640	6.34068e-05	0.000213454	-0.881863	3.0638	3.28465
AT5G62260	0.0167541	0.0347794	-0.882099	1.39052	1.62685
AT5G03940	1.89073e-10	1.28601e-09	-0.88274	7.13423	7.37915
AT3G14270	3.70076e-05	0.000129413	-0.883167	5.13402	5.35187
AT5G13240	4.62432e-05	0.000159067	-0.88345	4.50599	4.7827
AT1G73530	8.75489e-06	3.37081e-05	-0.883769	4.36432	4.61807
AT3G07370	4.00875e-05	0.000139333	-0.883965	3.88915	4.12523
AT5G05730	0.0153903	0.0322475	-0.884291	5.35665	5.5688
AT2G17705	2.83692e-05	0.000100751	-0.884296	3.14054	3.36242
AT4G20010	0.00022234	0.00068065	-0.884694	4.59997	4.77166
AT5G64570	1.99097e-05	7.25925e-05	-0.884947	6.56044	6.79561
AT1G72770	0.00670057	0.0153257	-0.884968	5.21263	5.47271
AT1G31812	2.47084e-13	2.18995e-12	-0.885065	7.76792	7.98184
AT1G01860	8.23428e-06	3.1863e-05	-0.885176	3.56044	3.81072
AT5G02710	2.05602e-06	8.64913e-06	-0.885928	5.03961	5.27574
AT5G35570	1.85706e-06	7.85375e-06	-0.886167	4.4946	4.69357
AT2G01290	9.55623e-08	4.76882e-07	-0.886327	5.28497	5.52344
AT5G62170	2.29533e-05	8.27705e-05	-0.886416	3.42561	3.65116
AT4G23850	3.48634e-05	0.000122333	-0.88726	7.45497	7.72785
AT5G46170	6.73878e-07	3.01951e-06	-0.887785	4.36988	4.60213
AT4G26970	8.12726e-06	3.14786e-05	-0.888964	6.81551	7.04953
AT1G12460	0.000337869	0.000998081	-0.88944	4.22417	4.43421
AT4G13750	9.72765e-05	0.000317911	-0.889569	3.88915	4.07221
AT2G42590	7.84686e-13	6.66456e-12	-0.890512	7.29028	7.52649
AT3G47450	3.44652e-07	1.60083e-06	-0.890701	5.24774	5.4911
AT3G54280	8.40352e-10	5.36457e-09	-0.890733	5.38641	5.61366
AT3G61630	0.000363999	0.00107116	-0.890956	3.48567	3.69524
AT1G23880	0.0164442	0.0342111	-0.891263	2.39597	2.59141
AT1G70100	0.000126745	0.000406185	-0.891959	4.85886	5.09896
AT3G13620	2.41659e-05	8.67871e-05	-0.892005	2.95345	3.21182
AT5G16190	0.0220165	0.0444556	-0.892443	2.08083	2.34975
AT3G13920	1.07947e-10	7.54432e-10	-0.892513	8.9765	9.19715
AT5G14430	5.28158e-14	4.94837e-13	-0.892524	6.17068	6.41101
AT5G25350	5.35077e-14	5.00747e-13	-0.893299	6.49936	6.74206
AT2G31370	3.00216e-09	1.79415e-08	-0.893467	5.08506	5.31104
AT1G22700	7.64989e-11	5.42812e-10	-0.893492	6.3535	6.60658
AT4G13670	2.48713e-08	1.33445e-07	-0.894074	5.74005	6.00577
AT3G19290	1.9852e-05	7.24141e-05	-0.894089	4.05865	4.3023
AT2G31810	0.000478192	0.00137595	-0.894296	6.09053	6.36189
AT3G23100	0.000121769	0.000391767	-0.894303	3.03961	3.27574
AT4G04695	0.00331851	0.00807236	-0.894382	1.659	1.91763
AT5G46290	2.33529e-17	2.81722e-16	-0.894518	7.46376	7.70564
AT5G23040	1.10753e-08	6.18079e-08	-0.89544	7.06465	7.32756
AT4G31450	0.00011626	0.000375022	-0.895899	3.92732	4.15467
AT3G22960	3.40262e-11	2.49715e-10	-0.896334	7.6416	7.90524
AT5G02590	2.31272e-06	9.6564e-06	-0.896852	3.85787	4.10526
AT5G28050	1.46476e-05	5.44793e-05	-0.897508	5.85342	6.13388
AT1G30610	9.28226e-06	3.56049e-05	-0.897946	4.99268	5.19892
AT5G49230	2.56512e-05	9.16533e-05	-0.898009	3.77029	3.98748
AT4G36020	2.04042e-06	8.5879e-06	-0.898019	5.81016	6.03707
AT1G04000	0.000107565	0.000348988	-0.898105	3.89302	4.11028
AT5G17630	1.42997e-10	9.84036e-10	-0.898208	5.16869	5.43221
AT1G15860	3.26958e-09	1.94783e-08	-0.898368	4.38092	4.61101
AT1G67880	0.00761515	0.0171814	-0.898719	4.13565	4.37081
AT2G41960	7.34605e-08	3.7194e-07	-0.899514	5.60939	5.82529
AT5G52780	1.03113e-07	5.12586e-07	-0.8997	4.57374	4.81534
AT5G08835	0.0020538	0.00521434	-0.899733	1.89302	2.14003
AT5G01090	1.49635e-06	6.40083e-06	-0.899886	4.82792	5.10652
AT5G02970	3.68674e-07	1.70726e-06	-0.899924	3.86772	4.13265
AT3G51550	1.34698e-10	9.30045e-10	-0.900114	7.69388	7.9237
AT1G74960	3.00729e-17	3.5927e-16	-0.901535	7.23639	7.48242
AT4G33760	9.64605e-13	8.14489e-12	-0.902147	5.35385	5.58961
AT5G15330	0.000326431	0.000966844	-0.902454	2.70806	2.93471
AT4G18010	0.000973735	0.00263349	-0.90248	5.78439	6.06059
AT1G04310	0.00555543	0.012908	-0.902487	3.29156	3.5806
AT3G17340	1.92208e-07	9.23603e-07	-0.902742	4.45595	4.67676
AT3G19190	8.8403e-05	0.000291459	-0.903143	4.10601	4.31539
AT2G23390	3.45699e-08	1.82422e-07	-0.90324	5.38161	5.63819
AT5G40170	0.000189221	0.000587739	-0.903651	4.5198	4.73314
AT4G14930	3.89477e-07	1.79919e-06	-0.904124	4.52479	4.78113
AT5G56890	0.000417555	0.00121482	-0.904429	5.50788	5.72744
AT5G56040	0.000262086	0.000791206	-0.905874	5.3191	5.5806
AT2G32295	6.81508e-06	2.66944e-05	-0.905969	3.02912	3.28908
AT3G52120	7.20185e-09	4.11711e-08	-0.906345	5.43026	5.70107
AT1G02000	2.14925e-06	9.02129e-06	-0.906424	3.62225	3.8622
AT1G61380	0.00106998	0.00286952	-0.90722	3.72333	4.01717
AT2G23070	8.88843e-11	6.26362e-10	-0.907836	6.51323	6.75373
AT5G53480	5.94618e-12	4.69554e-11	-0.908117	6.43557	6.67082
AT5G62020	0.0106674	0.0232638	-0.908194	4.85193	5.11403
AT5G43880	7.71777e-10	4.94991e-09	-0.908366	5.01501	5.27574
AT3G21700	0.00513755	0.0120278	-0.908794	1.92355	2.19774
AT1G49050	0.00491315	0.0115575	-0.909146	3.51855	3.81994
AT3G24140	0.00167074	0.00431204	-0.909643	2.54088	2.85922
AT5G04810	9.27572e-09	5.22266e-08	-0.910137	6.48279	6.72866
AT5G62460	1.60793e-08	8.78614e-08	-0.911203	4.4481	4.70357
AT1G43670	9.10414e-07	4.01553e-06	-0.9115	7.36415	7.60946
AT1G48650	1.24065e-08	6.87694e-08	-0.911654	6.23105	6.45013
AT1G58180	3.26366e-05	0.000114911	-0.911975	4.37264	4.60391
AT1G74180	0.00143438	0.00375236	-0.912173	2.62689	2.85324
AT4G22550	0.000838554	0.00229998	-0.912193	2.35735	2.59857
AT2G36810	1.66647e-08	9.08787e-08	-0.912214	4.6624	4.91763
AT1G75230	0.0214471	0.043434	-0.912302	3.94417	4.24642
AT1G70200	3.95104e-05	0.000137521	-0.912585	5.81627	6.0397
AT1G63260	2.33051e-08	1.2537e-07	-0.912666	4.16949	4.42215
AT4G33350	1.40684e-11	1.07542e-10	-0.912868	5.10601	5.36137
AT2G24270	1.19069e-08	6.61041e-08	-0.914322	8.08548	8.30367
AT1G72500	0.000670926	0.00187914	-0.914917	4.90263	5.11528
AT5G55960	0.00116347	0.00309865	-0.915165	4.1631	4.42215
AT1G06190	1.32526e-07	6.50399e-07	-0.915816	6.17743	6.43121
AT5G39785	0.00370237	0.00891888	-0.91617	2.99717	3.23956
AT1G31440	1.59726e-12	1.32461e-11	-0.916199	5.21571	5.48435
AT2G38330	1.44276e-07	7.04164e-07	-0.916608	4.77762	5.0145
AT5G63310	2.06657e-10	1.40058e-09	-0.917034	7.43689	7.72866
AT2G43745	9.15613e-17	1.05298e-15	-0.917141	7.63801	7.89981
AT4G10000	5.21849e-06	2.07677e-05	-0.917213	3.08421	3.34123
AT3G01895	8.07669e-05	0.000267791	-0.917372	2.99717	3.26678
AT2G22230	3.73413e-14	3.53079e-13	-0.917944	5.42494	5.69608
AT4G03270	0.0065753	0.0150583	-0.917997	1.75551	2.02782
AT3G52660	6.89752e-08	3.50776e-07	-0.91802	4.63499	4.92049
AT3G02690	4.54958e-07	2.08487e-06	-0.91845	5.53409	5.81072
AT5G66000	0.00132493	0.0034868	-0.918771	2.1663	2.47951
AT5G32470	1.016e-08	5.70488e-08	-0.919334	4.00612	4.27574
AT1G07360	1.98616e-13	1.77701e-12	-0.919936	5.31118	5.58871
AT5G63780	5.17109e-05	0.000176347	-0.920244	4.48183	4.76053
AT1G70060	2.21348e-09	1.34602e-08	-0.920434	5.01234	5.25777
AT1G78260	0.0032418	0.00790058	-0.921026	3.27981	3.52156
AT1G11350	1.04621e-07	5.19456e-07	-0.921851	4.21803	4.47174
AT5G50210	9.82128e-06	3.75379e-05	-0.922259	4.15509	4.37915
AT2G32120	0.0181116	0.0372706	-0.92254	1.96083	2.23498
AT4G14910	8.53408e-08	4.28654e-07	-0.922857	4.30177	4.57698
AT1G09443	0.000625705	0.00176312	-0.923105	2.97912	3.20714
AT3G55430	0.000251156	0.000760729	-0.923458	6.97	7.29571
AT4G09150	7.36622e-08	3.72808e-07	-0.924059	5.93951	6.2246
AT5G46790	1.15905e-05	4.3851e-05	-0.924082	4.48311	4.75894
AT1G09830	1.51834e-14	1.48765e-13	-0.924442	5.33906	5.60658
AT2G19310	0.0054377	0.0126631	-0.924465	4.31623	4.63732
AT5G62130	0.0116219	0.0251038	-0.92447	3.57253	3.83214
AT3G26420	2.26582e-09	1.37479e-08	-0.924472	6.60733	6.85474
AT4G24760	8.90839e-05	0.000293396	-0.924481	3.99717	4.26228
AT1G29965	1.41536e-11	1.08126e-10	-0.924851	5.5887	5.87552
AT4G11830	4.68418e-07	2.14136e-06	-0.925087	5.5665	5.81687
AT1G26150	0.00130464	0.00344037	-0.925589	6.18651	6.42417
AT1G62170	0.0169478	0.0351461	-0.925942	6.03262	6.32622
AT1G73840	6.60822e-05	0.000221945	-0.926037	4.66579	4.97653
AT5G13740	0.00112941	0.00301445	-0.926459	4.47153	4.80918
AT1G54355	2.95457e-09	1.767e-08	-0.926556	5.23942	5.48532
AT1G75180	0.00432502	0.0102721	-0.926926	5.06978	5.2946
AT3G60910	9.63493e-06	3.68944e-05	-0.927071	3.65446	3.94598
AT2G02980	0.000612186	0.0017266	-0.927607	2.09431	2.3833
AT1G63130	0.00107648	0.00288633	-0.927877	2.72983	2.97378
AT4G07960	0.000463679	0.00133763	-0.927929	2.80965	3.13018
AT1G45230	2.32294e-10	1.56786e-09	-0.928179	5.50662	5.7827
AT1G09060	2.53881e-14	2.44123e-13	-0.928404	5.62573	5.896
AT5G49960	0.000163478	0.000514521	-0.928448	2.80145	3.07478
AT3G50440	0.00025543	0.000772533	-0.929856	3.21031	3.47563
AT5G40610	6.13368e-08	3.13913e-07	-0.930013	4.90071	5.20948
AT5G18660	4.72119e-10	3.09162e-09	-0.930094	6.38641	6.68351
AT5G09410	2.20108e-09	1.33881e-08	-0.930126	5.83044	6.07478
AT2G43410	1.4405e-07	7.0331e-07	-0.93088	5.12091	5.3729
AT5G09870	4.58002e-07	2.09803e-06	-0.930987	7.09494	7.37159
[truncated: 4,021 more rows]

## Sheet: cs-S-M vs cs-S-P Up
		DESeq values are shown
[truncated: 5,632 more rows]

## Sheet: cs-S-M vs cs-S-P Down
		DESeq values are shown
[truncated: 5,266 more rows]

[truncated: 10 more sheets:  S-M vs S-P Up,  S-M vs S-P Down, cs-S-P vs S-P Up GO, cs-S-P vs S-P DownGO, cs-S-M vs S-M Up GO, cs-S-M vs S-M Down GO, cs-S-M vs cs-S-P Up GO, cs-S-M vs cs-S-P Down GO, S-M vs S-P Up GO, S-M vs S-P Down GO]
