# Supplementary material for: Polycomb repressive complex 2 facilitates the transition from heterotrophy to photoautotrophy during seedling emergence
Source: Plant Cell. 2025 Jun 14;37(7):koaf148. doi: 10.1093/plcell/koaf148 (PMC12236341; doi:10.1093/plcell/koaf148)
Supplement: koaf148_Supplementary_Data [file koaf148_supplementary_data.zip › Supplementary_Data_Set_14.xlsx]

## Sheet: Index
Supplementary Data Set 14: Lists of DEGs in clf swn (cs) mutant seedling root and associated GO terms
The differentially expressed genes data sets from DESeq and EdgeR were filtered with p-Value of 0.05 and absolute log2FC of 0.6, then the new data sets were compared with each other, the intersection of this comparison was taken as the set of genes of interest from RNA data in the indicated seedling stage in particular growth condition. Lists were Arport11-based locus and annotation information.
The association of differentially expressed genes in the mutant seedling in particular growth conditions with Gene Ontogeny terms performed in DAVID 2021. GO display cutoff: fold enrichment > 1.5; p(Bonferroni) < 0.05 are in Bold.
To go through the list click on the particular comparison buttons below to view the list of diffentially expressed genes and their enrichment for GO terms.
	List of differentially expressed genes	NO. of genes
	cs-R-P vs R-P Up	5407
	cs-R-P vs R-P Down	5911
	cs-R-M vs R-M Up	3422
	cs-R-M vs R-M Down	2700
	cs-R-M vs cs-R-P Up	5753
	cs-R-M vs cs-R-P Down	5393
	R-M vs R-P Up	369
	R-M vs R-P Down	332
	Associated GO terms
	cs-R-P vs R-P Up GO
	cs-R-P vs R-P Down GO
	cs-R-M vs R-M Up GO
	cs-R-M vs R-M Down GO
	cs-R-M vs cs-R-P Up GO
	cs-R-M vs cs-R-P Down GO
	R-M vs R-P Up GO
	R-M vs R-P Down GO

## Sheet: cs-R-P vs R-P Up
		DESeq values are shown
ID	P-value (R6vsR12)	FDR (R6vsR12)	Log2 Fold Change (R6vsR12)	R-P	cs-R-P
AT1G03710	1.36e-22	1.87e-21	-11.7326	-4.31841	4.8152
AT1G47540	3.33e-22	4.42e-21	-11.5335	-3.28756	5.67262
AT3G22640	6.88e-21	8.34e-20	-11.2139	-5.02481	3.60303
AT3G11165	4.72e-20	5.4e-19	-10.9341	-3.69692	4.66023
AT4G05490	1.12e-18	1.16e-17	-10.5669	-4.14779	3.84338
AT4G00160	1.83e-18	1.86e-17	-10.4847	-4.8763	3.03547
AT3G56350	2.99e-18	2.98e-17	-10.4159	-4.17868	3.66236
AT1G51300	1.69e-17	1.6e-16	-10.3029	-4.51883	3.17606
AT3G16590	9.13e-18	8.82e-17	-10.2657	-4.43175	3.26252
AT1G66290	2.88e-17	2.67e-16	-10.1704	-4.70755	2.87297
AT3G44070	1.34e-16	1.18e-15	-10.0072	-4.9417	2.46456
AT3G02310	1.34e-19	1.49e-18	-10.7589	-4.81807	4.27873
AT3G06095	1.18e-24	1.85e-23	-10.63	-2.35083	7.14061
AT5G51870	3.57e-16	3.04e-15	-9.79812	-4.53086	2.69603
AT4G05470	1.19e-15	9.77e-15	-9.69697	-4.21192	2.89988
AT3G49770	1.08e-18	1.12e-17	-10.514	-4.06555	4.78277
AT5G08070	1.46e-15	1.19e-14	-9.61307	-4.67108	2.36494
AT4G19380	2.17e-15	1.73e-14	-9.55291	-5.59123	1.38887
AT1G08465	2.46e-18	2.47e-17	-10.4125	-4.49449	4.24794
AT1G65330	2.39e-18	2.41e-17	-10.4002	-4.32219	4.41368
AT5G17090	0	0	-10.0807	-3.0924	6.67887
AT1G69120	1.6e-14	1.2e-13	-9.31447	-5.0634	1.6643
AT5G61630	4.78e-17	4.34e-16	-10.0443	-4.34077	4.02753
AT2G45135	5.83e-14	4.17e-13	-9.12363	-4.50427	2.03955
AT3G03240	2.13e-16	1.84e-15	-9.90408	-4.56052	3.65499
AT1G64795	1.71e-17	1.62e-16	-9.59841	-0.960639	8.48475
AT1G66320	1.28e-15	1.04e-14	-9.55154	-4.91248	2.97865
AT1G52890	0	0	-9.05519	-2.42372	6.50674
AT1G47980	9.91e-15	7.56e-14	-9.35566	-4.46333	3.20791
AT5G61620	0	0	-9.10148	-3.1256	5.66581
AT4G13577	3.56e-27	6.63e-26	-9.16882	-4.0144	4.841
AT2G25330	1.06e-14	8.09e-14	-9.28193	-5.26913	2.34732
AT1G57800	0	0	-8.75371	-3.25742	5.37035
AT3G11160	2.06e-13	1.4e-12	-8.83661	-3.7884	3.37881
AT3G13540	1.52e-42	6.48e-41	-8.49688	-3.52285	4.64307
AT3G55970	0	0	-8.27282	-2.73156	5.33585
AT2G44220	1.41e-15	1.15e-14	-8.32139	-4.33516	2.85984
AT2G02640	1.72e-40	6.69e-39	-8.12578	-3.95173	3.87995
AT3G58210	4.94e-12	2.99e-11	-8.35722	-4.46937	2.22689
AT5G66400	7.85e-38	2.65e-36	-7.67667	-0.332101	7.3521
AT1G62420	1.38e-18	1.42e-17	-7.79534	-3.90193	3.1126
AT1G52110	4.17e-19	4.47e-18	-7.75684	-4.62994	2.37333
AT1G08630	0	0	-7.57046	-1.77188	5.65585
AT1G19610	0	0	-7.49501	-1.28939	6.0562
AT3G17530	3.66e-13	2.44e-12	-7.68497	-4.38676	2.16816
AT4G39753	2.06e-18	2.09e-17	-7.60005	-4.24291	2.76471
AT5G59340	1.45e-38	5.12e-37	-7.5008	-3.46145	3.93824
AT4G13560	1.35e-12	8.6e-12	-7.48933	-5.93128	0.430251
AT2G22060	1.51e-12	9.52e-12	-7.4848	-4.36713	2.26893
AT2G23110	6.88e-27	1.26e-25	-7.24232	-1.0087	6.38019
AT5G24160	0	0	-7.18642	-0.391982	6.5779
AT4G16690	0	0	-7.14267	-2.45684	4.4887
AT3G60140	0	0	-7.08002	0.263056	7.14161
AT4G37220	0	0	-7.06473	-0.945472	5.86632
AT2G33160	0	0	-7.05852	-3.13725	3.64633
AT5G05040	4.49e-16	3.79e-15	-7.18631	-3.05467	3.35966
AT2G37740	1.04e-23	1.54e-22	-6.93926	-3.94694	2.81145
AT1G02770	1.8e-31	4.31e-30	-6.90891	-3.35535	3.40216
AT4G24540	5.5e-19	5.85e-18	-6.95125	-3.70171	2.70354
AT1G21400	0	0	-6.76255	0.0547507	6.56437
AT5G20240	0	0	-6.76758	0.25032	6.73635
AT5G57550	3.7e-19	3.98e-18	-6.85492	-3.78816	2.62299
AT1G78720	0	0	-6.72527	-2.76799	3.8198
AT5G08150	1.79e-18	1.82e-17	-6.54977	-0.974857	5.76095
AT1G77210	8.35e-12	4.96e-11	-6.5571	-3.21968	3.66959
AT3G48740	0	0	-6.44609	-1.78435	4.51281
AT5G60910	9.04e-25	1.43e-23	-6.5033	-3.54233	2.70146
AT3G50980	0	0	-6.39872	-0.354576	5.88264
AT1G52100	0	0	-6.36072	1.20206	7.29052
AT2G22750	0	0	-6.21188	-2.36128	3.62148
AT2G35820	0	0	-6.14107	-0.183825	5.67821
AT1G60060	7.08e-29	1.46e-27	-5.90254	-3.47516	2.53342
AT2G46870	1.54e-31	3.7e-30	-5.87209	-3.34882	2.59571
AT4G36850	0	0	-5.80986	-1.64729	3.86688
AT3G10450	0	0	-5.80749	-0.197775	5.49521
AT3G47250	0	0	-5.80239	-1.87338	3.62309
AT3G26180	1.52e-25	2.53e-24	-5.83582	-3.81041	1.96967
AT3G21720	0	0	-5.73004	4.90196	10.429
AT5G15800	7.42e-23	1.04e-21	-5.78281	-3.86641	2.12128
AT4G00250	1.42e-34	4.02e-33	-5.69374	-2.38744	3.0342
AT3G26230	1.83e-41	7.49e-40	-5.66275	-2.39645	2.98849
AT3G49620	0	0	-5.61848	-1.41475	4.06961
AT1G65090	3.69e-35	1.08e-33	-5.57678	-2.47486	2.84693
AT1G80160	0	0	-5.45364	0.202018	5.35952
AT5G43570	0	0	-5.44441	3.14554	8.31261
AT2G47770	0	0	-5.41969	-1.07221	4.57472
AT3G61340	7.46e-38	2.54e-36	-5.40479	-2.34376	2.9564
AT5G20710	0	0	-5.27578	-0.480537	4.5107
AT5G20740	1.36e-26	2.44e-25	-5.30018	-2.49792	2.51765
AT4G17245	5.58e-35	1.62e-33	-5.27971	-1.11265	3.93707
AT4G12290	0	0	-5.21336	-1.07568	3.81142
AT2G14210	0	0	-5.19623	0.163741	5.10765
AT4G21680	0	0	-5.18027	1.76627	6.64977
AT5G23660	0	0	-5.16212	1.60724	6.64999
AT5G53950	1.35e-24	2.12e-23	-5.19489	-3.04243	2.09892
AT5G55770	0	0	-5.15305	-1.76636	3.22655
AT2G43510	0	0	-5.12923	3.31755	8.23656
AT3G45140	2.03e-42	8.62e-41	-5.121	-2.45221	2.57537
AT1G62290	0	0	-5.12722	-0.136545	4.68556
AT1G18280	0	0	-5.07702	0.202886	4.95922
AT5G10140	0	0	-5.03233	1.61135	6.35654
AT1G64160	0	0	-5.02164	2.45282	7.22509
AT4G24660	0	0	-5.00123	-1.07571	3.81618
AT1G67980	0	0	-4.97247	1.19125	5.84835
AT5G01675	0	0	-4.92768	0.994024	5.62566
AT1G12010	0	0	-4.9148	4.82058	9.56433
AT2G05520	0	0	-4.90165	3.87424	8.45775
AT1G69880	1.42e-43	6.38e-42	-4.90834	-0.224997	4.39355
AT2G43530	0	0	-4.86527	4.04937	8.61827
AT5G02030	0	0	-4.85421	-0.532913	4.03623
AT2G28630	0	0	-4.8153	0.968028	5.45337
AT4G13495	0	0	-4.79126	0.426791	4.90414
AT1G61750	0	0	-4.78567	0.471862	5.02219
AT1G33100	0	0	-4.76691	-1.16029	3.35934
AT5G21960	0	0	-4.69391	-0.438467	3.99965
AT3G02150	0	0	-4.69798	-1.43306	2.9792
AT4G38420	0	0	-4.66413	3.61535	8.06943
AT3G09390	0	0	-4.66055	7.15552	11.578
AT2G05380	0	0	-4.6605	4.19697	8.55854
AT3G16150	0	0	-4.65594	3.69123	8.11473
AT4G35770	0	0	-4.64893	3.44458	7.83928
AT2G24270	0	0	-4.61815	-0.324611	3.99882
AT3G21790	0	1.4e-45	-4.60817	-1.2075	3.10137
AT2G22980	5.6e-45	2.44e-43	-4.55229	-0.0327473	4.36836
AT4G15530	0	0	-4.529	1.54485	5.81539
AT3G28150	0	0	-4.53593	-0.428956	3.94511
AT3G54150	0	0	-4.46401	3.34396	7.53127
AT3G25620	1.26e-39	4.73e-38	-4.48414	-2.47323	1.86827
AT1G74010	0	0	-4.43187	2.14868	6.30757
AT2G22990	0	0	-4.415	1.16753	5.29582
AT2G30670	0	0	-4.41264	0.368659	4.59921
AT3G47030	0	0	-4.39992	0.11397	4.28604
AT5G46040	0	0	-4.37881	1.52703	5.65044
AT5G22300	0	0	-4.36732	1.11463	5.27123
AT1G72920	0	0	-4.35756	1.68513	5.84304
AT4G16563	0	0	-4.33082	4.51445	8.58454
AT4G02170	0	0	-4.30445	1.49926	5.53758
AT1G10550	0	0	-4.29423	0.696828	4.6954
AT5G14780	0	0	-4.28148	2.90157	6.92551
AT1G66090	0	0	-4.29282	0.0679144	4.11113
AT3G60670	0	0	-4.27918	-0.511864	3.54803
AT3G14420	0	0	-4.2648	0.770127	4.7644
AT2G21330	0	0	-4.26511	-0.000435544	3.97092
AT1G10070	0	0	-4.25624	2.5189	6.51928
AT5G14180	4.28e-42	1.79e-40	-4.25084	0.628169	4.72445
AT3G61470	0	0	-4.2491	2.66722	6.66637
AT1G67105	0	0	-4.25245	1.25329	5.2432
AT1G73810	0	0	-4.24474	0.449031	4.45453
AT4G06746	0	0	-4.25105	1.15647	5.19854
AT4G26200	0	0	-4.24281	3.66362	7.62051
AT1G68010	0	0	-4.22214	1.26684	5.20376
AT4G13250	0	0	-4.21167	1.50073	5.43181
AT4G18170	1.29e-41	5.32e-40	-4.20738	0.479833	4.40149
AT2G18050	0	0	-4.19087	3.80961	7.80744
AT4G24340	0	0	-4.12671	4.52819	8.37368
AT1G19530	0	0	-4.12084	5.60454	9.45291
AT5G20230	0	0	-4.10307	6.16032	9.97893
AT1G22990	0	0	-4.10416	1.30153	5.15108
AT5G63580	0	0	-4.09954	-0.291941	3.56144
AT3G44300	0	0	-4.08741	5.6603	9.4755
AT2G26560	0	0	-4.05948	2.74427	6.47442
AT1G72900	0	0	-4.05569	4.13701	7.94012
AT1G72930	0	0	-4.04998	1.15202	4.91749
AT1G67090	0	0	-3.98893	5.37968	9.08205
AT3G21352	9.05e-41	3.57e-39	-3.99398	1.61695	5.46628
AT4G15490	5.6e-45	2.82e-43	-3.95156	-1.10672	2.56572
AT1G72060	0	0	-3.906	2.63937	6.28942
AT5G43590	6.17e-39	2.21e-37	-3.91223	-0.187325	3.53796
AT1G72070	0	0	-3.89765	2.58927	6.24439
AT1G63880	0	0	-3.88867	-0.811234	2.75829
AT1G02340	0	0	-3.88752	2.79013	6.40274
AT2G26500	0	0	-3.87585	2.41555	6.02296
AT5G38410	4.2e-45	2.19e-43	-3.86643	2.22313	5.77525
AT4G23260	0	0	-3.86331	-0.233073	3.36223
AT4G22467	2.49e-39	9.14e-38	-3.7977	0.974598	4.53609
AT1G32060	0	0	-3.80149	0.720799	4.22499
AT5G39580	0	0	-3.79524	5.39317	8.88403
AT5G60250	2.41e-42	1.02e-40	-3.7675	-1.42991	2.10724
AT4G14040	0	0	-3.75552	2.52728	5.99197
AT5G25240	0	0	-3.7326	1.841	5.28828
AT3G29240	0	0	-3.72968	3.92103	7.39244
AT5G66053	0	0	-3.71961	5.19792	8.66938
AT2G02930	0	0	-3.71808	3.37618	6.82512
AT4G30270	0	0	-3.70693	6.47801	9.92289
AT4G13310	0	0	-3.7015	2.61126	6.02758
AT1G09297	0	0	-3.70126	2.15956	5.64821
AT5G24600	0	0	-3.69647	1.72126	5.13343
AT2G45740	0	0	-3.68839	2.07951	5.49511
AT1G42970	0	0	-3.68433	2.38956	5.80327
AT4G38970	0	0	-3.68152	2.98421	6.44185
AT5G36220	0	0	-3.68058	0.0773275	3.50575
AT3G08860	2.88e-42	1.21e-40	-3.6761	-0.322483	3.10526
AT5G06570	1.4e-45	4.1e-44	-3.65172	3.42707	6.82652
AT5G25250	0	0	-3.6123	2.61294	5.93374
AT2G46950	0	0	-3.60064	0.606852	3.96947
AT1G12780	0	0	-3.598	4.58566	7.92619
AT1G73805	0	0	-3.59069	2.95908	6.2879
AT4G36820	0	1.4e-45	-3.58041	0.786041	4.14475
AT1G77640	0	0	-3.53764	3.54239	6.75902
AT5G09660	0	0	-3.51006	0.805887	4.05548
AT1G35140	0	0	-3.49643	5.98371	9.21557
AT4G03280	0	0	-3.48481	3.34252	6.53608
AT2G38400	0	0	-3.47961	5.091	8.29782
AT2G42610	0	0	-3.4786	0.544008	3.7556
AT5G66052	0	0	-3.46762	5.17138	8.39429
AT3G61150	0	0	-3.4643	1.35584	4.52769
AT3G61280	0	0	-3.45411	0.720771	3.89777
AT1G23390	0	0	-3.45333	4.37467	7.54954
AT4G25810	0	0	-3.44803	6.19263	9.38582
AT1G12900	0	0	-3.44636	0.98069	4.15187
AT1G64660	0	0	-3.43142	5.12747	8.28182
AT3G14060	0	0	-3.42136	4.10188	7.23622
AT5G05060	0	0	-3.41932	2.96475	6.11211
AT2G43535	0	0	-3.41133	6.93955	10.0774
AT2G01300	0	0	-3.40241	3.34135	6.45754
AT2G41210	0	0	-3.39967	-0.114296	3.01649
AT4G16410	0	0	-3.35627	1.34532	4.47563
AT5G43040	0	0	-3.34023	2.31577	5.39597
AT1G35420	0	1.1e-44	-3.3438	0.217915	3.27238
AT5G45220	0	0	-3.3333	1.87404	4.96155
AT1G66800	0	0	-3.32279	3.77207	6.82024
AT4G19520	0	0	-3.32382	1.19091	4.23512
AT5G01530	0	0	-3.3139	4.58729	7.6355
AT5G11530	0	0	-3.314	2.57491	5.6091
AT2G32150	0	0	-3.28949	7.84805	10.8278
AT3G42180	0	0	-3.29124	0.129139	3.12407
AT2G26740	0	0	-3.2896	1.26753	4.27761
AT1G59700	0	8.4e-45	-3.28172	1.14192	4.16672
AT5G16970	0	0	-3.28053	2.46816	5.45552
AT3G48390	0	0	-3.27891	1.42468	4.40001
AT2G23760	0	0	-3.27339	0.494833	3.47705
AT5G17540	0	0	-3.27109	1.93729	4.92828
AT1G15040	0	0	-3.24394	6.43312	9.40527
AT3G46080	0	0	-3.24273	2.45754	5.47128
AT5G57510	0	0	-3.24168	2.34646	5.35554
AT3G10815	0	0	-3.23684	3.59618	6.54703
AT3G05690	0	0	-3.23504	1.68257	4.65918
AT1G13700	0	0	-3.19084	2.46269	5.36362
AT1G05147	0	0	-3.18991	6.30456	9.20901
AT2G31945	0	0	-3.16322	2.20124	5.10416
AT1G22890	0	0	-3.14397	3.08018	5.93099
AT2G46530	0	0	-3.14189	-0.171927	2.69142
AT5G13370	0	0	-3.13855	1.85502	4.70679
AT3G22910	0	0	-3.13008	2.11224	4.97715
AT1G21910	0	0	-3.12365	5.07084	7.911
AT5G06870	0	0	-3.11845	2.2048	5.04633
AT2G30570	7.31e-43	3.16e-41	-3.10599	2.90462	5.75593
AT2G20142	0	0	-3.10826	3.67256	6.5156
AT1G23120	0	0	-3.10595	3.69479	6.52301
AT2G38250	0	0	-3.08369	2.22017	5.0145
AT1G63750	1.4e-45	4.9e-44	-3.07155	0.640649	3.48568
AT2G15960	0	3.1e-44	-3.06552	4.23302	6.99347
AT3G14415	0	0	-3.05234	3.92149	6.69066
AT4G27460	0	0	-3.0499	2.45877	5.24003
AT1G73260	0	0	-3.03122	7.50679	10.272
AT5G54710	2.89e-43	1.27e-41	-3.03088	1.72082	4.47903
AT2G47400	0	0	-3.02472	5.33305	8.08003
AT1G55510	0	0	-3.02341	2.9883	5.72867
AT1G76930	0	0	-2.98888	9.2792	11.9678
AT5G03230	0	0	-2.96843	2.68749	5.40164
AT5G58660	0	0	-2.94855	1.81289	4.47406
AT4G08950	0	0	-2.93964	7.00049	9.66442
AT3G13437	0	1.4e-45	-2.93816	2.53794	5.21777
AT5G57655	0	0	-2.93378	5.85272	8.51959
AT4G32480	0	0	-2.92889	5.85473	8.52142
AT1G20340	0	0	-2.91345	3.44989	6.08198
AT3G06850	0	0	-2.90469	4.97162	7.57597
AT2G38230	0	0	-2.90277	4.38431	7.02106
AT1G25275	0	0	-2.90308	6.43565	9.06366
AT4G19420	0	0	-2.90041	2.46215	5.08018
AT5G51110	0	0	-2.8904	2.03777	4.63375
AT1G80440	0	0	-2.87864	5.99763	8.58898
AT1G51270	0	0	-2.86475	3.31597	5.90092
AT5G06720	0	0	-2.86435	2.71853	5.31786
AT5G47560	0	0	-2.86187	3.26982	5.87205
AT5G56250	0	0	-2.85574	2.37115	4.94395
AT2G30550	0	0	-2.85233	2.81625	5.38066
AT4G30280	0	0	-2.8484	7.29914	9.86327
AT5G14920	0	0	-2.84382	3.45543	6.01194
AT2G41100	0	0	-2.8275	6.23829	8.80263
AT1G80380	0	0	-2.82444	6.42725	8.97303
AT1G02850	0	0	-2.8223	4.07817	6.63774
AT2G28120	0	0	-2.81388	2.24513	4.77088
AT1G11260	0	0	-2.80543	6.93135	9.44447
AT4G02280	0	0	-2.80032	2.744	5.28408
AT1G03600	0	4.2e-45	-2.77158	2.16881	4.67796
AT2G05510	0	0	-2.7666	7.77151	10.2616
AT5G65690	0	0	-2.76296	5.69302	8.16951
AT1G50040	0	0	-2.74502	3.11111	5.56714
AT2G25200	0	0	-2.7404	2.05036	4.50532
AT4G32800	0	0	-2.73706	2.991	5.44726
AT5G07440	0	0	-2.71533	8.55144	10.9837
AT3G26640	0	0	-2.70368	3.11394	5.53901
AT5G13330	0	0	-2.70098	3.90003	6.3123
AT3G15500	0	0	-2.69976	3.68307	6.12801
AT2G23100	0	0	-2.68398	2.35693	4.74503
AT3G55840	0	0	-2.68386	4.54645	6.95536
AT1G08230	0	0	-2.68508	1.44812	3.84021
AT1G75750	0	0	-2.64656	9.20724	11.5596
AT5G46180	0	0	-2.6401	4.1315	6.48662
AT5G54770	0	0	-2.62967	4.58942	6.93387
AT2G46220	0	0	-2.60063	4.14756	6.47953
AT1G03090	0	0	-2.59942	4.51702	6.83722
AT5G61410	0	0	-2.59842	4.62556	6.93955
AT1G06570	0	0	-2.59759	4.138	6.4677
AT4G37870	0	0	-2.59077	7.93507	10.2469
AT1G28260	0	0	-2.59047	1.80459	4.12076
AT5G49440	0	0	-2.58549	6.69209	8.99937
AT3G13450	0	0	-2.58593	4.23659	6.55333
AT5G66190	0	0	-2.58349	3.30471	5.60244
AT1G54100	0	0	-2.57286	6.37983	8.6696
AT3G16410	0	0	-2.57018	5.47985	7.76461
AT2G46740	0	0	-2.55039	4.72647	6.99335
AT1G17830	0	0	-2.53957	2.349	4.60695
AT4G27450	0	0	-2.50215	5.77001	7.99193
AT1G01170	0	0	-2.50087	4.02623	6.24835
AT1G22430	0	0	-2.49583	2.38787	4.59277
AT1G76590	0	0	-2.47793	4.07021	6.27259
AT4G23570	0	0	-2.45595	3.04423	5.221
AT5G21930	0	0	-2.44852	2.11717	4.28278
AT1G71040	0	0	-2.44793	3.51863	5.68361
AT1G52710	0	0	-2.43252	4.49907	6.66632
AT1G23310	0	0	-2.43178	5.01308	7.16537
AT1G69900	0	0	-2.42797	3.97883	6.12847
AT5G11920	0	0	-2.39853	3.2814	5.39506
AT2G45830	0	0	-2.36053	3.69585	5.76886
AT2G23620	0	0	-2.33248	3.91895	5.96748
AT3G10985	0	0	-2.26452	7.77771	9.76097
AT4G34030	0	0	-2.25672	4.53809	6.51449
AT1G32170	0	0	-2.25425	6.71218	8.685
AT5G25770	0	0	-2.25037	5.51331	7.48182
AT2G28400	0	0	-2.24193	3.98148	5.94976
AT3G51000	0	0	-2.19524	4.90847	6.8222
AT4G11170	1.78e-39	6.61e-38	-4.00759	-1.54468	2.21897
AT5G14470	2.86e-42	1.2e-40	-3.17359	1.39891	4.28227
AT2G42140	0	3.4e-44	-3.13701	1.15662	4.0217
AT4G08150	0	5.6e-45	-2.79403	2.08097	4.59239
AT4G21120	0	0	-2.63801	1.95752	4.29427
AT2G39410	0	0	-2.58193	3.04194	5.32804
AT1G65390	3.64e-39	1.32e-37	-3.92459	1.12024	4.8346
AT1G08900	5.7e-43	2.48e-41	-3.25503	0.556767	3.52444
AT4G11650	0	0	-3.00963	6.79428	9.51654
AT2G37540	0	0	-2.3889	3.49779	5.59743
AT1G13530	0	0	-2.48438	3.76954	5.98701
AT2G21960	0	0	-2.43208	2.48585	4.63014
AT2G43520	5.44e-11	3.01e-10	-7.9759	-3.95618	2.35525
AT1G77145	0	0	-2.44478	2.26648	4.42481
AT3G04520	0	0	-2.20202	3.45393	5.37187
AT2G44370	0	2.8e-45	-2.87342	4.84135	7.46951
AT5G23120	1.3e-42	5.55e-41	-2.86232	1.86436	4.45095
AT1G71140	3.78e-40	1.45e-38	-4.97587	-0.416104	4.29051
AT5G65080	7.51e-35	2.15e-33	-3.88403	-0.730834	2.86312
AT2G43620	6.51e-41	2.59e-39	-4.06605	1.26014	5.02737
AT1G11180	0	0	-2.62953	2.10456	4.44655
AT2G20260	0	0	-2.61165	3.35411	5.6795
AT5G58330	0	0	-2.48674	2.93772	5.15054
AT5G49520	0	0	-2.25939	4.97961	6.95146
AT5G10946	1.85e-39	6.83e-38	-3.57189	0.502236	3.82894
AT3G09162	5.29e-14	3.8e-13	-9.17965	-4.41757	2.17673
AT3G06490	1.73e-39	6.45e-38	-3.23868	0.374423	3.38744
AT2G13360	0	0	-2.82378	4.86273	7.39367
AT3G23410	1.46e-40	5.69e-39	-3.46482	1.39891	4.55161
AT5G62510	4.2e-25	6.83e-24	-5.31163	-2.61606	2.40539
AT5G63750	1.25e-05	3.87e-05	-6.0459	-4.26337	1.75885
AT2G45190	7.08e-19	7.46e-18	-7.02277	-3.83845	2.69228
AT4G21920	3.18e-37	1.04e-35	-3.79128	0.351433	3.85289
AT3G04000	6.9e-34	1.88e-32	-4.1363	-0.187447	3.85188
AT1G64740	0	0	-2.18339	3.28021	5.1785
AT2G36145	2.74e-35	8.09e-34	-3.6583	0.163498	3.57794
AT2G39730	1.74e-43	7.83e-42	-3.26309	3.91216	6.91275
AT1G69930	4.75e-38	1.63e-36	-3.58742	1.16541	4.49842
AT3G26010	5.67e-12	3.42e-11	-7.39115	-4.37964	1.85943
AT2G25770	2.48e-41	1e-39	-3.0833	1.76109	4.54538
AT2G16190	1.18e-11	6.92e-11	-8.29007	-4.38492	2.22321
AT5G52190	3.35e-33	8.81e-32	-3.95163	-0.319414	3.46525
AT3G12500	0	0	-2.21933	6.0116	7.9466
AT4G15280	7.92e-37	2.54e-35	-3.42795	1.02458	4.20946
AT1G19380	0	0	-2.44829	6.02824	8.17779
AT4G22390	1.18e-27	2.25e-26	-5.05498	-2.49139	2.34049
AT4G28390	0	0	-2.31646	3.1532	5.19656
AT4G15260	9.4e-44	4.26e-42	-2.56976	2.78496	5.06933
AT4G02160	2.96e-21	3.67e-20	-6.38181	-2.77779	3.29352
AT4G18020	0	0	-2.34486	3.18651	5.26486
AT3G54050	1.46e-40	5.7e-39	-3.07361	0.630384	3.45448
AT2G02450	7.83e-39	2.79e-37	-3.30536	-0.447836	2.56805
AT3G56060	6.8e-41	2.71e-39	-2.8098	0.962466	3.49408
AT1G69490	7.91e-37	2.54e-35	-3.15136	1.97757	4.89915
AT5G46260	1.84e-37	6.1e-36	-3.62227	-1.67522	1.68502
AT5G64040	2.05e-43	9.16e-42	-2.65424	3.20142	5.56619
AT1G76100	2.77e-32	6.91e-31	-4.14693	-0.787484	3.15337
AT2G41905	3.33e-28	6.57e-27	-4.75007	-1.40452	3.57074
AT1G70250	5.42e-41	2.17e-39	-2.86501	1.14011	3.693
AT3G54340	2.86e-30	6.38e-29	-4.81303	-1.66628	2.89295
AT1G59670	3.16e-13	2.11e-12	-8.89682	-4.0526	2.25857
AT2G28490	3.34e-25	5.45e-24	-5.71941	-3.30607	2.18388
AT2G15890	0	0	-2.23628	5.58844	7.54977
AT2G40100	1.93e-35	5.73e-34	-4.25887	-0.0297656	3.98617
AT1G73885	0	0	-2.28707	4.3151	6.31022
AT4G15610	0	0	-2.17872	6.94453	8.83724
AT1G70290	0	0	-2.0681	5.70054	7.48848
AT3G14620	9.86e-41	3.87e-39	-2.55697	2.07468	4.35962
AT1G20630	0	0	-2.29799	3.87736	5.88256
AT1G22370	2.8e-39	1.02e-37	-3.08267	-0.409236	2.41498
AT5G67480	0	0	-2.04552	3.54458	5.30942
AT1G05230	6.97e-40	2.65e-38	-2.89339	-0.194238	2.4283
AT3G22860	3.19e-19	3.45e-18	-5.54832	-4.23932	1.08343
AT5G25440	0	0	-2.23269	3.49771	5.44253
AT4G33467	1.07e-35	3.23e-34	-3.57007	1.41178	4.72201
AT1G73680	6.33e-43	2.75e-41	-2.42584	1.45695	3.60614
AT2G01008	1.25e-33	3.37e-32	-3.52601	-0.700766	2.53511
AT4G16000	9.87e-36	2.98e-34	-3.41279	0.540491	3.73039
AT5G28300	9.88e-36	2.98e-34	-3.28741	0.361502	3.37962
AT2G30680	2.85e-17	2.65e-16	-6.04926	-3.49683	2.42916
AT1G12030	5.08e-11	2.82e-10	-8.02063	-4.44872	1.90421
AT5G54000	2.83e-13	1.91e-12	-8.9393	-4.62022	1.72642
AT3G60120	2.55e-32	6.39e-31	-4.22431	-0.913348	3.14849
AT4G33465	6.53e-35	1.88e-33	-3.65581	0.581071	3.95635
AT4G39640	0	1.4e-45	-2.3364	3.95827	6.01971
AT5G38100	3.74e-35	1.09e-33	-2.91733	1.68388	4.36925
AT4G14780	1.51e-39	5.63e-38	-2.67176	1.02264	3.43449
AT2G41105	6.12e-40	2.33e-38	-2.81662	7.07719	9.64174
AT3G21055	3.11e-38	1.08e-36	-2.84277	1.93371	4.5011
AT1G64710	3.15e-30	7e-29	-4.63183	-1.69775	2.63307
AT5G22355	4.2e-45	2.35e-43	-2.34423	2.44879	4.51071
AT1G22110	2.11e-26	3.74e-25	-4.42875	-2.73611	1.64036
AT5G03615	7.59e-25	1.21e-23	-5.77335	-1.081	4.3892
AT3G29810	6.64e-39	2.38e-37	-2.51206	3.03882	5.26497
AT3G51510	1.35e-35	4.06e-34	-3.32898	0.324313	3.37618
AT3G19930	0	0	-2.25433	6.10881	8.07736
AT5G49700	3.5e-44	1.59e-42	-2.36842	1.99635	4.0946
AT5G10300	0	0	-1.99007	4.40849	6.1193
AT2G32460	2.31e-19	2.52e-18	-6.53874	-4.22863	1.90363
AT1G17530	0	0	-2.01582	4.85117	6.59171
AT1G31290	1.36e-33	3.66e-32	-3.48089	-1.57242	1.66822
AT4G15270	0	2e-44	-2.31995	2.08861	4.12736
AT4G29310	0	0	-2.09552	1.9565	3.77687
AT3G48200	6.83e-29	1.41e-27	-4.45233	-3.16695	1.10626
AT4G24230	1.06e-40	4.16e-39	-2.54857	4.81721	7.06596
AT5G23000	1.78e-33	4.77e-32	-3.18809	-0.121599	2.79918
AT5G17170	6.54e-34	1.79e-32	-3.79547	-0.0205409	3.45571
AT3G49110	6.05e-29	1.25e-27	-3.91842	-1.40922	2.21408
AT2G26370	1.64e-38	5.79e-37	-2.83969	1.80817	4.38931
AT3G55800	1.61e-34	4.55e-33	-3.39201	0.52512	3.61228
AT5G24030	7.58e-41	3.01e-39	-2.72164	5.2273	7.6949
AT1G60950	0	2.8e-44	-2.23377	4.93077	6.87444
AT2G39310	0	0	-2.33936	6.25715	8.33108
AT5G14120	0	0	-2.1805	5.45579	7.34599
AT3G19920	6.75e-26	1.15e-24	-6.3901	-3.2766	2.76435
AT3G49130	2.59e-36	8.07e-35	-2.97925	0.958685	3.67743
AT3G01970	2.93e-35	8.63e-34	-3.16495	3.12161	6.0798
AT5G49360	0	0	-2.18735	5.8345	7.73467
AT2G47450	0	0	-2.13878	2.75054	4.60925
AT5G44572	3.69e-35	1.08e-33	-3.0215	2.17502	4.95362
AT4G22470	6.65e-32	1.63e-30	-3.71358	1.0626	4.57691
AT3G62410	8.84e-34	2.4e-32	-3.84642	1.1494	4.66907
AT5G24930	0	0	-2.16192	4.75421	6.6319
AT5G01380	1.17e-36	3.7e-35	-2.74398	3.73168	6.15768
AT4G23890	2.41e-43	1.07e-41	-2.27937	2.80677	4.7932
AT2G36690	2.06e-37	6.79e-36	-2.65615	1.83759	4.21383
AT1G44575	2.2e-36	6.89e-35	-2.59324	1.58115	3.90632
AT5G50915	2.54e-24	3.92e-23	-6.29632	-3.66659	2.42961
AT2G24260	0	0	-2.15261	5.07749	6.94328
AT1G06800	0	1.4e-45	-2.12793	3.57808	5.41634
AT2G39400	6.13e-36	1.89e-34	-2.75199	2.30176	4.75085
AT5G43580	0	0	-2.05659	6.88383	8.65732
AT1G26515	3.97e-10	2.01e-09	-7.66171	-4.34997	1.65127
AT3G15840	2.8e-31	6.63e-30	-4.20026	-0.0893175	3.92789
AT4G00390	2.41e-31	5.75e-30	-3.51281	-0.29907	3.002
AT2G22470	0	0	-1.9849	8.24344	9.9437
AT5G18600	3.85e-11	2.17e-10	-7.11418	-3.96454	2.28597
AT5G42825	1.23e-39	4.61e-38	-2.41325	4.41817	6.56214
AT5G02160	2.7e-34	7.53e-33	-2.69317	2.75738	5.15383
AT3G22740	1.18e-34	3.35e-33	-2.67775	2.14195	4.53222
AT1G71710	0	1.4e-45	-2.07262	2.19511	3.98187
AT4G00180	2.59e-10	1.35e-09	-7.75604	-4.86834	1.20632
AT1G78290	8.4e-37	2.69e-35	-3.32355	3.61758	6.59271
AT2G34700	1.8e-12	1.13e-11	-8.64743	-3.87724	2.18557
AT2G44920	3.6e-27	6.7e-26	-4.06321	-1.23275	2.5343
AT4G21903	5.02e-37	1.63e-35	-2.59827	2.37421	4.66107
AT4G24000	2.85e-12	1.76e-11	-8.56491	-5.7049	0.284479
AT2G23170	2.27e-35	6.73e-34	-2.6411	2.75753	5.16493
AT2G21780	1.03e-23	1.52e-22	-4.18106	-1.47346	2.54857
AT5G13220	0	0	-2.14451	4.78789	6.65693
AT2G20150	3.49e-24	5.33e-23	-5.20033	-2.60881	2.46776
AT1G22570	1.4e-45	6.6e-44	-2.19633	3.94091	5.86194
AT1G55440	3.57e-23	5.09e-22	-4.31441	-2.85308	1.40688
AT3G10020	2.11e-41	8.56e-40	-2.50994	6.73483	8.95081
AT4G24600	6.2e-14	4.42e-13	-5.97959	-2.2663	3.31625
AT5G60270	2.27e-43	1.01e-41	-2.17588	2.47992	4.37944
AT1G27980	0	0	-2.08861	3.84164	5.64945
AT5G08380	1.13e-33	3.05e-32	-2.60306	2.48615	4.83229
AT5G60610	5.71e-30	1.25e-28	-3.37523	-0.558389	2.61532
AT1G17810	8.46e-22	1.08e-20	-5.87413	-3.14504	2.61364
AT3G26070	9.67e-41	3.81e-39	-2.2928	1.91677	3.93372
AT2G32190	4.11e-37	1.34e-35	-2.34257	4.48072	6.51907
AT5G24210	1.23e-22	1.69e-21	-4.35138	-2.9659	1.59123
AT2G26355	5.6e-45	2.51e-43	-2.20419	5.53197	7.45839
AT1G61810	0	0	-2.03719	2.44538	4.19579
AT5G53970	8.92e-40	3.38e-38	-2.2524	2.23721	4.21332
AT5G51390	2.7e-44	1.21e-42	-2.15022	3.81716	5.69775
AT1G03470	4.6e-33	1.2e-31	-2.55321	2.71077	5.03026
AT5G09565	6.91e-31	1.6e-29	-3.11103	4.90743	7.82937
AT4G21280	1.27e-37	4.26e-36	-2.3489	2.56933	4.63407
AT5G12330	0	0	-1.98282	3.37359	5.07675
AT1G15010	1.86e-43	8.36e-42	-2.23265	6.49216	8.43463
AT1G35625	2.97e-26	5.21e-25	-3.80195	-0.957575	2.66063
AT4G25080	0	0	-1.97683	3.67966	5.37479
AT3G21530	1.84e-35	5.48e-34	-2.54355	1.47775	3.74029
AT3G59940	2.38e-34	6.63e-33	-2.99254	3.89666	6.64854
AT4G01950	1.76e-38	6.18e-37	-2.2529	3.91702	5.89083
AT1G48000	3.29e-28	6.49e-27	-3.49209	-0.200616	3.00871
AT3G58750	0	0	-1.89631	5.12232	6.73606
AT1G55810	0	0	-2.048	4.00207	5.78001
AT5G21020	0	0	-2.01404	8.19528	9.927
AT4G19200	0	0	-2.00911	7.08199	8.81476
AT1G75240	2.51e-28	4.98e-27	-3.63025	-1.06232	2.27439
AT4G28040	3.2e-44	1.45e-42	-2.13724	4.33687	6.17804
AT1G61820	0	0	-2.02816	6.28423	8.02283
AT5G66350	1.74e-33	4.65e-32	-2.98485	-0.179694	2.51037
AT5G53490	4.27e-34	1.18e-32	-2.73379	1.07813	3.53571
AT3G23290	3.29e-21	4.06e-20	-4.29074	-2.4461	1.80289
AT1G05333	8.07e-13	5.22e-12	-8.8446	-3.14779	3.08472
AT1G47960	1.26e-42	5.42e-41	-2.10741	2.06804	3.89782
AT1G54860	6.12e-12	3.68e-11	-8.53431	-4.30201	2.48872
AT1G69920	8.98e-30	1.94e-28	-4.00451	0.928442	4.73141
AT2G35810	0	0	-1.8892	5.27499	6.88126
AT5G63030	0	1.4e-45	-2.02246	5.22659	6.97915
AT2G01850	0	0	-1.95646	5.00062	6.67219
AT5G38780	2.05e-24	3.18e-23	-3.89579	-1.75527	1.89793
AT3G26770	4.5e-44	2.05e-42	-2.05971	4.60944	6.39735
AT1G33790	1.28e-39	4.8e-38	-2.2116	4.21155	6.12994
AT1G60730	2.78e-41	1.12e-39	-2.12996	4.75628	6.59378
AT1G55430	1.32e-30	2.99e-29	-2.95378	1.73367	4.42758
AT3G48000	0	0	-1.96504	6.5924	8.2694
AT5G03240	1.48e-37	4.94e-36	-2.51744	9.05701	11.2883
AT1G02860	0	0	-1.941	4.42546	6.08188
AT5G43190	2.55e-37	8.4e-36	-2.1501	3.6998	5.55532
AT4G29640	1.35e-11	7.87e-11	-8.38098	-4.28429	2.37075
AT3G02620	2e-32	5.05e-31	-2.74148	0.5968	3.10031
AT1G43670	4.66e-39	1.68e-37	-2.15166	3.61558	5.48807
AT4G16820	1.14e-24	1.8e-23	-4.27925	-2.36495	1.95311
AT3G24540	1.19e-30	2.73e-29	-2.99666	-0.0372518	2.66846
AT5G03860	1.4e-45	4.1e-44	-1.98647	4.29143	5.98946
AT1G76520	0	0	-1.87011	4.32427	5.91411
AT1G54740	2.22e-36	6.93e-35	-2.25313	4.94546	6.90317
AT4G28080	7.9e-38	2.67e-36	-2.10647	0.736535	2.56151
AT3G48580	3.37e-26	5.87e-25	-3.59113	-0.831764	2.46782
AT4G25020	7.07e-28	1.37e-26	-3.43329	-0.681461	2.47623
AT2G38820	4.1e-44	1.88e-42	-1.95362	2.7237	4.39847
AT5G26920	4.97e-32	1.22e-30	-2.50508	2.36432	4.61644
AT1G34460	9.85e-28	1.89e-26	-3.92711	-2.39428	1.29392
AT4G10060	1.28e-25	2.14e-24	-3.78633	-2.44711	1.06481
AT3G47580	7.98e-28	1.54e-26	-3.32193	-1.64555	1.39403
AT2G36540	5.19e-10	2.6e-09	-7.64372	-3.79612	2.17958
AT1G70100	1.9e-39	7e-38	-2.04757	2.24518	4.00431
AT5G40100	5.21e-43	2.28e-41	-1.97359	1.97462	3.66313
AT3G02550	7.66e-38	2.59e-36	-2.09422	2.64481	4.46758
AT1G72940	8.86e-31	2.04e-29	-2.8582	3.12231	5.74039
AT3G15810	0	0	-1.89538	7.17628	8.78931
AT2G29120	6.09e-28	1.18e-26	-3.33845	-1.49208	1.55218
AT5G46050	6.4e-29	1.33e-27	-3.47432	1.33657	4.64892
AT1G19400	4.47e-38	1.53e-36	-2.08936	3.9007	5.70036
AT3G46780	9.85e-31	2.26e-29	-2.81031	0.171934	2.69596
AT2G45360	4.53e-32	1.12e-30	-2.48362	2.43295	4.62261
AT3G49450	3.3e-10	1.69e-09	-7.74678	-4.51917	1.54991
AT5G14930	7.66e-39	2.74e-37	-2.0468	3.37098	5.14955
AT2G28910	8.4e-45	3.91e-43	-1.99436	7.25239	8.96486
AT5G12890	1.52e-31	3.66e-30	-2.28914	2.24465	4.23552
AT4G32870	0	0	-1.7794	5.04714	6.54661
AT2G17230	0	0	-1.89854	4.87596	6.49303
AT3G14205	0	0	-1.8736	4.04346	5.63022
AT4G18990	2.05e-16	1.77e-15	-5.0219	-3.32599	1.52286
AT3G26190	4.27e-12	2.6e-11	-8.574	-4.881	1.08856
AT5G38850	4.78e-35	1.39e-33	-2.13049	1.11332	2.96127
AT3G12910	1.2e-12	7.67e-12	-8.81573	-4.46972	1.73563
AT5G54290	9.73e-39	3.44e-37	-2.07433	2.44708	4.24369
AT1G76410	4.49e-28	8.78e-27	-2.86717	2.9755	5.58095
AT2G32179	1.54e-23	2.25e-22	-3.76705	-1.15862	2.47228
AT2G35300	1.64e-28	3.28e-27	-3.36651	1.23839	4.30793
AT2G29320	4.3e-29	8.97e-28	-3.0643	2.0163	4.767
AT1G03790	5.07e-20	5.79e-19	-4.44149	-2.78662	1.36461
AT2G29340	7.46e-32	1.83e-30	-3.65448	3.08658	6.44848
AT1G68520	1.73e-23	2.52e-22	-5.74325	-3.89528	1.79616
AT2G32200	2.07e-24	3.21e-23	-3.44452	0.437091	3.76056
AT2G32530	2.58e-22	3.44e-21	-4.3537	-3.05709	1.28154
AT5G18270	3.61e-40	1.39e-38	-2.01433	5.10176	6.83472
AT2G46770	3.95e-09	1.81e-08	-7.26835	-4.68	0.927153
AT3G56940	1.28e-31	3.09e-30	-2.36397	3.11804	5.18903
AT2G32180	1.56e-22	2.13e-21	-3.87485	-0.387051	3.39572
AT5G13080	5.16e-29	1.07e-27	-2.64165	4.46927	6.83845
AT3G19800	1.36e-26	2.45e-25	-3.08153	0.176409	2.9742
AT2G02310	1.64e-30	3.7e-29	-2.48037	2.73818	4.90652
AT1G63440	1.8e-30	4.04e-29	-2.29348	2.5896	4.57313
AT3G27660	1.83e-15	1.47e-14	-5.44997	-3.63037	1.51989
AT2G28680	1.16e-20	1.38e-19	-4.86183	-2.64103	2.10091
AT1G66130	1.91e-23	2.77e-22	-4.91651	-2.40324	2.24736
AT3G57190	1.21e-27	2.3e-26	-2.89514	-0.181756	2.43957
AT4G25170	0	0	-1.74891	5.70869	7.17769
AT1G15380	1.16e-34	3.29e-33	-2.22102	6.7317	8.66955
AT4G21440	6.65e-18	6.49e-17	-5.36355	-3.48381	1.8259
AT3G48280	5.9e-19	6.25e-18	-4.47129	-2.85971	1.3529
AT1G72140	1.03e-30	2.35e-29	-2.62191	4.14558	6.45323
AT2G06520	1.4e-45	6.2e-44	-1.83564	4.71249	6.26373
AT3G11930	2.18e-31	5.21e-30	-2.7502	5.8079	8.24973
AT5G47810	5.36e-31	1.25e-29	-2.1675	2.59523	4.49688
AT4G37240	2.86e-33	7.56e-32	-2.22548	2.95601	4.88423
AT1G01560	2.7e-27	5.06e-26	-3.14358	0.564545	3.42915
AT1G27860	1.64e-12	1.03e-11	-8.78883	-4.06091	2.09498
AT4G31510	9.8e-45	4.41e-43	-1.83446	3.96352	5.51733
AT1G30730	3.91e-39	1.41e-37	-2.01253	6.12272	7.85218
AT1G31350	9.01e-34	2.45e-32	-2.05653	3.21699	4.98821
AT2G25450	0	0	-1.84224	8.45864	10.0169
AT5G40010	3.16e-29	6.65e-28	-2.25411	2.27805	4.28905
AT1G62360	1.13e-14	8.57e-14	-5.22146	-4.01709	1.03829
AT2G17640	6.16e-33	1.6e-31	-2.1774	2.38923	4.27162
AT4G22690	4.04e-29	8.44e-28	-3.40466	2.81649	5.98283
AT3G63140	5.94e-28	1.15e-26	-3.00044	0.786546	3.4668
AT2G45340	1.48e-35	4.44e-34	-1.94563	3.02487	4.69599
AT1G33600	6.19e-26	1.06e-24	-2.8252	1.16112	3.77021
AT2G35730	4.2e-28	8.22e-27	-2.80304	2.32547	4.82136
AT4G39675	0	0	-1.83268	6.76671	8.31247
AT1G64720	3.63e-38	1.25e-36	-2.07832	6.40073	8.1801
AT5G62865	0	0	-1.78714	5.55924	7.06246
AT4G33150	1.06e-37	3.54e-36	-1.99131	4.31609	6.02976
AT3G47800	7.32e-37	2.36e-35	-1.97587	5.1254	6.80725
AT2G16700	1.16e-39	4.38e-38	-1.90378	4.63382	6.2623
AT4G31330	2.06e-26	3.66e-25	-3.02213	0.598214	3.39855
AT5G66700	3.12e-30	6.94e-29	-2.32092	2.17278	4.24981
AT3G06080	3.26e-36	1.01e-34	-1.89344	2.63345	4.24326
AT4G18810	1.17e-27	2.23e-26	-3.15004	-0.558273	2.28558
AT2G22630	6.81e-31	1.58e-29	-2.28754	1.88938	3.91599
AT2G20670	1.18e-32	3.01e-31	-2.22844	5.86023	7.79919
AT5G41610	1.95e-27	3.69e-26	-2.56921	2.50618	4.74333
AT5G41612	2.5e-27	4.7e-26	-2.57021	2.64602	4.88414
AT4G05475	4.02e-11	2.26e-10	-8.19754	-4.15713	1.46073
AT1G14330	0	0	-1.77563	4.21578	5.70729
AT5G60260	1.1e-21	1.4e-20	-3.92473	-0.291058	3.36067
AT5G52720	9.12e-26	1.54e-24	-3.39903	0.969089	4.17167
AT5G48160	3.71e-38	1.28e-36	-1.96124	5.76926	7.44819
AT3G12700	2.79e-31	6.63e-30	-2.23094	5.66905	7.5861
AT3G05937	4.71e-29	9.81e-28	-2.23065	3.00298	4.95613
AT1G52870	1.13e-34	3.22e-33	-2.01766	1.93815	3.68922
AT3G26220	1.69e-12	1.06e-11	-4.23865	0.496281	4.6882
AT1G55670	1.47e-27	2.79e-26	-2.73492	2.63363	5.06527
AT1G68320	6.01e-13	3.93e-12	-5.83889	-3.94939	1.42713
AT2G41178	6.86e-26	1.17e-24	-2.9574	0.110886	2.83071
AT4G25050	6.75e-28	1.31e-26	-2.51371	2.39938	4.62482
AT5G66570	2.01e-28	4.02e-27	-2.84667	4.29958	6.88392
AT2G28340	1.47e-11	8.57e-11	-8.39814	-4.21192	1.58274
AT1G56200	1.32e-39	4.93e-38	-1.90874	6.18464	7.82623
AT3G51890	1.97e-39	7.26e-38	-1.82782	3.36408	4.91312
AT3G50060	3.06e-29	6.45e-28	-2.49888	4.50659	6.74436
AT3G48310	1.27e-17	1.21e-16	-5.39425	-3.75504	1.44008
AT1G66300	9.62e-13	6.2e-12	-8.94154	-4.90614	1.37426
AT3G28230	4.76e-09	2.17e-08	-7.2682	-3.53077	2.05962
AT1G20620	8.6e-30	1.86e-28	-2.41925	6.66212	8.78384
AT5G56090	6.18e-43	2.68e-41	-1.82293	3.71872	5.26478
AT1G17420	4.8e-31	1.12e-29	-2.24125	4.5789	6.55193
AT2G41180	1.9e-25	3.15e-24	-2.94831	0.675847	3.38535
AT1G30160	4.86e-16	4.09e-15	-4.54131	-3.39754	1.33031
AT1G07040	0	0	-1.70956	4.01879	5.44695
AT2G04230	2.18e-28	4.35e-27	-2.58493	0.476141	2.7771
AT1G44890	3.36e-19	3.64e-18	-3.81427	-1.63361	1.89481
AT3G60520	3.51e-28	6.91e-27	-2.29907	3.29759	5.33105
AT3G15360	6.57e-33	1.7e-31	-1.9987	3.87585	5.59579
AT5G47110	9.07e-41	3.58e-39	-1.83095	4.54726	6.09804
AT3G51860	3.18e-32	7.9e-31	-2.02426	4.04496	5.79695
AT5G24570	6.76e-28	1.31e-26	-2.51146	2.77641	5.0526
AT4G02520	9.85e-35	2.81e-33	-2.05853	7.33882	9.09553
AT1G14370	1.79e-36	5.61e-35	-1.8964	3.95344	5.57327
AT1G67480	2.43e-31	5.77e-30	-2.19827	6.42967	8.31408
AT2G01340	1.04e-28	2.11e-27	-2.14768	3.71397	5.56157
AT4G13030	4.65e-32	1.15e-30	-2.00328	3.80985	5.55426
AT5G40800	3.31e-24	5.08e-23	-4.39672	-1.40874	2.93624
AT5G46500	1.28e-12	8.13e-12	-5.26109	-4.51607	0.337528
AT5G66480	5.7e-36	1.76e-34	-1.87646	2.50904	4.10662
AT5G49690	4.91e-26	8.45e-25	-2.98781	0.221428	2.95094
AT1G75190	5.6e-30	1.23e-28	-2.22964	2.38842	4.32267
AT3G12502	1.69e-30	3.82e-29	-2.04032	5.12044	6.86735
AT2G03290	7.23e-11	3.95e-10	-8.1014	-4.12893	1.3998
AT5G44567	2.24e-23	3.24e-22	-3.2126	0.750793	3.72084
AT5G43470	4.21e-30	9.31e-29	-2.33343	-0.465272	1.5898
AT1G12950	2.94e-27	5.5e-26	-2.69093	4.54875	6.91618
AT1G30720	4.8e-32	1.18e-30	-2.04538	5.42758	7.19374
AT3G51840	0	0	-1.69089	6.60441	8.01451
AT3G52340	3.84e-39	1.39e-37	-1.82229	2.96511	4.50272
AT4G00730	0	1.4e-45	-1.72539	3.67422	5.11532
AT5G64870	1.74e-26	3.1e-25	-2.94502	3.55673	6.3212
AT2G24820	2.41e-32	6.04e-31	-2.03426	1.66297	3.42867
AT5G50140	1.73e-13	1.19e-12	-5.18426	-4.07178	1.03503
AT2G38860	2.4e-28	4.78e-27	-2.45903	5.76027	7.8933
AT5G66630	7e-31	1.62e-29	-1.99626	1.75717	3.46908
AT2G33740	0	0	-1.68266	4.6994	6.10214
AT3G55250	6.93e-30	1.51e-28	-2.26985	1.50832	3.50281
AT3G44630	3.21e-28	6.35e-27	-2.1022	1.80785	3.65951
AT5G49450	1.75e-32	4.43e-31	-2.00498	6.25559	7.98318
AT3G26080	8.23e-30	1.79e-28	-1.9963	2.94353	4.65071
AT5G60970	3.61e-11	2.04e-10	-8.2536	-5.00857	0.643354
AT2G23600	5.36e-35	1.56e-33	-1.81414	3.87393	5.40662
AT3G47220	3.58e-33	9.39e-32	-1.90533	1.94614	3.56041
AT4G32810	7.91e-27	1.44e-25	-2.44541	1.01814	3.17077
AT2G35660	4.64e-28	9.05e-27	-2.50707	0.841955	3.05417
AT2G33150	0	0	-1.71086	7.27093	8.70014
AT4G34881	1.6e-28	3.22e-27	-2.21785	2.66918	4.58885
AT4G14365	2.36e-25	3.89e-24	-2.32568	2.33436	4.37664
AT1G58235	2.81e-30	6.28e-29	-2.00818	3.78613	5.49263
AT5G05740	3.29e-28	6.5e-27	-2.27868	0.771527	2.77757
AT5G16370	2.99e-39	1.09e-37	-1.81231	5.81989	7.34034
AT3G50820	6.96e-27	1.27e-25	-2.3425	3.45291	5.48223
AT3G24650	3.32e-15	2.62e-14	-4.8424	-4.55128	0.190713
AT4G23990	2.64e-11	1.51e-10	-7.35147	-5.66231	0.760087
AT5G23260	1.51e-08	6.5e-08	-7.04412	-4.64518	0.733384
AT1G19540	4.24e-26	7.33e-25	-2.30163	1.93273	3.924
AT3G26060	6.49e-27	1.19e-25	-2.25035	2.06627	4.03413
AT3G15820	1.4e-45	7.6e-44	-1.74368	5.24172	6.70064
AT5G62470	8.38e-32	2.04e-30	-1.95608	2.0773	3.76009
AT5G05530	2.47e-21	3.07e-20	-3.46579	-0.325589	2.88706
AT5G37540	2.33e-35	6.9e-34	-1.87491	5.58262	7.17173
AT2G14878	1.81e-31	4.34e-30	-2.09262	7.0064	8.80258
AT4G39410	4.51e-21	5.53e-20	-3.30439	-0.566361	2.549
AT1G26930	4.2e-45	2.21e-43	-1.71066	4.06636	5.49428
AT5G42930	1.19e-24	1.88e-23	-2.43797	2.1934	4.33481
AT1G05340	2.38e-29	5.03e-28	-2.07544	6.129	7.90841
AT3G18830	2.89e-33	7.64e-32	-1.88584	4.7599	6.35019
AT5G39530	3.39e-24	5.18e-23	-3.35457	-0.513025	2.53054
AT3G54810	1.82e-37	6.05e-36	-1.85779	6.14251	7.72903
AT1G56280	0	0	-1.72897	8.52089	9.97182
AT1G27030	5.85e-35	1.69e-33	-1.88006	5.51648	7.12888
AT1G21770	1.78e-35	5.33e-34	-1.86773	6.50173	8.07849
AT5G46110	6.17e-25	9.91e-24	-2.47805	3.11641	5.3674
AT2G25510	1.21e-20	1.44e-19	-3.54802	-0.419169	2.86235
AT2G36970	4.48e-17	4.08e-16	-4.62539	-3.11237	1.28304
AT3G55290	5.25e-28	1.02e-26	-2.28823	1.69128	3.69976
AT3G53130	5.7e-26	9.76e-25	-2.51129	-0.396967	1.83156
AT1G65190	1.08e-22	1.49e-21	-3.66045	-1.22782	2.11753
AT4G31800	0	0	-1.64819	6.28395	7.65307
AT3G44720	9.59e-32	2.33e-30	-1.92245	5.48406	7.14058
AT1G25277	3.28e-15	2.59e-14	-4.26413	-2.25447	1.74189
AT5G11180	1.59e-23	2.33e-22	-2.75392	-0.858062	1.64066
AT2G26030	7.63e-34	2.08e-32	-1.79578	2.3331	3.84079
AT4G25140	1.62e-17	1.53e-16	-3.6694	-1.24728	2.12624
AT5G63020	1.05e-28	2.13e-27	-1.92965	1.66833	3.31673
AT1G13520	9.93e-25	1.57e-23	-2.19054	3.63793	5.5527
AT5G01542	1.65e-24	2.57e-23	-2.51224	-0.448186	1.78821
AT5G01540	1.65e-24	2.57e-23	-2.51224	-0.400955	1.83544
AT4G34970	6.2e-24	9.3e-23	-2.84563	3.01481	5.53879
AT3G26820	1.57e-13	1.08e-12	-5.19099	-4.41508	0.773534
AT2G32870	1.72e-12	1.08e-11	-5.74758	-4.48816	0.886263
AT4G16008	3.91e-24	5.95e-23	-2.87722	0.139137	2.73532
AT3G28540	1.05e-16	9.26e-16	-3.93296	-2.7865	0.898563
AT1G14687	2.66e-22	3.55e-21	-2.84683	0.301094	2.86739
AT4G20235	1.6e-26	2.86e-25	-2.33726	0.673731	2.74012
AT1G55020	1.6e-28	3.22e-27	-2.08929	5.51782	7.32112
AT1G05023	7.98e-19	8.36e-18	-3.30583	1.0214	4.0735
AT5G59820	8.12e-30	1.77e-28	-1.99556	6.8542	8.59091
AT1G54730	4.69e-25	7.62e-24	-2.18282	2.01917	3.96624
AT1G28330	0	0	-1.61072	7.74853	9.07664
AT3G26510	5.05e-24	7.64e-23	-2.31798	1.47345	3.50125
AT1G08440	0.00269	0.00587	-5.32644	-3.95744	1.85225
AT1G79680	3.24e-24	4.98e-23	-4.07771	-1.07745	2.62469
AT2G47550	1.1e-24	1.73e-23	-2.49766	4.08481	6.27112
AT1G55673	8.98e-25	1.42e-23	-2.672	2.80473	5.16324
AT5G38340	1.87e-28	3.74e-27	-1.89722	1.3498	2.96539
AT2G27389	6.72e-30	1.47e-28	-1.83033	4.5341	6.08649
AT5G03355	8.5e-31	1.96e-29	-1.76592	2.76234	4.25064
AT1G51820	9.38e-24	1.39e-22	-2.5287	0.249553	2.52732
AT3G62130	1.52e-41	6.23e-40	-1.66337	4.17831	5.56145
AT5G10530	7.71e-25	1.23e-23	-2.59092	-0.453629	1.83697
AT5G05320	1.96e-22	2.66e-21	-2.59079	2.52139	4.90529
AT4G32260	1.34e-36	4.23e-35	-1.69343	4.57556	5.98856
AT1G24470	5.26e-11	2.92e-10	-8.30284	-4.48855	2.00348
AT4G33930	3.39e-20	3.92e-19	-4.32765	-1.55216	2.84757
AT1G79040	1.69e-25	2.8e-24	-2.3644	6.09839	8.22162
AT5G62800	1.07e-10	5.77e-10	-8.09615	-4.3675	1.13371
AT3G45300	0	0	-1.5748	5.6605	6.95369
AT5G22290	7.55e-25	1.2e-23	-2.07754	2.51404	4.30513
AT5G39610	6.41e-24	9.6e-23	-2.59054	1.28684	3.5971
AT4G31380	1.27e-13	8.82e-13	-4.44997	-1.69478	3.12859
AT1G01355	2.08e-10	1.09e-09	-7.96018	-4.07412	1.30484
AT1G64680	1.72e-20	2.03e-19	-3.82617	-1.30065	2.25972
AT1G71500	3.49e-27	6.5e-26	-1.8833	2.87671	4.4707
AT5G52330	1.68e-23	2.45e-22	-2.40718	1.50972	3.6379
AT2G25700	3.93e-11	2.21e-10	-8.29962	-3.81568	1.86879
AT1G33110	3.4e-32	8.42e-31	-1.80284	4.15939	5.67295
AT1G17345	9.8e-24	1.45e-22	-3.43219	2.06146	5.20233
AT5G22200	2.42e-14	1.79e-13	-5.42168	-3.16337	2.00305
AT4G13985	2.89e-10	1.49e-09	-7.89462	-4.72649	0.596894
AT1G63350	7.62e-23	1.06e-21	-2.88851	-0.974004	1.63956
AT2G23672	1.43e-28	2.87e-27	-1.92667	2.83259	4.49501
AT4G38540	9.67e-29	1.98e-27	-1.92352	5.90188	7.54766
AT2G23680	2.97e-26	5.21e-25	-1.92365	2.76887	4.43866
AT2G23670	1.35e-28	2.73e-27	-1.94066	3.30581	4.9822
AT2G18735	1.47e-28	2.95e-27	-2.00585	2.26457	3.99386
AT4G31405	1.18e-18	1.22e-17	-3.18072	-0.073017	2.89834
AT1G18270	3.43e-33	9.01e-32	-1.79857	5.15696	6.6656
AT1G67470	6.78e-26	1.15e-24	-1.98159	2.1585	3.85555
AT1G65800	1.25e-15	1.02e-14	-4.04476	-3.69714	0.168066
AT5G07080	4.76e-26	8.21e-25	-2.07392	5.03446	6.81009
AT4G34020	9.73e-34	2.64e-32	-1.70624	2.36929	3.79437
AT2G28570	6.59e-34	1.8e-32	-1.74479	5.97689	7.451
AT1G29930	2.24e-26	3.96e-25	-3.70078	4.93727	8.25885
AT2G29110	1.55e-20	1.83e-19	-4.67027	-3.16694	1.18384
AT3G16140	5.09e-22	6.66e-21	-3.1943	1.33304	4.31806
AT2G32210	8.64e-23	1.2e-21	-2.25749	3.84784	5.81846
AT4G01026	1.64e-23	2.4e-22	-2.18607	3.65471	5.5571
AT5G07355	2.39e-25	3.94e-24	-2.2349	-0.348496	1.62316
AT3G50790	2.96e-31	7.02e-30	-1.71834	3.08188	4.5211
AT1G53780	9.15e-42	3.79e-40	-1.65737	4.46958	5.84747
AT5G42460	1.7e-25	2.82e-24	-2.10649	1.75249	3.60393
AT2G32160	1.02e-05	3.2e-05	-5.82491	-4.23792	1.35636
AT3G50470	1.79e-21	2.25e-20	-2.72753	0.978371	3.51445
AT2G20570	5.74e-18	5.63e-17	-3.30409	-1.63017	1.37277
AT5G02380	6.87e-43	2.97e-41	-1.64761	10.3641	11.7365
AT3G56710	5.41e-21	6.61e-20	-2.90677	1.10129	3.84273
AT2G46820	2.33e-24	3.6e-23	-1.99244	3.06379	4.79
AT1G68765	5.25e-16	4.42e-15	-4.61115	-2.17728	2.22212
AT3G47340	4.43e-23	6.28e-22	-2.41541	3.32122	5.48558
AT1G66870	3.4e-11	1.92e-10	-8.36628	-4.83229	0.887991
AT1G33700	0	0	-1.57977	3.9946	5.29395
AT1G20020	3.6e-21	4.44e-20	-2.83776	1.28853	3.92389
AT2G30350	1.79e-29	3.81e-28	-1.85687	2.15515	3.72843
AT3G13810	9.32e-25	1.47e-23	-2.01348	1.65016	3.39144
AT5G61600	2.45e-26	4.32e-25	-2.00979	5.99223	7.75188
AT1G33970	2.13e-28	4.25e-27	-1.75532	3.7857	5.25018
AT1G02300	3.33e-23	4.77e-22	-2.37006	1.55159	3.64499
AT1G12520	2.17e-40	8.42e-39	-1.62497	5.22122	6.56837
AT1G09930	6.73e-24	1.01e-22	-2.17995	1.32685	3.21568
AT2G27690	6.4e-23	8.94e-22	-2.21241	3.64723	5.62669
AT1G64110	7.58e-30	1.65e-28	-1.69581	2.68986	4.10871
AT1G01320	3.23e-25	5.28e-24	-1.90189	2.00205	3.62639
AT5G57560	7.43e-24	1.11e-22	-2.80985	7.17001	9.80084
AT2G37760	6.64e-25	1.06e-23	-1.93368	3.93348	5.60821
AT5G08141	7.88e-10	3.88e-09	-7.79712	-3.86008	2.1493
AT3G01480	9.22e-29	1.89e-27	-1.76396	2.21014	3.69051
AT5G16550	3.44e-35	1.01e-33	-1.63807	5.04248	6.39888
AT1G01030	2.09e-22	2.82e-21	-2.5892	0.216691	2.56782
AT1G51805	4.64e-10	2.34e-09	-5.80035	-5.75808	-0.578982
AT5G13720	5.61e-23	7.87e-22	-2.41569	0.879876	3.00255
AT1G76110	4.24e-19	4.54e-18	-3.41721	-1.19658	1.98434
AT1G72790	3.65e-40	1.4e-38	-1.61301	4.98897	6.31979
AT2G47710	1.86e-41	7.58e-40	-1.58744	5.42499	6.73525
AT1G04157	8.15e-21	9.84e-20	-2.77818	2.49259	4.97514
AT4G18210	1.14e-20	1.36e-19	-3.07085	-0.0560897	2.83607
AT1G14600	2.88e-20	3.35e-19	-3.23464	-0.192571	2.77455
AT3G48640	2.64e-16	2.27e-15	-3.70253	-1.68832	1.72785
AT2G39330	2.26e-23	3.27e-22	-2.36829	0.227938	2.33879
AT4G24350	1.54e-22	2.11e-21	-4.01559	-0.790825	2.82065
AT1G08940	8.54e-30	1.85e-28	-1.65895	4.30755	5.67999
AT5G06380	1.34e-19	1.49e-18	-2.90889	-0.0406458	2.58297
AT4G32150	0	0	-1.5793	7.02607	8.32315
AT2G36950	2.43e-23	3.51e-22	-2.22925	4.62689	6.62727
AT5G04360	1.98e-26	3.53e-25	-1.99826	0.498923	2.21528
AT2G02620	1.55e-21	1.95e-20	-2.59334	-0.408633	1.88572
AT1G52880	1.16e-25	1.94e-24	-2.08601	1.08322	2.87825
AT1G80050	8.49e-30	1.84e-28	-1.71717	3.42446	4.8614
AT4G29050	3.56e-21	4.4e-20	-2.76277	-0.542774	1.93808
AT2G18700	1.51e-23	2.22e-22	-2.19169	5.06822	6.9378
AT1G52800	2.38e-13	1.61e-12	-4.2191	-3.081	1.32088
AT3G01520	7.88e-36	2.41e-34	-1.64965	6.17861	7.54625
AT2G21930	4.46e-10	2.25e-09	-7.85658	-4.88288	0.392242
AT2G15695	7.48e-38	2.54e-36	-1.55717	3.51231	4.78706
AT4G14430	3.25e-32	8.07e-31	-1.6592	5.143	6.52223
AT1G55390	5.06e-21	6.19e-20	-2.2923	2.16819	4.2333
AT1G06645	1.21e-34	3.43e-33	-1.5908	2.92489	4.2357
AT1G77090	9.45e-16	7.76e-15	-3.45297	-1.48799	1.89325
AT5G41740	4.58e-21	5.61e-20	-2.51767	1.55267	3.81626
AT4G35750	4.59e-37	1.49e-35	-1.63907	6.2661	7.63132
AT1G68410	4.9e-26	8.44e-25	-1.86581	4.9485	6.51383
AT5G35790	9.79e-26	1.65e-24	-2.00809	1.06611	2.79034
AT2G33830	5.11e-23	7.21e-22	-2.65218	8.78101	11.2407
AT3G47480	9.7e-21	1.17e-19	-2.88787	0.501986	3.11599
AT2G36770	6.39e-09	2.87e-08	-6.39908	-4.70076	0.55871
AT4G08505	2.77e-17	2.58e-16	-3.02248	0.354343	3.09443
AT4G13575	3.93e-08	1.63e-07	-6.8744	-5.82516	-0.610333
AT2G45760	1.07e-21	1.37e-20	-2.39956	1.85102	3.98407
AT1G21100	3.11e-23	4.47e-22	-2.39349	6.48988	8.63044
AT3G13277	1.4e-26	2.51e-25	-1.92052	1.72573	3.36277
AT4G21400	1.06e-38	3.76e-37	-1.57394	4.0506	5.34236
AT4G19700	5.68e-22	7.39e-21	-2.05994	3.66586	5.41055
AT5G57220	5.19e-22	6.78e-21	-2.22339	4.18714	6.08495
AT5G51480	3.51e-18	3.5e-17	-3.81746	-2.41727	1.17978
AT4G02733	4.29e-10	2.17e-09	-7.88075	-4.20143	1.09381
AT4G19390	3.1e-21	3.83e-20	-2.25043	1.70559	3.71513
AT3G09275	6.28e-29	1.3e-27	-1.74407	4.24273	5.70561
AT1G55420	1.51e-23	2.21e-22	-1.92996	1.63413	3.29484
AT1G05010	4.16e-23	5.91e-22	-2.03598	5.10599	6.83927
AT4G11655	6.63e-20	7.51e-19	-2.71658	1.09405	3.64261
AT3G56891	3.15e-20	3.65e-19	-2.80298	1.17174	3.68907
AT3G53280	3.61e-16	3.08e-15	-4.7355	-3.15544	1.40478
AT1G65370	2.12e-22	2.86e-21	-2.11476	3.56369	5.36177
AT5G63195	1.11e-29	2.4e-28	-1.68906	5.77341	7.18342
AT5G01880	2.92e-25	4.78e-24	-1.9435	1.83188	3.50442
AT2G27390	7.46e-24	1.11e-22	-1.79593	5.00538	6.53177
AT1G62515	1.02e-21	1.3e-20	-3.24679	4.09236	6.99065
AT5G55560	5.71e-27	1.05e-25	-1.79305	2.24199	3.75658
AT4G11470	2.11e-18	2.13e-17	-3.78698	-2.11491	1.55224
AT1G14890	6.35e-21	7.72e-20	-2.11227	3.56922	5.43013
AT5G45630	2.23e-22	2.99e-21	-2.3174	1.86297	3.88208
AT4G04640	5.78e-25	9.33e-24	-1.75098	3.58867	5.06927
AT3G09160	8.91e-08	3.54e-07	-6.74362	-4.00193	1.06597
AT1G12250	7e-24	1.05e-22	-2.05852	1.4821	3.25629
AT3G28650	3.24e-20	3.75e-19	-2.45025	0.375394	2.61316
AT5G50920	7.49e-36	2.3e-34	-1.59526	6.14772	7.46007
AT5G25630	3.16e-31	7.48e-30	-1.5531	2.71816	3.98663
AT5G63190	3.39e-29	7.12e-28	-1.69111	5.64148	7.05746
AT1G66160	1.6e-27	3.03e-26	-1.74856	6.39477	7.88113
AT1G78780	7.05e-25	1.13e-23	-1.83642	3.91899	5.45939
AT3G19150	1.77e-23	2.58e-22	-1.79968	3.80345	5.31605
AT1G17220	8.46e-31	1.95e-29	-1.59305	2.91679	4.23074
AT3G54940	2.53e-17	2.36e-16	-4.92158	-2.75128	1.88455
AT1G59740	5.69e-21	6.94e-20	-2.39391	3.96206	6.11247
AT5G43920	5.64e-28	1.1e-26	-1.63984	2.84216	4.20123
AT1G22630	2.03e-18	2.06e-17	-3.42159	-0.177196	2.94655
AT3G14610	3.76e-25	6.13e-24	-1.74061	4.5607	6.00715
AT3G28360	1.42e-11	8.24e-11	-5.18199	-5.41754	-0.425247
AT1G56510	2.56e-20	2.99e-19	-3.53652	-1.55276	1.6617
AT2G34690	8.93e-43	3.85e-41	-1.50901	5.51706	6.74976
AT2G43400	6.58e-24	9.85e-23	-1.71879	3.34806	4.78664
AT3G26740	1.58e-20	1.86e-19	-2.44514	3.55344	5.65654
AT4G02180	6.05e-26	1.04e-24	-1.7633	1.08485	2.56372
AT1G58320	7.52e-20	8.48e-19	-2.3403	2.99535	5.07483
AT2G01490	3.25e-37	1.07e-35	-1.56218	5.6283	6.91114
AT5G54080	4e-43	1.75e-41	-1.4802	4.12501	5.32639
AT3G06810	9.09e-37	2.9e-35	-1.53187	4.23376	5.48051
AT5G06370	1.4e-45	4.3e-44	-1.46635	4.69778	5.88348
AT5G47590	2.77e-14	2.03e-13	-3.3937	-1.83223	1.40773
AT1G23150	3.39e-22	4.5e-21	-1.7876	4.3354	5.84738
AT2G30600	1.09e-23	1.62e-22	-1.98895	5.26482	6.94854
AT1G03106	1.33e-18	1.37e-17	-3.99934	-0.815077	2.87099
AT3G25690	7.29e-23	1.02e-21	-1.7735	1.34572	2.83948
AT5G24735	1.66e-25	2.76e-24	-1.75524	5.98424	7.45518
AT4G38545	1.46e-23	2.14e-22	-1.86286	5.2996	6.88658
AT3G05940	1.61e-29	3.43e-28	-1.58881	3.18669	4.4876
AT3G18330	6.51e-08	2.63e-07	-6.7936	-4.54801	0.574385
AT4G28755	7.27e-20	8.22e-19	-3.0903	2.83573	5.65824
AT2G26340	2.46e-25	4.05e-24	-1.75812	2.40939	3.90055
AT4G34620	3.67e-30	8.14e-29	-1.59477	6.15308	7.46815
AT3G62290	1.4e-41	5.77e-40	-1.52682	9.49573	10.7399
AT2G31865	6.76e-24	1.01e-22	-1.70995	2.61651	4.04663
AT4G25707	7.6e-21	9.2e-20	-2.20895	1.92208	3.85843
AT4G37300	5.39e-40	2.06e-38	-1.50003	5.2921	6.50967
AT1G55110	1.09e-26	1.98e-25	-1.65121	2.31216	3.67326
AT1G11530	7.32e-20	8.27e-19	-2.11852	4.1301	5.99524
AT1G76820	5.07e-19	5.4e-18	-2.68625	-1.58972	0.797215
AT1G07110	8.29e-42	3.44e-40	-1.47137	3.70628	4.89654
AT1G30760	2.05e-26	3.65e-25	-1.62837	3.51865	4.85641
AT4G18900	1.06e-07	4.16e-07	-6.72494	-4.77383	0.275661
AT1G32928	3.34e-24	5.12e-23	-1.6965	4.63976	6.07311
AT1G73010	2.29e-26	4.06e-25	-1.71498	2.43408	3.86403
AT5G39050	1.55e-19	1.71e-18	-2.38331	1.46545	3.51813
AT5G13740	6.05e-22	7.86e-21	-1.90978	3.91019	5.5563
AT1G61740	6.09e-26	1.04e-24	-1.6831	5.56176	6.95873
AT1G67365	3.6e-20	4.15e-19	-2.3489	2.0972	4.19789
AT4G01030	5.8e-20	6.6e-19	-2.02379	1.78734	3.52637
AT1G19020	2.34e-26	4.13e-25	-1.69352	5.01284	6.43979
AT3G58270	5.23e-20	5.97e-19	-2.48784	1.12883	3.30914
AT5G51010	2.77e-28	5.5e-27	-1.6137	3.49375	4.82309
AT2G05400	1.14e-11	6.69e-11	-4.26085	-3.35932	0.801292
AT5G46270	1.2e-19	1.34e-18	-2.37424	-1.22251	0.899807
AT1G55850	1.63e-23	2.38e-22	-1.82369	5.44627	6.98542
AT4G16400	4.92e-25	7.97e-24	-1.78828	2.15878	3.67442
AT3G53950	4.45e-22	5.85e-21	-1.81284	2.069	3.58706
AT5G57320	8.37e-18	8.1e-17	-2.69821	-1.67136	0.808433
AT4G16890	2.18e-21	2.73e-20	-1.84465	1.93747	3.5181
AT2G14080	1.6e-18	1.64e-17	-2.72986	-1.20279	1.32632
AT5G11520	0	0	-1.44756	6.0499	7.21519
AT5G09855	1.07e-40	4.18e-39	-1.48995	8.20095	9.40734
AT3G53540	8.32e-20	9.35e-19	-2.13382	2.45154	4.30161
AT5G06330	1.79e-22	2.43e-21	-1.73279	2.95558	4.41479
AT5G58800	3.33e-37	1.09e-35	-1.4553	4.74921	5.92083
AT2G45680	4.7e-27	8.67e-26	-1.6216	4.3153	5.66496
AT1G58180	6.45e-26	1.1e-24	-1.68398	4.3471	5.74392
AT3G18320	2.56e-22	3.42e-21	-2.04485	1.23217	3.00503
AT4G36110	1.12e-18	1.16e-17	-2.45858	0.658171	2.85946
AT4G25110	8.71e-24	1.29e-22	-1.72499	2.26588	3.72698
AT4G08470	1.18e-30	2.71e-29	-1.52723	3.11245	4.35623
AT5G25110	2.59e-19	2.82e-18	-2.26113	3.08369	5.06795
AT5G51970	7.33e-31	1.7e-29	-1.57592	5.91051	7.21303
AT1G72150	7.41e-33	1.91e-31	-1.55101	7.67291	8.94737
AT2G28660	1.34e-21	1.69e-20	-1.77588	3.11371	4.59505
AT1G27480	1e-16	8.85e-16	-3.64326	-1.77396	1.56228
AT4G23100	3.33e-24	5.11e-23	-1.75593	6.82486	8.27594
AT5G20380	2.69e-27	5.04e-26	-1.62377	2.06323	3.40345
AT5G24430	5.3e-41	2.12e-39	-1.46353	4.57747	5.75807
AT1G19660	1.21e-29	2.61e-28	-1.58451	4.82081	6.12905
AT2G29150	2.87e-09	1.33e-08	-7.54017	-3.9018	1.88534
AT4G17030	6.8e-22	8.79e-21	-1.75063	3.83756	5.29347
AT1G75490	5.37e-16	4.51e-15	-3.1697	-1.26504	1.8374
AT5G20420	8.76e-18	8.47e-17	-3.11686	-2.26063	0.610475
AT5G44610	0	0	-1.46402	7.73468	8.91689
AT1G57770	1.79e-15	1.44e-14	-2.89499	-1.60366	1.06375
AT1G12440	4.2e-45	1.78e-43	-1.45071	5.11117	6.28023
AT1G74730	6.29e-20	7.14e-19	-2.31873	1.72819	3.78977
AT1G09340	7.29e-19	7.67e-18	-2.41973	1.5377	3.62853
AT3G20660	1.05e-25	1.76e-24	-1.60445	3.84657	5.1685
AT2G45685	1.36e-26	2.44e-25	-1.61477	4.29462	5.63763
AT2G22880	3.13e-19	3.39e-18	-2.10739	5.79664	7.68023
AT1G76080	1.13e-18	1.17e-17	-2.21459	2.44114	4.41448
AT4G37520	6.11e-24	9.18e-23	-1.78746	6.98755	8.50068
AT5G62090	8.42e-40	3.19e-38	-1.48534	4.10647	5.30644
AT3G63170	4.72e-23	6.67e-22	-1.70793	4.41608	5.83459
AT3G52430	9.19e-28	1.76e-26	-1.6031	4.8383	6.17252
AT2G18270	4.96e-22	6.48e-21	-1.74313	5.66421	7.14366
AT1G52342	3.07e-18	3.07e-17	-2.58194	2.53472	4.94732
AT5G57900	5.02e-43	2.19e-41	-1.43089	5.16544	6.31735
AT1G21550	6.08e-16	5.08e-15	-2.90662	-0.350924	2.37886
AT1G53340	1.75e-22	2.38e-21	-1.75888	2.16466	3.62371
AT1G05385	3.78e-19	4.06e-18	-2.3679	1.03516	3.10365
AT5G18170	4.39e-42	1.83e-40	-1.44515	5.87736	7.04196
AT2G01860	8.51e-23	1.18e-21	-1.86362	1.41207	2.9915
AT2G08100	6.77e-08	2.73e-07	-6.82154	-3.16721	1.96135
AT4G20000	3.9e-19	4.19e-18	-2.14049	3.72802	5.61623
AT2G30770	5.74e-12	3.46e-11	-6.70406	-4.26202	1.55275
AT2G44790	9.83e-40	3.72e-38	-1.46717	9.13243	10.3177
AT4G36870	2.81e-17	2.61e-16	-2.95563	-1.35481	1.48783
AT5G10340	1.56e-13	1.07e-12	-3.5304	-2.06579	1.21186
AT4G23170	2.71e-17	2.52e-16	-3.19719	-1.10047	1.88892
AT5G51545	2.71e-22	3.61e-21	-1.90806	2.22418	3.85833
AT5G05300	9.17e-18	8.86e-17	-3.32505	0.228724	3.28828
AT1G17100	2.49e-20	2.91e-19	-2.11974	2.02931	3.85415
AT3G60300	1.48e-25	2.46e-24	-1.66429	5.90973	7.30212
AT1G15980	1.85e-15	1.49e-14	-2.87086	-1.30643	1.29475
AT3G23250	7.71e-21	9.31e-20	-2.03117	5.71294	7.50848
AT1G61840	4.24e-18	4.2e-17	-3.03422	0.890241	3.81558
AT1G56240	6.59e-18	6.43e-17	-2.43542	2.20004	4.39249
AT1G21410	2.42e-22	3.24e-21	-1.82686	1.97174	3.52805
AT4G32910	5.62e-30	1.23e-28	-1.51471	4.36292	5.60156
AT3G61970	2.93e-18	2.93e-17	-2.43562	-0.0862311	2.09209
AT1G17232	2.09e-22	2.82e-21	-1.74515	0.664927	2.12947
AT1G17230	2.09e-22	2.82e-21	-1.74515	0.662056	2.1266
AT1G30220	1.59e-10	8.42e-10	-4.61034	-4.18927	0.0963911
AT5G05550	1.82e-24	2.84e-23	-1.5796	2.58903	3.88482
AT2G42790	0	0	-1.39755	5.376	6.49164
AT4G14245	1.14e-08	4.98e-08	-5.38559	-4.3208	0.45316
AT2G21840	8.15e-32	1.99e-30	-1.47402	3.3069	4.50412
AT1G76430	3.65e-19	3.93e-18	-2.20012	1.0471	3.01728
AT2G09605	1.52e-17	1.45e-16	-2.81131	2.23216	4.7377
AT4G13960	4.05e-09	1.85e-08	-7.49777	-5.15713	-0.240157
AT4G36670	5.63e-19	5.98e-18	-1.99525	3.79234	5.49481
AT5G06690	2.19e-17	2.05e-16	-3.19853	1.41477	4.53224
AT2G39660	1.69e-35	5.06e-34	-1.44029	4.38833	5.55137
AT5G65220	1.97e-39	7.26e-38	-1.41946	5.57109	6.71034
AT4G39404	1.69e-17	1.6e-16	-2.75377	2.2034	4.71389
AT4G02510	7.41e-28	1.43e-26	-1.5729	5.65813	6.93715
AT1G25440	1.59e-17	1.51e-16	-3.31329	-0.659825	2.42744
AT3G25480	2.63e-23	3.78e-22	-1.7425	2.17751	3.64293
AT2G31980	9.12e-18	8.81e-17	-2.47245	1.19239	3.41144
AT3G03280	4.9e-24	7.42e-23	-1.57715	4.58115	5.86678
AT3G26170	2.39e-08	1.01e-07	-6.22946	-5.06661	0.283001
AT3G45130	4.15e-19	4.45e-18	-2.49494	-0.303541	1.87362
AT1G30190	4.44e-14	3.21e-13	-3.75604	-1.95251	1.68352
AT3G47050	1.25e-17	1.2e-16	-2.30119	-0.0842934	1.98641
AT1G02930	3.47e-19	3.75e-18	-2.31879	5.88649	7.92861
AT5G17490	2.02e-21	2.52e-20	-1.64596	3.08912	4.45594
AT4G21210	8.18e-19	8.56e-18	-2.18175	0.998351	2.91881
AT1G63590	3.34e-07	1.24e-06	-6.48458	-3.9018	0.920756
AT5G10695	2.5e-24	3.86e-23	-1.63456	6.61683	7.96686
AT1G05397	1.75e-14	1.31e-13	-2.94641	0.00276442	2.72945
AT3G57120	1.38e-26	2.48e-25	-1.50661	3.30828	4.53316
AT3G50950	3.51e-28	6.91e-27	-1.50969	4.84508	6.06961
AT3G14690	2.04e-21	2.55e-20	-1.73481	4.16146	5.63624
AT1G06790	1.61e-28	3.22e-27	-1.47068	3.6501	4.83841
AT1G80830	1.3e-24	2.04e-23	-1.63716	6.17815	7.54851
AT2G42040	7.11e-22	9.16e-21	-1.64232	3.24055	4.58862
AT5G22920	5.24e-20	5.98e-19	-1.90118	5.86939	7.47804
AT4G13340	8.85e-29	1.82e-27	-1.54288	7.07975	8.3339
AT3G48020	4.02e-20	4.63e-19	-1.8499	2.98328	4.56691
AT5G24780	2.02e-20	2.37e-19	-1.82899	4.66256	6.18639
AT1G07135	5.46e-19	5.81e-18	-2.4717	6.34924	8.64205
AT2G27290	1.46e-21	1.85e-20	-1.81348	2.36648	3.89346
AT1G69890	6.46e-19	6.83e-18	-2.51739	5.59761	7.92508
AT4G18960	3.17e-09	1.46e-08	-5.07402	-4.5983	0.0377814
AT3G48690	9.79e-37	3.11e-35	-1.42345	5.76181	6.90742
AT1G32172	1.96e-07	7.48e-07	-6.64392	-5.24114	-0.298702
AT1G51420	3.06e-26	5.35e-25	-1.53691	4.83495	6.09527
AT1G21680	1.75e-18	1.79e-17	-2.11485	3.70299	5.53309
AT5G43260	5.96e-24	8.96e-23	-1.63306	2.8587	4.21233
AT5G07240	6.28e-20	7.13e-19	-1.98066	1.34381	3.04898
AT3G62720	2.05e-21	2.56e-20	-1.79764	6.14039	7.69009
AT1G77880	2.12e-15	1.69e-14	-2.74378	-0.142516	2.37237
AT2G39200	7.28e-21	8.81e-20	-1.83931	4.71613	6.24157
AT1G65985	5.16e-24	7.8e-23	-1.52908	3.85773	5.0956
AT3G59780	8.57e-26	1.45e-24	-1.51839	1.86977	3.10759
AT2G36780	3.38e-14	2.46e-13	-4.0629	-2.91526	0.823273
AT4G32650	2.88e-35	8.47e-34	-1.41821	4.94849	6.08686
AT2G37660	3.65e-22	4.83e-21	-1.56679	3.14828	4.43478
AT5G04340	1.54e-22	2.11e-21	-1.63102	5.41592	6.76836
AT1G06460	6.35e-17	5.71e-16	-2.69479	1.82219	4.32439
AT1G02610	6.78e-20	7.68e-19	-1.72857	2.82835	4.2862
AT5G21326	6.54e-34	1.79e-32	-1.37786	3.87886	4.97512
AT4G16030	2.28e-09	1.07e-08	-7.66929	-4.26758	0.775556
AT1G54460	4.29e-22	5.65e-21	-1.61631	4.921	6.24365
AT5G49620	2.95e-16	2.53e-15	-2.65658	-0.448378	1.94955
AT5G17650	3.79e-33	9.93e-32	-1.42179	5.06127	6.20501
AT2G18280	1.51e-27	2.86e-26	-1.53703	6.14143	7.39887
AT2G34350	1e-18	1.04e-17	-1.98159	1.55014	3.28987
AT1G55000	1.73e-22	2.35e-21	-1.54932	3.37629	4.65443
AT5G42830	5.32e-18	5.23e-17	-1.94601	3.53546	5.1796
AT1G48450	2.58e-25	4.25e-24	-1.47735	4.03913	5.24356
AT5G01815	9.47e-25	1.5e-23	-1.57075	5.80747	7.09294
AT1G08315	3.13e-21	3.87e-20	-1.58605	3.99666	5.29655
AT2G45510	1.38e-24	2.16e-23	-1.54362	4.46884	5.74159
AT1G30920	4.62e-09	2.1e-08	-7.51348	-4.70649	0.20374
AT4G28750	2.05e-17	1.93e-16	-3.01667	2.23213	5.03311
AT1G72680	1.06e-26	1.93e-25	-1.46957	4.82685	6.00864
AT5G66490	1.02e-23	1.51e-22	-1.53371	4.73027	5.97542
AT1G57790	3.57e-16	3.04e-15	-2.60177	-0.162887	2.18577
AT1G09480	2.82e-17	2.61e-16	-2.45272	1.04334	3.26587
AT1G80180	9.03e-23	1.25e-21	-1.64327	5.69551	7.04336
AT4G37780	2.73e-17	2.54e-16	-2.76077	0.192884	2.66723
AT3G20930	3.65e-24	5.57e-23	-1.5167	1.84224	3.07341
AT5G64430	1.82e-27	3.44e-26	-1.45351	3.96575	5.14173
AT2G02710	5.26e-22	6.86e-21	-1.65684	5.18262	6.57656
AT3G09520	6.66e-17	5.98e-16	-2.76642	-0.5287	1.97868
AT1G24575	6.17e-19	6.53e-18	-2.03457	1.84315	3.58731
AT1G72645	1.74e-13	1.19e-12	-3.64325	-1.56569	1.76693
AT3G01850	4.89e-24	7.41e-23	-1.48562	3.26973	4.47017
AT4G07190	2.73e-19	2.97e-18	-2.03069	2.72127	4.46003
AT1G07690	2.52e-07	9.5e-07	-5.86679	-3.65855	1.0317
AT5G10625	3.59e-19	3.87e-18	-1.70462	3.51617	4.95648
AT4G24110	4.02e-17	3.68e-16	-2.33474	4.06443	6.17669
AT5G41700	7.75e-29	1.6e-27	-1.50183	7.68393	8.89484
AT2G35260	6.65e-18	6.49e-17	-2.34823	0.479205	2.54076
AT1G60870	1.46e-20	1.74e-19	-1.70715	2.4884	3.92857
AT5G27360	6.96e-13	4.53e-12	-6.36899	-4.74587	1.05395
AT5G48620	4.01e-21	4.92e-20	-1.62066	1.743	3.06679
AT1G03340	3.61e-15	2.84e-14	-2.58216	-0.637403	1.6675
AT1G76890	7.76e-24	1.15e-22	-1.5354	4.59876	5.84504
AT1G18290	1.24e-18	1.27e-17	-1.83045	3.62655	5.14478
AT4G02380	4e-23	5.68e-22	-1.5978	8.35657	9.66503
AT3G05120	2.51e-27	4.72e-26	-1.46273	4.30487	5.48315
AT3G23920	1.03e-20	1.23e-19	-1.72071	5.85931	7.28595
AT4G03030	3.6e-28	7.08e-27	-1.4006	3.85604	4.98285
AT4G20260	1.1e-34	3.12e-33	-1.40832	7.63274	8.75708
AT4G33985	2.44e-20	2.85e-19	-1.60335	4.27524	5.61905
AT5G25120	8e-19	8.38e-18	-2.07565	0.968071	2.7498
AT1G17020	7.3e-17	6.54e-16	-2.45043	1.69728	3.83511
AT2G28900	3.38e-24	5.18e-23	-1.47876	4.5618	5.76766
AT3G44120	1.72e-15	1.39e-14	-2.55955	-0.456281	1.82365
AT2G24180	4.98e-24	7.54e-23	-1.52998	5.4252	6.66307
AT4G13860	3.06e-19	3.32e-18	-1.79638	5.05575	6.5391
AT1G62510	8.65e-10	4.25e-09	-3.1936	3.81164	6.63616
AT5G01100	1.31e-19	1.46e-18	-1.78353	4.99988	6.51477
AT5G41550	4.76e-17	4.33e-16	-1.93233	1.46173	3.15388
AT2G25090	8.2e-20	9.23e-19	-1.63708	2.78742	4.16845
AT5G51860	9.69e-09	4.27e-08	-7.35786	-3.90891	0.868319
AT3G07785	1.34e-13	9.31e-13	-3.40065	-2.48384	0.704145
AT3G08740	4.16e-23	5.91e-22	-1.46157	4.02007	5.19799
AT3G50260	9.02e-38	3.04e-36	-1.38252	6.60878	7.70641
AT1G69252	4.03e-22	5.32e-21	-1.60012	5.39074	6.6973
AT3G19660	3.05e-26	5.33e-25	-1.4131	4.08975	5.22785
AT1G21780	2.07e-26	3.68e-25	-1.49662	5.38703	6.6008
AT3G46190	3.49e-09	1.61e-08	-5.58268	-4.21818	1.02444
AT4G01150	3.26e-18	3.25e-17	-1.72365	4.28237	5.70317
AT2G31585	3.16e-22	4.2e-21	-1.53127	4.60608	5.85532
AT5G26270	3.96e-20	4.57e-19	-1.6309	3.48697	4.81792
AT2G40520	1.01e-13	7.08e-13	-3.61376	-3.14635	0.431819
AT4G37250	1.26e-25	2.11e-24	-1.46804	3.92464	5.11655
AT2G48010	6.62e-20	7.5e-19	-1.73116	4.53374	6.00966
AT3G56140	6.67e-28	1.29e-26	-1.40049	2.68478	3.8014
AT2G39570	2.21e-26	3.92e-25	-1.4893	6.47628	7.68547
AT1G60570	9.49e-09	4.18e-08	-7.36664	-4.45843	0.331464
AT1G44350	7.29e-19	7.67e-18	-1.80796	4.13475	5.68498
AT3G44703	4.01e-13	2.66e-12	-4.20495	-3.45393	0.776883
AT4G12800	6.04e-18	5.91e-17	-3.2948	2.54947	5.55041
AT3G46810	1.06e-16	9.42e-16	-2.27458	0.335505	2.3794
AT3G21351	8.92e-16	7.34e-15	-2.66449	2.93066	5.4772
AT1G31540	6.75e-22	8.72e-21	-1.53324	2.46066	3.70758
AT2G22540	9.26e-17	8.22e-16	-2.12301	2.65021	4.48159
AT5G21105	1.14e-23	1.69e-22	-1.49379	5.21856	6.41842
AT4G26150	2.05e-10	1.08e-09	-4.3209	-3.62147	0.422702
AT1G78840	1.6e-11	9.27e-11	-3.93756	-2.91158	0.832129
AT2G37025	2.27e-13	1.54e-12	-3.33917	-2.53432	0.68236
AT5G47230	8.07e-22	1.04e-20	-1.48097	4.16976	5.38443
AT3G27820	0	0	-1.31923	5.35899	6.39609
AT4G30910	6.1e-25	9.81e-24	-1.44916	4.34573	5.5139
AT3G46540	6.36e-25	1.02e-23	-1.44528	2.69628	3.86327
AT4G32950	6.58e-12	3.95e-11	-3.96194	-3.2465	0.722717
AT5G54170	1.46e-18	1.5e-17	-1.71	4.2724	5.69553
AT1G32780	1.22e-11	7.11e-11	-6.03636	-4.34441	1.11353
AT4G34180	8.17e-39	2.9e-37	-1.34921	6.79584	7.86245
AT5G46490	1.17e-13	8.16e-13	-3.04176	-2.40642	0.379137
AT2G39518	8.03e-19	8.4e-18	-1.64316	4.49589	5.87474
AT3G60415	7.54e-17	6.76e-16	-3.89009	0.241926	3.97661
AT1G56242	5.66e-16	4.75e-15	-2.38646	1.90035	4.05482
AT5G40340	1.81e-30	4.06e-29	-1.41652	5.28899	6.4243
AT1G65970	4.73e-18	4.67e-17	-2.13852	7.65333	9.58339
AT1G23380	2.09e-22	2.82e-21	-1.49272	3.40678	4.60724
AT3G61190	1.57e-18	1.61e-17	-1.82782	5.48294	7.07203
AT5G20250	4.27e-19	4.58e-18	-1.77128	7.95092	9.41246
AT5G57050	1.11e-20	1.32e-19	-1.53754	2.7974	4.04635
AT1G08853	1.64e-09	7.86e-09	-7.81883	-2.99648	2.14628
AT1G23740	1.92e-16	1.67e-15	-2.85278	0.317143	2.88478
AT1G08307	1.22e-16	1.07e-15	-2.36688	0.0614702	2.14483
AT3G51420	8.2e-16	6.77e-15	-2.86219	-0.822048	1.75415
AT1G75800	1.28e-42	5.51e-41	-1.32935	6.22691	7.2748
AT3G49120	2.01e-17	1.89e-16	-2.4853	6.86735	9.18292
AT2G42280	1.28e-22	1.77e-21	-1.43791	2.74708	3.90258
AT1G46768	1.01e-20	1.22e-19	-1.57646	2.81183	4.11094
AT1G43005	1.61e-08	6.95e-08	-7.27548	-3.70118	0.995433
AT1G76560	2.5e-20	2.92e-19	-1.51796	4.38313	5.63823
AT3G07000	4.95e-20	5.66e-19	-1.55631	2.37178	3.65634
AT3G41762	1.34e-16	1.18e-15	-2.25319	1.25187	3.30463
AT1G64430	7.25e-17	6.5e-16	-1.8235	1.86796	3.42847
AT2G43920	7.5e-09	3.35e-08	-3.71639	3.25639	7.0012
AT1G52220	1.39e-15	1.13e-14	-2.86834	0.283966	2.90146
AT4G28280	1.62e-16	1.41e-15	-2.03869	1.38243	3.18817
AT1G63240	1.76e-20	2.08e-19	-1.69303	0.936071	2.34706
AT5G56370	6.98e-21	8.46e-20	-1.64502	1.62565	2.99541
AT5G18130	1.66e-19	1.83e-18	-1.58068	4.11354	5.40634
AT2G42890	2.23e-30	4.99e-29	-1.37211	4.08778	5.18228
AT2G26440	9.47e-17	8.39e-16	-2.1651	0.920203	2.82364
AT1G28230	7.05e-13	4.59e-12	-3.32595	-1.89524	1.20896
AT1G75945	5.3e-13	3.49e-12	-2.82591	0.44041	3.03338
AT4G28290	1.59e-16	1.39e-15	-2.02042	1.84826	3.63293
AT4G36700	2.54e-10	1.32e-09	-4.1055	-3.60112	0.207777
AT2G23130	2.3e-15	1.83e-14	-4.00692	-1.49613	2.13053
AT1G45976	7.64e-32	1.86e-30	-1.30501	4.63252	5.65638
AT5G16180	2.64e-21	3.27e-20	-1.49952	2.24638	3.46237
AT4G18010	5.6e-45	2.62e-43	-1.3165	5.86236	6.89583
AT4G28270	9.31e-16	7.65e-15	-2.01159	2.82155	4.57785
AT3G61870	6.25e-17	5.64e-16	-2.12802	0.963727	2.79148
AT1G65510	1.99e-18	2.01e-17	-1.62251	5.18917	6.54528
AT4G36040	1.37e-18	1.41e-17	-1.78242	7.32017	8.85176
AT4G22710	5.08e-16	4.27e-15	-2.46489	3.38014	5.58574
AT1G66980	5.53e-11	3.06e-10	-3.62054	-4.19942	-0.745574
AT5G51720	1.96e-08	8.37e-08	-4.76553	-3.34792	1.17034
AT1G72910	5.98e-07	2.16e-06	-5.73563	-4.70645	-0.162271
AT4G16990	7.08e-16	5.88e-15	-3.89096	-2.8791	0.621595
AT4G27657	4.53e-16	3.82e-15	-1.97147	3.88385	5.59907
AT4G39670	1.71e-21	2.15e-20	-1.46656	4.60024	5.79986
AT3G10780	7.55e-16	6.25e-15	-3.21783	0.429839	3.29963
AT2G31560	6.45e-16	5.37e-15	-2.56882	1.03564	3.29849
AT2G21900	1.41e-15	1.15e-14	-2.35483	2.22815	4.32871
AT1G09783	1.59e-18	1.62e-17	-1.58381	2.84763	4.1581
AT1G23860	2.26e-38	7.87e-37	-1.30268	4.85455	5.87798
AT2G19810	5.56e-23	7.81e-22	-1.42182	4.35869	5.50383
AT3G18250	1.83e-15	1.47e-14	-2.53638	2.59577	4.95753
AT5G11060	9.61e-17	8.52e-16	-2.01718	-0.0922625	1.64347
AT1G07985	2.05e-17	1.93e-16	-1.6667	3.52495	4.92529
AT5G67300	2.48e-33	6.57e-32	-1.35641	7.55095	8.6209
AT1G80460	0	0	-1.29079	6.84845	7.85806
AT1G04560	1.9e-14	1.41e-13	-4.18468	-1.41971	2.3838
AT5G50130	4.27e-15	3.34e-14	-2.68941	-0.254053	2.29387
AT3G04720	1.02e-21	1.3e-20	-1.53765	7.19164	8.44148
AT1G11175	3.51e-19	3.79e-18	-1.63737	2.98403	4.3555
AT5G28010	2.2e-13	1.49e-12	-2.80042	-0.633521	1.92129
AT5G54380	4.94e-20	5.65e-19	-1.55014	4.83614	6.11764
AT2G33700	2.97e-25	4.86e-24	-1.3709	4.0118	5.09549
AT1G75460	2.85e-11	1.62e-10	-3.34689	-2.80923	0.424707
AT5G46350	1.6e-12	1.01e-11	-3.62757	-2.16936	1.20423
AT2G18590	6.42e-09	2.88e-08	-7.51987	-4.81272	0.0883998
AT1G13590	5.12e-23	7.21e-22	-1.41398	4.5686	5.70129
AT2G03360	1.53e-14	1.15e-13	-3.34553	-0.614361	2.74767
AT5G28050	3.05e-27	5.7e-26	-1.38276	7.21248	8.31078
AT2G25680	1.33e-16	1.17e-15	-2.19756	0.968385	2.86589
AT1G13260	3.53e-33	9.28e-32	-1.3329	6.49978	7.55189
AT1G28140	5.57e-21	6.8e-20	-1.46413	2.5431	3.71941
AT1G15030	7.71e-21	9.31e-20	-1.49033	4.57451	5.76798
AT2G05310	8.32e-15	6.39e-14	-3.19107	-0.0534707	2.98553
AT4G29900	5.48e-23	7.69e-22	-1.42744	4.73218	5.86894
AT2G44450	1.67e-19	1.84e-18	-1.54541	5.12943	6.37329
AT2G25900	5.68e-37	1.84e-35	-1.31119	6.36551	7.39785
AT4G21930	1.34e-10	7.16e-10	-3.43354	-1.58415	1.84609
AT2G28350	4.8e-24	7.28e-23	-1.35488	2.78947	3.86189
AT4G14070	4.31e-19	4.61e-18	-1.58577	1.8856	3.18263
AT4G28030	9.24e-19	9.61e-18	-1.65371	2.87078	4.22723
AT5G09640	1.76e-11	1.01e-10	-3.28163	-2.33238	0.69477
AT5G19855	1.42e-19	1.58e-18	-1.56857	2.09449	3.3881
AT3G15440	6.06e-14	4.32e-13	-4.08153	-1.07665	2.91221
AT5G05420	3.05e-11	1.73e-10	-3.00979	-0.0683064	2.89093
AT2G36270	1.35e-17	1.29e-16	-1.65331	1.98188	3.35358
AT1G58030	5.85e-19	6.21e-18	-1.59883	5.9132	7.24915
AT5G18630	1.17e-18	1.21e-17	-1.52268	4.3362	5.57504
AT3G02610	1.5e-15	1.22e-14	-2.20599	0.37814	2.30087
AT4G27280	6.14e-17	5.54e-16	-2.03407	7.03751	8.83852
AT5G38980	1.61e-13	1.11e-12	-3.04598	-0.129101	2.68528
AT4G26050	1.98e-11	1.14e-10	-4.85739	-3.79088	0.715517
AT1G75810	1.56e-18	1.59e-17	-1.50831	3.69188	4.91181
AT5G50790	9.61e-09	4.23e-08	-7.44331	-4.65359	0.181609
AT5G41410	3.49e-15	2.75e-14	-2.24709	0.621024	2.64042
AT1G78080	1.76e-18	1.79e-17	-1.69985	6.58565	8.02556
AT1G22530	1.59e-29	3.39e-28	-1.33651	6.84147	7.89317
AT2G47910	2.5e-15	1.98e-14	-2.11396	0.83831	2.70589
AT5G23870	2.09e-17	1.97e-16	-1.86172	1.03618	2.59071
AT5G54300	1.22e-15	9.97e-15	-2.75377	3.20679	5.74489
AT5G07380	2.07e-14	1.54e-13	-2.33155	-0.542494	1.57301
AT2G13840	5.15e-21	6.3e-20	-1.42863	2.70469	3.85868
AT5G37840	2.54e-08	1.07e-07	-4.47271	-3.34822	0.938564
AT3G48360	1.04e-17	9.99e-17	-1.72845	6.39824	7.83048
AT5G57345	8.51e-16	7.02e-15	-2.5409	1.02531	3.23134
AT3G21690	5.03e-18	4.97e-17	-1.55966	3.97087	5.24726
AT4G18940	2.04e-18	2.06e-17	-1.64484	2.76765	4.13239
AT2G46080	4.26e-22	5.61e-21	-1.36236	4.16809	5.24631
AT5G10650	2.95e-19	3.21e-18	-1.43599	2.33873	3.4921
AT4G18480	1.46e-16	1.28e-15	-1.66705	2.85009	4.26255
AT3G11415	4.55e-14	3.28e-13	-3.58006	-0.902918	2.55184
AT1G09932	1.52e-22	2.09e-21	-1.41533	5.44386	6.57605
AT4G38580	2.61e-20	3.05e-19	-1.41028	4.44144	5.57683
AT2G24550	1.83e-38	6.39e-37	-1.28447	7.2667	8.26973
AT3G10130	5.48e-18	5.39e-17	-1.57525	2.22348	3.52386
AT5G41260	1.09e-29	2.35e-28	-1.32045	4.46784	5.50548
AT4G33510	1.17e-19	1.31e-18	-1.48308	4.60291	5.80305
AT2G43540	2.17e-18	2.2e-17	-1.5291	3.55562	4.81381
AT2G22810	3.04e-07	1.14e-06	-6.59806	-5.00692	-0.136157
AT1G18773	6.93e-14	4.92e-13	-3.00586	-0.180859	2.69895
AT3G06715	7.86e-09	3.5e-08	-7.52872	-2.26182	2.61015
AT1G75350	1.19e-19	1.33e-18	-1.42904	3.77266	4.93076
AT3G02405	4.35e-11	2.43e-10	-4.46796	-1.53776	2.75636
AT3G63530	9.99e-27	1.81e-25	-1.30807	3.15618	4.18059
AT4G29740	2.63e-15	2.09e-14	-1.94018	2.51472	4.14867
AT4G10340	1.26e-15	1.03e-14	-2.5529	3.88263	6.171
AT1G67860	6.65e-08	2.68e-07	-4.89967	-2.82188	1.5211
AT1G16120	3.26e-17	3.01e-16	-1.53671	1.20139	2.45026
AT4G18215	9.24e-12	5.45e-11	-3.14156	-0.732213	2.28592
AT3G10930	1.2e-15	9.84e-15	-1.96053	5.63415	7.36618
AT5G46760	2.21e-30	4.94e-29	-1.28689	4.77784	5.78224
AT3G22750	7.86e-20	8.85e-19	-1.42627	3.10465	4.2536
AT3G05630	1.48e-16	1.3e-15	-1.8567	0.112314	1.67906
AT1G01448	4.64e-19	4.95e-18	-1.44797	2.39274	3.57279
AT1G50480	7.25e-35	2.08e-33	-1.27943	6.00932	7.01052
AT1G69840	5.65e-21	6.89e-20	-1.40459	4.45003	5.57948
AT3G16450	9.75e-18	9.4e-17	-1.7154	8.57234	9.96894
AT4G38932	9.13e-19	9.51e-18	-1.4825	5.44555	6.65256
AT4G27250	3.35e-14	2.44e-13	-2.35419	0.127958	2.21735
AT5G52450	5.57e-17	5.04e-16	-1.60132	2.29566	3.62816
AT1G78500	4.74e-09	2.15e-08	-7.68637	-5.53444	-0.545249
AT3G16130	2.16e-14	1.6e-13	-3.20835	-1.16906	1.74622
AT1G07000	6.07e-19	6.43e-18	-1.48095	4.84451	6.0539
AT1G67560	2.19e-28	4.37e-27	-1.29117	4.53865	5.54585
AT1G78130	1.45e-16	1.28e-15	-1.57897	2.86902	4.17642
AT1G28190	2.88e-16	2.47e-15	-1.63052	2.93104	4.29186
AT3G51920	4.3e-23	6.09e-22	-1.37681	5.78265	6.8712
AT3G60180	2.26e-18	2.28e-17	-1.64317	2.31894	3.6779
AT3G19990	8.24e-19	8.62e-18	-1.39122	3.34707	4.45043
AT2G21235	3.35e-08	1.4e-07	-4.79606	-4.27455	-0.0282626
AT5G28500	3.79e-15	2.98e-14	-2.03373	0.942829	2.7338
AT1G73300	5.21e-15	4.05e-14	-2.07592	2.00469	3.74377
AT2G02455	9.14e-10	4.48e-09	-3.86029	-1.98858	1.60168
AT3G46800	2.27e-13	1.53e-12	-3.22179	-1.92257	0.973726
AT5G38510	3.98e-15	3.12e-14	-2.17951	0.145909	2.02219
AT5G20960	1.35e-19	1.5e-18	-1.4846	5.75416	6.96316
AT4G27800	1.39e-21	1.75e-20	-1.32845	3.47292	4.52071
AT5G59220	1.03e-14	7.85e-14	-1.78782	2.36523	3.87334
AT5G38350	6.06e-18	5.93e-17	-1.47357	2.74175	3.94294
AT2G30140	7.46e-15	5.75e-14	-1.7436	3.07042	4.49892
AT4G26500	2.29e-19	2.5e-18	-1.42392	2.4704	3.61949
AT1G08930	1.14e-28	2.32e-27	-1.30233	7.33674	8.35711
AT5G66980	5.1e-08	2.09e-07	-7.09654	-4.29745	0.216522
AT3G18550	8.83e-07	3.13e-06	-5.53983	-5.32977	-0.620498
AT4G23410	6.51e-19	6.88e-18	-1.50172	2.42669	3.64949
AT5G18590	1.55e-22	2.11e-21	-1.29946	3.26022	4.28104
AT1G64230	1.23e-25	2.05e-24	-1.35317	7.8237	8.89279
AT1G52230	3.26e-14	2.38e-13	-2.48641	1.04912	3.25052
AT5G57910	3.51e-18	3.5e-17	-1.40842	4.06748	5.20677
AT4G28420	1.4e-11	8.15e-11	-3.7933	-2.69714	0.848024
AT1G76980	7.21e-18	7.01e-17	-1.4014	3.44343	4.56242
AT1G33030	1.06e-12	6.79e-12	-2.50726	-0.637645	1.59405
AT4G09830	6.22e-25	9.98e-24	-1.33083	6.40565	7.4481
AT4G17840	2.01e-19	2.21e-18	-1.34998	3.31707	4.38243
AT1G54780	5.89e-16	4.93e-15	-1.88043	1.964	3.55198
AT5G08175	2.04e-14	1.52e-13	-2.51123	2.90088	5.14111
AT4G17600	3.78e-14	2.74e-13	-2.50936	-0.190488	2.0075
AT5G56240	2.68e-23	3.86e-22	-1.33992	4.11756	5.18052
AT1G15170	2.48e-18	2.49e-17	-1.42557	3.53561	4.68445
AT5G67080	2.48e-14	1.83e-13	-2.51742	2.32416	4.50844
AT4G39580	2.34e-14	1.73e-13	-1.85112	3.03827	4.60041
AT2G31470	7.51e-08	3.01e-07	-5.27137	-4.25046	0.353807
AT3G23550	1.47e-14	1.11e-13	-2.19957	0.986966	2.89989
AT1G35210	2.81e-14	2.06e-13	-1.97382	2.33824	4.09818
AT2G22870	8.07e-16	6.67e-15	-1.64639	4.34419	5.74725
AT4G26260	2.82e-14	2.07e-13	-2.84242	0.504559	3.08424
AT2G42580	1.14e-17	1.09e-16	-1.47688	4.14217	5.32409
AT3G26790	7.66e-09	3.41e-08	-7.60745	-4.9426	-0.0343953
AT3G10010	7.71e-15	5.94e-14	-1.92162	0.0398152	1.73069
AT3G29580	2.85e-10	1.47e-09	-3.36272	-1.79611	1.35059
AT1G12200	1.59e-14	1.2e-13	-2.25832	4.12494	6.02138
AT3G16400	2.01e-18	2.04e-17	-1.51758	8.17373	9.4281
AT5G25140	2.44e-14	1.8e-13	-2.27468	1.58038	3.52509
AT2G25080	1.32e-20	1.57e-19	-1.34754	4.58685	5.64831
AT2G38240	8.04e-08	3.22e-07	-3.90598	2.01005	5.91803
AT1G49030	3.31e-17	3.05e-16	-1.48423	2.82105	4.01837
AT5G45060	6.51e-16	5.42e-15	-1.54941	1.3993	2.6753
AT5G21170	9.95e-29	2.03e-27	-1.25734	5.05778	6.03024
AT5G23840	7.55e-16	6.25e-15	-1.57608	3.91508	5.19717
AT1G55530	3.95e-21	4.86e-20	-1.31492	3.65448	4.68826
AT2G45600	1.26e-09	6.11e-09	-4.31065	-3.72052	0.443085
AT2G31425	5.64e-08	2.3e-07	-7.09976	-3.91992	0.592641
AT3G15450	3.55e-18	3.54e-17	-1.48048	9.97746	11.1596
AT2G35710	2.72e-17	2.53e-16	-1.53008	3.95649	5.19346
AT4G27650	4.59e-20	5.26e-19	-1.35889	4.35878	5.44357
AT5G48412	7.57e-17	6.78e-16	-1.59529	6.33353	7.63664
AT1G62750	8.82e-17	7.85e-16	-1.50587	3.82466	5.07164
AT3G48530	5.11e-26	8.78e-25	-1.29794	6.91338	7.9362
AT3G08170	6.63e-18	6.47e-17	-1.46745	5.557	6.7377
AT1G13990	4.06e-18	4.03e-17	-1.35384	3.82805	4.89605
AT3G50770	7.37e-14	5.22e-13	-2.18161	0.828361	2.73886
AT2G35270	1.31e-14	9.88e-14	-1.84501	4.17792	5.7702
AT1G78460	1.94e-07	7.4e-07	-2.97854	2.6069	5.4667
AT4G29060	1.09e-17	1.04e-16	-1.37716	3.02876	4.1185
AT3G59210	1.64e-23	2.4e-22	-1.27856	3.95379	4.95199
AT3G01290	1.47e-25	2.44e-24	-1.28962	8.33037	9.34161
AT5G50260	1.25e-13	8.67e-13	-3.26337	-1.1845	1.78036
AT3G20960	7.58e-20	8.54e-19	-1.32648	3.38751	4.42776
AT3G48070	3.04e-26	5.32e-25	-1.24129	3.71869	4.67468
AT2G23340	4.6e-15	3.58e-14	-1.58394	4.18164	5.48732
AT5G35750	1.4e-16	1.23e-15	-1.46807	2.90849	4.07544
AT5G55530	4.15e-17	3.79e-16	-1.45242	4.29104	5.44194
AT3G48730	5.84e-20	6.65e-19	-1.31451	3.24462	4.27417
AT4G34350	3.33e-19	3.61e-18	-1.41281	5.30805	6.4448
AT1G67740	3.72e-14	2.7e-13	-2.05857	2.11723	3.89409
AT1G11470	1.72e-06	5.9e-06	-6.23225	-3.79034	0.755756
AT3G19680	1.75e-15	1.41e-14	-1.84524	6.18378	7.75026
AT4G14620	7.12e-18	6.92e-17	-1.36495	3.06311	4.1455
AT1G29179	7.46e-16	6.18e-15	-1.81445	0.896009	2.41031
AT5G42200	5.43e-14	3.89e-13	-2.38693	1.95917	4.07022
AT5G46780	1.05e-20	1.26e-19	-1.33298	4.87455	5.9148
AT1G75690	4.82e-14	3.47e-13	-2.78236	-0.0295243	2.38106
AT5G26742	9.33e-21	1.12e-19	-1.34175	4.33442	5.39295
AT3G21320	4.14e-11	2.32e-10	-2.80536	-2.38256	0.116575
AT5G04750	8.23e-20	9.27e-19	-1.39312	7.43427	8.54106
AT4G27810	1.44e-10	7.67e-10	-3.61563	-2.12701	1.57547
AT5G46880	1.75e-06	6e-06	-6.2564	-5.96989	-1.43351
AT3G13080	2.24e-19	2.45e-18	-1.37035	3.89587	4.97985
AT5G07770	5.04e-16	4.24e-15	-1.51059	2.81617	4.01883
AT1G16110	1.05e-14	7.96e-14	-1.6941	1.80141	3.22623
AT4G25800	2.59e-16	2.23e-15	-1.69823	0.760976	2.17788
AT4G28790	1.21e-13	8.4e-13	-2.21561	-0.671159	1.25832
AT2G01530	8.45e-18	8.18e-17	-1.50211	8.6024	9.80814
AT1G58410	8.8e-15	6.73e-14	-1.55491	2.30111	3.58206
AT1G06620	4.08e-34	1.13e-32	-1.21709	5.57745	6.51361
AT1G52690	2.63e-13	1.77e-12	-2.30327	2.60126	4.70546
AT4G23240	1.88e-12	1.17e-11	-2.60542	-2.28934	0.0464608
AT5G54730	3.02e-20	3.5e-19	-1.3266	3.79053	4.84581
AT4G09030	3.37e-23	4.82e-22	-1.31523	7.39903	8.43055
AT1G10570	2.94e-21	3.64e-20	-1.29232	3.10899	4.1191
AT3G28330	3.98e-07	1.47e-06	-4.94471	-4.08296	0.25695
AT4G20850	1.11e-22	1.54e-21	-1.30316	6.30158	7.32368
AT4G17810	4.35e-08	1.79e-07	-4.83228	-3.90359	0.526135
AT5G01670	2.62e-17	2.44e-16	-1.44133	2.78265	3.9474
AT2G32880	4.41e-07	1.62e-06	-4.94796	-4.29825	-0.0632284
AT4G15400	2.63e-19	2.86e-18	-1.35237	2.79297	3.85727
AT1G03970	2.29e-23	3.32e-22	-1.23049	4.59497	5.54741
AT4G01350	1.25e-21	1.58e-20	-1.26251	3.51893	4.50313
AT3G20978	3.43e-11	1.94e-10	-3.43925	-1.56161	1.65041
AT5G40780	2.24e-15	1.79e-14	-1.67867	4.90789	6.28855
AT3G14230	9.13e-19	9.51e-18	-1.42521	6.21146	7.3357
AT2G34860	6.73e-18	6.56e-17	-1.4343	2.9466	4.10665
AT1G02920	9.61e-15	7.33e-14	-1.90525	6.76668	8.40816
AT4G31355	1.47e-12	9.27e-12	-2.15539	0.490338	2.37022
AT1G31170	5.85e-17	5.29e-16	-1.56986	2.08863	3.36761
AT4G25390	3.78e-16	3.22e-15	-1.55353	4.97285	6.27419
AT1G65845	2.69e-17	2.51e-16	-1.47696	6.46974	7.64131
AT3G13432	1.22e-14	9.26e-14	-1.88492	3.09893	4.6866
AT3G02500	4.16e-08	1.72e-07	-3.63593	-3.31982	0.739129
AT1G23201	1.78e-06	6.11e-06	-6.17619	-4.10956	0.405202
AT4G20350	4.93e-37	1.6e-35	-1.18912	4.63687	5.54473
AT1G58420	5.39e-15	4.19e-14	-1.61229	3.05937	4.41711
AT5G01030	3.06e-23	4.39e-22	-1.21654	2.55711	3.49102
AT1G72640	5.03e-13	3.31e-12	-2.03853	0.417916	2.24568
AT3G20100	1.97e-15	1.58e-14	-1.51456	3.99784	5.25488
AT3G41761	2.8e-10	1.45e-09	-2.64341	1.78737	4.30597
AT1G78490	1.05e-12	6.73e-12	-2.15241	-1.35333	0.516229
AT1G72030	1.07e-11	6.29e-11	-3.45899	-1.30001	2.1835
AT4G21445	2.75e-06	9.23e-06	-6.14134	-3.93537	0.503413
AT3G03230	6.46e-07	2.32e-06	-4.86873	-3.98031	0.281152
AT1G67700	4.39e-17	4e-16	-1.41875	3.17157	4.32878
AT2G40000	1.02e-18	1.06e-17	-1.4035	8.95077	10.0925
AT5G66620	9.18e-16	7.55e-15	-1.53024	1.64007	2.88963
AT4G13330	5e-21	6.12e-20	-1.25711	2.5537	3.53426
AT3G11390	9.5e-14	6.67e-13	-2.08673	0.640344	2.49086
AT2G43570	1.16e-13	8.05e-13	-1.94486	4.55688	6.29182
AT5G07100	6.66e-16	5.54e-15	-1.50542	4.3542	5.56314
AT3G52490	1.02e-15	8.34e-15	-1.42305	2.67594	3.80118
AT1G02100	7.71e-33	1.98e-31	-1.19102	5.25348	6.16416
AT5G23340	1.09e-18	1.13e-17	-1.29224	4.06039	5.06422
AT2G14170	5.23e-28	1.02e-26	-1.23482	5.56811	6.52216
AT5G04140	1.66e-13	1.14e-12	-2.65188	0.00266016	2.27897
AT2G13665	2.13e-15	1.7e-14	-1.67996	2.45842	3.85574
AT1G58360	3.66e-19	3.94e-18	-1.28194	3.73919	4.73863
AT5G11570	1.11e-13	7.73e-13	-2.94598	-0.118035	2.49715
AT2G35950	3.83e-08	1.59e-07	-3.81457	-2.91893	0.705879
AT1G24140	5.77e-13	3.78e-12	-2.37673	1.95106	4.16993
AT5G16340	7.75e-14	5.47e-13	-2.2199	0.806024	2.72778
AT4G12720	2.5e-23	3.61e-22	-1.29574	6.52318	7.53961
AT1G24148	8.09e-09	3.59e-08	-4.72727	-3.72429	0.600663
AT5G53990	3.87e-14	2.8e-13	-1.61828	3.4127	4.73635
AT3G45880	4.96e-14	3.56e-13	-1.95633	0.0111295	1.67657
AT5G07430	1.55e-07	5.97e-07	-6.05397	-4.43168	0.418782
AT1G69935	7.9e-17	7.06e-16	-1.55763	1.97809	3.24775
AT1G20310	2.1e-13	1.43e-12	-2.67171	1.04109	3.45968
AT5G06100	1.36e-18	1.4e-17	-1.3244	2.35321	3.38607
AT2G14160	1.02e-08	4.48e-08	-3.6304	-1.68722	2.09803
AT2G31160	3.89e-12	2.38e-11	-2.15657	-0.432059	1.5091
AT5G06740	9.51e-14	6.67e-13	-1.75685	3.53669	5.01462
AT5G02455	8.44e-08	3.37e-07	-7.0626	-3.10661	1.34794
AT5G18065	8.21e-15	6.31e-14	-1.73802	2.0302	3.48781
AT1G32350	1.23e-12	7.84e-12	-3.78582	-1.72715	2.09265
AT5G61590	1.75e-13	1.2e-12	-1.96917	4.42805	6.1974
AT1G70390	1.34e-09	6.49e-09	-3.07732	-1.35278	1.9472
AT1G26800	3.51e-13	2.34e-12	-2.01315	2.5234	4.21158
AT4G09035	1.22e-21	1.55e-20	-1.30352	8.25293	9.26828
AT5G05150	1.69e-08	7.26e-08	-4.03796	-3.19961	0.723198
AT2G47260	1.54e-13	1.06e-12	-1.67206	2.94208	4.32661
AT3G55560	3.46e-20	4.01e-19	-1.26397	3.59431	4.57751
AT4G33420	8.05e-31	1.86e-29	-1.2139	7.27578	8.20925
AT5G54530	1.22e-12	7.78e-12	-3.16345	-0.336	2.56533
AT1G49900	7.32e-12	4.37e-11	-3.30495	-2.73671	0.237887
AT5G44870	1.42e-13	9.8e-13	-1.95475	0.170759	1.89477
AT5G64260	1.32e-22	1.81e-21	-1.27211	8.89503	9.88584
AT1G06430	2.91e-14	2.13e-13	-1.54238	2.8666	4.14144
AT1G57680	4.39e-33	1.15e-31	-1.19472	6.29988	7.21213
AT2G01870	4.5e-13	2.97e-12	-2.09624	0.812634	2.62509
AT1G66040	1.61e-09	7.72e-09	-3.59117	-3.42012	0.270642
AT1G80870	1.51e-15	1.22e-14	-1.39828	2.65443	3.77516
AT5G24530	2.26e-22	3.04e-21	-1.27361	5.74401	6.72879
AT4G36990	1.73e-16	1.51e-15	-1.46842	7.02646	8.19535
AT5G43064	1.07e-07	4.22e-07	-6.99928	-2.07083	2.33938
AT1G29100	3.45e-13	2.31e-12	-2.69694	1.94814	4.39572
AT3G26690	1.44e-17	1.37e-16	-1.37808	5.57301	6.68987
AT1G80570	1.13e-17	1.08e-16	-1.36154	2.39883	3.4738
AT1G03400	9.14e-13	5.9e-12	-2.0444	0.115295	1.87147
AT3G45770	4.86e-19	5.18e-18	-1.25747	4.26021	5.23143
AT3G08020	6.81e-22	8.79e-21	-1.21534	2.5422	3.47884
AT5G19880	1.01e-09	4.91e-09	-4.41402	-3.37511	0.821123
AT5G65590	1.6e-07	6.18e-07	-3.89052	-3.79808	0.230659
AT1G78830	8.22e-15	6.31e-14	-1.66016	6.24911	7.65622
AT4G29950	1.13e-22	1.56e-21	-1.2543	5.20348	6.17524
AT4G16520	2.6e-29	5.51e-28	-1.20399	5.44904	6.37339
AT3G52400	2.87e-17	2.66e-16	-1.42414	7.03108	8.18402
AT2G46680	6.2e-16	5.17e-15	-1.39725	3.89332	5.02933
AT3G12510	4.09e-13	2.72e-12	-2.28932	2.57453	4.51368
AT5G05340	1.62e-11	9.41e-11	-2.89366	-0.531375	2.27583
AT2G05620	2.55e-13	1.72e-12	-2.11882	2.24909	4.06307
AT1G21120	1.28e-15	1.04e-14	-1.46087	5.20554	6.35904
AT5G61560	1.8e-13	1.23e-12	-1.98032	-0.589637	1.10067
AT4G17490	7.34e-14	5.2e-13	-2.00612	5.71622	7.4823
AT1G10020	8.11e-17	7.25e-16	-1.35122	4.00018	5.0756
AT4G23670	2.8e-14	2.05e-13	-1.97133	8.58091	10.2316
AT3G47950	2.74e-17	2.55e-16	-1.32363	1.96525	3.0075
AT4G37930	7.32e-18	7.12e-17	-1.31429	4.02816	5.06407
AT4G17500	3.84e-14	2.78e-13	-1.76619	6.19604	7.71357
AT5G07470	9.12e-35	2.6e-33	-1.17434	6.30732	7.20031
AT4G16190	4.72e-17	4.3e-16	-1.41312	7.23389	8.38627
AT5G51550	4.76e-15	3.71e-14	-1.4683	4.48351	5.65673
AT3G07980	1.92e-17	1.81e-16	-1.30612	1.75475	2.78328
AT5G66900	1.47e-15	1.19e-14	-1.39435	2.5897	3.72057
AT4G01250	5.46e-13	3.58e-12	-2.07159	3.60725	5.32871
AT5G38430	1.99e-13	1.36e-12	-3.12349	-0.389653	2.39643
AT5G55780	1.5e-13	1.04e-12	-1.89987	-0.00455217	1.60234
AT3G06290	4.58e-21	5.61e-20	-1.25897	2.69465	3.66586
AT4G01995	7.41e-14	5.25e-13	-1.78386	1.04662	2.54712
AT2G19800	2.14e-14	1.58e-13	-1.72321	7.10682	8.50886
AT5G14740	2.32e-07	8.78e-07	-3.90739	-0.603054	2.88361
AT3G62700	1.43e-24	2.24e-23	-1.21296	3.39898	4.33283
AT1G51110	4.91e-11	2.73e-10	-2.31806	-0.758013	1.31141
AT4G23880	2.99e-15	2.36e-14	-1.51336	2.73904	3.99461
AT1G32080	4.7e-13	3.1e-12	-3.19851	-1.26222	1.57955
AT3G28210	6.31e-13	4.12e-12	-1.79212	3.45744	4.94042
AT1G08980	1.17e-12	7.47e-12	-1.81648	2.56696	4.17262
AT1G07187	8.48e-12	5.03e-11	-2.51331	0.929895	3.36035
AT4G30960	4.52e-36	1.39e-34	-1.18241	7.1159	8.01512
AT4G01915	1.58e-12	9.94e-12	-2.24144	-0.0589681	1.88229
AT5G61820	1.2e-23	1.77e-22	-1.23023	6.24469	7.19717
AT3G28610	1.49e-08	6.44e-08	-7.53477	-4.77279	0.0417907
AT1G75730	1.71e-14	1.28e-13	-1.45248	1.97468	3.15437
AT1G03880	3.56e-07	1.32e-06	-6.71975	-4.91868	0.00509767
AT3G03470	1.47e-14	1.11e-13	-1.69586	1.56639	2.97258
AT5G11330	7.5e-18	7.27e-17	-1.273	3.14266	4.14077
AT1G05675	2.71e-12	1.67e-11	-4.01467	-2.29806	1.55925
AT3G17440	6.3e-21	7.65e-20	-1.24831	5.37572	6.34166
AT3G60370	1.71e-15	1.38e-14	-1.58481	1.74229	3.0434
AT3G26210	9.15e-15	6.99e-14	-1.43004	3.61878	4.78147
AT4G16330	5.82e-22	7.56e-21	-1.20404	3.75962	4.67864
AT1G73500	5.79e-21	7.06e-20	-1.24597	5.28385	6.257
AT4G22770	1.59e-17	1.51e-16	-1.32084	2.59173	3.6317
AT1G42990	6.61e-17	5.94e-16	-1.33802	5.5592	6.60674
AT2G02080	9.99e-16	8.2e-15	-1.51301	1.49793	2.71876
AT1G31800	4.46e-13	2.95e-12	-1.71129	1.9265	3.393
AT2G46750	8.03e-14	5.66e-13	-1.86021	5.34172	6.91508
AT5G51070	6.26e-18	6.12e-17	-1.30225	4.53019	5.54017
AT3G48500	4.46e-15	3.49e-14	-1.38682	2.44322	3.55198
AT3G52530	8.96e-09	3.96e-08	-3.71592	-3.04393	0.930512
AT2G47440	1.56e-14	1.17e-13	-1.5615	4.33703	5.61724
AT2G28800	1.54e-21	1.93e-20	-1.24682	4.62075	5.58291
AT1G65481	9.26e-12	5.46e-11	-2.65786	0.157335	2.70947
AT1G80420	5.28e-23	7.44e-22	-1.16378	3.2772	4.15983
AT1G61100	4.21e-31	9.9e-30	-1.169	5.53979	6.42807
AT1G34750	2.86e-22	3.81e-21	-1.21647	4.69501	5.63125
AT3G61198	1.09e-12	6.99e-12	-2.23303	1.86788	3.85938
AT1G08860	2.91e-10	1.5e-09	-2.91171	-2.31008	0.319898
AT1G67100	7.09e-09	3.17e-08	-3.66392	-2.6115	1.10188
AT1G65850	1.03e-15	8.47e-15	-1.53384	0.451871	1.7098
AT1G66760	1.05e-25	1.76e-24	-1.19857	5.3945	6.31449
AT4G12500	7.05e-07	2.53e-06	-3.03812	2.16739	5.0206
AT4G39955	1.8e-16	1.57e-15	-1.32427	4.53782	5.58177
AT1G57570	1.76e-13	1.2e-12	-1.79064	0.510557	2.06381
AT2G16890	1.99e-12	1.24e-11	-2.07054	2.37789	4.09088
AT1G75770	1.82e-12	1.14e-11	-2.28411	0.57999	2.55194
AT4G00380	1.26e-13	8.75e-13	-1.74212	1.05593	2.55698
AT3G14660	4.65e-22	6.1e-21	-1.22619	4.65705	5.60735
AT4G35440	5.76e-13	3.78e-12	-2.05645	0.623073	2.40745
AT2G31420	6.79e-06	2.17e-05	-5.9306	-3.8397	0.402617
AT5G05110	1.57e-18	1.61e-17	-1.22577	4.28319	5.23652
AT3G47650	3.91e-14	2.83e-13	-1.66979	2.15529	3.56188
AT5G26620	2.21e-10	1.16e-09	-3.72381	0.0569803	3.74353
AT2G21510	4.73e-14	3.41e-13	-1.62577	2.25289	3.57282
AT1G20320	1.55e-08	6.69e-08	-7.57467	-4.55461	0.265652
AT3G23790	3.68e-13	2.45e-12	-1.67431	1.51788	2.91209
AT5G36925	3e-12	1.84e-11	-2.1604	0.823671	2.69783
AT1G55675	7.29e-14	5.16e-13	-1.74242	2.49608	3.95059
AT3G02070	5.23e-27	9.63e-26	-1.16075	4.68359	5.56101
AT5G61910	5.31e-24	8e-23	-1.20152	4.3426	5.26834
AT3G63520	3.63e-23	5.18e-22	-1.21784	5.70228	6.64008
AT4G30370	4.22e-14	3.05e-13	-1.62416	2.58362	3.91808
AT1G10770	8.23e-12	4.88e-11	-3.00148	-0.293865	2.52833
AT2G46610	5.47e-18	5.38e-17	-1.25413	2.81537	3.78729
AT3G60966	4.08e-06	1.34e-05	-5.44455	-4.02708	0.215232
AT4G29440	1.03e-20	1.23e-19	-1.20633	3.23243	4.16175
AT1G69630	5.57e-07	2.02e-06	-4.59191	-4.15235	0.0510689
AT3G13433	5.04e-07	1.83e-06	-4.43294	-2.6408	1.45797
AT5G64300	7.54e-15	5.81e-14	-1.45497	5.19136	6.38041
AT3G23570	8.9e-16	7.33e-15	-1.33134	4.65079	5.7018
AT1G48430	4.51e-23	6.37e-22	-1.1916	4.16697	5.07713
AT5G05480	2.33e-18	2.35e-17	-1.22709	3.61203	4.55824
AT1G09500	2.11e-09	9.94e-09	-3.10163	-2.59506	0.321796
AT5G40420	7.18e-10	3.55e-09	-2.95731	-1.23094	1.43095
AT3G57410	3.38e-30	7.52e-29	-1.1547	4.93617	5.8107
AT3G18930	3.76e-13	2.5e-12	-1.58855	1.89557	3.20699
AT3G23640	7.15e-27	1.31e-25	-1.17322	4.43696	5.32771
AT3G10790	1.42e-07	5.51e-07	-6.98483	-4.20293	0.18261
AT5G38940	1.18e-12	7.52e-12	-1.80981	4.37924	5.95179
AT3G05932	1.39e-12	8.79e-12	-1.74298	2.26329	3.75543
AT5G02360	7.73e-15	5.95e-14	-1.59989	2.39755	3.69518
AT3G26512	1.04e-12	6.66e-12	-2.0137	3.37427	5.11774
AT3G06355	5e-13	3.29e-12	-1.68183	5.24619	6.61127
AT2G34650	3.58e-13	2.39e-12	-1.56188	2.09568	3.37534
AT2G09350	2.44e-14	1.8e-13	-1.57419	2.87393	4.1702
AT5G13210	9.17e-14	6.44e-13	-1.42761	2.37948	3.54835
AT1G28150	6.96e-16	5.78e-15	-1.36685	3.01977	4.0949
AT1G67300	1.14e-22	1.58e-21	-1.15767	3.77487	4.65029
AT1G24530	6.15e-15	4.76e-14	-1.36826	2.93119	4.01359
AT2G38530	1.99e-13	1.36e-12	-1.66654	5.71746	7.15479
AT5G20630	6.99e-13	4.55e-12	-3.43623	-0.372205	2.66459
AT3G26710	6.3e-16	5.25e-15	-1.44668	2.23535	3.39551
AT5G40720	1.64e-12	1.03e-11	-1.82575	1.23002	2.81041
AT4G40065	4.19e-14	3.03e-13	-1.65166	2.34523	3.70429
AT5G17640	2.51e-17	2.35e-16	-1.2916	4.63366	5.6438
AT2G13660	1.07e-13	7.5e-13	-1.68862	2.40378	3.8051
AT5G67330	5.33e-17	4.83e-16	-1.25966	3.88504	4.85426
AT5G66650	2.52e-13	1.7e-12	-1.74784	4.07492	5.56801
AT3G60110	1.62e-14	1.22e-13	-1.35964	2.89718	3.97097
AT4G34380	2.53e-12	1.56e-11	-1.98434	0.142199	1.87127
AT5G21430	1.03e-08	4.53e-08	-5.21501	-3.64795	1.07596
AT5G23230	1.35e-13	9.33e-13	-1.69281	2.36095	3.78002
AT3G59435	3.73e-11	2.1e-10	-2.18578	-0.182766	1.80237
AT1G10660	1.69e-18	1.73e-17	-1.21597	3.80213	4.74261
AT4G40070	1.06e-14	8.05e-14	-1.45658	2.25382	3.43718
AT3G51450	2.31e-23	3.34e-22	-1.1401	4.52859	5.38687
AT3G48115	1.43e-15	1.16e-14	-1.37249	5.71274	6.80019
AT3G50270	4.9e-07	1.79e-06	-3.45863	-3.49469	0.153113
AT2G35736	4.34e-14	3.14e-13	-1.53447	3.6661	4.92707
AT1G72570	9.3e-08	3.69e-07	-7.11187	-4.58144	-0.101046
AT1G07240	1.57e-19	1.73e-18	-1.20766	4.45788	5.38579
AT2G35900	5.27e-17	4.77e-16	-1.22915	3.55492	4.50356
AT1G72520	6.03e-13	3.95e-12	-1.78537	4.20993	5.75549
AT3G52710	1.03e-18	1.07e-17	-1.2303	5.14659	6.09939
AT4G27730	7.07e-16	5.87e-15	-1.36507	1.76675	2.84449
AT4G02260	1.34e-16	1.18e-15	-1.2728	2.25855	3.24566
AT3G14680	1.89e-14	1.4e-13	-1.42286	4.87425	6.03963
AT4G24040	1e-12	6.44e-12	-1.8907	0.324493	1.96279
AT3G22460	5.78e-16	4.84e-15	-1.28766	3.6513	4.65806
AT5G57940	8.66e-29	1.78e-27	-1.1357	4.19369	5.04951
AT5G14370	1.36e-14	1.03e-13	-1.59144	1.36416	2.66519
AT1G27510	1.8e-18	1.83e-17	-1.21382	3.91335	4.84937
AT5G49640	1.02e-21	1.3e-20	-1.16355	5.41668	6.29694
AT4G13010	9.89e-17	8.76e-16	-1.30251	5.67037	6.70322
AT5G03585	5.39e-14	3.86e-13	-1.60637	2.18706	3.51474
AT4G04960	6.84e-16	5.69e-15	-1.31379	4.17674	5.22562
AT1G07128	4.47e-18	4.43e-17	-1.21004	4.26818	5.20103
AT4G34830	2.93e-12	1.8e-11	-2.06745	-0.35536	1.45585
AT4G28930	2.11e-11	1.21e-10	-1.99618	1.36772	3.07831
AT5G19940	1.2e-12	7.67e-12	-1.65442	3.77362	5.11033
AT3G27390	6.2e-18	6.06e-17	-1.24605	4.74598	5.71204
AT4G26740	2.61e-06	8.81e-06	-4.64754	-3.97251	0.080794
AT3G16770	7.56e-19	7.95e-18	-1.23546	5.63106	6.59614
AT5G18310	1.02e-28	2.08e-27	-1.14489	5.71894	6.58409
AT2G31890	2.8e-19	3.05e-18	-1.2006	3.58558	4.51427
AT2G02060	1.72e-09	8.19e-09	-2.73123	-1.58832	0.844956
AT1G23360	1.76e-15	1.42e-14	-1.45239	2.08709	3.25457
AT2G08750	4.04e-17	3.7e-16	-1.19613	5.99248	6.91029
AT2G21530	7.13e-10	3.53e-09	-2.82456	-0.93337	1.59702
AT3G56400	3.61e-12	2.21e-11	-1.79451	3.98921	5.5724
AT2G29995	1.19e-16	1.05e-15	-1.24674	4.5155	5.47052
AT3G55430	7.97e-31	1.84e-29	-1.13037	7.72688	8.57442
AT4G24590	1.67e-16	1.45e-15	-1.23687	4.15103	5.09637
AT3G13530	1.3e-16	1.14e-15	-1.24597	2.32611	3.28227
AT1G46554	8.22e-14	5.79e-13	-1.64492	2.27687	3.62932
AT5G24690	4.83e-22	6.33e-21	-1.17374	5.36101	6.25723
AT5G38030	2.45e-17	2.29e-16	-1.2721	4.55202	5.53501
AT4G01010	3.14e-14	2.3e-13	-1.48829	1.22961	2.43022
AT5G65520	2.66e-17	2.48e-16	-1.22776	4.11228	5.06854
AT1G78670	6.82e-22	8.8e-21	-1.16921	5.21817	6.11204
AT4G12690	3.89e-13	2.59e-12	-1.56266	2.65049	3.91905
AT3G12410	1.02e-05	3.19e-05	-5.8547	-4.21692	-0.0546594
AT4G39100	1.23e-26	2.22e-25	-1.12399	4.68454	5.5294
AT2G04090	1.31e-13	9.07e-13	-1.63069	1.56587	2.91823
AT5G23820	2.47e-14	1.82e-13	-1.47705	6.6878	7.88067
AT1G64770	9.28e-11	5.02e-10	-2.65222	-1.2944	1.20326
AT5G25260	6.66e-12	3.99e-11	-2.48234	-0.180984	2.03033
AT4G16160	4.29e-06	1.41e-05	-5.51317	-3.56668	0.675639
AT1G08830	4.54e-18	4.49e-17	-1.266	8.46824	9.46772
AT5G52670	1.06e-11	6.25e-11	-2.30302	0.976225	3.021
AT5G06530	9.56e-07	3.38e-06	-3.31531	0.0824965	3.02422
AT1G65230	8.5e-11	4.62e-10	-2.1465	0.0448038	1.90577
AT2G16380	6.67e-12	4e-11	-2.05314	0.00885631	1.8094
AT5G54720	3.47e-11	1.96e-10	-2.62043	-0.509292	1.94764
AT4G37260	1.31e-17	1.25e-16	-1.28268	7.4551	8.46075
AT5G64230	1.37e-12	8.69e-12	-1.78926	1.57019	3.05697
AT4G33180	5.61e-16	4.7e-15	-1.27046	3.08569	4.07044
AT1G17960	1.89e-12	1.18e-11	-1.85374	0.68556	2.24656
AT1G18570	1.88e-12	1.17e-11	-2.31667	4.31644	6.48021
AT2G24240	4.18e-12	2.54e-11	-1.65759	2.17003	3.5707
AT2G47630	4.45e-22	5.85e-21	-1.15583	4.09153	4.96602
AT1G73655	6.17e-17	5.56e-16	-1.25097	3.49969	4.47328
AT2G20920	1.64e-16	1.43e-15	-1.23985	3.52296	4.4807
AT5G11720	1.48e-24	2.31e-23	-1.14293	4.04003	4.9009
AT3G06980	1.84e-16	1.6e-15	-1.21354	2.41188	3.34859
AT3G09380	1.94e-08	8.3e-08	-7.573	-3.64255	1.15872
AT3G16420	1.51e-19	1.67e-18	-1.22081	10.0214	10.9655
AT5G65110	3.37e-16	2.88e-15	-1.27125	5.56409	6.5387
AT4G35470	2.71e-22	3.62e-21	-1.14039	3.66017	4.51865
AT4G11660	6.97e-18	6.78e-17	-1.16814	3.08505	3.96968
AT5G23050	1.13e-13	7.84e-13	-1.39469	4.00725	5.11631
AT1G36060	6.01e-13	3.93e-12	-1.68815	5.24727	6.63005
AT5G49645	2.04e-20	2.4e-19	-1.15064	5.41882	6.28593
AT1G03850	2.27e-12	1.41e-11	-1.78273	5.05356	6.59666
AT4G35090	1.4e-26	2.51e-25	-1.14665	6.68309	7.55112
AT4G19160	1.68e-18	1.71e-17	-1.21721	5.52016	6.45189
AT4G01940	4.31e-16	3.65e-15	-1.21869	4.06407	5.01431
AT3G06660	5.95e-16	4.97e-15	-1.31029	2.14201	3.1801
AT4G35600	1.77e-13	1.21e-12	-1.38747	4.14864	5.27477
AT4G20362	1.77e-32	4.47e-31	-1.09967	5.32995	6.1482
AT1G47570	1.74e-16	1.52e-15	-1.23821	3.04556	3.98966
AT2G20860	7.62e-23	1.06e-21	-1.1389	4.93164	5.78937
AT1G56010	5.28e-17	4.78e-16	-1.1987	3.49797	4.42206
AT1G30090	5.11e-18	5.04e-17	-1.16581	3.57787	4.46842
AT5G05440	1.78e-12	1.11e-11	-1.77081	5.807	7.36791
AT2G09925	3.07e-07	1.15e-06	-4.22102	-1.40019	2.84192
AT3G23700	4.37e-13	2.89e-12	-1.60422	1.76061	3.11057
AT3G02875	3.52e-19	3.8e-18	-1.1459	4.01066	4.87324
AT5G05860	8.56e-12	5.07e-11	-1.66907	3.43347	4.82963
AT5G67290	2.9e-14	2.13e-13	-1.32303	2.74732	3.80108
AT1G15530	6.64e-14	4.73e-13	-1.31823	2.66942	3.70023
AT3G21781	2.18e-11	1.25e-10	-2.54247	1.03685	3.45568
AT3G21780	2.18e-11	1.25e-10	-2.54247	1.03685	3.45568
AT2G32275	6.7e-06	2.14e-05	-5.90228	-3.56278	0.679529
AT1G75830	1.05e-07	4.13e-07	-7.17369	-3.06091	1.4092
AT5G63600	1.42e-15	1.15e-14	-1.32295	7.40377	8.46508
AT5G56750	4.02e-16	3.42e-15	-1.2459	4.59718	5.56771
AT1G13540	3.95e-14	2.86e-13	-1.53024	1.75254	3.0027
AT3G10770	1.5e-30	3.39e-29	-1.10543	5.43835	6.26223
AT2G02010	5.94e-12	3.58e-11	-2.64798	0.652011	2.85406
AT1G65960	2.01e-34	5.65e-33	-1.10333	5.57143	6.39405
AT4G25620	7.75e-14	5.47e-13	-1.36984	4.37482	5.49036
AT4G16950	8.03e-12	4.77e-11	-2.20471	1.679	3.55682
AT4G02590	1.25e-15	1.02e-14	-1.25217	5.25401	6.21099
AT5G67340	1.71e-14	1.28e-13	-1.28039	2.61163	3.60137
AT5G60540	1.79e-14	1.34e-13	-1.32135	5.15301	6.216
AT4G31420	6.88e-23	9.62e-22	-1.11318	4.582	5.41533
AT3G11440	3.68e-14	2.67e-13	-1.48779	1.14959	2.34975
AT3G12080	3.72e-17	3.41e-16	-1.15954	3.10361	3.98725
AT5G50470	1.51e-05	4.61e-05	-5.73674	-3.56504	0.50937
AT2G35155	6.25e-14	4.45e-13	-1.34622	1.89404	2.97063
AT4G09760	7.88e-14	5.56e-13	-1.31548	4.01476	5.05826
AT4G27260	1.16e-12	7.41e-12	-1.44505	3.61761	4.75322
AT3G19960	6.05e-25	9.74e-24	-1.12188	3.27645	4.11338
AT5G64810	1.92e-11	1.11e-10	-1.7904	4.0284	5.61198
AT1G22690	4.6e-07	1.68e-06	-3.68548	-2.57715	0.996997
AT1G75220	4.16e-33	1.09e-31	-1.09148	5.90137	6.71126
AT4G30720	4.93e-13	3.25e-12	-1.42696	2.02515	3.19065
AT1G59900	6.83e-33	1.76e-31	-1.08937	6.13837	6.94651
AT1G07350	7.7e-14	5.44e-13	-1.35526	4.11934	5.21005
AT1G60160	1.07e-14	8.11e-14	-1.35018	1.31174	2.38904
AT1G69790	1.4e-15	1.14e-14	-1.29135	2.49673	3.50667
AT5G45240	2.23e-11	1.28e-10	-2.09488	-0.556596	1.31299
AT3G50030	2.24e-10	1.17e-09	-2.59749	-1.16228	1.16951
AT5G48430	1.8e-11	1.04e-10	-1.75347	3.62863	5.14527
AT5G05380	2.51e-16	2.16e-15	-1.23663	3.34662	4.29757
AT2G43000	7.71e-12	4.59e-11	-2.03467	1.33924	3.09422
AT1G54500	3.08e-15	2.43e-14	-1.31561	3.02316	4.06288
AT1G72650	1e-19	1.12e-18	-1.12928	3.37886	4.23009
AT5G21150	3.98e-06	1.31e-05	-4.61447	-5.44774	-1.45296
AT1G72830	2.87e-13	1.93e-12	-1.46209	1.69102	2.86585
AT2G27680	1.67e-13	1.14e-12	-1.36543	2.75116	3.83749
AT4G13570	3.89e-07	1.44e-06	-6.79495	-3.864	0.341308
AT2G33750	6.27e-07	2.26e-06	-4.0328	-3.9172	-0.123103
AT1G04147	1.13e-11	6.62e-11	-1.95008	2.93435	4.60505
AT1G02660	1.99e-17	1.87e-16	-1.21802	5.13955	6.06818
AT2G31960	5.37e-18	5.29e-17	-1.19632	4.14783	5.06841
AT1G33050	3.6e-14	2.62e-13	-1.39251	4.33732	5.43055
AT5G54040	2.12e-11	1.22e-10	-1.70657	2.57877	3.99335
AT3G57450	1.18e-14	8.96e-14	-1.35322	6.90128	7.99924
AT1G59790	1.05e-06	3.68e-06	-4.93709	-4.04909	0.141723
AT1G01430	4.46e-14	3.22e-13	-1.26685	3.68644	4.65753
AT1G62422	1e-11	5.89e-11	-1.54072	3.62704	4.89686
AT4G25970	1.52e-16	1.33e-15	-1.21605	4.39928	5.33574
AT2G38290	2.8e-12	1.72e-11	-1.41774	3.63025	4.73738
AT3G03020	1.06e-14	8.04e-14	-1.29521	3.69032	4.70509
AT5G16960	5.56e-08	2.27e-07	-2.96689	-2.45092	0.285923
AT5G43068	2.06e-09	9.73e-09	-2.58518	0.102714	2.41501
AT1G33990	3.1e-29	6.53e-28	-1.08832	5.39841	6.20434
AT3G50460	6.63e-11	3.63e-10	-1.90707	0.665079	2.30138
AT4G33300	1e-21	1.29e-20	-1.14388	5.15722	6.02455
AT5G54030	2.23e-11	1.28e-10	-2.11334	0.143672	1.97744
AT4G04330	3.11e-11	1.77e-10	-1.81572	1.25322	2.78406
AT1G75170	3.51e-17	3.23e-16	-1.15669	4.20184	5.07445
AT2G40220	3.58e-07	1.33e-06	-6.853	-4.68298	-0.452309
AT5G04040	5.5e-17	4.97e-16	-1.19014	4.25602	5.15602
AT5G20050	1.12e-16	9.89e-16	-1.17726	4.25211	5.14729
AT1G76600	4.91e-15	3.82e-14	-1.26754	6.09315	7.095
AT4G31390	4.56e-15	3.56e-14	-1.21056	1.98063	2.91157
AT1G32090	1.62e-13	1.12e-12	-1.27917	3.40025	4.40335
AT1G28580	1.19e-17	1.14e-16	-1.1895	6.30576	7.21449
AT1G04487	4.69e-13	3.1e-12	-1.41743	3.94776	5.08494
AT1G07870	3.71e-17	3.41e-16	-1.20809	4.85344	5.7693
AT2G33130	1.63e-10	8.66e-10	-2.87609	0.114177	2.79663
AT1G04420	2.46e-12	1.52e-11	-1.56802	1.99555	3.28084
AT2G08060	2.82e-11	1.6e-10	-1.88404	2.04174	3.68166
AT1G36320	7.91e-15	6.09e-14	-1.18913	3.52314	4.43783
AT1G77120	3.46e-12	2.12e-11	-1.60124	5.50207	6.80633
AT1G78265	2.5e-14	1.84e-13	-1.25136	2.89634	3.86312
AT5G42850	2.75e-24	4.23e-23	-1.10716	5.47952	6.30392
AT1G78450	5.01e-08	2.05e-07	-4.24906	-3.18023	0.827205
AT3G14090	1.2e-15	9.8e-15	-1.21695	3.82446	4.77501
AT1G17380	6.62e-18	6.46e-17	-1.18214	4.74624	5.65209
AT3G57130	2.25e-07	8.53e-07	-3.1672	-3.33945	-0.119709
AT3G12490	3.67e-31	8.66e-30	-1.08078	7.40254	8.20179
AT1G74430	2.06e-14	1.53e-13	-1.36202	2.32104	3.40291
AT5G03940	5.15e-17	4.67e-16	-1.12695	3.26614	4.1123
AT5G02290	4.24e-16	3.59e-15	-1.20972	4.65106	5.59372
AT1G25400	8.2e-16	6.77e-15	-1.25066	6.7013	7.68591
AT5G64750	3.64e-06	1.21e-05	-2.7053	2.90443	5.48636
AT3G23170	7.73e-13	5.02e-12	-1.38335	4.68582	5.76292
AT5G13090	2.44e-18	2.45e-17	-1.12307	4.59751	5.44465
AT2G17220	1.4e-26	2.51e-25	-1.08883	4.79238	5.59754
AT5G25290	2.78e-07	1.04e-06	-6.92228	-4.58144	-0.294552
AT5G23830	4.6e-20	5.28e-19	-1.14082	6.76776	7.63137
AT3G09940	3.77e-29	7.9e-28	-1.09364	7.08548	7.89586
AT3G03990	8.63e-12	5.11e-11	-1.93349	6.09083	7.7967
AT2G23290	6.86e-20	7.76e-19	-1.10724	4.21092	5.03613
AT1G22882	5.72e-22	7.44e-21	-1.10201	3.9265	4.74544
AT5G25910	2.82e-13	1.9e-12	-1.49773	1.25621	2.48372
AT4G32320	2.36e-13	1.59e-12	-1.4557	2.2356	3.4186
AT2G27830	1.53e-24	2.4e-23	-1.08427	5.1744	5.97752
AT4G21810	7.07e-26	1.2e-24	-1.08967	5.46827	6.27648
AT1G06450	7.2e-14	5.11e-13	-1.4376	1.96014	3.11009
AT4G05320	3.69e-13	2.46e-12	-1.4156	8.96108	10.1053
AT1G76070	1.19e-14	9.01e-14	-1.21518	4.50675	5.45685
AT1G30700	1.29e-13	8.91e-13	-1.31722	5.35923	6.37867
AT2G41410	1.18e-15	9.66e-15	-1.24653	6.53432	7.51153
AT4G09770	8.57e-13	5.54e-12	-1.52435	1.79589	3.05189
AT4G20880	1.3e-12	8.28e-12	-1.32982	3.71524	4.78359
AT4G24570	8.59e-12	5.09e-11	-1.91878	6.65808	8.3865
AT5G26280	4.95e-13	3.26e-12	-1.46563	9.11171	10.3369
AT1G79580	1.77e-12	1.11e-11	-1.48963	1.92978	3.14112
AT4G02330	2.21e-11	1.27e-10	-1.59777	3.34014	4.64062
AT5G40240	3.85e-16	3.27e-15	-1.16936	3.38014	4.27307
AT4G19170	1.46e-10	7.76e-10	-2.4357	-1.13424	0.984032
AT3G54366	6.04e-16	5.05e-15	-1.20152	5.28545	6.1989
AT3G16430	2.54e-20	2.96e-19	-1.15272	6.90976	7.77646
AT2G37410	5.12e-23	7.21e-22	-1.11677	7.14784	7.98765
AT1G78970	4.77e-11	2.66e-10	-1.93603	0.110056	1.85294
AT2G44480	2.87e-11	1.63e-10	-1.78766	1.28923	2.78777
AT2G36800	4.73e-11	2.64e-10	-3.29541	-1.37701	1.79714
AT5G56990	7.75e-09	3.45e-08	-2.97926	-1.59984	1.15283
AT3G59110	3.08e-20	3.58e-19	-1.0994	4.01712	4.8337
AT2G35680	5.12e-30	1.13e-28	-1.07826	6.30417	7.10158
AT4G36120	3.21e-13	2.15e-12	-1.30243	1.78187	2.81736
AT3G23230	7.94e-09	3.53e-08	-2.51104	-0.38002	1.97913
AT2G02390	2.52e-19	2.75e-18	-1.15133	6.02267	6.89373
AT5G30510	1.82e-15	1.46e-14	-1.179	4.49965	5.39165
AT5G13650	8.2e-15	6.3e-14	-1.22695	4.79752	5.73243
AT1G57990	3.53e-12	2.16e-11	-1.56452	6.03609	7.36022
AT5G21940	2.56e-17	2.39e-16	-1.18475	7.76179	8.66923
AT4G18880	3.68e-12	2.25e-11	-1.49642	4.43414	5.68989
AT5G26340	1.52e-11	8.83e-11	-1.71582	4.77571	6.15159
AT5G36970	1.29e-07	5.01e-07	-3.90984	-3.09722	0.589565
AT1G04853	7.08e-11	3.87e-10	-2.18941	2.39909	4.36223
AT2G41430	1.92e-24	2.98e-23	-1.09822	9.12096	9.93909
AT5G52300	4.03e-10	2.05e-09	-2.3563	-1.17342	0.878784
AT3G12460	1.04e-05	3.24e-05	-5.93674	-4.26357	-0.0888244
AT4G28025	6.09e-15	4.71e-14	-1.20103	3.87205	4.80208
AT3G03090	2.02e-12	1.26e-11	-1.57756	1.31275	2.62086
AT2G35290	2.62e-18	2.62e-17	-1.13194	5.25501	6.09836
AT2G03310	2.3e-06	7.81e-06	-4.25999	-3.25596	0.488954
AT1G48130	2.91e-06	9.76e-06	-3.82575	-3.46921	0.252973
AT4G25910	9.83e-12	5.79e-11	-1.67062	1.29672	2.67312
AT1G78270	8.89e-14	6.25e-13	-1.2418	2.93268	3.89059
AT4G00330	1.36e-22	1.87e-21	-1.08173	4.76466	5.56814
AT4G00220	2.61e-11	1.49e-10	-1.81509	1.00684	2.53331
AT2G28960	2.59e-14	1.9e-13	-1.21459	3.3926	4.31793
AT5G01935	1.73e-10	9.14e-10	-2.10118	0.0688634	1.85353
AT1G27290	4.63e-16	3.9e-15	-1.17434	6.01462	6.89672
AT5G16900	7.06e-13	4.59e-12	-1.40452	1.19897	2.33946
AT4G13480	9.7e-07	3.43e-06	-6.60693	-4.15247	-0.127351
AT1G29290	2.76e-12	1.7e-11	-1.43826	2.6218	3.77383
AT1G66400	3.1e-14	2.26e-13	-1.18835	4.72622	5.62751
AT1G50970	5.41e-14	3.88e-13	-1.34324	1.59531	2.66969
AT3G17410	1.27e-22	1.74e-21	-1.08215	5.52742	6.32541
AT4G19510	1.44e-14	1.09e-13	-1.19401	2.29359	3.21832
AT4G32790	2.48e-12	1.53e-11	-1.31285	2.32615	3.35598
AT5G64410	5.15e-17	4.67e-16	-1.13227	3.77157	4.62113
AT3G55040	3.73e-15	2.93e-14	-1.17879	3.64116	4.53304
AT1G52590	1.08e-10	5.82e-10	-1.77735	1.56342	3.11012
AT1G32540	1.59e-08	6.85e-08	-2.96441	-2.7599	0.01868
AT1G02620	1.43e-05	4.38e-05	-5.85855	-4.67896	-0.571661
AT4G14270	8.87e-19	9.24e-18	-1.13227	5.98279	6.83258
AT5G20280	6.43e-15	4.97e-14	-1.19505	3.84848	4.7685
AT5G24130	7.72e-07	2.76e-06	-4.13423	-3.89434	-0.161014
AT3G57520	1.99e-11	1.14e-10	-1.74008	6.48203	7.85917
AT1G22700	4.21e-16	3.57e-15	-1.17122	3.10079	3.98568
AT4G25300	6.17e-12	3.71e-11	-1.66962	1.39988	2.77445
AT4G00895	6.69e-13	4.36e-12	-1.24102	4.11163	5.075
AT1G14580	1.66e-12	1.04e-11	-1.49228	1.27956	2.47077
AT2G16365	5.98e-12	3.6e-11	-1.41384	3.43725	4.59968
AT5G64130	1.49e-20	1.76e-19	-1.12036	7.70816	8.54739
AT5G36870	3.97e-11	2.23e-10	-1.87206	-0.131034	1.40912
AT5G43870	6.22e-13	4.07e-12	-1.41945	0.820574	1.95671
AT1G11930	2.46e-21	3.06e-20	-1.07551	5.26825	6.06269
AT5G64310	1.05e-11	6.18e-11	-1.62729	7.4476	8.84771
AT3G59440	1.24e-09	5.99e-09	-2.09504	0.736938	2.64544
AT1G50250	1.47e-13	1.01e-12	-1.23295	3.76992	4.73601
AT1G79780	4.27e-10	2.16e-09	-2.1112	0.64237	2.4895
AT3G26744	5.29e-12	3.2e-11	-1.3311	2.8331	3.88246
AT3G06100	2.58e-05	7.65e-05	-5.62861	-4.83689	-0.87425
AT5G09120	3.95e-10	2e-09	-1.91899	1.98801	3.61745
AT2G34430	6.57e-11	3.6e-10	-2.78133	0.372123	2.90868
AT1G19670	6.07e-10	3.03e-09	-4.19725	-2.96838	1.51782
AT5G23760	1.23e-10	6.6e-10	-1.99217	1.61115	3.31101
AT5G45680	6.69e-07	2.4e-06	-4.49197	-3.33539	0.653693
AT1G32520	6.32e-11	3.48e-10	-1.92201	1.02671	2.64086
AT5G03680	2.93e-11	1.67e-10	-1.64703	0.261157	1.635
AT5G45310	8.64e-10	4.24e-09	-2.32157	-0.361397	1.81233
AT1G04013	2.54e-09	1.19e-08	-2.84673	1.01807	3.63073
AT2G38870	4.84e-11	2.7e-10	-1.86715	6.26496	7.91725
AT2G33550	5.48e-15	4.25e-14	-1.1465	3.58238	4.45367
AT1G68590	1.08e-11	6.32e-11	-1.52639	1.72929	2.98208
AT5G48100	6.51e-11	3.57e-10	-1.85566	1.0078	2.61695
AT2G35370	4.01e-11	2.25e-10	-2.67279	1.25535	3.49553
AT5G07010	2.59e-11	1.48e-10	-1.526	4.53666	5.77788
AT3G50380	4.37e-17	3.99e-16	-1.10103	1.70517	2.52449
AT1G10140	1.45e-16	1.27e-15	-1.15322	5.74524	6.62457
AT1G60550	8.93e-12	5.28e-11	-1.47102	2.63524	3.82642
AT4G11960	2.17e-11	1.25e-10	-1.58377	2.35036	3.6276
AT2G42030	1.1e-16	9.74e-16	-1.11056	4.0754	4.90354
AT3G05490	1.17e-19	1.3e-18	-1.1048	6.00531	6.82429
AT4G05180	2.03e-10	1.07e-09	-1.89403	2.92715	4.57295
AT5G23380	7.39e-12	4.41e-11	-1.30719	3.15563	4.20017
AT1G51480	2.45e-10	1.27e-09	-1.95745	-0.574328	1.14505
AT4G03390	4.94e-15	3.84e-14	-1.18819	4.35151	5.24699
AT5G17890	2.89e-18	2.89e-17	-1.09093	3.03871	3.84706
AT2G44410	8.67e-19	9.05e-18	-1.07803	3.83534	4.63138
AT3G46330	1.19e-11	6.99e-11	-1.58981	0.863046	2.16668
AT1G21130	6.37e-11	3.5e-10	-1.9565	4.66576	6.34291
AT2G03710	1.24e-07	4.84e-07	-3.22459	-2.73354	0.285313
AT3G47430	2.84e-07	1.06e-06	-4.40388	-3.37163	0.896682
AT5G51780	6.92e-19	7.3e-18	-1.10881	5.96284	6.78681
AT5G23060	3.11e-10	1.6e-09	-2.07271	-0.21986	1.53261
AT1G01540	4.46e-13	2.95e-12	-1.24756	4.76746	5.71248
AT1G07200	6.19e-13	4.05e-12	-1.20933	2.5436	3.46159
AT2G32905	1.47e-19	1.63e-18	-1.08578	3.70286	4.50435
AT1G27461	2.22e-06	7.52e-06	-6.32281	-4.58076	-0.0483268
AT3G25510	3.74e-10	1.91e-09	-1.87857	0.620638	2.33246
AT3G43800	2.88e-14	2.11e-13	-1.21489	5.68718	6.60847
AT1G12790	1.72e-10	9.1e-10	-1.77151	0.85909	2.41619
AT1G15740	6.04e-21	7.34e-20	-1.08072	5.06005	5.86185
AT3G60780	1.82e-06	6.22e-06	-3.96898	-3.30031	0.655118
AT4G01935	2.19e-12	1.36e-11	-1.39572	2.95134	4.07552
AT3G17020	1.37e-22	1.88e-21	-1.08316	7.87823	8.68082
AT3G07700	8.05e-15	6.19e-14	-1.15267	3.56816	4.43784
AT5G14390	2.02e-15	1.62e-14	-1.14657	4.61993	5.49048
AT2G02765	1.04e-14	7.95e-14	-1.2077	2.6143	3.54382
AT3G01430	2.68e-18	2.69e-17	-1.06364	3.57108	4.35398
AT1G51400	9.26e-13	5.97e-12	-1.381	3.54739	4.64067
AT1G08520	3.44e-19	3.72e-18	-1.08006	3.23409	4.02948
AT1G03680	1.98e-14	1.47e-13	-1.21059	3.29847	4.22354
AT4G38215	8.07e-15	6.21e-14	-1.17441	3.1392	4.02947
AT2G24090	2.17e-14	1.61e-13	-1.17684	3.7717	4.67509
AT1G70980	1.59e-15	1.28e-14	-1.1186	4.16326	4.99893
AT4G30550	1.57e-19	1.74e-18	-1.06845	5.28724	6.07262
AT5G40040	3.06e-08	1.28e-07	-2.53725	-0.369835	1.92227
AT5G17550	9.83e-15	7.5e-14	-1.13129	3.84549	4.69449
AT1G78240	9.49e-12	5.59e-11	-1.43849	5.46302	6.58058
AT2G18150	2.48e-10	1.29e-09	-1.88742	3.54526	5.10221
AT3G44290	6.01e-11	3.31e-10	-1.60046	0.914327	2.25053
AT5G41990	4.44e-28	8.68e-27	-1.03476	5.94558	6.70111
AT2G28700	5.1e-09	2.31e-08	-2.09119	-0.180305	1.73396
[truncated: 3,409 more rows]

## Sheet: cs-R-P vs R-P Down
		DESeq values are shown
ID	P-value (R6vsR12)	FDR (R6vsR12)	Log2 Fold Change (R6vsR12)	R-P	cs-R-P
AT3G44430	1.39e-19	1.54e-18	10.8188	3.85053	-4.95165
AT2G34840	9.94e-18	9.58e-17	10.2536	3.49595	-4.74543
AT3G11370	1.32e-14	9.95e-14	9.6081	2.11096	-5.37823
AT3G44435	3.83e-14	2.78e-13	9.16199	3.99422	-3.15152
AT1G16400	3.97e-22	5.25e-21	10.0329	4.42841	-5.0014
AT5G16530	1.62e-12	1.02e-11	9.0892	1.92543	-4.94876
AT3G44740	2.17e-13	1.47e-12	8.93909	1.74201	-5.17073
AT2G39510	3.62e-13	2.41e-12	8.9229	1.83277	-5.04874
AT3G32040	2.36e-13	1.6e-12	8.88934	2.06509	-4.8129
AT2G05580	2.17e-12	1.35e-11	8.61462	2.01793	-4.57411
AT1G76952	2.16e-11	1.24e-10	8.61411	3.19406	-3.25218
AT3G47680	1.2e-19	1.34e-18	9.39911	4.09222	-4.70744
AT1G60095	5.32e-12	3.21e-11	8.46466	0.995674	-5.44698
AT4G10510	4.26e-11	2.39e-10	8.44618	0.48284	-5.81873
AT3G32030	9.08e-12	5.36e-11	8.37208	0.94528	-5.41442
AT4G13770	8.57e-33	2.2e-31	8.99196	4.4485	-4.58796
AT3G47675	6.8e-11	3.72e-10	8.144	2.37034	-3.72636
AT3G16750	3.73e-11	2.1e-10	8.15051	1.37207	-4.76973
AT3G19700	3.3e-14	2.41e-13	9.04664	1.82633	-6.11258
AT5G19870	1.24e-10	6.64e-10	8.02545	1.42677	-4.56908
AT3G27990	4.55e-14	3.28e-13	8.97187	1.17862	-6.69225
AT5G23990	2.05e-10	1.08e-09	7.89715	0.261027	-5.62465
AT1G75900	2.02e-09	9.57e-09	7.81409	0.47691	-5.19133
AT3G19710	0	0	8.44138	5.48015	-3.53907
AT3G46400	1.71e-09	8.15e-09	7.67165	-0.283283	-5.89654
AT5G22870	1.18e-09	5.75e-09	7.66087	1.63324	-4.00846
AT3G43740	3.57e-23	5.09e-22	8.47518	4.3251	-4.08446
AT2G45930	4.13e-09	1.89e-08	7.50406	0.579537	-4.88849
AT5G38910	2.25e-08	9.56e-08	7.34364	1.05348	-4.18805
AT3G61010	4.93e-39	1.77e-37	8.10677	3.46051	-4.90527
AT5G37450	2.14e-08	9.1e-08	7.326	-0.843098	-6.07425
AT4G01970	1.47e-08	6.35e-08	7.30407	-0.81228	-6.06401
AT1G64910	1.46e-08	6.32e-08	7.26685	0.050124	-5.18969
AT3G27980	1.61e-08	6.94e-08	7.24183	0.270669	-4.95165
AT2G43100	1.03e-32	2.64e-31	7.98654	4.45829	-3.8651
AT5G37800	2.27e-08	9.62e-08	7.21697	0.363937	-4.82138
AT3G46650	3.48e-08	1.45e-07	7.15406	0.234905	-4.88344
AT1G22150	3.4e-08	1.42e-07	7.10085	-0.617335	-5.70303
AT3G58990	9.44e-36	2.86e-34	7.83839	4.50428	-3.58844
AT3G60700	7.64e-08	3.06e-07	7.06482	0.654735	-4.35213
AT4G12030	7.52e-25	1.2e-23	7.85036	3.0994	-4.88621
AT3G47350	0	0	7.72054	6.49487	-1.7253
AT3G24780	1.07e-07	4.2e-07	7.00346	-0.848751	-5.78553
AT5G38820	1.35e-07	5.23e-07	6.96541	-0.482022	-5.37464
AT3G45160	0	0	7.65201	6.85142	-1.35091
AT3G07555	0	0	7.67973	6.24461	-1.75605
AT4G28250	0	0	7.64029	5.81013	-2.48584
AT1G21530	1.08e-07	4.26e-07	6.91467	-0.24012	-5.1414
AT3G13240	1.89e-07	7.24e-07	6.86461	1.2911	-3.53339
AT3G42725	4.91e-07	1.79e-06	6.82618	0.528247	-4.17156
AT4G01390	8.88e-12	5.25e-11	7.74662	3.04049	-4.18953
AT3G44713	1.9e-07	7.28e-07	6.81886	-0.483237	-5.28397
AT1G78440	5.81e-06	1.88e-05	6.78193	-0.46957	-4.76314
AT3G46340	1.01e-06	3.57e-06	6.76476	-1.23463	-5.81873
AT4G08410	0	0	7.46993	4.85826	-3.18796
AT2G34540	6.4e-07	2.3e-06	6.7452	-0.0568434	-4.70475
AT5G03270	4.47e-07	1.64e-06	6.72968	-0.022101	-4.70819
AT3G46845	0	0	7.43922	5.72819	-2.44492
AT2G14920	1.09e-06	3.83e-06	6.71177	0.202445	-4.37536
AT4G19690	2.02e-29	4.29e-28	7.42235	6.26194	-1.49795
AT2G41240	5.36e-06	1.74e-05	6.64146	-0.298629	-4.58286
AT4G12440	7.55e-07	2.7e-06	6.6552	-0.0840916	-4.67465
AT1G04778	4.98e-07	1.81e-06	6.6568	0.506613	-4.13461
AT5G39420	6.93e-07	2.49e-06	6.64285	-1.12916	-5.72749
AT2G31250	8.3e-07	2.95e-06	6.57176	-0.605661	-5.16074
AT4G21650	1.04e-06	3.68e-06	6.57123	-1.18232	-5.71503
AT5G37990	0	0	7.25333	6.55416	-1.74969
AT1G33670	1.3e-06	4.52e-06	6.49386	-0.434843	-4.90454
AT3G05955	2.08e-06	7.08e-06	6.47728	0.914071	-3.49415
AT2G29000	1.81e-06	6.21e-06	6.41574	-1.3625	-5.76863
AT3G32047	2.13e-06	7.22e-06	6.39452	-0.643061	-5.02048
AT5G03885	3.45e-06	1.15e-05	6.37616	-0.33242	-4.64031
AT3G44798	6.56e-12	3.94e-11	7.3251	3.19141	-3.51454
AT5G38800	2.92e-06	9.79e-06	6.39207	0.389586	-3.95551
AT5G55680	1.83e-09	8.69e-09	7.3442	1.61388	-4.62632
AT2G28990	1.36e-30	3.09e-29	7.13905	2.44103	-4.92446
AT3G61118	3.5e-06	1.16e-05	6.38116	1.3747	-2.94585
AT3G46880	3.81e-06	1.26e-05	6.30066	0.842882	-3.43183
AT2G36110	2.44e-05	7.25e-05	6.26246	-0.5541	-4.49548
AT2G17940	4.53e-06	1.49e-05	6.26371	0.1492	-4.09319
AT1G61130	4.44e-05	0.000127	6.23116	-1.23347	-5.05595
AT1G74110	6.14e-06	1.97e-05	6.25038	-0.862534	-5.06312
AT5G55340	1.75e-05	5.32e-05	6.25261	-0.820335	-4.85996
AT1G68740	1.17e-31	2.84e-30	6.99092	2.52438	-4.7488
AT3G06145	7.04e-06	2.25e-05	6.17331	-0.178691	-4.33743
AT4G13230	1.8e-05	5.45e-05	6.15757	0.0859465	-3.91844
AT5G39130	3.88e-05	0.000112	6.09949	-0.310634	-4.16158
AT2G30220	2.3e-05	6.86e-05	6.12946	-0.709236	-4.68165
AT2G29130	7.18e-15	5.54e-14	6.96479	1.79506	-4.9231
AT4G10310	1.54e-10	8.19e-10	7.01888	1.414	-4.93707
AT3G29630	1.89e-14	1.41e-13	6.92659	2.12963	-4.6811
AT5G52270	1.53e-05	4.68e-05	6.07913	-0.150773	-4.17983
AT3G44755	1.46e-05	4.48e-05	6.07723	0.354262	-3.68049
AT3G44405	1.91e-05	5.76e-05	6.04144	-0.0300233	-4.01032
AT3G45860	1.59e-05	4.84e-05	6.05676	-1.71575	-5.73087
AT3G25011	1.59e-05	4.84e-05	6.02645	0.474782	-3.53081
AT2G14760	2.92e-05	8.58e-05	6.04511	-1.01925	-4.94099
AT5G59370	1.77e-05	5.37e-05	6.00268	-1.26176	-5.24668
AT2G01610	3.59e-16	3.06e-15	6.78572	2.92635	-3.89078
AT1G25422	1.19e-10	6.38e-10	6.87471	2.14616	-4.41388
AT1G16410	2.58e-05	7.65e-05	5.93403	-2.16957	-6.08265
AT1G30515	2.84e-05	8.38e-05	5.92763	-0.0438121	-3.93807
AT2G04205	2.3e-08	9.76e-08	6.89758	1.39308	-4.40042
AT1G68180	4.88e-05	0.000139	5.91925	-0.912366	-4.72297
AT2G32990	0	0	6.59042	4.4095	-3.01923
AT5G26140	4.39e-05	0.000126	5.85905	-0.716815	-4.5334
AT1G01580	3.53e-10	1.81e-09	6.6693	4.18851	-3.29562
AT2G31081	0.000132	0.000352	5.81454	-0.070036	-3.65462
AT4G19050	9.63e-05	0.000263	5.72597	-2.64839	-6.30227
AT3G01215	7.23e-05	0.000201	5.71589	1.38634	-2.31958
AT5G65330	0.000136	0.000363	5.67067	-0.905965	-4.48083
AT2G31310	9.42e-05	0.000258	5.70617	-0.105958	-3.75984
AT3G45430	2.14e-13	1.46e-12	6.53816	1.19085	-5.15469
AT1G52827	0.000204	0.000532	5.68969	-0.090862	-3.57411
AT3G05140	1.3e-07	5.08e-07	6.62728	-0.0352761	-5.53717
AT4G25010	0.000158	0.000417	5.64272	-1.19052	-4.72975
AT3G29680	1.08e-07	4.24e-07	6.61672	0.448705	-5.06683
AT2G34850	8.21e-09	3.64e-08	6.58852	0.77997	-5.06572
AT3G43840	0.000127	0.000341	5.61873	-0.449454	-4.03787
AT2G34655	0.000919	0.00217	5.58556	-1.42975	-4.34186
AT1G15580	0.000261	0.000668	5.56377	-0.589264	-4.01587
AT3G30720	0.000346	0.000874	5.58468	-0.482407	-3.83086
AT1G09003	0.00015	0.000397	5.56956	1.14608	-2.40669
AT2G07435	0.0003	0.000764	5.54002	0.66695	-2.72862
AT1G03820	1.61e-11	9.31e-11	6.28628	4.44325	-2.40053
AT1G52830	0.000222	0.000575	5.52947	-0.677402	-4.14984
AT1G32850	0.000263	0.000673	5.50401	-2.44166	-5.87226
AT5G23010	0	0	6.20315	3.8957	-2.71368
AT2G04215	3.07e-07	1.15e-06	6.4388	2.58072	-2.74834
AT2G27535	0.000466	0.00115	5.42036	-0.323002	-3.61126
AT3G09330	1.09e-06	3.83e-06	6.38387	-0.0127562	-5.17141
AT3G54310	0.000308	0.000783	5.41274	-1.08607	-4.47949
AT1G66960	4.64e-07	1.7e-06	6.37216	-0.720557	-5.98264
AT4G05097	0.000658	0.00159	5.34771	0.0368608	-3.16158
AT5G23980	0	0	6.08586	3.51743	-2.94784
AT2G31082	0.00151	0.00344	5.38531	-0.541585	-3.40669
AT3G07425	7.45e-07	2.67e-06	6.33048	1.63958	-3.55324
AT3G46900	6.87e-39	2.46e-37	6.09397	4.47482	-2.33328
AT3G27900	0.000552	0.00135	5.30915	-1.61718	-4.87226
AT4G30740	0.000574	0.0014	5.28349	-0.434071	-3.68049
AT4G23720	0.00073	0.00175	5.25963	-1.49018	-4.67113
AT5G14200	0	0	5.97338	5.96062	-0.448806
AT3G28420	0.000911	0.00215	5.19646	-1.35973	-4.4915
AT3G46370	0.0093	0.0184	5.215	-3.27822	-5.86663
AT1G64253	0.00141	0.00323	5.15166	-1.89059	-4.88647
AT1G11730	1.24e-06	4.33e-06	6.15878	-0.0256904	-5.08309
AT3G01295	5.53e-08	2.26e-07	6.1106	2.96663	-2.47802
AT1G18870	3.05e-12	1.87e-11	5.99118	1.37489	-4.61753
AT4G22475	0.00136	0.00312	5.10931	-2.52434	-5.5488
AT1G28590	0.00136	0.00312	5.10931	-1.92139	-4.94585
AT2G15590	0.00164	0.0037	5.09901	-1.18792	-4.14816
AT4G25860	8.75e-11	4.75e-10	6.01511	1.55858	-4.33944
AT1G05490	1.51e-06	5.21e-06	6.13487	-1.53252	-6.56517
AT2G31083	6.96e-10	3.45e-09	6.03274	2.14296	-3.54023
AT2G27035	6.08e-08	2.46e-07	6.07685	1.62283	-3.80077
AT3G18900	1.59e-10	8.42e-10	5.98623	0.641542	-5.21281
AT1G65680	0.0124	0.0238	5.11982	-2.04111	-4.50472
AT1G58007	2.16e-06	7.34e-06	6.08475	0.374349	-4.59323
AT4G22485	0.0016	0.00362	5.05483	-2.36544	-5.3514
AT3G05950	1.27e-09	6.14e-09	5.97195	1.92246	-3.68101
AT2G37610	0.00178	0.00399	5.08706	-0.445565	-3.38968
AT3G07125	0.00253	0.00554	5.00712	0.382985	-2.45108
AT1G69990	0.00121	0.00279	5.09789	-2.1311	-5.20111
AT3G19310	0.00126	0.00291	5.07116	-1.94651	-5.0066
AT5G05280	0.00503	0.0104	4.98163	-1.8233	-4.29086
AT2G06995	0.00218	0.00483	5.02806	-1.26825	-4.14816
AT5G57567	0.00289	0.00626	5.01276	-1.24294	-4.00288
AT5G27940	0.0019	0.00424	4.9981	-1.09375	-4.03787
AT3G29633	0.00321	0.00689	5.06888	-1.71613	-4.40104
AT1G63295	1.98e-22	2.68e-21	5.80155	3.4108	-3.08725
AT3G54060	9.96e-08	3.94e-07	5.97466	0.558991	-4.77925
AT2G08405	0.00272	0.00593	5.00313	-0.315163	-3.12094
AT3G44990	0	0	5.71045	6.04362	-0.119303
AT5G04120	1.78e-05	5.38e-05	5.94303	0.153735	-4.4315
AT3G62040	5.02e-25	8.13e-24	5.71534	7.31423	1.12658
AT1G34490	0.00267	0.00582	5.01894	-1.64048	-4.45108
AT3G44710	1.8e-07	6.9e-07	5.91494	0.476591	-4.78258
AT2G08595	6.27e-06	2.01e-05	5.91473	1.58317	-3.17939
AT5G09845	0.00222	0.00492	4.97769	-0.163042	-3.06133
AT3G14490	0.00245	0.00538	4.96524	-2.37233	-5.23958
AT3G62740	3.45e-32	8.53e-31	5.67457	3.45919	-3.11808
AT2G33280	0.00252	0.00552	4.92917	-2.64356	-5.50867
AT1G05153	5.53e-06	1.79e-05	5.88649	1.54969	-3.22021
AT4G10950	0.00716	0.0145	4.9019	-2.46569	-4.78498
AT5G18560	1.39e-07	5.41e-07	5.81814	0.66536	-4.58779
AT3G44570	0.0026	0.00569	4.88815	-1.38807	-4.25531
AT5G09910	0.00309	0.00665	4.86818	-2.3426	-5.1532
AT2G31085	1.66e-16	1.45e-15	5.69796	3.1276	-2.99898
AT1G75890	0.00312	0.00672	4.8571	-2.09394	-4.90454
AT3G52440	0.0044	0.00925	4.85345	-1.95619	-4.60881
AT2G18470	5.3e-09	2.4e-08	5.78189	0.00858568	-5.40843
AT2G18800	1.6e-06	5.52e-06	5.91046	3.95966	-3.13938
AT3G57500	7.4e-06	2.36e-05	5.83802	0.732447	-3.97807
AT5G22430	0.00575	0.0118	4.79004	-1.732	-4.29695
AT4G24265	4.24e-09	1.94e-08	5.70264	2.12358	-3.6914
AT4G26020	0.00279	0.00607	4.87549	-1.54918	-4.39679
AT4G15360	0.00293	0.00634	4.86445	-2.30139	-5.13546
AT5G36130	0.0053	0.011	4.89996	-1.40435	-3.93612
AT1G30140	0.00835	0.0166	4.74405	-1.97182	-4.36524
AT4G20935	0.00567	0.0117	4.79334	0.130354	-2.4346
AT1G26610	0.00445	0.00932	4.77019	-2.65395	-5.35725
AT5G12235	0.0253	0.0456	4.77528	-1.40191	-3.65699
AT5G61412	0.00867	0.0172	4.75232	-1.65154	-3.97084
AT5G61420	9.43e-42	3.9e-40	5.52695	3.16481	-3.26946
AT1G71200	4.68e-07	1.71e-06	5.75259	-0.368842	-5.46977
AT2G36570	0	0	5.49486	3.5102	-2.40236
AT1G69160	3.35e-07	1.25e-06	5.69535	0.306869	-4.81873
AT1G32180	0.00915	0.0181	4.77328	-3.84013	-6.10279
AT3G14540	6.18e-10	3.08e-09	5.70472	2.76544	-3.8182
AT2G25820	0.0119	0.0229	4.69873	-2.28006	-4.44286
AT2G20350	0.00661	0.0134	4.71975	-0.919312	-3.45108
AT3G14520	0.00678	0.0137	4.72521	-2.94498	-5.45926
AT5G01190	6.06e-14	4.33e-13	5.57158	1.30441	-4.49942
AT1G62280	1.8e-05	5.45e-05	5.52746	3.8745	-2.36562
AT1G53480	0	0	5.43333	5.42226	-0.312983
AT3G46490	3.24e-09	1.5e-08	5.59931	0.832526	-4.50189
AT3G60940	0.00927	0.0183	4.62649	-2.10724	-4.52303
AT4G10010	0.00608	0.0124	4.74764	-3.35003	-5.91498
AT3G27940	4.32e-09	1.97e-08	5.58331	1.42442	-3.88298
AT2G41451	0.00749	0.0151	4.72608	-2.53964	-4.99728
AT3G26125	9.55e-07	3.38e-06	5.65792	0.155406	-4.82924
AT4G08570	8.23e-07	2.93e-06	5.65822	0.848592	-4.15326
AT3G28960	0.00658	0.0134	4.68416	-2.85436	-5.41932
AT3G48344	0.00769	0.0154	4.69008	-1.55568	-4.02324
AT1G06483	0.00853	0.017	4.67129	0.0773999	-2.3492
AT3G28335	0.00629	0.0128	4.67663	-0.391924	-2.98034
AT1G10790	1.61e-05	4.9e-05	5.66393	0.0877114	-4.46846
AT1G77860	0.00799	0.016	4.60342	-2.39921	-4.91349
AT1G08165	0.00813	0.0162	4.59004	-1.49232	-4.0066
AT3G62930	1.98e-09	9.38e-09	5.49986	2.55161	-3.1795
AT1G06170	0.00988	0.0194	4.56473	-2.71649	-5.14309
AT4G05780	0.011	0.0214	4.5502	-1.18393	-3.5539
AT3G20140	2.2e-05	6.57e-05	5.58473	-0.590713	-5.06424
AT5G66815	1.09e-06	3.83e-06	5.58908	1.60301	-3.3401
AT5G46915	0.00719	0.0145	4.66333	-1.86644	-4.39821
AT5G35960	3.39e-05	9.89e-05	5.58192	-0.725366	-5.13328
AT4G01060	0.00781	0.0156	4.63993	-1.25468	-3.75542
AT3G01670	0	0	5.31548	3.68625	-1.92309
AT5G48050	0.00958	0.0189	4.61666	-2.45724	-4.85067
AT1G50720	0.00726	0.0146	4.59921	-0.973597	-3.53855
AT3G44220	1.22e-10	6.57e-10	5.41667	1.63309	-3.86979
AT5G22390	0.0187	0.0347	4.58688	-2.78569	-4.68398
AT2G09965	0.0158	0.0297	4.50585	0.0621975	-2.07203
AT3G22415	1.38e-06	4.8e-06	5.51443	1.39811	-3.48007
AT3G06805	0.0119	0.0229	4.48468	0.0326087	-2.34333
AT3G18200	0	0	5.27348	4.65726	-1.17202
AT1G78865	1.65e-15	1.33e-14	5.33304	1.40476	-4.46223
AT2G38620	2.24e-32	5.65e-31	5.2895	3.04225	-3.12475
AT3G28155	0.018	0.0335	4.45218	-1.40618	-3.49945
AT5G03840	4.44e-05	0.000127	5.48039	0.20945	-4.12089
AT1G11600	1.28e-12	8.16e-12	5.30325	1.0557	-4.51432
AT3G01015	0.00956	0.0188	4.50915	-2.7416	-5.21887
AT4G33870	0.0125	0.0241	4.49857	-2.50314	-4.82243
AT4G31940	0.00279	0.00607	5.27471	3.17683	-3.43639
AT1G21230	0.0123	0.0237	4.42744	-3.25286	-5.64629
AT4G00889	6.24e-05	0.000175	5.45624	0.649932	-3.62749
AT3G14530	9.68e-29	1.98e-27	5.22973	3.73946	-2.62858
AT4G27170	0.0201	0.0371	4.3945	-1.77286	-3.83296
AT5G46115	7.21e-05	0.0002	5.4089	0.617867	-3.60158
AT1G62940	0.0216	0.0395	4.36585	-3.10053	-5.13716
AT5G19600	1.42e-30	3.22e-29	5.14234	3.1178	-2.38237
AT1G13130	2.19e-14	1.62e-13	5.24154	1.28444	-4.41249
AT3G26610	0	4.2e-45	5.15607	3.22293	-2.21034
AT3G29780	9.22e-36	2.8e-34	5.16211	4.39187	-1.05006
AT1G72620	0.0141	0.0269	4.48435	-2.29499	-4.55007
AT1G47400	5.68e-05	0.000161	5.39624	0.314582	-3.9615
AT5G54095	0.0187	0.0347	4.40796	-1.86547	-3.98977
AT1G56555	0.0128	0.0245	4.42539	-1.09742	-3.46739
AT5G60770	0.0144	0.0274	4.39495	-2.83223	-5.15152
AT5G54060	0.0139	0.0265	4.39802	-2.75689	-5.09581
AT1G73830	0.0145	0.0275	4.36688	-2.1893	-4.52822
AT5G60142	0.0145	0.0275	4.36688	-2.67232	-5.01124
AT5G39160	0.0238	0.0432	4.34149	-2.4483	-4.42071
AT2G27160	0.0247	0.0447	4.30421	-2.09669	-4.08265
AT1G68350	0.000119	0.00032	5.29982	0.00217742	-4.10589
AT2G41610	4.22e-06	1.39e-05	5.32455	0.581097	-4.10351
AT5G06790	0.0267	0.0478	4.29455	-2.91512	-4.84444
AT3G01260	2.89e-43	1.27e-41	5.10286	4.58651	-1.20521
AT5G10040	0.0233	0.0423	4.41505	-1.27328	-3.17156
AT3G59765	1.03e-35	3.1e-34	5.06213	3.01477	-2.33466
AT1G14630	4e-08	1.66e-07	5.20212	0.766522	-4.35248
AT3G05470	8.61e-12	5.1e-11	5.1452	0.0623762	-5.38226
AT2G23380	0	0	5.02703	3.8251	-1.56264
AT5G60490	4.93e-05	0.000141	5.37134	2.29616	-3.66973
AT5G37478	1.06e-11	6.23e-11	5.11856	1.57774	-3.83836
AT3G19320	4.2e-11	2.35e-10	5.14846	1.05361	-4.30229
AT1G44030	0.02	0.0368	4.3509	-3.5793	-5.70361
AT1G49330	0.0221	0.0405	4.33486	-2.54258	-4.60268
AT2G03090	0	0	5.01192	5.70138	0.324608
AT3G27630	0.000113	0.000305	5.24908	0.352913	-3.7569
AT3G25290	0	0	5.00878	4.80658	-0.591653
AT3G61840	0.0176	0.0329	4.33684	-1.8876	-4.11922
AT1G24270	0.0198	0.0366	4.30423	-2.06021	-4.24116
AT3G05655	0.0192	0.0355	4.27395	0.08346	-2.14816
AT1G60980	0.0234	0.0426	4.22982	-2.42577	-4.55007
AT3G52525	0.0246	0.0445	4.19478	-2.55501	-4.67932
AT2G36180	0.0246	0.0445	4.19478	-1.42449	-3.5488
AT3G46890	0.000183	0.00048	5.213	0.0237774	-3.97807
AT5G14602	0.0272	0.0487	4.18025	-1.59926	-3.65936
AT1G05707	0.0272	0.0487	4.18025	-1.21696	-3.27705
AT1G34540	7.74e-06	2.46e-05	5.17482	-0.150832	-4.98396
AT5G07030	2.61e-17	2.43e-16	4.95045	6.8209	1.32518
AT3G02885	2.69e-29	5.69e-28	4.93663	4.30176	-0.794018
AT5G51470	2.75e-14	2.02e-13	4.99177	1.12349	-4.16294
AT5G04690	0.000127	0.000342	5.18508	-1.40999	-5.49109
AT1G60470	2.63e-06	8.88e-06	4.85545	3.8932	-2.28392
AT1G77520	0	1.4e-45	4.90135	3.86164	-1.62096
AT3G22920	0.0254	0.0458	4.24324	-2.07569	-4.11232
AT3G49700	0.000196	0.00051	5.11576	-0.861559	-4.84185
AT1G06853	0.0249	0.0449	4.21079	-0.463166	-2.55644
AT1G13430	3.3e-09	1.52e-08	4.96935	1.0157	-3.96174
AT5G53200	0.000194	0.000506	5.10299	-0.188643	-4.1746
AT2G43600	6.56e-11	3.59e-10	4.91001	1.68003	-3.52024
AT3G04330	1.83e-13	1.25e-12	4.86693	2.45025	-2.83104
AT1G16515	0.000242	0.000624	5.07019	0.22645	-3.70696
AT3G18660	1.94e-17	1.83e-16	4.88262	1.31291	-4.45328
AT1G21810	2.64e-05	7.82e-05	4.98403	-1.06886	-5.45471
AT5G37180	6.6e-31	1.53e-29	4.81526	1.69117	-3.535
AT1G26540	2.22e-05	6.65e-05	5.04634	-0.918513	-5.29881
AT5G44770	8.88e-07	3.15e-06	4.99315	0.129857	-4.54623
AT3G61400	5.06e-15	3.94e-14	4.7864	2.25056	-2.72917
AT1G11500	0.000339	0.000857	5.00399	-0.368856	-4.21245
AT3G21770	0	0	4.74768	7.22873	2.17485
AT1G33320	2.44e-05	7.26e-05	5.01604	-0.160869	-4.52154
AT5G49340	0.00376	0.00799	4.68904	0.953572	-4.0425
AT1G09833	0.000332	0.00084	4.98144	0.687463	-3.16015
AT5G65800	0.000128	0.000343	5.09072	1.56768	-4.12293
AT3G25020	1.89e-08	8.06e-08	4.86973	-0.428625	-5.38483
AT5G02540	5.67e-07	2.05e-06	4.89779	0.327093	-4.45684
AT2G26040	4.1e-26	7.09e-25	4.76731	2.86323	-2.4291
AT1G62190	6.58e-07	2.36e-06	4.82286	0.645462	-4.04566
AT2G42840	6.56e-15	5.07e-14	4.75073	6.02437	0.757625
AT5G15725	1.49e-08	6.43e-08	4.80417	1.97899	-2.99378
AT5G38770	0.000452	0.00112	4.9494	0.41271	-3.3532
AT1G62540	6.21e-07	2.24e-06	4.84332	0.00574076	-4.73268
AT4G14060	1.87e-30	4.2e-29	4.71155	3.59309	-1.37676
AT3G12955	5.49e-18	5.39e-17	4.73891	3.29297	-2.05886
AT4G19975	4.38e-07	1.61e-06	4.80747	0.540735	-4.50617
AT5G51750	4.15e-28	8.13e-27	4.70989	2.62011	-2.84679
AT3G21800	0.000701	0.00169	4.90074	-1.43548	-5.08054
AT5G01420	1.33e-08	5.79e-08	4.7683	0.604325	-4.46342
AT2G42850	8.03e-34	2.19e-32	4.66654	3.21808	-2.01872
AT2G41810	0.000773	0.00184	4.81722	-0.835725	-4.45732
AT2G06200	8.99e-07	3.19e-06	4.79287	0.632316	-4.06478
AT4G01890	0.00051	0.00125	4.86594	-1.12059	-4.86183
AT1G74890	3.65e-10	1.86e-09	4.70085	1.34031	-3.6635
AT1G52060	3.74e-16	3.18e-15	4.61291	6.23615	1.11568
AT1G58120	8.32e-05	0.000229	4.88508	-0.889909	-5.02902
AT5G19260	4.02e-22	5.31e-21	4.6446	2.33759	-2.69828
AT1G09890	4.56e-12	2.77e-11	4.68773	0.63586	-4.37235
AT3G45070	2.12e-34	5.93e-33	4.61404	4.65514	-0.363756
AT3G24515	5.33e-22	6.94e-21	4.65623	2.45019	-3.13918
AT1G64390	0	0	4.59305	5.56726	0.637749
AT3G09080	7.42e-10	3.67e-09	4.68828	-0.544879	-5.64262
AT1G04533	0.000538	0.00131	4.85421	-0.119144	-3.85188
AT3G08235	1.16e-07	4.55e-07	4.74286	3.32939	-1.3898
AT2G43590	0	0	4.57469	5.87261	1.04338
AT1G16025	1.96e-09	9.29e-09	4.68347	2.91678	-2.05654
AT3G60960	5.92e-24	8.91e-23	4.59786	2.17348	-3.10125
AT3G53980	1.27e-08	5.52e-08	4.57267	8.38224	3.11016
AT4G23496	3.91e-07	1.44e-06	4.72686	0.886205	-3.75813
AT3G51230	2.15e-17	2.02e-16	4.59739	2.15709	-2.74789
AT3G47710	8.12e-08	3.24e-07	4.67355	1.60507	-3.04596
AT3G14810	5.47e-25	8.84e-24	4.55807	1.52555	-3.27225
AT4G00890	1.37e-07	5.32e-07	4.71463	0.56916	-4.13126
AT5G59845	5.9e-09	2.66e-08	4.64788	1.81827	-3.09196
AT5G04150	1.26e-07	4.92e-07	4.61961	0.918794	-3.85785
AT2G42005	0.000622	0.00151	4.80652	-1.41548	-5.11258
AT1G66950	0.00338	0.00723	4.86069	0.631044	-5.20291
AT4G35210	3.61e-06	1.2e-05	4.69344	0.590587	-3.96071
AT3G23370	5.61e-21	6.84e-20	4.5493	0.988713	-3.95281
AT5G03960	9.17e-22	1.18e-20	4.57197	2.58265	-2.93775
AT1G11915	6.4e-07	2.3e-06	4.63043	0.530622	-4.24103
AT3G16920	2.35e-12	1.45e-11	4.57585	4.61617	-0.619202
AT5G26670	9.91e-35	2.82e-33	4.53564	3.15027	-1.95005
AT4G39510	3.86e-10	1.96e-09	4.581	0.675434	-4.08622
AT1G02460	7.04e-12	4.21e-11	4.54159	0.872044	-4.08137
AT5G55650	2.46e-09	1.15e-08	4.56161	1.47866	-3.54814
AT5G55830	5.73e-17	5.18e-16	4.51262	1.33479	-3.49429
AT5G55950	1.01e-07	4e-07	4.62402	0.0129587	-4.73123
AT2G39220	5.54e-34	1.53e-32	4.48167	2.91937	-1.93856
AT2G46300	0.00118	0.00274	4.75983	-1.27219	-4.78647
AT4G20240	3.8e-44	1.74e-42	4.47046	4.90481	-0.00674452
AT2G04025	7.1e-25	1.13e-23	4.48002	3.21397	-1.66492
AT4G28500	8.79e-12	5.2e-11	4.53339	1.08118	-4.08712
AT3G02640	0	0	4.44967	5.17262	0.280248
AT1G63910	0.00015	0.000397	4.62541	-0.519687	-4.8042
AT4G08300	1.69e-19	1.86e-18	4.44443	3.41732	-1.36233
AT4G14650	2.04e-26	3.62e-25	4.46779	2.26879	-3.21321
AT1G77110	0.000269	0.000688	4.68604	-1.35499	-5.23458
AT2G04070	1.08e-05	3.38e-05	4.55347	0.0357497	-4.32688
AT5G04950	0	0	4.3779	5.46628	0.861512
AT4G17760	2.14e-07	8.16e-07	4.48598	0.642539	-3.85422
AT5G09220	6.45e-40	2.46e-38	4.3732	8.15973	3.34784
AT1G13620	2.81e-14	2.06e-13	4.42597	2.33142	-2.59083
AT4G27980	0.00142	0.00324	4.59886	-1.96989	-5.43351
AT1G53635	1.69e-08	7.24e-08	4.43426	2.01404	-2.68868
AT1G13635	8.89e-15	6.8e-14	4.41266	1.32863	-3.62294
AT5G45870	6.39e-06	2.05e-05	4.49474	0.978635	-3.4518
AT3G25130	1.51e-09	7.26e-09	4.43699	0.564318	-4.18664
AT1G48750	8.93e-41	3.53e-39	4.35426	8.94062	4.20166
AT2G31540	4.66e-08	1.91e-07	4.4131	0.747066	-4.05549
AT5G67460	2.16e-20	2.53e-19	4.38937	2.06579	-2.80557
AT4G35200	2.82e-18	2.82e-17	4.40376	2.71504	-2.58679
AT2G08380	1.24e-05	3.83e-05	4.55118	-0.454133	-4.69652
AT1G04425	1.6e-15	1.3e-14	4.41307	3.56775	-1.65493
AT3G25013	1.27e-08	5.54e-08	4.40087	0.548596	-4.14548
AT5G03260	0	0	4.32409	4.71856	0.0262949
AT3G53190	0	0	4.31159	4.78947	0.175392
AT2G20980	3.07e-32	7.63e-31	4.32812	2.68486	-2.05549
AT4G37750	2.51e-24	3.87e-23	4.32311	2.21102	-2.38425
AT5G01360	1.33e-21	1.69e-20	4.35782	2.40962	-2.78199
AT3G60840	2.96e-28	5.85e-27	4.30048	2.44032	-2.10008
AT3G12900	0.000869	0.00206	4.45147	-0.814203	-4.49029
AT5G24330	7.23e-19	7.61e-18	4.35273	2.34511	-3.04777
AT5G13910	4.77e-30	1.05e-28	4.30434	3.66752	-1.10005
AT3G09240	3.75e-24	5.72e-23	4.3003	1.85143	-2.68107
AT5G25090	1.82e-38	6.37e-37	4.29602	4.34398	-0.479282
AT2G24400	1.05e-10	5.66e-10	4.34927	1.03206	-4.04171
AT5G19730	1.73e-23	2.52e-22	4.29885	2.42491	-2.42505
AT3G56970	1.51e-05	4.63e-05	4.43464	0.461177	-3.76884
AT2G31902	5.9e-06	1.9e-05	1.07131	0.888267	-0.46767
AT2G31902	5.92e-05	0.000167	0.818142	2.51693	1.41881
AT2G45900	1.16e-06	4.06e-06	4.40872	-0.803258	-5.29224
AT1G26700	1.43e-09	6.91e-09	4.34345	0.309618	-4.60935
AT1G64590	0	0	4.23826	5.12514	0.561151
AT5G05900	3.99e-20	4.59e-19	4.26324	1.86555	-2.69784
AT1G76800	1.2e-10	6.46e-10	4.30299	2.29919	-3.03802
AT2G47670	2.09e-09	9.88e-09	4.3154	1.30358	-3.53931
AT3G16070	0.00026	0.000666	4.40259	0.13071	-4.00406
AT3G28130	3.19e-23	4.58e-22	4.21629	2.01306	-2.53197
AT4G26330	0.00231	0.0051	4.4627	-2.29108	-5.61635
AT3G20570	0	0	4.20661	5.19665	0.600193
AT4G24450	4.22e-08	1.74e-07	4.29452	-1.13845	-5.72917
AT3G14370	2.17e-29	4.61e-28	4.22635	2.99118	-2.02197
AT3G02850	1.07e-41	4.41e-40	4.20961	3.45357	-1.08984
AT1G78940	8.94e-08	3.56e-07	4.27849	-0.423764	-4.85574
AT1G07550	1.1e-13	7.7e-13	4.23574	0.476351	-4.27501
AT3G44060	0.00269	0.00586	4.41335	-1.40391	-4.68245
AT1G49470	0.000185	0.000485	4.30542	2.99535	-2.20668
AT4G13710	2.73e-19	2.97e-18	4.23095	1.7182	-3.45443
AT2G13810	6.93e-05	0.000193	4.27581	-0.34741	-4.44517
AT4G12510	5.87e-07	2.13e-06	4.24025	5.06133	-0.0603583
AT3G48540	8.87e-08	3.53e-07	4.25269	1.46713	-2.94155
AT4G33145	0.000472	0.00117	4.36516	0.945015	-3.02645
AT1G51260	2.26e-05	6.74e-05	4.32568	-0.320767	-4.54567
AT5G48920	2.17e-31	5.17e-30	4.15881	4.29669	-0.46768
AT4G33810	1.93e-11	1.11e-10	4.24119	0.762841	-4.39157
AT3G52900	2.16e-22	2.91e-21	4.18694	4.44163	-0.571099
AT1G32450	3.8e-17	3.48e-16	4.13243	8.11173	3.57187
AT5G52260	0.000667	0.00161	4.42651	-0.339988	-3.9971
AT5G59360	2.62e-07	9.86e-07	4.22995	0.777334	-3.54568
AT3G50220	2.12e-14	1.57e-13	4.21629	2.10695	-3.39637
AT5G58280	0.000381	0.000956	4.33395	-0.50306	-4.51846
AT4G24780	0	0	4.11586	6.05372	1.59498
AT3G19430	4.51e-08	1.86e-07	4.14889	3.96364	-0.92853
AT1G09777	2.62e-12	1.62e-11	4.16738	3.47425	-1.09932
AT4G15290	3.69e-19	3.98e-18	4.14579	2.40264	-2.56811
AT5G39820	1.21e-08	5.28e-08	4.2038	0.796581	-3.65298
AT1G54215	0.0193	0.0358	4.29529	-1.467	-4.09242
AT3G17580	0.0134	0.0256	4.35371	2.95748	-2.5118
AT2G37300	5.53e-13	3.63e-12	4.17207	1.12809	-3.79101
AT5G35190	4.23e-10	2.14e-09	4.09559	6.8906	2.32536
AT1G71760	1.92e-07	7.32e-07	4.16484	0.855278	-3.47299
AT2G27930	5.74e-12	3.46e-11	4.15569	0.995833	-3.79131
AT2G16575	0.00349	0.00745	4.32039	-0.154425	-3.35884
AT2G25060	0	0	4.0771	5.2792	0.838269
AT2G30820	3.49e-06	1.16e-05	4.1237	-0.291837	-4.51674
AT1G68238	1.17e-17	1.12e-16	4.13276	4.0354	-1.16611
AT3G54600	0	0	4.06239	3.92939	-0.401417
AT1G15460	1.71e-27	3.24e-26	4.07076	1.71722	-2.67821
AT1G67270	4.49e-06	1.47e-05	4.16855	-0.381381	-4.52743
AT3G03190	0.00871	0.0173	4.359	2.44026	-2.88997
AT4G36360	0	0	4.05004	5.23786	0.812949
AT5G45970	0.00389	0.00824	4.39918	2.05215	-3.15183
AT2G13680	0.00355	0.00758	4.30927	-3.76125	-6.96566
AT1G45201	0	0	4.03414	5.19269	0.857737
AT4G35350	0	0	4.04606	5.94317	1.49328
AT3G52630	2.45e-18	2.46e-17	4.08767	3.31303	-1.71207
AT3G12170	2.67e-14	1.96e-13	4.07898	1.91299	-2.55791
AT5G36140	0.00459	0.00961	4.3329	-1.26978	-4.36305
AT3G03200	0.000118	0.000317	4.22291	1.48305	-3.73712
AT2G27740	6.61e-20	7.49e-19	4.04827	2.51947	-1.88417
AT1G06320	8.5e-06	2.68e-05	4.20944	1.10817	-3.0709
AT3G52680	1.65e-18	1.68e-17	4.04954	1.63055	-2.85633
AT2G32750	0.00443	0.00929	4.317	-1.96806	-5.08479
AT1G14500	0.000576	0.0014	4.26242	-0.823929	-4.7545
AT5G59680	4.62e-31	1.08e-29	3.99939	2.7075	-1.65401
AT4G14280	6.12e-06	1.97e-05	4.18725	-0.632057	-4.90341
AT1G80730	0.00943	0.0186	4.25066	-1.70203	-4.4113
AT3G25100	2.43e-33	6.45e-32	4.01924	2.38084	-1.96366
AT2G37960	1.02e-10	5.52e-10	4.09313	0.794068	-3.89014
AT5G46730	3.01e-31	7.11e-30	3.99106	4.35859	-0.0198591
AT5G21120	8e-05	0.000221	4.15449	-0.8287	-4.83543
AT4G05095	0.00755	0.0152	4.22114	-0.183156	-3.05993
AT2G12462	5.6e-30	1.23e-28	4.0114	3.42175	-1.05447
AT1G54970	4.48e-07	1.64e-06	3.99843	5.83309	1.11605
AT2G36660	7.38e-07	2.64e-06	4.03146	-0.206387	-4.54294
AT5G09976	0.000672	0.00162	4.19644	-0.277513	-4.1571
AT2G37390	2.29e-22	3.08e-21	4.02725	2.50782	-2.2213
AT3G05740	3.54e-19	3.82e-18	4.00898	1.32967	-3.03594
AT1G70260	0.00197	0.00441	4.0903	-1.7833	-4.61222
AT3G62760	4.05e-28	7.93e-27	3.99596	3.60665	-0.922517
AT5G62960	2.43e-32	6.1e-31	3.98637	2.49322	-1.80817
AT4G33550	5.77e-06	1.86e-05	3.99004	5.38908	1.02835
AT2G36710	9.33e-05	0.000255	4.18675	-0.417781	-4.30849
AT1G67035	1.5e-09	7.21e-09	4.04367	1.44128	-2.94117
AT3G60650	4.89e-06	1.59e-05	4.09717	0.62925	-3.75266
AT2G23630	8.69e-36	2.64e-34	3.98107	3.63044	-0.835949
AT1G05530	0.000111	0.0003	4.05049	2.60595	-2.39236
AT1G77855	3.09e-22	4.11e-21	3.98658	2.86431	-1.71137
AT1G06080	1.9e-37	6.29e-36	3.96117	3.43367	-1.04577
AT3G20557	3.33e-05	9.72e-05	3.99444	0.726397	-3.50133
AT5G45670	1.4e-29	2.99e-28	3.96129	2.85986	-1.45026
AT5G41380	1.29e-10	6.91e-10	4.06384	0.971144	-4.08443
AT2G05665	0.000972	0.00228	4.15029	0.829384	-2.95281
AT1G04610	7.32e-33	1.89e-31	3.95722	2.76213	-1.62133
AT4G35160	5.17e-40	1.98e-38	3.94738	4.94865	0.54756
AT3G22540	4.19e-09	1.92e-08	3.95645	2.21453	-2.26896
AT5G52220	1.61e-07	6.22e-07	4.05079	2.05222	-2.4262
AT5G15230	0	0	3.91729	8.42302	4.1253
AT4G12520	5.29e-31	1.24e-29	3.9301	5.62192	1.17611
AT1G02730	0	0	3.91645	3.64113	-0.618007
AT5G10990	4.57e-19	4.88e-18	3.95028	2.78155	-1.80575
AT3G47965	8.76e-20	9.84e-19	3.94622	3.97048	-0.930832
AT3G51410	0.00134	0.00307	4.20163	-1.37303	-4.84765
AT2G37090	3.77e-27	6.98e-26	3.92531	2.77219	-1.69616
AT5G24580	6.18e-10	3.08e-09	3.92664	4.46437	-0.00585545
AT1G75720	1.06e-07	4.17e-07	3.97821	1.13868	-3.18257
AT5G26930	0.00956	0.0188	4.15168	-0.988935	-3.74404
AT5G24380	0	0	3.88148	4.35946	0.208204
AT5G67550	4.86e-09	2.21e-08	3.97396	0.49162	-4.18907
AT3G55660	4.31e-25	7e-24	3.91446	2.60775	-1.97894
AT3G56100	6.06e-30	1.33e-28	3.89482	1.85788	-2.38725
AT5G47450	4.22e-37	1.38e-35	3.87893	7.4409	3.19288
AT5G49320	4.4e-08	1.81e-07	3.94174	1.67852	-2.69481
AT1G73780	5.28e-09	2.39e-08	3.97101	1.69776	-2.97987
AT1G53541	8.58e-07	3.05e-06	4.00455	4.05397	-0.325795
AT1G22480	0.01	0.0196	4.10193	-1.71503	-4.47496
AT5G18710	0.00127	0.00293	4.16857	-1.44027	-4.92883
AT5G63660	1.87e-16	1.62e-15	3.89808	4.76457	0.0812629
AT5G56540	7.35e-35	2.11e-33	3.86577	8.01298	3.72303
AT1G05650	6.62e-10	3.29e-09	3.91087	2.07408	-2.81301
AT5G61000	0	0	3.85905	3.30642	-0.85737
AT3G16380	0.000375	0.000942	4.08999	-1.10527	-4.77753
AT5G51490	2.62e-20	3.06e-19	3.8832	2.58434	-2.1368
AT3G44960	8.28e-06	2.62e-05	4.03715	0.273224	-3.91072
AT4G12540	4.02e-12	2.45e-11	3.91676	0.993038	-3.6976
AT1G05310	1.34e-17	1.28e-16	3.89467	2.32084	-2.33756
AT2G02580	0.00713	0.0144	4.08756	-2.103	-5.08139
AT5G15630	1.31e-15	1.06e-14	3.8966	2.35536	-2.42025
AT4G32080	0.007	0.0142	4.11113	-1.16063	-4.13902
AT3G50180	0.00754	0.0152	4.07987	-2.18982	-5.14474
AT2G28780	0.000178	0.000469	3.85155	4.37387	0.0953889
AT3G27473	6.65e-11	3.64e-10	3.90381	0.19664	-4.38998
AT2G32510	0	0	3.83451	4.44152	0.365439
AT5G53380	6.51e-09	2.92e-08	3.88209	0.707282	-3.59466
AT5G12960	2.96e-05	8.69e-05	3.99846	-1.24907	-5.29913
AT4G16807	1.28e-13	8.84e-13	3.88111	1.32789	-3.02813
AT5G11990	9e-09	3.98e-08	3.9131	1.63778	-2.62328
AT1G04020	1.53e-31	3.69e-30	3.85359	2.71111	-1.6617
AT1G75430	0.00966	0.019	4.03491	-1.8438	-4.69141
AT2G38390	0	0	3.8188	6.45292	2.37291
AT3G05620	7.89e-09	3.51e-08	3.88719	0.381104	-3.91613
AT3G54390	1.18e-35	3.55e-34	3.8272	3.19094	-1.01758
AT1G73600	2.02e-43	9.05e-42	3.82299	3.83767	-0.319619
AT5G55250	1.17e-12	7.46e-12	3.84563	1.25344	-3.19149
AT5G17260	6.52e-11	3.58e-10	3.84637	0.861135	-3.50972
AT2G16230	7.85e-22	1.01e-20	3.83625	2.66774	-1.72338
AT4G36240	1.21e-19	1.34e-18	3.83037	2.24457	-1.9347
AT4G29690	0	0	3.80421	5.73475	1.59566
AT2G43880	9.44e-06	2.96e-05	3.8623	3.42223	-1.40509
AT1G19900	1.22e-18	1.25e-17	3.81133	3.86923	-0.408461
AT3G28875	0.00816	0.0163	4.07687	-0.411556	-3.3333
AT1G10385	5.67e-05	0.00016	3.98012	-1.01169	-4.93074
AT5G45810	3.09e-09	1.43e-08	3.83176	0.82087	-3.16539
AT5G09570	0.0111	0.0217	4.08057	-1.44067	-4.18098
AT2G28270	4.35e-08	1.8e-07	3.82978	1.24943	-2.8828
AT1G08160	1e-43	4.52e-42	3.80152	4.6578	0.421601
AT5G60060	0.00338	0.00724	4.06172	-1.15225	-4.348
AT3G57920	5.9e-07	2.13e-06	3.82477	0.324329	-3.89984
AT4G23020	2.02e-09	9.55e-09	3.86831	0.751255	-3.70249
AT3G03635	1.43e-05	4.38e-05	3.86232	2.3586	-1.65411
AT5G03170	1.63e-21	2.05e-20	3.81067	4.41247	-0.0321673
AT1G05297	0.00846	0.0168	4.02981	0.16912	-2.75263
AT1G74500	8.41e-36	2.56e-34	3.79112	5.57413	1.32064
AT2G43480	2.42e-26	4.27e-25	3.79994	3.56005	-0.81735
AT5G46900	3.69e-08	1.53e-07	3.78968	6.71187	2.296
AT1G78990	3.23e-35	9.49e-34	3.76812	3.60592	-0.425616
AT3G55940	3.88e-21	4.77e-20	3.78345	1.62214	-2.49625
AT2G39040	4.85e-06	1.58e-05	3.80579	3.972	-0.703274
AT2G39240	0.0118	0.0229	3.9854	-2.82793	-5.58304
AT2G15370	0.00159	0.0036	3.8681	2.40981	-2.59102
AT1G53610	2.04e-05	6.14e-05	3.83734	2.10592	-2.07617
AT2G19410	3.67e-07	1.36e-06	3.82632	-0.607138	-4.67148
AT5G13060	3.78e-24	5.75e-23	3.78689	2.24371	-2.15209
AT5G18090	0.00972	0.0191	3.9831	-1.83418	-4.70143
AT3G15050	4.35e-05	0.000125	3.88894	0.36634	-3.59242
AT1G65710	8.47e-17	7.55e-16	3.78734	1.91202	-2.44792
AT2G31220	0.00453	0.00948	4.02293	-1.71151	-4.79994
AT2G29570	0	0	3.74521	5.04016	0.999302
AT2G35150	1.26e-14	9.56e-14	3.76726	2.01736	-2.05083
AT2G46850	1.6e-19	1.77e-18	3.76596	2.00275	-2.7265
AT5G44530	1.59e-33	4.26e-32	3.75332	3.50428	-0.678276
AT4G07070	0.0118	0.0228	3.9978	0.254168	-2.50577
AT5G46890	1.88e-07	7.21e-07	3.74415	7.13824	2.71882
AT2G20750	4.94e-27	9.11e-26	3.74476	4.2465	-0.0223023
AT1G66020	2.03e-06	6.9e-06	3.89229	-0.177715	-4.52484
AT3G16370	0	0	3.72853	4.1299	0.0675158
AT5G45700	5.16e-22	6.74e-21	3.75364	3.14191	-1.25681
AT1G35180	0.000167	0.000439	3.90369	0.28708	-3.56219
AT1G18250	1.91e-31	4.58e-30	3.74025	4.45174	0.214034
AT5G43175	0.00035	0.000881	3.90393	0.096234	-3.63736
AT3G02120	4.2e-45	2.03e-43	3.72614	4.89951	0.816434
AT1G04150	4.43e-06	1.45e-05	3.84076	-1.21965	-5.17841
AT3G51280	0	0	3.7205	3.92743	-0.172806
AT4G39630	7.8e-17	6.98e-16	3.76509	2.64826	-1.77807
AT4G31840	0	0	3.72578	5.66558	1.53583
AT3G17600	5.25e-08	2.15e-07	3.707	1.52961	-2.8606
AT5G60150	3.95e-34	1.1e-32	3.72453	1.43171	-2.61709
AT3G46580	1.11e-22	1.54e-21	3.72432	2.99668	-1.11946
AT5G49170	0.00357	0.00761	3.88769	-1.10071	-4.50011
AT3G24210	0	0	3.71308	3.43244	-0.648622
AT4G21270	1.75e-42	7.46e-41	3.70814	2.39518	-1.67736
AT3G59710	3.35e-10	1.72e-09	3.76548	0.963851	-3.53271
AT3G20450	4.65e-11	2.59e-10	3.74332	2.25788	-2.04604
AT3G44765	0.0136	0.026	3.92363	-1.4525	-4.16177
AT1G41830	0	0	3.68879	6.50272	2.47266
AT4G22217	1.06e-05	3.3e-05	3.87337	1.88273	-2.28553
AT1G47395	5.17e-06	1.68e-05	3.85869	1.31068	-3.05819
AT1G58170	2.51e-14	1.85e-13	3.71716	2.09743	-2.1206
AT1G07887	0	0	3.68409	4.66562	0.712054
AT3G50640	4.58e-27	8.46e-26	3.69497	5.90155	1.72919
AT1G09600	9.61e-13	6.19e-12	3.70076	0.741425	-3.73946
AT3G48240	1.51e-07	5.83e-07	3.74	0.636973	-3.48113
AT1G02335	1.57e-40	6.13e-39	3.69211	4.7293	0.596008
AT2G37870	0.0176	0.0328	3.74262	2.51636	-1.93196
AT4G24250	1.96e-09	9.31e-09	3.76185	0.739658	-3.73739
AT5G62550	0	1.4e-45	3.66933	3.68045	-0.31015
AT2G33790	0.000121	0.000326	3.68062	5.92133	1.27402
AT5G51330	0.0226	0.0413	3.91592	-3.21345	-5.48208
AT4G00020	6.52e-32	1.6e-30	3.67419	1.73032	-2.4307
AT3G14740	3.56e-38	1.23e-36	3.67138	3.31291	-0.731123
AT3G22275	7.16e-13	4.65e-12	3.68064	2.4254	-1.68947
AT1G63100	5.62e-38	1.92e-36	3.66702	2.64707	-1.47442
AT5G17160	1.01e-39	3.8e-38	3.66249	4.14834	0.0515253
AT5G10440	5.42e-07	1.97e-06	3.74884	0.555956	-3.81615
AT5G44400	3.7e-15	2.91e-14	3.66491	2.05955	-1.96142
AT2G44580	1.56e-15	1.26e-14	3.70525	1.91801	-2.54693
AT1G02700	0.000381	0.000955	3.80124	-0.669096	-4.65983
AT5G60930	7e-45	3.42e-43	3.6504	3.03364	-0.999989
AT1G44110	2.49e-39	9.14e-38	3.64452	2.89895	-1.06118
AT1G52415	0.0185	0.0344	3.92964	-1.01958	-3.50068
AT5G56120	0	1.4e-45	3.63946	4.0155	0.00358375
AT1G44318	0.000579	0.00141	3.62264	0.0492796	-3.94399
AT2G45780	0.0171	0.032	3.92028	-1.11748	-3.65523
AT2G46630	3.27e-27	6.09e-26	3.64637	3.73806	-0.371097
AT4G09690	0.00324	0.00696	3.95003	-0.804689	-4.04228
AT4G34650	0.0032	0.00688	3.9507	-1.52426	-4.76584
AT5G44635	3.45e-42	1.44e-40	3.63229	2.64127	-1.35615
AT3G21550	0	0	3.63372	4.77901	0.747303
AT3G24520	5.32e-26	9.13e-25	3.61603	5.23631	1.41358
AT4G38062	2.77e-25	4.55e-24	3.65286	1.90019	-2.28845
AT4G29020	1.65e-36	5.19e-35	3.62317	5.62711	1.65959
AT1G09440	5.48e-20	6.25e-19	3.63484	1.48866	-2.49714
AT4G35655	8.23e-08	3.28e-07	3.71688	1.78878	-2.41778
AT1G20850	0	0	3.60702	6.16134	2.22573
AT5G03760	0	5.6e-45	3.61415	3.91115	-0.0876276
AT2G40475	1.63e-14	1.22e-13	3.65816	3.06073	-1.43373
AT2G42110	4.17e-15	3.26e-14	3.65925	2.83131	-1.56688
AT2G33850	1.23e-21	1.56e-20	3.62586	2.54566	-1.50499
AT1G04730	4.43e-36	1.37e-34	3.61079	1.92765	-2.01641
AT1G15825	0.00502	0.0104	3.7404	0.115634	-3.08878
AT2G32860	4.87e-07	1.78e-06	3.69532	-0.275638	-4.31049
AT1G04520	6.33e-28	1.23e-26	3.61535	3.98181	-0.152677
AT5G57420	4.35e-07	1.6e-06	3.68497	1.49494	-2.88686
AT4G02800	1.95e-33	5.21e-32	3.60779	3.24995	-0.809581
AT2G37380	1.76e-17	1.66e-16	3.634	2.18683	-2.11084
AT4G31320	1.29e-30	2.92e-29	3.60983	4.19858	0.114198
AT2G39700	0	0	3.58652	5.9767	2.11998
AT3G24517	9.05e-27	1.64e-25	3.58123	4.39849	0.606913
AT5G62320	0.0239	0.0434	3.83055	-2.03255	-4.39768
AT5G54970	2.14e-42	9.04e-41	3.59576	4.33793	0.362414
AT4G19130	1.34e-17	1.28e-16	3.61713	1.09276	-3.13603
AT3G11520	4.45e-38	1.53e-36	3.59671	3.4929	-0.538368
AT2G38010	0	0	3.57882	3.10858	-0.736662
AT4G37160	1.65e-26	2.94e-25	3.59669	3.74391	-0.349636
AT1G78090	2.83e-34	7.86e-33	3.57497	3.2096	-0.718983
AT3G25012	0.0156	0.0294	3.88422	-0.00260188	-2.65523
AT5G02390	0.000164	0.000432	3.74349	-1.30689	-5.10267
AT5G40320	4.9e-10	2.46e-09	3.61901	0.572212	-3.50477
AT4G26660	2.9e-41	1.17e-39	3.56979	2.89205	-1.09679
AT4G30180	0.000836	0.00199	3.79377	-0.30363	-3.77607
AT5G03870	6.55e-33	1.7e-31	3.56956	2.64954	-1.25444
AT4G01630	6.31e-06	2.03e-05	3.59245	3.73981	-0.229203
AT1G05440	2.26e-12	1.4e-11	3.59187	1.19536	-3.08496
AT3G25790	3.65e-27	6.79e-26	3.56563	2.71556	-1.35139
AT3G23740	8.93e-19	9.31e-18	3.58412	1.71415	-2.41984
AT1G62935	0.00132	0.00304	3.76898	0.20083	-3.17422
AT1G76480	0.0238	0.0432	3.86661	-1.75783	-4.07712
AT2G40480	2.88e-42	1.21e-40	3.54391	3.91477	0.10281
AT3G47360	4.33e-28	8.46e-27	3.553	3.35897	-0.665508
AT3G58850	2.39e-11	1.37e-10	3.61484	2.02893	-2.481
AT5G60520	0	1.4e-45	3.5449	3.78278	-0.0652304
AT3G05575	0.0153	0.0288	3.80913	0.625327	-2.08394
AT3G03795	2.35e-33	6.25e-32	3.54383	1.54906	-2.38828
AT1G04680	2.24e-44	1.06e-42	3.53968	6.18303	2.27661
AT3G61930	6.19e-10	3.08e-09	3.61475	1.97715	-2.40387
AT2G26760	0	0	3.53979	3.68573	-0.225775
AT5G54690	1.26e-23	1.85e-22	3.56188	2.49429	-1.55951
AT5G40020	3.46e-38	1.2e-36	3.54237	3.95709	0.0226863
AT1G53070	3.5e-29	7.34e-28	3.55065	3.2963	-0.695988
AT5G18460	3.07e-33	8.1e-32	3.54513	2.74472	-1.21162
AT5G10400	1.49e-38	5.26e-37	3.53583	6.74703	2.82569
AT5G51890	0	1.4e-45	3.53798	5.21562	1.33329
AT2G15350	6.09e-05	0.000171	3.68992	-0.410678	-4.30225
AT2G29680	2.03e-21	2.53e-20	3.55858	1.84178	-2.1922
AT5G28510	7.93e-13	5.14e-12	3.55634	2.35781	-1.78432
AT2G45940	0.00229	0.00506	3.74715	-0.901511	-4.14058
AT1G09200	7.69e-40	2.92e-38	3.5255	7.0533	3.15797
AT3G28880	1.46e-11	8.5e-11	3.56223	0.98672	-2.91062
AT1G34355	6.45e-31	1.5e-29	3.5321	1.55213	-2.34042
AT1G11450	0	0	3.5138	4.35959	0.513315
AT5G50740	7.13e-25	1.14e-23	3.53376	3.21798	-0.77205
AT1G19968	0.00852	0.0169	3.80921	-0.653447	-3.52453
AT4G27400	2.81e-05	8.3e-05	3.56761	3.48102	-1.05767
AT3G27640	3.41e-18	3.4e-17	3.54209	2.01389	-2.05951
AT4G22460	1.32e-05	4.06e-05	3.57636	4.53305	0.0901075
AT5G48900	8.24e-30	1.79e-28	3.5251	4.3602	0.389072
AT3G01680	0	0	3.5085	3.68193	-0.126296
AT5G65340	1.7e-07	6.54e-07	3.58175	0.966432	-3.00224
AT4G33790	7.22e-10	3.57e-09	3.55147	2.21585	-2.43907
AT2G22610	1.5e-44	6.9e-43	3.50315	2.49648	-1.37201
AT1G16630	1.79e-36	5.61e-35	3.50523	2.67462	-1.17398
AT4G18780	1.17e-20	1.4e-19	3.51373	2.94692	-1.07077
AT1G78520	8.64e-06	2.73e-05	3.67853	1.71928	-2.52093
AT2G29125	3.92e-10	1.99e-09	3.54616	2.86153	-1.65042
AT5G52790	7.4e-18	7.19e-17	3.50635	2.61753	-1.28197
AT2G47810	3.57e-05	0.000104	3.60287	0.345002	-3.35209
AT4G22900	2.24e-07	8.53e-07	3.55709	0.302473	-3.7445
AT3G15240	0	0	3.48058	5.50432	1.67952
AT3G13404	3.07e-09	1.42e-08	3.5476	2.4735	-1.72872
AT4G26580	1.72e-12	1.08e-11	3.53048	1.20025	-2.97093
AT3G54560	1.86e-35	5.55e-34	3.48411	5.59863	1.71327
AT1G16022	1.73e-12	1.09e-11	3.51233	3.03654	-0.90772
AT5G48310	2.38e-34	6.63e-33	3.47849	1.89955	-1.97674
AT5G55730	2.8e-45	1.18e-43	3.47601	4.33052	0.486094
AT2G40920	8.54e-14	6.01e-13	3.49845	1.29662	-2.69048
AT2G19780	1.46e-13	1.01e-12	3.49062	1.24569	-2.4952
AT1G61950	9.2e-08	3.65e-07	3.56397	0.511828	-4.00924
AT5G14750	7.92e-19	8.3e-18	3.4854	3.95658	-0.108149
AT1G07270	1.54e-06	5.32e-06	3.59136	-0.0713058	-4.30988
AT5G66230	1.13e-33	3.04e-32	3.47213	3.72605	-0.189305
AT4G19980	1.12e-16	9.88e-16	3.50081	3.39485	-0.741826
AT1G26840	5.62e-22	7.32e-21	3.47442	2.91576	-0.947928
AT3G02245	1.14e-09	5.52e-09	3.48925	2.16879	-1.89587
AT5G23020	0	0	3.44685	6.39452	2.62562
AT5G14895	0.0114	0.0221	3.63433	-1.36369	-4.31378
AT4G30860	1.21e-30	2.75e-29	3.44945	2.69671	-1.02952
AT2G38160	2.67e-13	1.8e-12	3.50393	1.86209	-2.46062
AT4G12430	7.54e-09	3.36e-08	3.47085	0.782131	-2.84597
AT2G28620	0	0	3.44766	2.84605	-0.969644
AT5G18910	6.34e-07	2.28e-06	3.58036	0.102259	-4.29379
AT1G31335	6.98e-14	4.95e-13	3.49343	2.90531	-1.52858
AT2G39560	6.18e-11	3.4e-10	3.49054	1.27886	-2.69504
AT2G41450	2.09e-12	1.3e-11	3.45908	0.848095	-3.06105
AT4G22463	1.39e-05	4.26e-05	3.50757	4.80781	0.449929
AT1G22460	3.16e-19	3.43e-18	3.46746	1.77904	-2.29566
AT5G01070	0.000532	0.0013	3.43537	0.235864	-3.44237
AT4G28950	1.35e-13	9.34e-13	3.46175	2.10509	-1.82978
AT3G24770	3.35e-36	1.04e-34	3.43179	3.69741	-0.0151432
AT3G08490	3.9e-05	0.000113	3.51307	0.107695	-3.55091
AT1G74770	0	0	3.42955	3.60292	-0.178334
AT4G23770	0.00835	0.0166	3.61731	-1.43161	-4.54972
AT2G25130	4.86e-08	1.99e-07	3.53665	0.932758	-3.51267
AT4G02290	3.61e-27	6.7e-26	3.42663	5.23735	1.37155
AT5G59240	6.51e-11	3.57e-10	3.49084	2.79977	-1.64921
AT2G37700	1.87e-23	2.72e-22	3.44473	2.33109	-1.59525
AT1G31720	7.16e-08	2.88e-07	3.49899	0.432195	-3.55807
AT5G08250	1.16e-25	1.95e-24	3.42818	2.26731	-1.45614
AT1G02970	2.79e-15	2.21e-14	3.45681	1.71798	-2.26291
AT1G56600	0.00388	0.00822	3.37665	2.97567	-1.96755
AT2G07805	3.4e-12	2.08e-11	3.43964	3.70075	-0.178641
AT3G58650	2.09e-24	3.24e-23	3.43396	2.09369	-1.81308
AT1G16330	2.18e-25	3.6e-24	3.42771	2.19205	-1.64164
AT1G04330	1.1e-10	5.91e-10	3.44991	2.31312	-1.58617
AT3G59370	1.76e-32	4.46e-31	3.42181	5.85067	2.00057
AT2G03505	1.7e-25	2.82e-24	3.42977	3.13152	-0.772104
AT3G59850	2.9e-25	4.75e-24	3.42147	2.695	-1.07924
AT2G16580	6.33e-11	3.48e-10	3.47485	2.14612	-2.12954
AT3G26490	1.98e-07	7.56e-07	3.49069	-0.371791	-4.28334
AT5G01910	3.54e-16	3.03e-15	3.43641	2.27391	-1.70836
AT4G25100	0	0	3.39669	7.32533	3.66109
AT5G63540	9.18e-11	4.98e-10	3.45552	0.481475	-3.69867
AT3G18450	1.88e-10	9.89e-10	3.44799	1.87683	-2.28161
AT3G53010	1.4e-08	6.05e-08	3.4633	1.45334	-2.7662
AT2G26520	0.000895	0.00212	3.40552	-0.228068	-3.85918
AT2G04480	8.97e-07	3.18e-06	3.48979	0.924064	-3.27415
AT1G70470	1.44e-19	1.6e-18	3.42572	3.6263	-0.369897
AT5G15900	7.94e-10	3.91e-09	3.45161	1.06964	-3.15725
AT5G60650	2.13e-06	7.22e-06	3.47972	1.61539	-2.31236
AT1G69770	0	0	3.38935	4.38187	0.645187
AT3G04995	0.0241	0.0436	3.66782	0.275617	-2.23867
AT2G05675	0.00789	0.0158	3.57869	0.263506	-2.90527
AT2G01913	6.3e-10	3.14e-09	3.46557	2.31364	-1.99817
AT3G03225	0.0262	0.0471	3.64503	-2.45656	-4.92017
AT5G22860	5.73e-11	3.16e-10	3.43504	0.654392	-3.57073
AT3G23470	3.94e-32	9.75e-31	3.3816	4.1279	0.340938
AT3G46320	3.88e-29	8.12e-28	3.38724	5.26386	1.47849
AT4G31470	1.17e-30	2.68e-29	3.38644	3.82161	0.0422015
AT3G52370	0	0	3.37203	4.45236	0.807251
AT1G07370	1.88e-34	5.29e-33	3.37709	4.70821	0.94026
AT1G67590	2.47e-38	8.58e-37	3.37628	4.44739	0.677302
AT5G15160	2.67e-05	7.89e-05	3.5519	1.2641	-2.92143
AT5G40316	0.0271	0.0486	3.59519	-1.37277	-3.85387
AT5G45960	0.0271	0.0485	3.61655	-2.41375	-4.86382
AT1G16960	0.00204	0.00454	3.49592	-0.323487	-3.72858
AT2G33385	4.07e-05	0.000117	3.54039	0.00325467	-4.07027
AT4G20940	1.11e-32	2.84e-31	3.36714	2.90036	-0.883165
AT1G49870	1.24e-22	1.71e-21	3.36943	2.01349	-1.73536
AT4G12350	0.000337	0.000851	3.51709	-0.453019	-4.06244
AT3G10310	7.44e-33	1.92e-31	3.36094	2.33747	-1.44849
AT5G62360	1.93e-41	7.88e-40	3.35183	4.76133	1.02966
AT2G28140	5.15e-09	2.33e-08	3.3852	1.19541	-2.42807
AT4G08160	4.3e-24	6.54e-23	3.3673	3.0759	-0.772351
AT5G59870	2.69e-39	9.83e-38	3.34458	7.67367	3.99354
AT1G70475	2.64e-16	2.27e-15	3.38232	4.09523	0.146236
AT5G16250	2.8e-45	1.18e-43	3.34349	5.8879	2.19354
AT2G36120	0	0	3.33804	9.59274	5.94864
AT5G00815	0.00263	0.00574	3.41379	1.42745	-1.97765
AT2G27550	0	0	3.34288	5.49268	1.80638
AT5G62340	2.13e-09	1e-08	3.35148	6.88249	3.01655
AT1G43790	2.5e-44	1.15e-42	3.34509	5.05971	1.33303
AT1G13420	5.03e-20	5.75e-19	3.34442	4.43047	0.671917
AT1G05660	3.24e-13	2.17e-12	3.35677	3.76552	-0.340486
AT1G15760	1.15e-12	7.36e-12	3.39061	2.55435	-1.56893
AT1G09493	0.0135	0.0258	3.6745	-0.84338	-3.55796
AT3G57780	7.6e-19	7.99e-18	3.33371	1.57946	-2.0101
AT1G53140	3.11e-30	6.92e-29	3.34004	2.73958	-1.07181
AT5G01330	2.52e-16	2.16e-15	3.35748	1.87244	-2.10609
AT4G21590	2.13e-08	9.08e-08	3.39558	2.15381	-2.30423
AT3G03130	2.91e-33	7.68e-32	3.33576	3.98799	0.274705
AT1G33750	8.27e-31	1.91e-29	3.33335	4.98282	1.24249
AT4G29920	1.26e-21	1.6e-20	3.33207	1.2671	-2.45067
AT4G24430	5.59e-11	3.09e-10	3.32466	0.707643	-2.88729
AT5G47500	1.99e-24	3.09e-23	3.34171	3.56584	-0.247082
AT3G48490	3.8e-06	1.26e-05	3.46718	1.54172	-2.64743
AT4G06210	0.000395	0.000987	3.48821	0.115163	-3.46528
AT1G73330	3.35e-36	1.04e-34	3.31955	9.89752	6.21594
AT3G51740	0	0	3.32036	4.05041	0.410984
AT5G57530	2.86e-17	2.65e-16	3.33453	4.64524	0.752475
AT3G52910	7.25e-38	2.47e-36	3.32456	3.16776	-0.497282
AT5G06250	0.000478	0.00118	3.49797	-1.15996	-4.72686
AT1G06120	4.69e-11	2.62e-10	3.36735	2.90689	-1.42276
AT4G33800	2.09e-12	1.3e-11	3.34517	2.03016	-1.824
AT2G33205	1.74e-25	2.88e-24	3.32865	1.89318	-1.75687
AT1G75550	2.75e-06	9.26e-06	3.41563	0.530406	-3.31249
AT5G67210	0	0	3.31483	4.03421	0.42401
AT1G61480	1.14e-13	7.96e-13	3.33355	0.913147	-2.84501
AT1G12090	1.85e-37	6.14e-36	3.313	7.66607	3.99548
AT2G17620	1.53e-17	1.45e-16	3.34041	2.25275	-1.72224
AT5G01775	8.04e-05	0.000222	3.49023	1.42499	-2.65473
AT5G42510	1.03e-18	1.07e-17	3.32701	3.70611	-0.202647
AT3G20240	4.5e-27	8.31e-26	3.32282	2.64583	-1.059
AT4G09940	0.0104	0.0203	3.62998	-1.73676	-4.59917
AT2G20635	3.41e-35	1e-33	3.3118	2.93103	-0.725314
AT5G41880	1.84e-14	1.37e-13	3.34135	2.87526	-1.1204
AT3G18730	2.19e-19	2.4e-18	3.33047	0.943003	-2.91587
AT1G76740	1.12e-14	8.5e-14	3.31703	-0.0842997	-3.73036
AT1G65910	1.32e-07	5.14e-07	3.36223	0.193891	-3.70693
AT4G05018	0.00266	0.0058	3.39889	-0.851359	-4.16308
AT5G23420	0	0	3.30097	4.67632	1.07365
AT4G04025	0.00125	0.00288	3.52518	0.579846	-2.81089
AT3G57157	4.74e-05	0.000136	3.34412	2.61947	-0.753455
AT1G06923	8.41e-16	6.94e-15	3.32099	2.69249	-0.990952
AT5G51810	2.4e-12	1.49e-11	3.34473	1.5004	-2.47204
AT4G18425	5.7e-18	5.59e-17	3.31357	2.62462	-1.19404
AT1G53130	0.00173	0.00389	3.3986	-0.29871	-3.93768
AT3G56870	1.43e-23	2.1e-22	3.29307	1.58957	-1.98598
AT3G49070	1.66e-17	1.57e-16	3.31013	1.99754	-1.76885
AT1G75150	2.33e-24	3.6e-23	3.29896	1.87644	-1.80201
AT1G30280	8.99e-16	7.4e-15	3.29181	1.51322	-2.02543
AT2G02130	1.51e-42	6.46e-41	3.27983	8.83852	5.22398
AT5G52910	3.68e-21	4.53e-20	3.30911	1.43173	-2.39082
AT1G11080	2.22e-23	3.22e-22	3.2803	2.72359	-0.8766
AT4G11211	3.75e-23	5.35e-22	3.29037	5.27929	1.57983
AT5G50175	9.82e-10	4.8e-09	3.32502	1.65701	-2.3474
AT3G49510	6.32e-05	0.000177	3.43251	0.102348	-3.71997
AT3G01105	1.83e-06	6.26e-06	3.31248	1.64507	-2.07417
AT4G02850	3.74e-16	3.18e-15	3.28711	2.93773	-0.945735
AT2G42720	1.4e-16	1.23e-15	3.27497	1.52291	-2.02952
AT5G51930	3.45e-05	0.000101	3.32058	-0.62161	-4.16533
AT5G56320	7.83e-37	2.52e-35	3.26615	5.07919	1.44768
AT1G44900	0	8.4e-45	3.2692	3.52552	-0.116222
AT1G74055	1.71e-14	1.28e-13	3.29836	3.25587	-0.517405
AT5G54790	3.31e-06	1.1e-05	3.32724	1.19525	-2.77115
AT1G30282	4.85e-11	2.7e-10	3.27215	1.36472	-2.16709
AT3G28600	4.67e-14	3.37e-13	3.26024	1.79198	-1.7472
AT4G23500	0	0	3.2575	4.26722	0.722625
AT1G07490	0.00426	0.00896	3.48691	-0.0656931	-3.15413
AT4G34419	4.59e-08	1.89e-07	3.346	2.49855	-2.03338
AT1G06537	0.000701	0.00169	3.34736	1.75301	-1.58706
AT4G13600	0.000912	0.00215	3.43416	-0.0763992	-3.5185
AT2G46860	4.46e-09	2.04e-08	3.29543	1.89986	-1.92073
AT3G62020	5.65e-29	1.17e-27	3.26589	4.51275	0.804177
AT5G55520	7.48e-23	1.04e-21	3.27082	2.35344	-1.45083
AT3G54260	5.95e-41	2.37e-39	3.24398	5.45504	1.96064
AT5G39120	0.000248	0.000639	3.33008	0.646412	-2.80734
AT5G37000	4.24e-20	4.87e-19	3.2561	1.60888	-1.93215
AT4G26830	0.00393	0.00831	3.50928	-1.5821	-4.69884
AT5G42720	5.77e-31	1.34e-29	3.25502	3.52746	-0.123584
AT2G05995	0.000139	0.00037	3.37412	0.660267	-3.0905
AT3G55990	1.57e-36	4.95e-35	3.25065	3.27228	-0.347481
AT4G14695	3.77e-09	1.73e-08	3.32299	2.44643	-1.82333
AT3G13840	0.0119	0.0229	3.54878	-1.96577	-4.795
AT1G65900	1.19e-12	7.6e-12	3.26713	1.51085	-2.63298
AT5G35525	2.07e-05	6.21e-05	3.32713	0.967666	-2.62212
AT1G56580	6.83e-42	2.84e-40	3.22974	6.13723	2.66732
AT1G58070	1.94e-20	2.28e-19	3.2566	2.89833	-0.823847
AT1G43800	1.86e-34	5.24e-33	3.23178	4.97159	1.372
AT5G22930	5.15e-13	3.38e-12	3.25546	1.99322	-1.63139
AT2G28315	1.17e-27	2.23e-26	3.24093	2.99332	-0.607758
AT3G53650	1.27e-26	2.29e-25	3.22862	4.26262	0.769132
AT1G57590	2.57e-26	4.51e-25	3.24535	3.49188	-0.212297
AT2G42660	1.44e-15	1.17e-14	3.22975	2.56522	-0.924462
AT1G29520	3.34e-24	5.12e-23	3.24192	5.15404	1.46738
AT2G38080	5.22e-38	1.78e-36	3.23191	4.43546	0.839494
AT2G36640	1.07e-11	6.26e-11	3.20503	1.68761	-1.96294
AT4G37730	3.06e-41	1.23e-39	3.22942	4.75915	1.20042
AT3G53235	9.59e-07	3.39e-06	3.33496	2.5164	-1.68514
AT3G20880	0.00255	0.00559	3.24493	-0.740911	-4.23767
AT4G17340	9.71e-11	5.25e-10	3.22328	9.13965	5.48906
AT4G28310	7.56e-24	1.13e-22	3.23613	4.35282	0.682629
AT3G12870	1.95e-20	2.3e-19	3.24349	3.83695	0.084263
AT1G31310	0.0113	0.0219	3.41243	-1.75712	-4.83674
AT4G25250	1.11e-09	5.4e-09	3.25384	3.15562	-0.96954
AT1G03070	1.18e-12	7.54e-12	3.23133	1.74052	-1.81678
AT1G11490	3.23e-05	9.45e-05	3.29074	-0.226467	-3.86877
AT1G18370	2.8e-45	1.32e-43	3.22124	3.00994	-0.566624
AT4G06795	0.028	0.0499	3.2622	-0.734357	-3.28713
AT1G28010	6.55e-20	7.44e-19	3.2333	0.977355	-2.79505
AT2G23050	0	0	3.21337	4.32241	0.792341
AT5G15510	2.41e-41	9.75e-40	3.2136	3.0073	-0.480677
AT1G33500	0.000206	0.000535	3.17375	-0.0955319	-3.67931
AT5G04970	2.66e-32	6.64e-31	3.21532	3.34531	-0.256819
AT4G27435	1.98e-26	3.52e-25	3.21734	3.1555	-0.45511
AT1G20720	6.02e-21	7.33e-20	3.21318	0.914381	-2.64605
AT5G26230	1.42e-15	1.15e-14	3.24016	2.33825	-1.48253
AT2G21050	0	0	3.19945	4.36631	0.825521
AT2G35210	1.54e-14	1.15e-13	3.23024	1.69228	-2.04315
AT1G26760	2.53e-15	2.01e-14	3.23226	2.02851	-1.73628
AT4G13680	0.000308	0.000782	3.24997	-0.459054	-3.78787
AT3G23890	3.25e-31	7.67e-30	3.19525	4.08034	0.491397
ENSRNA049495698	0.00443	0.0093	3.44087	1.55541	-1.52814
AT3G18260	5.75e-16	4.81e-15	3.21224	2.61602	-0.967568
AT5G20850	1.39e-10	7.44e-10	3.21864	1.86722	-2.28119
AT3G42800	4.65e-09	2.12e-08	3.26964	1.16812	-3.03417
AT3G56240	0	0	3.18286	8.62767	5.14175
AT1G27140	4.69e-21	5.75e-20	3.19968	4.25539	0.540069
AT1G71930	8.73e-09	3.86e-08	3.25667	0.766067	-3.27279
AT1G54280	0.000743	0.00178	3.30794	-2.48078	-5.80202
AT3G54180	1.09e-36	3.46e-35	3.18535	3.8111	0.291585
AT1G04077	9.96e-11	5.38e-10	3.23202	1.68589	-2.10546
AT1G68825	5.23e-14	3.76e-13	3.20743	2.75217	-0.84323
AT1G75785	1.36e-21	1.72e-20	3.18526	6.10036	2.44114
AT2G45470	6.72e-38	2.29e-36	3.17389	6.44821	2.91663
AT1G10460	1.3e-12	8.28e-12	3.21749	1.74653	-2.10358
AT3G17730	3.65e-10	1.86e-09	3.22408	1.3944	-2.34828
AT1G68390	2.59e-11	1.48e-10	3.20079	1.1142	-2.39848
AT1G07880	2.23e-18	2.25e-17	3.16802	1.80697	-1.72991
AT5G46280	1.4e-45	8.1e-44	3.17007	3.11875	-0.381062
AT1G49450	7.03e-36	2.16e-34	3.16305	3.95428	0.527502
AT1G27380	8.9e-07	3.16e-06	3.24768	1.7341	-2.49292
AT1G69530	1.98e-31	4.74e-30	3.15364	3.96425	0.548375
AT4G04990	2.44e-23	3.52e-22	3.15782	3.61047	0.22645
AT1G78370	1.92e-31	4.59e-30	3.16754	3.88303	0.3083
AT3G27200	2.65e-23	3.82e-22	3.17267	4.34789	0.717077
AT4G22860	9.93e-23	1.37e-21	3.16543	1.75511	-1.74723
AT3G45280	0.00212	0.00471	3.37346	-1.29061	-4.56049
AT1G08730	7.05e-07	2.53e-06	3.21906	-1.37819	-5.07984
AT5G21080	9.55e-11	5.17e-10	3.19582	-0.0381945	-3.67528
AT5G38970	1.64e-11	9.52e-11	3.18552	1.21491	-2.42336
AT2G04780	1.65e-30	3.73e-29	3.14995	6.21838	2.68678
AT4G14330	3.03e-40	1.17e-38	3.14869	2.625	-0.857454
AT3G02493	0.00454	0.00952	3.22519	0.448499	-2.44604
AT4G02110	4.52e-31	1.06e-29	3.15301	1.94519	-1.59638
AT4G24170	0.000681	0.00164	3.26383	-1.65163	-5.18938
AT1G63530	8.32e-15	6.39e-14	3.17539	1.75942	-2.00811
AT5G37820	0.025	0.0451	3.30747	-1.86406	-4.49518
AT5G66590	9.28e-29	1.9e-27	3.14968	4.61602	1.08665
AT3G02820	1.76e-22	2.39e-21	3.15904	3.08499	-0.510216
AT4G39320	5.29e-23	7.44e-22	3.14764	4.37494	0.864481
AT2G28950	0	0	3.13736	3.75897	0.358499
AT1G76310	1.59e-39	5.91e-38	3.13757	2.97637	-0.504811
AT1G01900	1.17e-14	8.84e-14	3.1734	1.09673	-2.5908
AT1G67780	1.6e-16	1.4e-15	3.15582	1.80842	-1.86071
AT4G10560	1.12e-15	9.2e-15	3.15427	1.55527	-2.08026
AT1G02952	1.35e-10	7.22e-10	3.18529	2.86785	-0.98549
AT4G12620	7.75e-39	2.76e-37	3.12687	2.50524	-0.963284
AT2G37560	1.17e-09	5.67e-09	3.17073	1.36012	-2.41303
AT1G58370	1.07e-35	3.22e-34	3.12956	3.30806	-0.196956
AT1G26330	3.59e-19	3.87e-18	3.12433	0.842939	-2.55532
AT1G20190	2.93e-21	3.63e-20	3.13235	4.71043	1.10602
AT1G53163	2.21e-13	1.5e-12	3.1576	2.17912	-1.49588
AT1G02950	7.16e-27	1.31e-25	3.13087	3.69213	0.157607
AT5G62280	5.89e-05	0.000166	3.15046	4.27484	0.354612
AT1G26945	6.2e-24	9.3e-23	3.13145	3.4809	-0.026454
AT5G26330	2.33e-15	1.85e-14	3.14964	3.13044	-0.541356
AT1G64920	4.02e-16	3.42e-15	3.14728	2.69053	-1.0449
AT2G16270	8.22e-27	1.5e-25	3.12764	2.34487	-1.1652
AT2G47500	8.3e-37	2.66e-35	3.11891	3.70248	0.237956
AT1G56680	1.35e-28	2.73e-27	3.11618	4.92948	1.50667
AT4G08400	2.54e-06	8.57e-06	3.12895	4.68164	0.908031
AT3G10470	8.09e-07	2.88e-06	3.15663	0.0975745	-3.36221
AT4G01270	1.23e-09	5.94e-09	3.14915	0.946041	-2.61123
AT1G77580	2.21e-38	7.71e-37	3.1123	3.12407	-0.310191
AT1G52050	3.42e-30	7.59e-29	3.10541	5.60929	2.13812
AT1G04707	3.78e-06	1.25e-05	3.16034	0.887604	-2.58553
AT4G30120	8.11e-06	2.57e-05	3.21359	-0.580075	-4.61499
AT4G34800	1.13e-23	1.67e-22	3.10853	3.60929	0.215275
AT1G75780	1.55e-24	2.42e-23	3.10768	5.90256	2.37944
AT4G15160	1.25e-25	2.09e-24	3.10501	7.5321	4.04152
AT1G23790	6.52e-16	5.43e-15	3.13264	1.71048	-1.90821
AT1G13250	2.19e-23	3.17e-22	3.11308	2.40018	-1.07281
AT5G49138	0.00055	0.00134	3.24585	-1.10435	-4.59143
AT4G24790	9.33e-21	1.12e-19	3.10227	2.30387	-1.29583
AT4G26320	4.49e-20	5.16e-19	3.10571	6.01075	2.48656
AT5G43990	1.09e-26	1.98e-25	3.10511	2.11435	-1.35899
AT2G46495	3.21e-13	2.15e-12	3.11903	1.54782	-1.92383
AT1G53542	8.91e-10	4.37e-09	3.14233	4.15211	0.496276
AT1G77730	0.00112	0.0026	3.11977	-0.340081	-3.92229
AT2G36200	0	0	3.09028	3.0455	-0.376405
AT3G01225	0.0237	0.0431	3.18905	0.601571	-2.09415
AT1G15570	2.91e-20	3.38e-19	3.10525	3.34848	-0.239278
AT1G73580	1.27e-14	9.62e-14	3.12379	3.31702	-0.386413
AT1G03780	0	0	3.08744	2.98335	-0.432139
AT3G52770	0.00457	0.00956	3.21951	-0.756642	-3.94357
AT2G39690	3.02e-08	1.27e-07	3.1639	0.787143	-3.22412
AT5G43250	5.89e-09	2.65e-08	3.10486	1.55289	-1.81124
AT5G45095	0.00294	0.00637	3.30368	-1.21739	-4.41216
AT3G15550	9.45e-31	2.17e-29	3.08175	2.8958	-0.521331
AT1G63310	3.1e-26	5.41e-25	3.08952	3.74709	0.304938
AT4G05220	1.09e-05	3.38e-05	3.14306	1.03288	-2.50315
AT5G60020	8.8e-44	4.01e-42	3.07898	3.99584	0.562351
AT5G17590	4.27e-10	2.16e-09	3.10333	1.84872	-1.53514
AT3G15650	1.51e-12	9.56e-12	3.09814	2.87822	-0.706883
AT5G41470	0.0016	0.00362	3.30424	-0.302825	-3.67876
AT5G49870	4.52e-15	3.53e-14	3.07408	1.53005	-1.86669
AT3G21210	1.87e-05	5.66e-05	3.14402	-0.945573	-4.4912
AT1G08090	6.39e-18	6.24e-17	3.07277	1.63105	-1.72698
AT5G46530	2.61e-27	4.9e-26	3.07555	3.64053	0.278166
AT4G02060	0	0	3.07081	3.9354	0.534354
AT2G38810	3.58e-20	4.14e-19	3.08086	4.51295	1.01452
AT2G09045	2.83e-06	9.52e-06	3.13474	3.97587	0.369542
AT1G76240	8.38e-25	1.33e-23	3.07568	4.42075	0.942175
AT3G14190	6.57e-26	1.12e-24	3.07814	2.91614	-0.572658
AT1G08500	8.55e-14	6.01e-13	3.08078	4.03628	0.349732
AT2G33560	2.93e-17	2.72e-16	3.08671	2.66193	-0.959568
AT1G26870	7.15e-06	2.28e-05	3.18543	0.458666	-3.40484
AT2G38510	0.00649	0.0132	3.32664	-1.44072	-4.42668
AT5G03995	6.45e-08	2.61e-07	3.05776	2.51538	-0.782113
AT5G67270	9.39e-29	1.92e-27	3.06528	3.86681	0.387991
AT5G17420	7.48e-35	2.14e-33	3.05623	3.24965	-0.131531
AT3G48346	0.0219	0.0401	3.37216	-0.675067	-3.26348
AT1G69710	8.09e-10	3.98e-09	3.06251	-0.292549	-3.65399
AT2G44230	2.32e-36	7.24e-35	3.05117	3.32692	0.0226025
AT5G45520	0.0173	0.0324	3.27586	-3.24298	-6.1707
AT5G18740	0.000662	0.0016	3.19975	-1.35956	-4.81049
AT1G50930	1.48e-08	6.39e-08	3.08376	2.23125	-1.23254
AT1G78060	0	0	3.04389	5.19227	1.87542
AT1G68200	6.17e-05	0.000173	3.18401	0.0206297	-3.98513
AT5G10170	0	0	3.04385	5.09775	1.77161
AT3G44940	3.97e-24	6.04e-23	3.05137	2.80702	-0.596688
AT5G49130	0.000791	0.00189	3.19236	-1.16739	-4.59216
AT1G30050	0.000693	0.00167	3.19011	-0.753827	-4.1904
AT1G07485	0.00844	0.0168	3.28378	-0.294131	-3.19839
AT5G10390	2.18e-35	6.47e-34	3.04684	4.9057	1.52083
AT5G06150	3.94e-30	8.72e-29	3.05095	4.02066	0.5696
AT5G26080	1.18e-05	3.67e-05	3.12508	1.34023	-2.23785
AT5G12870	2.52e-09	1.18e-08	3.05117	1.78694	-2.15473
AT5G52547	9.7e-05	0.000265	3.17772	0.188231	-3.59478
AT1G68560	0	0	3.03395	5.8494	2.49953
AT3G15990	0	0	3.02937	3.68671	0.358404
AT1G08173	0.000485	0.0012	3.08379	0.958452	-2.32377
AT1G74830	3.51e-14	2.56e-13	3.04511	1.67252	-1.77972
AT2G22930	1.42e-25	2.36e-24	3.03174	2.95432	-0.441151
AT5G63850	0	0	3.02317	5.54674	2.25229
AT2G16850	0	5.6e-45	3.02473	3.77145	0.43772
AT1G31950	3.46e-39	1.26e-37	3.02667	4.56784	1.18397
AT4G34510	0.00031	0.000787	3.12293	-1.02192	-4.40914
AT1G55260	4.48e-12	2.72e-11	3.02812	2.4489	-0.771422
AT2G43800	4.96e-42	2.07e-40	3.02231	2.98446	-0.344453
AT5G49152	0.000565	0.00138	3.1433	-1.9841	-5.24055
AT5G45200	1.25e-27	2.39e-26	3.0223	1.2767	-2.0485
AT4G25845	4.9e-11	2.73e-10	3.04661	0.619751	-2.77713
AT5G10130	2.63e-25	4.32e-24	3.01793	6.01309	2.62719
AT1G67750	6.05e-33	1.57e-31	3.01845	3.86657	0.487046
AT3G58550	0	0	3.00773	6.25768	2.97248
AT4G13990	2.2e-33	5.85e-32	3.01182	2.49175	-0.83075
AT5G26190	0.00277	0.00603	3.17136	-1.24048	-4.43797
AT2G38090	1.57e-20	1.86e-19	3.02364	3.13136	-0.33999
AT2G28410	1.89e-24	2.93e-23	3.01518	3.29838	-0.0331646
AT1G04823	6.38e-06	2.05e-05	3.08888	1.57934	-2.30757
AT3G52115	3.95e-12	2.41e-11	3.04613	1.65491	-2.02399
AT5G24100	4.91e-25	7.96e-24	3.01059	2.43982	-0.949638
AT3G01710	1.83e-10	9.68e-10	3.03443	1.87892	-1.9306
AT1G20060	3.37e-21	4.16e-20	3.01161	1.43973	-1.93316
AT1G17400	0.00311	0.0067	3.07896	-1.24658	-4.28435
AT1G23340	3.59e-20	4.14e-19	3.01815	2.2975	-1.15474
AT1G12740	9.26e-36	2.81e-34	2.99607	5.31068	2.0487
AT5G08020	4.57e-32	1.13e-30	2.99527	2.82522	-0.483981
AT5G43530	5.14e-08	2.11e-07	3.00914	-0.803311	-4.0865
AT2G28790	2.06e-24	3.2e-23	2.99684	5.89345	2.51874
AT4G26960	7.46e-13	4.84e-12	3.0237	2.94367	-0.525362
AT1G61050	4.72e-14	3.4e-13	2.99088	1.86694	-1.41883
AT3G54750	5.91e-25	9.52e-24	2.9982	3.8961	0.478429
AT1G11460	1.56e-06	5.38e-06	3.09284	1.16566	-2.78989
AT1G60360	1.6e-06	5.51e-06	3.08208	0.962334	-2.99081
AT3G11010	3.5e-12	2.14e-11	3.01876	0.497833	-3.03188
AT1G77200	5.62e-05	0.000159	3.10623	0.406694	-3.16423
AT5G57200	0.00073	0.00175	3.11284	-1.18257	-4.63401
AT4G24710	2.95e-23	4.24e-22	2.99118	2.26801	-1.07862
AT1G78320	1.06e-18	1.1e-17	2.98438	2.91088	-0.342116
AT2G42260	2.45e-12	1.52e-11	3.00829	1.4264	-1.99393
AT5G59090	0	0	2.9737	6.43903	3.21604
AT4G11190	3.85e-21	4.75e-20	2.97497	4.58767	1.39594
AT1G49920	0.015	0.0284	3.13502	-2.71484	-5.37876
AT1G76620	0.00847	0.0168	3.17483	-2.07261	-5.03137
AT3G26050	7.45e-08	2.99e-07	3.03256	1.13159	-2.86464
AT3G21190	0	0	2.97085	4.73411	1.48346
AT5G39240	4.06e-13	2.7e-12	2.97557	3.03278	-0.373726
AT3G22125	0.0151	0.0286	3.18191	-3.47745	-6.16709
AT3G07605	0.00899	0.0178	3.11979	1.22181	-1.71349
AT2G08815	1.7e-14	1.27e-13	2.97547	4.39744	1.13075
AT3G50750	1.51e-06	5.23e-06	3.06113	0.427016	-3.42507
AT3G55720	1.29e-32	3.3e-31	2.96807	3.72575	0.438638
AT3G02020	2.82e-39	1.03e-37	2.96286	2.455	-0.768734
AT3G12970	2.41e-35	7.14e-34	2.96996	3.92648	0.581433
AT1G02705	0.000262	0.000672	3.02113	1.28969	-2.12774
AT5G11590	0.000414	0.00103	3.01041	0.455758	-2.78989
AT5G44040	1.24e-33	3.34e-32	2.96366	3.35295	0.0517478
AT2G41480	1.46e-32	3.71e-31	2.95979	6.03787	2.71466
AT3G62160	3.35e-10	1.72e-09	2.99694	2.37508	-1.38112
AT4G29710	0.00127	0.00294	3.1106	0.0292904	-3.30047
AT3G27150	3.96e-23	5.64e-22	2.95684	3.16273	-0.0332281
AT4G08685	1.69e-24	2.63e-23	2.96664	4.96918	1.57166
AT4G00480	2.37e-31	5.64e-30	2.95867	2.64347	-0.62237
AT4G35290	2.94e-05	8.64e-05	3.04848	-1.1652	-4.76447
AT4G19590	0.00025	0.000643	3.06889	0.172418	-3.72302
AT4G01730	7.37e-36	2.26e-34	2.9511	3.25755	-0.0427445
AT2G33793	8.03e-13	5.2e-12	2.96732	1.22097	-2.06821
AT3G49330	1.12e-19	1.25e-18	2.95084	3.25829	0.0375538
AT1G75700	0.000763	0.00182	3.09154	0.861708	-3.18362
AT1G73620	1.09e-13	7.63e-13	2.95623	4.82782	1.34711
AT4G32000	3.27e-10	1.68e-09	2.98316	1.43119	-2.15859
AT2G31270	0	9.8e-45	2.9427	3.68174	0.429207
AT5G07660	7.96e-10	3.92e-09	2.98893	-0.0401002	-3.58152
AT2G26695	0.000118	0.000319	3.05419	0.429839	-3.26494
AT3G18070	9.13e-05	0.00025	3.01246	-0.398666	-3.7593
AT3G48260	7.27e-22	9.35e-21	2.95209	2.28492	-1.07041
AT1G67630	1.4e-44	6.6e-43	2.93878	3.18316	-0.0625466
AT4G04900	1.03e-05	3.21e-05	3.04729	0.866364	-3.25692
AT2G45050	2.2e-18	2.22e-17	2.94561	4.84522	1.4315
AT1G23060	5.76e-17	5.21e-16	2.95044	1.6013	-1.74776
AT2G16440	0	2.8e-45	2.93017	3.55175	0.312388
AT1G67180	1.83e-09	8.69e-09	2.94698	0.518618	-2.70933
AT2G46535	2.8e-45	1.18e-43	2.9263	4.54448	1.34054
AT5G58910	2.37e-17	2.21e-16	2.93243	1.58354	-1.63326
AT5G24105	9.51e-07	3.36e-06	3.00585	2.42783	-1.73618
AT4G14750	6.57e-05	0.000184	2.95185	3.6796	0.0616995
AT2G36650	2.95e-34	8.21e-33	2.91952	6.0012	2.76096
AT3G22142	0.0198	0.0365	3.13172	-3.57396	-6.12526
AT2G46970	0.00174	0.00391	3.08529	-1.10318	-4.39023
AT2G40320	1.56e-20	1.85e-19	2.92859	2.66413	-0.617657
AT5G22740	0	0	2.91404	5.43246	2.24578
AT3G59550	1.86e-15	1.49e-14	2.93529	1.46308	-1.8989
AT1G06330	4.29e-06	1.41e-05	3.00474	1.21895	-2.64969
AT3G21670	5.63e-14	4.03e-13	2.93238	1.28473	-2.06914
AT4G11320	6.22e-24	9.32e-23	2.90647	8.95925	5.68125
AT4G00670	8.99e-31	2.07e-29	2.91127	5.89873	2.60558
AT1G79480	8.12e-09	3.6e-08	2.96537	0.753596	-2.83027
AT3G46270	8.11e-08	3.24e-07	2.9462	0.684538	-2.67177
AT3G45410	4.62e-43	2.02e-41	2.90477	3.28066	0.0620998
AT2G07690	0	0	2.89933	3.60677	0.387939
AT4G03470	0.00241	0.0053	3.12325	-1.23043	-4.57319
AT3G14850	1.8e-17	1.7e-16	2.91674	2.24629	-1.1101
AT5G45720	2.78e-30	6.21e-29	2.89494	1.7502	-1.4636
AT3G28550	4.04e-22	5.33e-21	2.8903	8.08548	4.85851
AT4G21250	0.015	0.0283	3.13322	-1.84409	-4.57085
AT4G20450	2.22e-09	1.04e-08	2.8942	0.559651	-2.52589
AT1G52070	8.53e-39	3.03e-37	2.88742	7.33805	4.13536
AT5G49160	0	0	2.88394	3.51487	0.331009
AT2G20590	3.43e-12	2.1e-11	2.92633	1.54588	-1.93207
AT1G22260	0.00229	0.00506	3.11234	-1.73791	-5.08636
AT3G62630	1.35e-39	5.04e-38	2.88503	4.86497	1.62519
AT4G39790	1.64e-14	1.23e-13	2.88693	1.03421	-2.10818
AT2G41300	3.29e-17	3.04e-16	2.8994	2.41655	-0.843595
AT1G52190	1.88e-11	1.08e-10	2.90314	1.22522	-2.2574
AT1G69588	0.000213	0.000554	2.96553	0.404787	-2.93528
AT3G06035	0	0	2.87714	5.10529	1.91709
AT4G13690	7.57e-09	3.37e-08	2.94052	1.61795	-2.09969
AT4G17785	8.93e-11	4.85e-10	2.8957	1.63436	-1.54293
AT3G21180	3.38e-20	3.92e-19	2.89065	2.28536	-1.03413
AT3G24750	1.18e-21	1.5e-20	2.88535	2.77087	-0.462558
AT3G61820	0	0	2.87315	5.056	1.90477
AT4G35970	9.45e-15	7.22e-14	2.89196	2.56801	-0.73602
AT4G28850	8.61e-20	9.67e-19	2.88098	3.95103	0.718087
AT5G35110	2.52e-26	4.43e-25	2.87345	5.04171	1.90697
AT2G13820	3.9e-44	1.82e-42	2.87211	5.16785	1.95848
AT2G23410	1.7e-14	1.27e-13	2.88471	2.77662	-0.468982
AT3G25980	9.8e-45	4.44e-43	2.8666	4.37645	1.17321
AT4G00910	1.72e-09	8.2e-09	2.86801	2.33751	-0.57066
AT1G27880	6.37e-17	5.73e-16	2.88218	1.16069	-2.11289
AT3G08500	0.000358	0.000901	2.88139	-0.712426	-3.83284
AT3G56980	6.27e-05	0.000176	2.89734	1.95426	-1.77812
AT5G59970	4.2e-45	1.84e-43	2.8635	5.91669	2.71991
AT5G22145	0	2.8e-45	2.85869	5.68652	2.55203
AT4G22214	2.7e-20	3.14e-19	2.86371	3.05774	-0.106494
AT3G60870	2.57e-10	1.33e-09	2.88123	1.25582	-1.98774
AT5G35740	6.66e-19	7.03e-18	2.8711	4.00739	0.697659
AT5G52950	1.67e-22	2.28e-21	2.85597	1.67335	-1.49478
AT1G56570	4.75e-37	1.54e-35	2.84662	4.60545	1.51335
AT4G21200	0.0013	0.00299	2.96694	-0.754272	-3.84257
AT1G30840	1.76e-29	3.76e-28	2.84951	4.04765	0.942851
AT5G50820	2.25e-08	9.57e-08	2.83542	1.83821	-1.29715
AT4G16640	1.15e-05	3.58e-05	2.88952	0.400075	-2.83795
AT3G03680	3.1e-24	4.76e-23	2.85118	2.47061	-0.735273
AT5G05510	5.45e-15	4.23e-14	2.86055	2.10019	-1.21248
AT4G33590	4.29e-08	1.77e-07	2.89127	0.937001	-2.49133
AT3G48160	3.99e-18	3.96e-17	2.85772	2.23386	-1.06944
AT5G02570	0.0171	0.032	3.04801	-0.0498352	-2.71726
AT1G12080	2.32e-32	5.84e-31	2.83502	7.49488	4.30526
AT1G10680	0.000197	0.000514	2.88734	-1.79963	-4.89002
AT1G48330	3.14e-17	2.9e-16	2.84722	3.87381	0.654562
AT1G72970	2.07e-32	5.22e-31	2.83537	3.3887	0.227398
AT2G37925	0.000166	0.000439	2.98951	1.24311	-2.60319
AT2G30890	0.000187	0.00049	2.93722	-0.688522	-4.17982
AT2G24310	8.14e-05	0.000224	2.81623	0.223054	-2.92235
AT5G48460	1.68e-26	3e-25	2.82452	2.51376	-0.606991
AT5G57980	4.17e-11	2.34e-10	2.84681	3.47611	0.104691
AT3G06030	2.43e-37	7.99e-36	2.81959	3.01015	-0.131923
AT3G13560	1.89e-39	6.97e-38	2.81817	2.81482	-0.295249
AT3G27400	7.18e-08	2.89e-07	2.82019	2.00734	-0.950959
AT2G34920	3.88e-24	5.89e-23	2.82306	1.96899	-1.1957
AT5G01840	8.69e-20	9.76e-19	2.81555	3.79784	0.698342
AT3G02920	4.19e-23	5.95e-22	2.82146	2.94699	-0.221819
AT5G18705	1.36e-10	7.25e-10	2.83058	1.9566	-1.22216
AT1G74870	0.0106	0.0208	2.88333	-1.52447	-4.23674
AT5G41070	5.78e-17	5.22e-16	2.81137	3.13528	-0.127055
AT3G20190	3.37e-08	1.41e-07	2.8298	-1.08422	-4.26353
AT5G34940	8.34e-21	1.01e-19	2.81732	3.69622	0.468013
AT1G62500	3.17e-15	2.5e-14	2.82608	3.07881	-0.257777
AT3G20940	5.72e-43	2.49e-41	2.80797	3.99289	0.863762
AT1G23000	5.2e-21	6.36e-20	2.81512	2.3154	-0.822522
AT4G35030	4.04e-26	6.99e-25	2.81093	2.44017	-0.713715
AT3G05480	4.75e-09	2.16e-08	2.82722	0.886231	-2.3364
AT3G60470	0.000426	0.00106	2.83128	-0.73007	-3.87515
AT1G06930	2.12e-09	9.98e-09	2.82526	3.18664	-0.277503
AT5G07800	5.09e-10	2.55e-09	2.79896	0.947327	-2.10399
AT1G24430	1.02e-20	1.22e-19	2.79189	3.18982	0.137396
AT5G21130	0.000678	0.00163	2.8263	0.216312	-3.00165
AT3G28900	0	0	2.78614	6.32369	3.23847
AT5G43080	6.24e-12	3.75e-11	2.81802	1.55708	-1.69115
AT2G17070	2.07e-12	1.29e-11	2.81622	2.57426	-0.793307
AT4G25630	0	0	2.78218	7.2377	4.16289
AT3G45330	1.01e-06	3.57e-06	2.78741	0.159075	-2.98112
AT2G24980	4.11e-16	3.49e-15	2.7848	5.87616	2.7046
AT5G22140	0	0	2.77516	5.10201	2.03484
AT3G60660	5.26e-11	2.92e-10	2.80919	2.06143	-1.37717
AT2G04450	1.19e-08	5.19e-08	2.81657	0.985177	-2.20284
AT5G39471	0.00131	0.003	2.8919	-1.04038	-4.131
AT5G09635	0.00329	0.00705	2.78454	2.03762	-1.26045
AT1G43010	0.00283	0.00614	2.8371	-0.0202692	-3.03989
AT2G30830	0.00605	0.0124	2.71141	-0.58525	-3.93652
AT4G10640	6.78e-10	3.36e-09	2.80213	2.44555	-1.01971
AT3G60900	7.46e-23	1.04e-21	2.78013	3.24871	0.0699288
AT5G37790	1.3e-44	5.91e-43	2.76942	4.65772	1.55825
AT5G62210	1.69e-05	5.13e-05	2.76823	4.42662	1.57278
AT1G04090	2.44e-05	7.25e-05	2.84655	-0.288799	-3.68172
AT4G18770	4.07e-06	1.34e-05	2.8158	1.1342	-2.66555
AT3G16540	0.0173	0.0324	2.9192	-1.96071	-4.68884
AT1G19840	1.62e-18	1.65e-17	2.77879	2.93993	-0.2371
AT1G05950	5.93e-18	5.81e-17	2.76418	1.52089	-1.5292
AT3G46760	0.000416	0.00104	2.90639	0.0342575	-3.6335
AT1G33480	2.43e-22	3.26e-21	2.76233	2.55665	-0.513158
AT2G42870	1.2e-17	1.15e-16	2.76966	3.6867	0.51383
AT1G15870	6.5e-13	4.24e-12	2.7704	2.29725	-0.804291
AT5G24920	0.00737	0.0149	2.89247	-0.278933	-3.01924
AT2G46290	2.7e-33	7.14e-32	2.75464	3.37358	0.349453
AT1G23720	4.5e-20	5.16e-19	2.752	7.65767	4.59875
AT3G47740	1.39e-12	8.81e-12	2.76436	0.579456	-2.45904
AT3G56220	2.95e-14	2.15e-13	2.77514	2.75654	-0.448112
AT5G48690	2.63e-05	7.8e-05	2.81368	1.08419	-2.57603
AT2G20515	2.56e-26	4.5e-25	2.75617	4.90144	1.79665
AT1G62981	1.62e-05	4.94e-05	2.84122	0.508032	-3.23477
AT5G40153	1.1e-07	4.33e-07	2.80282	3.33429	-0.29384
AT3G15680	2.76e-15	2.19e-14	2.76229	3.10639	-0.144749
AT5G44578	5.21e-09	2.36e-08	2.76223	2.1959	-0.963391
AT4G13390	1.89e-20	2.23e-19	2.73664	6.97989	3.9463
AT1G68430	1.99e-11	1.15e-10	2.75086	2.08508	-0.974907
AT3G26130	1.92e-10	1.01e-09	2.74379	0.0582597	-2.93765
AT3G60150	3.38e-11	1.91e-10	2.76088	1.57366	-1.55252
AT4G22960	9.62e-05	0.000262	2.80552	-0.424579	-3.72058
AT3G51720	0	0	2.72972	4.78624	1.79142
AT5G23910	6.66e-26	1.14e-24	2.735	2.17235	-0.893351
AT4G09300	0.000766	0.00183	2.83637	-0.607726	-3.75455
AT3G12710	8.15e-27	1.49e-25	2.73168	4.79399	1.71865
AT5G02260	0	0	2.72641	6.18854	3.14297
AT5G57540	3.19e-09	1.47e-08	2.73849	3.46371	0.159632
AT4G34760	8.32e-07	2.96e-06	2.75812	2.92922	-0.641623
AT3G47770	3.77e-06	1.25e-05	2.77129	0.157992	-3.30486
AT5G15290	1.51e-15	1.22e-14	2.74596	3.73657	0.532122
AT2G33230	0.0118	0.0228	2.96503	-1.28053	-4.12815
AT4G17240	1.15e-19	1.29e-18	2.72886	2.32855	-0.734189
AT4G36230	0.000828	0.00197	2.8801	0.107148	-3.36392
AT3G53900	1.08e-33	2.92e-32	2.72328	3.416	0.416015
AT2G42955	0.0224	0.0408	2.88435	-0.681692	-3.29845
AT5G66710	0.001	0.00235	2.78437	-0.777305	-3.91267
AT5G47990	2.83e-32	7.06e-31	2.71443	6.33935	3.38598
AT2G18300	0.00446	0.00935	2.76296	-1.46529	-4.38841
AT1G60787	1.69e-07	6.51e-07	2.76223	0.805109	-2.38284
AT3G62050	7.82e-06	2.48e-05	2.78844	1.19555	-2.28913
AT3G63430	5.43e-25	8.77e-24	2.72328	3.3212	0.215357
AT1G59730	1.38e-08	5.99e-08	2.75233	2.83608	-0.426212
AT1G11545	6.98e-36	2.15e-34	2.71485	4.83756	1.77218
AT5G02000	0.00423	0.0089	2.8379	1.18312	-2.54838
AT2G20520	8.44e-09	3.74e-08	2.72242	4.39888	1.08981
AT3G59730	0.000236	0.000608	2.7654	-0.653072	-3.84597
AT2G40130	8.16e-05	0.000225	2.79431	-0.504497	-4.25823
AT2G19050	7.05e-05	0.000196	2.82683	0.392291	-3.46239
AT5G67100	1.98e-36	6.21e-35	2.70989	2.6021	-0.44023
AT1G63650	6.36e-09	2.86e-08	2.73135	1.85808	-1.52495
AT1G09540	6.61e-13	4.31e-12	2.73508	2.31181	-0.910365
AT5G48060	2.21e-17	2.08e-16	2.70834	1.18098	-1.84086
AT5G65360	0	0	2.70311	7.62582	4.6268
AT1G65060	2.22e-10	1.16e-09	2.6998	3.47311	0.589059
AT5G28080	7.32e-33	1.89e-31	2.70026	3.17462	0.201956
AT1G60030	1.64e-09	7.84e-09	2.70033	1.0159	-1.99467
AT5G03640	6.55e-14	4.67e-13	2.72632	1.23777	-1.92498
AT1G23530	9e-17	8e-16	2.70785	2.87371	-0.173749
AT4G13210	4.55e-07	1.67e-06	2.726	0.416614	-2.62067
AT4G20690	0.00155	0.00352	2.82308	0.990298	-2.29192
AT2G37510	4.41e-15	3.45e-14	2.71547	3.31112	0.215954
AT3G12833	0.00493	0.0103	2.79978	-0.626027	-3.45213
AT1G48760	8.4e-45	4.23e-43	2.69176	6.46711	3.51134
AT5G54370	2.36e-17	2.21e-16	2.69476	6.31142	3.21165
AT3G44450	0.000326	0.000826	2.79324	0.0304547	-3.50502
AT1G70560	1.74e-39	6.49e-38	2.69196	3.67649	0.685189
AT4G04830	8.4e-20	9.44e-19	2.69319	7.41195	4.33037
AT5G42700	2.75e-13	1.85e-12	2.71667	2.54132	-0.616768
AT4G00883	7.7e-26	1.31e-24	2.69122	5.62962	2.67637
AT2G36010	1.67e-16	1.46e-15	2.6986	2.37738	-0.772933
AT1G79890	8.78e-13	5.67e-12	2.70138	0.708651	-2.34892
AT2G25160	4.91e-25	7.96e-24	2.68576	4.45993	1.47752
AT4G33330	7.54e-14	5.33e-13	2.70237	1.24215	-1.78937
AT4G05430	0.0141	0.0267	2.96527	-1.07107	-3.86802
AT5G22794	2.5e-05	7.43e-05	2.70361	0.596745	-2.46812
AT5G22880	0	0	2.67857	7.05452	4.09236
AT5G48070	1.4e-37	4.69e-36	2.68341	5.01821	2.01125
AT1G47210	0	0	2.67924	4.47983	1.50945
AT2G44690	3.76e-10	1.92e-09	2.71966	2.14129	-1.1717
AT2G41820	7.41e-37	2.38e-35	2.68237	3.14174	0.135713
AT2G30370	7.52e-06	2.39e-05	2.7108	0.242316	-3.08569
AT2G36830	7.54e-08	3.02e-07	2.68023	9.77106	6.66074
AT4G32830	1.84e-27	3.48e-26	2.68616	3.78225	0.730342
AT3G29280	1.98e-09	9.4e-09	2.71048	3.10076	-0.223307
AT1G05577	0.000256	0.000657	2.68449	-0.110904	-3.29622
AT2G02300	0.000439	0.00109	2.7842	-0.302807	-3.76807
AT3G54770	1e-17	9.66e-17	2.6848	4.32537	1.23453
AT5G65420	3.32e-16	2.84e-15	2.68916	1.68008	-1.35974
AT5G04160	1.57e-35	4.7e-34	2.67585	4.05669	1.04429
AT1G08560	0	4.2e-45	2.67303	4.92167	1.92332
AT1G67910	4.41e-14	3.19e-13	2.69196	2.0733	-0.972679
AT1G50580	1.32e-13	9.12e-13	2.69437	2.9108	-0.273016
AT3G01365	0.00296	0.00639	2.78133	0.816755	-2.35936
AT3G57860	7.53e-32	1.84e-30	2.66893	3.38988	0.440915
AT1G05420	0.000498	0.00122	2.76795	0.0285831	-3.16975
AT1G75590	1.31e-06	4.56e-06	2.71356	1.45387	-1.69296
AT2G25810	1.8e-13	1.23e-12	2.66546	6.30009	3.1588
AT1G61580	0	0	2.65768	5.72705	2.7787
AT3G07490	3.49e-06	1.16e-05	2.70838	2.49705	-1.3198
AT4G23130	0.0123	0.0237	2.64962	-1.73789	-4.83713
AT3G18750	4.45e-24	6.75e-23	2.66288	1.79351	-1.16318
AT1G07847	6.86e-12	4.11e-11	2.68729	5.33694	2.10857
AT3G54040	0	0	2.65456	7.61424	4.67476
AT3G29770	1.28e-30	2.9e-29	2.65685	3.16602	0.206137
AT4G11210	8.9e-28	1.71e-26	2.65503	5.17132	2.25889
AT2G28470	0	3.5e-44	2.65371	4.38482	1.41308
AT3G15357	8.56e-32	2.08e-30	2.65837	5.39691	2.39968
AT4G27590	0.000752	0.0018	2.73163	-0.190379	-3.24701
AT3G18630	2.04e-08	8.71e-08	2.69875	1.15327	-2.19736
AT5G07275	1.3e-05	4.01e-05	2.7221	2.86108	-0.275676
AT2G17890	4.55e-05	0.000131	2.71805	-0.614354	-3.65744
AT1G06660	1.96e-18	1.99e-17	2.66117	2.32728	-0.729968
AT2G22200	1.92e-05	5.78e-05	2.72132	0.319701	-3.07487
AT1G70710	0	0	2.64596	5.43671	2.47422
AT1G52910	7.21e-41	2.86e-39	2.64518	5.00957	2.0323
AT1G55290	3.02e-08	1.27e-07	2.67774	1.04035	-2.01206
AT4G39800	4.44e-33	1.16e-31	2.64359	4.87333	1.90779
AT3G51220	0.0173	0.0323	2.84085	-0.804846	-3.48094
AT3G48940	2.31e-09	1.08e-08	2.66957	1.9272	-1.21449
AT5G48850	5.48e-08	2.24e-07	2.63938	1.50642	-1.37813
AT1G35610	2.27e-09	1.07e-08	2.65605	0.879831	-2.16012
AT1G59940	2.43e-26	4.29e-25	2.64023	4.13529	1.21689
AT1G72250	1.42e-36	4.5e-35	2.63731	2.3734	-0.587355
AT3G50870	1.4e-11	8.17e-11	2.63083	1.75108	-1.14346
AT4G30800	5.11e-18	5.04e-17	2.64248	4.2107	1.13795
AT5G15240	8.11e-12	4.82e-11	2.65547	2.18903	-1.00436
AT5G15150	1.53e-28	3.08e-27	2.63119	3.84128	0.846672
AT3G50230	3.17e-17	2.93e-16	2.63276	1.72155	-1.19041
AT3G20470	1.86e-14	1.38e-13	2.62704	6.24048	3.34603
AT1G50060	1.66e-22	2.27e-21	2.62411	5.25967	2.30334
AT5G59520	8.58e-39	3.04e-37	2.62075	6.2682	3.33548
AT5G15180	1.9e-22	2.58e-21	2.62994	4.82748	1.8329
AT2G14620	5.18e-08	2.12e-07	2.65929	1.04145	-1.98996
AT1G77700	8.14e-14	5.74e-13	2.64037	2.13031	-0.972775
AT3G55550	2.17e-05	6.49e-05	2.67819	-0.464364	-3.52871
AT1G20870	0.00323	0.00693	2.77878	-1.15735	-4.3111
AT5G36180	8.78e-25	1.39e-23	2.61952	3.61823	0.669628
AT1G08293	0.00424	0.00893	2.84927	1.89739	-1.44349
AT4G13290	3.75e-19	4.04e-18	2.61941	3.88093	0.86355
AT4G00880	1.1e-28	2.24e-27	2.61125	5.23759	2.36941
AT2G39390	0	0	2.60726	7.85934	4.9715
AT5G05270	3.63e-14	2.64e-13	2.60464	6.26757	3.44671
AT1G53100	1.13e-08	4.94e-08	2.62197	0.795856	-2.0906
AT4G13620	6.65e-11	3.64e-10	2.6219	3.51418	0.488102
AT5G42710	0.000781	0.00186	2.65986	0.319392	-3.58487
AT1G75260	4.72e-08	1.94e-07	2.64667	0.980341	-2.08566
AT1G02710	0.00239	0.00526	2.65344	1.46853	-1.57791
AT3G53730	0	0	2.59925	6.12605	3.22516
AT1G04247	0	0	2.59754	4.8306	1.95017
AT3G46940	1.34e-29	2.87e-28	2.60145	4.79786	1.88977
AT1G68330	5.16e-10	2.59e-09	2.61371	1.46617	-1.48957
AT1G10800	0.00072	0.00173	2.76036	0.949175	-2.78456
AT1G53700	0.00028	0.000713	2.62903	-0.440968	-3.2549
AT5G13790	4.43e-13	2.93e-12	2.60326	2.04857	-0.827387
AT3G50290	1.06e-06	3.71e-06	2.62374	0.855658	-2.29117
AT3G12610	3.31e-26	5.77e-25	2.59584	6.07195	3.12079
AT5G10260	2.27e-12	1.41e-11	2.60847	2.88181	-0.132184
AT2G01580	4.83e-09	2.2e-08	2.61426	2.05948	-0.89052
AT2G42380	2.04e-11	1.17e-10	2.62392	1.31722	-1.79101
AT2G27402	0.00322	0.00691	2.69592	-0.755929	-3.62701
AT3G17690	5.74e-31	1.34e-29	2.5873	2.91101	0.0502065
AT4G02810	8.7e-08	3.47e-07	2.62209	1.46227	-1.56478
AT3G25570	3.62e-17	3.32e-16	2.59492	2.66978	-0.265803
AT4G13235	4.25e-23	6.04e-22	2.59295	4.8512	1.87659
AT1G75280	1.4e-16	1.23e-15	2.58379	4.87393	1.86362
AT4G10780	0.0192	0.0355	2.67596	-2.62713	-5.15093
AT2G34530	1.25e-07	4.89e-07	2.61492	1.212	-1.83435
AT4G17905	4.02e-06	1.33e-05	2.65509	0.661578	-2.58175
AT1G63820	2.67e-12	1.65e-11	2.5714	1.78177	-1.0649
AT3G05330	7.33e-18	7.12e-17	2.58127	2.02441	-0.898611
AT5G48740	1.42e-07	5.5e-07	2.61139	-0.134801	-3.04143
AT1G34510	1.59e-19	1.75e-18	2.58303	3.92808	1.04892
AT1G04180	1.36e-12	8.61e-12	2.58133	2.26375	-0.550837
AT1G55990	7.52e-23	1.05e-21	2.58019	6.48365	3.58075
AT3G09655	3.36e-10	1.72e-09	2.60964	3.53358	0.448119
AT1G16640	0.00013	0.000349	2.63933	0.711811	-2.43545
AT2G20362	0.000162	0.000428	2.68168	0.635019	-2.74821
AT4G39330	6.51e-15	5.03e-14	2.5881	2.62457	-0.302276
AT5G19800	1.47e-10	7.8e-10	2.59509	3.92157	0.74361
AT2G28755	0.0119	0.023	2.75133	0.2894	-2.53859
AT5G05330	7.61e-07	2.72e-06	2.62404	1.16651	-1.91368
AT4G25434	4.72e-13	3.12e-12	2.58413	1.78282	-1.10437
AT1G74460	1.81e-36	5.68e-35	2.56771	5.76087	2.92689
AT1G47271	9.19e-07	3.26e-06	2.61062	2.56755	-0.686871
AT5G61130	3.21e-39	1.17e-37	2.56773	5.66917	2.7721
AT1G05280	6.57e-16	5.47e-15	2.57598	1.90543	-1.04243
AT1G30510	2.07e-43	9.25e-42	2.56436	6.64812	3.79079
AT2G29890	8.55e-37	2.73e-35	2.56577	2.97012	0.120825
AT5G12300	6.22e-05	0.000175	2.63176	0.863358	-2.80577
AT1G38131	1.73e-09	8.24e-09	2.58131	0.710651	-2.13751
AT2G14820	2.08e-39	7.66e-38	2.5635	3.4021	0.514098
AT1G11160	3.28e-17	3.03e-16	2.56853	1.45915	-1.39233
AT3G49960	1.01e-12	6.47e-12	2.56429	5.72687	2.7498
AT3G28040	9.79e-27	1.78e-25	2.56537	1.88458	-0.991786
AT3G45870	5.11e-05	0.000145	2.61068	0.060616	-3.20181
AT4G23800	0	0	2.55388	5.92495	3.07154
AT1G18835	0.00409	0.00863	2.68209	0.204361	-2.6452
AT1G72670	1.63e-21	2.05e-20	2.559	2.6438	-0.254576
AT2G47010	2.08e-12	1.29e-11	2.54867	1.23611	-1.5829
AT3G45290	3.27e-05	9.57e-05	2.61062	0.0212873	-3.04478
AT2G07275	3.17e-06	1.06e-05	2.6089	2.15743	-0.989395
AT5G42600	0.0189	0.0351	2.69392	-2.50051	-5.15912
AT1G79250	1.41e-05	4.34e-05	2.61244	-0.439669	-3.52745
AT5G33300	1.38e-24	2.16e-23	2.55467	3.66398	0.739037
AT3G52110	3.07e-26	5.37e-25	2.55173	3.34761	0.46219
AT4G05190	0	0	2.5462	3.60378	0.763777
AT4G12880	3.58e-40	1.38e-38	2.54539	6.59375	3.72966
AT1G04237	1.5e-37	5.01e-36	2.54649	6.22093	3.35827
AT1G29980	1.16e-23	1.71e-22	2.5452	3.72312	0.819424
AT5G50950	0.00549	0.0113	2.67284	-1.5567	-4.68698
AT1G06830	0.000354	0.000891	2.61377	1.19594	-1.75552
AT1G80340	6.96e-05	0.000194	2.57837	0.780731	-2.10067
AT5G60660	6.7e-14	4.76e-13	2.54541	6.27263	3.27886
AT4G33610	8.64e-36	2.63e-34	2.53906	6.70059	3.88967
AT1G04040	1.05e-34	2.98e-33	2.54053	7.87634	5.0068
AT1G60630	2.37e-08	1e-07	2.56411	0.284571	-2.60353
AT2G20030	1.7e-08	7.28e-08	2.56922	1.05815	-1.90549
AT1G53520	1.26e-18	1.29e-17	2.54615	3.13157	0.221692
AT5G59690	2.96e-32	7.37e-31	2.5361	7.29585	4.45611
AT4G15830	4.38e-37	1.43e-35	2.53404	4.07358	1.25551
AT1G12070	0.00696	0.0141	2.62678	-0.943886	-3.91619
AT3G45930	1.2e-30	2.75e-29	2.53525	5.42551	2.58245
AT5G50010	4.88e-12	2.96e-11	2.54507	3.47421	0.430148
AT1G20610	3.75e-27	6.95e-26	2.5366	3.32118	0.424225
AT2G45490	4.68e-14	3.37e-13	2.53676	2.35068	-0.547601
AT5G09520	3.67e-17	3.37e-16	2.52656	5.35251	2.58415
AT5G60730	3.4e-20	3.93e-19	2.53335	2.60461	-0.232347
AT4G25490	4.56e-09	2.08e-08	2.53305	3.27247	0.515079
AT2G45480	1.78e-08	7.63e-08	2.55675	1.20887	-1.9301
AT1G80690	1.51e-29	3.24e-28	2.52593	3.88185	1.05194
AT2G34150	2.89e-24	4.44e-23	2.52901	2.34506	-0.543026
AT4G00400	2.36e-32	5.94e-31	2.52349	3.04317	0.240042
AT5G00860	0.00357	0.00761	2.56142	1.62535	-1.33555
AT2G19660	9.08e-11	4.92e-10	2.54341	2.01658	-1.04481
AT1G79485	0.00609	0.0125	2.70856	1.05611	-1.97432
AT3G49760	4.65e-08	1.91e-07	2.54793	1.61934	-1.29863
AT1G68640	1.55e-12	9.78e-12	2.53399	1.6783	-1.21799
AT1G52290	7.41e-05	0.000205	2.53923	-0.156577	-3.0545
AT3G06140	1.72e-21	2.16e-20	2.51862	2.52424	-0.284628
AT5G58784	1.47e-16	1.28e-15	2.5274	2.97145	0.0561786
AT4G26760	0	0	2.51078	4.87332	2.04883
AT2G44300	1.24e-28	2.51e-27	2.51182	4.37712	1.59022
AT3G62100	9.37e-06	2.94e-05	2.56117	0.993393	-2.05865
AT3G61380	3.75e-40	1.44e-38	2.50882	3.17409	0.36297
AT3G07875	8.48e-11	4.61e-10	2.53924	1.77157	-1.19607
AT2G47240	7.7e-12	4.58e-11	2.5171	1.44223	-1.41823
AT3G17360	2.52e-16	2.17e-15	2.51686	1.30991	-1.59921
AT3G03910	0.000509	0.00125	2.52597	-0.311831	-2.95661
AT5G14330	3.53e-17	3.25e-16	2.50829	7.28909	4.3719
AT4G03130	7.79e-05	0.000215	2.48227	-0.477603	-3.36348
AT1G35250	5.4e-24	8.14e-23	2.50722	2.76229	-0.0631111
AT2G28250	2.37e-38	8.24e-37	2.50158	3.94156	1.14656
AT1G80270	0	0	2.49728	4.63072	1.83609
AT3G18000	5.95e-21	7.24e-20	2.50262	4.99195	2.12016
AT4G19680	4.11e-19	4.41e-18	2.50238	3.76591	0.975359
AT5G61550	2.78e-21	3.45e-20	2.50405	1.75005	-1.08209
AT1G73160	1.84e-16	1.6e-15	2.51112	2.34024	-0.543589
AT1G79860	1.41e-11	8.23e-11	2.49748	1.41455	-1.37042
AT4G03480	1.06e-06	3.73e-06	2.49286	-0.056124	-2.83858
AT5G48570	2.33e-15	1.85e-14	2.50789	2.97925	0.052631
AT2G21540	6.08e-16	5.08e-15	2.48869	1.46725	-1.296
AT3G25905	0.0245	0.0444	2.66703	-0.209568	-2.98439
AT2G19670	3.3e-32	8.19e-31	2.48001	4.10095	1.3073
AT4G22010	1.62e-37	5.39e-36	2.47746	5.69685	2.89655
AT5G62330	1.4e-05	4.31e-05	2.52567	2.8138	-0.646967
AT5G42500	6.08e-27	1.12e-25	2.48068	4.39668	1.55992
AT2G02380	4.35e-05	0.000125	2.50091	0.970791	-1.79457
AT5G48360	2.07e-34	5.79e-33	2.47411	3.47133	0.697564
AT1G75640	1.21e-15	9.86e-15	2.47697	2.02571	-0.844235
AT1G19950	1.17e-20	1.4e-19	2.47928	2.91597	0.0966938
AT1G06287	0.000906	0.00214	2.49737	1.77674	-1.16453
AT1G24420	8.69e-08	3.46e-07	2.46848	0.975501	-1.77401
AT5G48940	3.76e-41	1.51e-39	2.47045	4.06995	1.28369
AT4G17670	1.61e-11	9.31e-11	2.46386	2.75986	0.0202747
AT3G09190	3.1e-12	1.9e-11	2.47233	1.77156	-0.976887
AT4G09990	3.72e-18	3.7e-17	2.47845	4.40417	1.52165
AT1G50110	1.62e-27	3.07e-26	2.47158	3.5611	0.768341
AT4G28430	1.2e-07	4.7e-07	2.50031	1.09412	-1.84768
AT4G17000	2.43e-14	1.79e-13	2.48377	2.05111	-0.854265
AT5G67400	1.01e-28	2.05e-27	2.46576	6.66507	3.89427
AT5G40150	6.37e-23	8.91e-22	2.46918	2.96345	0.175816
AT3G07070	8.88e-08	3.53e-07	2.47808	2.80264	-0.333674
AT5G48600	0	1.4e-44	2.46245	2.9858	0.225779
AT5G15600	1.74e-10	9.19e-10	2.47432	4.36106	1.39189
AT1G01190	1.87e-12	1.17e-11	2.47278	3.71309	0.792843
AT1G26820	1.12e-30	2.56e-29	2.4584	4.5559	1.76632
AT4G22200	0.00915	0.0181	2.59108	-2.16618	-5.12494
AT1G65470	1.51e-31	3.63e-30	2.45561	2.90055	0.121163
AT3G55750	0	0	2.45054	7.64002	4.90623
AT2G40670	0.00957	0.0188	2.38461	-0.826901	-3.79663
AT3G19184	5.54e-05	0.000157	2.4876	0.200801	-2.55018
AT2G27140	5.46e-15	4.24e-14	2.45865	3.93677	1.14425
AT3G43210	9.01e-35	2.58e-33	2.45123	2.25956	-0.484538
AT4G30450	6.53e-12	3.92e-11	2.45463	6.44658	3.58719
AT3G51380	0.00123	0.00284	2.55396	0.575331	-2.36865
AT1G05977	0.0126	0.0242	2.55086	0.363295	-2.188
AT5G12920	1.32e-11	7.71e-11	2.4645	0.908972	-1.92464
AT1G75880	0.000279	0.000713	2.47048	-0.171835	-2.95177
AT3G49190	1.98e-27	3.74e-26	2.44879	3.17585	0.430021
AT5G62420	7.29e-09	3.25e-08	2.44856	2.15516	-0.429485
AT4G39795	5.77e-08	2.35e-07	2.46032	3.29263	0.471752
AT1G06350	0.000674	0.00162	2.4938	0.883509	-2.35501
AT2G42570	1.3e-44	5.91e-43	2.4393	5.92535	3.18625
AT2G42485	1.81e-06	6.2e-06	2.49971	2.33182	-0.68814
AT5G07570	0.00331	0.0071	2.4259	-2.28133	-5.24458
AT1G14750	5.18e-07	1.88e-06	2.48492	0.114427	-2.8214
AT3G48970	2.59e-12	1.6e-11	2.44695	2.17336	-0.560235
AT3G54530	0.0103	0.0201	2.50492	-0.801839	-3.35313
AT5G59050	3.54e-28	6.97e-27	2.4361	1.98029	-0.740355
AT1G63600	0.00023	0.000594	2.51838	0.330663	-2.86342
AT1G69700	5.9e-25	9.51e-24	2.43868	4.68681	1.89288
AT4G26220	2.02e-33	5.39e-32	2.43357	5.17454	2.41988
AT4G35620	1.28e-26	2.3e-25	2.43325	2.78906	0.0663446
AT4G03292	0.00765	0.0154	2.50837	-0.0226567	-2.70197
AT5G51560	2.12e-42	8.96e-41	2.429	3.42475	0.69307
AT2G23400	0.00182	0.00409	2.49314	0.306948	-2.66452
AT3G20150	1.41e-29	3.03e-28	2.42903	2.51866	-0.22407
AT5G17960	3.85e-09	1.77e-08	2.44205	2.61419	-0.408903
AT1G07070	1.36e-33	3.65e-32	2.42284	5.38434	2.65461
AT4G33730	2.27e-17	2.13e-16	2.42979	4.42476	1.63477
AT5G66750	6.74e-27	1.23e-25	2.41988	2.92964	0.191698
AT3G55170	0	0	2.41585	6.16011	3.45096
AT4G33070	3.6e-28	7.07e-27	2.41487	4.49383	1.80183
AT3G57060	1.01e-32	2.59e-31	2.41712	2.24477	-0.45011
AT4G06685	4.44e-26	7.66e-25	2.41604	4.72348	1.98084
AT1G10780	1.91e-20	2.24e-19	2.42044	2.68465	-0.0952721
AT5G25380	4e-05	0.000115	2.48101	0.317355	-3.04674
AT4G28110	5.27e-05	0.000149	2.40102	1.42113	-1.14059
AT5G15265	2.74e-15	2.17e-14	2.42278	4.38824	1.54759
AT4G33260	2.38e-21	2.97e-20	2.41687	3.43437	0.644828
AT1G04220	0	0	2.40651	5.48871	2.80646
AT2G21880	2.9e-16	2.49e-15	2.42064	2.69345	-0.0984346
AT2G07170	1.83e-39	6.78e-38	2.40673	2.70777	0.00689625
AT2G44110	4.29e-17	3.92e-16	2.41209	4.23296	1.46211
AT1G78950	2.24e-16	1.93e-15	2.41038	1.51684	-1.16707
AT5G25880	3.45e-08	1.44e-07	2.41652	0.728432	-2.15425
AT1G72720	0.000266	0.000681	2.48619	0.908072	-2.24841
AT4G16140	6.85e-20	7.76e-19	2.41322	3.91841	1.1228
AT5G53830	6.23e-10	3.1e-09	2.41109	2.23834	-0.471576
AT4G12580	0.000234	0.000603	2.44929	1.04434	-1.77241
AT1G11130	1.69e-38	5.94e-37	2.40167	3.45068	0.751313
AT5G40640	3.21e-24	4.93e-23	2.40301	2.81763	0.0879807
AT5G52280	4.36e-30	9.64e-29	2.40097	4.30543	1.57629
AT2G27840	0	0	2.3984	5.07798	2.38935
AT2G40610	7.56e-06	2.4e-05	2.4331	1.61319	-1.42217
AT1G73590	0	1.3e-44	2.39716	4.19378	1.49108
AT3G15030	1.18e-09	5.74e-09	2.41698	0.878089	-1.91824
AT3G48187	7.53e-14	5.32e-13	2.40652	1.40276	-1.29675
AT1G64670	9.89e-13	6.36e-12	2.4151	1.72735	-1.09865
AT5G12950	2.06e-33	5.49e-32	2.39675	3.23692	0.57063
AT4G18630	3.9e-10	1.98e-09	2.38472	1.72022	-0.992987
AT4G14305	0	2.8e-44	2.39362	3.33444	0.639152
AT3G46430	6.71e-35	1.93e-33	2.39407	7.22163	4.50984
AT1G09170	7.01e-13	4.57e-12	2.40855	1.34309	-1.46021
AT5G05240	7.18e-22	9.24e-21	2.39536	2.31506	-0.371955
AT4G29180	3.1e-17	2.86e-16	2.39973	2.72915	-0.0362509
AT5G28910	0.000882	0.00209	2.49601	-0.884655	-3.89857
AT5G62170	3.3e-17	3.05e-16	2.39473	2.32004	-0.42857
AT2G17080	2.23e-17	2.09e-16	2.39506	3.85716	1.06461
AT1G33340	1.41e-10	7.52e-10	2.40923	1.77478	-1.0971
AT5G06845	0.00144	0.00329	2.49911	1.43188	-1.54191
AT1G28170	0.00048	0.00118	2.44638	0.037046	-2.97917
AT3G01250	0.0268	0.048	2.61726	-0.699877	-3.35848
AT4G35720	2.25e-09	1.06e-08	2.36845	2.29344	-0.412524
AT3G23840	0.00153	0.00348	2.52684	-0.468093	-3.59837
AT1G26960	7.96e-19	8.34e-18	2.38712	3.75562	1.00689
AT3G15800	7.3e-10	3.61e-09	2.40604	1.5265	-1.27194
AT3G20160	1.37e-15	1.11e-14	2.37352	2.73883	0.103744
AT1G54940	9.71e-08	3.85e-07	2.40059	1.17305	-1.6759
AT1G61255	0.00477	0.00994	2.4249	0.176931	-2.49433
AT4G38070	1.3e-44	5.94e-43	2.3737	7.02399	4.36419
AT3G30350	4.27e-13	2.83e-12	2.38623	3.16768	0.443372
AT1G05260	8.85e-21	1.07e-19	2.37497	7.60096	4.86747
AT3G23670	3.3e-31	7.8e-30	2.37485	2.37326	-0.290806
AT4G09060	4.3e-13	2.85e-12	2.38967	2.30073	-0.469876
AT2G34325	1.35e-07	5.23e-07	2.41088	1.39848	-1.45702
AT2G35190	0	0	2.36515	5.0435	2.37268
AT1G09823	5.63e-08	2.29e-07	2.35904	4.15539	1.554
AT2G09935	5.24e-06	1.7e-05	2.3838	3.84031	1.27752
AT2G28740	0	0	2.36317	6.21925	3.55761
AT4G26880	0.0148	0.028	2.58725	0.224896	-2.89184
AT1G64690	2.93e-14	2.14e-13	2.36348	1.88712	-0.741956
AT5G67070	5.88e-30	1.29e-28	2.36307	4.29691	1.63575
AT4G22980	2.21e-09	1.04e-08	2.3573	1.50095	-1.15106
AT2G30480	4.45e-13	2.94e-12	2.37295	0.758294	-1.98063
AT4G21070	3.73e-24	5.7e-23	2.36265	1.8648	-0.76828
AT4G14200	2.19e-28	4.37e-27	2.3613	2.66678	-0.0083853
AT2G24630	6.96e-16	5.78e-15	2.37103	1.7792	-0.955109
AT2G19690	2.41e-08	1.02e-07	2.37975	2.19094	-0.698118
AT4G22730	7.28e-08	2.93e-07	2.35996	0.962878	-1.83771
AT5G15520	9.57e-38	3.22e-36	2.3587	5.09537	2.42213
AT4G14970	6.69e-15	5.17e-14	2.35871	0.720409	-1.89484
AT3G53880	2.51e-21	3.12e-20	2.36413	4.30176	1.58494
AT5G19100	1.77e-29	3.78e-28	2.3571	4.39394	1.74636
AT4G01820	0.0278	0.0495	2.51869	-3.09371	-5.66463
AT5G26220	0.000911	0.00215	2.3775	-0.0687999	-2.6457
AT4G11780	1.72e-09	8.19e-09	2.37433	2.37947	-0.499712
AT3G58350	1.48e-09	7.13e-09	2.35074	2.12031	-0.57288
AT3G07800	5.71e-20	6.51e-19	2.34856	3.10798	0.451658
AT5G43230	8.37e-15	6.42e-14	2.35947	1.41417	-1.30704
AT4G30020	2.99e-36	9.29e-35	2.34307	4.15028	1.52061
AT3G54580	2.43e-21	3.02e-20	2.3438	7.97884	5.34961
AT1G29230	4.19e-09	1.92e-08	2.35389	1.304	-1.35653
AT4G01830	0.00299	0.00646	2.41726	-1.98073	-4.77648
AT3G22620	1.66e-18	1.7e-17	2.34059	7.60558	4.959
AT5G63270	9.31e-17	8.26e-16	2.34874	4.58405	1.87931
AT3G10710	6.03e-18	5.91e-17	2.3436	4.1503	1.46517
AT1G55205	1.01e-11	5.95e-11	2.35909	2.6225	-0.126495
AT1G13920	4.22e-13	2.8e-12	2.35054	2.25374	-0.419236
AT4G37095	0.000879	0.00208	2.37764	3.32705	0.664453
AT4G29700	1.41e-37	4.7e-36	2.33522	5.61275	2.98146
AT5G08600	1.07e-10	5.77e-10	2.34476	0.99264	-1.60319
AT1G07853	0.00587	0.0121	2.35525	1.34856	-1.25937
AT4G19030	3.39e-17	3.12e-16	2.33778	6.83796	4.14374
AT1G51880	1.37e-11	8e-11	2.35032	0.800489	-1.90016
AT1G63520	0.000894	0.00211	2.45363	-0.43785	-3.60995
AT1G32970	6.33e-07	2.28e-06	2.33399	1.80378	-0.866593
AT4G16270	2.13e-16	1.84e-15	2.33766	2.78426	0.148003
AT5G04960	1.1e-19	1.23e-18	2.33068	5.75379	3.08818
AT5G60720	1.07e-15	8.77e-15	2.33751	1.63791	-1.04126
AT3G51480	1.19e-20	1.41e-19	2.32583	1.59245	-1.00273
AT4G21820	2.38e-15	1.89e-14	2.32186	1.18337	-1.40384
AT3G59140	8.98e-28	1.73e-26	2.32752	1.70558	-0.917587
AT1G53860	7.85e-09	3.49e-08	2.35127	1.17172	-1.52393
AT1G53708	1.85e-07	7.1e-07	2.3686	2.33745	-0.477622
AT5G52290	0.0135	0.0257	2.39089	-2.97825	-5.5114
AT5G12940	1.09e-21	1.39e-20	2.32595	5.99313	3.33306
AT2G40900	2.51e-09	1.17e-08	2.33051	3.68458	1.05507
AT2G03720	8.43e-11	4.58e-10	2.32962	4.21795	1.46909
AT4G09950	1.1e-12	7.07e-12	2.32918	2.38481	-0.205239
AT5G03525	0.00394	0.00834	2.4275	1.71504	-1.11892
AT2G32590	3.18e-23	4.55e-22	2.32386	2.47711	-0.127696
AT2G26420	1.31e-18	1.35e-17	2.32351	1.96467	-0.629305
AT1G29020	8.99e-17	7.99e-16	2.3258	2.57018	-0.0568277
AT3G48460	4.36e-07	1.6e-06	2.34273	1.08393	-1.59239
AT1G72230	2.2e-35	6.54e-34	2.31781	5.09084	2.48053
AT2G14960	9.41e-12	5.55e-11	2.32992	1.65467	-1.06325
AT1G26450	3.63e-17	3.33e-16	2.32471	4.73056	2.02662
AT1G66460	0.00184	0.00413	2.38851	-0.509654	-3.41177
AT5G02735	1.81e-06	6.21e-06	2.37115	0.702726	-2.17906
AT5G57760	0.000105	0.000285	2.38038	2.1092	-0.949847
AT1G78580	0	0	2.3138	3.03143	0.415419
AT4G13280	2.06e-10	1.08e-09	2.32765	2.90903	0.114151
AT1G21440	3.58e-37	1.17e-35	2.31343	4.75056	2.11619
AT1G34040	2.25e-19	2.46e-18	2.31708	3.4058	0.729273
AT1G76540	5.29e-34	1.46e-32	2.31229	4.46547	1.83614
AT3G19500	2.44e-05	7.25e-05	2.31524	0.545712	-2.00858
AT5G07720	4.9e-12	2.97e-11	2.30989	1.99384	-0.569076
AT2G44940	4.18e-22	5.5e-21	2.31147	4.50806	1.92154
AT4G13370	3.8e-24	5.78e-23	2.31232	2.58033	-0.0395152
AT1G16440	9.09e-07	3.22e-06	2.33343	2.449	-0.586186
AT2G03530	5.77e-15	4.47e-14	2.30908	2.67898	0.132478
AT1G18840	1.32e-43	5.94e-42	2.30791	4.23612	1.62367
AT2G34060	6.66e-12	3.99e-11	2.31283	2.43233	-0.144551
AT1G55240	1.19e-20	1.41e-19	2.30984	3.05721	0.473566
AT1G78430	5.46e-15	4.24e-14	2.30544	2.15447	-0.425621
AT1G70500	1.6e-12	1.01e-11	2.30449	1.66484	-0.907422
AT1G43650	3.29e-25	5.38e-24	2.30146	3.58817	1.0099
AT4G17380	0.000988	0.00232	2.4054	-0.871479	-3.86342
AT3G24982	1.83e-08	7.82e-08	2.32497	-0.10711	-2.78869
AT3G01330	1.26e-13	8.75e-13	2.30796	2.59686	-0.0588889
AT5G23350	6.4e-11	3.52e-10	2.29261	4.62309	1.92146
AT3G14570	2.62e-20	3.06e-19	2.30157	2.04208	-0.62092
AT2G35859	4.92e-22	6.44e-21	2.2938	5.03567	2.39495
AT4G17220	9.75e-14	6.84e-13	2.30348	3.31513	0.584954
AT3G62680	1.31e-17	1.25e-16	2.29515	7.24695	4.62159
AT5G11440	1.33e-08	5.79e-08	2.30259	1.90978	-0.690118
AT5G37630	7.65e-36	2.34e-34	2.29316	2.49635	-0.07632
AT1G26590	0.00669	0.0136	2.31083	-1.17886	-3.76213
AT2G23960	1.41e-07	5.45e-07	2.31217	1.29557	-1.32896
AT1G20010	0	2.24e-44	2.28915	6.19685	3.60578
AT5G13870	2.08e-31	4.96e-30	2.29239	4.21902	1.59781
AT1G23210	8.38e-06	2.65e-05	2.32119	0.788389	-2.15225
AT4G25160	1.66e-07	6.4e-07	2.31771	0.914357	-2.01267
AT1G67040	5.54e-08	2.26e-07	2.28981	0.0929327	-2.52943
AT5G57480	3.4e-14	2.48e-13	2.28744	4.17369	1.69748
AT5G25020	1.4e-11	8.17e-11	2.29496	2.4503	-0.114426
AT5G47530	3.53e-14	2.57e-13	2.28279	2.40283	-0.168047
AT1G05990	0.00749	0.0151	2.33405	0.472784	-2.21322
AT1G26360	0.000883	0.00209	2.30766	0.562773	-2.5627
AT3G11550	5.36e-25	8.66e-24	2.28404	5.51341	2.91787
AT2G22510	1.9e-37	6.29e-36	2.27906	6.82587	4.2521
AT1G26730	5.6e-45	2.7e-43	2.27836	4.30126	1.73951
AT5G27660	1.87e-17	1.77e-16	2.28187	4.04001	1.49263
AT3G51642	8.14e-09	3.61e-08	2.29148	2.8027	0.21378
AT3G48660	5e-06	1.63e-05	2.30557	3.48267	0.858449
AT5G38300	4.67e-10	2.35e-09	2.27918	2.14082	-0.402652
AT3G23805	1.4e-16	1.23e-15	2.27219	3.99125	1.45098
AT2G16740	4.55e-16	3.84e-15	2.28045	4.98544	2.32998
AT2G48080	4.25e-16	3.6e-15	2.28172	2.63624	0.0115114
AT3G15570	1.53e-09	7.36e-09	2.28462	1.0378	-1.63576
AT4G23490	1.55e-20	1.84e-19	2.27174	2.80088	0.219607
AT3G56620	1.05e-05	3.26e-05	2.25218	1.2693	-1.41931
AT5G14150	3.9e-26	6.76e-25	2.27176	3.562	0.955729
AT2G45890	1.76e-14	1.32e-13	2.27861	2.867	0.207043
AT5G19970	1.04e-07	4.09e-07	2.27389	2.06596	-0.391954
AT1G62400	0.0169	0.0316	2.42241	-1.63951	-4.40328
AT1G01200	5.17e-11	2.87e-10	2.28313	2.58745	-0.117729
AT2G46210	5.28e-10	2.64e-09	2.28564	1.54307	-1.19013
AT1G07933	1.31e-08	5.7e-08	2.29183	2.32191	-0.352061
AT3G21340	1.59e-14	1.2e-13	2.26952	1.52879	-1.06976
AT1G04650	3.92e-08	1.63e-07	2.29006	0.251441	-2.46248
AT5G45590	4.64e-29	9.68e-28	2.26049	3.83383	1.27393
AT4G34555	3.55e-29	7.45e-28	2.25916	6.28519	3.74518
AT1G02570	5.46e-06	1.77e-05	2.28256	1.97656	-0.705255
AT3G20670	0	0	2.25455	6.67288	4.14068
AT4G22666	1.59e-13	1.09e-12	2.26009	6.18684	3.53738
AT5G20980	1.66e-19	1.84e-18	2.25892	4.02248	1.46664
AT3G53200	0.0221	0.0404	2.21011	-0.909712	-3.48447
AT4G37970	2.77e-05	8.18e-05	2.30665	1.01828	-2.03279
AT2G37170	1.62e-21	2.04e-20	2.25224	9.07815	6.4806
AT1G09450	5.33e-14	3.82e-13	2.25992	1.72517	-0.845538
AT1G05610	0.00977	0.0192	2.43609	-0.911002	-3.97247
AT4G27570	0.0234	0.0425	2.29613	-1.56539	-3.94133
AT2G35860	1.24e-23	1.83e-22	2.24962	5.31461	2.72574
AT1G51190	6.63e-20	7.51e-19	2.25326	2.08316	-0.444875
AT1G10380	2.07e-34	5.79e-33	2.25079	4.15643	1.60554
AT1G70370	1.02e-27	1.96e-26	2.24964	6.00255	3.42704
AT3G04140	1.11e-06	3.89e-06	2.27768	0.656207	-2.09989
AT1G63450	4.07e-13	2.7e-12	2.25214	1.85108	-0.681737
AT3G01190	5.28e-26	9.06e-25	2.24908	7.6652	5.0877
AT3G06840	3.38e-06	1.12e-05	2.27063	1.86677	-0.796928
AT4G29930	1.28e-12	8.15e-12	2.24226	3.58688	1.11481
AT4G25480	0.00361	0.0077	2.29853	0.878632	-2.74393
AT4G19645	3.2e-07	1.19e-06	2.24932	0.822465	-1.68342
AT1G33440	1.15e-06	4.02e-06	2.25227	1.05857	-1.39326
AT2G17630	3.48e-15	2.74e-14	2.24895	4.28941	1.64243
AT1G13790	0.0172	0.0322	2.26936	-2.07791	-4.775
AT5G15050	8.08e-25	1.29e-23	2.24406	3.47224	0.886638
AT4G08620	2e-09	9.49e-09	2.23922	1.01507	-1.45876
AT5G41140	2.83e-17	2.63e-16	2.24317	3.25953	0.649176
AT1G61450	4.25e-06	1.4e-05	2.28266	1.83874	-0.961413
AT3G61897	0.0233	0.0425	2.38827	2.31645	-0.374438
AT3G49845	7.4e-13	4.81e-12	2.24582	4.27338	1.61264
AT4G35560	4.67e-27	8.63e-26	2.23068	2.98715	0.488436
AT5G23030	5.07e-11	2.82e-10	2.2531	2.31616	-0.352325
AT1G73370	9.97e-19	1.03e-17	2.23998	2.09041	-0.504839
AT1G03010	7.27e-11	3.97e-10	2.249	0.822364	-1.75897
AT5G44110	9.07e-13	5.86e-12	2.22529	5.61423	3.08383
AT2G29050	1.79e-24	2.79e-23	2.23047	4.02779	1.469
AT1G28290	1.88e-22	2.55e-21	2.22701	9.7699	7.20685
AT4G33130	1.26e-21	1.6e-20	2.22977	3.33846	0.790392
AT1G74710	2.35e-14	1.73e-13	2.22693	3.52807	0.978022
AT5G05840	0.000442	0.0011	2.28993	0.590189	-2.60247
AT5G45320	0.00207	0.00459	2.2697	-0.00500743	-2.53792
AT5G66640	2.51e-15	1.99e-14	2.22194	2.67722	0.214282
AT3G06640	0.0149	0.0281	2.27671	-2.13844	-4.63571
AT4G39210	8.25e-07	2.94e-06	2.24877	1.35054	-1.47585
AT5G02440	7.67e-08	3.07e-07	2.25243	2.59963	-0.155093
AT1G54020	0.0198	0.0365	2.30026	-1.60305	-4.21099
AT5G60022	1.99e-11	1.15e-10	2.23741	2.99828	0.342934
AT3G12540	1.74e-13	1.19e-12	2.23295	2.36066	-0.252296
AT3G25010	6.95e-06	2.22e-05	2.2573	-0.198309	-2.91592
AT3G29370	0.00026	0.000666	2.29065	1.24544	-1.74479
AT4G15430	0.000423	0.00105	2.24439	0.625824	-2.18789
AT2G21590	0.000567	0.00138	2.26699	-0.915865	-3.8261
AT3G24300	1.31e-20	1.56e-19	2.22033	4.66863	2.09624
AT2G40120	6.46e-12	3.88e-11	2.21403	2.05475	-0.387977
AT5G04680	6.17e-05	0.000173	2.28401	-0.119498	-3.15925
AT1G45545	1.15e-09	5.6e-09	2.21887	1.05492	-1.41424
AT3G22880	1.1e-11	6.47e-11	2.22183	1.92497	-0.590105
AT4G01760	0.000844	0.002	2.28945	-0.240758	-3.25806
AT1G23100	5.52e-23	7.76e-22	2.21547	4.78325	2.25379
AT1G56430	7.33e-06	2.34e-05	2.24297	0.565541	-2.02623
AT2G41990	0.00785	0.0157	2.2662	-1.10893	-3.78019
AT2G20480	8.69e-09	3.84e-08	2.21572	2.1138	-0.380997
AT1G73910	0.00421	0.00887	2.33729	0.148542	-2.85055
AT3G48900	2.33e-09	1.09e-08	2.22262	0.795104	-1.73907
AT1G71692	2.18e-22	2.94e-21	2.20863	3.68803	1.18599
AT2G43870	1.05e-09	5.14e-09	2.23246	1.99107	-0.685728
AT2G02500	7.97e-17	7.13e-16	2.21413	2.58269	0.0120115
AT5G67110	2.66e-11	1.51e-10	2.22103	2.90417	0.301815
AT1G22330	1.43e-09	6.89e-09	2.22464	2.72865	0.0372589
AT5G05950	8.41e-36	2.56e-34	2.20482	6.03673	3.54359
AT3G18880	2.18e-05	6.53e-05	2.24353	1.65946	-1.09813
AT1G60390	1.41e-25	2.36e-24	2.20248	3.74833	1.24317
AT4G07095	0.00252	0.00551	2.21548	0.661021	-2.13788
AT2G33260	0.000373	0.000936	2.21352	-0.324603	-2.77432
AT3G03450	5.42e-22	7.06e-21	2.20027	2.70418	0.205102
AT3G10527	3.33e-16	2.85e-15	2.19833	5.57547	3.0511
AT3G50300	4.63e-11	2.58e-10	2.20452	4.48332	1.85647
AT2G47530	7.21e-06	2.3e-05	2.21913	3.15971	0.355307
AT3G14170	4.29e-10	2.17e-09	2.21024	1.46956	-1.10042
AT5G66580	6.84e-09	3.06e-08	2.2064	4.37356	1.65574
AT2G39430	4.69e-17	4.27e-16	2.19855	5.52721	2.99931
AT1G31200	0.00315	0.00679	2.3287	1.16838	-2.15139
AT4G37110	8.43e-20	9.47e-19	2.19774	2.3072	-0.192162
AT2G35760	8.8e-18	8.51e-17	2.19662	3.6351	1.10123
AT1G45130	8.19e-35	2.34e-33	2.19248	5.89913	3.397
AT3G51930	2.71e-07	1.02e-06	2.21939	2.03373	-0.734033
AT1G07610	1.95e-13	1.33e-12	2.19174	9.48871	6.95845
AT1G60050	9.91e-05	0.00027	2.23032	0.199269	-2.37549
AT5G63560	8.3e-38	2.8e-36	2.18829	5.10018	2.62374
AT4G21990	1.16e-20	1.38e-19	2.18794	5.44319	3.02624
AT2G01275	1.23e-10	6.6e-10	2.19797	1.78619	-0.680768
AT2G27920	1.43e-23	2.1e-22	2.1892	3.17316	0.71318
AT3G09430	2.75e-06	9.23e-06	2.20599	0.96211	-1.74301
AT5G37690	1.51e-23	2.21e-22	2.18607	5.26847	2.83243
AT5G64980	2.69e-05	7.96e-05	2.21677	0.411313	-2.07017
AT3G21600	3.76e-15	2.95e-14	2.1778	3.30417	0.816185
AT1G54530	3.86e-06	1.28e-05	2.23043	2.01032	-0.757128
AT3G10525	9.03e-25	1.43e-23	2.18522	5.00422	2.497
AT5G49800	1.16e-09	5.61e-09	2.20272	2.61453	-0.0409001
AT1G52530	0.00601	0.0123	2.29343	-0.20455	-2.96832
AT1G07780	1.17e-13	8.15e-13	2.18387	1.53495	-0.945827
AT5G07450	5.85e-06	1.89e-05	2.2074	2.11531	-0.690786
AT3G59680	1.77e-13	1.21e-12	2.19171	3.17454	0.62273
AT5G09760	5.91e-25	9.52e-24	2.18132	3.82818	1.36109
AT5G03985	1.2e-18	1.24e-17	2.17904	5.88618	3.45133
AT5G57770	6.73e-11	3.68e-10	2.18989	3.12069	0.533851
AT1G14190	7.36e-12	4.39e-11	2.19235	1.86509	-0.693337
AT1G52660	7.61e-11	4.15e-10	2.19645	1.99309	-0.594869
AT5G12970	9.49e-25	1.5e-23	2.17646	2.97363	0.511355
AT5G15830	0.00019	0.000498	2.19733	2.47111	-0.370175
AT5G42785	6.64e-08	2.68e-07	2.19666	3.41024	0.701624
AT3G59900	0.000185	0.000486	2.20177	1.68199	-0.968647
AT4G01770	1.23e-10	6.59e-10	2.18548	2.76399	0.160619
AT4G00820	8.66e-28	1.67e-26	2.17086	4.59671	2.11965
AT3G07410	9.09e-23	1.26e-21	2.17166	4.47976	1.97877
AT5G24880	2.2e-09	1.03e-08	2.18702	2.58266	-0.0594111
AT4G16750	1.09e-19	1.22e-18	2.17387	3.54415	1.02787
AT1G21090	5.72e-30	1.25e-28	2.16854	5.01711	2.53214
AT1G04803	1.98e-08	8.44e-08	2.17553	3.04481	0.590186
AT5G39320	2.37e-22	3.17e-21	2.16675	6.86296	4.35993
AT2G01210	4.6e-16	3.88e-15	2.1715	2.29353	-0.178296
AT1G69440	1.23e-11	7.19e-11	2.17366	0.760213	-1.70184
AT1G75680	0	0	2.16182	6.01738	3.56344
AT1G12040	2.17e-13	1.47e-12	2.16693	5.28858	2.76978
AT2G21610	4.67e-06	1.53e-05	2.17883	1.12055	-1.30687
AT2G37210	1.32e-08	5.75e-08	2.16353	1.77532	-0.699193
AT5G58610	0.00252	0.00551	2.18962	-1.74659	-4.49857
AT3G56600	0.0145	0.0274	2.30428	-1.87133	-4.44894
AT4G11050	3.34e-10	1.71e-09	2.17182	1.79211	-0.719427
AT4G39380	1.29e-09	6.23e-09	2.17194	1.25732	-1.26261
AT1G16905	7.32e-12	4.37e-11	2.17233	2.25412	-0.205605
AT1G21340	0.000269	0.000687	2.19949	0.756496	-1.69943
AT3G57010	0	1.4e-45	2.16067	5.68209	3.22428
AT4G03100	6.03e-22	7.83e-21	2.16546	3.00864	0.532882
AT3G05980	9.78e-12	5.77e-11	2.1732	2.50652	0.0297856
AT5G61570	5.86e-06	1.89e-05	2.18951	0.836287	-1.94503
AT2G19990	7e-06	2.24e-05	2.13649	1.76084	-0.721647
AT4G27595	4.31e-16	3.65e-15	2.16352	1.90138	-0.566967
AT4G37630	7.7e-14	5.44e-13	2.17017	2.43762	-0.103597
AT4G20230	1.94e-09	9.18e-09	2.17668	2.24548	-0.403576
AT5G06940	1.22e-12	7.78e-12	2.16347	1.77211	-0.7251
AT5G65165	0.00278	0.00605	2.18779	0.178135	-2.07304
AT1G30600	5.55e-34	1.53e-32	2.15603	2.90889	0.452143
AT4G36740	1.36e-10	7.26e-10	2.14567	3.06216	0.627477
AT1G76040	0	0	2.15302	5.03847	2.59625
AT3G61680	1.01e-26	1.83e-25	2.15738	3.33386	0.849303
AT3G23830	4.71e-39	1.7e-37	2.15199	6.71881	4.26867
AT3G61898	0.00012	0.000322	2.21911	3.12974	0.215956
AT4G14380	1.28e-05	3.95e-05	2.17521	1.04867	-1.59022
AT2G33210	0	0	2.14836	5.65822	3.23012
AT2G35345	0.00413	0.0087	2.15412	0.881258	-1.537
AT1G54400	0.00267	0.00582	2.22646	0.640444	-2.09743
AT5G06630	1.56e-10	8.27e-10	2.14925	5.18986	2.72477
AT1G16530	5.76e-09	2.6e-08	2.15394	3.01446	0.548616
AT4G14560	5.31e-12	3.21e-11	2.15582	3.76395	1.20271
AT1G61760	1.86e-05	5.62e-05	2.20378	1.29558	-1.48807
AT5G44900	4.44e-07	1.63e-06	2.15885	1.71846	-0.755083
AT4G26770	4.85e-12	2.94e-11	2.15224	1.73923	-0.721691
AT4G13260	0.0194	0.036	2.18332	-1.06844	-3.51851
AT1G10300	1.16e-17	1.11e-16	2.14433	2.18694	-0.242678
AT3G56230	2.94e-09	1.37e-08	2.15946	3.02558	0.386356
AT5G50300	2.16e-25	3.57e-24	2.14159	3.04551	0.624066
AT1G05687	6.11e-19	6.47e-18	2.1412	3.99763	1.5951
AT5G09840	1.84e-28	3.69e-27	2.14	2.53213	0.122073
AT1G03700	2.19e-09	1.03e-08	2.1392	3.4463	1.11024
AT1G29380	6.84e-09	3.06e-08	2.14994	1.36946	-1.24895
AT2G16005	1.91e-10	1.01e-09	2.13571	5.45709	3.06275
AT5G14690	1.52e-30	3.44e-29	2.1371	4.74477	2.31895
AT1G78120	9.96e-22	1.28e-20	2.13766	3.89951	1.47406
AT2G42820	1.74e-07	6.68e-07	2.16404	2.38822	-0.224139
AT5G65810	2.94e-31	6.98e-30	2.13596	5.55728	3.10733
AT1G11120	7.98e-12	4.75e-11	2.1415	2.49123	0.0451057
AT5G07475	1.26e-23	1.85e-22	2.13236	4.95928	2.5633
AT3G52790	1.47e-20	1.74e-19	2.13507	4.47147	2.04649
AT2G33240	4.81e-07	1.76e-06	2.13658	-0.885998	-3.26242
AT5G51500	7.68e-19	8.07e-18	2.13457	2.51654	0.0694396
AT4G29110	3.74e-05	0.000108	2.15144	2.6583	-0.0813265
AT4G37490	7.08e-21	8.57e-20	2.12726	2.99856	0.604228
AT3G59670	2.84e-35	8.39e-34	2.1265	4.20814	1.79997
AT1G06420	3.22e-11	1.82e-10	2.13693	2.19268	-0.250698
AT2G15790	1.15e-31	2.79e-30	2.12328	4.30832	1.88107
AT5G11420	4.67e-12	2.83e-11	2.13211	2.81241	0.313838
AT5G65090	4.54e-12	2.76e-11	2.13594	1.89098	-0.632418
AT1G25450	3.05e-14	2.23e-13	2.13091	2.54108	0.0435803
AT1G06090	2.63e-16	2.26e-15	2.12366	4.53479	2.04282
AT1G13730	2.6e-40	1.01e-38	2.11877	5.00863	2.59206
AT2G23180	0.000331	0.000836	2.1008	0.0930577	-2.32953
AT3G21620	0.000207	0.000537	2.19809	-0.464616	-3.28331
AT2G35340	3.57e-11	2.02e-10	2.12778	0.817217	-1.66126
AT5G06645	6.99e-12	4.18e-11	2.11441	6.3024	3.94482
AT1G21880	3.87e-43	1.7e-41	2.11098	4.29193	1.8939
AT5G38450	0.000509	0.00125	2.18123	-0.0316143	-2.86682
AT3G55760	3.21e-29	6.77e-28	2.11119	3.15946	0.754379
AT3G49750	6.6e-11	3.62e-10	2.11338	3.21268	0.840153
AT3G24535	0.000113	0.000305	2.18118	1.33387	-1.53553
AT4G24670	9.35e-13	6.03e-12	2.11282	1.9393	-0.436562
AT4G04455	4.1e-18	4.06e-17	2.11256	6.17417	3.70769
AT1G47600	9.78e-21	1.17e-19	2.10616	5.21215	2.84787
AT5G38070	0.000161	0.000425	2.16158	0.893209	-1.67311
AT4G25420	0.000852	0.00202	2.18359	-0.147168	-2.83235
AT5G59480	3.43e-22	4.54e-21	2.10096	4.554	2.13189
AT1G29270	1.04e-08	4.57e-08	2.11354	1.97491	-0.422271
AT1G14220	2.22e-10	1.16e-09	2.11495	3.928	1.38181
AT3G44050	2.64e-22	3.52e-21	2.10564	2.3434	-0.0889674
AT5G01870	3.87e-17	3.54e-16	2.10473	7.28097	4.83443
AT2G32720	3.82e-27	7.08e-26	2.10323	4.24129	1.82405
AT1G75620	7.7e-07	2.75e-06	2.12918	1.25959	-1.28136
AT1G33612	1.78e-10	9.42e-10	2.11366	1.4347	-1.05696
AT3G04854	0.0102	0.02	2.1014	-0.0106027	-2.34853
AT5G41590	3.33e-07	1.24e-06	2.10231	2.91007	0.608681
AT2G04680	4.79e-11	2.67e-10	2.11537	1.73384	-0.776248
AT2G19060	1.14e-07	4.45e-07	2.11216	1.95034	-0.550567
[truncated: 3,913 more rows]

## Sheet: cs-R-M vs R-M Up
		DESeq values are shown
ID	P-value	FDR	Log2 Fold Change	cs-R-M	R-M
AT5G44120	9.73392e-07	8.64346e-06	14.0925	5.4614	-3.92884
AT1G68250	1.51164e-07	1.55587e-06	13.4863	5.57269	-3.92884
AT5G17090	2.60785e-26	1.83375e-24	12.5854	6.39844	-3.92884
AT1G57800	7.11199e-25	4.47449e-23	12.2683	6.0735	-3.92884
AT4G12495	6.08982e-23	3.34514e-21	11.8072	5.60159	-3.92884
AT3G02310	1.2324e-22	6.66742e-21	11.6383	5.45029	-3.92884
AT5G40420	6.66121e-06	5.09651e-05	11.5344	3.64058	-3.92884
AT4G28520	1.55352e-07	1.59567e-06	11.4223	4.5231	-3.82751
AT2G28490	3.84338e-05	0.000245935	11.3967	3.05393	-3.92884
AT4G12490	8.18217e-27	5.95354e-25	11.208	6.84545	-3.54484
AT2G30670	5.40002e-19	2.24061e-17	10.864	4.61473	-3.92884
AT1G66320	3.53474e-19	1.49826e-17	10.73	4.53253	-3.92884
AT3G13540	2.69508e-19	1.15649e-17	10.7053	4.51927	-3.92884
AT4G25140	4.36188e-05	0.000275393	10.6567	2.66692	-3.92884
AT4G00160	5.19039e-19	2.16077e-17	10.6476	4.45733	-3.92884
AT1G48130	2.47392e-05	0.000166095	10.4507	2.72831	-3.92884
AT2G25330	3.40147e-18	1.31163e-16	10.4303	4.23574	-3.92884
AT3G28230	4.36512e-18	1.6755e-16	10.3854	4.19342	-3.92884
AT3G22640	3.11138e-05	0.000203504	10.2557	2.56331	-3.92884
AT3G49770	3.86465e-17	1.3722e-15	10.0834	3.8958	-3.92884
AT3G21352	7.52189e-16	2.35733e-14	9.87081	3.63548	-3.92884
AT1G69120	5.60599e-16	1.78136e-14	9.82197	3.61144	-3.92884
AT3G58210	3.26899e-16	1.06851e-14	9.79956	3.61267	-3.92884
AT1G66290	6.70262e-16	2.11643e-14	9.7261	3.53286	-3.92884
AT4G16030	9.21201e-16	2.87266e-14	9.66155	3.47431	-3.92884
AT5G50470	9.84052e-16	3.06105e-14	9.65329	3.46674	-3.92884
AT5G51870	2.29372e-15	6.79802e-14	9.60971	3.40449	-3.92884
AT3G11160	2.32219e-15	6.87427e-14	9.60113	3.39823	-3.92884
AT1G26515	2.1593e-15	6.42237e-14	9.55762	3.36794	-3.92884
AT3G23290	3.8778e-15	1.11762e-13	9.52378	3.32412	-3.92884
AT2G45190	6.44963e-15	1.8212e-13	9.49688	3.28243	-3.92884
AT3G54940	8.92732e-06	6.63811e-05	9.45854	3.5484	-3.54484
AT3G44070	9.13603e-15	2.53137e-13	9.45753	3.23956	-3.92884
AT4G39753	7.93859e-15	2.21918e-13	9.36734	3.18076	-3.92884
AT3G17530	1.44819e-14	3.93441e-13	9.31549	3.12215	-3.92884
AT4G36700	0.00017343	0.000952311	9.29513	1.6022	-3.92884
AT1G08465	9.00445e-15	2.49766e-13	9.26905	4.04332	-3.87817
AT5G51860	8.61969e-14	2.1638e-12	9.15205	2.9346	-3.92884
AT3G46190	5.41513e-14	1.38428e-12	9.13955	2.94344	-3.92884
AT3G61340	2.92443e-14	7.71948e-13	9.10179	3.87703	-3.87817
AT3G45140	6.49117e-14	1.64262e-12	9.09782	2.90529	-3.92884
AT3G16590	8.63665e-14	2.16589e-12	9.05247	2.86379	-3.92884
AT5G40040	1.48687e-25	9.79658e-24	9.05116	5.28347	-3.34985
AT3G28510	2.26078e-13	5.37428e-12	8.98681	2.77924	-3.92884
AT2G45135	2.0034e-13	4.7988e-12	8.95372	2.76031	-3.92884
AT4G23990	2.81368e-13	6.65082e-12	8.93681	2.73483	-3.92884
AT3G29970	8.13566e-13	1.80574e-11	8.87523	2.64269	-3.92884
AT4G05490	6.50701e-13	1.46367e-11	8.87111	2.65239	-3.92884
AT1G65090	4.6325e-07	4.37015e-06	8.86796	2.91768	-3.87817
AT3G06095	9.85717e-13	2.1592e-11	8.84334	2.60989	-3.92884
AT1G12030	4.35646e-13	1.00147e-11	8.84204	2.64896	-3.92884
AT5G20240	1.37093e-40	2.512e-38	8.82297	5.81466	-2.96585
AT1G04560	1.78204e-08	2.1353e-07	8.78448	1.9881	-3.82751
AT2G22060	4.65178e-13	1.06397e-11	8.70416	3.47678	-3.87817
AT1G27860	1.17621e-12	2.54758e-11	8.68975	2.49719	-3.92884
AT2G28340	1.47461e-12	3.15847e-11	8.68355	2.48652	-3.92884
AT1G43005	1.81493e-12	3.85125e-11	8.62531	2.43349	-3.92884
AT1G03710	5.04813e-23	2.80361e-21	8.60913	4.83453	-3.34985
AT3G28500	5.07291e-16	1.62223e-14	8.60412	4.23739	-3.54484
AT4G13985	1.98745e-12	4.19605e-11	8.60407	2.41703	-3.92884
AT1G26380	3.03659e-11	5.53978e-10	8.4715	2.18811	-3.92884
AT2G18540	0.0061347	0.0216322	8.3628	1.04141	-3.87817
AT5G08070	2.81471e-11	5.14998e-10	8.33477	2.10763	-3.92884
AT5G21150	2.16258e-10	3.47773e-09	8.25878	1.93151	-3.92884
AT4G33720	1.61955e-07	1.65874e-06	8.25271	5.2243	-3.01652
AT1G52100	0	0	8.2234	7.66002	-0.486716
AT2G43620	4.66856e-28	3.80503e-26	8.21826	6.1042	-2.50772
AT3G26010	3.48043e-11	6.29173e-10	8.21812	2.02219	-3.92884
AT3G20395	7.92896e-11	1.35957e-09	8.15767	1.93913	-3.92884
AT4G18960	4.2134e-11	7.51722e-10	8.15586	1.97001	-3.92884
AT2G33070	3.97911e-09	5.29347e-08	8.14967	1.59665	-3.92884
AT1G62360	2.19803e-11	4.07212e-10	8.13376	2.9012	-3.87817
AT5G59310	3.41893e-11	6.19231e-10	8.10781	2.86161	-3.87817
AT1G11470	9.44637e-11	1.5947e-09	8.10209	1.89312	-3.92884
AT1G27461	0.00159068	0.00675755	8.07891	0.292045	-3.92884
AT4G28420	3.24701e-10	5.09754e-09	8.06127	1.7907	-3.92884
AT4G22390	4.16683e-11	7.44484e-10	8.03047	2.79784	-3.87817
AT5G52720	7.56991e-10	1.13179e-08	8.02409	2.56791	-3.87817
AT5G22470	0.00713667	0.0245615	7.99225	0.878064	-3.87817
AT2G03290	1.66533e-10	2.72698e-09	7.96798	1.77609	-3.92884
AT3G58450	0.0015066	0.0064364	7.92231	0.25212	-3.92884
AT3G13960	4.52282e-10	6.96542e-09	7.90204	1.67847	-3.92884
AT1G51300	5.63304e-10	8.54418e-09	7.89096	1.65344	-3.92884
AT3G11165	6.8134e-14	1.72243e-12	7.88268	3.54234	-3.82751
AT1G60570	4.77565e-10	7.32783e-09	7.87512	1.65979	-3.92884
AT3G49450	3.14981e-10	4.95424e-09	7.86574	1.67522	-3.92884
AT5G60910	4.97029e-10	7.61251e-09	7.86514	1.64869	-3.92884
AT1G64795	5.39322e-27	4.02934e-25	7.86318	4.76902	-3.16084
AT2G40220	7.6886e-10	1.14476e-08	7.85793	1.61923	-3.92884
AT1G32510	1.13816e-09	1.65823e-08	7.85194	1.58005	-3.92884
AT5G52710	1.05855e-08	1.31484e-07	7.83046	2.1685	-3.87817
AT4G26740	0.00152682	0.0065139	7.80538	0.147197	-3.92884
AT4G15690	1.43987e-08	1.75376e-07	7.73956	1.30508	-3.92884
AT1G24580	0.000565184	0.00273685	7.73756	0.458456	-3.92884
AT1G03880	2.94061e-07	2.88465e-06	7.69407	0.841369	-3.92884
AT4G12500	1.94528e-22	1.04566e-20	7.67676	6.41742	-1.01043
AT5G53820	2.28495e-09	3.17427e-08	7.64151	1.41713	-3.92884
AT3G51810	1.17343e-11	2.25893e-10	7.61451	3.0157	-3.4435
AT4G13960	4.08874e-09	5.4278e-08	7.60801	1.35817	-3.92884
AT1G79680	1.81862e-09	2.57233e-08	7.5892	1.40319	-3.92884
AT1G47540	0.00348182	0.0133727	7.56238	-0.275126	-3.92884
AT1G72570	8.27008e-09	1.04534e-07	7.54923	1.27683	-3.92884
AT5G52620	3.28823e-09	4.45223e-08	7.53103	1.33089	-3.92884
AT3G28330	4.66699e-09	6.14666e-08	7.52894	1.30736	-3.92884
AT2G30680	1.49262e-09	2.14478e-08	7.50101	2.24247	-3.87817
AT3G12910	7.10009e-09	9.03822e-08	7.46446	1.24054	-3.92884
AT1G48660	3.11902e-06	2.54128e-05	7.43932	0.222516	-3.92884
AT1G52800	1.88638e-09	2.66033e-08	7.40383	2.16935	-3.87817
AT5G66980	6.24787e-09	8.06377e-08	7.4033	1.21532	-3.92884
AT1G64160	7.68801e-07	6.92472e-06	7.37426	4.59926	-3.01652
AT3G10590	1.13107e-08	1.3973e-07	7.33968	1.13621	-3.92884
AT5G44940	1.11324e-08	1.37732e-07	7.3269	1.13053	-3.92884
AT5G50160	7.11446e-12	1.40404e-10	7.31125	2.96343	-3.82751
AT5G02455	2.21213e-08	2.6071e-07	7.30493	1.06953	-3.92884
AT1G51020	1.17235e-08	1.44404e-07	7.29908	1.11186	-3.92884
AT3G22860	5.82288e-12	1.16194e-10	7.29517	2.96073	-3.82751
AT5G24860	1.18273e-07	1.24122e-06	7.29166	0.898007	-3.92884
AT1G65050	1.65308e-08	1.99794e-07	7.28822	1.07905	-3.92884
AT1G71770	8.34458e-12	1.63908e-10	7.2595	2.92459	-3.54484
AT4G18900	1.68104e-08	2.02588e-07	7.25169	1.06071	-3.92884
AT1G47980	5.37877e-07	4.99716e-06	7.23757	1.38348	-3.87817
AT2G24720	3.28297e-07	3.19304e-06	7.21757	0.73729	-3.92884
AT2G43520	1.41052e-06	1.21678e-05	7.2087	0.505182	-3.92884
AT2G26400	2.64774e-08	3.08715e-07	7.18325	1.84105	-3.87817
AT4G36600	1.58226e-05	0.00011101	7.18061	2.84184	-2.96585
AT2G41470	3.49323e-08	3.98413e-07	7.14654	0.950047	-3.92884
AT1G22210	6.9565e-08	7.59917e-07	7.14293	0.892732	-3.92884
AT1G24260	2.33571e-08	2.74372e-07	7.12757	1.82606	-3.87817
AT5G24160	3.14573e-34	4.02894e-32	7.11024	4.73322	-2.4435
AT5G54740	0.01552	0.0469566	7.10592	0.0814148	-3.87817
AT4G05470	4.56656e-08	5.11358e-07	7.08367	0.895251	-3.92884
AT2G17850	1.95231e-08	2.3183e-07	7.0739	1.80682	-3.87817
AT2G40050	8.46294e-08	9.09829e-07	7.06622	0.832541	-3.92884
AT2G25700	7.82367e-08	8.49103e-07	7.05093	0.832541	-3.92884
AT3G21720	1.31539e-20	6.28957e-19	7.05021	9.83691	2.59222
AT2G46870	5.63824e-16	1.78934e-14	7.04725	3.30099	-3.49417
AT3G18330	8.86695e-08	9.49199e-07	6.99911	0.801505	-3.92884
AT2G21490	0.000941837	0.00429481	6.99226	1.90709	-3.34985
AT3G06100	2.24934e-08	2.64722e-07	6.98257	1.74786	-3.87817
AT5G23260	1.12887e-07	1.18917e-06	6.97315	0.763725	-3.92884
AT2G40350	1.16409e-07	1.22268e-06	6.95665	0.757575	-3.92884
AT1G67100	1.68119e-27	1.31473e-25	6.94195	4.17893	-3.11017
AT3G30260	2.1125e-07	2.12291e-06	6.92452	0.68553	-3.92884
AT1G67160	5.82893e-07	5.37362e-06	6.9154	0.566046	-3.92884
AT5G43120	1.47378e-07	1.51945e-06	6.9129	0.712543	-3.92884
AT5G10040	1.51718e-07	1.56025e-06	6.91234	0.709225	-3.92884
AT1G14440	9.10928e-07	8.11463e-06	6.90242	1.25083	-3.87817
AT1G24470	1.74207e-10	2.83969e-09	6.89911	2.53944	-3.82751
AT2G21930	2.61504e-07	2.5865e-06	6.89618	0.65624	-3.92884
AT4G19940	1.60214e-07	1.64157e-06	6.87719	0.68916	-3.92884
AT1G06360	2.05423e-05	0.000140281	6.86262	-0.182579	-3.92884
AT1G09500	2.5885e-06	2.13396e-05	6.85465	0.351225	-3.92884
AT3G06715	2.7739e-07	2.73286e-06	6.84468	0.623061	-3.92884
AT1G27990	2.1099e-05	0.00014377	6.84132	0.165588	-3.87817
AT5G05040	1.81841e-10	2.95836e-09	6.84129	2.50018	-3.82751
AT1G02070	3.57299e-07	3.44443e-06	6.83488	0.596802	-3.92884
AT5G58390	0.0129507	0.0404808	6.82488	-1.30125	-3.92884
AT2G21900	6.42629e-08	7.04758e-07	6.82242	1.57032	-3.87817
AT3G61970	7.30072e-15	2.05e-13	6.81642	3.06953	-3.34985
AT1G59790	1.01663e-07	1.07954e-06	6.78711	1.51764	-3.87817
AT3G26160	6.6673e-07	6.0928e-06	6.78296	0.506312	-3.92884
AT5G66970	3.40604e-07	3.29868e-06	6.77818	0.578221	-3.92884
AT1G26410	1.56819e-06	1.34218e-05	6.77186	0.401201	-3.92884
AT1G56150	3.47771e-07	3.3616e-06	6.76434	0.567911	-3.92884
AT1G68240	1.18485e-06	1.03708e-05	6.76106	0.434993	-3.92884
AT1G54860	3.38397e-05	0.000219333	6.73277	-0.298231	-3.92884
AT5G07510	4.67057e-07	4.39945e-06	6.7212	0.52158	-3.92884
AT3G28610	1.19899e-06	1.04799e-05	6.71003	0.41427	-3.92884
AT4G12890	8.65231e-07	7.73776e-06	6.70087	0.451394	-3.92884
AT4G01520	1.15166e-06	1.01084e-05	6.69564	0.41153	-3.92884
AT1G71890	5.48377e-07	5.09091e-06	6.69374	0.493956	-3.92884
AT4G03050	1.82204e-06	1.53795e-05	6.68648	0.353071	-3.92884
AT3G15280	5.53624e-06	4.30001e-05	6.66245	0.174387	-3.92884
AT4G02733	1.11052e-06	9.77811e-06	6.65456	0.403564	-3.92884
AT4G05475	7.67687e-07	6.91966e-06	6.65105	0.443505	-3.92884
AT3G30200	7.39086e-07	6.70035e-06	6.64453	0.443505	-3.92884
AT4G09600	9.72518e-06	7.16558e-05	6.61138	0.0607076	-3.92884
AT1G61130	1.53193e-06	1.31339e-05	6.58375	1.09349	-3.87817
AT4G16810	2.89158e-07	2.83877e-06	6.57976	1.31305	-3.87817
AT2G27535	2.0986e-06	1.74904e-05	6.55981	0.289728	-3.92884
AT5G65590	1.51439e-06	1.29924e-05	6.54694	0.327684	-3.92884
AT4G11580	1.28811e-06	1.12042e-05	6.54636	0.343571	-3.92884
AT2G05410	1.67297e-06	1.42361e-05	6.51844	0.308708	-3.92884
AT5G20740	4.45935e-08	5.00864e-07	6.51042	1.92252	-3.82751
AT2G32860	7.3993e-07	6.70095e-06	6.5101	1.16962	-3.87817
AT5G42800	1.5958e-06	1.36396e-05	6.5006	0.304221	-3.92884
AT4G16160	0.00065185	0.00310442	6.49965	0.9478	-3.49417
AT1G02770	4.32577e-21	2.1576e-19	6.49209	3.48462	-3.16084
AT5G25290	4.02061e-07	3.83908e-06	6.46316	1.22474	-3.87817
AT3G04290	0.000226137	0.0012055	6.44953	-0.935743	-3.92884
AT1G23070	3.71747e-05	0.000239159	6.44844	0.206739	-3.87817
AT5G62800	4.21543e-06	3.35723e-05	6.44084	0.171566	-3.92884
AT3G03670	6.19424e-06	4.77122e-05	6.4397	0.115207	-3.92884
AT3G10000	2.54989e-06	2.10351e-05	6.41866	0.222516	-3.92884
AT4G21020	1.13963e-05	8.25392e-05	6.4157	2.5417	-2.7202
AT2G37900	1.2104e-05	8.69626e-05	6.40453	-0.0143146	-3.92884
AT3G49020	1.40818e-05	9.97167e-05	6.40382	-0.0216568	-3.92884
AT1G67260	3.58884e-06	2.89123e-05	6.40321	0.1797	-3.92884
AT4G16545	3.12587e-06	2.54603e-05	6.40319	0.192192	-3.92884
AT1G32560	0.000177805	0.000972005	6.39635	2.17505	-2.77086
AT4G13577	2.09892e-13	5.01802e-12	6.39596	5.28703	-1.69673
AT5G44565	5.65522e-07	5.22692e-06	6.39377	1.1537	-3.87817
AT4G16560	4.34143e-06	3.44664e-05	6.38949	0.144361	-3.92884
AT4G22755	2.94511e-06	2.41054e-05	6.38831	0.195029	-3.92884
AT3G09160	9.94525e-06	7.31056e-05	6.37814	0.027529	-3.92884
AT4G12290	5.88983e-23	3.2495e-21	6.36125	3.92102	-2.58185
AT2G27880	4.70123e-06	3.70703e-05	6.34596	0.124031	-3.92884
AT2G32870	7.1754e-06	5.44675e-05	6.34358	0.0702306	-3.92884
AT1G59670	7.39952e-07	6.70095e-06	6.34336	1.10166	-3.87817
AT1G21250	0.000109416	0.000629246	6.34309	-0.524255	-3.92884
AT5G53660	0.000204425	0.00110217	6.34228	-0.850428	-3.92884
AT4G18990	4.29042e-06	3.41263e-05	6.32779	0.130236	-3.92884
AT2G32275	8.39335e-07	7.52494e-06	6.31814	1.08179	-3.87817
AT3G48300	2.61301e-05	0.000174732	6.31017	-0.147827	-3.92884
AT5G07060	6.76666e-06	5.16931e-05	6.30929	0.0660214	-3.92884
AT2G44220	9.85354e-12	1.9145e-10	6.30375	2.50012	-3.49417
AT1G54950	5.68613e-06	4.40688e-05	6.30051	0.0877197	-3.92884
AT1G13400	5.28412e-06	4.12845e-05	6.28749	0.0905737	-3.92884
AT5G03840	4.56835e-06	3.61309e-05	6.28622	3.72379	-2.94239
AT5G02930	6.37022e-06	4.89326e-05	6.2853	0.0670772	-3.92884
AT5G11320	3.31491e-05	0.000215201	6.2776	-0.198495	-3.92884
AT4G37810	1.15702e-06	1.01484e-05	6.26616	1.02394	-3.87817
AT4G24540	4.07037e-16	1.30998e-14	6.265	3.14575	-3.11017
AT5G62490	0.00302212	0.0118353	6.26084	1.54905	-3.21151
AT2G33880	1.96361e-05	0.000134716	6.25216	0.506312	-3.87817
AT2G44460	1.79325e-06	1.5162e-05	6.25188	0.968196	-3.87817
AT4G03298	6.60922e-06	5.0629e-05	6.24123	0.0458761	-3.92884
AT2G02660	9.82032e-06	7.22296e-05	6.24076	-0.00076734	-3.92884
AT5G50140	2.66795e-05	0.000177838	6.22476	-0.167458	-3.92884
AT2G28420	0.000255574	0.00134646	6.22277	-0.889909	-3.92884
AT3G04510	1.29238e-05	9.22448e-05	6.22238	-0.0466019	-3.92884
AT5G51800	8.00317e-06	6.00608e-05	6.21961	0.0167218	-3.92884
AT3G05260	6.94654e-05	0.000418878	6.21161	0.12278	-3.87817
AT2G21450	1.17202e-05	8.46413e-05	6.20548	-0.0355968	-3.92884
AT4G05975	1.02792e-05	7.52302e-05	6.20349	-0.0231387	-3.92884
AT3G48640	3.92434e-05	0.000250096	6.20306	-0.262056	-3.92884
AT2G22040	1.15701e-05	8.37016e-05	6.20098	-0.0355968	-3.92884
AT4G15700	7.12995e-05	0.000428702	6.19726	-0.404602	-3.92884
AT3G05450	8.93847e-06	6.64443e-05	6.1906	-0.00564956	-3.92884
AT3G25080	8.99317e-06	6.68114e-05	6.18677	-0.00810943	-3.92884
AT3G27410	4.07561e-05	0.000258685	6.18397	-0.253765	-3.92884
AT2G41260	0.000152241	0.000845326	6.17364	2.42961	-1.78441
AT1G72590	3.17579e-06	2.58502e-05	6.16988	0.865185	-3.87817
AT2G03040	1.48107e-05	0.000104436	6.16786	-0.0797804	-3.92884
AT2G39850	2.92091e-05	0.00019254	6.14814	-0.192125	-3.92884
AT3G23860	1.76084e-08	2.11292e-07	6.1395	1.80981	-3.82751
AT4G39750	1.70308e-05	0.000118476	6.12752	-0.110817	-3.92884
AT2G42560	0.00287855	0.0113331	6.12693	1.25224	-2.4435
AT3G16555	1.50342e-05	0.000105893	6.12587	-0.0972696	-3.92884
AT2G42610	0	0	6.12371	5.48537	-0.687908
AT1G49860	0	0	6.11932	7.46888	1.32204
AT5G09815	1.3611e-05	9.67102e-05	6.11696	-0.0831316	-3.92884
AT1G66300	7.73715e-05	0.000461304	6.10699	-0.398084	-3.92884
AT2G17845	1.64387e-05	0.000114787	6.09851	-0.115933	-3.92884
AT1G09080	3.01124e-20	1.38954e-18	6.0858	3.31765	-2.91518
AT1G69630	1.87743e-05	0.000129333	6.05862	-0.146455	-3.92884
AT5G15800	7.09428e-24	4.21011e-22	6.04781	3.52049	-2.77684
AT5G24205	1.99547e-05	0.000136603	6.03998	-0.157262	-3.92884
AT5G03790	3.91628e-05	0.000249709	6.02223	-0.263103	-3.92884
AT5G02030	1.18629e-32	1.39809e-30	6.01851	4.12809	-2.05353
AT1G30160	7.75414e-11	1.33232e-09	6.01139	2.22529	-3.49417
AT5G61890	0.000105933	0.000612447	6.00095	-0.47842	-3.92884
AT1G54020	4.63421e-06	3.65941e-05	6.00052	0.751769	-3.87817
AT4G11480	2.54032e-05	0.000170143	5.99773	-0.203097	-3.92884
AT1G13370	4.18812e-06	3.33866e-05	5.99414	0.756528	-3.87817
AT5G19880	8.17038e-32	9.11561e-30	5.98256	4.19999	-2.11774
AT2G28850	3.15519e-05	0.000205941	5.97867	-0.241589	-3.92884
AT5G42230	3.8948e-05	0.000248782	5.97262	-0.272626	-3.92884
AT4G00320	3.9074e-05	0.000249333	5.9698	-0.274768	-3.92884
AT3G17320	3.44403e-05	0.000223053	5.96612	-0.255137	-3.92884
AT3G24650	4.36974e-07	4.15191e-06	5.96505	1.61334	-3.34985
AT4G14730	4.46758e-05	0.000281359	5.96378	-0.305804	-3.92884
AT3G48770	4.26776e-11	7.59813e-10	5.96028	2.21108	-3.49417
AT5G63750	6.45522e-14	1.63517e-12	5.95795	2.61667	-3.29918
AT1G51010	2.98793e-05	0.0001963	5.95518	-0.237598	-3.92884
AT3G13280	5.38293e-05	0.000334143	5.95336	-0.333292	-3.92884
AT3G51600	0	0	5.9483	7.82001	1.83106
AT1G61800	0.000671839	0.00319054	5.94497	-0.958924	-3.87817
AT3G47030	0	0	5.94052	4.69768	-1.33619
AT3G59190	7.07707e-06	5.38514e-05	5.92251	0.661017	-3.87817
AT3G09380	0.000101969	0.000592256	5.91347	-0.476239	-3.92884
AT5G07180	0.000173444	0.000952311	5.89373	-0.13268	-3.87817
AT5G47600	0	0	5.88982	4.98831	-0.946219
AT5G46330	0	0	5.86702	5.33807	-0.580599
AT3G26790	6.44346e-05	0.000392598	5.86113	-0.379935	-3.92884
AT4G16000	4.27718e-07	4.07013e-06	5.85683	1.44585	-3.54484
AT5G47130	0.00016041	0.000887344	5.84679	-0.574923	-3.92884
AT1G77655	7.61004e-05	0.000454412	5.84597	-0.413114	-3.92884
AT2G43270	7.37347e-05	0.000441863	5.83495	-0.413114	-3.92884
AT1G01390	2.56749e-07	2.54047e-06	5.82665	1.45746	-3.54484
AT2G15327	6.0095e-05	0.000368572	5.82038	-0.375944	-3.92884
AT2G24692	6.5447e-05	0.000398283	5.81851	-0.390742	-3.92884
AT1G72100	3.76206e-05	0.00024147	5.8148	2.06602	-2.7202
AT5G60970	7.38703e-05	0.000442464	5.80928	-0.413114	-3.92884
AT1G66640	0.00030523	0.00157723	5.80323	-0.746447	-3.92884
AT3G57130	4.24487e-13	9.79403e-12	5.79186	2.4483	-3.29918
AT4G13570	9.91907e-05	0.000578193	5.79035	-0.469755	-3.92884
AT4G23600	0.000516747	0.00252913	5.78937	-0.908256	-3.92884
AT4G10265	1.11951e-05	8.11521e-05	5.7874	0.55585	-3.87817
AT5G07655	8.34615e-05	0.000493553	5.78535	-0.436577	-3.92884
AT3G50720	0.000116253	0.000665063	5.77927	-0.500792	-3.92884
AT5G06380	1.11823e-05	8.11165e-05	5.77774	0.550734	-3.87817
AT5G17100	0.000102821	0.000596236	5.77196	-0.477329	-3.92884
AT5G46130	8.76296e-05	0.000515651	5.76991	-0.448752	-3.92884
AT3G22235	7.81575e-05	0.000465588	5.75881	-0.432586	-3.92884
AT3G56350	1.3929e-06	1.20365e-05	5.75802	1.25086	-3.82751
AT1G64260	1.34473e-05	9.56824e-05	5.75569	0.51829	-3.87817
AT4G26460	9.97413e-05	0.000580526	5.74748	-0.477329	-3.92884
AT5G36100	0.000353147	0.00179455	5.74667	-0.76991	-3.92884
AT3G05950	0.000174019	0.000954902	5.74541	-0.58847	-3.92884
AT4G27550	2.8393e-05	0.000187665	5.73609	0.394041	-3.87817
AT4G15075	2.16924e-05	0.000147533	5.72798	0.438903	-3.87817
AT1G51030	0.000156087	0.000864764	5.71334	-0.565007	-3.92884
AT4G16460	9.78445e-05	0.000571207	5.71262	-0.47842	-3.92884
AT2G31470	2.81395e-07	2.76905e-06	5.70466	1.3749	-3.82751
AT1G51900	8.92842e-05	0.000525018	5.70104	0.130236	-3.87817
AT5G08141	0.000126556	0.000716685	5.69969	-0.529088	-3.92884
AT4G09960	3.68517e-07	3.54304e-06	5.69263	1.343	-3.82751
AT4G18170	1.92092e-23	1.09345e-21	5.67395	3.34248	-2.58185
AT1G51000	0.000397708	0.00199156	5.66954	-0.794577	-3.92884
AT4G15680	6.61079e-07	6.04777e-06	5.66416	1.28798	-3.82751
AT5G54000	0.000179879	0.000981846	5.66357	-0.598185	-3.92884
AT1G63055	1.03379e-06	9.15061e-06	5.65943	1.24375	-3.82751
AT2G37435	0.000167792	0.000925013	5.65367	-0.587098	-3.92884
AT5G28000	0.000156464	0.000866664	5.62123	-0.574923	-3.92884
AT5G46880	2.55101e-05	0.000170768	5.59806	0.37441	-3.87817
AT1G77120	0	0	5.59184	8.38245	2.71346
AT1G80130	0.012068	0.0381252	5.56621	-1.96973	-3.92884
AT5G39100	0.00107168	0.00481173	5.55521	-1.10324	-3.92884
AT5G50480	0.000208608	0.00112134	5.55169	-0.639138	-3.92884
AT5G38680	0.00110287	0.00493414	5.55117	-1.12791	-3.92884
AT2G34700	0.00630091	0.0221262	5.54131	-1.36728	-3.92884
AT4G39500	0.00752178	0.0256897	5.53575	-1.49127	-3.92884
AT5G14160	0.000457607	0.00226351	5.52991	-0.820578	-3.92884
AT4G24260	3.55833e-11	6.41241e-10	5.51567	2.13603	-3.4435
AT4G36570	0.000693935	0.00328521	5.51501	-0.935743	-3.92884
AT1G64255	0.00116713	0.00517642	5.50588	-1.13642	-3.92884
AT4G07165	0.000271674	0.00142169	5.5006	-0.695779	-3.92884
AT2G02120	4.58898e-16	1.46935e-14	5.49021	5.90505	0.236593
AT3G45180	0.000292533	0.00151853	5.48962	-0.713269	-3.92884
AT1G66980	7.72108e-06	5.81176e-05	5.48581	0.972655	-3.54484
AT3G29110	0.00196394	0.00812875	5.47927	-1.39808	-3.92884
AT4G29770	4.83954e-05	0.000303206	5.47217	0.236064	-3.87817
AT1G77950	0.000433657	0.00215823	5.46971	-0.800947	-3.92884
AT4G39130	0.00824774	0.0277883	5.46473	-1.48724	-3.92884
AT1G48800	0.00102854	0.00463876	5.46455	-1.07978	-3.92884
AT3G53720	1.55632e-06	1.33339e-05	5.45224	1.11681	-3.54484
AT3G49460	0.000341141	0.00174094	5.44665	-0.746447	-3.92884
AT1G55030	1.32507e-06	1.14899e-05	5.44408	1.11393	-3.82751
AT5G07500	0.000580663	0.00280207	5.43917	-0.877219	-3.92884
AT4G16008	2.0555e-17	7.43504e-16	5.43909	2.90006	-3.00286
AT1G27610	0.000377741	0.00190334	5.43626	-0.76991	-3.92884
AT2G43000	3.44098e-31	3.58418e-29	5.4357	3.89241	-1.77684
AT5G24770	0	0	5.43274	5.92319	0.156257
AT5G09570	2.04542e-06	1.70983e-05	5.43195	1.07023	-3.82751
AT1G60970	6.68058e-05	0.000404883	5.42902	0.174387	-3.87817
AT3G48280	9.48344e-14	2.36643e-12	5.42849	2.40866	-2.96585
AT1G32350	0.000935414	0.00426862	5.40281	-1.01557	-3.92884
AT3G24130	0.002229	0.00906295	5.39722	-1.41311	-3.92884
AT5G16460	0.00927025	0.030636	5.39014	-1.49942	-3.92884
AT3G29430	0	0	5.36785	4.72255	-0.687908
AT3G43190	0	0	5.3496	7.15005	1.76545
AT1G62262	4.69369e-08	5.24136e-07	5.33967	4.43661	-1.55839
AT3G55590	0.00107158	0.00481173	5.33855	-1.0466	-3.92884
AT4G18660	0.000680997	0.00323036	5.32384	-0.908256	-3.92884
AT3G51895	0.00334012	0.0128976	5.32198	-1.56961	-3.92884
AT1G69880	0	0	5.32154	5.22389	-0.515292
AT4G15210	0.000804121	0.00373397	5.30412	-0.9501	-3.92884
AT2G20800	3.20328e-15	9.32854e-14	5.30221	2.55549	-2.8275
AT1G75240	4.98891e-19	2.0838e-17	5.29836	3.59302	-1.58185
AT1G03720	0.00101721	0.00459264	5.28658	-1.01557	-3.92884
AT5G09640	2.42896e-08	2.84926e-07	5.28438	1.52267	-3.49417
AT4G17810	0.000144033	0.000805089	5.27759	4.15978e-05	-3.87817
AT5G66400	0.000102334	0.000593688	5.27528	4.80867	0.915435
AT5G44220	0.000885867	0.00406395	5.27129	-0.972471	-3.92884
AT2G41280	0.0137963	0.0425622	5.26271	-1.68223	-3.92884
AT1G68800	0.000789863	0.00367592	5.2593	-0.941435	-3.92884
AT5G61520	0.00201071	0.00829906	5.25284	-1.01557	-3.87817
AT2G24735	3.65757e-08	4.15269e-07	5.24627	1.49449	-3.34985
AT5G50130	1.48856e-18	5.92194e-17	5.24219	2.90142	-2.91518
AT4G28365	0.00240057	0.00968677	5.22038	-1.31661	-3.92884
AT4G17695	1.44679e-14	3.93441e-13	5.21836	2.46111	-2.8275
AT2G42000	0.0137305	0.0424062	5.2116	-1.62028	-3.92884
AT5G26090	0.000178001	0.000972863	5.20814	-0.0587771	-3.87817
AT2G04495	0.00188597	0.00785394	5.20782	-1.2031	-3.92884
AT3G61920	0.000169671	0.000933636	5.20672	-0.0506261	-3.87817
AT2G34320	0.00230269	0.00933534	5.19807	-1.29226	-3.92884
AT4G15670	0.00132308	0.00577419	5.1968	-1.07978	-3.92884
AT5G56810	0.00111836	0.0049963	5.19542	-1.02911	-3.92884
AT1G19550	3.36852e-10	5.28169e-09	5.19455	1.85303	-3.29918
AT5G40350	0.00145198	0.00624768	5.16723	-1.10324	-3.92884
AT4G21380	0.00225845	0.00917079	5.15858	-1.2524	-3.92884
AT3G28415	0.00175825	0.00738452	5.15599	-1.16746	-3.92884
AT5G56300	0.00145986	0.00627084	5.15509	-1.10324	-3.92884
AT5G53950	8.52108e-15	2.37408e-13	5.15297	2.60902	-2.96585
AT5G45990	2.79693e-05	0.000185352	5.15166	0.679075	-3.54484
AT1G52700	5.48809e-25	3.47898e-23	5.14355	3.50014	-1.91518
AT1G73190	0.00139917	0.00606203	5.14212	1.87334	-2.19187
AT5G07760	2.2449e-09	3.12466e-08	5.14175	1.78164	-3.21151
AT3G21351	0	0	5.13659	5.16283	-0.0150364
AT3G08350	0.00164937	0.00697625	5.13312	-1.13642	-3.92884
AT3G50180	0.0014933	0.00639045	5.1267	-1.10324	-3.92884
AT2G19910	2.52871e-05	0.000169456	5.12564	0.654533	-3.82751
AT1G74140	0.00165666	0.00700238	5.12496	-1.13642	-3.92884
AT5G06250	5.31373e-10	8.10392e-09	5.11824	1.77253	-3.4435
AT1G67860	0.000440456	0.00218859	5.11752	-0.290775	-3.87817
AT1G45100	0.00138757	0.0060211	5.11042	-1.07978	-3.92884
AT3G48310	0.0044427	0.0164564	5.10177	-1.54389	-3.92884
AT1G68480	0.00334649	0.0129202	5.08862	-1.39074	-3.92884
AT1G77160	0.000276882	0.00144533	5.08804	-0.17206	-3.87817
AT5G20630	1.38266e-07	1.4313e-06	5.08332	1.68202	-2.91518
AT1G26240	3.27663e-05	0.000212981	5.08011	0.631885	-3.54484
AT1G62420	1.08179e-07	1.1439e-06	5.06694	1.30736	-3.49417
AT4G16555	0.00344371	0.0132385	5.06567	-1.40554	-3.92884
AT2G04515	0.00573476	0.0204111	5.06105	-1.69578	-3.92884
AT2G18720	0.000347037	0.00176779	5.05684	-0.223242	-3.87817
AT5G06070	0.00376289	0.0142646	5.05601	-1.43658	-3.92884
AT4G15660	1.50197e-05	0.000105821	5.05533	0.694196	-3.82751
AT1G03020	0.00218442	0.0089062	5.0514	-1.21055	-3.92884
AT3G50160	0.00259661	0.0103563	5.04835	-1.27477	-3.92884
AT1G61700	0.00667808	0.0232317	5.04292	-1.76991	-3.92884
AT1G28500	0.0019291	0.00800964	5.04264	-1.16746	-3.92884
AT1G49220	0.00220024	0.00896196	5.04079	-1.21055	-3.92884
AT2G02000	8.94396e-26	5.97128e-24	5.03325	3.48341	-1.58185
AT2G33780	0.00595649	0.0211016	5.02974	-1.69578	-3.92884
AT1G54870	0.00166079	0.00701863	5.02872	1.79345	-1.08457
AT2G27990	2.51122e-05	0.000168374	5.02698	0.651101	-3.54484
AT3G29580	1.69372e-14	4.57668e-13	5.01754	2.47486	-2.7202
AT1G21320	2.16586e-08	2.55497e-07	5.01579	1.58814	-3.29918
AT4G08315	0.00245492	0.00987118	5.01543	-1.24159	-3.92884
AT1G66360	0.00432402	0.0160833	5.00806	-1.47842	-3.92884
AT4G33560	0	0	4.99416	5.59136	0.540258
AT1G19610	0.000771522	0.00360058	4.984	-0.436577	-3.87817
AT1G49330	0.00514414	0.0186555	4.97664	-1.54389	-3.92884
AT2G30660	3.74889e-05	0.000240933	4.97416	0.581851	-3.54484
AT3G12410	2.20268e-05	0.000149564	4.96837	0.620065	-3.82751
AT3G02480	5.62704e-05	0.000347749	4.96781	5.59337	1.79263
AT2G38905	0.007058	0.0243342	4.96417	-1.13045	-3.87817
AT4G18980	0.00280752	0.0110848	4.96263	-1.27477	-3.92884
AT3G05600	0.0126427	0.0396811	4.96008	-2.17206	-3.92884
AT3G13840	1.11725e-11	2.15742e-10	4.9569	2.31447	-2.63252
AT4G31620	0.00963356	0.0316326	4.92746	-1.91906	-3.92884
AT5G25230	3.22483e-09	4.37347e-08	4.92338	1.585	-3.4435
AT1G78500	0.0064585	0.0225899	4.91608	-1.63156	-3.92884
AT5G51480	0.000570066	0.00275729	4.90868	-0.35225	-3.87817
AT4G07255	0.00545022	0.0195537	4.90683	-1.52909	-3.92884
AT5G52690	0.000531268	0.00259217	4.90677	-0.334101	-3.87817
AT5G40620	0.000635796	0.00303935	4.89927	-0.379935	-3.87817
AT4G12170	3.86519e-16	1.24715e-14	4.89552	2.70396	-2.43753
AT1G29860	4.41214e-07	4.18586e-06	4.88188	1.12266	-3.49417
AT2G47780	1.54379e-10	2.53957e-09	4.87335	2.6551	-1.80787
AT5G53870	0.00460341	0.0169343	4.8698	-1.43658	-3.92884
AT3G19920	1.97833e-05	0.000135615	4.86607	0.655258	-3.11017
AT2G36970	5.3662e-11	9.43993e-10	4.86324	2.0637	-2.8275
AT4G12900	0.0150333	0.0457432	4.86021	-2.21055	-3.92884
AT3G19890	0.00434767	0.0161497	4.85623	-1.40554	-3.92884
AT1G08393	0.00377264	0.0142886	4.84882	-1.3489	-3.92884
AT2G20620	0.00377264	0.0142886	4.84882	-1.3489	-3.92884
AT5G56510	0.00377264	0.0142886	4.84882	-1.3489	-3.92884
AT3G44704	0.00626587	0.0220235	4.84697	-1.57492	-3.92884
AT5G03360	3.95742e-05	0.000251884	4.84176	0.494172	-3.82751
AT1G66860	0.00440626	0.0163422	4.84117	-1.40554	-3.92884
AT5G22150	0.00477697	0.0174881	4.83118	-1.43658	-3.92884
AT2G43510	0	0	4.82862	6.83852	1.9754
AT4G02690	0.00783897	0.0266209	4.82566	-1.68223	-3.92884
AT1G80865	0.00953546	0.0313638	4.81703	-1.82058	-3.92884
AT5G10180	0	0	4.8163	6.69642	1.77737
AT3G44790	9.06422e-07	8.07736e-06	4.81152	1.04024	-3.49417
AT1G48400	0.00732545	0.0251035	4.8029	-1.63156	-3.92884
AT1G01355	0.00570426	0.0203228	4.7998	-1.50079	-3.92884
AT2G16060	0	0	4.79575	7.55489	2.69848
AT2G29110	0.00077127	0.00360058	4.79525	-0.436577	-3.87817
AT3G60270	0.00574941	0.0204488	4.79188	-1.50079	-3.92884
AT1G48990	0.0112807	0.0360784	4.78803	-1.90826	-3.92884
AT3G49150	0.00565312	0.0201663	4.77751	-1.48724	-3.92884
AT5G12910	0.00504949	0.0183681	4.77502	-1.43658	-3.92884
AT2G26695	0.005085	0.018473	4.76711	-1.43658	-3.92884
AT5G46690	0.0142716	0.0437863	4.76627	-2.05741	-3.92884
AT1G19250	1.09679e-38	1.82336e-36	4.76245	4.60566	-0.25609
AT1G55600	0.00513377	0.0186206	4.75681	-1.43658	-3.92884
AT4G11650	0	0	4.75661	9.54283	4.76364
AT4G33930	5.33163e-05	0.000331205	4.75302	0.425077	-3.82751
AT5G52680	0.0153161	0.0464347	4.74951	-2.10324	-3.92884
AT3G05650	1.62813e-06	1.3878e-05	4.749	0.976861	-3.49417
AT4G01985	0.00015697	0.000869272	4.74851	0.243915	-3.82751
AT4G07940	4.25734e-10	6.5889e-09	4.74573	1.73088	-2.96585
AT3G47760	2.74891e-18	1.06655e-16	4.74419	2.74164	-2.24852
AT5G45090	3.86621e-09	5.14872e-08	4.74366	1.6895	-3.16084
AT2G46640	0.00795378	0.0269306	4.73351	-1.62559	-3.92884
AT3G49110	2.79557e-20	1.2924e-18	4.72583	3.18078	-1.77684
AT3G27710	0.000128607	0.000727124	4.71974	0.32471	-3.54484
AT2G44745	0.0115516	0.0367948	4.71905	-1.8673	-3.92884
AT1G33900	0.0104043	0.0337049	4.71775	-1.76991	-3.92884
AT2G02640	0.00207253	0.00851496	4.71127	-0.746447	-3.87817
AT3G60415	0.0137573	0.0424627	4.69191	-1.9649	-3.92884
AT3G26820	0.0001735	0.000952408	4.69052	0.284612	-3.54484
AT5G44567	0.00703389	0.0242644	4.68902	-1.54389	-3.92884
AT5G48710	0.00752828	0.0257083	4.68491	-1.57492	-3.92884
AT1G78360	2.29008e-16	7.58416e-15	4.67809	2.51764	-2.24852
AT3G58150	0.00681074	0.0235788	4.67799	-1.52425	-3.92884
AT4G00250	4.29648e-22	2.24697e-20	4.67128	3.46411	-1.27955
AT3G03341	0.00299561	0.011748	4.66448	0.787565	-2.47454
AT1G15840	0.000609959	0.00292377	4.66142	0.138185	-3.34985
AT1G31670	0.0143131	0.0438923	4.66094	-1.9649	-3.92884
AT5G64720	0.00169823	0.00715158	4.65635	-0.662601	-3.87817
AT4G05380	0.00833711	0.0280207	4.65584	-1.6081	-3.92884
AT3G01570	2.05815e-05	0.000140472	4.65561	3.98056	-0.0104344
AT4G18253	0.00780526	0.0265243	4.65161	-1.57492	-3.92884
AT4G09820	0.000390852	0.00196153	4.64257	0.111375	-3.54484
AT2G39820	0.00011798	0.000672948	4.63494	0.27307	-3.82751
AT1G26780	0.016215	0.0487714	4.63294	-2.01557	-3.92884
AT5G25980	0.0159879	0.0481805	4.6317	-2.01557	-3.92884
AT1G61710	0.0100453	0.032749	4.63115	-1.69578	-3.92884
AT5G05135	0.0100453	0.032749	4.63115	-1.69578	-3.92884
AT4G07045	0.0109415	0.0351929	4.6265	-1.73887	-3.92884
AT5G05125	0.0109415	0.0351929	4.6265	-1.73887	-3.92884
AT3G29410	8.55989e-15	2.38225e-13	4.61511	6.26406	1.32204
AT2G24510	0.0164928	0.0494714	4.61334	-2.02911	-3.92884
AT2G36550	0.0164928	0.0494714	4.61334	-2.02911	-3.92884
AT1G21860	6.61694e-11	1.15191e-09	4.61332	1.85491	-2.91518
AT2G18150	0	0	4.60477	6.65015	1.87327
AT2G41231	2.18392e-07	2.19292e-06	4.59536	1.22057	-3.16084
AT2G39240	0.00353278	0.0135333	4.59501	-0.941435	-3.87817
AT5G51465	0.0103073	0.0334511	4.59054	-1.68223	-3.92884
AT3G60780	0.000182186	0.000993408	4.58887	0.23009	-3.54484
AT4G29650	0.012065	0.0381252	4.58174	-1.76991	-3.92884
AT3G16120	0.0164883	0.0494714	4.57148	-2.21055	-3.87817
AT2G09665	0.0105963	0.0342252	4.56679	-1.68223	-3.92884
AT3G08810	0.0105963	0.0342252	4.56679	-1.68223	-3.92884
AT1G43800	0	0	4.56676	7.56702	2.91174
AT2G26130	0.0123115	0.0387916	4.56507	-1.76991	-3.92884
AT2G27220	0.00245691	0.00987761	4.56489	-0.782085	-3.87817
AT2G32179	7.63099e-10	1.13753e-08	4.56265	1.77849	-2.8275
AT2G32180	7.63099e-10	1.13753e-08	4.56265	1.77849	-2.8275
AT5G39471	0.000459447	0.00227172	4.56195	0.0466103	-3.54484
AT1G05880	0.00970184	0.0318193	4.55761	-1.63156	-3.92884
AT3G02885	1.31302e-42	2.61491e-40	4.55568	5.79826	1.13869
AT5G05340	1.07256e-15	3.31176e-14	4.55493	2.64961	-2.31273
AT2G36540	0.0107627	0.0346992	4.55301	-1.68223	-3.92884
AT2G41230	1.70275e-10	2.78102e-09	4.55062	1.78508	-2.77684
AT3G56710	1.18319e-27	9.36959e-26	4.54632	4.05128	-1.2386
AT3G44703	4.27887e-07	4.07019e-06	4.54622	1.20265	-3.21151
AT3G17520	0.00110725	0.0049502	4.53648	3.3234	0.141459
AT4G06080	0.0128038	0.0400865	4.53324	-1.76991	-3.92884
AT4G17980	0.000261536	0.00137437	4.52514	0.102314	-3.82751
AT4G32980	0.000542129	0.002641	4.52371	-0.0601492	-3.82751
AT3G25505	0.0137232	0.0423939	4.52366	-1.80309	-3.92884
AT4G37780	4.20258e-11	7.50337e-10	4.52131	1.94731	-2.58185
AT1G52400	1.96146e-21	1.00282e-19	4.51867	3.75911	-0.946219
AT1G03445	6.63422e-09	8.51426e-08	4.50538	1.4959	-2.96585
AT4G00180	1.40154e-09	2.022e-08	4.50483	1.72942	-3.11017
AT1G06757	0.000519932	0.00254224	4.50333	0.027529	-3.54484
AT3G54820	0	0	4.50001	5.60904	1.05478
AT5G01120	0.0148465	0.0452674	4.47992	-1.82058	-3.92884
AT1G66490	0.0138578	0.0426888	4.46689	-1.76991	-3.92884
AT3G12460	1.31541e-06	1.14298e-05	4.46179	1.13484	-3.21151
AT4G19810	6.2383e-41	1.15147e-38	4.45769	7.48982	2.8501
AT1G67865	0.0160924	0.0484607	4.45724	-1.85759	-3.92884
AT1G12130	2.05971e-07	2.07317e-06	4.45678	1.51276	-3.11017
AT4G31520	8.43831e-12	1.6549e-10	4.45502	1.92992	-2.7202
AT2G36780	6.65021e-05	0.000403237	4.45427	0.592047	-3.34985
AT5G40800	1.38112e-18	5.52953e-17	4.45364	2.99314	-1.7202
AT3G47480	6.85428e-13	1.53491e-11	4.44868	2.40539	-2.27955
AT3G55700	3.15003e-22	1.66474e-20	4.43184	3.09455	-1.45108
AT3G10116	0.0144642	0.0442743	4.43128	-1.76991	-3.92884
AT3G60090	3.93995e-07	3.77355e-06	4.42751	1.28895	-2.96585
AT2G20835	0.00044999	0.00222979	4.42425	0.0360407	-3.54484
AT2G35300	0.000599063	0.00288035	4.40805	3.96027	0.716423
AT5G42900	1.03703e-06	9.1729e-06	4.40432	3.60767	-0.34837
AT4G14104	0.0046174	0.0169832	4.38813	-0.983278	-3.87817
AT1G71280	0.000367535	0.00185884	4.38467	0.0178914	-3.82751
AT1G17810	9.404e-06	6.96368e-05	4.3688	1.29172	-1.91518
AT1G65500	3.89821e-10	6.05923e-09	4.36344	2.21961	-2.82751
AT5G01300	1.56788e-08	1.89984e-07	4.35918	2.13424	-2.24852
AT2G03020	8.22398e-07	7.381e-06	4.35464	1.01403	-3.16084
AT5G24130	0.000104331	0.000604437	4.35154	0.574197	-3.11017
AT3G60120	3.21216e-05	0.000209116	4.35101	0.530245	-3.49417
AT1G06853	0.003625	0.013819	4.35084	-0.877219	-3.87817
AT2G32830	1.91178e-05	0.000131422	4.34382	0.55585	-3.77684
AT1G27890	0.00567713	0.0202376	4.33211	-1.05741	-3.87817
AT5G11930	3.56425e-12	7.25657e-11	4.33174	2.15171	-2.43753
AT5G14650	4.54142e-23	2.52779e-21	4.32296	4.65347	0.127911
AT1G30920	0.000659696	0.00314	4.32117	-0.117995	-3.82751
AT3G29636	0.00669137	0.0232606	4.31943	-1.13642	-3.87817
AT3G53800	6.76906e-08	7.40409e-07	4.31832	1.65179	-2.7202
AT3G27660	3.84835e-05	0.00024619	4.31579	1.25194	-2.50772
AT4G05775	9.05358e-30	8.64153e-28	4.30548	3.72179	-0.807874
AT1G68765	9.08936e-08	9.70524e-07	4.30452	1.2676	-2.96585
AT5G46140	0.00442945	0.0164146	4.30422	-0.941435	-3.87817
AT3G22490	0.000314893	0.00162083	4.30198	0.0544329	-3.77684
AT5G16080	4.52978e-08	5.0832e-07	4.28701	1.46697	-2.77086
AT2G10553	0.000880094	0.00404189	4.28647	-0.115419	-3.54484
AT5G10220	0.00661558	0.0230526	4.28336	-1.12162	-3.87817
AT3G19700	0	0	4.27944	5.65558	1.37765
AT2G41905	7.99321e-09	1.01187e-07	4.27708	1.69752	-2.63252
AT3G09162	0.00588494	0.0208776	4.27611	-1.05741	-3.87817
AT4G27810	2.38104e-15	7.04019e-14	4.27597	2.3954	-1.94622
AT2G19590	0	0	4.27475	7.07555	2.77753
AT4G18970	0.000117163	0.000668897	4.27097	0.440684	-3.16084
AT2G35612	3.0863e-07	3.01343e-06	4.26033	1.21262	-2.96585
AT1G13710	8.83512e-08	9.46195e-07	4.2554	2.42461	-1.52521
AT2G09925	0.00594374	0.0210653	4.24347	-1.0466	-3.87817
AT3G15670	0.00113262	0.00504565	4.23663	4.17569	1.11925
AT3G07260	2.30333e-07	2.3036e-06	4.23615	1.21534	-3.16084
AT5G39890	0	0	4.22451	5.54612	1.1974
AT1G33100	3.99395e-29	3.5179e-27	4.22323	4.02767	-0.317767
AT3G20810	1.69957e-05	0.000118304	4.21506	4.7415	1.16468
AT3G12730	3.98067e-15	1.14464e-13	4.21203	2.80267	-1.95703
AT2G01610	1.41822e-07	1.46448e-06	4.21193	1.85868	-2.87817
AT5G62230	0.0113137	0.0361609	4.20913	-1.25789	-3.54484
AT1G63630	0.00577608	0.0205349	4.20787	-1.02911	-3.87817
AT1G52110	4.58734e-15	1.31157e-13	4.20448	2.33185	-1.91518
AT3G30340	0.0097062	0.0318295	4.1985	-1.28343	-3.87817
AT1G61750	1.12473e-15	3.45584e-14	4.19176	3.33418	-1.61289
AT5G03680	1.72186e-30	1.71523e-28	4.18544	3.76097	-0.538755
AT2G30750	7.34484e-25	4.60944e-23	4.18203	3.36133	-0.900385
AT1G27020	0	0	4.17482	7.66613	3.46082
AT4G29640	0.0117594	0.0372958	4.16737	-1.39808	-3.87817
AT5G11410	0.011674	0.0370716	4.16142	-1.39074	-3.87817
AT2G43530	8.96062e-39	1.50965e-36	4.15944	4.92202	0.592017
AT3G61250	0.0074148	0.0253796	4.15936	-0.888625	-3.54484
AT4G31370	0.00700099	0.0241708	4.15926	-1.09333	-3.87817
AT5G36907	6.70248e-10	1.0081e-08	4.1462	1.78312	-2.49417
AT5G26190	0.000184079	0.00100237	4.14575	0.32471	-3.34985
AT1G56250	1.48657e-08	1.80627e-07	4.14177	1.54504	-2.7202
AT1G30515	9.42667e-06	6.9784e-05	4.14019	0.767098	-3.29918
AT1G77210	0.000144279	0.000806288	4.13858	0.351225	-3.34985
AT1G03106	0.000138574	0.000777692	4.13833	3.33102	0.0590944
AT5G10120	0.0119138	0.0377141	4.12949	-1.26345	-3.34985
AT1G65370	0	0	4.12654	6.78624	2.62797
AT2G28860	0.00304519	0.0119071	4.12585	2.46334	-2.59402
AT5G24220	7.11704e-05	0.000428131	4.12438	0.319019	-3.77684
AT2G43535	0	0	4.11801	10.1347	5.94934
AT1G24575	3.53928e-19	1.49826e-17	4.11479	3.64637	-0.83254
AT4G11310	1.78652e-10	2.90837e-09	4.10477	1.76792	-2.66953
AT1G05065	4.8343e-09	6.35369e-08	4.10476	1.54191	-2.58185
AT4G11170	1.06918e-10	1.79289e-09	4.10183	1.76504	-2.4435
AT3G19710	0	0	4.09832	7.8634	3.73882
AT2G41360	0.00920435	0.0304503	4.08673	-1.20064	-3.87817
AT1G77790	0.0086892	0.0289867	4.08339	-1.16746	-3.87817
AT1G48325	0.00268531	0.0106694	4.08224	-0.529088	-3.82751
AT3G20978	6.64636e-16	2.10131e-14	4.07516	2.4419	-1.80787
AT3G28540	9.25313e-11	1.56418e-09	4.07275	1.9012	-2.58185
AT1G50050	1.51955e-10	2.50133e-09	4.06359	2.32595	-2.05353
AT3G27400	1.01196e-20	4.91359e-19	4.05666	3.60369	-0.927872
AT5G65080	1.4265e-32	1.67333e-30	4.05544	3.62787	-0.468566
AT3G25620	2.5929e-20	1.20536e-18	4.04709	2.87786	-1.2386
AT5G56840	1.23395e-06	1.07723e-05	4.04369	1.00534	-2.96585
AT2G42830	0.0160637	0.0483917	4.04205	-1.52425	-3.87817
AT5G24780	1.23098e-29	1.15735e-27	4.03499	7.42018	3.17879
AT5G43290	0.00201201	0.00830213	4.02529	-0.334101	-3.54484
AT4G24350	1.24077e-10	2.05998e-09	4.02424	3.21043	-0.946219
AT4G13420	1.01063e-27	8.07958e-26	4.02208	6.08487	2.00281
AT1G54930	0.0127301	0.0398807	4.01944	-1.3489	-3.87817
AT4G23720	0.000120399	0.000685967	4.01865	0.812075	-3.1042
AT1G77110	1.26061e-08	1.54744e-07	4.01219	1.63194	-2.52521
AT2G39330	0	4.2039e-45	4.01151	5.08315	0.933862
AT1G75945	2.13174e-13	5.08679e-12	4.00327	2.3573	-2.05353
AT4G11390	0.00014965	0.000832778	3.99839	0.220221	-3.49417
AT5G65410	3.60142e-07	3.46783e-06	3.99219	1.2182	-2.8275
AT3G53690	0.00015032	0.000835581	3.97514	0.406697	-3.29918
AT2G24740	0.000710224	0.00335001	3.97005	0.091744	-3.34985
AT3G45000	0.00278578	0.0110059	3.96505	-0.40554	-3.54484
AT4G13572	0.00248095	0.00995989	3.96246	-0.39211	-3.54484
AT1G33840	6.63743e-05	0.000402657	3.96221	0.500209	-3.16084
AT3G12500	0	0	3.95996	9.85283	5.85871
AT5G09876	0.000340031	0.00173598	3.95877	0.431051	-3.21151
AT4G15710	0.000235286	0.0012503	3.95351	0.14972	-3.49417
AT1G23130	0.0159948	0.0481956	3.93567	-1.43658	-3.87817
AT2G39310	0	0	3.92669	11.0182	6.99737
AT5G26690	0.000257881	0.001358	3.9136	0.0883928	-3.77684
AT5G19600	0	0	3.91142	5.04498	1.06858
AT3G62820	0.00343212	0.0132061	3.90883	-0.578947	-3.82751
AT2G20150	0.00036383	0.00184361	3.88904	0.645432	-3.1042
AT2G41940	0.0148837	0.0453662	3.88381	-1.36245	-3.87817
AT2G21260	8.52821e-23	4.67431e-21	3.88179	3.07388	-0.848625
AT1G08440	1.37764e-05	9.77471e-05	3.87801	0.807196	-3.16084
AT1G69920	1.57591e-10	2.58901e-09	3.86629	2.43988	-2.09537
AT2G17050	5.85139e-18	2.21884e-16	3.85991	3.02873	-1.18305
AT1G01190	1.12541e-33	1.41256e-31	3.85716	4.80539	0.872679
AT2G35820	0	0	3.85632	5.18712	1.25276
AT4G31615	0.000312754	0.00161246	3.8503	0.091744	-3.49417
AT1G66700	0.000157615	0.000872653	3.8428	3.7241	-1.15751
AT5G08000	0.00196031	0.0081204	3.84264	0.168729	-3.05353
AT3G54340	8.10544e-27	5.91485e-25	3.83873	3.31616	-0.556244
AT3G50310	0.00359447	0.0137193	3.83513	-0.47842	-3.54484
AT3G07785	4.31043e-14	1.11551e-12	3.83206	2.30187	-1.73374
AT1G12200	0	0	3.83205	7.39396	3.51079
AT1G70080	1.00866e-25	6.6985e-24	3.81944	3.38558	-0.500263
AT2G23010	0.000755217	0.003535	3.81587	-0.0670687	-3.49417
AT5G57380	3.84071e-05	0.000245827	3.80627	0.454074	-3.4435
AT3G47580	2.57069e-26	1.8178e-24	3.80593	3.50898	-0.445386
AT2G16385	1.50736e-28	1.27836e-26	3.8009	3.84909	-0.0585644
AT2G48090	3.00298e-42	5.84238e-40	3.80041	4.84549	0.997139
AT1G26420	4.02284e-18	1.54886e-16	3.79951	2.78638	-1.11774
AT3G12502	0	0	3.79914	7.9877	4.15157
AT2G07335	1.05756e-06	9.34459e-06	3.79302	1.00507	-2.91518
AT4G14165	4.87643e-05	0.000305269	3.77422	0.417504	-3.4435
AT5G52320	2.14475e-19	9.34715e-18	3.76389	3.72414	-0.2931
AT5G27890	0.00146256	0.00627815	3.75834	0.442056	-2.96585
AT3G03620	0.00144011	0.00621047	3.73351	0.0328428	-2.77086
AT3G15960	1.11837e-05	8.11165e-05	3.72283	0.70017	-3.24852
AT3G13590	7.18271e-10	1.07646e-08	3.7226	1.94199	-2.14121
AT1G60060	4.33521e-08	4.87139e-07	3.72246	1.36247	-2.4435
AT1G48070	1.62136e-06	1.38298e-05	3.69881	1.34817	-2.89172
AT3G09245	0.00827236	0.0278553	3.69269	-0.746447	-3.54484
AT4G29610	1.86548e-28	1.56619e-26	3.69179	3.70329	-0.0707397
AT5G52390	0.00193601	0.00803434	3.68687	0.0754408	-3.21151
AT3G63110	0	0	3.68623	5.58401	1.87098
AT1G47620	2.74379e-19	1.17538e-17	3.65948	2.78568	-0.915183
AT2G42540	0.00883038	0.029403	3.65614	-0.746447	-3.54484
AT2G20362	1.68783e-05	0.000117595	3.65413	1.02753	-2.58185
AT3G16540	0.00948741	0.0312262	3.64989	-0.795633	-3.54484
AT2G36800	0.000109393	0.000629246	3.64693	0.772236	-3.00286
AT5G55770	1.74792e-06	1.47986e-05	3.64313	1.30469	-2.63252
AT4G13820	0.000828759	0.00382855	3.64226	-0.115419	-3.49417
AT1G22990	1.63206e-27	1.2803e-25	3.63911	4.74484	1.10744
AT4G09920	0.00195926	0.0081204	3.63803	-0.292257	-3.49417
AT1G62560	1.86754e-14	5.03553e-13	3.63442	3.97262	-0.0535288
AT4G22690	1.4013e-45	2.34017e-43	3.63132	5.83699	2.11116
AT2G17055	0.00864796	0.0288837	3.62969	-0.755112	-3.54484
AT5G42510	1.80149e-05	0.000124614	3.62887	0.595574	-3.11017
AT1G12805	9.49435e-20	4.22583e-18	3.62755	3.03987	-0.769381
AT3G47050	8.40779e-45	1.73901e-42	3.62715	4.22481	0.55761
AT5G28650	1.41034e-13	3.45065e-12	3.62431	2.27857	-1.45108
AT4G01780	1.51307e-05	0.000106476	3.6234	0.604222	-3.11017
AT1G22600	0.00104948	0.00472218	3.62165	0.490543	-2.52521
AT5G24920	0.000319189	0.00164058	3.61689	1.24852	-2.87817
AT4G31330	1.96141e-30	1.93847e-28	3.61243	4.01956	0.382078
AT1G12570	0.00709697	0.0244484	3.59968	-0.788291	-3.82751
AT5G22545	0.0103792	0.0336367	3.59834	-0.972471	-3.82751
AT5G08090	0.0101561	0.0330372	3.58883	-0.811754	-3.54484
AT4G19840	8.53695e-38	1.33939e-35	3.5819	5.75291	2.07715
AT4G12480	1.31778e-26	9.39778e-25	3.57727	9.77397	6.23793
AT5G23010	1.00853e-36	1.49805e-34	3.57229	6.65803	3.04149
AT2G14210	2.0266e-18	7.94902e-17	3.57193	5.06201	1.33456
AT2G29120	6.81054e-09	8.71382e-08	3.56866	2.46903	-1.73237
AT4G16233	2.01302e-12	4.24646e-11	3.5662	2.31499	-1.4179
AT3G30725	2.54885e-09	3.50596e-08	3.56523	1.88052	-1.91518
AT2G46440	6.88191e-06	5.25255e-05	3.56054	0.790698	-2.91518
AT5G41470	0.00161021	0.00682674	3.55402	-0.333292	-3.77684
AT1G70390	3.84746e-06	3.08571e-05	3.54227	1.38772	-2.29918
AT4G15490	5.36184e-11	9.43887e-10	3.54169	2.27014	-1.80787
AT3G50770	1.19369e-06	1.04445e-05	3.53919	1.00407	-2.77684
AT3G23570	0	0	3.53714	7.16945	3.55806
AT1G22900	6.18343e-11	1.08094e-09	3.53684	2.02159	-1.77684
AT3G51171	0.000136733	0.000768737	3.53521	0.478741	-3.16084
AT1G68040	0.0122656	0.0386619	3.53499	-0.862421	-3.54484
AT1G56242	3.94454e-08	4.46036e-07	3.53218	1.85097	-2.05353
AT3G50470	9.90244e-19	4.00291e-17	3.51623	2.92529	-0.65473
AT2G46840	1.87807e-05	0.000129342	3.51506	0.699887	-2.91518
AT1G03170	2.29852e-06	1.90428e-05	3.51071	0.961019	-2.77684
AT4G10270	2.09145e-27	1.63049e-25	3.509	3.81499	0.16109
AT1G56240	9.09552e-10	1.33999e-08	3.50298	2.0401	-1.94622
AT5G37450	0.00134117	0.00584604	3.48551	-0.0670687	-3.16084
AT1G78370	8.32777e-38	1.31479e-35	3.47307	6.6444	3.08922
AT1G61840	0	0	3.46505	5.05824	1.57875
AT5G50940	0.0119969	0.03793	3.46483	-0.983278	-3.82751
AT4G05755	2.91392e-05	0.000192242	3.46216	0.956726	-2.19187
AT5G27765	0.0106197	0.0342876	3.4613	-0.921803	-3.82751
AT2G05045	0.00956189	0.0314466	3.45783	-0.867304	-3.82751
AT1G11300	1.36442e-28	1.16898e-26	3.45158	3.96682	0.401912
AT4G16230	4.80007e-25	3.06606e-23	3.44549	3.47255	-0.0810162
AT4G26260	1.08024e-05	7.87833e-05	3.44089	1.18575	-2.84105
AT1G35830	1.05499e-13	2.62213e-12	3.41698	2.57038	-0.957026
AT4G05430	0.00205615	0.00845739	3.40452	-0.380827	-3.77684
AT5G03390	5.92776e-10	8.97494e-09	3.40307	2.50631	-1.19187
AT1G06350	2.57433e-27	1.98841e-25	3.39945	3.81542	0.262594
AT5G22200	0.0157065	0.0474295	3.39792	-0.941435	-3.54484
AT4G00893	2.09428e-09	2.92721e-08	3.39777	1.74099	-1.7202
AT1G65150	1.18386e-23	6.87927e-22	3.39742	3.23464	-0.248516
AT3G59435	9.59939e-08	1.02237e-06	3.39681	1.57962	-1.89555
AT3G44350	0.0166469	0.0498554	3.39598	-0.972471	-3.54484
AT3G49620	8.05392e-05	0.000478414	3.39595	0.625379	-2.8275
AT1G49230	7.16811e-22	3.71779e-20	3.39157	3.06404	-0.379406
AT3G59440	1.54491e-07	1.58747e-06	3.39114	1.45902	-2.00286
AT4G00780	4.45342e-06	3.52774e-05	3.39045	0.846367	-2.58185
AT4G00220	5.83621e-12	1.16367e-10	3.38476	2.22865	-1.33619
AT3G54530	4.62079e-07	4.36238e-06	3.38333	1.47	-2.31273
AT5G00825	0.0159272	0.0480277	3.37883	-1.10324	-3.82751
AT1G25277	3.81215e-05	0.000244248	3.36523	0.624056	-2.77086
AT3G22142	0.00447824	0.0165709	3.36124	-0.220677	-2.00286
AT4G24420	8.8485e-10	1.30815e-08	3.35975	1.92252	-1.66953
AT5G07995	0.000424938	0.00211806	3.3587	0.164154	-3.11017
AT5G54400	1.38821e-18	5.54907e-17	3.35796	2.92521	-0.470549
AT3G05690	0	0	3.3529	6.30559	2.91476
AT1G66910	0.00342997	0.0132034	3.3407	-0.432586	-3.49417
AT4G19530	5.51993e-07	5.11883e-06	3.33524	1.16587	-2.33619
AT2G36695	0.00372855	0.0141493	3.33325	-0.454957	-3.49417
AT3G14880	0.000569562	0.00275539	3.33206	0.306363	-2.58185
AT3G14450	0.0067319	0.0233654	3.32841	-0.631564	-3.49417
AT4G21903	1.68156e-44	3.69242e-42	3.32235	5.04582	1.65552
AT2G21400	0.000774777	0.00361375	3.32112	-0.0624446	-3.4435
AT5G01900	0.000452738	0.00224208	3.318	0.270889	-3.16084
AT5G40590	0	0	3.31538	6.02129	2.66607
AT1G76420	3.35854e-09	4.52304e-08	3.31275	1.67043	-1.80787
AT5G19890	1.39684e-19	6.14095e-18	3.31008	4.87926	1.51889
AT1G78490	4.34545e-14	1.12342e-12	3.30238	2.76788	-0.677101
AT3G09390	4.57492e-10	7.04134e-09	3.29285	8.5767	5.41047
AT1G06160	2.70385e-09	3.70698e-08	3.286	2.65996	-1.02753
AT4G12485	9.17071e-06	6.80699e-05	3.28573	1.00407	-2.24852
AT1G77380	2.64708e-33	3.25734e-31	3.2789	5.06413	1.75137
AT5G04690	0.0054757	0.0196226	3.27811	-0.192125	-3.21151
AT5G64910	0.00129087	0.00565131	3.27204	0.0883928	-2.96585
AT2G33815	0.000291879	0.00151604	3.27051	0.248517	-2.96585
AT3G09110	0.00444034	0.0164501	3.26649	-0.487245	-3.49417
AT2G21040	0.00281769	0.0111197	3.26338	0.737072	-2.87817
AT4G22710	1.37732e-24	8.53702e-23	3.26126	4.34111	1.00339
AT5G38000	2.15507e-05	0.000146609	3.25984	5.0674	1.3439
AT5G64060	1.62974e-09	2.32055e-08	3.25587	2.28992	-1.40041
AT1G11210	3.51571e-19	1.49331e-17	3.25489	5.31078	2.05669
AT3G53040	0.00825645	0.0278054	3.2428	2.32632	0.262594
AT1G23730	1.62895e-13	3.9547e-12	3.23971	2.97511	-0.515292
AT3G19430	0	0	3.23926	6.68438	3.41722
AT5G38780	1.31399e-15	3.9982e-14	3.23793	2.71288	-0.65473
AT4G33810	1.6135e-10	2.64904e-09	3.23786	2.35151	-1.51638
AT2G28630	3.77008e-23	2.11723e-21	3.23432	5.14725	1.93806
AT3G28360	0.0059597	0.02111	3.23357	-0.587098	-3.49417
AT5G15120	1.50828e-31	1.63907e-29	3.23156	6.08311	2.71826
AT3G22125	0.00605373	0.0213797	3.23098	-0.220677	-1.89555
AT4G24430	1.62936e-14	4.41228e-13	3.22728	2.4163	-0.848625
AT2G40450	2.77682e-14	7.353e-13	3.22329	2.63438	-0.78441
AT1G71691	7.77144e-07	6.99485e-06	3.22267	1.21332	-2.33619
AT2G38920	4.84056e-08	5.38858e-07	3.20861	1.63084	-1.7202
AT4G39810	9.64309e-11	1.62354e-09	3.20826	1.87676	-1.36723
AT4G24340	0	0	3.20814	7.36069	4.07041
AT1G65481	4.54554e-09	5.99615e-08	3.20474	2.13307	-1.23372
AT1G49225	2.04406e-23	1.15828e-21	3.20351	3.19632	-0.043613
AT5G49630	4.49311e-27	3.3871e-25	3.19879	5.40744	2.12193
AT1G32780	0.000237884	0.00126303	3.19252	0.401815	-3.11017
AT1G21550	0.00920262	0.0304503	3.18885	-0.713268	-3.49417
AT2G44000	2.99162e-05	0.000196439	3.17904	1.25409	-2.7202
AT3G61280	1.5474e-17	5.66245e-16	3.17706	3.83011	0.502044
AT4G22467	8.71282e-18	3.26445e-16	3.1763	4.39466	1.11779
AT2G26740	1.21428e-20	5.83948e-19	3.17475	3.6896	0.507079
AT1G78750	0.0140088	0.0430855	3.17328	-0.633824	-3.34985
AT4G22470	9.98206e-18	3.72886e-16	3.17316	4.3913	1.11779
AT1G09890	3.90059e-14	1.01363e-12	3.1712	2.42602	-0.807874
AT2G32460	1.17166e-09	1.70506e-08	3.16722	1.74169	-1.47454
AT1G04880	0.000561503	0.0027211	3.16637	0.151935	-2.96585
AT5G00815	0.000320866	0.00164785	3.16559	0.290722	-2.91518
AT1G02220	1.73145e-23	9.87831e-22	3.16127	6.23252	2.95364
AT2G02010	5.08964e-09	6.65791e-08	3.15853	2.37164	-1.27955
AT5G44578	7.13368e-11	1.23161e-09	3.1565	2.50584	-0.712739
AT2G04050	0.00195959	0.0081204	3.1554	0.470912	-2.63252
AT4G09950	2.2455e-09	3.12466e-08	3.14978	3.28701	-0.0687967
AT1G14687	2.07959e-12	4.37218e-11	3.141	2.44101	-0.905267
AT3G54150	0	0	3.14049	4.9252	1.72552
AT1G01030	4.06747e-15	1.16826e-13	3.13379	2.8284	-0.445386
AT5G53880	5.71309e-42	1.08658e-39	3.12735	4.56177	1.38287
AT5G26000	2.89851e-07	2.84446e-06	3.12333	2.3045	-0.663554
AT4G04570	0.00297724	0.0116851	3.11193	-0.244941	-3.29918
AT2G20720	5.04829e-06	3.95775e-05	3.11087	1.0595	-2.33619
AT1G67760	7.60905e-43	1.53976e-40	3.10242	4.45477	1.2944
AT5G22270	1.19709e-08	1.47234e-07	3.10053	3.16321	-0.338077
AT3G63360	2.31378e-10	3.69079e-09	3.1005	2.73012	-0.725231
AT4G25020	1.38748e-17	5.12204e-16	3.09722	2.84654	-0.2931
AT1G15260	0.000117292	0.000669479	3.09475	0.579555	-2.63252
AT4G39590	3.14611e-05	0.000205401	3.09109	1.2884	-2.11774
AT4G22230	0	2.8026e-45	3.08345	5.96427	2.85151
AT5G53030	9.04405e-05	0.000531444	3.08152	0.697524	-2.66953
AT5G41765	1.16061e-15	3.56172e-14	3.07753	2.85367	-0.247266
AT3G10570	3.93713e-05	0.000250847	3.0752	0.722541	-2.58185
AT1G35625	2.86116e-07	2.8111e-06	3.07512	1.40238	-1.66953
AT3G45080	4.66632e-43	9.75598e-41	3.07401	5.43402	2.33977
AT3G47750	0.000809582	0.00375239	3.07273	0.0499004	-3.24852
AT5G66780	0.00535739	0.0192674	3.0653	2.60988	0.44929
AT1G47271	8.09269e-10	1.2035e-08	3.06203	2.53871	-0.528559
AT2G32670	1.83612e-05	0.000126661	3.05207	0.719563	-2.4435
AT5G56990	7.36975e-08	8.03661e-07	3.04805	1.60827	-1.66355
AT4G27450	0	0	3.04748	7.3639	4.25099
AT2G46950	0	0	3.04124	5.25754	2.17829
AT3G10120	1.07498e-27	8.56672e-26	3.03798	3.86172	0.756622
AT2G31980	0.00138479	0.00601113	3.03675	3.24621	0.809376
AT5G24640	0.00142529	0.00616001	3.03584	0.373574	-2.7202
AT4G18195	4.64128e-07	4.37678e-06	3.02685	1.26452	-1.89555
AT5G25370	4.15571e-13	9.61482e-12	3.0241	2.80642	-0.195226
AT1G62290	2.16748e-11	4.01847e-10	3.02318	4.56389	1.6864
AT5G24210	0.0116014	0.0369066	3.02179	-0.76991	-3.49417
AT1G54010	0	0	3.01993	8.48017	5.43408
AT1G70220	0.00473939	0.0173734	3.01794	-0.380827	-3.16084
AT5G60610	8.58897e-17	2.96574e-15	3.01553	2.81432	-0.247266
AT2G34540	0.00146786	0.00629981	3.01518	0.406697	-2.49417
AT5G58610	7.42708e-06	5.61741e-05	3.01285	1.05587	-1.91518
AT4G37290	2.70879e-05	0.000180272	3.01189	0.801505	-2.4435
AT1G77525	3.27333e-06	2.6558e-05	3.01099	0.997865	-2.14121
AT2G14620	7.10967e-11	1.22916e-09	3.01087	2.23194	-0.807874
AT4G36105	7.28937e-05	0.000437554	3.00721	0.63107	-2.58185
AT2G33810	0.00029075	0.00151112	3.00197	0.248517	-2.91518
AT5G41300	1.64431e-07	1.68272e-06	3.00181	2.20636	-1.48672
AT2G25215	0.0148927	0.0453867	3.00139	-0.702699	-3.29918
AT1G08090	2.50318e-07	2.48467e-06	2.99911	2.68159	-0.414349
AT3G55515	1.00694e-11	1.95492e-10	2.99808	2.55369	-0.61691
AT1G14120	5.36743e-18	2.05081e-16	2.99807	7.17641	3.99132
AT5G46260	2.80375e-18	1.08615e-16	2.99656	3.97135	0.777015
AT2G28700	8.52935e-11	1.45457e-09	2.99307	2.40937	-0.589423
AT5G52670	9.46775e-07	8.41902e-06	2.9894	2.02124	-1.23372
AT2G45130	0.00167669	0.00708075	2.98762	-0.0499531	-2.96585
AT1G17600	0.00219427	0.00893909	2.98753	-0.143995	-3.24852
AT5G45320	0.000805061	0.00373696	2.98472	0.336195	-2.63252
AT1G66800	4.491e-17	1.58117e-15	2.98116	6.86327	3.67127
AT2G20825	1.3339e-06	1.15625e-05	2.9779	1.22584	-1.9794
AT1G26770	7.82391e-19	3.20397e-17	2.97321	4.22689	1.22305
AT1G77880	1.48304e-09	2.13322e-08	2.97121	2.20531	-1.04361
AT1G75260	1.17026e-08	1.44218e-07	2.9705	2.03051	-1.02124
AT3G28150	3.48134e-11	6.29173e-10	2.96969	2.21182	-0.895552
AT5G59990	4.68993e-10	7.20952e-09	2.96928	2.06725	-0.922756
AT2G27300	0.00348992	0.0133977	2.96497	-0.390742	-3.4435
AT2G02700	0.000360376	0.00182684	2.96257	0.226066	-2.91518
AT1G60110	6.09904e-17	2.12645e-15	2.9541	3.93886	0.866249
AT4G19925	0.0100722	0.0328324	2.95072	-0.53643	-3.29918
AT3G56060	2.02347e-42	3.99854e-40	2.94457	4.65613	1.6738
AT3G21000	0.000265421	0.00139361	2.94419	0.588791	-2.49417
AT1G67105	7.30511e-24	4.325e-22	2.94147	4.72664	1.80546
AT4G36110	3.83421e-14	9.9741e-13	2.94095	2.59841	-0.400409
AT4G34950	1.82452e-21	9.34712e-20	2.93893	4.11904	1.04161
AT1G71140	9.2055e-10	1.35455e-08	2.91774	2.64173	-0.205422
AT2G38860	7.88681e-26	5.27953e-24	2.91493	9.10332	6.0807
AT2G47520	7.91353e-11	1.35785e-09	2.91458	2.55549	-0.589423
AT1G24020	1.33376e-07	1.38582e-06	2.91189	1.95062	-1.56705
AT2G46455	5.83366e-05	0.000358927	2.90868	0.574931	-2.38686
AT2G23030	1.11674e-23	6.5194e-22	2.90671	6.6556	3.60114
AT1G71450	0.00217507	0.0088767	2.90626	-0.192125	-3.11017
AT4G17030	3.76309e-25	2.40982e-23	2.90416	6.0089	3.12947
AT3G55130	0.00107235	0.00481386	2.90352	0.470912	-2.63252
AT4G16220	1.07743e-10	1.80432e-09	2.90153	2.56396	-0.374092
AT3G60920	8.22237e-06	6.15954e-05	2.90114	1.08268	-1.80787
AT5G38565	0.000195227	0.00105643	2.90028	0.369374	-2.58185
AT3G26830	8.86636e-23	4.83852e-21	2.89854	3.89093	0.949799
AT1G13130	3.31106e-15	9.62009e-14	2.89179	2.69564	-0.264755
AT4G15990	6.00886e-11	1.05262e-09	2.88742	2.30062	-0.663554
AT4G11880	2.19818e-36	3.20819e-34	2.88735	4.15889	1.23413
AT1G02700	0.000991831	0.00449097	2.88421	1.00793	-1.19187
AT4G11040	0.0132772	0.0412727	2.8833	-0.877219	-3.77684
AT5G49140	2.36209e-08	2.77341e-07	2.88262	1.9806	-1.11774
AT5G15780	0.000349269	0.00177808	2.87564	1.55115	-0.623693
AT1G12010	6.42043e-27	4.75434e-25	2.8687	6.67293	3.72289
AT5G47000	2.97271e-08	3.43098e-07	2.86751	3.38068	0.171006
AT1G19670	0.000111047	0.0006379	2.86337	0.531183	-2.4435
AT3G48840	0.00942748	0.0310738	2.85998	-0.496801	-3.29918
AT4G18450	6.90393e-05	0.000416809	2.85317	1.08417	-2.16084
AT1G80160	1.14485e-06	1.00522e-05	2.85071	1.52106	-1.31273
AT3G50610	0.00603655	0.021325	2.84643	-0.529088	-3.4435
AT1G55700	8.29285e-09	1.04769e-07	2.84425	1.91246	-1.09537
AT5G41763	1.73471e-08	2.08356e-07	2.84394	1.60194	-1.2931
AT2G27385	0.00101554	0.00458593	2.84203	1.31305	-1.76938
AT1G77700	1.47948e-13	3.60927e-12	2.84178	2.7478	-0.153896
AT4G10350	3.07582e-15	8.98862e-14	2.84129	3.2525	0.254742
AT4G24660	1.56058e-18	6.19863e-17	2.84049	3.23508	0.337928
AT3G50460	2.24113e-07	2.24857e-06	2.83839	2.44806	-0.858541
AT1G68050	1.04258e-10	1.74946e-09	2.83739	3.67617	0.949903
AT5G54960	1.12104e-44	2.36679e-42	2.82734	6.86263	3.99581
AT4G15280	1.32429e-12	2.85599e-11	2.81615	2.84716	-0.102946
AT2G36690	0.000116371	0.00066559	2.81595	6.22685	2.97879
AT4G36430	3.56342e-34	4.54074e-32	2.80933	7.14061	4.2825
AT5G45220	3.49904e-42	6.75712e-40	2.80512	5.12259	2.2522
AT5G61280	1.05129e-07	1.114e-06	2.80465	1.84123	-1.14121
AT1G16905	1.06689e-15	3.30123e-14	2.80134	3.42015	0.590926
AT1G29660	6.27945e-07	5.76777e-06	2.80049	3.58269	0.277922
AT3G46110	4.39742e-06	3.48559e-05	2.80032	1.79371	-1.64606
AT3G06490	2.79954e-06	2.29889e-05	2.79954	1.84332	-1.34837
AT3G47180	8.89622e-07	7.94174e-06	2.79879	1.6895	-1.38686
AT2G02620	8.02137e-13	1.78353e-11	2.79872	2.51751	-0.367231
AT5G09470	0.00150247	0.00642093	2.79326	-0.0155654	-2.91518
AT1G44890	1.80963e-07	1.83915e-06	2.79159	1.6942	-1.29036
AT1G02920	6.79175e-35	9.06879e-33	2.79048	7.53105	4.66364
AT1G75600	0.0123618	0.0389309	2.78134	-0.593303	-3.29918
AT3G55970	0.00202588	0.00834931	2.7811	0.599598	-1.80787
AT2G40080	0.000103873	0.000601924	2.77921	5.60013	3.12522
AT2G43570	3.55229e-41	6.60547e-39	2.77442	6.68408	3.87778
AT3G49120	0	1.4013e-45	2.77288	9.99658	7.17716
AT1G19530	9.55783e-15	2.64532e-13	2.76966	6.77136	3.89304
AT5G20420	4.46935e-07	4.23374e-06	2.76269	1.76401	-1.05353
AT2G02061	0.0128415	0.0401845	2.76087	-0.608101	-3.29918
AT3G16650	3.57555e-15	1.03526e-13	2.76063	2.77569	-0.0212416
AT3G28650	3.63452e-24	2.20913e-22	2.75877	3.51788	0.715412
AT2G24700	8.73158e-13	1.9244e-11	2.75783	2.85232	-0.00644355
AT2G36710	5.93558e-05	0.000364751	2.74956	0.889183	-2.17439
AT4G14060	4.55611e-12	9.17914e-11	2.7428	4.94715	2.02723
AT5G22580	2.88814e-08	3.3426e-07	2.74144	3.67043	1.06635
AT3G13730	0	0	2.73755	5.5324	2.76215
AT4G25860	3.0408e-07	2.97132e-06	2.73457	2.17665	-0.886029
AT4G15393	3.80879e-17	1.35428e-15	2.73366	6.75103	3.84018
AT2G42170	0.000492345	0.00242008	2.73289	1.27318	-1.52521
AT5G36960	2.26849e-05	0.000153576	2.73037	0.957389	-1.91518
AT5G46330	0.000149613	0.000832758	2.72974	1.07957	-2.33619
AT3G18250	6.01633e-09	7.797e-08	2.7275	2.44666	-0.425076
AT1G68880	1.02402e-14	2.81247e-13	2.72542	5.20159	2.46844
AT1G07680	0.0150011	0.0456672	2.72421	-0.695779	-3.16084
AT1G33030	6.20588e-06	4.77872e-05	2.72211	1.17333	-1.64606
AT1G02930	1.39324e-28	1.18961e-26	2.72188	6.76314	3.98775
AT2G40750	1.67804e-14	4.5392e-13	2.72078	2.74905	-0.0338975
AT1G67110	3.83309e-12	7.76611e-11	2.72011	5.41858	2.49655
AT3G08860	1.63524e-20	7.80409e-19	2.71863	4.18259	1.38098
AT5G23840	1.72762e-37	2.62964e-35	2.71556	6.29675	3.52799
AT5G56860	0.00019896	0.00107478	2.71104	0.712818	-2.00286
AT3G03190	4.56065e-14	1.17663e-12	2.70475	3.79365	1.01412
AT1G72900	0	0	2.70463	5.86541	3.13704
AT3G01970	1.34408e-39	2.39294e-37	2.70379	5.24136	2.50727
AT5G48690	1.48129e-09	2.13215e-08	2.70186	1.9526	-0.807874
AT3G22120	2.5876e-22	1.37912e-20	2.69937	5.56359	2.875
AT3G22121	2.5876e-22	1.37912e-20	2.69937	5.56359	2.875
AT1G52890	4.4802e-05	0.000282083	2.6992	0.985685	-1.80787
AT5G08960	1.21204e-11	2.32792e-10	2.69516	2.26834	-0.459742
AT4G00390	8.40948e-20	3.7697e-18	2.69451	4.11865	1.34636
AT5G02380	0	0	2.69419	10.2814	7.56795
AT2G37700	1.9156e-20	9.0731e-19	2.69276	3.53534	0.782623
AT1G25460	3.71363e-08	4.21253e-07	2.68915	1.75128	-1.07574
AT1G64170	1.42356e-05	0.000100664	2.68875	5.93059	3.06262
AT1G73040	1.9395e-07	1.95767e-06	2.68681	1.98477	-0.78441
AT3G03200	4.02284e-16	1.29635e-14	2.68576	4.02311	1.31859
AT4G35970	3.02803e-17	1.0859e-15	2.67948	3.29979	0.605565
AT5G04680	2.09326e-09	2.92721e-08	2.67627	1.92141	-0.78441
AT3G04720	3.32944e-40	6.01289e-38	2.67439	9.7978	7.08772
AT5G02510	0.00907975	0.0301135	2.67196	-0.413114	-2.96585
AT3G16410	0	0	2.6707	9.10019	6.38257
AT3G61700	3.70627e-05	0.000238499	2.67	1.67105	-1.20542
AT5G60760	2.17305e-31	2.32128e-29	2.66871	6.14822	3.47895
AT5G60100	4.58763e-09	6.04531e-08	2.66385	3.75638	1.24268
AT5G52330	2.23306e-13	5.31342e-12	2.66112	4.48636	1.86114
AT1G04620	1.27134e-10	2.10657e-09	2.65795	2.31085	-0.372064
AT3G07420	1.77922e-25	1.16616e-23	2.6535	4.91147	2.21885
AT1G01380	8.69856e-08	9.32764e-07	2.65276	2.07502	-0.677101
AT3G03270	0	0	2.65172	7.38368	4.67859
AT1G22710	1.15958e-23	6.7538e-22	2.64953	5.73211	2.98431
AT1G31320	5.88692e-38	9.4127e-36	2.64888	4.72911	2.03004
AT1G15772	0.00413901	0.0154961	2.64707	-0.0957876	-2.77086
AT5G66670	3.37913e-07	3.27388e-06	2.64616	1.96431	-0.900385
AT5G21960	0.000688215	0.00326029	2.64554	2.22651	-1.18788
AT5G42830	2.34758e-31	2.49709e-29	2.64524	5.50749	2.85022
AT2G34390	1.51262e-10	2.49155e-09	2.64328	2.11646	-0.562218
AT3G58940	1.27553e-29	1.19477e-27	2.64264	4.11587	1.43295
AT5G39850	3.33255e-39	5.76945e-37	2.63888	5.739	3.04551
AT2G31110	8.15596e-39	1.38337e-36	2.6365	5.59559	2.90993
AT1G73810	1.90786e-20	9.06484e-19	2.63627	3.6847	0.974298
AT5G05060	0	0	2.63467	6.06042	3.39116
AT5G41290	2.35697e-07	2.35537e-06	2.62897	1.55418	-1.19187
AT4G26270	1.38944e-38	2.27968e-36	2.62893	4.4581	1.79672
AT4G33820	0.00678748	0.023521	2.62787	0.0332202	-2.91518
AT4G13495	2.12481e-20	1.00073e-18	2.62447	6.20798	3.45323
AT3G15800	1.24956e-08	1.53462e-07	2.61807	2.2156	-0.372064
AT5G39330	0.00743362	0.0254371	2.61278	-0.0884455	-2.63252
AT2G45350	0.0148841	0.0453662	2.6064	-0.763936	-3.4435
AT2G43660	1.00247e-07	1.06496e-06	2.60617	1.59317	-1.04361
AT4G24110	3.59798e-29	3.19152e-27	2.60547	5.59065	2.95047
AT3G23630	1.22236e-05	8.77715e-05	2.60457	2.87713	-0.443504
AT2G16890	6.58679e-12	1.30298e-10	2.60381	5.27085	2.56586
AT3G21790	1.1226e-08	1.38753e-07	2.59809	2.26778	-0.343768
AT4G18250	3.19462e-16	1.04556e-14	2.59761	3.67698	1.01791
AT1G56430	1.76013e-12	3.74763e-11	2.59551	2.92735	0.322899
AT4G12870	7.9259e-12	1.55806e-10	2.59273	3.30624	0.715412
AT3G20470	1.38644e-41	2.59741e-39	2.59195	7.83701	5.20115
AT1G14600	5.99595e-11	1.05109e-09	2.59182	2.56274	-0.0845653
AT4G23670	7.69082e-19	3.15462e-17	2.59124	11.2156	8.50806
AT5G22530	3.60223e-05	0.0002323	2.59107	0.912525	-1.70056
AT4G16260	1.09817e-30	1.1027e-28	2.58837	9.38578	6.80577
AT2G40330	1.73461e-10	2.82937e-09	2.5878	5.40609	2.62938
AT4G14450	4.65548e-06	3.67389e-05	2.58764	1.32499	-1.50772
AT1G04660	0.000127804	0.000723068	2.58475	2.34844	0.157066
AT2G34490	1.00999e-09	1.47749e-08	2.58206	5.62264	2.75321
AT1G27030	0	0	2.57975	8.01126	5.39176
AT2G17780	0.00377437	0.0142928	2.57937	0.396085	-2.29918
AT1G47960	7.43691e-24	4.39267e-22	2.57705	4.07885	1.47705
AT4G38530	7.70628e-08	8.37724e-07	2.573	2.2166	-0.354575
AT1G10800	4.84936e-06	3.81729e-05	2.57296	1.14053	-1.45491
AT1G63350	6.0787e-14	1.54447e-12	2.56994	3.0237	0.406745
AT1G60360	8.64967e-06	6.44885e-05	2.56883	1.64225	-1.09537
AT5G48980	0.000527619	0.00257581	2.56488	0.375892	-2.24852
AT3G62210	8.17921e-17	2.83204e-15	2.56465	3.36651	0.761246
AT4G28490	1.11663e-27	8.87051e-26	2.56446	4.02892	1.42696
AT5G28490	9.33212e-12	1.81882e-10	2.56376	2.94559	0.276453
AT4G33980	3.71982e-14	9.69665e-13	2.56222	3.44667	0.868709
AT5G62165	2.75894e-12	5.69553e-11	2.56197	3.92347	1.1915
AT5G09500	5.5788e-07	5.1677e-06	2.55964	1.47176	-1.19187
AT2G38340	0.0117582	0.0372958	2.55902	-0.269077	-2.8275
AT2G40390	3.14416e-13	7.37643e-12	2.55816	2.86233	0.244744
AT1G18773	6.96575e-07	6.34474e-06	2.55582	1.76141	-0.858541
AT5G51310	3.4575e-17	1.23286e-15	2.55485	3.24164	0.647567
AT3G22410	1.109e-05	8.05764e-05	2.54612	2.14839	-0.900385
AT4G24040	2.49819e-11	4.60104e-10	2.54347	2.33646	-0.233718
AT3G05858	9.71642e-09	1.2153e-07	2.54287	2.01766	-0.65473
AT1G30210	3.48191e-23	1.95979e-21	2.54223	3.86397	1.29054
AT1G10990	6.51604e-43	1.34009e-40	2.54185	4.85685	2.27647
AT5G49620	1.88129e-08	2.24032e-07	2.54034	2.034	-0.543357
AT3G23450	1.06163e-22	5.76841e-21	2.5385	5.76783	3.14735
AT5G52270	0.00844788	0.0283209	2.53188	-0.0231387	-2.91518
AT5G60250	1.26344e-09	1.83225e-08	2.52856	2.55359	-0.0279236
AT4G14780	2.61758e-20	1.21459e-18	2.52567	4.82675	2.20521
AT3G22740	3.61559e-15	1.04565e-13	2.52322	3.66647	1.04161
AT5G11530	0	0	2.521	7.11265	4.55839
AT1G78815	1.94663e-15	5.8036e-14	2.51615	3.1704	0.587415
AT2G46630	5.50533e-17	1.92748e-15	2.51309	5.02074	2.53066
AT1G59730	1.90721e-10	3.09281e-09	2.51097	2.96256	0.428603
AT1G48470	6.18579e-05	0.000378183	2.50653	1.62006	-0.849717
AT2G16050	1.19512e-10	1.9921e-09	2.50538	2.4759	-0.112053
AT3G22550	9.5917e-28	7.69267e-26	2.50036	5.39926	2.82323
AT5G61070	0.00566715	0.0202131	2.50031	-0.0466018	-2.63252
AT2G33750	0.0112891	0.0361005	2.49436	-0.0474932	-2.96585
AT2G02455	2.17603e-05	0.000147914	2.49184	1.27592	-1.33022
AT3G05620	4.91486e-07	4.59679e-06	2.49109	1.53306	-0.979398
AT2G27140	1.12038e-12	2.43506e-11	2.49094	3.97867	1.48959
AT4G24250	1.15095e-07	1.2099e-06	2.49048	1.62181	-0.915183
AT3G53310	0.00910485	0.0301728	2.49018	-0.292257	-2.77086
AT2G24010	0.014053	0.0431744	2.48855	-0.407423	-2.77086
AT5G05320	9.11501e-24	5.35864e-22	2.48616	4.47113	1.91843
AT2G08470	1.86469e-11	3.49324e-10	2.48466	3.57289	0.972521
AT5G53990	1.40857e-27	1.10845e-25	2.48038	6.49937	3.96248
AT2G46530	2.11373e-18	8.27785e-17	2.47842	3.65382	1.11574
AT3G07650	5.08281e-11	8.97915e-10	2.47614	4.60275	2.1438
AT4G13770	2.41698e-28	2.00243e-26	2.47309	6.23586	3.7552
AT3G49130	2.1007e-08	2.48393e-07	2.47303	2.62763	0.0721278
AT1G46480	3.11888e-14	8.18966e-13	2.47294	2.93913	0.439731
AT5G06465	0.003372	0.0130026	2.47209	0.00406587	-2.38686
AT5G47850	0.00174777	0.00734296	2.47176	1.43179	-1.88603
AT5G59845	1.38995e-06	1.20193e-05	2.47159	1.7743	-0.858541
AT3G23410	3.90395e-26	2.67762e-24	2.47101	5.36692	2.87308
AT4G23260	1.29092e-07	1.34633e-06	2.46974	2.57447	-0.139956
AT4G13575	2.78546e-06	2.28807e-05	2.46907	1.30193	-1.20542
AT2G23600	0	0	2.46676	5.85312	3.35047
AT3G26125	9.63419e-05	0.000563615	2.46579	1.01886	-1.36723
AT1G66440	6.24341e-13	1.4069e-11	2.46363	3.37774	0.775602
AT2G32100	1.48561e-15	4.48775e-14	2.46289	3.22999	0.679695
AT3G07540	1.02519e-30	1.03771e-28	2.46241	4.70263	2.17997
AT4G13560	5.74121e-05	0.000353933	2.46176	1.11521	-1.58185
AT2G46770	0.00413735	0.0154922	2.46129	0.130236	-2.52521
AT2G05440	0	0	2.45845	11.3476	8.85163
AT2G42200	0.00669847	0.0232736	2.45773	-0.103243	-2.63252
AT5G56250	0	0	2.45769	7.05708	4.56631
AT5G26920	3.96018e-15	1.14005e-13	2.45035	3.77185	1.20556
AT2G13900	0.000154988	0.000859396	2.4478	1.37241	-1.02124
AT5G20830	0	0	2.44732	7.38092	4.9012
AT5G41280	3.23967e-06	2.63019e-05	2.44676	1.51322	-1.09537
AT4G15975	8.57729e-07	7.68162e-06	2.44669	1.85899	-0.589423
AT2G34530	5.69328e-07	5.25822e-06	2.44289	1.72476	-0.78441
AT1G31290	0.000164636	0.000909522	2.43985	1.10166	-1.47454
AT1G50060	1.94709e-20	9.18754e-19	2.438	6.01256	3.50648
AT3G27220	1.85903e-31	2.00288e-29	2.43729	6.00875	3.50381
AT2G29320	3.57362e-09	4.79468e-08	2.43697	4.04292	1.42791
AT4G22950	0.000213433	0.00114458	2.43671	0.993737	-1.80787
AT3G10680	1.10642e-07	1.16798e-06	2.43645	2.36024	-0.0051206
AT4G08535	3.13294e-05	0.000204648	2.43611	1.94633	-0.571934
AT5G56720	1.77647e-07	1.80765e-06	2.4332	2.10195	-0.445386
AT5G45080	5.76067e-13	1.30279e-11	2.4277	3.86045	1.26575
AT4G37970	2.17364e-18	8.4992e-17	2.42632	3.68823	1.17101
AT5G11620	7.65369e-06	5.76795e-05	2.42221	1.69984	-0.876691
AT2G02060	1.41117e-06	1.21692e-05	2.4179	1.75084	-0.769381
AT5G01870	1.05979e-38	1.7736e-36	2.4165	7.72618	5.26922
AT1G72800	6.95186e-11	1.20437e-09	2.41347	2.88246	0.436578
AT1G54575	4.32029e-15	1.23804e-13	2.41262	3.9875	1.56024
AT1G71380	1.20995e-13	2.98951e-12	2.41052	3.71114	1.19643
AT1G28610	0.000364146	0.00184446	2.41052	1.29072	-1.66953
AT1G56120	4.18453e-19	1.76545e-17	2.40867	3.74012	1.27556
AT5G27060	1.75678e-06	1.48687e-05	2.40641	1.63389	-0.83891
AT2G37640	7.7706e-17	2.698e-15	2.40517	4.37816	1.89659
AT1G15790	2.87037e-15	8.42747e-14	2.40393	3.32334	0.839501
AT1G25275	1.32076e-18	5.31333e-17	2.40371	7.43881	4.93178
AT5G48060	2.08534e-12	4.3806e-11	2.40338	3.08981	0.666428
AT3G57670	1.48055e-06	1.27271e-05	2.40218	2.42643	-0.312731
AT2G05510	1.30061e-38	2.14797e-36	2.39342	8.32015	5.90006
AT1G20700	1.51174e-11	2.85118e-10	2.39331	2.86753	0.410577
AT5G17700	4.02458e-13	9.33725e-12	2.38647	4.50076	2.04944
AT5G06585	6.39583e-06	4.90992e-05	2.38482	1.29774	-1.17439
AT1G62710	1.06601e-12	2.32292e-11	2.38022	5.29236	2.86625
AT1G69970	1.24822e-06	1.08836e-05	2.37803	1.77852	-0.556244
AT1G10770	0.000965573	0.00438791	2.3763	0.690844	-1.7202
AT5G42146	1.43236e-14	3.89983e-13	2.37568	3.05757	0.646595
AT1G59740	1.24195e-14	3.39247e-13	2.37328	5.63643	3.24832
AT4G16240	8.39622e-08	9.03431e-07	2.37264	1.97789	-0.454428
AT1G63870	0.00524476	0.0189411	2.37183	-0.157262	-2.7202
AT4G30650	3.14625e-27	2.40794e-25	2.36314	6.38233	3.98928
AT1G65800	0.0165632	0.0496341	2.36082	0.037725	-2.55839
AT3G17380	2.95965e-07	2.90085e-06	2.35674	2.09994	-0.431446
AT1G47400	0.00896399	0.0298004	2.35625	0.310195	-2.06708
AT3G13610	4.25154e-42	8.14622e-40	2.35548	7.94276	5.53078
AT2G02930	1.21215e-34	1.59312e-32	2.35536	4.51238	2.11574
AT1G68238	5.2458e-18	2.0074e-16	2.35503	4.00947	1.61449
AT4G29740	1.87384e-07	1.89597e-06	2.35301	4.81494	2.14423
AT4G24150	0.00241769	0.00975119	2.35221	0.444709	-1.9794
AT3G63320	0.0143476	0.0439766	2.35021	-0.413114	-3.11017
AT3G18570	0.0164229	0.0493257	2.34833	-0.433581	-2.7202
AT3G52530	6.54706e-05	0.00039833	2.34811	1.07648	-1.4179
AT1G34460	2.47538e-09	3.41238e-08	2.34449	3.1524	0.66978
AT3G47250	9.68316e-11	1.6292e-09	2.34256	2.8572	0.471441
AT4G20235	1.01653e-15	3.15815e-14	2.33953	3.32695	0.910399
AT3G15650	5.02176e-09	6.57596e-08	2.33914	3.60796	1.24665
AT2G18480	0.000165412	0.000913206	2.33443	1.01594	-1.38686
AT4G14040	2.48774e-39	4.36712e-37	2.3335	5.23545	2.85352
AT5G11540	1.47928e-37	2.27819e-35	2.32921	4.87869	2.49835
AT5G06720	6.76493e-10	1.01689e-08	2.32895	3.45127	1.10744
AT2G23630	5.24383e-14	1.34322e-12	2.32862	5.11407	2.67058
AT4G27440	2.42422e-13	5.75735e-12	2.32734	3.91011	1.52585
AT5G16453	0.0104697	0.0338821	2.327	-0.448752	-2.77684
AT1G33280	2.3735e-14	6.34525e-13	2.32698	3.46964	1.08996
AT4G25110	5.64142e-27	4.18984e-25	2.32357	4.94493	2.58806
AT3G21360	0.000140042	0.000785056	2.32343	3.22977	1.33035
AT3G18080	3.83504e-10	5.96845e-09	2.32174	4.62473	2.2714
AT1G72360	1.16863e-25	7.74038e-24	2.31749	5.27974	2.93441
AT1G77870	0.00343145	0.0132055	2.31631	0.639322	-2.33619
AT1G05760	3.85752e-09	5.13987e-08	2.31286	2.773	0.49322
AT2G47190	0.000222166	0.00118686	2.31159	1.21456	-1.24852
AT3G54450	6.44272e-05	0.000392598	2.31056	1.21034	-1.3214
AT1G05770	0.000453239	0.00224411	2.30955	1.04274	-1.33022
AT4G15270	3.26325e-11	5.92746e-10	2.30902	3.52896	1.21438
AT5G20870	5.26512e-07	4.89883e-06	2.30812	1.84952	-0.525208
AT1G65860	0.000115541	0.000661442	2.30804	1.52991	-1.17439
AT1G21130	1.15047e-14	3.14943e-13	2.30274	5.63989	3.38434
AT5G66350	5.91492e-19	2.4502e-17	2.30217	3.7693	1.40514
AT4G32340	3.34826e-06	2.71079e-05	2.30103	1.99022	-0.399551
AT4G36220	0.00268743	0.0106761	2.30029	5.98157	3.18763
AT5G23820	4.2582e-36	6.10821e-34	2.29788	8.4692	6.12417
AT4G01600	1.22348e-05	8.78267e-05	2.29521	1.70941	-0.625061
AT4G38340	2.67239e-11	4.9003e-10	2.29154	2.99912	0.635765
AT5G04700	0.000252156	0.00133065	2.29116	1.05058	-1.31273
AT4G36280	6.26126e-05	0.000382424	2.28949	1.27318	-1.24852
AT1G53708	1.29631e-08	1.58738e-07	2.28845	2.55283	0.206924
AT3G50010	7.49931e-32	8.40425e-30	2.28811	4.56646	2.24814
AT5G65140	9.24786e-20	4.13709e-18	2.28773	4.49063	2.16079
AT3G52180	5.48577e-07	5.09091e-06	2.28743	3.55995	1.2029
AT3G20710	2.03407e-11	3.78792e-10	2.28636	2.56976	0.223045
AT3G21210	0.00361916	0.0138007	2.28593	0.0867084	-2.4435
AT3G27480	5.51535e-09	7.17367e-08	2.28568	2.40918	0.0504294
AT3G11402	4.00782e-07	3.82978e-06	2.285	2.67438	0.123887
AT1G18670	6.53567e-27	4.82544e-25	2.28254	5.84282	3.49158
AT1G14890	1.18141e-26	8.44928e-25	2.28249	4.98167	2.66825
AT1G07933	1.81096e-08	2.16479e-07	2.28193	2.51686	0.179437
AT5G58784	1.54744e-09	2.21467e-08	2.27871	2.94219	0.585651
AT2G19920	0.00140415	0.00608184	2.27515	0.499208	-1.66953
AT5G16900	2.77082e-33	3.39297e-31	2.27407	4.83402	2.52301
AT1G12600	4.12649e-05	0.000261452	2.27402	1.09024	-1.24852
AT3G09520	5.52475e-10	8.39515e-09	2.26913	3.17562	0.850456
AT2G21780	0.00457886	0.0168612	2.26789	0.834684	-1.94622
AT5G53830	1.07197e-06	9.46526e-06	2.26493	3.14363	0.842069
AT5G08380	2.11022e-27	1.64002e-25	2.26375	5.15141	2.87176
AT1G78820	3.31976e-06	2.69086e-05	2.26314	2.41145	0.119246
AT1G73600	9.38556e-12	1.82782e-10	2.26257	5.19067	2.87058
AT5G14200	1.60591e-26	1.14202e-24	2.26124	7.4682	5.19482
AT2G40100	9.09593e-10	1.33999e-08	2.26093	2.87367	0.581266
AT3G18260	6.64258e-06	5.08535e-05	2.25939	2.03326	-0.191875
AT1G08980	1.45634e-35	2.03103e-33	2.25715	4.76035	2.4624
AT5G04890	2.81779e-13	6.65429e-12	2.25669	4.31654	2.06773
AT5G02790	0	0	2.25523	6.43539	4.14099
AT2G02540	0.000286619	0.00149181	2.25442	0.624056	-1.66953
AT4G20050	3.57491e-05	0.000230756	2.25346	1.57472	-0.83891
AT3G58350	5.64557e-05	0.000348551	2.24767	1.90967	-0.30704
AT3G18280	0	0	2.24352	8.27547	6.00122
AT1G17590	1.59772e-23	9.13612e-22	2.24334	4.59123	2.27393
AT1G51035	3.24557e-05	0.000211126	2.24232	1.44552	-0.900385
AT2G21660	1.02759e-15	3.18857e-14	2.24229	11.1848	8.99461
AT1G05397	0.000228214	0.00121503	2.24216	0.895251	-1.58185
AT3G26770	0	0	2.23944	6.4335	4.15705
AT1G08290	3.40773e-21	1.71431e-19	2.23837	3.95048	1.66615
AT5G02600	4.1171e-14	1.06879e-12	2.23544	3.59154	1.28726
AT5G27093	1.96057e-08	2.32701e-07	2.23537	2.26776	0.020602
AT2G20570	5.71485e-06	4.42778e-05	2.23079	1.9984	-0.486716
AT3G02610	4.35054e-17	1.53603e-15	2.22999	4.03196	1.78262
AT1G05370	4.34081e-06	3.44664e-05	2.22909	1.69719	-0.525208
AT1G16410	0.000463591	0.00228815	2.22887	1.40561	-1.14121
AT1G21520	2.03673e-10	3.28798e-09	2.22804	2.58416	0.294603
AT3G48390	3.32197e-07	3.22597e-06	2.22302	2.12328	-0.0845653
AT5G64700	1.16545e-06	1.02152e-05	2.22184	3.40342	0.891178
AT1G15540	0.00615378	0.0216944	2.22146	0.0135889	-2.47454
AT1G58370	1.62542e-28	1.37383e-26	2.21896	4.98689	2.74913
AT2G43100	1.80413e-18	7.08748e-17	2.21888	5.72318	3.47415
AT1G15330	0.000177556	0.000971065	2.21594	2.9355	1.01057
AT5G63090	1.5604e-10	2.56521e-09	2.21541	2.55081	0.252759
AT4G08780	1.09685e-31	1.20764e-29	2.21129	5.50272	3.23164
AT4G09900	0.00357592	0.0136589	2.20896	0.189338	-2.24852
AT5G24600	3.11169e-14	8.17933e-13	2.20794	3.37609	1.16056
AT2G40340	0.000451875	0.00223869	2.20725	1.88217	-0.376946
AT5G23000	1.54949e-09	2.21634e-08	2.20694	3.23518	0.891938
AT4G36850	1.00217e-08	1.25224e-07	2.20364	2.44631	0.110422
AT3G47220	4.40229e-31	4.56656e-29	2.20017	5.23394	2.97507
AT1G13920	6.28605e-10	9.4774e-09	2.19987	3.06382	0.823732
AT4G30140	0	8.40779e-45	2.19943	7.82298	5.58666
AT3G62070	7.45226e-12	1.46725e-10	2.19904	2.99285	0.698934
AT5G23020	1.29832e-14	3.54259e-13	2.19782	7.92607	5.77865
AT1G77530	0.0120679	0.0381252	2.19626	5.15877	2.33194
AT2G31160	1.00127e-08	1.25174e-07	2.19498	3.13617	0.828824
AT2G04090	1.30347e-16	4.43295e-15	2.19463	4.97522	2.66825
AT1G55775	0.00200151	0.00826515	2.19427	1.15319	-1.27424
AT4G15300	4.80872e-10	7.36956e-09	2.19324	3.19326	0.895432
AT3G47600	3.19411e-14	8.3697e-13	2.19202	3.93476	1.66841
AT1G50950	3.75893e-05	0.000241331	2.19147	1.27524	-0.922756
AT1G02952	2.69356e-07	2.65997e-06	2.19031	2.74243	0.597708
AT4G25760	0.000156037	0.000864679	2.1891	2.22877	-0.350687
AT2G31230	1.07725e-12	2.34336e-11	2.18899	3.56518	1.29755
AT2G25890	0.00320988	0.0124483	2.18801	1.63958	0.0257625
AT5G57350	2.79708e-27	2.14725e-25	2.18784	5.95831	3.72661
AT5G64990	0.00180881	0.00757282	2.18498	0.28338	-1.91518
AT1G05700	0	1.27518e-43	2.18465	5.71092	3.48773
AT1G01670	1.06801e-06	9.43361e-06	2.18461	1.88829	-0.47454
AT3G26220	3.3851e-06	2.73852e-05	2.18422	1.55585	-0.705397
AT4G35180	0.000343504	0.00175157	2.18282	1.01886	-1.36723
AT5G17760	3.52527e-29	3.14929e-27	2.17926	5.9147	3.71527
AT3G49830	0.000673703	0.00319757	2.17619	1.22252	-1.20542
AT3G46810	1.47201e-15	4.45741e-14	2.17545	3.76166	1.53724
AT1G63295	1.20162e-13	2.97185e-12	2.17388	3.07914	0.881421
AT1G11570	0.000423792	0.0021129	2.17321	0.851692	-1.31273
AT1G17020	1.01406e-17	3.78245e-16	2.17303	4.95081	2.76952
AT5G43870	2.70066e-21	1.36959e-19	2.17045	3.99552	1.76919
AT5G05420	0.00283207	0.0111694	2.16881	0.161851	-2.11017
AT5G37793	0.000476556	0.00234661	2.16847	0.63389	-1.58185
AT1G63310	1.30287e-09	1.88724e-08	2.16594	3.51758	1.30343
AT5G14920	1.09368e-20	5.30011e-19	2.15928	5.71415	3.51189
AT1G68460	0.000460152	0.00227475	2.15771	0.953398	-1.33022
AT2G32550	0.000724375	0.00340819	2.1576	1.09706	-0.959767
AT2G15680	2.29579e-05	0.000155131	2.15616	1.60789	-0.525208
AT1G68230	4.68949e-09	6.17306e-08	2.15427	3.30225	1.20032
AT3G42180	7.65463e-27	5.61854e-25	2.15333	4.89339	2.70061
AT5G01660	4.37057e-10	6.7475e-09	2.13565	2.6288	0.462103
AT1G02950	2.96038e-08	3.42055e-07	2.13297	3.10149	0.999762
AT1G61760	1.11751e-05	8.11007e-05	2.13244	1.61839	-0.550931
AT5G59320	2.15346e-25	1.39686e-23	2.13077	6.27088	4.09758
AT4G27400	2.48297e-19	1.07141e-17	2.13061	4.63914	2.49347
AT5G43330	0	0	2.12891	6.32175	4.16295
AT2G40470	8.66923e-14	2.17189e-12	2.12695	3.3809	1.17589
AT2G31790	4.45383e-15	1.27485e-13	2.12353	5.5231	3.33662
AT1G70500	2.66506e-11	4.89042e-10	2.12098	3.07617	0.905878
AT1G29830	2.12625e-11	3.94788e-10	2.11775	2.80127	0.651197
AT5G20710	5.28841e-09	6.89278e-08	2.11519	3.62445	1.36763
AT5G62940	3.96173e-10	6.15416e-09	2.11392	2.61064	0.45258
AT1G12330	3.50791e-08	3.99905e-07	2.11296	2.40499	0.206924
AT5G65890	0.00200849	0.00829124	2.11159	0.513034	-1.64606
AT4G13540	0.000278968	0.001455	2.10975	1.35253	-0.720195
AT5G51920	1.41247e-11	2.68208e-10	2.10706	3.67006	1.55461
AT4G20230	5.56578e-15	1.58231e-13	2.10328	4.27533	2.09688
AT2G29630	3.05125e-08	3.51679e-07	2.10225	4.17427	1.93702
AT1G25530	2.32335e-42	4.55691e-40	2.10153	6.80181	4.64951
AT5G50770	0.00166799	0.00704552	2.0978	0.820586	-1.78441
AT3G23150	6.08847e-15	1.7231e-13	2.09555	5.9846	3.83174
AT2G09605	4.29729e-05	0.000271451	2.09402	2.27185	-0.112053
AT5G04080	6.06369e-23	3.33809e-21	2.09334	4.98696	2.87857
AT5G14510	1.98706e-05	0.000136101	2.0928	2.03738	-0.284588
AT4G02320	0.000725877	0.00341422	2.09114	0.658557	-1.52521
AT1G72920	6.25269e-05	0.000381994	2.09042	3.93411	1.43669
AT4G33070	3.75478e-26	2.58236e-24	2.08611	6.88925	4.76218
AT5G57790	1.02539e-05	7.50888e-05	2.08472	2.66559	0.596899
AT3G02150	0.000382711	0.00192683	2.08319	1.62829	-0.858541
AT5G21482	5.21297e-07	4.8539e-06	2.08266	2.19007	0.048745
AT3G10040	8.93786e-12	1.74877e-10	2.08213	4.42042	2.23822
AT2G01520	1.15615e-11	2.22739e-10	2.08119	10.3815	8.17135
AT1G79480	2.73322e-06	2.24958e-05	2.08017	1.64922	-0.468566
AT1G17030	1.07677e-06	9.50161e-06	2.07736	1.79235	-0.354575
AT5G66690	1.08492e-10	1.81323e-09	2.07553	9.37716	7.19237
AT5G51750	2.62439e-09	3.60394e-08	2.07477	4.71819	2.64636
AT4G00890	0.00203513	0.00838193	2.07323	0.490543	-1.61289
AT4G04890	9.91303e-29	8.58093e-27	2.06958	5.18401	3.0922
AT3G16430	2.18603e-43	4.60285e-41	2.06935	8.76354	6.64373
AT2G32765	1.7228e-06	1.46304e-05	2.06727	1.85097	-0.253236
AT2G16700	2.48537e-38	4.02517e-36	2.06312	6.55751	4.46516
AT5G43068	0.00246883	0.00992076	2.06276	0.448302	-1.58185
AT5G14515	9.39143e-06	6.95642e-05	2.05885	2.04233	-0.19691
AT1G43790	3.25106e-31	3.40047e-29	2.05881	4.80574	2.71387
AT3G60540	2.25711e-08	2.65387e-07	2.05848	2.28001	0.138108
AT4G24265	1.56347e-06	1.3386e-05	2.05757	1.96799	-0.222911
AT2G45740	1.50299e-29	1.39223e-27	2.05469	4.662	2.57351
AT1G60680	8.31136e-34	1.04844e-31	2.05341	7.00902	4.91147
AT1G34050	4.50631e-05	0.000283514	2.05216	1.28798	-0.826254
AT5G54370	3.02645e-28	2.49092e-26	2.05034	8.23632	6.1551
AT1G72830	1.06001e-37	1.65276e-35	2.04722	5.27421	3.19432
AT5G64510	4.65616e-07	4.38917e-06	2.04693	2.82265	0.591253
AT4G18390	1.94267e-09	2.73511e-08	2.04414	3.03313	0.938898
AT3G10780	0.00853728	0.0285672	2.04045	0.344855	-2.05353
AT5G10210	4.17643e-12	8.4413e-11	2.04035	4.61492	2.56972
AT4G34560	4.33894e-13	9.9927e-12	2.03835	3.5358	1.43542
AT2G27550	1.43925e-11	2.72676e-10	2.03759	5.37569	3.32116
AT1G80760	5.16224e-07	4.81023e-06	2.03659	2.72776	0.708272
AT2G38465	8.59672e-05	0.0005067	2.03408	2.26404	0.0322672
AT1G02300	1.00934e-09	1.47741e-08	2.03358	3.34646	1.22656
AT2G26370	2.37794e-19	1.03455e-17	2.03336	3.62189	1.55425
AT1G73370	3.50249e-10	5.47807e-09	2.0307	4.03044	1.93378
AT3G18715	0.000499024	0.00245051	2.02945	0.963096	-1.11017
AT1G52070	5.00894e-21	2.48007e-19	2.02922	8.58493	6.50869
AT5G39400	0.00322153	0.0124915	2.02824	0.335793	-1.66953
AT5G03010	0.000140551	0.000787383	2.0262	1.08179	-1.06708
AT5G49320	2.05842e-07	2.0727e-06	2.02394	2.00824	-0.0735602
AT5G64810	6.86358e-11	1.19072e-09	2.02288	3.90733	1.77163
AT2G44578	1.3471e-05	9.58236e-05	2.02258	2.8155	0.595927
AT4G00380	6.66219e-18	2.52249e-16	2.02247	3.86323	1.79442
AT1G49720	1.57619e-07	1.6163e-06	2.02195	5.18102	3.14455
AT3G01940	0.000637609	0.00304584	2.02163	0.886888	-1.14121
AT5G60530	2.58597e-26	1.82347e-24	2.01902	7.6732	5.60672
AT4G29050	6.57205e-05	0.000399366	2.01769	1.57548	-0.640373
AT3G02500	0.000167737	0.000925013	2.01744	1.05353	-0.979398
AT1G23120	0	0	2.01657	5.64713	3.59712
AT5G47550	1.2428e-18	5.00769e-17	2.01605	4.60502	2.54821
AT1G21440	3.23681e-31	3.39974e-29	2.01555	6.32061	4.28296
AT2G42820	4.89644e-06	3.85073e-05	2.01436	2.16931	0.0537806
AT1G11540	1.15568e-20	5.57904e-19	2.01385	4.5926	2.5205
AT5G47810	3.00974e-19	1.28492e-17	2.01309	5.01057	2.96485
AT1G50400	2.34919e-05	0.000158399	2.01209	1.37336	-0.669528
AT3G09680	5.12309e-11	9.03759e-10	2.01054	3.16437	1.06809
AT4G21750	6.84457e-19	2.81671e-17	2.00999	4.44312	2.38445
AT4G02160	0.00910079	0.0301633	2.00892	-0.0269706	-2.14121
AT4G23170	0.000301014	0.00155962	2.00652	0.906519	-1.13129
AT2G44370	1.77289e-29	1.63022e-27	2.00298	6.3756	4.34518
AT4G10020	0.000139415	0.000781888	2.00278	1.88022	-0.0150364
AT3G16900	4.00593e-08	4.52162e-07	2.00265	2.21463	0.184553
AT5G59340	0.000946398	0.00431091	2.00107	0.94622	-1.23372
AT5G44400	0.00031388	0.00161694	1.99288	2.96486	0.521435
AT1G29380	1.80857e-07	1.83882e-06	1.99138	2.99889	0.986358
AT5G48175	2.24259e-06	1.8604e-05	1.9911	2.79956	0.705696
AT1G74010	6.73945e-27	4.9613e-25	1.99018	5.17549	3.13404
AT3G50030	0.000579162	0.00279679	1.98748	1.21791	-1.01504
AT3G52561	0.000240355	0.00127588	1.98622	1.5425	-0.417899
AT4G22770	2.77006e-30	2.71628e-28	1.98425	4.6479	2.62706
AT1G16400	7.22502e-20	3.25619e-18	1.98254	5.97323	3.95383
AT5G49850	1.87591e-14	5.05267e-13	1.97979	4.72841	2.71315
AT1G61550	1.68125e-05	0.000117202	1.97812	1.72362	-0.436048
AT1G77400	3.46724e-13	8.11924e-12	1.97642	3.54684	1.52121
AT5G17260	0.00143594	0.00619886	1.97581	1.16362	-0.745918
AT2G30860	5.34423e-24	3.20182e-22	1.97492	11.3063	9.27719
AT5G52760	0.00309847	0.0120891	1.97482	1.17157	-1.43605
AT5G12330	0	0	1.97432	6.29279	4.28283
AT1G69870	0.000150251	0.000835494	1.97228	3.44353	1.26679
AT2G15090	3.009e-09	4.10293e-08	1.97218	3.58056	1.60877
AT4G19460	1.95971e-11	3.65488e-10	1.96871	3.30446	1.24665
AT3G20450	0.00111928	0.00499952	1.96856	1.03744	-0.895552
AT3G43890	7.57931e-10	1.13252e-08	1.96664	3.08671	1.0637
AT1G08403	0.00774233	0.0263426	1.96637	0.477695	-1.94622
AT5G43380	9.41849e-09	1.18157e-07	1.96424	3.51403	1.4277
AT1G06090	1.97171e-29	1.79984e-27	1.9602	6.06499	4.07089
AT3G49580	0.0130556	0.0407529	1.95876	2.40823	-0.65473
AT1G16750	0.0131276	0.0409063	1.95686	-0.115419	-2.14121
AT4G00889	0.00418577	0.0156484	1.95626	0.290722	-1.70056
AT1G05010	3.1176e-31	3.30215e-29	1.95294	7.41424	5.40887
AT3G62460	8.21472e-32	9.12452e-30	1.95205	4.99878	3.01198
AT5G54043	2.83826e-15	8.34296e-14	1.95202	3.42934	1.44476
AT4G36870	1.17927e-05	8.50422e-05	1.94846	3.77867	1.54151
AT1G08307	7.68697e-08	8.36074e-07	1.94695	2.90652	0.957918
AT5G64550	1.80943e-12	3.84281e-11	1.9468	3.82346	1.81817
AT3G02550	2.36039e-09	3.27551e-08	1.94679	6.13729	4.01864
AT4G33970	0.011801	0.0373948	1.94313	0.55585	-1.80787
AT1G09880	0.000272131	0.00142348	1.93772	1.03826	-0.915183
AT1G71050	0.00064902	0.00309387	1.93283	0.816238	-1.13129
AT5G44980	0.00277137	0.0109591	1.93248	0.473863	-1.53876
AT1G64370	1.51702e-33	1.88523e-31	1.92979	6.03402	4.0634
AT5G39020	9.05308e-11	1.5345e-09	1.92884	3.72712	1.69221
AT3G27475	8.65197e-08	9.28165e-07	1.9283	2.4721	0.494423
AT5G23480	0.00156243	0.00665112	1.92665	1.08141	-1.03873
AT5G65070	1.38382e-10	2.2839e-09	1.92244	2.85265	0.884161
AT5G17800	8.04352e-15	2.24601e-13	1.91974	4.60825	2.63999
AT1G76790	5.50138e-10	8.36469e-09	1.91828	8.52635	6.4646
AT4G14020	1.75708e-05	0.00012198	1.91646	2.78669	0.897054
AT1G19540	3.30107e-07	3.20816e-06	1.91632	3.48574	1.39917
AT5G42840	4.48742e-08	5.03791e-07	1.91568	3.25164	1.18455
AT3G61150	3.75341e-30	3.65201e-28	1.91525	4.70373	2.75448
AT3G48580	0.0046921	0.0172227	1.91501	0.911372	-0.946219
AT3G53530	6.12002e-05	0.000374527	1.91105	1.51442	-0.482114
AT3G03660	7.59062e-10	1.13354e-08	1.91094	2.93119	0.993556
AT5G20045	6.50063e-09	8.34708e-08	1.90603	2.85362	0.837672
AT1G22370	4.60012e-06	3.63592e-05	1.90472	1.87318	-0.0885895
AT2G16630	1.1278e-12	2.44907e-11	1.90209	3.53388	1.60862
AT1G22340	0.000608902	0.00291982	1.90149	0.882264	-1.11774
AT3G01600	4.06636e-06	3.24881e-05	1.89743	1.84351	-0.112053
AT3G54780	2.4748e-19	1.07112e-17	1.89741	4.37806	2.43628
AT5G43890	4.66809e-14	1.19996e-12	1.89534	3.98806	2.0847
AT3G46800	0.000314181	0.00161815	1.89434	1.37534	-0.589423
AT1G18570	1.25893e-13	3.09832e-12	1.89177	5.6366	3.69638
AT1G65484	0.0117104	0.0371778	1.88797	0.444227	-1.50772
AT5G36925	7.95576e-05	0.000473031	1.88714	1.91604	-0.228885
AT1G03800	0.00112283	0.00501093	1.88707	0.906058	-1.0339
AT3G20370	1.26117e-44	2.8068e-42	1.88677	9.54591	7.61783
AT3G16500	5.21126e-39	8.8992e-37	1.88474	6.17448	4.25521
AT2G41180	8.53788e-05	0.000503468	1.88382	2.75267	0.535376
AT4G21210	2.86119e-08	3.316e-07	1.88362	3.16893	1.16726
AT5G11920	2.31855e-24	1.42304e-22	1.88267	4.87228	2.93774
AT1G49920	0.000183842	0.0010013	1.88248	1.11646	-0.78441
AT4G29270	5.43973e-20	2.46932e-18	1.88206	7.68417	5.75029
AT4G02810	2.7033e-05	0.000179955	1.88097	1.45423	-0.492921
AT4G35640	1.01856e-07	1.08114e-06	1.88038	2.69457	0.820183
AT3G46330	1.23138e-23	7.13886e-22	1.87909	4.34747	2.43013
AT5G11060	3.54461e-06	2.85743e-05	1.87818	3.30694	1.18987
AT1G21120	9.58563e-19	3.89366e-17	1.87652	5.34679	3.41077
AT1G28360	6.8678e-08	7.50554e-07	1.87492	2.63212	0.689411
AT4G37750	1.10672e-09	1.61429e-08	1.87465	3.87922	1.90364
AT5G61420	4.51969e-07	4.27658e-06	1.87037	4.83862	2.85214
AT5G48250	1.79889e-12	3.8269e-11	1.8703	4.36726	2.44539
AT2G22540	1.09772e-05	7.98498e-05	1.8696	4.97058	2.90619
AT4G00883	1.2111e-16	4.13074e-15	1.86889	4.28549	2.37324
AT2G26440	2.88948e-09	3.95284e-08	1.86873	3.58898	1.6934
AT1G31770	3.69953e-19	1.56346e-17	1.86642	7.52206	5.60478
AT2G28870	3.59749e-07	3.46538e-06	1.8664	2.11009	0.21559
AT2G32210	2.25189e-07	2.25846e-06	1.86534	2.83768	0.88936
AT1G20620	2.33067e-16	7.70842e-15	1.86512	9.83664	7.9105
AT5G13920	0.000205559	0.00110757	1.86149	1.343	-0.677101
AT2G23620	2.74826e-28	2.2694e-26	1.86131	5.90821	3.99444
AT1G68570	3.69722e-06	2.97472e-05	1.85846	3.47528	1.40045
AT3G09070	2.78409e-24	1.70461e-22	1.85781	5.94709	4.06771
AT5G27690	7.05727e-05	0.000425147	1.85575	1.99522	0.15477
AT1G52050	1.68389e-10	2.75199e-09	1.85508	6.16241	4.22889
AT5G04200	1.85214e-30	1.83772e-28	1.85257	5.02306	3.13721
AT1G02390	3.11045e-08	3.57845e-07	1.85125	3.20212	1.23065
AT3G13437	1.8686e-11	3.49795e-10	1.85095	3.14884	1.24091
AT3G18320	6.27583e-09	8.09153e-08	1.84983	2.86499	0.942226
AT5G56600	1.42678e-08	1.73951e-07	1.84962	2.44196	0.563721
AT5G11570	8.10312e-08	8.75646e-07	1.84907	3.07959	1.20692
AT4G06746	8.90981e-08	9.5338e-07	1.84899	2.76113	0.83728
AT5G21105	9.22865e-32	1.02056e-29	1.84766	7.63088	5.73444
AT2G19990	1.25164e-05	8.97202e-05	1.84749	3.91014	1.78306
AT2G34790	9.31366e-21	4.54865e-19	1.84709	5.32309	3.44677
AT5G57220	6.82582e-09	8.72891e-08	1.84689	3.75634	1.87133
AT5G46530	2.2842e-07	2.28539e-06	1.84527	3.01176	1.2029
AT1G79430	7.07713e-16	2.22907e-14	1.84175	3.92257	2.05234
AT3G16420	0	0	1.84128	11.8325	9.95419
AT5G24275	0.0150605	0.0457869	1.83708	0.0499004	-1.9794
AT5G48100	0.000569426	0.00275526	1.83486	1.27661	-0.625061
AT2G21640	9.79776e-06	7.21059e-05	1.83327	2.65981	0.688876
AT4G22520	0.000788662	0.00367102	1.83307	1.01535	-0.979398
AT5G37980	0.00361962	0.0138007	1.83227	1.32201	-0.75841
AT4G08150	2.78974e-15	8.20995e-14	1.83147	5.24281	3.33086
AT5G54390	6.95044e-43	1.41902e-40	1.82766	7.22001	5.36135
AT5G06730	6.38613e-19	2.63237e-17	1.82668	4.23757	2.36975
AT2G41178	0.000207023	0.00111402	1.8252	2.76771	0.58703
AT4G25100	1.37758e-22	7.43686e-21	1.82143	8.89473	7.06968
AT4G31500	3.29981e-09	4.4631e-08	1.82056	10.2158	8.27525
AT1G02230	0.000250251	0.0013217	1.8204	1.52405	-0.417899
AT1G11330	6.91685e-13	1.54616e-11	1.81909	4.30444	2.42221
AT1G61600	8.75624e-11	1.49225e-09	1.81906	3.32167	1.43306
AT3G22810	1.07431e-12	2.33898e-11	1.81831	3.3878	1.52094
AT3G57920	0.00717635	0.024671	1.81595	0.704392	-1.33619
AT4G00880	1.43522e-17	5.28276e-16	1.81337	4.73732	2.87256
AT3G63160	0.00185448	0.00773693	1.81144	1.81273	0.196614
AT3G49860	2.8904e-22	1.53399e-20	1.81085	4.4775	2.63079
AT2G28690	1.1805e-06	1.03363e-05	1.80956	3.45317	1.46738
AT3G27884	4.80251e-10	7.36453e-09	1.80795	4.74394	2.81649
AT5G65850	6.10778e-06	4.7104e-05	1.80582	1.96582	0.141459
AT5G13880	5.94142e-05	0.000365021	1.80477	1.49457	-0.333572
AT3G25855	0.00458116	0.0168672	1.80356	0.859265	-0.979398
AT4G39230	3.48644e-25	2.23837e-23	1.80143	4.91497	3.08786
AT3G46150	0.0114951	0.0366429	1.80041	0.224421	-1.7202
AT4G27250	1.70686e-07	1.74328e-06	1.80038	2.2208	0.374425
AT5G09800	1.33904e-15	4.06948e-14	1.79971	4.25	2.38262
AT5G49660	1.14055e-22	6.18382e-21	1.79533	4.91063	3.0739
AT5G38030	4.69285e-10	7.20959e-09	1.79474	7.14663	5.21219
AT3G10130	2.11488e-26	1.49971e-24	1.79234	4.81536	2.98199
AT3G17730	0.000267103	0.0014001	1.79126	1.50219	-0.47454
AT5G07460	1.06565e-24	6.67105e-23	1.79117	6.35914	4.53871
AT5G42460	1.45836e-17	5.36008e-16	1.79107	3.85228	2.03005
AT4G08770	3.7038e-16	1.19815e-14	1.79029	7.75678	5.90795
AT1G64670	2.60442e-12	5.39873e-11	1.79	3.35015	1.52976
AT3G47040	8.57226e-27	6.21935e-25	1.78927	5.04596	3.21827
AT2G39400	3.59965e-05	0.000232233	1.78473	2.89052	1.12034
AT5G54040	5.00685e-25	3.19002e-23	1.78084	5.90961	4.07698
AT4G21680	3.12926e-10	4.9281e-09	1.78022	4.55344	2.76445
AT5G59570	1.61523e-06	1.37915e-05	1.77885	4.47587	2.76408
AT5G57780	0.00012907	0.000729247	1.77778	2.27618	0.333469
AT3G58200	1.17822e-05	8.49908e-05	1.77772	1.69336	-0.117744
AT1G77405	0.000752412	0.00352647	1.77596	1.20962	-0.589423
AT5G11180	8.60274e-07	7.70166e-06	1.7759	2.18049	0.382078
AT5G44572	1.52878e-09	2.18922e-08	1.77431	4.84013	3.02682
AT1G72120	5.2208e-12	1.04679e-10	1.7742	4.01456	2.16929
AT1G64110	1.85208e-07	1.87636e-06	1.77191	5.39211	3.61644
AT5G06510	3.53069e-05	0.000228254	1.77069	2.60383	0.909047
AT3G16330	7.5047e-09	9.52429e-08	1.77006	3.921	2.16292
AT4G21590	1.14065e-07	1.19957e-06	1.76993	3.33629	1.55122
AT1G44050	4.569e-12	9.19773e-11	1.76979	3.60758	1.80051
AT4G24670	1.37998e-08	1.68573e-07	1.76483	2.73614	0.901887
AT3G20930	1.02627e-35	1.43925e-33	1.76357	5.42376	3.62878
AT3G13980	1.9188e-13	4.61375e-12	1.76356	3.29317	1.49481
AT1G08507	0.00254645	0.0101903	1.76217	0.874784	-1.11774
AT1G26820	8.78759e-24	5.17828e-22	1.76179	5.0672	3.27809
AT2G33830	3.15762e-08	3.62606e-07	1.76125	9.20426	7.5463
AT4G26880	0.00209613	0.00859792	1.75865	1.2995	-0.677101
AT4G16146	1.20121e-06	1.04957e-05	1.75553	2.82185	1.09515
AT5G10300	2.25567e-16	7.48008e-15	1.75464	5.48915	3.67221
AT1G75820	5.16229e-31	5.33288e-29	1.7511	5.78536	4.00583
AT2G26870	2.34708e-10	3.74087e-09	1.75064	2.94138	1.16109
AT1G14630	4.92651e-06	3.87075e-05	1.7476	1.96674	0.133603
AT2G33620	1.33573e-31	1.46423e-29	1.74659	5.27995	3.50006
AT3G04030	0.00367827	0.0139924	1.74392	1.8581	-0.0338976
AT1G21810	0.0098351	0.0321958	1.74389	0.390017	-1.61289
AT1G62380	0	0	1.74384	8.59184	6.81921
AT1G49010	0.00920379	0.0304503	1.74085	0.465876	-1.47454
AT4G14365	5.83688e-08	6.44908e-07	1.7394	2.65879	0.862784
AT3G08165	0.000262725	0.00137974	1.73787	1.1608	-0.623693
AT1G73630	1.74244e-06	1.47722e-05	1.73729	3.20918	1.5302
AT2G02690	9.18438e-08	9.80253e-07	1.73631	2.55799	0.763542
AT1G65620	0.000215742	0.00115623	1.73622	1.2108	-0.556244
AT5G55740	0.00409203	0.0153363	1.73575	0.932931	-0.872089
AT5G07465	2.30112e-10	3.6793e-09	1.73554	4.00272	2.19987
AT2G46650	5.67529e-09	7.37024e-08	1.7353	6.02716	4.2284
AT2G01340	7.96207e-20	3.58193e-18	1.73343	4.19359	2.42499
AT3G10600	0.00669044	0.0232606	1.73341	0.402077	-1.45108
AT2G38870	3.50624e-11	6.33217e-10	1.73311	7.13046	5.32658
AT3G55290	6.72876e-13	1.50814e-11	1.73058	3.9542	2.17754
AT5G22240	0.0124626	0.039204	1.73001	1.1608	-1.30704
AT1G63020	2.16483e-10	3.47912e-09	1.72882	3.28829	1.5052
AT1G59960	0	0	1.7288	6.69929	4.93534
AT3G16400	2.51129e-27	1.94571e-25	1.72812	10.3752	8.59604
AT5G56370	1.7672e-10	2.87879e-09	1.72776	3.89353	2.11779
AT2G37740	3.87635e-05	0.000247792	1.72552	1.92587	0.106398
AT5G47920	1.7132e-16	5.74184e-15	1.72537	3.77603	2.01799
AT3G04550	2.74207e-09	3.75528e-08	1.72455	3.49683	1.72913
AT4G23240	0.00153345	0.00653884	1.72148	1.29861	-0.54742
AT4G20000	2.01551e-06	1.6869e-05	1.72051	4.77277	2.90494
AT2G09420	6.78551e-05	0.000410351	1.71977	3.02603	1.38836
AT3G57700	0.000144691	0.00080841	1.71789	1.33655	-0.430074
AT3G01680	2.26199e-12	4.73189e-11	1.71595	4.2623	2.50636
AT5G65320	4.13073e-07	3.94123e-06	1.71591	3.07145	1.23402
AT5G10625	6.64049e-08	7.27296e-07	1.71583	4.19977	2.42034
AT3G46170	0.000484719	0.00238446	1.71518	1.71643	-0.212341
AT5G57390	3.6567e-10	5.69796e-09	1.7143	3.70983	1.96418
AT2G21185	3.53359e-08	4.0265e-07	1.71393	3.80445	1.95568
AT1G47395	0.00215791	0.00882105	1.71389	1.32776	-0.291728
AT5G38340	3.76485e-13	8.76708e-12	1.71331	4.93007	3.13403
AT5G16340	6.15224e-09	7.9526e-08	1.71213	2.74508	0.980901
AT3G16450	0	0	1.71096	10.4348	8.68406
AT5G48920	2.87271e-06	2.35373e-05	1.71056	3.74327	2.12116
AT3G02535	1.25447e-25	8.28708e-24	1.70743	5.03306	3.28734
AT1G48510	4.61957e-19	1.93921e-17	1.70711	4.94123	3.1883
AT3G13380	9.10282e-37	1.36017e-34	1.70636	6.27332	4.53767
AT2G21187	6.72057e-11	1.16671e-09	1.706	4.00919	2.21055
AT2G15310	7.06796e-05	0.000425586	1.70466	1.92732	0.184553
AT2G21130	5.13272e-07	4.78873e-06	1.70415	4.19777	2.50314
AT1G57790	1.04732e-05	7.64939e-05	1.7023	2.03937	0.228301
AT5G48000	0.0103747	0.0336265	1.70197	7.978	5.99272
AT5G18220	0.00486386	0.0177648	1.70109	1.04972	-1.05688
AT4G08160	1.40082e-11	2.664e-10	1.69804	4.19735	2.43274
AT1G14240	4.62542e-24	2.7778e-22	1.69659	6.01125	4.28759
AT5G45730	7.73685e-10	1.15126e-08	1.69623	3.005	1.2471
AT2G02020	5.82371e-08	6.43736e-07	1.69354	3.834	2.14091
AT1G51480	2.14791e-06	1.78599e-05	1.68999	2.45621	0.736054
AT5G60630	1.35733e-14	3.69956e-13	1.68969	3.70378	1.97356
AT5G05940	5.2211e-09	6.81922e-08	1.68944	2.99596	1.23229
AT1G60870	1.31508e-17	4.86911e-16	1.68921	4.15394	2.42834
AT3G01485	0.00824483	0.0277849	1.68777	0.704765	-0.988063
AT1G08413	0.00561296	0.0200316	1.68722	1.02602	-1.05688
AT2G26820	2.4652e-10	3.92415e-09	1.68602	4.68816	2.99521
AT5G37180	4.12037e-06	3.28987e-05	1.6852	2.6698	1.01057
AT3G20570	1.79262e-08	2.14593e-07	1.68508	4.04333	2.39281
AT5G40720	1.62486e-10	2.66594e-09	1.68445	3.7846	2.04501
AT3G12915	6.59021e-05	0.000400179	1.68396	1.84734	0.0462072
AT1G52060	8.70125e-13	1.9194e-11	1.68186	6.84788	5.11679
AT5G66440	7.76574e-21	3.82242e-19	1.68119	4.50257	2.77803
AT4G34750	3.18158e-12	6.51976e-11	1.67972	4.41751	2.68192
AT4G02520	1.16248e-26	8.33761e-25	1.67848	9.0378	7.31316
AT1G02335	2.26374e-21	1.15267e-19	1.67754	4.42705	2.71502
AT4G37300	4.72424e-35	6.41041e-33	1.67706	7.00795	5.29045
AT5G09290	4.11727e-10	6.38787e-09	1.67638	3.42	1.73251
AT4G21620	9.59251e-09	1.2004e-07	1.67607	4.7064	3.00061
AT2G39710	6.66191e-08	7.29324e-07	1.67554	3.95293	2.16678
AT2G47240	9.72278e-05	0.000568136	1.67526	3.13603	1.57504
AT3G59340	1.14704e-09	1.6702e-08	1.67446	4.0502	2.27859
AT5G51210	0.00217992	0.00889075	1.67424	1.84108	0.274769
AT4G14580	4.7019e-06	3.70703e-05	1.67215	5.55099	3.81481
AT3G24810	5.13418e-16	1.63765e-14	1.67188	4.01848	2.30818
AT3G08065	0.000515033	0.00252172	1.67073	1.93411	0.337928
AT1G66540	0.000354979	0.00180239	1.67059	1.45467	-0.301066
AT5G66985	7.6962e-14	1.93974e-12	1.66881	5.04417	3.32157
AT1G05230	2.12579e-09	2.96961e-08	1.66861	3.46853	1.73605
AT3G62890	2.62295e-05	0.000175304	1.66777	2.41001	0.580596
AT2G45360	1.74489e-06	1.47879e-05	1.66687	3.78341	2.01118
AT4G25845	6.48407e-09	8.3386e-08	1.66542	3.20788	1.47432
AT4G15390	3.66244e-12	7.43838e-11	1.66344	9.31884	7.62878
AT4G39950	4.87556e-09	6.39787e-08	1.66236	9.2272	7.48436
AT5G51890	1.51026e-21	7.75504e-20	1.6621	5.34977	3.65349
AT5G26280	1.48886e-19	6.52265e-18	1.66185	10.403	8.7006
AT1G75960	0.00299976	0.0117606	1.66128	1.51551	-0.222911
AT1G76100	6.08874e-06	4.69716e-05	1.66105	2.1594	0.413431
AT2G39220	1.20464e-10	2.00665e-09	1.66026	3.57544	1.85832
AT3G22060	2.0958e-07	2.1078e-06	1.65987	3.84886	2.07849
AT3G01670	1.85327e-09	2.61657e-08	1.65877	4.03859	2.33089
AT2G37540	3.32258e-29	2.98948e-27	1.65752	4.89845	3.20653
AT5G23830	9.0682e-29	7.87678e-27	1.65721	8.00615	6.30391
AT5G40780	2.34541e-12	4.89417e-11	1.65483	7.56203	5.85945
AT2G33550	1.55142e-17	5.66891e-16	1.65467	5.46099	3.78864
AT5G46050	2.63399e-07	2.60422e-06	1.65437	3.61925	1.91376
AT2G39700	2.62006e-26	1.83719e-24	1.65373	6.96837	5.26431
AT4G37445	0.000438835	0.0021811	1.65355	1.84061	0.0797815
AT5G24070	4.36847e-06	3.46373e-05	1.65337	3.26334	1.54244
AT1G47840	7.21708e-26	4.87017e-24	1.65299	6.39001	4.69644
AT4G16563	1.07124e-28	9.24105e-27	1.65234	6.58277	4.90442
AT5G20980	7.51205e-08	8.18468e-07	1.6519	4.10941	2.49367
AT5G66830	7.91551e-05	0.000470901	1.65018	1.99949	0.300137
AT5G24470	2.78933e-05	0.000184897	1.6497	4.39427	2.82985
AT5G46270	9.99176e-06	7.3378e-05	1.64964	3.28191	1.49225
AT4G39010	0.000672588	0.00319349	1.648	1.16748	-0.567052
AT4G14980	4.35442e-13	1.00147e-11	1.64791	3.98074	2.27096
AT1G19790	3.17572e-09	4.31153e-08	1.64699	3.65134	1.96735
AT4G15370	7.31249e-06	5.54243e-05	1.64673	3.09585	1.28448
AT4G05220	0.0136196	0.0420998	1.64634	0.249721	-1.38686
AT4G27560	3.16362e-05	0.000206383	1.64456	4.43379	2.60053
AT5G14350	0.000570281	0.0027578	1.64411	1.36815	-0.282904
AT5G20640	2.59183e-06	2.13601e-05	1.64384	2.478	0.760786
AT1G11915	0.00667728	0.0232317	1.64315	0.542302	-1.17439
AT2G23910	0.000121222	0.00068976	1.64021	4.39567	2.94926
AT3G47720	0.00212041	0.00868613	1.63744	0.860887	-0.776837
AT4G33220	5.69436e-20	2.58025e-18	1.63732	4.80437	3.13442
AT1G06490	2.87695e-14	7.61012e-13	1.63725	4.1071	2.44159
AT3G27490	0.00145558	0.006256	1.63631	0.997865	-0.742408
AT1G69150	0.0029634	0.0116362	1.63449	1.86834	0.0385127
AT4G22110	4.57638e-21	2.27487e-19	1.63336	4.47694	2.80943
AT1G06460	4.91439e-06	3.86243e-05	1.63315	3.39169	1.67872
AT3G60520	2.04055e-09	2.86326e-08	1.6311	4.74501	3.02687
AT3G04220	1.59808e-08	1.93426e-07	1.63025	3.164	1.45563
AT3G18830	1.92629e-15	5.76348e-14	1.63	7.50954	5.83199
AT5G09730	0.000721029	0.0033946	1.62878	1.38409	-0.336194
AT2G18060	0.000109259	0.00062867	1.62839	2.39432	0.651919
AT3G51450	1.36954e-08	1.67379e-07	1.62798	4.93728	3.20902
AT4G15396	2.28085e-11	4.21622e-10	1.62721	4.13064	2.4353
AT2G23760	9.37124e-06	6.94351e-05	1.62719	4.00608	2.1913
AT4G19700	4.29187e-20	1.95889e-18	1.62645	5.40789	3.75942
AT3G28580	3.55551e-08	4.0478e-07	1.62603	3.73545	2.10196
AT4G15630	4.66155e-07	4.3926e-06	1.62395	3.64588	2.03036
AT5G12280	0.00119907	0.00529933	1.62373	1.62567	-0.236458
AT4G04930	0.00071087	0.0033518	1.62358	1.09706	-0.567052
AT5G44490	1.58866e-05	0.000111366	1.62222	2.03541	0.379541
AT3G08970	1.00518e-05	7.36944e-05	1.62168	4.16136	2.36376
AT4G21910	1.06364e-19	4.70081e-18	1.6199	7.17234	5.49417
AT1G64700	3.47996e-09	4.68154e-08	1.61816	3.10604	1.44868
AT3G63030	1.45839e-30	1.45856e-28	1.61728	5.3108	3.65492
AT4G15350	5.60851e-07	5.18947e-06	1.61695	2.6627	1.01489
AT4G09020	3.01478e-18	1.16431e-16	1.61625	5.6797	4.03666
AT3G48460	1.72918e-07	1.76311e-06	1.61563	2.6986	1.04323
AT1G33080	2.9623e-08	3.42055e-07	1.61561	3.65047	1.95817
AT1G36180	5.15019e-12	1.03345e-10	1.6156	4.78207	3.14275
AT3G48850	1.6117e-05	0.000112698	1.61442	1.86491	0.210554
AT1G14720	9.88749e-33	1.17078e-30	1.61327	5.42192	3.77143
AT1G18590	9.76522e-07	8.66512e-06	1.61088	6.0905	4.34117
AT3G52520	1.59776e-05	0.000111816	1.61059	2.91237	1.23293
AT3G58270	1.03188e-10	1.73498e-09	1.60757	3.47684	1.81916
AT1G05310	6.03395e-08	6.64343e-07	1.60622	2.73829	1.0987
AT4G30662	3.53126e-11	6.36818e-10	1.60361	4.31481	2.6757
AT2G08685	1.213e-10	2.01788e-09	1.60275	3.42463	1.7691
AT5G50290	0.00466214	0.0171302	1.60176	1.08565	-0.751232
AT3G44720	6.51445e-30	6.2897e-28	1.6007	6.95517	5.31928
AT5G07650	1.73548e-09	2.46413e-08	1.59988	3.75747	2.13586
AT5G16030	0.0105416	0.0340835	1.59982	0.78933	-0.849717
AT2G35370	0.000608706	0.00291944	1.59701	2.74263	1.14613
AT5G48130	0.000709648	0.00334855	1.59575	1.28338	-0.328738
AT3G58990	1.86073e-10	3.02329e-09	1.59124	5.47504	3.89991
AT4G14103	0.000168795	0.000929629	1.59076	1.74845	0.127911
AT2G35960	7.34882e-06	5.56829e-05	1.58885	2.2278	0.551777
AT5G56080	2.11694e-17	7.64628e-16	1.58807	6.29192	4.67928
AT4G13890	3.16893e-10	4.9812e-09	1.58777	3.42331	1.79024
AT2G39830	3.26905e-11	5.93369e-10	1.58699	3.65885	2.05591
AT5G42280	5.05519e-22	2.63826e-20	1.58546	4.67651	3.05263
AT2G24195	0.0131085	0.040862	1.58358	0.698707	-0.900385
AT3G25060	0.00637494	0.0223443	1.58354	0.628889	-1.06708
AT4G19170	0.01524	0.0462431	1.58326	2.05903	-0.153382
AT1G03820	1.65926e-06	1.4129e-05	1.58297	4.30004	2.69919
AT1G21100	1.57277e-17	5.73022e-16	1.58165	7.58948	5.9609
AT2G22750	0.0130582	0.0407558	1.58144	2.02796	-0.0585644
AT2G41290	8.39192e-12	1.64709e-10	1.58108	3.62326	2.01064
AT5G38100	5.08562e-10	7.7702e-09	1.58026	4.52523	2.92925
AT5G17990	7.15844e-31	7.27524e-29	1.58023	6.73058	5.11215
AT5G51550	9.86474e-20	4.37517e-18	1.57945	6.07549	4.47523
AT5G09540	3.36349e-07	3.26125e-06	1.57884	2.72087	1.08607
AT2G23400	0.00404094	0.0151538	1.5787	0.82475	-0.849717
AT2G28970	2.35322e-29	2.12492e-27	1.57829	5.1613	3.54797
AT3G03470	7.93805e-09	1.00539e-07	1.57704	3.51816	1.9117
AT5G54660	7.12183e-16	2.24034e-14	1.57656	3.88309	2.26883
AT4G24320	7.58957e-05	0.000453405	1.57389	2.32174	0.617501
AT3G27070	2.92331e-05	0.000192558	1.57362	2.3984	0.747238
AT2G46660	0.00436902	0.0162194	1.56907	1.35171	-0.343768
AT5G22555	0.00422337	0.0157696	1.56671	0.97351	-0.681703
AT3G10190	6.03974e-12	1.20234e-10	1.56587	5.94664	4.29461
AT5G54930	1.35922e-11	2.59078e-10	1.56565	3.6154	2.00311
AT5G22090	4.7333e-28	3.84531e-26	1.56539	6.39524	4.78624
AT4G02180	7.79864e-11	1.33905e-09	1.56471	3.80119	2.17589
AT1G68470	2.01887e-06	1.68876e-05	1.56444	3.40152	1.77765
AT1G01640	1.70485e-16	5.72152e-15	1.5636	4.75502	3.15615
AT4G18422	0.00381572	0.0144104	1.56278	2.04062	0.0829349
AT2G45850	0.00450654	0.0166487	1.56219	1.39002	-0.414349
AT2G40960	3.29126e-09	4.45394e-08	1.56136	4.03444	2.47704
AT2G01990	2.78894e-05	0.000184897	1.56052	2.29928	0.640225
AT1G75280	2.68725e-15	7.91761e-14	1.5605	6.09186	4.48534
AT1G73690	2.07264e-11	3.85404e-10	1.55973	3.40607	1.81484
AT2G41090	8.12953e-06	6.09545e-05	1.55927	2.24614	0.678604
AT1G10300	3.42863e-11	6.20539e-10	1.55811	3.45603	1.85122
AT4G13290	1.87585e-06	1.57859e-05	1.55464	4.39704	2.73747
AT5G61480	1.87657e-11	3.51025e-10	1.55375	5.84945	4.227
AT5G05735	3.04959e-07	2.97875e-06	1.55189	4.33197	2.69691
AT1G09680	7.34628e-05	0.000440443	1.55175	1.88475	0.246648
AT3G21520	0.00894441	0.0297432	1.55154	0.766606	-0.762039
AT3G54640	9.47394e-21	4.61795e-19	1.55067	7.95066	6.37096
AT5G42370	1.6533e-07	1.69123e-06	1.54852	2.94621	1.34707
AT1G56300	3.88628e-12	7.86753e-11	1.54807	5.59861	4.04314
AT5G28010	0.00282344	0.0111371	1.54787	0.858147	-0.762039
AT4G28940	2.21475e-12	4.64857e-11	1.54719	7.95847	6.32989
AT2G20142	1.70329e-12	3.63276e-11	1.54666	4.15034	2.55017
AT3G21550	1.58615e-18	6.29024e-17	1.54601	4.35211	2.77166
AT4G33450	0.0163147	0.0490358	1.54466	1.38173	-0.723547
AT5G26300	2.10529e-05	0.000143495	1.5433	2.23407	0.605565
AT4G37320	2.44465e-08	2.86499e-07	1.54144	5.17578	3.54373
AT1G63880	0.000375425	0.00189364	1.54133	3.30875	1.68941
AT1G01560	0.00536462	0.0192907	1.53983	0.846089	-0.687908
AT5G63160	1.32027e-06	1.14641e-05	1.5386	6.12275	4.49619
AT1G17480	6.81306e-06	5.20159e-05	1.53772	2.16229	0.583435
AT1G54030	1.48645e-38	2.42301e-36	1.53706	7.8421	6.27387
AT2G02450	4.94313e-07	4.61807e-06	1.53571	3.67116	2.11108
AT2G15400	8.03717e-07	7.22064e-06	1.53508	2.49173	0.900167
AT2G33850	6.33941e-05	0.000387009	1.53427	3.53422	1.82846
AT2G32610	3.46867e-09	4.66886e-08	1.5339	3.68203	2.0973
AT1G69325	0.000237278	0.00126034	1.53325	2.41517	0.945636
AT4G34320	0.000469469	0.00231443	1.53137	1.73611	0.092273
AT5G14410	0.0017424	0.0073241	1.53111	1.52836	-0.159587
AT1G66960	0.00829925	0.0279308	1.53016	0.583054	-1.06708
AT4G11655	4.98891e-05	0.000311922	1.52931	2.09253	0.566259
AT1G14960	2.78665e-10	4.41067e-09	1.52776	6.35492	4.75369
AT4G21310	1.15814e-07	1.21694e-06	1.52604	2.83348	1.26397
AT2G02850	9.27523e-08	9.89529e-07	1.52537	5.7247	4.08313
AT5G01500	1.41311e-36	2.08666e-34	1.52468	5.96417	4.40273
AT1G28010	1.19649e-06	1.04616e-05	1.52401	3.2309	1.6252
AT2G45660	5.50715e-06	4.27874e-05	1.52355	4.12419	2.45013
AT2G19970	1.66196e-18	6.55979e-17	1.5233	6.26364	4.68474
AT4G36910	5.01338e-10	7.66916e-09	1.52096	4.31966	2.78359
AT1G35910	0.00188354	0.00784513	1.51902	2.46169	0.863281
AT2G31070	9.17805e-05	0.000538813	1.51781	2.06816	0.554614
AT2G02100	1.06563e-23	6.23556e-22	1.51596	7.88203	6.34134
AT1G16530	3.04603e-06	2.48745e-05	1.51545	2.56662	1.00533
AT1G60630	0.00202744	0.00835302	1.51449	2.96912	1.12164
AT2G21188	0.000350197	0.00178172	1.5131	2.72029	1.01793
AT1G67910	9.32394e-06	6.91051e-05	1.5102	2.2256	0.69578
AT5G02580	1.83583e-10	2.98476e-09	1.50988	4.51599	2.9658
AT2G17770	0.000554139	0.00269063	1.50982	2.1583	0.647567
AT4G13250	1.69692e-12	3.62225e-11	1.50836	4.50883	2.95681
AT5G02490	8.8279e-13	1.94392e-11	1.50771	5.76983	4.25049
AT1G77510	1.17516e-29	1.10902e-27	1.50759	7.66589	6.12999
AT5G55110	8.83005e-09	1.11108e-07	1.50675	3.41778	1.88484
AT1G68520	0.00752929	0.0257083	1.50279	1.70091	-0.0338976
AT2G43140	1.27349e-05	9.11298e-05	1.49982	5.02816	3.60347
AT1G70510	0.000877601	0.00403119	1.49724	1.61094	-0.0351013
AT1G14550	0.000668683	0.00317915	1.49502	1.46542	-0.0522781
AT2G47670	0.0027849	0.0110059	1.49315	1.35857	-0.19691
AT5G26731	1.42332e-08	1.73613e-07	1.49246	3.0749	1.53485
AT2G43700	5.41265e-07	5.02678e-06	1.49193	3.09742	1.5774
AT1G71695	1.33919e-16	4.54292e-15	1.49154	5.70103	4.18041
AT5G43040	2.38228e-11	4.394e-10	1.49038	4.69861	3.14058
AT1G66020	0.00144736	0.00623479	1.48919	2.19467	0.631264
AT4G28390	7.23779e-18	2.72399e-16	1.48821	4.81415	3.29066
AT5G11100	7.72599e-17	2.68622e-15	1.48786	4.32343	2.80151
AT5G65510	8.63963e-05	0.000508917	1.48456	2.18281	0.627024
AT1G77760	4.62567e-07	4.36535e-06	1.48447	8.52317	6.91802
AT2G28815	0.000477853	0.00235161	1.48424	1.59063	0.0155664
AT1G07615	0.00012083	0.000688114	1.48329	2.47415	0.837771
AT3G43800	9.42557e-20	4.20267e-18	1.48286	7.38902	5.86445
AT5G40020	1.28181e-09	1.85781e-08	1.48253	3.77097	2.26864
AT5G38450	0.000257294	0.00135519	1.48004	2.39964	0.934531
AT5G38540	0.000272361	0.00142439	1.47984	2.55133	0.905481
AT2G32795	0.00167746	0.00708197	1.47975	1.17754	-0.343768
AT2G36270	0.000328857	0.0016851	1.47907	3.05181	1.66474
AT1G02850	1.7116e-08	2.06073e-07	1.47899	6.72383	5.2154
AT1G79180	8.37727e-11	1.43058e-09	1.47812	4.00635	2.50503
AT5G44460	1.97022e-11	3.67175e-10	1.47715	4.36434	2.82004
AT4G06995	2.96117e-05	0.000194847	1.47585	1.90085	0.388448
AT5G48070	2.25494e-08	2.65257e-07	1.47402	5.23118	3.67814
AT1G05163	5.97433e-05	0.000366878	1.47347	2.96153	1.52808
AT5G06740	2.2116e-09	3.08261e-08	1.47242	4.76056	3.27326
AT3G43720	9.36924e-14	2.34026e-12	1.47173	5.15427	3.66576
AT5G03265	0.00285839	0.0112595	1.47105	1.04716	-0.500263
AT1G52710	9.06386e-21	4.43528e-19	1.47002	5.75347	4.24571
AT5G67480	1.50915e-13	3.67451e-12	1.46881	5.47256	3.9877
AT3G47400	1.24632e-09	1.8095e-08	1.46849	4.30521	2.79333
AT1G06080	2.35462e-11	4.34617e-10	1.46788	4.44621	2.95291
AT5G18690	2.62008e-11	4.81493e-10	1.46616	4.93792	3.42795
AT2G21560	1.29951e-07	1.35414e-06	1.46405	5.33556	3.76953
AT3G62150	5.60666e-05	0.000346746	1.46377	4.8993	3.29842
AT5G05860	4.5849e-16	1.46935e-14	1.46365	5.7314	4.21872
AT4G12030	2.7239e-07	2.68782e-06	1.46274	4.79357	3.3088
AT5G38900	4.68087e-08	5.22937e-07	1.46191	3.05852	1.55069
AT3G51510	0.000224227	0.00119685	1.45981	2.36372	0.751953
AT5G23240	5.99768e-08	6.60639e-07	1.45967	3.36027	1.81971
AT1G29520	3.53033e-07	3.40723e-06	1.45707	4.18072	2.71011
AT1G19570	2.28176e-20	1.07063e-18	1.45631	8.41636	6.91627
AT2G29330	2.72289e-09	3.73104e-08	1.45559	5.93592	4.49474
AT1G17665	0.000132019	0.000744068	1.45412	2.63624	1.15477
AT5G22500	6.1235e-12	1.21805e-10	1.45336	5.45343	3.98443
AT5G38070	0.00442641	0.0164057	1.45328	1.21534	-0.233718
AT3G51430	4.56221e-13	1.04589e-11	1.45137	5.41109	3.91676
AT3G06755	0.0151966	0.0461313	1.45073	0.510174	-0.922756
AT1G49570	2.9198e-09	3.98997e-08	1.45043	4.57098	3.08935
AT1G65985	1.13023e-19	4.98631e-18	1.4489	6.27192	4.79496
AT1G67870	2.96234e-14	7.81132e-13	1.44881	6.60242	5.126
AT5G22505	3.29174e-12	6.73451e-11	1.44849	4.42465	2.95469
AT5G44730	3.22163e-20	1.48118e-18	1.44826	4.87054	3.38534
AT3G12750	4.67919e-13	1.06881e-11	1.44691	3.79559	2.31389
AT5G56310	0.000231615	0.00123183	1.44658	1.8945	0.356077
AT3G05390	6.9162e-09	8.8265e-08	1.44559	4.03236	2.54958
AT5G01790	3.47451e-05	0.000224911	1.44474	2.71971	1.18438
AT4G22160	3.29888e-14	8.63523e-13	1.4435	4.07309	2.59516
AT5G17880	2.24016e-10	3.58869e-09	1.44094	4.69424	3.17819
AT2G45760	0.0045585	0.0168011	1.43592	1.3044	-0.126409
AT5G14370	3.45002e-07	3.33613e-06	1.43444	3.9396	2.42882
AT1G47510	0.00762164	0.0259813	1.43298	1.32053	-0.0104344
AT2G37630	1.72967e-13	4.18304e-12	1.43008	5.83494	4.38762
AT2G36490	5.00389e-21	2.48007e-19	1.42875	5.31475	3.85098
AT4G28460	0.00924936	0.030575	1.42853	0.669529	-0.826254
AT5G07580	4.29148e-11	7.63494e-10	1.42752	5.36404	3.90381
AT1G07280	2.0249e-06	1.69324e-05	1.42749	3.56453	2.10144
AT4G37870	2.07865e-25	1.35534e-23	1.42747	10.4776	9.01705
AT4G02330	1.42301e-16	4.80777e-15	1.42608	5.19606	3.72038
AT1G23210	0.000788558	0.00367102	1.42447	1.73632	0.276453
AT2G32960	6.31022e-12	1.25123e-10	1.42431	5.33529	3.86692
AT4G15480	0.0119971	0.03793	1.42063	2.87121	1.787
AT5G38020	0.0140425	0.0431685	1.42023	7.0637	5.3927
AT1G64900	5.05045e-05	0.000315612	1.41991	4.07026	2.70856
AT5G41612	6.15792e-10	9.30098e-09	1.41888	4.93825	3.44934
AT2G27930	0.00191247	0.00795109	1.41812	1.66671	0.266257
AT1G04840	0.000737837	0.00346269	1.41798	1.44274	-0.0104344
AT3G16170	6.78632e-25	4.28033e-23	1.41759	5.22668	3.7755
AT4G04700	1.71817e-07	1.75321e-06	1.41692	2.95131	1.48348
AT1G37130	4.86694e-19	2.03625e-17	1.41522	10.0229	8.55849
AT1G70210	2.94144e-10	4.64982e-09	1.41487	4.73211	3.26496
AT5G07240	4.76718e-07	4.4836e-06	1.41034	2.82849	1.36795
AT3G15353	1.20335e-15	3.67939e-14	1.40891	6.09676	4.66152
AT3G14060	2.08592e-09	2.9204e-08	1.4089	5.73539	4.26879
AT2G38290	8.21783e-21	4.03703e-19	1.40793	5.54654	4.09749
AT4G00730	4.07695e-26	2.78108e-24	1.40767	6.57822	5.13351
AT5G05730	1.32929e-08	1.62663e-07	1.40636	6.91536	5.42943
AT3G29250	6.78062e-15	1.91037e-13	1.40579	8.05309	6.61368
AT5G64110	0.000862956	0.00397118	1.40504	3.11988	1.66976
AT4G32290	2.44515e-18	9.53115e-17	1.4049	4.77248	3.3347
AT5G40210	6.56731e-05	0.000399175	1.40484	2.06564	0.627733
AT3G25130	0.00072431	0.00340819	1.40465	2.54499	0.936666
AT3G52820	0.00792061	0.0268473	1.40422	2.14836	0.39703
AT5G02240	1.07265e-17	3.98914e-16	1.40413	6.29077	4.86674
AT1G18140	2.56602e-06	2.11612e-05	1.4037	5.34285	3.83274
AT5G02735	0.00980057	0.0321096	1.40335	1.41114	0.011937
AT1G73805	5.59611e-08	6.19397e-07	1.40294	4.43364	2.99702
AT5G64860	5.91998e-14	1.50719e-12	1.4029	4.80192	3.37172
AT4G08305	2.00562e-05	0.000137223	1.40269	2.63578	1.22725
AT4G00230	4.81412e-13	1.09663e-11	1.40124	4.9403	3.51246
AT5G41610	8.95763e-10	1.3235e-08	1.401	4.95445	3.48393
AT4G36250	1.80364e-17	6.53343e-16	1.40078	5.22875	3.79087
AT2G18360	3.11085e-06	2.53627e-05	1.40075	6.14615	4.60305
AT1G67148	1.88116e-11	3.51622e-10	1.39913	4.35119	2.90719
AT2G43550	0.00474697	0.017391	1.3984	1.575	0.140623
AT3G05400	0.00159093	0.00675755	1.39771	2.38932	0.780638
AT1G09480	7.53878e-06	5.69503e-05	1.39711	2.57206	1.16109
AT1G05750	2.77811e-10	4.39993e-09	1.39682	3.613	2.19226
AT3G02240	1.77728e-06	1.50321e-05	1.3968	4.13415	2.64446
AT3G53235	0.00115912	0.00514726	1.39641	2.5901	0.961269
AT4G36000	0.00162799	0.00689745	1.39581	1.77159	0.281055
AT1G03495	4.0043e-06	3.20229e-05	1.39573	2.72865	1.27556
AT5G26290	5.86038e-20	2.65069e-18	1.39484	6.31144	4.87769
AT1G15385	0.000396499	0.00198629	1.39423	1.61342	0.184553
AT2G14247	0.00597886	0.0211659	1.39324	1.45897	-0.0212416
AT1G55420	1.42389e-09	2.05306e-08	1.39285	4.43333	2.97028
AT2G25510	0.0125993	0.0395745	1.39176	1.03959	-0.467084
AT5G62720	2.86851e-08	3.32141e-07	1.39124	6.42687	4.9729
AT5G02570	0.0086605	0.0289102	1.39079	0.951893	-0.417899
AT4G11550	8.35399e-06	6.24881e-05	1.38876	3.39865	1.90017
AT5G49120	0.00637965	0.0223577	1.38715	1.72991	0.212238
AT5G48290	3.01433e-13	7.09068e-12	1.38449	5.26281	3.82384
AT3G11745	0.00034245	0.00174655	1.38249	1.89112	0.483479
AT2G35500	6.97184e-09	8.88848e-08	1.38001	3.54002	2.13721
AT1G52140	6.88591e-07	6.28115e-06	1.37774	4.83299	3.36596
AT1G78780	1.78788e-16	5.97618e-15	1.37691	5.76769	4.37114
AT3G10450	1.46582e-06	1.26145e-05	1.37685	3.67397	2.29043
AT5G65400	5.41053e-08	6.00976e-07	1.3759	3.17953	1.74724
AT4G18630	0.000198655	0.00107382	1.37134	4.10413	2.61625
AT1G68260	9.24471e-11	1.56381e-09	1.36917	3.9838	2.56983
AT3G11390	0.00209545	0.00859651	1.36901	2.24352	0.689411
AT1G17460	6.91325e-05	0.000417272	1.36756	2.28876	0.900282
AT1G64405	0.000168086	0.000926336	1.36654	3.31904	1.80309
AT1G03980	0.00104411	0.00470139	1.36623	1.57774	0.138108
AT5G58660	1.94807e-08	2.31436e-07	1.36552	3.85307	2.42057
AT2G35730	7.38788e-06	5.59282e-05	1.36496	2.88467	1.49549
AT4G26120	4.63617e-06	3.65981e-05	1.36487	2.92852	1.49727
AT1G74290	0.00377489	0.0142928	1.36392	1.16318	-0.279553
AT5G40000	2.27353e-05	0.000153834	1.36324	2.77208	1.3248
AT3G26330	0.000185148	0.00100754	1.36287	5.4301	3.85195
AT2G22450	3.82906e-09	5.10738e-08	1.36242	4.80176	3.41088
AT5G14450	0.00126429	0.00555434	1.36132	3.68623	2.46899
AT4G04810	7.86301e-06	5.91151e-05	1.35877	2.85771	1.47479
AT5G57320	0.000460371	0.00227494	1.35766	1.65833	0.281471
AT3G22420	0.00512288	0.0185891	1.35735	1.38655	0.0410912
AT3G45160	3.2071e-05	0.00020884	1.3567	5.22171	3.87523
AT4G26070	3.10077e-09	4.21433e-08	1.35646	3.24375	1.85531
AT3G18930	1.98475e-13	4.76322e-12	1.35616	3.94106	2.55092
AT1G33890	0.00619157	0.0218021	1.35608	0.963096	-0.428706
AT1G28330	1.83277e-16	6.11809e-15	1.35574	8.11297	6.73869
AT4G36830	5.21848e-05	0.00032498	1.35563	3.68032	2.22084
AT5G40240	1.82917e-12	3.87819e-11	1.3548	5.73625	4.33348
AT5G35732	2.55781e-09	3.51636e-08	1.35192	3.52786	2.14388
AT4G37550	1.21739e-13	3.00494e-12	1.35137	4.51466	3.12952
AT3G26590	5.75108e-18	2.18411e-16	1.35067	6.89852	5.51241
AT2G23680	0.000957187	0.00435408	1.35039	3.36379	1.80439
AT4G33985	2.2644e-08	2.6612e-07	1.35035	4.27917	2.89786
AT5G26260	9.11707e-14	2.27954e-12	1.35022	9.54369	8.18299
AT4G28250	2.33589e-05	0.000157586	1.34976	6.07695	4.59383
AT5G27100	1.00482e-16	3.45063e-15	1.34963	4.52996	3.14354
AT3G07000	2.55106e-14	6.79101e-13	1.34804	4.36874	2.98397
AT5G24570	0.00046096	0.0022774	1.34656	2.37423	0.995257
AT1G24100	4.76812e-12	9.58319e-11	1.34647	7.69637	6.28864
AT1G06620	1.01228e-11	1.96377e-10	1.34532	6.7799	5.3701
AT3G62280	3.25072e-15	9.45572e-14	1.34438	4.90892	3.52064
AT1G80050	1.24709e-13	3.0722e-12	1.34396	5.87031	4.50294
AT5G62210	0.000128578	0.000727123	1.34345	4.53296	3.27465
AT4G30660	2.82267e-10	4.46487e-09	1.3432	5.9073	4.54219
AT3G48600	0.00673773	0.0233809	1.34317	1.54856	0.0227441
AT3G50740	7.77582e-09	9.85343e-08	1.34312	8.86474	7.4821
AT3G12145	7.47384e-13	1.66622e-11	1.34274	4.16635	2.7907
AT4G25800	3.18445e-06	2.59122e-05	1.34208	2.62145	1.23881
AT1G23460	1.00992e-14	2.77984e-13	1.34166	4.20243	2.8267
AT4G25310	5.16787e-15	1.47252e-13	1.34115	4.62526	3.24508
[truncated: 1,424 more rows]

## Sheet: cs-R-M vs R-M Down
		DESeq values are shown
ID	P-value	FDR	Log2 Fold Change	cs-R-M	R-M
AT1G62640	9.24561e-09	1.16162e-07	-0.600575	6.10279	6.66686
AT5G30495	0.00196989	0.00815188	-0.601014	2.96175	3.53452
AT5G05870	0.00719555	0.0247235	-0.60127	3.08812	3.66481
AT1G32440	6.32396e-05	0.00038616	-0.601285	5.62757	6.19232
AT4G18030	1.59684e-05	0.000111783	-0.601332	7.21565	7.78583
AT4G01090	0.00370068	0.0140606	-0.601858	4.75494	5.32716
AT1G04340	5.53844e-05	0.000342949	-0.602019	4.86317	5.4397
AT4G40085	0.000846956	0.00390471	-0.602131	3.50571	4.06682
AT1G17430	8.096e-05	0.000480686	-0.602213	3.9146	4.47995
AT1G69310	0.0136395	0.0421509	-0.602775	4.91673	5.52657
AT4G30600	0.000193378	0.00104778	-0.602793	7.41706	7.97036
AT5G04160	4.00381e-05	0.000254489	-0.60282	4.18879	4.75647
AT1G03220	0.00158681	0.00674461	-0.603661	9.08988	9.63452
AT4G34580	0.00192877	0.00800959	-0.603785	4.90453	5.48771
AT1G08320	0.00127774	0.00560556	-0.604535	5.56555	6.13656
AT1G21410	0.0058579	0.0207875	-0.604741	2.64741	3.21694
AT3G27210	0.00180106	0.00754541	-0.605174	6.18981	6.76367
AT1G29470	3.13872e-07	3.05986e-06	-0.605514	7.78109	8.35867
AT3G08920	1.7805e-09	2.52234e-08	-0.605528	6.31947	6.89057
AT5G47770	2.58959e-14	6.87171e-13	-0.60583	7.5438	8.11557
AT5G04770	0.00226259	0.00918315	-0.605978	4.02188	4.58596
AT4G40080	0.000809318	0.00375186	-0.60637	3.49938	4.06434
AT3G15060	0.00724123	0.0248634	-0.606582	3.67304	4.21425
AT1G13110	3.70814e-06	2.98255e-05	-0.607215	5.30219	5.87763
AT2G17760	4.61821e-06	3.64792e-05	-0.607438	5.78666	6.35409
AT3G08710	0.00184129	0.00768957	-0.607664	4.68256	5.25548
AT2G32450	0.000113126	0.000648802	-0.608125	3.69483	4.26729
AT3G21190	0.00254931	0.0101984	-0.608555	4.90988	5.47723
AT5G36940	0.000689009	0.00326343	-0.608947	4.91511	5.51053
AT3G07210	0.00201245	0.00830213	-0.60924	3.25335	3.8443
AT1G54540	0.00025822	0.00135922	-0.609386	4.51137	5.07875
AT1G16720	0.000396138	0.00198488	-0.609419	4.99748	5.56698
AT2G43950	0.00109574	0.00490719	-0.609477	4.38512	4.97788
AT3G25860	6.12669e-10	9.26495e-09	-0.609992	7.1008	7.67754
AT2G31400	2.14566e-08	2.53232e-07	-0.610164	6.82143	7.39949
AT1G76880	7.51647e-05	0.000449466	-0.610512	5.86374	6.42733
AT5G56000	1.32584e-05	9.44723e-05	-0.610943	5.58475	6.15517
AT1G79920	0.000341421	0.00174201	-0.611385	6.91889	7.51589
AT1G69450	6.08854e-08	6.69779e-07	-0.611727	6.01538	6.59747
AT1G76878	7.29774e-05	0.000437952	-0.611734	5.86374	6.42854
AT4G12390	3.6933e-05	0.000237725	-0.611774	4.97716	5.55359
AT3G44100	2.19833e-05	0.00014935	-0.611845	5.50828	6.09666
AT5G52280	2.1998e-05	0.000149409	-0.613609	5.20356	5.78502
AT5G01610	1.51382e-05	0.000106476	-0.613779	4.31963	4.90461
AT5G03180	0.00827994	0.0278733	-0.613972	2.66374	3.24325
AT3G13700	5.4074e-06	4.21036e-05	-0.614766	4.35368	4.93328
AT3G50900	3.21308e-05	0.000209121	-0.616093	3.97653	4.5585
AT2G11225	4.82452e-07	4.52958e-06	-0.617724	7.30103	7.88594
AT2G16280	0.000283026	0.00147464	-0.617984	5.43666	6.03771
AT4G13670	0.00847541	0.0283905	-0.618152	2.72099	3.28416
AT2G02070	0.000708403	0.00334393	-0.618198	3.27576	3.86255
AT1G53190	0.00069749	0.00330027	-0.618243	4.29924	4.88817
AT2G05590	0.000145379	0.000811709	-0.61855	3.52855	4.11075
AT5G16730	1.82103e-09	2.57394e-08	-0.618724	6.98593	7.57279
AT3G21650	0.00114647	0.0050965	-0.619094	3.30659	3.883
AT3G52940	1.03816e-07	1.10101e-06	-0.6193	4.92697	5.51166
AT1G70100	0.0127442	0.0399199	-0.619792	3.14204	3.69021
AT3G20940	0.00748527	0.0255789	-0.620229	4.13367	4.71928
AT3G60630	0.000115053	0.000658798	-0.620936	4.92321	5.50244
AT5G47080	9.4602e-07	8.41529e-06	-0.620988	4.78987	5.37706
AT2G35880	1.21726e-07	1.27479e-06	-0.621448	5.95136	6.53458
AT2G41800	3.62704e-05	0.0002337	-0.621463	5.54867	6.13462
AT1G70410	2.26848e-07	2.27328e-06	-0.621939	6.89752	7.49098
AT4G21560	0.00212492	0.00870178	-0.622453	4.74386	5.30792
AT1G13280	4.86606e-06	3.82804e-05	-0.622564	5.41915	6.01666
AT2G01480	6.12017e-06	4.71851e-05	-0.622808	4.93753	5.5294
AT5G02830	0.00404227	0.0151566	-0.623001	3.00092	3.61466
AT4G06135	0.00128969	0.00564712	-0.623564	4.11199	4.71888
AT1G69040	5.89411e-06	4.56103e-05	-0.624052	5.57011	6.15548
AT2G34590	1.07463e-10	1.80083e-09	-0.624121	6.8528	7.44249
AT5G52990	0.000370786	0.00187205	-0.624266	3.60913	4.19588
AT4G30440	2.12728e-05	0.000144836	-0.624761	7.37608	7.97034
AT4G24580	0.000823342	0.00380563	-0.6249	3.7499	4.35212
AT1G27320	9.53807e-07	8.47555e-06	-0.62627	6.13428	6.71949
AT5G03240	3.46376e-05	0.000224273	-0.626308	9.92861	10.5306
AT2G14045	0.000384825	0.00193592	-0.626318	3.70156	4.28516
AT5G01815	0.0122816	0.0387076	-0.62661	4.70943	5.28491
AT3G62660	5.57591e-05	0.000345099	-0.627181	5.44406	6.03876
AT5G15050	0.00164486	0.00696073	-0.627371	3.77957	4.3597
AT5G51630	1.08275e-05	7.89437e-05	-0.627996	5.62508	6.21001
AT3G08670	0.000179353	0.000979397	-0.628384	4.8848	5.49714
AT1G08990	1.34134e-05	9.5468e-05	-0.62849	4.84152	5.4342
AT4G28085	0.00760894	0.0259488	-0.628939	2.78225	3.3951
AT1G79340	1.43124e-08	1.7441e-07	-0.629413	7.74726	8.33946
AT3G09940	0.00254821	0.0101957	-0.629535	6.74633	7.30017
AT5G03080	2.57455e-05	0.000172252	-0.629806	5.08051	5.67234
AT5G37500	0.0092479	0.0305742	-0.630158	3.34164	3.9105
AT1G75760	0.000114086	0.00065371	-0.630408	5.28706	5.87212
AT1G30120	1.1574e-13	2.8653e-12	-0.630471	7.25923	7.85589
AT5G56170	0.000660908	0.00314517	-0.630708	5.8147	6.40795
AT4G25620	3.38954e-06	2.74123e-05	-0.63081	4.75779	5.3493
AT5G56010	1.15813e-05	8.37585e-05	-0.630992	8.49616	9.10239
AT1G13730	1.1089e-06	9.76723e-06	-0.631062	5.76291	6.35541
AT2G20230	2.46852e-10	3.92695e-09	-0.631945	6.16312	6.75996
AT3G15115	0.000986623	0.00447061	-0.632467	3.02439	3.61866
AT3G49668	0.00696613	0.0240638	-0.632577	2.29617	2.89925
AT1G15740	5.98085e-06	4.62388e-05	-0.632667	6.05056	6.64623
AT1G10030	1.67483e-06	1.42423e-05	-0.634096	4.83367	5.44028
AT5G43350	4.48529e-05	0.000282333	-0.634602	7.30411	7.89376
AT1G65900	0.0109148	0.0351319	-0.635275	2.09127	2.69108
AT5G42785	0.00217283	0.00887048	-0.636065	2.90028	3.50477
AT3G02130	0.000515949	0.00252572	-0.636811	4.48316	5.07286
AT5G65810	2.4045e-07	2.39905e-06	-0.636916	5.3959	6.0044
AT4G01540	0.0035043	0.0134385	-0.637364	4.5413	5.13869
AT5G36290	2.84296e-06	2.33301e-05	-0.637416	6.17061	6.76773
AT5G27610	0.000830586	0.00383487	-0.637816	3.03874	3.63798
AT5G40820	0.00130513	0.00570581	-0.638857	3.02316	3.63181
AT4G30290	8.87777e-06	6.60322e-05	-0.639267	6.28285	6.88611
AT2G22500	8.29499e-06	6.21209e-05	-0.639419	6.94909	7.55232
AT4G32410	1.11433e-06	9.80134e-06	-0.639792	8.71833	9.32989
AT1G70460	0.000330399	0.00169196	-0.639894	4.67549	5.28714
AT2G33220	5.58803e-05	0.000345764	-0.640651	6.0985	6.71723
AT4G00370	0.000260174	0.00136818	-0.640673	4.55827	5.15491
AT1G76990	1.77007e-05	0.000122746	-0.641236	7.16847	7.76615
AT3G14720	2.00489e-06	1.6793e-05	-0.641278	5.34728	5.95075
AT2G43120	0.00289176	0.0113816	-0.641657	4.54303	5.13443
AT5G11970	3.06599e-05	0.000200902	-0.641798	5.37838	5.97469
AT2G15790	1.00073e-05	7.34364e-05	-0.642024	4.47399	5.08779
AT3G16850	1.8146e-06	1.53219e-05	-0.64225	5.34742	5.95809
AT1G75540	2.97772e-05	0.000195834	-0.642501	6.40346	7.00252
AT3G17611	0.0064873	0.0226654	-0.642617	3.15603	3.78009
AT5G13750	1.05e-05	7.66672e-05	-0.643157	5.94702	6.5656
AT1G26800	0.00355916	0.013618	-0.643364	3.44658	4.05244
AT5G15350	3.05299e-10	4.81704e-09	-0.644236	7.05853	7.66674
AT3G12540	0.00672912	0.0233639	-0.644353	2.8472	3.47552
AT1G30550	0.000761301	0.0035595	-0.644612	3.11358	3.73258
AT5G64250	0.000209429	0.00112552	-0.644727	6.43464	7.03246
AT1G78180	0.00984358	0.0322169	-0.645225	2.2948	2.90596
AT5G04270	0.00209966	0.00860733	-0.645811	2.70921	3.32652
AT1G05160	1.08992e-07	1.15153e-06	-0.646734	4.52304	5.13528
AT3G13520	1.67222e-08	2.01719e-07	-0.647333	7.09104	7.70339
AT5G52882	7.72249e-05	0.000460579	-0.647394	6.35563	6.98121
AT3G09780	0.00787217	0.026712	-0.647571	2.40744	3.02634
AT4G15610	0.000140388	0.00078664	-0.647924	7.08629	7.67868
AT3G16090	1.00659e-05	7.37768e-05	-0.64824	4.27907	4.89769
AT3G49720	7.70881e-08	8.37724e-07	-0.64832	6.68705	7.30248
AT3G24170	8.41432e-09	1.06196e-07	-0.648342	8.27004	8.88137
AT3G63280	0.000765946	0.00357988	-0.648485	3.34921	3.95153
AT2G33390	0.000869507	0.0039984	-0.649016	4.12012	4.75642
AT4G17730	2.41231e-05	0.000162305	-0.649332	5.51013	6.1387
AT1G76670	1.05703e-07	1.11961e-06	-0.649475	6.12454	6.741
AT2G05920	4.24744e-05	0.000268641	-0.650259	7.66587	8.27426
AT3G05200	0.000583996	0.00281708	-0.650298	5.42784	6.02118
AT1G65510	0.000575891	0.00278279	-0.650489	4.44168	5.06731
AT3G62700	6.13547e-10	9.27265e-09	-0.650633	6.36322	6.98042
AT1G04053	3.81853e-05	0.000244544	-0.650726	5.07815	5.68963
AT2G41830	0.00942109	0.0310606	-0.650933	4.36663	4.92765
AT3G54290	2.92227e-05	0.00019254	-0.651157	4.06723	4.69106
AT5G04960	0.00131981	0.00576241	-0.651261	6.54962	7.17791
AT4G17085	0.00947306	0.0312035	-0.651589	2.53045	3.16091
AT3G20430	0.00012366	0.000702633	-0.651612	3.44421	4.06153
AT3G57470	5.4365e-06	4.23171e-05	-0.651846	4.02105	4.63956
AT3G09965	0.00444751	0.0164694	-0.653156	2.94797	3.56138
AT3G62360	2.99618e-06	2.44914e-05	-0.65346	7.27125	7.90006
AT5G56040	4.4335e-10	6.84044e-09	-0.653498	6.3595	6.9765
AT3G18560	0.00312013	0.0121568	-0.653906	4.79324	5.4254
AT3G05920	0.00275743	0.0109128	-0.654255	4.39015	5.04012
AT1G12640	6.13064e-05	0.000375085	-0.654386	5.41043	6.03035
AT5G06220	4.76325e-08	5.30723e-07	-0.65449	4.7665	5.38639
AT2G21960	0.00191407	0.00795512	-0.654614	2.97385	3.60166
AT5G53048	0.00515455	0.0186851	-0.654709	3.44761	4.06701
AT4G26860	0.000228771	0.00121748	-0.654752	3.36939	3.9958
AT3G22530	0.000106497	0.000615138	-0.654788	3.91105	4.53279
AT4G34720	1.45863e-11	2.75722e-10	-0.655375	7.49371	8.11315
AT5G15520	2.61604e-08	3.05303e-07	-0.655673	5.09695	5.71691
AT1G61810	0.000441344	0.00219084	-0.657208	3.55798	4.17279
AT1G05347	2.61592e-08	3.05303e-07	-0.657397	8.16646	8.78543
AT1G77450	0.00150608	0.00643526	-0.657481	5.80371	6.40088
AT3G05160	0.000758717	0.00354808	-0.65941	3.26531	3.88146
AT3G07180	6.77729e-08	7.40986e-07	-0.660167	5.24194	5.86827
AT1G28240	8.42385e-07	7.54689e-06	-0.660192	5.02124	5.65554
AT1G25550	8.60769e-07	7.70334e-06	-0.660276	6.19225	6.8235
AT1G17860	3.34333e-08	3.82184e-07	-0.660471	8.15457	8.77626
AT3G03815	3.51221e-05	0.000227176	-0.660764	4.47898	5.11718
AT5G67440	0.000174122	0.000955169	-0.660988	3.70899	4.33425
AT3G11900	6.37973e-06	4.89907e-05	-0.661013	4.92301	5.54956
AT3G01650	0.000193115	0.00104658	-0.661081	4.38856	5.01722
AT1G79600	5.59747e-06	4.34353e-05	-0.662128	5.01359	5.63218
AT3G03215	0.00990039	0.0323606	-0.662742	3.00319	3.5997
AT5G04415	0.00100985	0.00456515	-0.662902	3.18455	3.81725
AT3G19190	1.62671e-09	2.31833e-08	-0.663328	5.12112	5.75085
AT4G38950	0.000950474	0.00432634	-0.664237	4.71961	5.36416
AT5G25100	6.68472e-11	1.1629e-09	-0.664504	7.25961	7.89311
AT1G13100	0.0039789	0.0149614	-0.664744	3.09437	3.73021
AT4G23050	0.000290262	0.00150921	-0.66486	5.75575	6.3747
AT2G44160	4.46742e-11	7.9199e-10	-0.664967	7.37458	8.00518
AT1G31710	0.0129057	0.0403604	-0.664995	5.44521	6.0836
AT3G59695	0.000197506	0.00106784	-0.66521	4.31783	4.95216
AT3G55950	4.31434e-05	0.00027246	-0.66538	4.04096	4.66447
AT1G68670	0.000335088	0.00171458	-0.665425	5.45469	6.08447
AT1G19110	4.43891e-11	7.87491e-10	-0.665549	5.80341	6.43397
AT4G25360	1.72641e-08	2.07515e-07	-0.665658	5.11266	5.74402
AT4G02270	0.000102475	0.000594372	-0.665791	6.03911	6.68842
AT3G24570	0.000246986	0.00130721	-0.666181	3.98844	4.61998
AT1G60940	2.74677e-05	0.000182461	-0.667009	5.72201	6.34317
AT5G25280	0.00180669	0.00756519	-0.667127	5.38774	5.98162
AT5G62460	0.00101325	0.00457721	-0.66765	4.9109	5.51441
AT1G23030	1.4764e-05	0.000104165	-0.667816	5.57258	6.19968
AT4G17530	6.13392e-09	7.9371e-08	-0.66782	6.98056	7.61726
AT3G28140	0.00905237	0.0300385	-0.667834	1.94741	2.58647
AT3G54740	0.000268141	0.00140437	-0.668317	3.09376	3.72668
AT1G76470	0.00733483	0.0251264	-0.668319	2.35936	3.01023
AT5G53050	0.00285664	0.0112557	-0.668396	4.13024	4.7345
AT5G53370	1.90699e-05	0.000131154	-0.66865	6.03599	6.65999
AT3G07360	0.00151428	0.0064637	-0.669773	6.03995	6.65138
AT3G59690	0.00020389	0.00109975	-0.669909	4.43594	5.07797
AT5G10470	6.09332e-05	0.000372984	-0.670014	4.89713	5.53137
AT3G62190	2.63101e-05	0.000175748	-0.670313	4.16449	4.79843
AT3G49220	0.00578553	0.0205568	-0.671145	5.06112	5.66826
AT5G16110	6.34083e-08	6.95689e-07	-0.671347	6.71915	7.35968
AT4G37680	0.000313463	0.00161545	-0.671443	3.68271	4.32708
AT1G17220	0.00067656	0.00321052	-0.671537	4.50752	5.16922
AT5G18520	1.94532e-10	3.15257e-09	-0.672765	6.72847	7.36852
AT2G31900	3.96346e-05	0.000252141	-0.672884	4.19197	4.83815
AT1G70330	3.33957e-09	4.50604e-08	-0.673111	6.27217	6.91139
AT4G22820	1.3044e-06	1.1338e-05	-0.6736	5.93257	6.56879
AT1G68410	0.000651063	0.00310126	-0.674042	5.47275	6.08218
AT3G61980	0.0112173	0.0359123	-0.674355	3.72928	4.31692
AT1G67710	0.0151973	0.0461313	-0.674621	2.92821	3.57472
AT3G02140	0.00782404	0.0265738	-0.6758	4.5663	5.14822
AT2G41630	4.28358e-08	4.82201e-07	-0.675829	5.94481	6.59083
AT3G53400	0.000174155	0.000955169	-0.676057	3.44547	4.09267
AT3G48020	0.0114901	0.0366359	-0.676545	2.58253	3.25548
AT5G01710	1.11181e-06	9.78263e-06	-0.677045	6.52268	7.17193
AT3G56480	6.08964e-08	6.69779e-07	-0.677285	4.98097	5.62249
AT1G17780	0.00335553	0.0129471	-0.67763	3.06021	3.71783
AT4G38810	0.00428877	0.0159758	-0.678035	5.69921	6.30104
AT1G34000	0.000124215	0.000705628	-0.678144	3.81944	4.46833
AT3G09305	0.0127893	0.0400513	-0.67832	2.44293	3.12691
AT1G75310	0.000126174	0.00071514	-0.678503	4.79401	5.42196
AT3G48187	0.00866731	0.0289259	-0.678549	2.05857	2.7055
AT2G02820	1.07553e-05	7.84631e-05	-0.679011	4.11471	4.75859
AT2G37290	0.0109019	0.0350995	-0.679378	2.42602	3.05181
AT2G36220	0.01159	0.0368797	-0.679646	6.14081	6.81616
AT1G28250	0.000369465	0.00186576	-0.680203	3.70897	4.36955
AT3G13060	4.49809e-11	7.96864e-10	-0.680618	6.08548	6.73179
AT5G60200	4.72588e-05	0.000296659	-0.682009	4.57934	5.23673
AT5G56030	1.85021e-06	1.55963e-05	-0.682122	8.79231	9.44901
AT5G18860	2.78601e-05	0.000184872	-0.682209	6.5057	7.16181
AT3G28900	9.44739e-10	1.38851e-08	-0.682323	6.06029	6.70511
AT1G71697	0.00201643	0.0083172	-0.682551	5.64675	6.26718
AT3G23805	0.00129451	0.00566432	-0.682594	3.12917	3.78189
AT3G01810	1.91194e-05	0.000131422	-0.682658	4.34749	4.99729
AT2G38060	0.00169698	0.00714871	-0.682905	3.08676	3.74352
AT5G25090	0.000472422	0.00232762	-0.683146	3.2274	3.86879
AT5G22690	0.0038512	0.0145269	-0.683258	3.48259	4.12504
AT5G66390	1.9015e-13	4.58094e-12	-0.68344	7.08406	7.73438
AT1G27210	0.000659147	0.00313798	-0.683507	5.09557	5.72407
AT5G45840	0.0015449	0.00658095	-0.684566	3.36556	4.03882
AT3G09350	0.0129741	0.0405388	-0.68458	4.62599	5.23264
AT1G56610	0.000320289	0.00164556	-0.684971	2.87392	3.52377
AT1G23935	0.00129553	0.00566778	-0.68611	2.85036	3.50758
AT3G23030	8.47265e-05	0.000500209	-0.686152	5.30526	5.95432
AT3G53510	0.00450945	0.0166545	-0.686294	4.97897	5.61776
AT2G25590	3.1325e-05	0.000204648	-0.686652	4.70033	5.34233
AT5G04040	1.57479e-07	1.61553e-06	-0.686864	5.11036	5.75989
AT4G30060	3.71398e-07	3.56937e-06	-0.687504	5.11899	5.77583
AT5G01220	1.07685e-06	9.50161e-06	-0.687815	4.75894	5.41812
AT2G39800	4.55782e-09	6.00919e-08	-0.688085	6.01584	6.67201
AT3G21430	2.03233e-08	2.40763e-07	-0.688669	4.62913	5.28538
AT3G11410	0.000248982	0.00131639	-0.688751	6.13952	6.77537
AT3G14470	7.38528e-05	0.000442464	-0.688751	3.6349	4.28341
AT1G75220	0.00453507	0.0167417	-0.68879	6.22653	6.82181
AT2G31902	1.83245e-05	0.000126443	-0.688983	4.2794	4.94294
AT3G20240	0.00101979	0.00460346	-0.689178	2.72322	3.38433
AT1G55160	2.46555e-09	3.40256e-08	-0.68974	5.01979	5.6768
AT3G28345	1.71337e-08	2.06188e-07	-0.689846	8.10042	8.74876
AT5G45280	4.87463e-05	0.000305233	-0.690147	6.40497	7.07245
AT4G06536	0.00899746	0.029888	-0.69035	2.01947	2.68763
AT5G23280	0.00120524	0.00532191	-0.690485	3.58553	4.23779
AT3G48450	0.00504883	0.0183681	-0.690777	3.99554	4.65473
AT4G02280	0.00490186	0.0178958	-0.690914	4.96821	5.67757
AT1G04550	6.8979e-05	0.000416546	-0.691281	3.23642	3.89106
AT4G25050	0.0018004	0.00754387	-0.69166	2.61178	3.2691
AT1G51830	0.00149775	0.00640512	-0.692068	6.72078	7.3635
AT1G17360	0.000237343	0.00126042	-0.692194	4.4507	5.09995
AT1G67780	0.01292	0.0403951	-0.692208	2.22962	2.85606
AT3G47640	0.00847111	0.0283856	-0.69285	3.34491	3.96772
AT1G09090	0.0010242	0.00462168	-0.692986	4.93131	5.60046
AT3G53000	2.36596e-05	0.000159337	-0.693003	3.68038	4.34379
AT2G23790	1.23444e-10	2.05084e-09	-0.693543	5.3625	6.02118
AT2G28880	0.00466713	0.017146	-0.693625	2.5386	3.17733
AT5G58900	0.00504499	0.0183596	-0.693855	5.19096	5.86624
AT1G48480	0.000183518	0.000999966	-0.694283	5.59059	6.23857
AT1G33240	0.000124397	0.0007065	-0.694382	5.4915	6.14748
AT4G24130	1.69186e-06	1.43725e-05	-0.694866	6.25832	6.92153
AT3G13720	3.3702e-12	6.87822e-11	-0.694998	5.69882	6.35988
AT3G17810	2.7406e-08	3.18801e-07	-0.695184	7.56429	8.2177
AT3G57530	0.000226756	0.00120818	-0.695285	6.33529	6.99851
AT5G64740	1.9258e-12	4.06931e-11	-0.695291	8.18871	8.84974
AT5G42655	0.0133259	0.041396	-0.696151	1.96397	2.61643
AT2G35860	1.15439e-05	8.35361e-05	-0.696279	5.34771	6.01671
AT5G56140	2.12671e-13	5.07961e-12	-0.697006	5.90747	6.56979
AT5G15220	4.73406e-06	3.73121e-05	-0.697125	4.48789	5.14406
AT5G07322	0.000151049	0.000839077	-0.697373	4.19838	4.87281
AT4G14360	1.45402e-05	0.000102673	-0.697394	5.65597	6.33447
AT2G40165	0.00630354	0.0221262	-0.697845	3.55361	4.2182
AT2G41740	1.4778e-13	3.60867e-12	-0.698014	6.83262	7.49752
AT1G18740	0.013555	0.041947	-0.698085	6.66341	7.30667
AT3G09830	0.00189592	0.00789145	-0.698144	4.52849	5.20012
AT3G56450	0.0125797	0.0395179	-0.698673	2.07964	2.76923
AT4G17460	1.6835e-05	0.000117326	-0.698734	5.34968	6.00567
AT5G05170	5.74674e-09	7.45917e-08	-0.698751	8.87407	9.54206
AT1G23330	0.000283553	0.00147708	-0.698985	5.05502	5.72791
AT4G27830	0.000101722	0.000591091	-0.6995	3.35455	4.01433
AT2G46572	0.0138356	0.0426521	-0.69985	1.95683	2.64789
AT3G25110	1.1543e-05	8.35361e-05	-0.699875	5.80827	6.4582
AT5G23130	0.000398954	0.0019974	-0.699983	2.88611	3.55981
AT5G44110	0.0135657	0.0419695	-0.70019	5.81277	6.57589
AT2G30950	3.13766e-07	3.05986e-06	-0.70035	5.94023	6.61281
AT1G01650	0.0110824	0.0355758	-0.700369	5.29983	5.88628
AT5G13820	3.66192e-06	2.94727e-05	-0.700376	4.1448	4.8088
AT4G31248	3.05972e-06	2.49701e-05	-0.700645	3.96335	4.63361
AT3G10810	8.81174e-08	9.44094e-07	-0.700651	5.05839	5.72891
AT4G34350	3.04112e-11	5.54402e-10	-0.701037	6.1974	6.8649
AT3G18730	0.00573166	0.0204059	-0.701038	2.47595	3.16692
AT4G11570	4.36552e-06	3.46248e-05	-0.701652	4.51533	5.17622
AT5G55910	1.06986e-08	1.32691e-07	-0.701914	5.74529	6.41412
AT3G14690	1.02316e-07	1.08556e-06	-0.702126	5.4986	6.16102
AT5G43880	2.78763e-07	2.74531e-06	-0.702147	5.52865	6.18929
AT1G06410	0.00325883	0.0126186	-0.702493	7.04583	7.66351
AT4G27020	0.0045585	0.0168011	-0.702499	4.41472	5.04223
AT3G11210	0.000152935	0.000848616	-0.70266	4.45026	5.1157
AT1G04610	0.00424577	0.0158368	-0.702923	3.20062	3.88405
AT3G29375	0.00317772	0.0123483	-0.703113	2.26101	2.92585
AT5G24735	3.34053e-09	4.50604e-08	-0.703478	5.08083	5.74988
AT5G07810	0.000119097	0.000678857	-0.70357	3.49323	4.1655
AT2G36895	0.000175466	0.000961101	-0.703699	3.30278	3.96309
AT5G47650	0.000461393	0.00227909	-0.70455	3.33862	4.01118
AT1G25390	9.70677e-06	7.15621e-05	-0.704727	4.33053	5.00311
AT3G55230	1.00385e-12	2.19508e-11	-0.705173	7.02667	7.69789
AT2G45150	0.0144703	0.0442874	-0.705356	1.6068	2.27005
AT4G09990	3.29445e-07	3.20297e-06	-0.705795	4.47768	5.14798
AT5G54730	6.72104e-07	6.13745e-06	-0.70633	4.69233	5.36226
AT1G67750	0.000470647	0.00231978	-0.706563	4.3806	5.04886
AT3G55750	1.04661e-12	2.28264e-11	-0.706737	7.02559	7.69807
AT1G51640	0.00988635	0.0323231	-0.707294	3.56828	4.20537
AT3G26100	8.64051e-06	6.44393e-05	-0.707529	6.60402	7.29271
AT5G03150	1.80246e-05	0.000124614	-0.707644	4.88612	5.56977
AT3G19900	0.000115626	0.000661629	-0.708037	3.54521	4.21464
AT5G60920	8.36595e-11	1.42961e-09	-0.708269	7.51028	8.18902
AT1G21660	2.1983e-10	3.52838e-09	-0.708634	5.7829	6.45592
AT1G53310	1.38758e-10	2.28859e-09	-0.708835	8.17788	8.85435
AT3G10230	3.95704e-05	0.000251884	-0.709105	4.54047	5.2101
AT5G45940	0.000246818	0.00130659	-0.709235	3.26933	3.94373
AT2G37975	0.000181965	0.000992583	-0.709346	3.77809	4.47193
AT3G51880	1.38206e-08	1.68744e-07	-0.70935	5.60826	6.28925
AT5G35740	0.000495674	0.00243596	-0.709549	2.93617	3.60647
AT2G34355	0.00159998	0.00679254	-0.709674	3.31336	3.96278
AT5G59530	0.000381218	0.00192009	-0.709854	5.66077	6.31952
AT2G32240	1.15539e-13	2.86317e-12	-0.710005	7.59945	8.276
AT2G32415	0.000119321	0.00067998	-0.710143	3.19648	3.87279
AT1G34260	0.00122144	0.00538302	-0.710471	4.29187	4.93959
AT1G51645	0.00939515	0.0309876	-0.710896	3.59556	4.23534
AT2G46495	0.0127159	0.039866	-0.711274	1.48586	2.16474
AT5G18630	0.000152296	0.000845442	-0.711943	4.75025	5.41199
AT1G19690	1.08317e-05	7.89514e-05	-0.712509	5.1692	5.83691
AT1G79380	0.000331732	0.00169775	-0.712578	6.30759	6.999
AT5G17010	0.000107702	0.000620812	-0.712597	5.18474	5.85589
AT3G18770	0.0143322	0.0439405	-0.713237	1.90652	2.57993
AT3G61770	0.00015454	0.000857142	-0.713285	3.25548	3.93084
AT2G25900	0.00743468	0.0254372	-0.713711	4.52686	5.25317
AT5G03040	3.05858e-12	6.27797e-11	-0.71401	6.58693	7.26534
AT2G41160	0.00261466	0.0104233	-0.714188	5.07742	5.74585
AT2G45380	6.58583e-07	6.02713e-06	-0.714425	4.88539	5.5638
AT1G30130	2.46808e-05	0.000165747	-0.71452	5.56017	6.24498
AT5G19560	0.00147831	0.0063382	-0.714645	2.6281	3.32285
AT1G74360	0.000434688	0.0021625	-0.714702	3.41022	4.10879
AT3G22460	0.00022203	0.00118638	-0.714737	3.47556	4.16267
AT1G79710	0.00215708	0.00881908	-0.714886	4.04413	4.6947
AT3G24840	2.3812e-09	3.3025e-08	-0.715081	4.72583	5.40617
AT2G40113	1.3211e-06	1.14674e-05	-0.715602	4.26434	4.95075
AT2G31680	3.75568e-08	4.25638e-07	-0.71562	4.37576	5.05933
AT1G29690	0.000304958	0.00157647	-0.715729	5.23805	5.93224
AT2G01600	1.76151e-05	0.00012222	-0.716438	6.18904	6.87859
AT5G53110	0.00144749	0.00623479	-0.716588	4.37983	5.03466
AT5G66920	0.000194489	0.00105289	-0.717731	6.12982	6.81693
AT3G55360	2.99164e-09	4.08369e-08	-0.717881	6.43661	7.12539
AT4G19120	6.66058e-09	8.53499e-08	-0.718075	5.79052	6.47489
AT3G09925	4.00599e-06	3.20262e-05	-0.718162	5.24596	5.92683
AT1G17440	4.20951e-06	3.35368e-05	-0.718496	4.68577	5.38215
AT1G70290	1.26198e-05	9.04097e-05	-0.718558	5.8012	6.49337
AT1G78680	4.21632e-11	7.51722e-10	-0.718711	5.65004	6.3338
AT3G27925	0.00081187	0.00376022	-0.71994	3.51878	4.21595
AT1G22540	6.65582e-07	6.08674e-06	-0.720095	3.90131	4.58989
AT3G26300	0.00125387	0.00551339	-0.720123	4.0509	4.71616
AT1G32170	1.63522e-05	0.000114247	-0.720483	6.38769	7.06158
AT4G31340	4.6526e-11	8.23654e-10	-0.720839	8.01086	8.69919
AT5G48412	1.42568e-12	3.06149e-11	-0.721649	5.85518	6.54253
AT5G40860	0.00222709	0.00905664	-0.721649	2.56341	3.23521
AT4G14370	0.00373153	0.0141585	-0.721951	3.60862	4.3339
AT2G04800	6.00302e-05	0.000368264	-0.722315	3.95743	4.66208
AT4G31130	5.98325e-08	6.5934e-07	-0.72252	5.6324	6.32677
AT1G62510	0.00594145	0.0210602	-0.722767	3.03882	3.76604
AT2G40160	0.00176325	0.00740307	-0.723283	3.71732	4.39697
AT1G77990	0.00202684	0.00835188	-0.723711	3.02457	3.72371
AT2G43680	2.23507e-06	1.85539e-05	-0.724146	7.52255	8.22188
AT1G10140	0.00827979	0.0278733	-0.724293	4.752	5.40064
AT4G00680	0.000428798	0.00213616	-0.724457	4.63937	5.33272
AT1G01750	3.37479e-05	0.000218851	-0.724554	4.90073	5.58406
AT4G25820	0.000770902	0.00359969	-0.724593	6.97008	7.67926
AT3G01190	4.08088e-09	5.42023e-08	-0.724686	7.72594	8.4137
AT3G03440	0.00577413	0.0205309	-0.724912	2.66221	3.35397
AT3G16390	0.000539189	0.00262769	-0.72525	4.12256	4.79716
AT1G29340	1.37536e-06	1.19054e-05	-0.725272	6.07335	6.75882
AT3G02830	0.000250932	0.00132502	-0.725563	3.55766	4.25584
AT2G34070	0.00264878	0.0105426	-0.725841	4.93428	5.65924
AT5G59400	0.00183815	0.00768157	-0.725907	2.55227	3.24891
AT5G58000	3.67013e-08	4.16507e-07	-0.72595	4.81815	5.50732
AT2G48140	3.52649e-05	0.000228041	-0.7262	6.60982	7.32288
AT1G11545	7.047e-08	7.69468e-07	-0.726459	5.45206	6.13694
AT5G19340	1.8099e-06	1.52925e-05	-0.726622	4.73883	5.42899
AT2G46570	0.0113632	0.0362822	-0.726682	1.90189	2.62039
AT3G61130	4.53927e-09	5.99103e-08	-0.727005	6.16573	6.86456
AT2G17300	0.000733581	0.00344529	-0.728405	2.5962	3.29128
AT4G06534	0.00961853	0.0315927	-0.729831	2.82538	3.47007
AT5G49460	6.39501e-09	8.22829e-08	-0.730651	7.07772	7.78108
AT5G11975	8.36509e-06	6.25525e-05	-0.730982	4.96535	5.6501
AT4G27720	5.88449e-05	0.000361877	-0.731163	5.49328	6.17287
AT4G32710	1.57864e-06	1.35067e-05	-0.731174	3.96458	4.66325
AT3G28050	4.24748e-06	3.38168e-05	-0.731566	5.12891	5.81539
AT1G67820	0.016257	0.04888	-0.732315	1.54343	2.24253
AT1G66150	1.82513e-07	1.85416e-06	-0.73253	5.74752	6.45356
AT5G01820	0.0127287	0.0398807	-0.732557	6.16371	6.87874
AT3G62630	1.23568e-07	1.29194e-06	-0.733168	3.98121	4.68094
AT2G45970	4.30675e-11	7.65669e-10	-0.734453	5.2807	5.98023
AT2G33120	9.04628e-11	1.53438e-09	-0.734544	6.17307	6.87096
AT1G74385	7.12545e-06	5.41375e-05	-0.735242	4.43167	5.12845
AT3G07880	8.6963e-15	2.41753e-13	-0.73537	6.28705	6.98873
AT5G49700	0.00397099	0.0149339	-0.736215	2.41746	3.1064
AT3G11325	7.74463e-11	1.3316e-09	-0.736561	5.9829	6.68433
AT2G36080	1.08177e-06	9.53503e-06	-0.736567	4.44621	5.15116
AT4G24390	8.12912e-05	0.000482424	-0.736728	5.23958	5.95202
AT3G46290	5.13923e-08	5.71346e-07	-0.73677	5.65122	6.34769
AT4G25170	0.000902374	0.00413062	-0.736789	5.40069	6.06227
AT1G26210	0.0156144	0.0472022	-0.736987	1.30371	2.01255
AT3G48380	3.2035e-07	3.11937e-06	-0.737035	5.01224	5.71153
AT5G62670	2.56586e-07	2.53986e-06	-0.737633	5.39533	6.10528
AT3G62650	1.9652e-09	2.76218e-08	-0.737641	5.67188	6.37904
AT3G49400	0.00151503	0.00646468	-0.738071	2.36201	3.06173
AT3G54710	0.00344217	0.0132346	-0.738463	2.59456	3.31857
AT2G26570	3.11271e-07	3.03803e-06	-0.738785	5.66898	6.37597
AT3G17770	1.13049e-06	9.93306e-06	-0.738812	5.10128	5.80031
AT5G45210	0.00013868	0.000778116	-0.739219	4.04446	4.7313
AT3G54880	1.78445e-05	0.000123606	-0.739594	5.37494	6.09798
AT5G51560	9.99399e-06	7.3378e-05	-0.739776	3.92639	4.63484
AT1G32940	0.00034692	0.00176755	-0.739828	3.36291	4.06805
AT1G63000	2.05086e-13	4.90779e-12	-0.739999	7.56009	8.26847
AT3G48690	7.26347e-09	9.23215e-08	-0.740107	5.53861	6.24795
AT4G11800	9.02108e-08	9.64464e-07	-0.740467	5.03928	5.74785
AT1G09155	0.0135551	0.041947	-0.741052	1.90421	2.58961
AT1G67740	0.00370981	0.0140889	-0.741485	3.3445	4.0603
AT1G76440	0.00424042	0.0158192	-0.742227	2.47957	3.20617
AT5G16240	0.0161808	0.048686	-0.742727	2.94559	3.6085
AT4G16190	3.35221e-09	4.51693e-08	-0.743134	8.22515	8.92571
AT1G68850	0.000485351	0.0023871	-0.743817	5.34984	6.04419
AT1G18470	7.5047e-05	0.000448869	-0.744163	5.91879	6.61815
AT3G05580	0.000359725	0.00182428	-0.74431	4.68847	5.3728
AT3G03680	2.36628e-05	0.000159337	-0.744453	4.40087	5.12787
AT3G06650	1.44189e-07	1.48831e-06	-0.744649	7.17468	7.89338
AT1G35670	3.50625e-10	5.48054e-09	-0.744705	5.74116	6.44832
AT2G48020	7.73243e-06	5.81856e-05	-0.744988	5.48794	6.19279
AT1G08645	0.00274716	0.0108773	-0.745599	3.52526	4.24439
AT2G27500	0.00243221	0.00979825	-0.745823	5.54342	6.27011
AT5G60860	0.000811691	0.00376022	-0.746087	2.72064	3.43511
AT2G40120	0.00126174	0.00554496	-0.746113	2.61122	3.32254
AT2G42890	2.95194e-08	3.41329e-07	-0.746296	5.26359	5.97492
AT3G17330	6.88645e-06	5.25442e-05	-0.746753	4.21978	4.92613
AT1G22640	0.000221264	0.00118305	-0.747238	4.163	4.86597
AT1G30730	0.00817099	0.0275739	-0.747919	5.23461	5.97618
AT1G77260	6.80898e-07	6.21322e-06	-0.748257	5.01715	5.72619
AT2G19810	0.0025317	0.0101384	-0.748828	3.25136	3.95005
AT5G10695	0.00960982	0.0315776	-0.748872	4.36794	5.06751
AT3G13275	0.00220174	0.00896624	-0.748938	2.82515	3.51237
AT2G36320	2.87934e-05	0.00019016	-0.749156	7.07641	7.80059
AT3G21700	2.4782e-05	0.000166263	-0.749239	3.28404	3.99988
AT4G03110	0.000138175	0.000775977	-0.749501	5.15929	5.86503
AT4G36648	0.000109265	0.00062867	-0.750618	6.67627	7.36643
AT1G50600	2.64826e-07	2.6173e-06	-0.750812	5.61233	6.32903
AT3G05015	0.00219282	0.00893466	-0.75109	3.39984	4.14175
AT5G67420	3.86832e-07	3.70918e-06	-0.751172	6.62648	7.34184
AT2G35859	1.70331e-05	0.000118476	-0.751573	5.04723	5.77407
AT1G07070	1.67407e-06	1.42407e-05	-0.751805	4.85177	5.5738
AT3G02880	7.25922e-06	5.50704e-05	-0.751957	6.6401	7.3394
AT4G31590	5.7773e-09	7.49496e-08	-0.75219	5.02049	5.73696
AT5G64040	0.000224633	0.00119841	-0.7523	3.58892	4.2944
AT2G45720	5.608e-08	6.20439e-07	-0.752777	4.33896	5.05588
AT5G13740	0.000130811	0.000737923	-0.752819	4.7005	5.42209
AT1G01720	1.20776e-05	8.68228e-05	-0.753695	6.53297	7.23639
AT4G34610	0.00312019	0.0121568	-0.753846	2.60347	3.30428
AT4G15160	4.80996e-06	3.78747e-05	-0.754021	7.68683	8.4058
AT4G10770	0.000319029	0.00164043	-0.755975	4.30181	5.00571
AT1G64720	8.78146e-11	1.49553e-09	-0.756421	7.07862	7.80177
AT1G73620	2.07427e-06	1.73164e-05	-0.756727	5.66238	6.37119
AT5G49720	5.46488e-16	1.73872e-14	-0.756935	8.36511	9.0896
AT1G10682	0.000602962	0.00289743	-0.757556	6.65426	7.41948
AT2G40620	5.34846e-07	4.97268e-06	-0.757806	5.26844	6.00087
AT5G58320	1.199e-05	8.6316e-05	-0.758156	5.28576	6.01378
AT1G72130	1.03005e-05	7.53422e-05	-0.758173	4.91887	5.64076
AT4G12720	0.000175279	0.000960493	-0.758553	6.22533	6.93961
AT5G62170	7.34101e-05	0.000440232	-0.759424	3.05713	3.78736
AT5G26030	1.05792e-07	1.12007e-06	-0.760185	7.40739	8.12757
AT3G24550	2.9947e-08	3.45478e-07	-0.760467	6.91934	7.63714
AT4G31250	2.45267e-07	2.44129e-06	-0.761484	4.19666	4.92286
AT5G07100	0.00603556	0.0213245	-0.761566	3.99558	4.79917
AT3G45590	0.0131857	0.0410517	-0.761957	1.47454	2.21559
AT3G07970	0.0101839	0.0330978	-0.762157	2.87519	3.56385
AT2G26830	3.04743e-06	2.48779e-05	-0.762174	3.96928	4.70291
AT4G37530	0.000912555	0.00417037	-0.762348	4.9965	5.69242
AT1G03870	3.68625e-12	7.48067e-11	-0.76243	7.49124	8.22406
AT3G28100	0.0140461	0.0431685	-0.762544	2.32276	3.02489
AT5G62420	0.00840964	0.0282208	-0.762556	2.03864	2.74856
AT4G26140	6.32553e-07	5.8016e-06	-0.762726	4.38283	5.10443
AT2G43945	0.000352875	0.00179353	-0.763584	3.05208	3.79754
AT3G19680	0.00139105	0.00603338	-0.76388	5.9196	6.69869
AT5G15070	2.08766e-06	1.7405e-05	-0.763936	3.80251	4.53075
AT1G76680	1.83279e-06	1.54651e-05	-0.764078	8.17831	8.89142
AT4G24230	1.42037e-06	1.22444e-05	-0.764094	4.26456	4.99241
AT5G40440	1.17739e-05	8.49596e-05	-0.764246	3.66972	4.39312
AT3G16180	1.05033e-07	1.11344e-06	-0.764383	4.78645	5.52098
AT3G14050	6.52608e-05	0.000397342	-0.76475	5.20102	5.95864
AT1G80820	0.000226783	0.00120818	-0.765078	5.07288	5.79984
AT2G11520	1.00038e-06	8.86429e-06	-0.7651	4.24178	4.96933
AT5G65925	0.000213631	0.0011454	-0.766851	3.96537	4.70666
AT1G09940	1.51687e-09	2.17464e-08	-0.76694	5.3746	6.11388
AT2G07845	0.015519	0.0469566	-0.767401	2.01766	2.80554
AT1G45130	5.61597e-11	9.86548e-10	-0.767989	6.76352	7.49994
AT3G17040	0.000249448	0.00131829	-0.768272	3.01003	3.7464
AT5G58860	0.000577884	0.00279188	-0.768547	7.46155	8.16537
AT3G48090	7.16502e-06	5.44051e-05	-0.769037	4.73723	5.47998
AT5G57625	4.83985e-05	0.000303206	-0.769081	6.23655	6.98796
AT5G62130	0.00132911	0.00579852	-0.769223	3.98493	4.69958
AT5G58720	0.00481391	0.0176131	-0.76975	5.92397	6.57337
AT1G68020	2.98182e-05	0.000195949	-0.770136	4.18738	4.91149
AT1G27910	0.00784807	0.0266446	-0.770264	3.53647	4.20838
AT4G03340	0.000116945	0.000667957	-0.770279	2.84206	3.57279
AT1G04360	0.000999807	0.004523	-0.770452	4.24419	4.93545
AT2G39180	0.00134677	0.00586538	-0.770578	3.24027	3.95932
AT1G67060	5.62867e-09	7.31348e-08	-0.770599	4.99001	5.72755
AT2G32580	1.59031e-09	2.26956e-08	-0.771098	4.93252	5.66564
AT1G71340	2.44811e-07	2.43772e-06	-0.771455	4.73729	5.47047
AT1G52540	0.00168045	0.0070922	-0.771716	4.28786	4.97663
AT1G17300	9.44956e-05	0.000553329	-0.772423	2.67864	3.41946
AT1G12580	5.85496e-09	7.59179e-08	-0.772441	5.14976	5.88996
AT1G31330	0.0059904	0.0211888	-0.772644	4.5719	5.39515
AT1G55205	0.00116609	0.00517362	-0.772679	2.53299	3.27602
AT5G23030	0.00242257	0.00976929	-0.772874	2.66177	3.3748
AT1G76490	4.23849e-15	1.21599e-13	-0.774175	8.10483	8.8455
AT1G77280	0.00712026	0.0245151	-0.774218	3.97733	4.65589
AT3G09440	0.000572739	0.00276809	-0.774663	8.62883	9.40098
AT4G20170	5.86835e-05	0.000360973	-0.774741	3.78611	4.54212
AT3G51550	1.37003e-07	1.4188e-06	-0.775555	8.0626	8.79181
AT4G30390	1.41705e-05	0.000100232	-0.775674	3.30368	4.04308
AT5G12010	0.0120897	0.0381794	-0.776688	5.11992	5.75169
AT2G45630	0.0039417	0.0148326	-0.776922	2.07684	2.8007
AT4G14130	0.000277596	0.00144875	-0.777602	5.35411	6.06381
AT5G24810	9.85348e-05	0.000574702	-0.777857	5.71024	6.42615
AT5G48540	0.000249732	0.00131951	-0.777963	3.88995	4.6659
AT2G09660	0.000116622	0.000666569	-0.778406	2.87681	3.62805
AT2G46500	9.47088e-11	1.59777e-09	-0.778998	6.25498	6.99818
AT2G30250	4.40827e-05	0.000277903	-0.779003	4.73419	5.47287
AT5G35460	1.33167e-09	1.92563e-08	-0.779394	5.83534	6.58841
AT5G07080	0.0134161	0.041622	-0.779717	4.25594	4.91912
AT2G30930	0.00136648	0.00594192	-0.77987	6.33745	7.13333
AT3G13310	2.73397e-12	5.64863e-11	-0.779882	6.27203	7.01851
AT4G27030	0.00058725	0.00282842	-0.780146	2.60674	3.37795
AT1G17550	1.11384e-08	1.37737e-07	-0.780283	5.34024	6.08869
AT4G36730	0.00927589	0.0306506	-0.781023	5.43954	6.10565
AT5G50760	0.0103537	0.0335713	-0.781146	5.378	6.02777
AT1G44770	4.66138e-08	5.21223e-07	-0.781227	5.17305	5.9291
AT1G51840	0.00498282	0.0181617	-0.781944	4.21139	4.89258
AT4G23500	1.28416e-08	1.5748e-07	-0.782202	4.56453	5.31006
AT1G42540	7.82789e-08	8.49194e-07	-0.782537	4.48028	5.22543
AT4G33010	1.45928e-07	1.50564e-06	-0.783062	6.43591	7.20001
AT3G17100	7.89005e-06	5.93005e-05	-0.783847	5.13032	5.88233
AT5G13910	0.00387413	0.0146024	-0.78511	3.04554	3.77672
AT5G44610	0.00175858	0.00738467	-0.786198	7.20686	8.01939
AT2G39705	0.00177012	0.00742535	-0.786402	2.99094	3.78002
AT1G70710	6.76377e-06	5.16868e-05	-0.786985	5.47635	6.21886
AT3G21580	0.00792903	0.0268649	-0.787053	1.51824	2.27926
AT4G28750	0.00866752	0.0289259	-0.787118	3.28661	4.02007
AT1G68825	0.00984736	0.0322208	-0.787241	1.74013	2.50578
AT1G33480	0.00181689	0.0076041	-0.787502	2.4232	3.17557
AT3G52840	0.0065516	0.0228646	-0.787891	2.52188	3.33414
AT1G13210	4.90973e-05	0.000307277	-0.788038	5.67145	6.41314
AT1G64530	1.47843e-06	1.27143e-05	-0.788066	5.10803	5.85236
AT1G73390	2.78778e-05	0.000184892	-0.78898	4.27892	5.02481
AT2G15300	1.09808e-05	7.98522e-05	-0.789555	3.6859	4.43664
AT5G64260	6.91595e-06	5.27213e-05	-0.789847	8.63235	9.36454
AT2G06025	1.26191e-08	1.54827e-07	-0.790204	4.60271	5.36051
AT3G04940	5.30429e-10	8.09444e-09	-0.79066	4.81776	5.57966
AT1G07610	0.00292534	0.0115012	-0.79066	8.55591	9.39636
AT5G47050	3.01437e-06	2.46241e-05	-0.790727	4.73813	5.50811
AT1G05253	0.014648	0.044728	-0.790855	1.74052	2.51563
AT5G12840	0.000141328	0.000791205	-0.790944	3.89082	4.62841
AT2G22790	0.00904938	0.0300326	-0.790978	2.11826	2.84352
AT3G07700	1.56102e-09	2.23157e-08	-0.791307	4.26097	5.01833
AT1G70335	4.44216e-05	0.000279899	-0.791414	3.29542	4.05738
AT4G10390	9.31461e-05	0.000545809	-0.791461	2.80454	3.5542
AT3G61640	0.00017403	0.000954902	-0.792143	4.17706	4.95771
AT1G04700	0.000128937	0.000728659	-0.792601	2.76289	3.5187
AT1G41830	2.50734e-09	3.45454e-08	-0.793057	6.76771	7.53282
AT4G22080	4.78541e-05	0.000300095	-0.793088	3.75511	4.51028
AT5G66590	3.45806e-06	2.79304e-05	-0.793782	4.14676	4.90451
AT1G30750	3.51832e-09	4.72808e-08	-0.793844	5.08391	5.85226
AT1G44000	1.00403e-05	7.36321e-05	-0.794915	3.03874	3.79655
AT4G13530	1.38702e-07	1.43522e-06	-0.795232	5.29351	6.05555
AT3G14790	1.69586e-14	4.57754e-13	-0.795289	5.3447	6.10624
AT1G49310	5.63441e-05	0.000348033	-0.796776	4.16645	4.94457
AT5G62280	1.67427e-05	0.000116812	-0.797188	3.65598	4.40995
AT2G41480	0.0062999	0.0221262	-0.797706	4.09432	4.86824
AT4G26540	1.29507e-10	2.14165e-09	-0.79797	5.49674	6.26494
AT1G77500	1.29749e-10	2.14423e-09	-0.798166	5.04829	5.81487
AT3G54320	3.36858e-07	3.26492e-06	-0.798298	4.06356	4.83589
AT2G38300	0.0001078	0.000621091	-0.80043	2.73139	3.51293
AT1G02816	2.33175e-05	0.000157392	-0.801074	4.54623	5.30137
AT5G23730	0.00139112	0.00603338	-0.801604	3.06739	3.85402
AT1G21920	1.23184e-09	1.79055e-08	-0.801802	5.77749	6.5493
AT5G24530	0.0016907	0.00712943	-0.801874	5.48225	6.22078
AT3G03050	6.62876e-10	9.97613e-09	-0.802236	7.07708	7.83771
AT2G43330	3.07698e-05	0.00020157	-0.802312	4.15797	4.92382
AT5G18705	0.0163143	0.0490358	-0.80236	1.65321	2.47276
AT5G37715	0.00993907	0.0324701	-0.802729	1.41438	2.20204
AT5G57400	0.0103226	0.0334921	-0.802926	1.44631	2.2129
AT1G56140	0.0149994	0.0456672	-0.802956	6.2236	6.84645
AT5G65205	0.00314146	0.0122217	-0.803165	5.58711	6.42076
AT2G23540	0.00380235	0.0143664	-0.803219	7.23111	7.98244
AT5G44670	0.000201552	0.00108808	-0.803409	3.40122	4.1945
AT1G29025	1.08104e-06	9.53191e-06	-0.803509	5.35895	6.13716
AT3G57070	6.11513e-09	7.91687e-08	-0.803777	4.63303	5.40347
AT1G49240	3.16251e-17	1.1325e-15	-0.803794	9.26274	10.0328
AT1G70610	1.19622e-05	8.61411e-05	-0.80406	2.98176	3.75476
AT1G78950	0.00509397	0.0185003	-0.804693	2.43104	3.17058
AT5G50443	0.0100405	0.0327418	-0.806423	1.37921	2.16781
AT5G41790	1.81373e-05	0.000125323	-0.807437	6.70147	7.46941
AT1G56720	5.36857e-06	4.18662e-05	-0.808122	3.43242	4.20415
AT1G23340	0.000106259	0.000614046	-0.808378	2.95824	3.74812
AT2G42660	0.00244738	0.0098456	-0.80872	1.92307	2.68438
AT1G50460	0.000586476	0.00282578	-0.809121	4.43346	5.18175
AT5G49910	1.39348e-06	1.20373e-05	-0.809336	6.65324	7.43683
AT3G22960	1.25393e-23	7.25288e-22	-0.809383	7.50362	8.27862
AT3G20660	0.00140423	0.00608184	-0.809644	4.00238	4.76282
AT5G43150	0.013068	0.0407762	-0.810148	4.34703	5.23585
AT5G59510	0.0113224	0.0361796	-0.810895	1.62805	2.39881
AT1G68830	0.00206814	0.00849975	-0.810905	3.68662	4.4752
AT3G24450	0.000421602	0.00210324	-0.811303	2.60949	3.39001
AT5G04470	8.43531e-05	0.000498356	-0.812103	5.08613	5.87527
AT1G67590	2.57307e-09	3.5354e-08	-0.812642	4.46276	5.24041
AT4G18880	0.00358381	0.013687	-0.812753	4.42069	5.16701
AT3G59940	0.00256451	0.0102462	-0.812817	4.18899	4.99246
AT3G20460	0.000785234	0.00365845	-0.813035	2.67293	3.4561
AT1G55960	2.66847e-07	2.63623e-06	-0.813412	4.15591	4.93059
AT3G55150	0.00022141	0.00118357	-0.8135	3.83564	4.61887
AT3G51110	1.44772e-05	0.000102343	-0.813971	3.20118	3.97787
AT2G30210	1.54437e-11	2.90836e-10	-0.814166	6.67328	7.45521
AT4G37610	0.0102853	0.0333928	-0.814301	5.84514	6.53713
AT3G11820	1.27508e-06	1.10986e-05	-0.815231	5.96903	6.75463
AT1G75440	1.96593e-10	3.18391e-09	-0.815369	4.64255	5.4286
AT5G66600	1.31876e-07	1.37137e-06	-0.815597	3.55271	4.33315
AT3G47450	0.00642016	0.0224809	-0.815702	1.78871	2.59471
AT2G25710	4.19021e-13	9.6857e-12	-0.81589	4.90686	5.68848
AT1G62430	2.46153e-07	2.44914e-06	-0.816369	4.36201	5.15367
AT4G34139	0.000388423	0.00195207	-0.816402	5.03132	5.78948
AT1G67530	1.36591e-05	9.69694e-05	-0.816666	3.87512	4.66635
AT4G17215	0.000756835	0.00354125	-0.816703	5.10373	5.91333
AT5G54940	0.000811806	0.00376022	-0.816712	7.12269	7.90934
AT4G25960	0.000845674	0.00389951	-0.816963	2.4767	3.26913
AT5G42180	1.305e-16	4.43295e-15	-0.817155	6.36797	7.15
AT1G09750	0.000261301	0.00137342	-0.817677	3.49566	4.25422
AT3G12920	9.42626e-09	1.18196e-07	-0.818032	4.3745	5.15698
AT1G30400	5.56447e-08	6.16438e-07	-0.819107	7.91076	8.68441
AT4G34390	2.59155e-08	3.02725e-07	-0.81938	5.20433	6.00039
AT1G45249	2.82859e-08	3.28124e-07	-0.820196	4.39883	5.18691
AT3G04370	0.0153506	0.0465225	-0.820257	3.15015	3.87138
AT1G27290	9.66853e-15	2.67007e-13	-0.820293	5.41352	6.20045
AT5G19250	6.13183e-13	1.38424e-11	-0.82031	5.11433	5.89919
AT3G28950	3.18738e-06	2.59277e-05	-0.821065	4.58641	5.37813
AT1G69270	3.98395e-07	3.80842e-06	-0.821145	3.7191	4.50659
AT3G06750	0.00846794	0.0283806	-0.821369	3.29051	4.10386
AT1G16320	0.000187099	0.00101705	-0.82192	2.60942	3.41418
AT3G54590	0.00256713	0.0102551	-0.822308	7.99782	8.8654
AT1G55335	4.00363e-13	9.29723e-12	-0.82456	5.59253	6.37976
AT3G50350	8.74843e-06	6.51281e-05	-0.824596	3.91728	4.69795
AT2G12400	3.3931e-06	2.74322e-05	-0.825179	5.97159	6.74948
AT3G50870	0.00449207	0.0166101	-0.825429	1.7067	2.51889
AT3G11500	3.19232e-06	2.5956e-05	-0.825633	4.08683	4.89759
AT5G52450	9.60762e-06	7.09144e-05	-0.826366	3.52201	4.31947
AT1G25400	0.000490423	0.0024111	-0.827559	5.11577	5.9025
AT5G57040	0.000701734	0.00331682	-0.827924	3.07266	3.89866
AT2G33570	0.000304141	0.00157257	-0.828239	3.547	4.35887
AT4G11660	0.000206424	0.00111175	-0.828569	4.44481	5.23247
AT1G16880	1.3788e-13	3.38009e-12	-0.828619	5.14593	5.93992
AT3G26960	0.0164813	0.0494673	-0.829314	4.81487	5.4777
AT3G04755	0.00524716	0.018947	-0.829456	1.8369	2.64655
AT3G15358	0.0126594	0.0397243	-0.829861	1.29665	2.12373
AT2G43610	1.36025e-05	9.66769e-05	-0.831102	7.23928	8.02407
AT1G19020	6.44564e-06	4.94362e-05	-0.831237	5.50464	6.3032
AT3G10210	2.68718e-06	2.21386e-05	-0.831991	3.32426	4.12641
AT4G19520	0.0053369	0.0192075	-0.831992	2.62058	3.36116
AT5G58550	0.00025512	0.00134459	-0.832505	3.93331	4.76521
AT5G47635	0.00346775	0.0133228	-0.832673	2.77737	3.52941
AT4G20760	0.000556484	0.00269908	-0.832806	2.01947	2.82167
AT3G50300	0.011615	0.0369314	-0.832899	4.58263	5.26571
AT2G40400	1.90005e-09	2.67809e-08	-0.833061	4.22167	5.02442
AT2G38410	2.66361e-09	3.6538e-08	-0.833109	4.80596	5.60531
AT5G57770	2.91841e-05	0.000192437	-0.834132	2.99443	3.78762
AT4G30470	6.24089e-06	4.79979e-05	-0.834548	5.277	6.08213
AT3G60330	1.99342e-06	1.67137e-05	-0.835117	5.18448	6.00201
AT4G37000	1.4296e-12	3.06729e-11	-0.836048	5.68156	6.48465
AT2G29065	0.000423425	0.00211149	-0.836301	2.89847	3.68962
AT3G09920	3.13331e-06	2.55126e-05	-0.836478	4.04848	4.86254
AT4G05010	0.001197	0.00529115	-0.83667	3.8132	4.57769
AT3G10815	5.27572e-05	0.000327894	-0.838459	3.13954	3.96122
AT2G34910	1.16694e-06	1.02247e-05	-0.838552	4.04361	4.8425
AT1G64980	1.20817e-05	8.68274e-05	-0.838858	4.555	5.33967
AT1G07740	8.77419e-08	9.40471e-07	-0.839669	4.21103	5.02552
AT3G23750	1.11193e-08	1.37705e-07	-0.840111	6.17656	6.9741
AT3G21620	0.0120537	0.0380943	-0.840693	1.13549	1.95483
AT5G51260	5.65438e-05	0.000349009	-0.840767	2.77874	3.58107
AT1G13510	0.000359689	0.00182428	-0.840916	2.63545	3.43579
AT3G53730	7.58901e-14	1.91464e-12	-0.841822	5.82288	6.63321
AT1G78100	9.21011e-05	0.00054019	-0.841906	5.57385	6.35969
AT1G69360	1.12859e-06	9.92331e-06	-0.842022	4.56148	5.35774
AT4G26790	0.00430054	0.0160087	-0.842672	3.14335	3.93721
AT5G53760	4.20898e-10	6.52613e-09	-0.843297	4.81709	5.63109
AT3G54770	1.02051e-05	7.47532e-05	-0.843304	5.18598	6.01203
AT3G07090	0.000639559	0.00305342	-0.843377	5.86593	6.69217
AT5G09870	3.33432e-08	3.81502e-07	-0.843566	5.84996	6.66424
AT1G22230	5.90892e-07	5.44336e-06	-0.844042	3.68986	4.4969
AT3G09750	9.98571e-06	7.336e-05	-0.844501	3.35583	4.15405
AT2G45670	9.62532e-13	2.11026e-11	-0.844701	6.17236	6.98323
AT4G37590	4.33863e-10	6.70645e-09	-0.845242	6.17656	6.98051
AT1G53210	0.00296822	0.0116533	-0.8456	7.67291	8.38112
AT5G43750	0.00391367	0.0147404	-0.847021	1.82251	2.6356
AT1G73750	0.00142785	0.00616714	-0.847261	2.12119	2.93296
AT1G27140	0.00740794	0.0253596	-0.847601	2.99206	3.73453
AT1G07607	0.000693129	0.00328233	-0.84764	2.21931	3.01911
AT2G04690	9.85187e-08	1.04786e-06	-0.847752	4.12701	4.93999
AT5G15910	9.40523e-13	2.06561e-11	-0.847922	5.05549	5.86815
AT3G19340	8.08832e-14	2.03652e-12	-0.848331	5.14378	5.95834
AT5G06930	5.56908e-07	5.1606e-06	-0.848618	4.0355	4.84581
AT5G52660	0.00170161	0.0071626	-0.849861	2.99274	3.76745
AT1G55240	0.00293281	0.0115287	-0.850868	2.25958	3.0468
AT4G37630	0.000526539	0.00257204	-0.850914	2.55949	3.40517
AT1G30850	0.00263734	0.0105038	-0.851085	1.97083	2.82775
AT2G19710	2.38965e-09	3.3124e-08	-0.851242	4.36885	5.19377
AT5G42500	2.91535e-05	0.000192286	-0.851403	4.20313	5.0172
AT2G28550	1.56875e-07	1.60999e-06	-0.851416	5.68905	6.50032
AT4G20870	3.96772e-07	3.79435e-06	-0.851953	4.65844	5.4748
AT4G25220	0.0058074	0.0206316	-0.851983	3.83265	4.71937
AT5G45430	7.54151e-07	6.81477e-06	-0.852933	6.9094	7.74266
AT1G60610	1.19627e-06	1.04616e-05	-0.853088	3.64694	4.45687
AT4G26795	0.00243781	0.00981495	-0.853435	3.20106	4.01006
AT5G36870	0.0139249	0.0428535	-0.853636	1.72335	2.60207
AT1G76090	1.44235e-15	4.37287e-14	-0.854495	7.04688	7.86803
AT2G40420	1.95107e-06	1.6375e-05	-0.855136	3.51987	4.35083
AT1G12560	9.41141e-08	1.00278e-06	-0.855248	5.16382	5.9889
AT4G33740	3.61855e-08	4.11211e-07	-0.855677	5.88604	6.69756
AT1G20010	1.11102e-16	3.80492e-15	-0.856217	6.72749	7.55015
AT3G07805	3.90667e-11	6.99494e-10	-0.856662	6.40182	7.21764
AT2G37390	0.000233709	0.00124244	-0.857318	2.63979	3.45588
AT3G46690	0.000556524	0.00269908	-0.857596	3.86124	4.65084
AT5G48543	6.25903e-06	4.81227e-05	-0.858679	3.07319	3.89502
AT3G24929	0.00858405	0.0287046	-0.859625	1.11646	1.96188
AT3G63470	5.72983e-07	5.29003e-06	-0.860259	4.39008	5.20778
AT1G50020	1.94164e-06	1.63068e-05	-0.860907	3.81072	4.63907
AT5G19790	0.000752981	0.00352783	-0.861471	3.41224	4.29793
AT1G68560	3.3256e-09	4.49314e-08	-0.861801	6.91161	7.75255
AT1G77330	7.67002e-07	6.91845e-06	-0.863191	7.08772	7.92547
AT2G09500	0.00839553	0.0281868	-0.863431	1.23829	2.07915
AT2G32440	4.18914e-05	0.00026522	-0.863484	3.10682	3.952
AT5G47560	2.20729e-05	0.000149811	-0.863986	5.33867	6.15944
AT2G01818	0.00206926	0.00850298	-0.864146	2.07748	2.94986
AT1G68640	0.00089118	0.00408533	-0.864323	1.80341	2.62563
AT3G16350	1.94679e-07	1.96345e-06	-0.86452	4.43959	5.25747
AT5G09980	6.17695e-05	0.000377826	-0.866952	3.93983	4.74893
AT1G16120	8.28323e-05	0.00049041	-0.867138	2.75415	3.60514
AT1G68710	0.000904788	0.00414021	-0.86734	5.11698	5.89287
AT1G76460	3.97943e-05	0.000253029	-0.867421	4.03024	4.89646
AT1G73580	0.0038387	0.0144863	-0.867423	2.46021	3.31188
AT2G16980	2.08657e-06	1.74017e-05	-0.868636	4.17028	5.02639
AT1G01610	2.41899e-09	3.34382e-08	-0.869049	6.70644	7.5455
AT2G36380	7.47199e-16	2.34462e-14	-0.869374	8.35973	9.19389
AT1G77740	9.11137e-11	1.54334e-09	-0.870008	5.34901	6.18239
AT5G16590	1.4183e-11	2.6891e-10	-0.870619	5.70708	6.54085
AT5G42590	0.00293586	0.0115389	-0.870743	4.70786	5.4883
AT1G55330	3.19268e-14	8.3697e-13	-0.871121	5.75784	6.59182
AT3G17717	0.00980582	0.0321187	-0.871212	1.34061	2.16777
AT1G78340	1.53901e-11	2.90043e-10	-0.871792	6.14668	6.98475
AT1G67810	0.000105132	0.000608233	-0.873184	3.20265	4.02464
AT1G12370	9.29158e-05	0.000544587	-0.8732	3.21163	4.06927
AT3G08720	1.31757e-06	1.14446e-05	-0.873489	5.33106	6.15054
AT1G12150	0.000548876	0.00267024	-0.873651	2.27001	3.13949
AT2G40270	9.56286e-06	7.06464e-05	-0.874054	5.20729	6.03907
AT1G50630	5.15334e-11	9.08458e-10	-0.87417	4.9401	5.78356
AT1G01790	1.23307e-07	1.28974e-06	-0.874274	4.21613	5.045
AT1G78380	2.69395e-08	3.13665e-07	-0.875052	9.39022	10.2176
AT3G52460	3.11579e-05	0.00020374	-0.87528	2.96986	3.81556
AT3G06330	6.57502e-05	0.00039945	-0.875496	3.44671	4.27527
AT1G22470	0.000206939	0.00111402	-0.876153	3.2214	4.10722
AT5G46060	0.0119748	0.0378784	-0.876319	1.37663	2.19213
AT1G70900	0.000831057	0.00383634	-0.876488	3.44034	4.32846
AT1G28380	5.23378e-06	4.09167e-05	-0.87652	5.30364	6.15264
AT2G41420	2.28183e-06	1.8917e-05	-0.877476	5.01723	5.8658
AT1G30260	0.00253119	0.0101384	-0.878327	1.61173	2.4645
AT1G67730	5.65827e-12	1.13179e-10	-0.878477	7.10127	7.95239
AT3G47730	1.89374e-11	3.53709e-10	-0.878652	6.58087	7.41793
AT3G10710	2.14827e-09	2.99766e-08	-0.879202	4.83511	5.67616
AT4G13010	9.93112e-13	2.1735e-11	-0.879575	5.95475	6.79823
AT1G10340	0.000164839	0.000910441	-0.87961	3.55076	4.44197
AT4G09150	0.000169207	0.000931286	-0.879817	5.69399	6.48778
AT2G24100	0.000167729	0.000925013	-0.880843	4.82084	5.67565
AT2G47200	0.0025695	0.0102596	-0.881074	3.84101	4.61476
AT5G41800	0.000172788	0.000949125	-0.881874	3.88723	4.69834
AT3G46510	2.15671e-16	7.17083e-15	-0.881888	5.76542	6.61347
AT2G29910	1.59157e-05	0.000111476	-0.882022	2.55878	3.40568
AT3G10760	8.06941e-09	1.021e-07	-0.882172	4.86917	5.72905
AT1G53633	0.00315006	0.0122523	-0.882858	1.85084	2.75101
AT1G74380	6.37379e-11	1.11189e-09	-0.883144	6.6113	7.45627
AT1G53670	1.27819e-07	1.33415e-06	-0.883305	3.34254	4.19214
AT5G61640	2.13066e-07	2.14029e-06	-0.883386	3.76314	4.60753
AT1G58290	3.18588e-05	0.000207674	-0.883723	5.97396	6.82107
AT2G40095	3.48066e-06	2.80948e-05	-0.884245	3.45518	4.30716
AT1G02810	0.000952132	0.0043331	-0.884293	6.32292	7.13346
AT1G67920	0.000681391	0.00323162	-0.884415	2.95868	3.85334
AT1G22930	4.3423e-10	6.70799e-09	-0.884493	7.20094	8.04274
AT5G20490	1.85518e-15	5.56399e-14	-0.884715	6.45874	7.31368
AT1G72450	0.0131816	0.0410467	-0.885259	4.89874	5.77178
AT5G06280	4.01497e-05	0.000255095	-0.885905	3.40124	4.24474
AT3G17860	7.27548e-06	5.51771e-05	-0.886067	4.61781	5.49011
AT2G40370	1.95733e-05	0.000134331	-0.887556	4.89075	5.73814
AT3G55990	6.33217e-06	4.86701e-05	-0.888094	3.59018	4.43622
AT5G35970	5.29422e-06	4.13506e-05	-0.88815	4.34505	5.17835
AT3G55020	4.43885e-17	1.56501e-15	-0.889084	5.806	6.66011
AT5G17230	0.000303991	0.00157212	-0.889206	3.84077	4.73721
AT5G44410	0.00972698	0.0318851	-0.889233	1.91753	2.77239
AT5G19025	0.00153333	0.00653884	-0.889524	1.95686	2.80554
AT3G14550	7.73856e-05	0.000461304	-0.8898	2.41397	3.26629
AT5G11790	6.7718e-09	8.67309e-08	-0.89084	5.14925	6.00565
AT3G48260	0.000226239	0.00120579	-0.891443	2.74572	3.57774
AT2G02960	1.13597e-06	9.97768e-06	-0.891812	6.10433	6.96211
AT3G03280	5.46876e-06	4.25286e-05	-0.892211	3.38037	4.26231
AT1G59820	0.00527139	0.0190181	-0.892247	5.38463	6.11337
AT1G73885	7.5552e-08	8.22813e-07	-0.892477	3.65121	4.50761
AT5G42250	5.80584e-15	1.64682e-13	-0.892736	5.98956	6.84589
AT1G23480	7.08723e-05	0.000426542	-0.892811	4.14122	4.96328
AT2G40380	1.89931e-10	3.08198e-09	-0.89295	4.64533	5.5019
AT1G20880	3.22738e-06	2.62106e-05	-0.893261	3.26183	4.11609
AT4G21340	1.27997e-05	9.15678e-05	-0.893389	2.85591	3.72277
AT1G50740	9.69212e-06	7.14961e-05	-0.893755	4.75484	5.61748
AT4G13390	0.00380022	0.0143617	-0.893953	6.40895	7.36478
AT3G30380	5.34763e-11	9.42046e-10	-0.894242	4.16975	5.03161
AT1G56550	7.15089e-09	9.09826e-08	-0.894507	4.64598	5.51128
AT1G01360	0.000404367	0.00202328	-0.894682	3.72656	4.5653
AT1G14190	0.0155999	0.0471641	-0.894687	1.2712	2.08057
AT2G35658	0.00676754	0.0234649	-0.894734	1.21223	2.11921
AT4G26770	0.0047011	0.0172507	-0.895069	1.90154	2.76645
AT4G33240	3.33636e-10	5.23455e-09	-0.895168	5.61874	6.47002
AT3G01400	2.32371e-11	4.29228e-10	-0.895547	4.10945	4.96999
AT4G33880	0.000346859	0.00176755	-0.897083	3.06962	3.91294
AT5G43520	0.00014738	0.000821239	-0.898565	4.25397	5.11844
AT3G62040	0.00556452	0.0198955	-0.898897	5.11777	6.10256
AT1G66180	1.39583e-05	9.89538e-05	-0.898945	6.82254	7.69339
AT1G72310	9.80632e-12	1.9068e-10	-0.899101	4.27502	5.13829
AT5G67090	0.00332651	0.012849	-0.899158	1.38433	2.24977
AT1G16390	0.000531279	0.00259217	-0.899162	2.86834	3.74695
AT4G35060	5.34781e-06	4.17432e-05	-0.899594	4.93951	5.80062
AT1G54890	1.12135e-05	8.12624e-05	-0.899871	4.29393	5.18595
AT5G46090	0.0013708	0.0059566	-0.900157	1.73794	2.59548
AT1G20823	0.00412346	0.0154448	-0.900307	4.69265	5.55241
AT2G23050	1.41436e-11	2.68366e-10	-0.900572	4.74454	5.61151
AT5G63380	2.43428e-08	2.85417e-07	-0.900688	4.44284	5.31659
AT5G43530	0.0132099	0.0410965	-0.900985	0.697192	1.55461
AT2G46800	7.44506e-11	1.28273e-09	-0.90109	6.28272	7.14477
AT5G62020	1.09868e-06	9.68069e-06	-0.901286	4.4822	5.34186
AT2G40110	2.43507e-11	4.48808e-10	-0.901305	4.96668	5.83188
AT2G28670	5.87454e-14	1.49714e-12	-0.901337	7.57193	8.44361
AT1G62515	0.00260854	0.0104006	-0.901997	2.32138	3.24036
AT2G28671	5.52435e-14	1.41076e-12	-0.902613	7.57328	8.44626
AT1G20900	6.35993e-09	8.19155e-08	-0.904769	4.96068	5.83847
AT1G17285	3.05284e-05	0.000200145	-0.905198	2.7545	3.61697
AT2G27920	0.00166152	0.00702054	-0.905236	3.64269	4.45753
AT4G34800	0.00326592	0.0126402	-0.905746	1.73247	2.61439
AT2G01420	5.87912e-08	6.49004e-07	-0.905878	4.36639	5.24885
AT4G34138	2.92172e-05	0.00019254	-0.906498	5.69981	6.54309
AT4G19160	7.86505e-08	8.52489e-07	-0.907024	6.17618	7.04474
AT1G08510	4.61326e-15	1.31748e-13	-0.90746	6.31614	7.18775
AT3G06680	1.02993e-08	1.28246e-07	-0.907892	5.20868	6.0784
AT4G12090	0.00142507	0.00616001	-0.907928	2.3077	3.24542
AT2G47890	3.10333e-09	4.21553e-08	-0.908085	4.8969	5.77273
AT3G05500	1.85937e-09	2.62371e-08	-0.908475	6.25357	7.12087
AT2G20290	4.9908e-07	4.66086e-06	-0.909625	3.88153	4.75745
AT3G58490	2.96802e-07	2.907e-06	-0.909657	4.20991	5.09627
AT2G35930	0.00659714	0.0229947	-0.910034	7.3464	8.13035
AT5G15240	0.0123129	0.0387916	-0.910145	1.04233	1.92535
AT4G20260	3.01923e-17	1.08429e-15	-0.910843	8.18125	9.05875
AT5G24850	2.14405e-06	1.78396e-05	-0.91086	4.54639	5.43698
AT3G56080	0.00422187	0.0157664	-0.910967	3.0179	3.86856
AT1G49500	2.58946e-10	4.11153e-09	-0.911475	5.19926	6.08785
AT3G11700	4.90865e-06	3.85912e-05	-0.911747	6.0096	6.85635
AT4G04435	0.000278929	0.001455	-0.912104	2.20495	3.06741
AT4G26542	1.17679e-11	2.26368e-10	-0.912501	4.77488	5.65536
AT4G07960	0.000286862	0.00149276	-0.912653	2.98694	3.84011
AT1G30690	4.21103e-13	9.72488e-12	-0.913733	6.18933	7.06897
AT5G10770	3.4601e-06	2.79379e-05	-0.914176	5.98664	6.84845
AT1G23720	0.000443426	0.00219987	-0.914457	8.90851	9.82699
AT5G12420	0.000127672	0.000722487	-0.915134	6.50968	7.44346
AT2G30990	0.000177754	0.000971934	-0.91558	4.12337	4.95673
AT1G79410	5.10104e-11	9.00502e-10	-0.91607	4.54757	5.42679
AT5G04475	2.88563e-05	0.000190476	-0.9163	4.35357	5.24682
AT1G32700	5.76457e-05	0.000355199	-0.916982	5.2945	6.14543
AT3G26510	0.0115742	0.0368388	-0.91709	3.48924	4.36035
AT1G53730	6.54629e-08	7.17605e-07	-0.917691	5.57929	6.46872
AT4G14560	0.00127464	0.00559489	-0.918041	2.33054	3.24815
AT5G19230	1.1132e-07	1.17415e-06	-0.918172	6.04647	6.95385
AT5G57340	0.000320655	0.0016471	-0.918432	3.91762	4.78427
AT1G02000	1.24157e-07	1.29755e-06	-0.919246	4.20681	5.08129
AT1G26680	0.000170025	0.000935176	-0.919632	2.13356	3.02191
AT3G11280	0.00142031	0.00614195	-0.919662	5.2845	6.1513
AT2G04350	2.29985e-14	6.1615e-13	-0.920325	5.69951	6.58961
AT5G24880	0.00200062	0.00826419	-0.921961	3.16254	3.99583
AT5G16190	2.80399e-05	0.000185664	-0.922285	2.5918	3.46951
AT4G29950	1.13607e-10	1.89493e-09	-0.923278	6.09063	6.97492
AT3G16190	1.2937e-07	1.34866e-06	-0.923464	3.91274	4.7954
AT2G39430	2.6931e-20	1.24732e-18	-0.924472	5.80111	6.69219
AT1G05260	1.04979e-14	2.88009e-13	-0.924722	7.7195	8.61555
AT5G57010	0.00119984	0.00529994	-0.925188	3.59236	4.51207
AT1G51140	1.0517e-08	1.30762e-07	-0.925784	4.49704	5.38591
AT2G22850	0.00305646	0.0119474	-0.927283	3.32173	4.25718
AT2G17450	0.000539108	0.00262769	-0.927328	4.4877	5.30945
AT2G08680	0.0046467	0.0170785	-0.927867	1.51401	2.37088
AT1G53560	0.00104312	0.00469777	-0.929234	3.64966	4.52004
AT2G29580	6.06608e-06	4.68212e-05	-0.929661	2.96185	3.8783
AT2G19690	0.0016198	0.00686393	-0.929945	1.39935	2.29309
AT1G09053	7.42042e-07	6.71387e-06	-0.930258	3.33278	4.23087
AT3G14340	8.11693e-05	0.000481814	-0.930886	4.24666	5.15428
AT2G32800	2.871e-12	5.922e-11	-0.930969	4.08142	4.97857
AT2G32300	2.02295e-12	4.26382e-11	-0.931019	5.88414	6.77958
AT3G05190	0.000224006	0.00119592	-0.93163	2.34547	3.2672
AT4G32190	0.00148114	0.00634597	-0.932073	3.31628	4.14426
AT3G04730	1.5075e-09	2.16368e-08	-0.932174	7.46698	8.35641
AT2G45890	8.40877e-09	1.0618e-07	-0.93221	3.31703	4.21331
AT1G50520	3.12077e-08	3.58867e-07	-0.933107	3.91441	4.81318
AT1G72770	7.13546e-05	0.000428931	-0.933501	5.26473	6.1138
AT3G54400	4.36891e-23	2.43717e-21	-0.933515	6.75689	7.6561
AT1G72150	2.04197e-11	3.79982e-10	-0.933612	7.9103	8.80584
AT2G43320	6.09715e-07	5.60853e-06	-0.933858	4.5312	5.43621
AT1G10155	1.26527e-05	9.05937e-05	-0.934157	3.52971	4.43082
AT1G70420	0.00113114	0.00504112	-0.934182	2.99588	3.87364
AT1G62750	1.67104e-10	2.73456e-09	-0.934723	4.93114	5.83656
AT1G10740	4.24897e-10	6.58001e-09	-0.935191	4.23988	5.14639
AT1G08200	7.64369e-19	3.14042e-17	-0.935503	7.62127	8.52687
AT1G31120	4.14015e-09	5.49314e-08	-0.935772	5.22328	6.11651
AT5G16830	6.71093e-06	5.13142e-05	-0.936128	5.49193	6.39451
AT5G04980	0.00544058	0.0195219	-0.937456	2.52741	3.46804
AT4G08935	6.92483e-09	8.83303e-08	-0.937536	3.74967	4.65224
AT3G22400	1.20851e-07	1.26668e-06	-0.938362	3.50183	4.40694
AT3G52910	3.14512e-05	0.00020539	-0.938461	3.12795	4.03717
AT1G17190	4.77358e-07	4.48638e-06	-0.938589	6.0065	6.88959
AT2G01430	0.00256294	0.0102416	-0.93864	3.28448	4.28044
AT2G03830	0.000771404	0.00360058	-0.939597	1.50969	2.42154
AT5G13890	2.27283e-07	2.27673e-06	-0.940496	5.16106	6.06568
AT3G44510	0.000176206	0.000964945	-0.940561	2.82729	3.71777
AT1G10150	9.29897e-06	6.89607e-05	-0.94165	3.51553	4.4226
AT3G47070	6.03957e-05	0.000370222	-0.942778	2.13254	3.03783
AT2G34660	9.98379e-10	1.46392e-08	-0.943052	6.96877	7.88614
AT3G06770	7.08952e-07	6.44579e-06	-0.943236	3.09573	4.01469
AT3G18040	5.35256e-07	4.97465e-06	-0.943261	4.496	5.3845
AT3G24020	5.58737e-18	2.12837e-16	-0.943291	6.00694	6.91902
AT3G06355	0.00930686	0.0307327	-0.944795	3.13951	4.20795
AT3G26512	0.01308	0.0408037	-0.945233	2.64173	3.53183
AT5G10965	1.80246e-05	0.000124614	-0.945773	2.21439	3.12848
AT1G79270	2.06623e-09	2.89446e-08	-0.945992	6.42711	7.33809
AT1G77080	8.21475e-10	1.22021e-08	-0.946625	4.5621	5.48565
AT2G26670	2.92444e-14	7.71948e-13	-0.946793	5.45001	6.36387
AT3G18520	9.18793e-12	1.79211e-10	-0.947183	4.91528	5.83145
AT2G07850	0.00253722	0.0101582	-0.947349	3.26896	4.2208
AT1G15040	0.000211163	0.00113387	-0.947471	5.15477	6.08159
AT3G14590	0.00256834	0.0102571	-0.947532	4.84799	5.65334
AT4G29905	5.41012e-09	7.04045e-08	-0.947994	6.4622	7.357
AT5G36180	2.54351e-07	2.52072e-06	-0.948528	4.35693	5.25736
AT5G66580	1.72688e-08	2.07515e-07	-0.94874	3.34553	4.26436
AT1G23060	0.00185427	0.00773693	-0.94904	2.43133	3.30942
AT5G44290	1.83595e-07	1.86213e-06	-0.949098	6.23503	7.13791
AT4G01670	7.95051e-05	0.00047283	-0.949588	2.3959	3.31039
AT5G24590	2.28295e-07	2.28505e-06	-0.95025	6.0639	6.98515
AT3G16770	1.07146e-08	1.32825e-07	-0.950337	5.85143	6.77906
AT1G74460	6.06732e-05	0.000371664	-0.950424	6.57263	7.49356
AT4G12730	2.484e-19	1.07141e-17	-0.950584	7.12051	8.03959
AT3G17700	0.000901267	0.0041263	-0.952323	1.70507	2.62184
AT2G14860	0.00109263	0.00489616	-0.952573	1.56937	2.52082
AT5G02260	2.86474e-08	3.31858e-07	-0.953221	5.50172	6.40745
AT3G17650	7.38621e-10	1.10564e-08	-0.953498	4.77474	5.68551
AT1G76020	0.000258068	0.0013587	-0.953822	2.28153	3.24795
AT3G57040	1.23085e-07	1.28795e-06	-0.954249	4.58375	5.48539
AT3G24715	5.59852e-07	5.18405e-06	-0.955469	2.97099	3.893
AT2G19880	4.2568e-17	1.50505e-15	-0.955664	5.09863	6.02203
AT3G07800	1.56655e-05	0.000110031	-0.95668	2.8466	3.75839
AT1G61860	0.000138304	0.000776353	-0.956811	2.07053	3.01017
AT2G33990	1.3216e-06	1.14677e-05	-0.956931	4.48008	5.38486
AT4G25560	0.00356914	0.0136434	-0.95758	1.21582	2.13586
AT1G21070	9.23534e-07	8.22401e-06	-0.95782	3.11523	4.04968
AT5G16910	0.00012356	0.000702227	-0.958237	7.05022	7.90521
AT1G61590	0.000266218	0.00139721	-0.958635	5.7591	6.72323
AT3G04615	8.06305e-18	3.03004e-16	-0.958647	5.84441	6.77159
AT1G52155	2.14788e-06	1.78599e-05	-0.959172	3.01791	3.93702
AT3G48080	3.25029e-05	0.000211378	-0.959667	2.4327	3.34367
AT3G27150	6.01976e-09	7.79742e-08	-0.959862	3.70784	4.63947
AT2G20625	1.86407e-07	1.88685e-06	-0.959936	6.89529	7.79681
AT2G29490	1.11467e-07	1.1752e-06	-0.960587	5.80749	6.71494
AT3G54680	3.61825e-11	6.51104e-10	-0.96059	4.49318	5.41697
AT4G18760	8.12335e-08	8.77455e-07	-0.961042	3.88343	4.80633
AT5G22140	1.24309e-07	1.2986e-06	-0.961196	5.26195	6.16774
AT4G30420	0.000457321	0.00226299	-0.961482	3.19644	4.06586
AT4G15550	2.58075e-14	6.85551e-13	-0.961771	5.29736	6.22835
AT2G34770	5.95705e-07	5.48368e-06	-0.961773	4.73349	5.64827
AT3G23400	1.00078e-05	7.34364e-05	-0.961904	5.52078	6.44174
AT5G26820	1.30053e-07	1.35414e-06	-0.962622	3.91336	4.85866
AT5G02440	0.00104086	0.00468844	-0.963175	1.36693	2.30869
AT5G22145	5.82382e-07	5.37088e-06	-0.964003	4.20921	5.11886
AT3G05150	1.54454e-07	1.58747e-06	-0.964694	3.81443	4.74378
AT4G01120	5.34104e-05	0.000331707	-0.965241	4.96743	5.85642
AT1G12040	0.000275334	0.00143784	-0.965992	6.20318	7.20343
AT4G20070	5.55828e-09	7.22577e-08	-0.966214	4.24168	5.16639
AT3G56240	9.71325e-19	3.93912e-17	-0.968223	7.8273	8.76229
AT3G04140	0.000175354	0.000960699	-0.968825	2.42172	3.37734
AT1G68690	0.000818307	0.00378514	-0.969196	4.58723	5.44986
AT1G04773	0.00024301	0.00128861	-0.969498	2.07957	3.02618
AT3G49160	0.0106487	0.034377	-0.970061	1.68279	2.53628
AT3G61930	0.00686635	0.0237615	-0.970213	1.30852	2.31542
AT1G46264	3.11814e-05	0.000203841	-0.970861	4.12568	5.05604
AT3G10250	1.28884e-10	2.13275e-09	-0.971718	4.52954	5.47221
AT1G17750	0.00336671	0.0129883	-0.971745	3.27796	4.18175
AT4G02600	0.00158243	0.00672827	-0.972132	5.21445	6.03978
AT4G36240	0.0101508	0.0330306	-0.972715	1.08094	2.00429
AT2G32030	0.00177468	0.00744233	-0.972723	2.81036	3.73462
AT3G46450	1.48395e-15	4.48775e-14	-0.973109	5.20105	6.1368
AT5G41315	0.000605659	0.00290816	-0.973257	2.376	3.37569
AT5G45650	0.00303562	0.0118789	-0.973591	1.7025	2.6299
AT4G19370	0.000946701	0.00431151	-0.973617	1.63567	2.61184
AT1G44160	4.71361e-13	1.07569e-11	-0.97398	4.09708	5.03656
AT1G05835	0.00398949	0.0149922	-0.974087	1.14889	2.07727
AT1G63090	7.0854e-06	5.38821e-05	-0.974658	4.51032	5.48133
AT2G03090	3.21592e-09	4.36374e-08	-0.975153	4.63611	5.56758
AT4G22640	0.00164261	0.00695235	-0.97572	1.25355	2.18788
AT4G11280	0.00275975	0.0109202	-0.976713	6.82431	7.72772
AT1G72700	1.35808e-24	8.43856e-23	-0.977901	6.74346	7.68843
AT1G78260	1.47387e-07	1.51945e-06	-0.978605	4.19053	5.13275
AT3G45400	3.20932e-06	2.60723e-05	-0.97895	2.8423	3.78145
AT3G14595	9.05993e-12	1.76989e-10	-0.979059	5.31645	6.27198
AT3G47360	1.40115e-06	1.20953e-05	-0.980134	2.84571	3.78677
AT3G61490	3.74176e-08	4.24251e-07	-0.980428	3.88703	4.82257
AT1G43020	5.51615e-08	6.12437e-07	-0.980676	3.19489	4.13791
AT1G17050	2.67852e-12	5.53862e-11	-0.981344	4.40479	5.3588
AT3G05640	0.00111152	0.0049684	-0.982157	1.65546	2.64923
AT4G05910	0.000336184	0.00171913	-0.982908	2.29707	3.26016
AT1G53170	4.39911e-06	3.48582e-05	-0.982994	2.71718	3.67539
AT2G32940	0.00146166	0.00627584	-0.98342	1.11138	2.06198
AT4G19230	8.72431e-06	6.50063e-05	-0.984047	4.70881	5.68619
AT5G53970	1.38873e-05	9.8506e-05	-0.984272	3.36742	4.34258
AT3G50820	1.09984e-05	7.99574e-05	-0.984581	4.06645	5.03225
AT2G30070	8.48775e-05	0.000500983	-0.985382	3.83764	4.76994
AT5G67400	3.95514e-07	3.786e-06	-0.985915	6.41016	7.36582
AT5G19220	5.51014e-05	0.00034128	-0.986598	2.88629	3.84914
AT2G27370	4.001e-13	9.29723e-12	-0.986633	4.58995	5.54223
AT1G65310	1.25108e-05	8.97057e-05	-0.987102	5.21741	6.13338
AT3G63120	1.97101e-14	5.30313e-13	-0.987873	4.77273	5.72672
AT2G35935	0.00483038	0.0176631	-0.988327	6.59877	7.44752
AT5G19221	0.000104715	0.000605961	-0.98857	2.50601	3.47713
AT3G11550	1.75759e-15	5.29027e-14	-0.988679	5.2659	6.22652
AT2G46780	3.4006e-08	3.882e-07	-0.988749	3.85344	4.80778
AT2G05160	0.00097074	0.00440819	-0.989248	1.95016	2.95833
AT2G32560	2.93041e-05	0.000192975	-0.98926	3.73225	4.66408
AT2G38180	1.2614e-09	1.83034e-08	-0.989651	3.79131	4.74595
AT4G10640	7.61669e-07	6.87529e-06	-0.990703	2.73075	3.68298
AT3G56230	9.76675e-06	7.18987e-05	-0.991053	3.0132	3.99269
AT2G46995	8.27908e-13	1.83433e-11	-0.992558	7.35914	8.32643
AT1G20840	6.50435e-06	4.98561e-05	-0.993946	6.96813	7.91868
AT1G16440	0.000665643	0.00316648	-0.994029	2.37364	3.3649
AT3G61420	1.28524e-06	1.11832e-05	-0.994334	4.82028	5.7836
AT1G73780	0.00545364	0.0195576	-0.994551	1.07551	1.99908
AT3G27170	9.92074e-05	0.000578193	-0.995248	5.16715	6.12443
AT1G14540	1.0273e-06	9.09641e-06	-0.995522	3.63395	4.58142
AT1G78290	8.19871e-06	6.14548e-05	-0.995745	3.92879	4.92836
AT3G13620	0.000382945	0.00192763	-0.995924	3.51469	4.41865
AT1G14580	0.000101552	0.000590382	-0.997858	3.14502	4.12929
AT3G55430	0.00180149	0.00754595	-0.998413	7.10811	7.93726
AT5G14750	3.436e-07	3.32425e-06	-0.998482	3.06833	4.02677
AT3G45070	0.00111584	0.00498592	-1.00052	3.60247	4.6223
AT5G52050	0.0124153	0.0390847	-1.00053	3.62705	4.49474
AT2G16430	3.29723e-08	3.7743e-07	-1.00054	4.349	5.317
AT2G40900	5.64009e-05	0.000348298	-1.00106	4.63274	5.61597
AT2G24980	0.00581608	0.0206566	-1.00111	5.81872	6.91987
AT1G14150	0.007692	0.0261998	-1.00154	1.80215	2.7812
AT3G44310	6.83837e-10	1.0267e-08	-1.0023	6.86526	7.84861
AT3G27560	2.50379e-14	6.68645e-13	-1.00238	4.08433	5.05188
AT3G61580	4.63414e-10	7.12811e-09	-1.00247	6.64229	7.62246
AT3G61410	0.000982019	0.00445136	-1.00321	2.85646	3.88501
AT5G49890	7.43779e-11	1.28235e-09	-1.00391	5.47286	6.4522
AT5G15330	0.000210485	0.00113047	-1.00396	2.74414	3.6814
AT3G61270	1.23232e-12	2.66681e-11	-1.00458	4.92272	5.89966
AT4G39780	0.000140746	0.000788298	-1.00472	3.85749	4.89897
AT5G03190	9.74931e-05	0.00056942	-1.0056	3.46945	4.48323
AT4G19510	2.35658e-05	0.000158811	-1.00583	3.7025	4.64352
AT2G18690	1.88848e-06	1.58869e-05	-1.00652	6.48882	7.45882
AT3G63350	0.0131071	0.040862	-1.00678	0.529035	1.51982
AT2G34510	0.00989403	0.032344	-1.00696	2.04858	3.00952
AT3G66658	1.10126e-14	3.018e-13	-1.00815	4.70251	5.67545
AT4G40090	0.000368256	0.00186077	-1.00852	6.11893	7.16928
AT2G42975	0.0127537	0.0399446	-1.00937	0.259244	1.23749
AT3G27906	2.66752e-05	0.000177838	-1.00983	2.34456	3.33684
AT1G12420	0.00123981	0.00545919	-1.00996	3.49397	4.388
AT1G68530	0.00013463	0.000757763	-1.00998	3.49665	4.42663
AT3G27610	1.60704e-09	2.29213e-08	-1.01078	3.26639	4.24675
AT3G17920	2.8845e-06	2.3617e-05	-1.01099	3.49296	4.48556
AT5G63130	7.92481e-06	5.95084e-05	-1.0116	3.53893	4.55645
AT4G38390	5.6268e-05	0.000347749	-1.01313	2.4091	3.38946
AT5G67210	2.27857e-05	0.000154133	-1.01353	3.09656	4.05448
AT1G03520	1.91527e-06	1.6098e-05	-1.01386	2.94494	3.93465
AT4G14750	7.35561e-13	1.64131e-11	-1.01455	3.95459	4.93647
AT2G15830	5.1115e-06	4.00356e-05	-1.01579	2.49378	3.46534
AT5G59450	2.49105e-12	5.18514e-11	-1.01615	4.89035	5.87362
AT2G39420	1.1315e-07	1.19145e-06	-1.01615	5.75328	6.71021
AT2G28160	9.89223e-06	7.27372e-05	-1.01672	4.36117	5.33084
AT1G69760	1.97373e-10	3.19449e-09	-1.01693	4.49548	5.47108
AT3G59680	6.73061e-07	6.14394e-06	-1.01823	2.57436	3.55347
AT3G11660	1.91615e-07	1.93799e-06	-1.0189	4.83876	5.8118
AT3G23080	2.02919e-05	0.000138684	-1.01892	3.36453	4.31357
AT2G18700	0.00044479	0.00220602	-1.01906	4.64349	5.5461
AT3G07990	1.32966e-08	1.62663e-07	-1.01924	3.76738	4.76829
AT4G32000	0.002405	0.00970312	-1.01964	1.51619	2.51285
AT5G49870	0.00390741	0.014719	-1.02045	1.37078	2.39917
AT2G44430	5.10015e-16	1.62887e-14	-1.02099	4.76774	5.75311
AT1G60095	0.0142239	0.0436467	-1.02229	1.96896	2.81549
AT2G33793	0.00498354	0.0181617	-1.02247	0.921827	1.95906
AT3G24890	0.00243078	0.00979453	-1.02274	0.891088	1.88138
AT1G75410	0.000271847	0.0014223	-1.02283	3.97974	4.95803
AT2G37360	6.64509e-06	5.08572e-05	-1.02417	5.03124	5.97318
AT2G46410	6.35084e-06	4.87987e-05	-1.02454	2.74195	3.75098
AT2G39210	1.51352e-07	1.55712e-06	-1.02477	4.4808	5.48181
AT4G25160	7.12331e-05	0.000428405	-1.02584	1.90544	2.922
AT2G39110	1.24185e-09	1.80406e-08	-1.02607	5.95222	6.93372
AT5G19530	1.665e-07	1.70181e-06	-1.02608	5.28644	6.28347
AT4G34990	0.0143926	0.0440876	-1.0265	2.43624	3.2484
AT5G52560	1.25556e-11	2.40966e-10	-1.02692	4.87906	5.86786
AT4G21980	1.05072e-19	4.65187e-18	-1.02772	5.54627	6.54046
AT5G39240	0.00325074	0.0125892	-1.02846	2.12139	3.03729
AT3G02095	0.00453992	0.0167547	-1.02853	0.639696	1.65896
AT3G48700	0.000281089	0.00146576	-1.02867	2.3524	3.38307
AT4G37070	4.29284e-18	1.65028e-16	-1.02873	6.59726	7.58666
AT2G30395	0.00134444	0.00585828	-1.0299	1.73892	2.81537
AT3G18780	1.70549e-31	1.84538e-29	-1.02996	9.39032	10.3872
AT3G21680	1.57186e-05	0.000110373	-1.03013	2.91687	3.88614
AT3G48740	0.000337104	0.00172257	-1.03046	2.25409	3.21715
AT3G28920	3.19574e-05	0.000208154	-1.03162	3.46766	4.44482
AT1G30810	1.64182e-10	2.692e-09	-1.03221	3.84434	4.84625
AT1G75680	3.25619e-24	1.98881e-22	-1.03237	6.22745	7.22698
AT5G06200	1.08072e-11	2.08847e-10	-1.0326	4.07105	5.07034
AT4G04840	0.0132291	0.0411462	-1.03262	2.95349	4.01896
AT3G01290	1.57532e-09	2.24944e-08	-1.03317	7.93391	8.93835
AT3G18880	0.0144836	0.0443067	-1.03356	0.314417	1.3137
AT3G44540	1.17692e-05	8.49596e-05	-1.03459	5.1128	6.11177
AT4G31000	1.93e-05	0.000132555	-1.0351	3.85111	4.80983
AT3G24070	1.70584e-08	2.05479e-07	-1.03531	3.62278	4.61609
AT1G53840	0.000208428	0.00112062	-1.03558	6.69939	7.60428
AT5G16770	0.000260981	0.00137202	-1.03644	3.52678	4.48958
AT4G24160	4.40837e-11	7.82626e-10	-1.03652	6.31602	7.3228
AT1G64440	2.6523e-12	5.48893e-11	-1.03735	4.74298	5.74725
AT3G05800	0.000641255	0.00306093	-1.03747	1.95951	2.99148
AT5G13630	1.47483e-06	1.26877e-05	-1.0381	4.887	5.90953
AT1G59910	5.96746e-10	9.0296e-09	-1.03813	5.49782	6.50424
AT4G32070	1.11326e-15	3.42476e-14	-1.03833	5.8297	6.82884
AT5G14020	1.41512e-07	1.46189e-06	-1.03882	4.1758	5.1674
AT5G05410	4.05153e-08	4.57104e-07	-1.03984	5.57211	6.57634
AT2G42750	1.11094e-06	9.77839e-06	-1.04099	3.77057	4.76214
AT2G40475	6.85164e-05	0.000414051	-1.04146	2.10149	3.10286
AT2G35060	2.9842e-13	7.02742e-12	-1.04149	4.65204	5.66014
AT5G59090	8.56455e-12	1.67703e-10	-1.04185	6.58879	7.58307
AT4G27430	2.66072e-16	8.75386e-15	-1.04309	5.77066	6.77272
AT2G37362	5.17097e-06	4.04519e-05	-1.04328	5.00383	5.96424
AT4G03140	4.29475e-06	3.41444e-05	-1.04338	2.64076	3.63593
AT4G31800	0.00806587	0.0272624	-1.04372	4.84029	5.6687
AT4G11190	0.00123285	0.00543144	-1.04379	3.65627	4.59611
AT2G35380	3.53905e-05	0.000228735	-1.04396	5.67075	6.66907
AT3G44200	9.4455e-13	2.07264e-11	-1.04431	5.65495	6.66733
AT2G14960	6.13204e-07	5.63856e-06	-1.0446	2.52588	3.53379
AT5G37020	4.27903e-13	9.86378e-12	-1.04655	4.4029	5.413
AT3G11420	4.86392e-07	4.55763e-06	-1.04701	5.95729	6.96783
AT5G44190	0.000255582	0.00134646	-1.04791	2.76471	3.77368
AT5G46470	1.74979e-07	1.78267e-06	-1.04837	4.59284	5.5862
AT1G21790	0.00995406	0.0325022	-1.04839	2.182	3.06539
AT1G55290	0.000302766	0.00156611	-1.04884	1.39564	2.41555
AT1G13250	0.000268421	0.00140554	-1.04916	1.83597	2.86985
AT3G47620	7.67646e-06	5.78164e-05	-1.04974	3.73108	4.76049
AT2G32140	0.00199459	0.00824744	-1.0503	2.33941	3.37431
AT2G22122	0.000178991	0.000977847	-1.05138	4.14806	5.19343
AT2G39130	5.59206e-08	6.19221e-07	-1.05233	5.29098	6.29546
AT3G57880	0.000204326	0.00110187	-1.05285	5.28406	6.22597
AT2G34600	0.010359	0.0335842	-1.05376	2.87142	3.96833
AT1G72490	9.82242e-05	0.000573024	-1.05627	2.03759	3.08223
AT5G26770	0.000498304	0.00244745	-1.0566	4.18225	5.11976
AT3G58620	5.78868e-06	4.48359e-05	-1.05991	4.31495	5.33664
AT1G63530	0.0145604	0.0445147	-1.06069	2.23882	3.18646
AT1G74660	3.94774e-06	3.16109e-05	-1.06083	3.10451	4.13278
AT1G55940	0.0043387	0.0161284	-1.06089	2.9795	3.86128
AT4G22980	0.00219032	0.00892591	-1.06094	1.16555	2.18622
AT3G54870	8.33082e-06	6.2352e-05	-1.0613	2.99913	4.06064
AT1G79310	0.000624604	0.00298998	-1.06131	3.31084	4.26424
AT3G06370	0.000168365	0.000927672	-1.06249	2.55151	3.59478
AT1G30410	4.42007e-14	1.14153e-12	-1.06364	4.31093	5.34177
AT2G21500	0.00446802	0.016538	-1.06388	4.1298	4.9944
AT1G68440	2.53138e-15	7.46712e-14	-1.06415	6.82522	7.85099
AT1G29910	0.000195101	0.00105598	-1.06419	3.54792	4.53761
AT2G17550	2.29364e-10	3.67202e-09	-1.06423	3.84527	4.86823
AT3G45730	0.000377399	0.001902	-1.06446	2.05432	3.07157
AT4G27290	0.000316637	0.00162913	-1.06642	2.30508	3.32556
AT4G35250	0.000273369	0.00142847	-1.06662	2.61051	3.65885
AT1G44446	0.000291491	0.00151434	-1.06711	3.24812	4.35721
AT4G27940	3.33993e-05	0.000216703	-1.06768	3.5295	4.52971
AT5G44585	9.54199e-06	7.05129e-05	-1.06867	2.91834	3.96175
AT1G09600	0.000812088	0.00376051	-1.06901	1.14839	2.18055
AT4G35160	0.000587219	0.00282842	-1.06947	5.59033	6.55744
AT1G47128	6.4401e-11	1.12268e-09	-1.06951	8.40635	9.44639
AT3G47080	3.23187e-08	3.70624e-07	-1.06997	3.2441	4.26787
AT1G10610	6.05438e-05	0.000370962	-1.07061	1.52755	2.56586
AT4G27300	0.00038991	0.00195837	-1.07105	1.41746	2.4559
AT5G01520	6.2182e-05	0.000379979	-1.07135	2.802	3.84505
AT4G11330	4.13744e-08	4.66377e-07	-1.07158	2.97542	4.01504
AT5G58530	9.26004e-06	6.86923e-05	-1.07218	3.35633	4.39033
AT5G01090	3.19254e-12	6.5369e-11	-1.07301	3.71705	4.75818
AT2G39360	2.97489e-15	8.7038e-14	-1.0733	4.47677	5.51275
AT1G64780	0.00149361	0.00639066	-1.07365	6.58231	7.65788
AT2G47930	7.96862e-08	8.62637e-07	-1.07392	2.88972	3.93602
AT1G27760	5.63285e-05	0.000348022	-1.0742	5.98137	6.94832
AT1G79320	0.00114285	0.0050822	-1.07444	2.95755	3.92122
AT3G17655	1.98689e-05	0.000136101	-1.07484	3.00636	4.01448
AT2G03370	0.00314173	0.0122217	-1.07504	1.46697	2.52003
AT3G43210	3.96364e-09	5.27567e-08	-1.07525	2.82747	3.86742
AT3G17510	5.78651e-05	0.000356376	-1.07549	5.09271	6.15699
AT4G35770	0.000527242	0.00257447	-1.07639	2.6722	3.72985
AT4G26850	4.75682e-13	1.08456e-11	-1.077	5.23608	6.27176
AT1G70690	3.54731e-07	3.42098e-06	-1.07742	4.12967	5.14122
AT5G08920	1.82972e-13	4.41224e-12	-1.07822	4.01777	5.06198
AT4G08400	0.00328409	0.0127066	-1.07856	4.56224	5.78812
AT5G05600	0.00342813	0.0131988	-1.07873	5.64712	6.50653
AT5G53250	1.18524e-08	1.4592e-07	-1.07928	5.35231	6.42746
AT5G23750	3.58566e-07	3.45531e-06	-1.08149	3.86753	4.93352
AT3G10420	1.90826e-08	2.27136e-07	-1.08165	3.62752	4.66368
AT5G60850	2.52743e-09	3.48031e-08	-1.08176	3.52072	4.56947
AT1G15010	0.00112589	0.00502188	-1.08214	3.86632	4.97297
AT5G37540	3.68633e-11	6.6193e-10	-1.08228	5.97141	7.03401
AT1G21670	0.000116607	0.000666569	-1.08239	3.71978	4.71271
AT5G64572	3.63746e-16	1.17973e-14	-1.08339	5.02294	6.06994
AT3G23160	1.68396e-09	2.39369e-08	-1.0835	3.97865	5.02164
AT3G15240	1.04258e-12	2.27581e-11	-1.08378	4.86603	5.92814
AT3G50845	0.00151182	0.0064576	-1.0851	0.86572	1.91896
AT2G15960	0.00247821	0.00995208	-1.08513	1.98787	2.94834
AT3G55740	1.76526e-06	1.49354e-05	-1.08614	3.95224	5.00737
AT1G08592	6.97742e-11	1.20796e-09	-1.08637	4.87251	5.91301
AT5G53450	0.00013953	0.000782359	-1.08656	4.64418	5.6228
AT4G18070	0.000477474	0.0023502	-1.0869	6.15173	7.09456
AT2G38740	3.85949e-20	1.7712e-18	-1.08859	4.61371	5.67067
AT5G15581	0.00129778	0.00567662	-1.08902	1.02602	2.1098
AT5G43230	1.26432e-05	9.05514e-05	-1.08944	2.16052	3.21727
AT1G03920	2.25071e-09	3.13017e-08	-1.08962	3.00358	4.05597
AT5G40640	2.68496e-08	3.12763e-07	-1.08965	3.20325	4.24678
AT1G08590	2.77388e-11	5.07897e-10	-1.0899	5.02635	6.07211
AT2G29570	3.55159e-14	9.27737e-13	-1.09177	4.16247	5.21882
AT5G07190	0.00825539	0.0278054	-1.09208	0.383234	1.45785
AT5G15265	4.866e-09	6.38867e-08	-1.09295	3.14303	4.20708
AT1G22330	1.92037e-07	1.9407e-06	-1.09383	2.84565	3.92169
AT1G52750	1.28812e-10	2.13275e-09	-1.09453	4.18454	5.24995
AT1G14730	9.69604e-06	7.1504e-05	-1.09568	3.71383	4.8164
AT5G59260	0.00847171	0.0283856	-1.09702	0.770285	1.93356
AT2G45180	7.19356e-11	1.2411e-09	-1.09734	4.69726	5.76346
AT2G22240	1.85222e-07	1.87636e-06	-1.09792	2.87294	3.92025
AT5G02595	0.00194285	0.00805739	-1.09915	1.09994	2.21653
AT3G47780	1.08075e-10	1.80747e-09	-1.09925	4.73253	5.7952
AT4G03460	0.00058461	0.00281898	-1.10061	1.32151	2.38394
AT1G30640	0.000410824	0.00205354	-1.10066	4.88881	5.83753
AT4G24480	1.77618e-09	2.51764e-08	-1.10066	4.52117	5.58602
AT4G20720	0.0152983	0.046392	-1.10131	0.0520813	1.11397
AT3G05145	0.013471	0.0417434	-1.10138	1.55183	2.74753
AT4G29800	1.40554e-16	4.75515e-15	-1.1015	4.59572	5.66082
AT1G19180	1.33163e-05	9.48578e-05	-1.10155	7.19136	8.25955
AT3G25600	6.21059e-06	4.77941e-05	-1.10256	4.06235	5.15613
AT1G28310	6.23265e-08	6.84419e-07	-1.10346	2.89801	3.96667
AT4G34131	2.06243e-28	1.71434e-26	-1.10366	5.93147	7.00042
AT3G25690	2.29999e-10	3.6793e-09	-1.10375	3.05504	4.12381
[truncated: 1,411 more rows]

## Sheet: cs-R-M vs cs-R-P Up
		DESeq values are shown
[truncated: 5,754 more rows]

[truncated: 11 more sheets: cs-R-M vs cs-R-P Down, R-M vs R-P Up, R-M vs R-P Down, cs-R-P vs R-P Up GO, cs-R-P vs R-P Down GO, cs-R-M vs R-M Up GO, cs-R-M vs R-M Down GO, cs-R-M vs cs-R-P Up GO, cs-R-M vs cs-R-P Down GO, R-M vs R-P Up GO, R-M vs R-P Down GO]
