# Supplementary material for: Polycomb repressive complex 2 facilitates the transition from heterotrophy to photoautotrophy during seedling emergence
Source: Plant Cell. 2025 Jun 14;37(7):koaf148. doi: 10.1093/plcell/koaf148 (PMC12236341; doi:10.1093/plcell/koaf148)
Supplement: koaf148_Supplementary_Data [file koaf148_supplementary_data.zip › Supplementary_Data_Set_18.xlsx]

## Sheet: index
Supplementary Data Set 18. Metabolite profiles of development stages of WT seeds. A metabolite fraction enriched for primary metabolites was analyzed by GC-MS based metabolite profiling technology. Metabolites were monitored by volatile chemical derivatives, i.e. analytes, after methoxyamination and trimethylsilylation. Analytes were annotated by matching of mass spectra and retention time indice…

## Sheet: Supplemental Table 18
Metabolite						Analyte			Match Quality											Normalized Response [maximum scaled per metabolite]
Class	Name	MPIMP-ID	Sum Formula	KEGG-ID [preferred]	CAS-ID [preferred]	Analyte/ Chemical Derivate	MPIMP Identifier (refer to http://gmd.mpimp-golm.mpg.de/search.aspx for further information)	Expected Retention Index (RI)	Cluster_RI	Time Deviation (% of expected RI)	Cluster_Number of Fragments	Number of Matching Fragments	Match Value (best match 1000)	Injection Mode	Time_Group	Cluster_Number	Max_Sample_Value_Count_Groups	Cluster_Text	data_Type	Blank	Blank	Blank	Stad01	Stad01	Stad01	Stad02	Stad02	Stad02	Stad03	Stad03	Stad03	Stad04	Stad04	Stad04	Stad05	Stad05	Stad05	Stad06	Stad06	Stad06	Stad07	Stad07	Stad07	Stad08	Stad08	Stad08	Stad09	Stad09	Stad09
Acids	2-Piperidinecarboxylic acid (1MEOX) (2TMS)					2-Piperidinecarboxylic acid (1MEOX) (2TMS)	A164002-101	1631.92	1632.93	0.0618903	16	15	970	splitless	130	9610	100	splitless@9610@1632.93	maximum normalised	NA	NA	NA	0.909191	5.88767	5.39386	2.92734	3.89518	5.18835	2.37951	3.55142	1.64526	4.13739	5.05818	11.4843	7.11204	9.62969	59.1981	6.15533	56.4069	74.0015	22.8362	71.5325	65.7612	44.494	37.1013	65.7528	24.0643	100	40.7981
Acids	Aconitic acid, cis-	M000113	C6H6O6	C00417	585-84-2	Aconitic acid, cis- (3TMS)	A176002-101	1742.92	1740.99	0.110734	5	5	937	splitless	172	16764	100	splitless@16764@1740.99		NA	NA	NA	15.5913	39.3866	33.4138	100	41.0763	46.4644	51.5266	91.6928	51.0188	63.9393	49.3057	80.954	20.2956	43.3334	14.1603	16.3162	26.7283	13.1373	16.2225	29.571	26.5792	28.295	51.2245	36.6266	29.7894	32.0503	43.1495
Acids	Benzoic acid	M000347	C7H6O2	C00180	65-85-0	Benzoic acid, (1TMS)	A128003-101	1251.6	1255.61	0.32039	9	9	999	splitless	43	237	100	splitless@237@1255.61		0.292299	0.432275	0.370068	5.69736	6.47977	8.57335	6.09476	4.12964	5.98626	6.67548	4.81826	4.85521	7.5807	5.5588	8.62739	7.64159	5.73662	7.90789	6.14259	8.93744	4.70331	6.17224	8.09616	5.18703	5.35032	6.89177	8.73649	6.21856	8.27366	7.10292
Acids	Benzoic acid, 4-hydroxy-	M000463	C7H6O3	C00156	99-96-7	Benzoic acid, 4-hydroxy- (2TMS)	A164003-101	1633.29	1632.09	0.0734713	8	8	995	splitless	130	1449	100	splitless@1449@1632.09		NA	NA	NA	56.0844	50.0844	81.8708	90.8355	44.5396	79.9615	43.5674	53.4615	66.7552	77.4654	64.5984	100	73.1605	40.401	61.4907	59.5876	50.8579	39.3539	63.207	59.3732	41.4162	62.7691	55.8467	51.2588	57.4749	50.7051	46.8657
Acids	Butanoic acid, 2,4-dihydroxy-	M000730				Butanoic acid, 2,4-dihydroxy- (3TMS)	A143004-101	1405.46	1403.15	0.164359	9	9	989	splitless	77	12353	100	splitless@12353@1403.15		NA	NA	NA	54.5472	53.7534	90.5728	56.7894	60.2337	100	21.7945	27.6084	47.6337	23.6449	19.4762	31.2523	18.6329	18.39	23.5292	19.1118	16.5791	9.09149	16.3446	17.3924	9.53981	15.8231	19.0395	16.3661	11.8055	17.8107	14.6745
Acids	Butyric acid, 4-hydroxy-	M000428	C4H8O3	C00989	591-81-1	Butanoic acid, 4-hydroxy- (2TMS)	A126002-101	1230.32	1232.56	0.182066	13	13	961	splitless	39	9249	100	splitless@9249@1232.56		NA	NA	NA	35.354	52.3327	55.5903	42.5088	27.7008	39.2443	37.8584	61.7778	44.8466	95.6779	88.2485	100	70.8407	37.0276	49.9332	44.014	36.0052	14.3267	19.8177	28.4756	8.45985	11.0899	18.6014	11.4281	7.89821	21.7495	7.78801
Acids	Citric acid	M000069	C6H8O7	C00158	77-92-9	Citric acid (4TMS)	A182004-101	1806.28	1805.15	0.0625595	98	76	978	split	252	917	100	split@917@1805.15		NA	NA	NA	11.0763	42.3078	39.6752	40.1062	37.6269	58.5077	60.7703	100	86.1771	NA	81.1828	95.1428	NA	NA	40.7482	17.1619	34.805	35.5871	22.7833	26.5247	33.9945	NA	44.9015	45.368	33.4274	32.5231	58.8197
Acids	Fumaric acid	M000067	C4H4O4	C00122	110-17-8	Fumaric acid (2TMS)	A137001-101	1347.49	1347.89	0.0296848	51	47	980	split	100	2910	100	split@2910@1347.89		NA	NA	NA	87.8963	58.2711	68.5087	40.2626	63.7025	100	24.6803	18.916	41.547	NA	17.8178	24.518	NA	NA	70.009	42.1324	13.1415	19.2435	22.4611	10.8261	5.55441	NA	7.57674	4.39418	10.5614	10.8574	3.65485
Acids	Fumaric acid, 2-methyl-	M000411	C5H6O4	C01732	498-24-8	Fumaric acid, 2-methyl- (2TMS)	A140010-101	1397.06	1396.3	0.0544	3	3	932	splitless	76	11819	100	splitless@11819@1396.30		NA	NA	NA	28.7147	86.0513	38.5425	57.2153	73.1984	36.1778	52.9432	94.0059	45.9286	93.6192	100	84.0471	83.1132	86.3835	69.5928	86.5078	97.9383	36.1408	81.6087	93.6594	37.2803	86.7363	85.8647	47.1426	73.0558	84.8386	46.0563
Acids	Glutaric acid	M000102	C5H8O4	C00489	110-94-1	Glutaric acid (2TMS)	A143001-101	1402.84	1401.62	0.0869664	4	4	981	splitless	76	683	100	splitless@683@1401.62		NA	NA	NA	53.5628	100	73.9224	52.6914	71.0061	84.7476	31.1128	48.9217	47.192	51.5144	45.1877	56.8478	39.1112	36.5868	46.838	38.3069	19.5201	NA	NA	19.1601	9.56286	NA	15.4371	12.8555	11.8553	16.8478	11.2062
Acids	Glutaric acid, 2-hydroxy-	M000809	C5H8O5	C03196	13095-48-2	Glutaric acid, 2-hydroxy- (3TMS)	A158010-101	1569.38	1567.15	0.142094	33	21	990	splitless	115	1148	100	splitless@1148@1567.15		NA	NA	NA	50.4187	47.9328	59.9932	88.4104	50.9408	70.7139	58.4267	36.9838	47.5488	50.2563	27.7717	31.8522	37.2303	21.4724	33.9714	36.8379	27.7955	23.4947	53.5822	37.5271	44.3124	100	66.2893	89.5396	88.9354	68.7803	87.6867
Acids	Glutaric acid, 2-oxo-	M000571	C5H6O5	C00026	328-50-7	Glutaric acid, 2-oxo- (1MEOX) (2TMS) MP	A158004-101	1572.85	1570.75	0.133516	22	22	984	splitless	116	1187	100	splitless@1187@1570.75		NA	NA	NA	7.93623	11.4465	41.3284	15.3672	18.8096	34.1056	9.64287	10.2917	29.0365	13.2714	6.76499	25.6243	10.5014	13.4935	100	9.14975	18.315	39.6259	11.9926	26.6947	21.1437	37.9188	23.9762	53.1594	8.80639	26.6496	29.8747
Acids	Glycolic acid	M000517	C2H4O3	C00160	79-14-1	Glycolic acid (2TMS)	A106002-101	1059.56	1079.33	1.86587	4	4	965	splitless	9	14926	100	splitless@14926@1079.33		NA	NA	NA	26.9809	52.0958	23.5076	22.2592	31.7853	31.0803	15.6948	31.6604	36.5139	32.9788	41.8969	98.2117	34.4093	34.6172	100	29.0366	49.8895	28.449	30.2917	37.4303	25.3229	11.3784	42.2941	46.6416	25.5551	36.1659	41.2266
Acids	Itaconic acid	M000455	C5H6O4	C00490	97-65-4	Itaconic acid (2TMS)	A135004-101	1339.09	1339.35	0.0194162	13	13	950	splitless	57	508	100	splitless@508@1339.35		NA	NA	NA	4.25944	25.3058	NA	10.904	16.7644	8.29596	14.3303	39.4823	14.6703	27.6663	43.1207	100	21.0961	29.7457	16.9541	18.4317	43.7659	13.6337	25.0487	41.2112	14.03	34.7324	40.8218	19.6497	25.6605	36.1765	21.1495
Acids	Lactic acid	M000100	C3H6O3	C00186	79-33-4	Lactic acid, DL- (2TMS)	A105001-101	1042.94	1049.84	0.661591	5	5	987	splitless	5	27	100	splitless@27@1049.84		4.28121	5.67261	4.51311	6.11245	8.9364	13.4778	6.26956	4.52015	10.3746	6.98503	4.11402	10.6955	11.3024	9.64981	25.1784	11.5099	10.5906	19.2772	12.5813	11.3856	8.8295	30.0566	16.9246	24.109	10.0782	61.9129	7.65695	28.4178	100	4.73753
Acids	Maleic acid	M000076	C4H4O4	C01384	110-16-7	Maleic acid (2TMS)	A133003-101	1301.51	1301.66	0.0115251	14	14	930	split	87	2344	100	split@2344@1301.66		NA	NA	NA	34.7642	82.7257	55.7745	33.8851	55.6182	42.2971	39.5424	53.1495	44.8837	NA	65.6049	35.3374	NA	NA	85.0366	45.8007	90.8608	61.0489	40.234	67.3274	46.0983	NA	93.6505	75.9406	36.4783	100	84.5747
Acids	Malic acid	M000065	C4H6O5	C00149	97-67-6	Malic acid (3TMS)	A149001-101	1480.13	1478.89	0.0837764	45	25	996	split	153	104	100	split@104@1478.89		NA	NA	NA	87.8996	80.8545	87.1388	76.119	72.0547	87.4047	90.6331	72.4056	60.2238	NA	86.6349	86.1463	NA	NA	76.094	81.4892	74.3679	92.2802	100	82.9657	72.5581	NA	62.0097	75.1252	88.3355	78.4496	66.6882
Acids	Malic acid, 2-methyl-	M000066	C5H8O5	C02612	6236-10-8	Malic acid, 2-methyl- (3TMS)	A148001-101	1464.98	1463.55	0.0976123	3	3	992	splitless	98	17769	100	splitless@17769@1463.55		NA	NA	NA	35.9931	80.3915	66.0265	98.3007	59.9178	49.1901	100	71.304	47.8431	64.433	88.2306	79.5375	56.1636	92.3164	88.4576	61.1621	54.9229	26.7771	37.1442	62.8013	25.8311	27.6299	46.4869	36.0496	24.0299	46.5837	27.9354
Acids	Malonic acid	M000427	C3H4O4	C00383	141-82-2	Malonic acid (2TMS)	A122003-101	1197.16	1201.73	0.381737	14	11	890	splitless	32	11098	100	splitless@11098@1201.73		NA	NA	NA	33.5791	60.7506	61.5464	44.2626	29.0338	35.283	40.3991	54.0971	23.1782	100	63.3083	58.9281	46.2718	35.4149	26.1073	29.6442	15.1083	4.63695	18.159	10.5627	4.38958	25.2861	7.34377	6.53266	11.3028	9.0957	5.47486
Acids	Pyruvic acid	M000071	C3H4O3	C00022	127-17-3	Pyruvic acid (1MEOX) (1TMS)	A104002-101	1038.36	1039.24	0.084749	3	3	966	split	6	4630	100	split@4630@1039.24		NA	NA	NA	13.8322	27.5567	11.9452	9.65751	20.5665	9.18261	NA	21.5487	13.9875	NA	26.7676	15.3754	NA	NA	20.8958	7.87508	33.7535	34.6592	23.0719	44.8655	31.9988	NA	35.3522	72.5763	45.0824	47.3455	62.2872
Acids	Salicylic acid-glucopyranoside					Salicylic acid-glucopyranoside (5TMS)	A258003-101	2565.98	2569.71	0.145364	32	27	920	splitless	353	5558	100	splitless@5558@2569.71		NA	NA	NA	36.9437	29.8552	30.806	74.502	34.944	36.7744	62.6598	34.8453	31.2282	78.3643	42.5056	52.8302	100	33.4131	46.0996	52.4414	17.5885	10.6297	18.4523	17.3863	8.73737	15.8465	10.9704	12.3043	10.9875	13.1786	10.4738
Acids	Shikimic acid	M000607	C7H10O5	C00493	138-59-0	Shikimic acid (4TMS)	A181002-101	1794.63	1793.59	0.0579507	20	20	936	split	247	2087	100	split@2087@1793.59		NA	NA	NA	24.3021	79.6614	56.3762	38.9485	62.7362	54.7559	51.782	98.275	69.162	NA	99.3849	96.4546	NA	NA	100	35.4535	66.973	54.3624	36.1784	56.4344	43.4223	NA	67.5124	50.6092	27.2442	59.9422	60.2713
Acids	Succinic acid	M000074	C4H6O4	C00042	110-15-6	Succinic acid (2TMS)	A134001-101	1310.9	1312.39	0.113662	13	5	998	splitless	49	444	100	splitless@444@1312.39		NA	NA	NA	77.5049	82.2008	96.7161	57.8394	67.701	73.3099	48.5191	60.9615	51.5898	86.3307	73.4757	90.0153	84.199	74.3779	100	79.9033	64.1566	59.3295	58.2287	55.51	40.3933	47.1586	39.246	48.5983	32.5473	48.0158	37.655
Acids	Vanillic acid					Vanillic acid (2TMS)	A178004-101	1766.24	1764.24	0.113235	8	8	974	splitless	178	13574	100	splitless@13574@1764.24		NA	NA	NA	14.8531	18.7052	38.3342	26.7598	22.1416	34.0402	15.6347	17.8864	31.989	18.8083	14.635	43.8705	15.811	NA	23.6259	16.1705	21.8354	NA	NA	25.2819	NA	NA	23.8207	NA	15.335	22.0038	NA
Alcohols	Sinapyl alcohol, trans-	M000226	C11H14O4	C02325	537-33-7	Sinapyl alcohol, trans- (2TMS)	A209005-101	2082.86	2084.97	0.101303	5	5	982	splitless	215	17517	100	splitless@17517@2084.97		NA	NA	NA	25.0423	17.8313	49.684	25.4548	15.3633	18.874	27.6102	24.1644	26.4088	26.3466	NA	48.7245	28.6336	25.4281	NA	95.2817	33.9881	30.9219	60.0947	68.2148	39.969	54.757	100	48.1175	70.3833	60.7655	47.646
Amino Acids	Adipic acid, 2-amino-	M000592	C6H11NO4	C00956	1118-90-7	Adipic acid, 2-amino- (3TMS)	A172006-101	1709.74	1708.72	0.0596582	10	10	985	splitless	157	2046	100	splitless@2046@1708.72		NA	NA	NA	63.5582	68.7084	61.8166	100	76.4804	78.5916	41.0933	37.0491	43.0854	22.4442	21.0062	17.1067	13.6338	11.6734	13.5449	12.8793	10.5725	8.60081	13.6172	12.8289	14.5907	16.5436	17.352	23.2461	21.3381	16.9191	22.081
Amino Acids	Alanine	M000026	C3H7NO2	C00041	56-41-7	Alanine (3TMS)	A138002-101	1356.55	1358.29	0.128267	7	6	998	splitless	63	12182	100	splitless@12182@1358.29		NA	NA	NA	6.71345	42.6114	60.981	6.8427	16.5314	31.337	7.39526	31.6932	22.6073	15.5182	37.6191	100	12.375	29.3872	76.4837	11.0166	38.0196	41.7127	14.7544	45.1758	33.4347	23.5135	28.9317	40.5404	15.8732	44.2614	37.6016
Amino Acids	Alanine, 3-cyano-	M000466	C4H6N2O2	C02512	6232-19-5	Alanine, 3-cyano- (2TMS)	A138005-101	1371.75	1370.8	0.0692546	3	3	999	splitless	67	14191	100	splitless@14191@1370.80		NA	NA	NA	22.111	43.2802	100	13.3752	9.94817	57.5761	18.4979	9.17729	50.5989	21.4627	28.1544	74.6268	29.4444	20.2354	36.0047	24.2285	30.7626	37.7187	20.9834	24.7805	20.5341	12.5477	25.0994	37.4645	14.1246	18.7399	31.8324
Amino Acids	Alanine, beta-	M000027	C3H7NO2	C00099	107-95-9	Alanine, beta- (3TMS)	A144001-101	1424.39	1423.85	0.037911	12	12	995	splitless	83	761	100	splitless@761@1423.85		NA	NA	NA	77.7915	94.4215	100	78.725	47.0803	66.7605	59.0521	29.385	35.9787	59.2971	37.6252	49.0594	42.087	34.3641	48.9828	35.9648	24.844	18.8802	32.3818	23.6401	19.3995	28.6477	21.5325	20.372	20.8137	21.4431	19.4062
Amino Acids	Malonic acid, 2-amino-	M000430	C3H5NO4	C00872	1068-84-4	Aminomalonic acid (3TMS)	A147006-101	1464.19	1462.88	0.0894693	5	5	914	splitless	98	15523	100	splitless@15523@1462.88		NA	NA	NA	38.1263	72.2416	54.8209	10.7832	25.4751	22.8494	5.6994	7.57913	12.944	7.76722	11.5762	100	5.91455	9.53685	5.69191	6.37815	10.6044	4.08205	5.046	17.5286	6.62576	3.63184	14.4106	8.15091	5.14217	10.4653	8.73992
Amino Acids	Arginine (Citrulline)	M000038	C6H11N3O2			Arginine [-NH3] (3TMS)	A183001-101	1816.1	1817.24	0.0627719	20	19	924	splitless	186	3133	100	splitless@3133@1817.24		NA	NA	NA	13.7062	32.7038	38.0663	35.3155	21.5562	46.5838	26.2777	61.5582	58.957	55.3796	66.9499	83.2071	58.8973	27.5863	67.2466	21.0093	43.1043	17.0519	20.8078	52.201	30.5863	21.3113	54.8011	47.952	26.7248	40.0031	54.5769
Amino Acids	Asparagine	M000013	C4H8N2O3	C00152	70-47-3	Asparagine (3TMS)	A168001-101	1666.66	1667.11	0.0270001	23	23	947	splitless	141	1792	100	splitless@1792@1667.11		NA	NA	NA	60.5606	89.5181	100	79.8793	35.8172	68.0108	94.2325	48.3675	58.8306	94.6179	66.3414	83.7966	74.281	31.767	29.5424	67.0397	39.5631	22.2873	47.5032	48.6175	24.2892	40.8122	43.9716	33.9289	40.0738	38.4315	30.8572
Amino Acids	Aspartic acid	M000033	C4H7NO4	C00049	56-84-8	Aspartic acid (3TMS)	A152002-101	1512.45	1512.55	0.00661179	64	36	997	splitless	107	940	100	splitless@940@1512.55		0.148251	0.207386	0.153477	26.3733	66.3813	60.2933	55.7389	45.6186	72.7488	56.6731	68.301	95.2462	75.5005	85.236	100	69.5765	46.8189	78.5458	44.0753	45.4001	58.3055	30.728	42.1706	26.8986	9.71758	32.3242	22.5386	27.3171	32.1332	19.4445
Amino Acids	Butyric acid, 4-amino-	M000114	C4H9NO2	C00334	56-12-2	Butanoic acid, 4-amino- (3TMS)	A153003-101	1527.46	1527.32	0.00916554	29	15	984	splitless	108	1017	100	splitless@1017@1527.32		NA	NA	NA	67.1546	69.3445	94.6137	88.0935	59.4301	66.2788	67.0143	67.7615	70.1657	83.0535	72.8033	97.7764	81.7699	68.855	81.5314	78.2716	90.752	68.2076	76.6456	100	89.8881	68.5511	80.4506	99.9422	64.1455	88.0406	91.6273
Amino Acids	Glutamic acid	M000036	C5H9NO4	C00025	56-86-0	Glutamic acid (3TMS)	A163001-101	1614.76	1616.03	0.0786495	56	32	995	splitless	126	1356	100	splitless@1356@1616.03		NA	NA	NA	45.4514	54.8847	48.9356	66.6117	49.809	49.9291	52.3151	48.797	48.8866	38.3686	40.1874	29.3476	23.4214	41.634	44.2559	22.6524	35.3403	45.3938	58.2055	44.1376	74.1366	57.5255	69.6923	94.8167	77.9523	52.9554	90.9237
Amino Acids	Glutamine	M000032	C5H10N2O3	C00064	56-85-9	Glutamine, DL- (3TMS)	A178001-101	1766.95	1769.24	0.129602	56	45	997	splitless	179	2289	100	splitless@2289@1769.24		NA	NA	NA	57.3487	78.0646	81.475	85.7152	60.0123	75.8935	75.4446	66.5372	72.7262	68.0134	59.5646	75.5645	71.2879	41.9989	36.5251	41.1266	98.9399	49.417	42.4272	97.4513	64.9853	27.0171	97.6962	93.4611	78.1202	65.5379	89.6772
Amino Acids	Glycine	M000031	C2H5NO2	C00037	56-40-6	Glycine (3TMS)	A133001-101	1302.28	1304.25	0.151273	12	12	999	splitless	48	10735	100	splitless@10735@1304.25		0.0407192	0.0473971	0.0400677	61.6785	69.1592	78.6238	20.1794	31.608	36.985	12.8821	10.1158	14.5526	18.7185	12.1758	100	16.292	9.68131	13.8468	13.8948	14.199	8.55134	14.8236	19.9398	11.835	13.3093	20.5586	13.6648	15.4535	19.1621	13.7818
Amino Acids	Histidine (4TMS)					Histidine (4TMS)	A215003-101	2150.05	2149.56	0.0227902	4	4	971	splitless	233	14828	100	splitless@14828@2149.56		NA	NA	NA	17.8042	26.1965	100	19.2458	NA	46.3918	20.7653	12.6703	38.9315	35.8373	22.906	66.6016	30.016	NA	25.7762	25.3533	23.1131	20.0349	21.4474	34.52	23.4227	17.5421	27.7704	25.6757	14.0544	32.097	25.0905
Amino Acids	Isoleucine	M000017	C6H13NO2	C00407	73-32-5	Isoleucine (2TMS)	A132002-101	1286.75	1289.25	0.194288	14	12	997	splitless	44	407	100	splitless@407@1289.25		NA	NA	NA	15.8586	15.1236	25.8148	68.4804	24.2242	19.2663	21.0143	23.4056	18.4489	26.5075	22.964	46.1716	21.6853	7.93702	14.7874	17.5017	21.2175	9.78718	23.9256	37.3708	34.107	20.409	34.5355	24.9733	47.1966	34.2858	26.5912
Amino Acids	Leucine	M000025	C6H13NO2	C00123	61-90-5	Leucine (2TMS)	A129002-101	1264.43	1265.61	0.0933227	8	7	991	splitless	43	246	100	splitless@246@1265.61		2.10746	2.02496	1.60497	32.7411	33.18	46.6392	77.1086	39.629	33.5072	35.2829	37.8495	30.7576	45.6965	36.7918	49.0376	41.8809	27.4836	31.78	43.4975	54.6377	28.329	43.0011	59.8334	65.8418	50.1083	44.4734	52.3186	67.9257	41.9647	54.011
Amino Acids	Lysine	M000014	C6H14N2O2	C00047	56-87-1	Lysine (3TMS)	A170007-101	1703.72	1701.02	0.158477	9	9	984	splitless	154	10320	100	splitless@10320@1701.02		NA	NA	NA	12.9797	21.7914	28.1136	26.8464	21.8883	30.7461	24.3835	23.0592	26.2517	27.9363	35.8717	52.0953	18.5236	5.98353	19.3617	19.168	20.1136	9.74056	23.1149	27.4215	19.1212	11.6634	38.7058	25.7751	56.7333	20.2316	35.3069
Amino Acids	Methionine	M000018	C5H11NO2S	C00073	63-68-3	Methionine (1TMS)	A142007-101	1416.63	1416.96	0.0232947	22	22	954	splitless	82	785	100	splitless@785@1416.96		2.85855	4.93455	NA	6.55254	9.31317	19.0009	11.1524	7.13756	7.1644	6.61979	7.66079	6.12688	12.2404	13.0908	13.4901	9.15811	9.62888	10.4061	10.0282	10.4911	4.66662	6.70279	11.8165	2.54509	6.57332	9.81701	4.57937	4.40164	9.38354	3.59279
Amino Acids	Ornithine (Arginine, Citrulline)	M000028	C5H12N2O2	C00077	70-26-8	Ornithine (3TMS)	A162001-101	1613.36	1610.04	0.205782	4	4	999	splitless	124	14210	100	splitless@14210@1610.04		NA	NA	NA	16.5083	27.4109	33.7219	34.4425	11.6699	55.9998	22.7424	30.3093	76.7719	50.3115	78.6672	100	26.6067	19.2155	20.058	28.7032	28.7056	15.361	17.1042	57.2653	13.2161	NA	81.3035	24.6875	27.4952	36.9622	30.4132
Amino Acids	Phenylalanine	M000011	C9H11NO2	C00079	63-91-2	Phenylalanine (1TMS)	A157001-101	1556.05	1556.97	0.0591241	31	30	997	splitless	112	1329	100	splitless@1329@1556.97		NA	NA	NA	19.2422	16.7964	16.1843	29.9654	11.5787	11.0414	20.2076	15.9689	6.19031	49.4902	18.9225	23.0693	37.5233	20.4032	22.1821	40.5969	26.1487	9.37582	35.5264	31.5014	20.2354	63.2455	26.7759	30.2286	31.6402	32.0737	28.2154
Amino Acids	Proline	M000029	C5H9NO2	C00148	147-85-3	Proline (2TMS)	A132003-101	1295.77	1298.31	0.196022	28	15	999	splitless	45	361	100	splitless@361@1298.31		NA	NA	NA	29.2615	18.9071	17.4222	100	18.9698	12.0411	61.8308	17.7724	9.69314	60.6869	20.0242	12.5197	51.3815	9.36601	7.3683	31.7847	9.85575	2.38715	31.3997	14.9215	12.0619	24.1818	12.6399	7.68719	42.7448	12.5039	9.8906
Amino Acids	Proline, 4-hydroxy-	M000034	C5H9NO3	C01015	51-35-4	Proline, 4-hydroxy-, trans- (3TMS)	A153001-101	1517.3	1520.11	0.185197	6	4	950	splitless	108	1036	100	splitless@1036@1520.11		NA	NA	33.9056	30.3972	20.7654	19.7175	64.9608	37.6626	27.0983	70.9558	NA	25.4214	75.3573	41.7268	44.9891	100	26.4664	35.5496	69.9876	65.8911	36.6311	78.6572	60.3458	16.1648	41.2139	34.3296	13.9733	52.9042	45.2174	9.52837
Amino Acids	Pyroglutamic acid (Glutamine, Glutamic acid)	M000037	C5H7NO3	C02238		Pyroglutamic acid (2TMS)	A153002-101	1522.86	1524.59	0.113602	3	3	997	splitless	108	1128	100	splitless@1128@1524.59		NA	NA	NA	39.4933	54.6657	69.4321	54.3298	45.9243	57.1893	46.3244	41.7292	55.027	47.1092	39.0215	64.3621	49.4032	47.8591	87.7598	44.9588	41.5121	60.546	58.2283	45.4296	64.5481	75.3401	53.4382	84.1734	65.8558	57.4346	78.5855
Amino Acids	Serine	M000015	C3H7NO3	C00065	56-45-1	Serine (3TMS)	A138001-101	1352.68	1353.06	0.0280924	9	6	996	splitless	62	520	100	splitless@520@1353.06		NA	NA	NA	74.3748	84.1979	60.946	100	55.0624	44.9338	58.7173	41.9619	33.0805	82.0483	67.0547	75.609	83.4127	57.7888	64.1291	65.1278	43.5426	29.6282	46.2335	44.5224	44.1693	32.7612	31.4849	34.3186	44.5045	33.3017	27.2833
Amino Acids	Serine, O-acetyl-	M000024	C5H9NO4	C00979	5147-00-2	Serine, O-acetyl- (2TMS)	A141001-101	1390.58	1390.03	0.0395518	5	5	983	splitless	73	13078	100	splitless@13078@1390.03		NA	NA	NA	60.0017	77.0482	61.3188	81.0717	49.1795	51.556	49.3115	60.9983	43.8461	84.6104	100	88.2536	73.2401	65.7093	59.3968	56.885	44.583	29.2522	61.7487	32.2564	21.6681	51.5423	29.2388	27.5012	47.7996	30.0965	24.9669
Amino Acids	Threonine	M000016	C4H9NO3	C00188	72-19-5	Threonine (3TMS)	A140001-101	1377.64	1378.15	0.0370198	39	30	980	splitless	69	587	100	splitless@587@1378.15		NA	NA	NA	80.2584	100	68.3501	66.263	42.7783	43.5602	43.7083	44.2278	29.0401	77.9342	63.7688	79.1678	68.9542	53.605	45.509	59.7361	43.8123	33.4463	49.6528	39.0441	32.6744	39.3681	37.3699	30.5737	44.2727	35.1105	26.6253
Amino Acids	Tryptophan	M000012	C11H12N2O2	C00078	73-22-3	Tryptophan (3TMS)	A223001-101	2218.43	2215.88	0.114946	21	17	999	splitless	251	4680	100	splitless@4680@2215.88		NA	NA	NA	82.6413	62.9899	100	92.2516	38.9438	72.2842	45.5584	26.5526	43.9851	70.5778	34.1662	67.6476	62.4175	20.915	31.1669	48.0839	32.9494	23.8798	45.2369	48.0007	27.5724	40.725	49.6602	33.2899	38.9004	39.5553	36.0611
Amino Acids	Tyrosine	M000035	C9H11NO3	C00082	60-18-4	Tyrosine (3TMS)	A194002-101	1934.12	1936.4	0.117883	60	37	990	splitless	193	2598	100	splitless@2598@1936.40		NA	NA	NA	40.4066	43.3971	47.0525	57.6066	23.7094	33.5477	39.8401	41.3294	34.2889	39.6864	58.969	100	18.909	32.7197	17.5648	40.6583	51.0401	42.6028	58.8288	69.0022	46.5427	58.6194	79.0156	66.1897	56.7706	63.0878	67.3471
Amino Acids	Valine	M000030	C5H11NO2	C00183	72-18-4	Valine (2TMS)	A122001-101	1207.7	1210.14	0.202037	33	26	997	splitless	34	150	100	splitless@150@1210.14		0.465178	0.507651	NA	38.2038	30.678	37.5499	82.6233	41.0219	24.1469	41.3151	37.7139	22.7401	44.72	28.3856	50.0287	38.1157	16.0263	22.2886	28.4651	44.6408	13.0634	35.7067	55.0489	41.7069	33.9823	57.2511	35.4942	65.8732	45.4394	38.4194
Fatty Acids	Hexadecanoic acid	M000483	C16H32O2	C00249	57-10-3	Hexadecanoic acid (1TMS)	A205001-101	2045.21	2045.01	0.00977895	7	7	996	splitless	212	3481	100	splitless@3481@2045.01		5.95229	9.61649	8.82851	55.6905	35.4446	57.2504	82.9169	30.8185	52.4821	62.1747	35.6741	43.3616	70.6727	33.6869	61.3405	80.2813	34.3617	NA	67.5565	46.9831	62.5377	78.7134	52.1248	71.2314	89.613	44.9722	71.2121	71.6224	42.5247	67.5658
Fatty Acids	Octadecanoic acid	M000485	C18H36O2	C01530	57-11-4	Octadecanoic acid (1TMS)	A225002-101	2245.33	2241.36	0.176811	30	30	991	splitless	258	4814	100	splitless@4814@2241.36		NA	NA	NA	42.8082	35.0581	69.1133	68.6705	29.3574	57.3825	73.0539	37.0937	54.8554	89.163	39.6914	74.0243	100	44.4915	71.0385	83.3291	50.7537	54.462	83.5201	57.5817	69.0743	77.344	47.5896	67.4049	72.2462	44.709	60.6026
MSTs	A105003-101					A105003-101	A105003-101	1031.45	1033.64	0.212322	4	4	994	splitless	5	8	100	splitless@8@1033.64		1.11913	1.11024	1.24791	15.0809	23.0417	56.505	25.1631	29.5093	38.7885	25.3228	23.8233	46.2141	51.4365	19.9943	54.7277	98.7851	22.099	100	45.4926	42.8708	41.6392	63.9716	33.0335	33.5821	87.1831	21.3215	52.966	40.137	35.0706	29.399
MSTs	A115002-101					A115002-101	A115002-101	1131.27	1142.68	1.0086	3	3	993	splitless	22	16155	100	splitless@16155@1142.68		NA	NA	NA	62.4822	94.8004	NA	56.5037	42.7992	37.1697	35.4333	38.4467	42.0476	64.6753	48.8119	89.4416	55.9785	37.6868	55.3856	50.9297	67.4399	32.3213	51.4071	54.2922	36.2494	15.2872	69.6533	55.6586	44.708	61.7813	47.9085
MSTs	A125004-101					A125004-101	A125004-101	1231.45	1231.79	0.0276097	3	3	917	split	66	5515	100	split@5515@1231.79		NA	NA	NA	30.115	34.7934	37.2933	26.7946	38.1307	43.5826	39.9391	54.8135	44.5806	NA	46.7342	64.0984	NA	NA	35.1975	28.5363	30.7504	36.4466	20.4126	38.7586	45.3663	NA	36.1869	39.1653	25.2297	31.824	39.943
MSTs	A133011-101					A133011-101	A133011-101	1332.25	1334.69	0.183149	18	18	999	splitless	56	491	100	splitless@491@1334.69		NA	0.836732	1.94355	10.9605	23.7704	58.727	13.0647	15.8306	33.5734	12.315	25.3952	49.5278	17.9854	32.3056	100	40.3719	24.3493	87.8127	21.2065	34.2127	52.8908	25.2412	32.8282	63.0303	17.3888	43.0723	83.2882	19.0486	48.9655	53.154
MSTs	A135008-101					A135008-101	A135008-101	1350.67	1351.57	0.0666336	4	4	997	splitless	62	15072	100	splitless@15072@1351.57		NA	NA	NA	NA	24.5821	29.8077	20.1908	21.0439	12.103	25.7981	39.1403	50.3847	31.1958	46.2576	69.2187	58.8875	27.2906	35.8805	20.9795	47.5328	42.498	33.8182	42.3295	72.0241	36.9538	33.0532	69.5687	33.5999	41.2496	59.4731
MSTs	A138004-101					A138004-101	A138004-101	1363.79	1361.82	0.14445	4	4	994	splitless	64	13382	100	splitless@13382@1361.82		NA	NA	NA	46.3124	67.9395	53.0776	55.6224	29.6167	45.4617	34.8133	57.12	59.3295	68.8493	73.5943	100	53.5436	54.3349	76.0922	42.9603	59.3833	42.9579	47.7589	77.9193	43.0027	49.2165	90.0625	56.7434	38.4403	62.7854	52.2113
MSTs	A139005-101					A139005-101	A139005-101	1372.19	1366.78	0.39426	7	7	954	split	105	5509	100	split@5509@1366.78		NA	NA	NA	89.3886	85.7003	89.7028	57.3842	93.362	100	64.2325	45.5264	70.87	NA	53.2282	52.4106	NA	NA	71.2104	39.8714	43.0621	35.3734	30.1298	55.617	18.5686	NA	54.1744	43.9575	25.6303	36.3146	43.3164
MSTs	A139007-101					A139007-101	A139007-101	1383.53	1382.34	0.0860119	3	3	999	splitless	71	17442	100	splitless@17442@1382.34		NA	NA	NA	16.3774	25.1535	44.4065	25.1888	22.9508	40.116	22.8879	26.5468	43.1765	46.7473	27.6082	72.4676	53.2913	24.0789	100	35.8453	42.0163	35.9426	46.9973	36.9159	38.1842	53.9183	25.3381	43.2985	28.9253	31.2102	36.2553
MSTs	A140003-101					A140003-101	A140003-101	1372.22	1370.26	0.142834	5	5	993	splitless	67	13073	100	splitless@13073@1370.26		NA	NA	NA	71.0454	78.5704	100	86.6899	55.7715	77.2439	43.6143	40.508	44.7764	54.7581	58.8955	47.5494	47.1088	77.862	72.5162	45.349	72.6296	23.6753	34.2076	80.682	23.4061	32.181	27.1323	32.0596	21.8894	33.7036	22.985
MSTs	A141003-101					A141003-101	A141003-101	1390.39	1387.48	0.209294	14	13	932	splitless	73	721	100	splitless@721@1387.48		NA	NA	NA	0.339408	1.5815	2.84662	2.88816	1.21706	1.75886	4.61176	16.6407	2.98197	15.4149	64.3523	18.7733	28.1036	73.036	20.4911	38.3747	70.1981	9.19858	19.0272	100	3.78894	15.2338	4.37354	3.71239	4.31252	16.3037	1.58505
MSTs	A141005-101					A141005-101	A141005-101	1387.44	1384.06	0.243614	6	6	993	splitless	72	637	100	splitless@637@1384.06		NA	NA	NA	28.7847	58.0661	28.575	50.0228	32.3	17.2081	46.2526	47.8052	11.483	84.4558	78.2616	29.7646	100	71.983	31.4109	86.1305	86.5884	23.6139	86.4567	81.7444	23.4989	84.8339	62.2493	26.5663	60.0975	70.2636	22.0178
MSTs	A143003-101					A143003-101	A143003-101	1421.71	1419.25	0.173031	9	9	997	splitless	82	9705	100	splitless@9705@1419.25		62.5495	59.513	46.3883	62.2079	61.4634	75.5106	84.8671	49.7509	55.1043	61.0219	66.9623	46.84	71.2999	66.7455	88.9141	57.0071	60.4429	62.7452	53.7956	95.0319	41.6908	47.0936	100	54.6382	34.9611	73.111	28.9029	33.1001	82.1119	32.5152
MSTs	A146002-101					A146002-101	A146002-101	1441.57	1442.32	0.0520266	3	3	954	split	141	4337	100	split@4337@1442.32		NA	NA	NA	41.3115	32.8482	47.425	NA	36.3047	28.6985	28.163	NA	26.4804	NA	17.8798	29.8336	NA	NA	38.9017	27.8382	45.2023	NA	32.0388	100	24.5096	NA	44.3535	33.3962	47.8678	50.2271	42.7877
MSTs	A147001-101					A147001-101	A147001-101	1459.87	1457.85	0.138368	4	4	999	splitless	94	12916	100	splitless@12916@1457.85		46.1078	60.1587	48.6673	36.19	57.9052	79.9667	54.6616	44.3892	56.8326	48.3105	64.9753	53.4374	56.2867	61.875	100	53.849	58.9194	72.5119	48.0136	84.4443	40.553	53.4058	93.4535	57.1702	53.0365	68.5996	51.3536	38.6279	83.7187	47.8318
MSTs	A147005-101					A147005-101	A147005-101	1463.46	1461.27	0.149645	6	6	996	splitless	97	15019	100	splitless@15019@1461.27		NA	NA	NA	6.52648	59.4196	82.8143	NA	69.011	75.3674	9.39107	97.8475	86.5653	NA	63.955	100	NA	62.9027	86.7671	NA	69.9752	58.9711	NA	62.6527	74.4125	NA	45.3482	62.9723	10.6349	73.8803	62.4111
MSTs	A148003-101					A148003-101	A148003-101	1466.06	1464	0.140513	8	6	998	splitless	98	15865	100	splitless@15865@1464.00		NA	NA	NA	6.56557	44.7974	64.8066	9.83566	34.1514	48.1763	8.19365	48.921	43.3038	9.32978	40.6138	100	7.24422	31.3564	50.0386	6.86949	37.8334	34.8712	7.07981	36.7986	34.0656	6.78663	24.3729	34.3984	7.47464	42.2673	34.7708
MSTs	A148006-101					A148006-101	A148006-101	1468.7	1468.3	0.027235	10	10	990	splitless	100	10189	100	splitless@10189@1468.30		NA	NA	NA	24.7812	32.1715	21.1797	32.4786	28.2197	21.9543	54.3189	57.3142	23.2291	48.351	41.2987	31.0262	56.9238	60.5436	100	42.4393	30.3277	24.4495	46.6701	37.3047	21.9092	43.0228	20.2009	27.3716	26.7426	24.2841	22.8738
MSTs	A155004-101					A155004-101	A155004-101	1544.71	1540.44	0.276427	10	10	993	splitless	109	12616	100	splitless@12616@1540.44		NA	NA	NA	24.7468	40.591	47.5782	43.9027	32.6639	40.8883	41.9851	52.148	40.6154	68.258	77.4983	90.2014	72.1934	76.1487	93.3582	63.437	78.9468	43.7412	78.2101	81.5727	48.5459	100	69.6368	58.9651	67.5968	84.4613	49.0864
MSTs	A156003-101					A156003-101	A156003-101	1557.36	1556.95	0.0263266	3	3	987	splitless	112	14514	100	splitless@14514@1556.95		NA	NA	NA	22.8902	27.6732	NA	31.6196	33.1274	NA	28.3993	44.705	NA	NA	NA	NA	NA	30.732	NA	37.7864	48.7234	NA	32.2438	65.5047	NA	37.4928	36.5638	42.7888	45.8547	64.4951	35.1836
MSTs	A157005-101					A157005-101	A157005-101	1550.32	1555.13	0.310259	4	4	963	splitless	112	9585	100	splitless@9585@1555.13		NA	NA	NA	48.2339	87.7504	53.7847	87.4405	95.8563	64.7493	64.3284	90.6506	50.5784	48.316	74.1869	50.9863	51.7269	77.9918	61.8519	50.0861	74.1996	42.1102	63.3345	96.9555	57.3988	60.384	87.1075	80.0887	68.4074	86.8011	79.5284
MSTs	A159003-101					A159003-101	A159003-101	1576.55	1572.97	0.227078	17	15	977	splitless	116	1183	100	splitless@1183@1572.97		NA	NA	NA	65.0168	60.8083	69.1989	100	59.0993	62.9929	70.2734	47.3288	61.5033	76.3446	46.2295	56.8428	52.3938	51.8894	71.4642	52.3383	32.0732	20.2049	35.2232	32.7881	20.7207	38.8401	31.0587	34.04	25.8164	33.177	25.3313
MSTs	A160001-101					A160001-101	A160001-101	1592.18	1589.6	0.162042	53	19	949	splitless	122	1483	100	splitless@1483@1589.60		NA	NA	NA	95.9623	91.1572	93.6522	94.3407	72.5468	100	32.1169	30.1362	40.3617	27.3668	24.8221	24.1578	21.1892	22.1428	25.5612	20.1232	18.8549	13.8285	21.589	19.6593	13.8515	28.7446	16.0425	19.6494	19.3809	20.3171	15.0779
MSTs	A160004-101					A160004-101	A160004-101	1588.12	1576.61	0.724756	27	23	871	splitless	117	1216	100	splitless@1216@1576.61		NA	NA	NA	11.6342	49.3824	20.2574	27.4872	34.7082	19.7814	28.652	81.9257	14.9491	30.5249	100	28.6224	21.8817	90.1665	24.6034	19.5126	31.3397	7.24227	19.8038	29.8542	12.0445	18.6289	23.2976	12.5154	24.7534	32.0875	13.8819
MSTs	A161003-101					A161003-101	A161003-101	1598.69	1596.38	0.144493	4	4	988	splitless	123	1574	100	splitless@1574@1596.38		NA	NA	NA	57.7858	74.9638	100	48.2493	69.6996	95.4644	16.9337	21.0537	26.7135	11.2812	10.1423	10.8789	7.61949	6.22674	8.83614	6.51111	6.38703	3.96804	7.15583	6.51537	4.62523	10.6668	5.67356	5.06035	5.6973	6.23661	4.22826
MSTs	A167001-101					A167001-101	A167001-101	1662.83	1661.25	0.0950187	11	11	970	splitless	140	10954	100	splitless@10954@1661.25		NA	NA	NA	26.2443	34.5039	48.544	71.9122	26.5505	59.1347	35.0945	58.0463	61.3692	59.064	83.7347	100	26.5069	35.4737	24.2103	28.7329	47.728	19.3003	34.3116	60.6908	28.7359	25.3619	78.9911	46.623	43.7965	48.7531	49.9797
MSTs	A167005-101					A167005-101	A167005-101	1651.71	1652.77	0.0641759	16	16	885	splitless	137	1685	100	splitless@1685@1652.77		NA	NA	NA	1.31572	2.80112	2.96567	2.09344	1.65914	1.81347	1.85138	1.73292	1.48264	23.3807	1.86981	2.87804	20.1247	2.28893	2.03354	6.2043	2.66687	2.47787	2.07946	3.53027	4.91484	2.43659	2.83772	4.11276	2.45207	3.03988	3.6642
MSTs	A170001-101					A170001-101	A170001-101	1689.72	1684.79	0.291764	11	11	983	splitless	148	11383	100	splitless@11383@1684.79		NA	NA	NA	36.4855	30.5071	39.6845	84.4636	33.4592	49.1845	69.6764	51.1516	62.2735	91.2331	75.9585	100	89.93	73.7729	89.1979	98.2695	71.5758	38.7887	73.9792	72.6423	45.5691	77.1345	60.1024	60.4104	71.6706	72.6013	56.0994
MSTs	A170002-101					A170002-101	A170002-101	1692.11	1691.46	0.0384136	8	8	980	splitless	151	13869	100	splitless@13869@1691.46		NA	NA	NA	45.6767	77.9435	63.8282	100	80.1626	62.2137	68.4736	59.7055	45.8305	45.6301	65.787	40.2722	32.141	72.5748	70.4512	29.276	51.4371	35.9155	48.608	51.9802	45.1525	60.9824	80.1366	50.3045	61.6434	52.4541	53.8963
MSTs	A170005-101					A170005-101	A170005-101	1684.44	1684.65	0.0124671	5	5	981	splitless	148	12793	100	splitless@12793@1684.65		NA	NA	NA	37.1904	48.6604	29.4533	67.9486	14.1972	45.1456	52.0355	76.2723	15.2646	37.6975	32.4279	53.2737	52.7656	78.0709	27.783	28.6958	49.5427	13.5824	23.3283	85.8701	14.4266	38.2441	74.8457	16.7428	40.6424	79.411	13.4335
MSTs	A171006-101					A171006-101	A171006-101	1692.18	1692.77	0.0348663	6	6	998	splitless	151	9969	100	splitless@9969@1692.77		NA	NA	NA	30.6138	64.4219	96.9438	68.1424	56.783	100	48.6406	67.7543	83.1239	44.5171	62.4432	79.3862	29.6409	45.3609	67.4053	22.9634	44.7539	34.1144	34.905	41.4025	45.4245	47.4029	50.727	62.5365	43.6874	47.9666	61.5364
MSTs	A174005-101					A174005-101	A174005-101	1723.86	1724.56	0.0406065	70	48	953	split	224	443	100	split@443@1724.56		NA	NA	NA	49.8205	87.865	47.8223	35.7961	71.7263	57.444	40.8698	49.1923	58.0837	NA	100	96.5444	NA	NA	83.8001	43.7197	36.0674	57.9117	28.1811	31.7567	26.6205	NA	20.2935	31.6795	26.3233	35.8278	26.5877
MSTs	A175001-101					A175001-101	A175001-101	1729.11	1728.71	0.0231333	5	5	998	splitless	164	13432	100	splitless@13432@1728.71		NA	NA	NA	54.333	89.355	76.8551	55.2554	53.2699	71.4757	NA	40.4145	45.7558	100	71.1998	81.0258	90.8863	77.2147	81.9569	82.1555	46.8472	42.0068	61.2572	53.9405	30.1871	78.2461	37.2641	40.1447	37.9889	49.206	28.6995
MSTs	A176001-101					A176001-101	A176001-101	1744.55	1740.27	0.245335	52	37	964	splitless	172	1857	100	splitless@1857@1740.27		NA	NA	NA	53.9571	65.0065	69.3537	100	73.8222	92.6344	57.8929	63.1032	70.1514	57.4227	46.515	67.3281	39.7185	46.0441	54.2395	38.1882	40.0578	27.7192	34.9417	37.3496	40.5863	40.8178	39.2065	50.3355	33.8646	37.9763	48.7583
MSTs	A176010-101					A176010-101	A176010-101	1754.98	1760.96	0.340745	11	10	889	split	238	3798	100	split@3798@1760.96		NA	NA	NA	16.084	100	25.4657	NA	66.5005	34.1823	21.1085	63.2874	36.2762	NA	75.2909	44.7556	NA	NA	60.1112	12.8424	21.8282	31.4577	NA	13.7277	NA	NA	12.8018	14.9613	8.50525	11.8371	14.3504
MSTs	A177014-101					A177014-101	A177014-101	1774.08	1774.91	0.0467848	4	4	997	splitless	179	2363	100	splitless@2363@1774.91		NA	NA	NA	34.1909	23.5008	29.5588	100	39.0439	60.0691	75.2839	35.6726	47.3949	29.0808	17.7767	11.2161	21.3027	22.2951	20.6964	16.5322	10.307	10.2108	13.6819	9.7294	8.82387	12.2282	3.62035	9.51566	8.45406	3.94554	12.6467
MSTs	A180004-101					A180004-101	A180004-101	1776.79	1778.42	0.0917385	8	8	995	split	243	2004	100	split@2004@1778.42		NA	NA	NA	45.8256	98.5852	62.3023	37.5378	69.0592	56.5981	52.9727	69.2392	56.9007	NA	100	96.7046	NA	NA	95.9335	40.8	45.921	62.462	32.2689	35.7933	25.9163	NA	29.1201	38.7953	24.4478	40.4212	32.8116
MSTs	A181001-101					A181001-101	A181001-101	1796.15	1792.42	0.207666	28	11	920	splitless	182	2167	100	splitless@2167@1792.42		NA	NA	NA	94.8489	84.2079	80.1581	100	78.183	94.5247	29.9038	27.9633	33.3613	17.0886	14.4491	16.3768	13.1833	13.702	13.2885	13.7101	10.21	6.91114	9.81027	10.26	8.53019	10.9993	8.65777	10.0092	8.72	9.57552	9.37486
MSTs	A183003-101					A183003-101	A183003-101	1820.13	1820.04	0.0049447	23	18	994	splitless	186	3134	100	splitless@3134@1820.04		NA	NA	NA	5.17951	12.9917	14.8572	11.7879	17.127	18.7822	7.93248	15.2559	13.8514	11.6017	9.79527	10.7671	6.40458	12.4464	14.1224	4.4402	9.69443	10.3918	5.477	12.2095	18.2509	7.74443	19.1819	22.0804	7.14161	12.5339	23.4287
MSTs	A183004-101					A183004-101	A183004-101	1813.56	1813.74	0.00992523	8	8	997	splitless	186	3149	100	splitless@3149@1813.74		NA	NA	NA	NA	10.2388	NA	NA	11.2734	NA	NA	15.9902	8.54667	12.6746	14.6983	12.4844	10.4737	18.227	20.9726	8.94995	46.2224	49.6131	28.1087	64.0641	100	40.732	60.4173	99.2046	36.5561	64.0668	84.3648
MSTs	A188008-101					A188008-101	A188008-101	1867.21	1867.43	0.0117823	8	6	970	split	264	2576	100	split@2576@1867.43		NA	NA	NA	60.4705	46.9712	42.5832	74.5501	38.3326	37.1375	81.444	52.0954	54.1856	NA	71.2117	98.7266	NA	NA	NA	80.4256	100	73.3327	81.9048	69.0312	52.7714	NA	51.2467	57.8421	68.6588	62.2407	50.5142
MSTs	A196004-101					A196004-101	A196004-101	1946.59	1946.19	0.0205488	16	11	998	splitless	193	2556	100	splitless@2556@1946.19		NA	NA	NA	64.9129	63.0164	79.707	69.4697	34.6761	45.515	57.1355	41.1527	49.9973	57.2461	64.63	100	40.7297	60.2286	43.2072	24.21	77.9897	75.085	81.6531	83.679	58.8401	80.4865	63.2226	72.3491	71.5736	79.7012	55.39
MSTs	A196006-101					A196006-101	A196006-101	1946.03	1953.2	0.368442	12	10	995	splitless	193	2596	100	splitless@2596@1953.20		NA	NA	NA	4.5945	13.4216	16.4092	11.1937	14.951	22.0016	10.1072	17.7181	15.8256	10.8869	14.3067	10.2882	15.1451	15.7516	33.0163	10.5147	8.66791	20.2428	10.6608	13.7645	26.7612	16.8594	17.4015	29.1009	10.2877	16.3731	27.7727
MSTs	A197001-101					A197001-101	A197001-101	1963.42	1964.6	0.0600992	51	42	997	splitless	193	2591	100	splitless@2591@1964.60		NA	NA	NA	63.8861	21.1266	18.0054	61.8586	8.8571	17.1438	63.6691	11.4011	22.5221	64.6953	35.1093	44.1303	88.5457	24.9872	48.223	60.9888	34.4049	23.6092	100	35.7673	18.6981	96.1008	36.5743	22.75	72.0261	38.6674	19.5066
MSTs	A199004-101					A199004-101	A199004-101	1978.29	1981.64	0.169338	63	55	989	split	286	1421	100	split@1421@1981.64		NA	NA	NA	5.65843	16.5518	8.04546	7.23379	27.7553	17.6848	16.3111	21.8381	9.38094	NA	8.91677	4.41467	NA	NA	3.38548	1.62071	5.68072	15.5599	5.16321	5.36803	14.4756	NA	3.56941	21.7119	9.55602	8.41885	23.7233
MSTs	A202006-101					A202006-101	A202006-101	2015.77	2008.69	0.351231	10	10	879	split	287	4556	100	split@4556@2008.69		NA	NA	NA	29.5547	31.1706	27.2663	22.9206	21.577	32.5584	40.1578	21.2553	22.2738	NA	22.9626	22.9478	NA	NA	52.2243	16.8796	36.1271	39.5757	50.0753	25.0567	50.8444	NA	36.2755	47.2964	53.9242	39.1944	63.6211
MSTs	A203003-101					A203003-101	A203003-101	2013.64	2013.43	0.0104289	14	3	998	splitless	203	3989	100	splitless@3989@2013.43		NA	NA	NA	29.6314	68.5287	84.1629	24.0699	45.3411	54.9536	29.7221	42.6212	52.9166	59.5901	60.3444	100	63.8216	64.6943	90.4998	61.2586	80.3958	73.74	59.1915	87.8809	78.6798	61.9904	60.0215	83.6885	44.445	77.0596	68.9932
MSTs	A205003-101					A205003-101	A205003-101	2043.59	2054.48	0.532886	5	5	999	split	296	4755	100	split@4755@2054.48		NA	NA	NA	NA	3.9441	3.21762	NA	6.41618	8.3981	NA	5.01511	4.2772	NA	3.69386	NA	NA	NA	9.33281	NA	2.74581	6.2063	NA	NA	8.85122	NA	6.27992	11.0638	3.6484	3.33282	11.2861
MSTs	A205004-101					A205004-101	A205004-101	2040.97	2038.04	0.143559	63	24	995	splitless	211	9315	100	splitless@9315@2038.04		NA	NA	NA	21.2909	30.3368	18.1225	30.6227	31.2539	26.5127	25.9786	25.9774	15.7793	17.2011	18.8919	9.27377	9.34983	30.5673	49.3826	7.22094	20.2238	23.145	21.2275	22.5179	29.4028	40.9959	25.2526	38.7949	24.879	25.2684	36.2233
MSTs	A205005-101					A205005-101	A205005-101	2043.47	2046.97	0.171277	11	8	912	splitless	212	3512	100	splitless@3512@2046.97		NA	NA	NA	29.7642	27.0366	39.8119	60.5675	16.4403	50.2171	70.1644	43.0262	34.5507	78.7494	35.9549	55.2252	72.9366	33.4709	100	46.6098	26.3101	43.9809	64.117	26.8196	24.2212	79.4708	15.7047	30.3934	36.0154	15.7425	25.9149
MSTs	A206002-101					A206002-101	A206002-101	2055.99	2064.65	0.421208	54	16	980	splitless	212	3486	100	splitless@3486@2064.65		NA	NA	NA	44.5194	48.3192	50.7868	57.8705	45.7355	56.4179	44.9349	46.2053	37.0531	33.4466	34.6252	23.9586	21.9108	40.9921	82.6509	15.0819	27.8946	49.6313	39.4204	35.6755	65.4753	63.8788	39.6372	75.6814	41.9915	40.5	72.4874
MSTs	A206008-101					A206008-101	A206008-101	2064.41	2061.49	0.141445	7	6	994	splitless	212	16412	100	splitless@16412@2061.49		NA	NA	NA	19.6634	34.0407	37.3667	28.329	25.6632	49.2551	16.1889	33.8221	52.2481	19.3507	49.6614	71.3687	18.5341	25.855	47.3489	21.538	60.2027	54.8355	31.8331	70.2166	63.167	24.5857	69.0719	73.1038	42.1194	66.0467	74.01
MSTs	A207003-101					A207003-101	A207003-101	2063.48	2065.69	0.107101	111	47	989	splitless	212	3487	100	splitless@3487@2065.69		NA	NA	NA	55.0557	59.0186	62.6716	70.3933	55.438	64.6055	53.5369	55.9005	45.3589	43.9014	44.1399	31.2536	29.3604	52.1198	88.665	22.2198	37.5938	62.0839	51.221	47.4319	84.1314	77.0708	51.6869	92.9325	52.3193	52.3241	87.166
MSTs	A209004-101					A209004-101	A209004-101	2077.75	2076.68	0.051498	19	16	995	split	300	593	100	split@593@2076.68		NA	NA	NA	29.8852	51.1473	73.39	22.938	29.2266	38.8658	36.0097	27.8242	30.6405	NA	41.11	73.6452	NA	NA	100	60.4259	71.325	75.9736	59.3551	72.314	46.0412	NA	40.1619	47.5471	51.07	65.5477	41.2858
MSTs	A211001-101					A211001-101	A211001-101	2097.41	2093.81	0.17164	58	34	982	splitless	216	9119	100	splitless@9119@2093.81		NA	NA	NA	96.7355	87.2568	81.8379	100	74.9372	84.8065	64.6232	53.52	57.8873	83.7753	59.5471	55.126	79.3924	50.1939	84.8066	86.4749	39.5917	32.6787	40.2699	46.7724	28.644	40.7639	48.7069	47.3932	32.1261	47.0784	41.0113
MSTs	A211007-101					A211007-101	A211007-101	2101.13	2108.65	0.357903	6	5	930	splitless	221	14115	100	splitless@14115@2108.65		NA	NA	NA	81.0573	82.3479	94.5067	100	65.9987	91.6358	65.9771	51.3614	75.5428	79.8641	41.5421	52.0585	51.3949	47.9897	85.6399	56.5964	33.603	24.2642	32.6817	38.2627	26.9013	28.4157	46.8601	44.1223	28.2699	42.1912	37.7306
MSTs	A212001-101					A212001-101	A212001-101	2105.45	2105.13	0.0151987	27	12	970	splitless	220	3967	100	splitless@3967@2105.13		NA	NA	NA	52.315	62.485	100	78.4804	46.7767	94.9361	56.3643	47.5498	74.4457	73.24	45.8815	75.2386	73.2709	37.7756	83.6524	60.2761	34.9427	35.1483	46.0838	39.099	38.2892	66.13	42.4504	58.566	46.3097	35.3699	58.79
MSTs	A213001-101					A213001-101	A213001-101	2120.36	2116.08	0.201853	42	19	962	splitless	224	9892	100	splitless@9892@2116.08		NA	NA	NA	73.7996	69.5015	53.2353	75.8616	42.3147	49.8961	65.5422	43.3037	44.2483	100	46.6634	56.5134	98.7783	57.3883	79.1922	86.3319	51.9304	32.794	52.0714	53.9118	25.6275	54.2975	47.2961	36.958	45.2321	50.8206	33.5827
MSTs	A214003-101					A214003-101	A214003-101	2126.28	2122.21	0.191414	50	30	963	splitless	225	9841	100	splitless@9841@2122.21		NA	NA	NA	74.0101	69.8964	57.3741	75.2478	45.2596	53.3564	62.4745	43.626	49.3639	100	46.8531	59.4639	99.4438	51.8906	76.7838	84.8239	51.5268	33.0243	50.4686	50.8205	24.3776	51.8454	46.8031	34.2488	40.7057	50.3991	31.802
MSTs	A214004-101					A214004-101	A214004-101	2136.28	2132.83	0.161496	3	3	984	split	314	4153	100	split@4153@2132.83		NA	NA	NA	100	85.789	73.8211	94.6246	83.6939	78.9579	62.8941	55.9341	59.4657	NA	28.0837	24.3194	NA	NA	54.2306	36.69	25.355	NA	18.1891	NA	NA	NA	NA	24.379	NA	17.3737	20.8571
MSTs	A216004-101					A216004-101	A216004-101	2146.99	2147.7	0.0330696	13	13	925	splitless	233	8399	100	splitless@8399@2147.70		NA	NA	NA	29.5586	16.3367	63.3336	50.6549	13.0526	79.5446	42.0143	16.8269	97.5679	65.0129	19.4273	89.0581	42.7868	19.6217	100	21.0497	7.65525	8.03868	9.98609	7.11007	5.86814	7.79065	5.96126	5.76805	4.91312	5.88399	5.40508
MSTs	A217012-101					A217012-101	A217012-101	2164.92	2166.36	0.0665152	16	10	755	split	327	2613	100	split@2613@2166.36		NA	NA	NA	12.6769	19.7096	26.7356	27.4911	36.1551	25.0632	54.8581	31.9295	23.2452	NA	14.9297	26.2299	NA	NA	100	24.9908	26.9981	45.0453	36.5449	14.1679	29.6455	NA	13.3277	36.5482	40.8299	15.2769	36.6214
MSTs	A218008-101					A218008-101	A218008-101	2175.95	2177.42	0.0675567	20	19	938	splitless	241	10502	100	splitless@10502@2177.42		NA	NA	NA	3.60466	4.02723	4.53828	38.8503	3.78781	7.00934	46.8772	23.2098	18.5239	100	39.6437	57.2962	78.4865	34.7658	36.7109	67.0837	42.6896	20.6989	52.6059	37.1003	20.247	45.1008	27.7314	25.4039	27.0771	29.529	23.5947
MSTs	A221002-101					A221002-101	A221002-101	2205.89	2209.54	0.165466	4	4	988	splitless	249	14547	67	splitless@14547@2209.54		NA	NA	NA	NA	32.9608	NA	NA	22.2673	NA	NA	35.6657	NA	NA	32.9261	NA	15.9282	44.4904	NA	NA	52.8848	NA	NA	49.8794	NA	NA	38.9783	NA	NA	41.2511	NA
MSTs	A221004-101					A221004-101	A221004-101	2196.62	2196.57	0.00227622	50	31	962	splitless	246	8477	100	splitless@8477@2196.57		NA	NA	NA	49.7843	64.4893	100	76.6353	50.464	82.5545	42.5753	52.9794	86.5606	77.2886	58.0017	60.713	49.5104	47.0832	67.6532	42.6248	29.7821	41.809	39.8061	41.3734	33.3566	37.6205	47.5475	51.1468	27.7646	36.9318	41.9133
MSTs	A225007-101					A225007-101	A225007-101	2240.48	2229.06	0.509712	9	7	907	splitless	253	11054	100	splitless@11054@2229.06		NA	NA	NA	38.1648	69.1068	100	71.5066	44.5745	99.2583	58.5255	38.9139	72.2762	48.2955	22.0925	36.1346	21.1929	23.2372	62.2912	14.9191	33.0605	12.5912	21.7129	36.2842	12.2938	16.9961	34.9402	15.5612	16.4777	30.5999	15.003
MSTs	A228001-101					A228001-101	A228001-101	2263.67	2260.3	0.148873	102	15	978	splitless	260	4383	100	splitless@4383@2260.30		NA	NA	NA	78.3243	98.4422	100	74.8593	68.8167	90.9879	51.8385	54.8177	59.192	73.2571	49.676	59.9065	59.1996	57.2202	76.0227	49.9602	34.8137	33.1788	42.0244	38.1358	31.7534	53.1932	38.0126	45.0954	40.7379	39.9811	38.4066
MSTs	A230001-101					A230001-101	A230001-101	2276.28	2276.38	0.00439313	25	20	966	splitless	266	9526	100	splitless@9526@2276.38		NA	NA	NA	13.3027	23.3421	33.5409	41.1404	16.902	30.5433	29.7735	42.3679	38.8987	82.9719	58.3263	95.2834	79.0687	35.4596	60.2007	62.0777	79.7912	51.3724	78.4759	89.4851	57.371	99.8323	93.2717	65.2481	84.524	100	69.7521
MSTs	A230002-101					A230002-101	A230002-101	2288.46	2288.73	0.0117983	27	25	977	splitless	271	4627	100	splitless@4627@2288.73		NA	NA	NA	75.0297	81.2985	96.6963	100	64.7393	95.5436	66.2685	67.8564	81.0269	78.2396	68.3201	85.7725	85.8107	58.0667	69.6944	58.7631	34.7658	26.7776	33.5792	43.0271	23.7017	36.0993	40.7989	32.9425	27.261	37.8754	28.0058
MSTs	A231002-101					A231002-101	A231002-101	2297.18	2295.75	0.0622502	62	26	986	splitless	272	4574	100	splitless@4574@2295.75		NA	NA	NA	37.3885	42.3353	38.9341	53.2082	27.872	37.7342	40.7599	42.3073	49.4052	81.4648	49.8865	69.7801	70.8875	46.9118	100	67.0362	33.3521	28.353	31.0246	34.7256	27.0513	31.7924	40.0168	43.6695	27.8513	32.0463	43.3374
MSTs	A234001-101					A234001-101	A234001-101	2323.24	2324.27	0.0443346	23	23	998	splitless	279	5208	100	splitless@5208@2324.27		NA	NA	NA	12.1509	19.2855	26.4654	26.7765	8.24335	23.0964	13.3432	26.6791	36.2676	57.5278	34.7273	100	31.7247	14.9508	17.8547	37.1528	29.6923	15.6697	30.5827	61.7219	14.4517	16.3846	62.953	31.6417	23.251	48.3577	33.3427
MSTs	A236005-101					A236005-101	A236005-101	2356.71	2352.74	0.168455	77	19	934	splitless	290	5300	100	splitless@5300@2352.74		NA	NA	NA	95.9734	94.6082	100	99.4796	77.3144	97.858	68.5106	51.1948	67.3601	91.1811	58.6757	63.5263	88.675	59.8492	81.7675	96.7115	38.8134	30.3621	46.7815	49.8927	25.0892	43.6355	50.159	51.1465	33.5099	50.7771	43.0546
MSTs	A237001-101					A237001-101	A237001-101	2360	2360.28	0.0118644	63	32	985	splitless	291	5228	100	splitless@5228@2360.28		NA	NA	NA	80.6807	85.2012	96.0934	100	60.5139	85.7272	63.7108	58.327	69.6163	84.0326	64.1015	73.0286	88.8289	51.4721	68.1123	64.5697	30.948	25.9119	34.9317	30.734	17.6448	42.4779	26.957	24.4506	26.7871	29.996	21.5142
MSTs	A237003-101					A237003-101	A237003-101	2365.06	2365.8	0.0312888	3	3	995	splitless	292	16812	100	splitless@16812@2365.80		NA	NA	NA	61.8367	57.6238	40.3624	100	49.7905	45.6663	68.905	45.5675	48.6562	56.5662	34.0466	NA	31.2496	54.7458	60.5818	36.0077	NA	NA	NA	NA	NA	NA	NA	NA	NA	NA	NA
MSTs	A237007-101					A237007-101	A237007-101	2368.54	2365.57	0.169303	3	12	937	splitless	292	5274	100	splitless@5274@2365.57		NA	NA	NA	64.718	64.5513	NA	100	60.4034	56.5455	59.8074	61.067	43.6482	85.6702	42.2308	NA	82.7922	41.3071	72.5364	65.7421	67.7646	50.2012	37.3368	63.6528	NA	42.5587	43.615	NA	26.9124	47.6221	NA
MSTs	A238003-101					A238003-101	A238003-101	2367.65	2360.12	0.318037	30	18	798	splitless	291	5230	100	splitless@5230@2360.12		NA	NA	NA	53.2669	82.8946	100	76.9825	59.8386	79.7807	39.0021	46.5538	69.1809	70.5743	69.9712	82.0471	72.6856	56.761	94.957	50.9645	26.359	32.3151	24.9589	24.0876	13.783	36.508	23.547	20.5604	14.1807	28.1789	15.1843
MSTs	A240002-101					A240002-101	A240002-101	2384.49	2379.17	0.223109	10	9	984	splitless	297	11290	100	splitless@11290@2379.17		NA	NA	NA	80.3456	87.9902	98.3043	96.1044	54.6809	98.725	56.2307	49.5226	72.931	100	55.1494	75.519	71.9596	52.7227	83.4582	63.8156	41.6186	34.7223	37.7469	50.8381	34.9039	45.1141	48.6371	59.548	38.6463	49.0081	50.8182
MSTs	A241001-101					A241001-101	A241001-101	2393.45	2387.88	0.232718	8	8	990	splitless	299	8438	100	splitless@8438@2387.88		NA	NA	NA	72.6626	85.1908	95.668	97.7307	54.3379	100	57.5036	46.5633	66.6272	94.3783	47.5092	71.2509	69.6184	52.4735	75.1761	58.1954	34.3624	30.0151	35.6299	42.8243	26.5676	36.6772	38.803	42.6426	27.095	41.5113	42.5882
MSTs	A245002-101					A245002-101	A245002-101	2437.41	2431.5	0.24247	6	5	791	split	397	5952	100	split@5952@2431.50		NA	NA	NA	38.1177	49.509	90.3277	60.8066	43.0278	100	54.3883	40.3839	81.1896	NA	35.1836	59.4649	NA	NA	62.1226	25.6679	22.8293	31.8771	NA	26.9779	19.5076	NA	NA	46.1894	NA	19.5147	41.7222
MSTs	A246001-101					A246001-101	A246001-101	2449.82	2443.06	0.275939	173	10	844	splitless	314	5056	100	splitless@5056@2443.06		NA	NA	NA	39.7085	56.1926	100	46.9749	46.0501	82.7533	27.1798	41.8355	67.0318	32.147	46.4181	60.9858	37.0649	39.3989	64.4909	32.8685	25.0474	30.9662	20.2734	24.3451	23.9156	18.3818	18.4084	37.4446	15.2394	21.1969	25.424
MSTs	A246006-101					A246006-101	A246006-101	2455.91	2453.75	0.0879511	118	118	997	splitless	316	4990	100	splitless@4990@2453.75		NA	1.12446	NA	11.6467	19.2313	60.8167	24.3725	9.19993	49.8041	16.9685	34.7499	46.8249	57.0066	35.8449	100	33.8851	16.4547	44.4496	26.207	17.5785	36.9418	30.6055	28.1525	40.2072	33.7804	27.288	51.2043	26.822	26.5179	44.5305
MSTs	A247007-101					A247007-101	A247007-101	2468.39	2469.43	0.0421327	4	4	999	splitless	320	13918	100	splitless@13918@2469.43		NA	NA	NA	50.2059	100	95.6267	88.0689	60.095	60.6463	48.654	74.4466	60.6475	82.6513	66.6248	61.0182	65.3163	89.5654	47.5976	49.4131	89.9378	36.31	42.0662	86.8332	42.5406	44.4036	55.6999	43.2291	34.1092	91.929	29.5246
MSTs	A250001-101					A250001-101	A250001-101	2482.8	2483.46	0.0265829	48	45	992	splitless	325	5741	100	splitless@5741@2483.46		NA	NA	NA	90.1995	81.8616	100	87.232	90.4858	97.3687	33.2298	34.1121	55.8757	34.5245	12.4605	23.7635	21.3782	14.4104	22.7271	20.294	9.40294	7.30691	8.78983	11.8569	11.0955	8.06213	21.2183	22.9488	7.53971	16.8105	22.3816
MSTs	A251003-101					A251003-101	A251003-101	2498.15	2496.63	0.060845	36	36	979	split	411	3733	100	split@3733@2496.63		NA	NA	NA	55.3041	93.8254	57.601	54.9313	100	41.822	71.4129	65.9417	31.4919	NA	22.2832	25.662	NA	NA	24.4605	22.8875	6.23575	10.0229	7.51402	4.49604	4.69617	NA	4.07149	3.40532	3.62432	3.02982	3.22919
MSTs	A255001-101					A255001-101	A255001-101	2541.09	2538.84	0.0885447	33	31	994	splitless	344	5686	100	splitless@5686@2538.84		NA	NA	NA	47.3792	62.8053	68.5304	77.3583	59.123	73.5313	70.7913	64.5893	84.3765	100	55.9348	66.906	72.605	62.6876	84.45	59.5965	23.14	15.4332	22.5981	25.0494	12.8636	14.2087	17.7169	16.6093	12.1302	21.8704	12.0693
MSTs	A259001-101					A259001-101	A259001-101	2574.8	2574.29	0.0198074	68	55	975	splitless	354	5502	100	splitless@5502@2574.29		NA	NA	NA	49.7413	37.0816	65.7553	69.0082	42.0239	62.7705	50.8599	33.1572	48.885	85.4793	44.5939	76.4186	100	40.3097	75.2401	92.6567	27.1521	27.6369	45.75	36.7121	31.4809	54.1221	42.9071	54.7178	41.3846	43.5487	48.7625
MSTs	A261002-101					A261002-101	A261002-101	2609.67	2610.3	0.024141	4	4	926	splitless	364	14419	100	splitless@14419@2610.30		NA	NA	NA	36.2919	NA	36.2498	62.3225	NA	36.6898	47.8651	32.3117	41.839	84.0561	NA	47.4465	57.0678	NA	NA	49.1508	NA	NA	100	47.6036	NA	91.2943	41.9479	NA	76.4218	51.0219	NA
MSTs	A266002-101					A266002-101	A266002-101	2650.73	2647.68	0.115063	41	34	978	splitless	377	6356	100	splitless@6356@2647.68		NA	NA	NA	74.4525	86.2911	66.765	90.003	100	84.4182	82.6544	58.7899	36.4679	44.3235	27.3961	24.9446	16.9371	83.0752	60.9459	19.4044	30.4154	24.1159	46.1537	36.1472	42.1563	61.3286	38.4161	52.425	52.3872	38.976	47.8598
MSTs	A267001-101					A267001-101	A267001-101	2659.05	2659.92	0.0327185	6	6	942	splitless	379	16236	100	splitless@16236@2659.92		NA	NA	NA	66.6223	64.7012	90.7397	96.0098	51.3271	93.3355	71.369	62.4284	100	98.8276	40.9712	89.6886	58.6565	44.6422	92.2078	56.206	21.1832	15.6273	20.5642	23.1503	14.6948	24.8834	18.9317	18.341	13.0784	22.474	12.6766
MSTs	A269001-101					A269001-101	A269001-101	2670.55	2669.27	0.0479302	75	75	935	splitless	381	6404	100	splitless@6404@2669.27		NA	NA	NA	NA	NA	NA	27.5226	NA	NA	61.2305	18.1367	14.2632	100	53.0685	89.9942	99.1223	52.4197	84.7939	80.0759	70.8649	57.55	83.5363	59.3431	41.0738	85.818	37.8435	46.7185	52.2532	49.343	33.4904
MSTs	A271001-101					A271001-101	A271001-101	2686.53	2682.77	0.139957	4	4	979	split	451	3566	100	split@3566@2682.77		NA	NA	NA	24.9047	21.25	30.7683	34.5096	16.8874	32.1578	43.1084	36.4759	28.3069	NA	51.3863	88.3369	NA	NA	62.6461	59.7881	79.413	67.6911	73.8924	74.266	65.2489	NA	72.5605	66.1358	82.2143	100	61.7274
MSTs	A272007-101					A272007-101	A272007-101	2709.49	2709.04	0.0166083	114	114	998	splitless	389	5802	100	splitless@5802@2709.04		NA	NA	NA	39.8555	21.2826	61.8498	35.1929	8.94251	32.5745	35.1889	22.707	29.2157	88.3886	35.0677	73.748	100	31.711	72.9375	89.2308	57.6869	57.1717	82.8071	60.2502	35.4769	81.1509	41.9857	60.7104	54.1308	63.0461	35.6927
MSTs	A273003-101					A273003-101	A273003-101	2712.09	2709.05	0.112091	20	20	977	split	456	4263	100	split@4263@2709.05		NA	NA	NA	56.5951	34.7097	74.5664	49.6276	18.5648	50.4314	58.6547	43.1018	45.2882	NA	54.789	97.1048	NA	NA	100	90.9038	86.4568	94.7466	98.4282	74.8589	46.4019	NA	59.6024	74.2782	70.2764	94.9015	59.1091
MSTs	A274010-101					A274010-101	A274010-101	2749.97	2749.33	0.023273	86	86	957	splitless	403	6990	100	splitless@6990@2749.33		NA	NA	NA	34.2001	14.9276	44.3949	36.4914	35.3131	32.3483	41.1247	21.1063	26.5106	95.2618	32.8594	79.4367	97.0578	28.5085	60.8602	87.3484	57.7552	57.0294	92.5396	64.1796	45.7531	100	44.6461	65.348	72.1145	72.8896	47.0243
MSTs	A275009-101					A275009-101	A275009-101	2741.56	2741.12	0.0160493	71	71	980	splitless	400	7141	100	splitless@7141@2741.12		NA	NA	NA	70.3642	69.8931	100	73.2939	55.7819	83.736	61.5674	46.616	58.0156	87.657	59.4809	90.9258	92.7078	56.5736	98.6531	86.8807	52.5282	51.3739	63.6714	57.3053	48.9628	80.9687	47.2568	69.8939	58.2849	60.7498	50.6446
MSTs	A275015-101					A275015-101	A275015-101	2751.19	2749.68	0.0548853	3	3	999	split	466	3135	100	split@3135@2749.68		NA	NA	NA	87.2918	64.2762	59.7274	NA	69.2791	100	44.481	34.9996	70.4538	NA	41.7082	71.1386	NA	NA	59.1667	54.978	66.048	71.0385	66.5162	65.1509	42.3559	NA	56.3939	61.6075	60.6006	81.4891	54.4547
MSTs	A277016-101					A277016-101	A277016-101	2777.94	2776.62	0.0475172	3	3	980	splitless	414	17911	100	splitless@17911@2776.62		NA	NA	NA	20.7934	NA	NA	34.6912	NA	19.3788	NA	NA	33.59	22.265	NA	44.2711	NA	NA	NA	NA	NA	NA	NA	NA	NA	NA	NA	NA	NA	NA	NA
MSTs	A278002-101					A278002-101	A278002-101	2765.45	2770.24	0.173209	90	32	932	splitless	410	8736	100	splitless@8736@2770.24		NA	NA	NA	75.3594	42.4333	95.6307	87.6175	45.1224	100	47.4427	37.2278	52.9217	52.2321	18.9608	44.9033	34.7275	20.4016	41.701	22.7746	13.1562	16.8223	21.2164	13.1547	16.1042	25.1095	10.5973	17.6884	18.6619	13.649	13.792
MSTs	A278011-101					A278011-101	A278011-101	2782.27	2782.08	0.00682896	32	32	946	splitless	417	8569	100	splitless@8569@2782.08		NA	NA	NA	53.5833	28.7493	69.5038	69.0198	30.4968	69.5124	51.7813	22.3228	42.15	100	28.4805	68.7295	91.4086	23.1456	44.7791	76.8148	50.4284	46.4687	90.698	65.6352	42.5546	94.7716	43.9663	54.1475	61.4947	67.4244	41.0384
MSTs	A284004-101					A284004-101	A284004-101	2827.89	2831.37	0.12306	31	31	928	split	481	1899	100	split@1899@2831.37		NA	NA	NA	94.4257	72.9757	86.2144	81.1854	87.2116	100	55.8784	61.9158	81.7449	NA	14.2971	25.8334	NA	NA	30.4421	11.6232	4.35017	7.40754	NA	NA	NA	NA	NA	3.34259	NA	NA	NA
MSTs	A284011-101					A284011-101	A284011-101	2753.46	2753.97	0.0185222	3	3	988	splitless	405	16083	100	splitless@16083@2753.97		NA	NA	NA	NA	NA	NA	33.0759	NA	NA	NA	NA	NA	NA	NA	NA	27.5921	NA	26.2334	28.7907	40.8085	51.7347	75.5695	50.466	78.0365	100	54.5605	84.6968	88.1493	74.2467	68.1496
MSTs	A287001-101					A287001-101	A287001-101	2846.97	2840.46	0.228664	22	22	962	splitless	434	7528	100	splitless@7528@2840.46		NA	NA	NA	21.5233	11.4642	35.7131	34.2497	10.2664	31.2407	24.3508	12.1543	28.4519	54.5221	14.7501	67.9748	72.0583	12.101	54.8967	62.9878	31.9083	51.8679	81.1391	82.4163	62.6252	68.6524	85.5063	75.1017	61.0718	100	57.1176
MSTs	A288004-101					A288004-101	A288004-101	2866.75	2862.85	0.136043	16	16	935	splitless	435	9057	100	splitless@9057@2862.85		NA	NA	NA	63.109	14.9202	97.8998	96.2268	13.6608	84.4708	62.7	14.0438	61.6409	100	12.4845	63.9409	62.6303	17.3602	82.9329	64.6017	18.3276	22.9486	48.4257	16.4989	26.0014	54.7196	17.29	29.431	40.8498	23.3725	24.032
MSTs	A289001-101					A289001-101	A289001-101	2880.88	2878.23	0.0919858	6	6	924	splitless	441	7494	100	splitless@7494@2878.23		NA	NA	NA	60.4703	29.5325	100	75.3569	24.7479	79.0058	56.6217	16.0304	65.5295	62.1249	23.2722	62.1973	50.166	22.783	68.2569	52.5495	NA	NA	17.4665	NA	NA	21.1125	NA	NA	NA	NA	NA
MSTs	A290003-101					A290003-101	A290003-101	2891.42	2884.49	0.239675	4	4	989	splitless	442	12591	100	splitless@12591@2884.49		NA	NA	NA	NA	NA	NA	NA	NA	NA	92.827	NA	NA	NA	NA	NA	NA	NA	NA	27.331	NA	NA	NA	NA	NA	57.2579	NA	NA	40.5861	NA	NA
MSTs	A294002-101					A294002-101	A294002-101	2922.28	2923.84	0.053383	8	8	977	splitless	455	7309	100	splitless@7309@2923.84		NA	NA	NA	23.8279	13.4668	18.8652	57.1211	11.5632	20.4519	52.0139	25.1813	20.5559	100	33.2245	70.5148	81.0393	35.6259	50.7381	68.5851	20.3035	17.374	40.3994	18.426	12.455	35.9709	12.8901	11.2241	19.1874	18.4536	8.10096
MSTs	A294006-101					A294006-101	A294006-101	2935.09	2939.62	0.154339	4	4	930	splitless	457	13998	100	splitless@13998@2939.62		NA	NA	NA	NA	NA	NA	21.688	NA	NA	17.1829	NA	16.0041	47.4767	23.1302	100	51.0933	17.4786	32.9535	52.2302	NA	NA	NA	NA	NA	NA	NA	NA	NA	NA	NA
MSTs	A296005-101					A296005-101	A296005-101	2953.53	2952.58	0.0321649	9	9	981	splitless	462	12583	100	splitless@12583@2952.58		NA	NA	NA	NA	NA	NA	NA	NA	NA	NA	NA	NA	7.18301	NA	36.0049	27.4628	NA	45.7168	27.4124	32.7703	59.0976	84.6897	36.8687	55.9543	100	21.776	32.9392	53.2966	50.0544	18.204
MSTs	A300001-101					A300001-101	A300001-101	2983.79	2980.18	0.120987	118	92	996	splitless	471	7219	100	splitless@7219@2980.18		NA	NA	NA	54.9874	49.4686	100	80.1227	48.8469	71.4796	68.1012	57.0758	61.0124	90.4188	56.5533	96.6378	70.0367	53.8633	95.8669	57.2	29.0021	36.2277	35.5808	21.2963	26.9799	44.5567	16.0035	30.3942	25.5644	23.1069	24.0878
MSTs	A301003-101					A301003-101	A301003-101	2995.62	2991.84	0.126184	15	12	975	splitless	475	7195	100	splitless@7195@2991.84		NA	NA	NA	19.4138	16.2154	45.9011	40.9288	29.1674	68.7973	42.6569	37.1857	27.4558	33.9859	13.9848	43.7717	27.1297	30.7622	80.8162	6.93766	13.6668	35.5266	14.3629	12.1479	60.7228	31.2776	10.0132	55.8818	18.9757	18.9379	39.2006
MSTs	A301005-101					A301005-101	A301005-101	2999.45	2998.69	0.025338	3	3	971	splitless	477	16495	100	splitless@16495@2998.69		NA	NA	NA	49.7299	16.9354	38.5467	100	15.8993	46.8128	73.5829	26.4515	38.4909	94.8263	23.809	72.7009	47.327	20.5141	42.7819	36.965	13.7605	9.43035	18.7941	13.9379	10.4283	21.526	15.7611	11.4664	16.0624	17.5965	9.94047
MSTs	A302001-101					A302001-101	A302001-101	3010.12	3010.16	0.00132885	11	11	932	splitless	479	9802	100	splitless@9802@3010.16		NA	NA	NA	75.3122	26.2079	72.4303	100	22.143	69.3614	59.1107	18.1116	26.1555	60.7152	16.8232	50.9421	37.6552	20.5281	37.3356	45.6548	21.4282	11.693	28.6217	10.6567	13.1573	33.94	7.83106	12.3292	18.172	14.0214	NA
MSTs	A304001-101					A304001-101	A304001-101	3022.12	3017.19	0.163131	88	69	981	splitless	480	7816	100	splitless@7816@3017.19		NA	NA	NA	8.69828	7.71028	18.611	16.2794	13.3597	18.7469	14.2726	10.5854	12.2993	8.84661	4.72266	7.43539	4.76409	13.7638	40.1221	4.11872	12.04	19.2373	10.6321	13.4833	23.7841	19.0878	11.105	22.8045	10.5142	14.6308	19.3578
MSTs	A306001-101					A306001-101	A306001-101	3039.72	3042.4	0.088166	57	19	939	splitless	487	7790	100	splitless@7790@3042.40		NA	NA	NA	19.9987	11.9964	36.1571	53.6567	14.9478	42.191	33.1352	17.9331	21.948	46.4885	12.3325	36.0576	43.8964	16.7704	37.9693	36.8121	27.1266	38.1351	73.3274	26.8596	55.661	100	25.3415	51.0832	61.6815	39.869	38.9487
MSTs	A307006-101					A307006-101	A307006-101	3075.04	3063.82	0.364873	13	13	994	split	525	4440	100	split@4440@3063.82		NA	NA	NA	40.5085	NA	NA	49.5918	3.90992	NA	35.5361	NA	NA	NA	NA	NA	NA	NA	NA	5.96514	NA	15.3577	18.5167	21.5102	88.188	NA	NA	4.03923	14.5037	NA	14.6811
MSTs	A308003-101					A308003-101	A308003-101	3062.29	3060.95	0.0437581	43	25	896	splitless	497	7810	100	splitless@7810@3060.95		NA	NA	NA	14.105	NA	25.6162	30.1082	NA	14.025	18.7409	NA	13.4806	18.3939	NA	8.68389	10.0896	NA	NA	NA	NA	NA	NA	NA	NA	NA	NA	NA	NA	NA	NA
MSTs	A309001-101					A309001-101	A309001-101	3080.95	3080.71	0.00778981	49	47	961	splitless	503	7906	100	splitless@7906@3080.71		NA	NA	NA	3.95957	4.11444	21.3761	6.84773	7.94851	21.1342	4.90569	5.93733	15.4498	NA	3.56453	9.3347	NA	9.4363	43.8536	NA	8.09772	19.0757	6.47333	9.89343	27.4612	14.0912	9.83153	24.889	5.72698	10.8198	20.1218
MSTs	A311002-101					A311002-101	A311002-101	3094.66	3088.29	0.205838	124	59	968	splitless	506	7917	100	splitless@7917@3088.29		NA	NA	NA	38.6075	17.3544	40.8267	61.2519	11.7955	29.929	51.6064	24.9169	36.9008	96.5677	31.0735	100	88.0307	30.7757	82.1211	83.1609	22.5411	21.0346	33.5192	18.2882	25.8881	32.0362	21.5659	27.5928	27.2088	26.5198	26.7581
MSTs	A313001-101					A313001-101	A313001-101	3119.66	3115.29	0.140079	22	22	957	splitless	512	7888	100	splitless@7888@3115.29		NA	NA	NA	13.2401	12.4945	34.6176	37.1566	17.2354	75.2882	36.5252	23.7805	36.104	21.1606	6.35847	36.1941	8.34339	11.4946	76.0528	NA	NA	NA	NA	NA	NA	NA	NA	NA	NA	NA	NA
MSTs	A319004-101					A319004-101	A319004-101	3172.15	3170.22	0.060842	19	19	856	splitless	523	8022	100	splitless@8022@3170.22		NA	NA	NA	NA	12.2798	NA	NA	12.0235	NA	18.6255	20.6724	NA	17.8159	24.0191	18.3281	NA	29.814	14.5183	12.3501	39.7745	30.8071	31.7151	41.6921	43.9848	82.1104	38.6972	50.6158	60.8608	54.6338	42.1075
MSTs	A325001-101					A325001-101	A325001-101	3237.12	3239.61	0.0769202	3	3	971	splitless	542	16784	100	splitless@16784@3239.61		NA	NA	NA	32.6969	17.6618	100	62.8391	14.5631	66.6771	35.8476	17.6748	63.2305	63.5154	9.86263	82.3883	26.0333	10.013	47.9475	23.4761	NA	NA	11.1931	NA	NA	8.55199	NA	NA	NA	NA	NA
MSTs	A329006-101					A329006-101	A329006-101	3279.45	3280.2	0.0228697	11	11	942	splitless	553	11279	100	splitless@11279@3280.20		NA	NA	NA	NA	NA	NA	NA	NA	NA	NA	NA	NA	NA	NA	NA	NA	NA	NA	NA	NA	NA	NA	NA	NA	NA	NA	NA	NA	NA	NA
MSTs	A339003-101					A339003-101	A339003-101	3382.74	3375.98	0.199838	6	6	966	splitless	564	12514	100	splitless@12514@3375.98		NA	NA	NA	26.597	NA	28.8246	42.3264	NA	16.5677	31.0711	NA	10.0698	44.4869	NA	23.9628	15.9666	NA	23.7774	17.4155	NA	NA	18.6041	NA	NA	30.7122	NA	NA	18.8872	NA	NA
MSTs	A340008-101					A340008-101	A340008-101	3387.68	3390.78	0.0915081	3	3	978	splitless	568	12512	100	splitless@12512@3390.78		NA	NA	NA	NA	NA	NA	NA	NA	NA	NA	NA	NA	NA	NA	NA	NA	NA	NA	NA	NA	NA	NA	NA	NA	NA	NA	NA	NA	NA	NA
MSTs	A341004-101					A341004-101	A341004-101	3410.38	3413.83	0.101162	9	9	922	splitless	571	12518	100	splitless@12518@3413.83		NA	NA	NA	16.4607	NA	NA	11.3773	NA	NA	NA	NA	NA	NA	NA	NA	NA	NA	NA	NA	NA	NA	NA	NA	NA	NA	NA	NA	NA	NA	NA
N- Compounds	Adenine	M000095	C5H5N5	C00147	73-24-5	Adenine (2TMS)	A188005-101	1873.97	1873.4	0.0304167	3	3	988	split	265	5770	100	split@5770@1873.40		NA	NA	NA	15.3927	24.9683	34.9926	25.2812	9.71246	26.2086	21.6692	38.9479	40.5883	NA	55.9078	100	NA	NA	NA	43.559	39.467	27.9007	20.4986	45.8777	21.0336	NA	42.277	20.384	15.0079	35.7193	22.3581
N- Compounds	Adenosine	M000287	C10H13N5O4	C00212	58-61-7	Adenosine (4TMS)	A265001-101	2640.11	2642.4	0.0867388	107	23	898	splitless	375	6270	100	splitless@6270@2642.40		NA	NA	NA	39.1414	29.9765	50.9727	46.527	17.556	41.5001	26.5732	33.4567	42.8634	61.0288	32.3909	78.8672	40.4171	15.8922	35.9716	37.4961	36.7686	43.6137	58.281	57.8969	61.9204	54.7659	64.893	84.357	55.0443	64.8733	77.4351
N- Compounds	Cytidine	M000277	C9H13N3O5	C00475	65-46-3	Cytidine (4TMS)	A272005-101	2697.58	2695.3	0.0845202	5	5	990	splitless	386	14885	100	splitless@14885@2695.30		NA	NA	NA	11.3418	13.2949	50.2386	22.069	18.522	43.0736	12.1852	17.4056	44.9714	37.8554	14.8188	100	21.2343	13.7071	22.1115	19.587	12.5747	14.5994	13.7419	14.4155	22.0219	13.9963	13.3236	22.3526	10.2938	11.9403	20.2156
N- Compounds	Ethanolamine	M000096	C2H7NO	C00189		Ethanolamine (3TMS)	A128002-101	1262.62	1264.43	0.143353	12	5	925	splitless	43	236	100	splitless@236@1264.43		6.01476	6.93801	4.45135	59.5393	65.2009	86.1617	78.802	50.9589	55.6316	64.2417	62.2992	57.0633	88.1839	70.399	86.5035	84.8433	63.5523	84.4505	82.6077	89.4078	70.0055	86.1635	100	96.2808	84.8547	77.5465	99.861	78.2212	87.3653	95.0176
N- Compounds	Guanine	M000099	C5H5N5O	C00242	73-40-5	Guanine (3TMS)	A214002-101	2132.12	2127.51	0.216217	57	57	926	splitless	226	4264	100	splitless@4264@2127.51		NA	NA	NA	10.4487	18.416	28.1585	27.175	8.97893	25.5324	18.6424	29.8486	32.3845	76.6603	45.5218	100	52.8618	18.6001	25.6012	50.2281	22.779	11.1703	18.6073	37.1138	5.64596	8.85896	20.7781	6.95584	5.5365	20.6409	6.15763
N- Compounds	Guanosine	M000098	C10H13N5O5	C00387	118-00-3	Guanosine (5TMS)	A278001-101	2761.97	2760.91	0.0383784	121	86	983	splitless	406	6832	100	splitless@6832@2760.91		NA	NA	NA	10.9559	13.5761	25.9369	22.5985	7.83743	23.4836	15.1126	18.2507	22.2563	43.2991	17.1611	57.6268	27.3472	12.8931	23.4789	32.1443	22.742	22.4975	37.9224	37.2566	28.9246	30.037	43.8666	43.1223	34.057	42.6796	48.0535
N- Compounds	Nicotianamine	M000778	C12H21N3O6	C05324	34441-14-0	Nicotianamine (4TMS)	A259003-101	2583.72	2582.02	0.0657966	46	34	937	splitless	355	5408	100	splitless@5408@2582.02		NA	NA	NA	2.13609	17.9033	28.3879	4.84234	8.99382	33.9644	1.68763	18.4307	42.7389	6.9485	25.9342	100	4.16845	10.7941	21.026	2.95008	7.15231	12.5511	1.31658	8.93344	10.4692	1.22101	3.45123	8.53348	1.18959	4.16058	6.92122
N- Compounds	Nicotinic acid	M000457	C6H5NO2	C00253	59-67-6	Nicotinic acid (1TMS)	A133004-101	1301.8	1303.81	0.154402	10	10	992	splitless	48	8641	100	splitless@8641@1303.81		NA	NA	NA	56.6494	65.8358	100	52.1114	37.2568	78.0177	42.8409	46.7291	50.753	83.2265	65.1693	78.9209	89.1131	35.4208	75.9841	68.6386	72.621	44.5001	63.4468	89.8086	47.589	57.8511	72.2382	60.327	48.8308	68.0328	55.5516
N- Compounds	Nicotinic acid, 6-hydroxy-	M000472	C6H5NO3	C01020	5006-66-6	Nicotinic acid, 6-hydroxy- (2TMS)	A158008-101	1575.34	1574.24	0.0698262	8	8	935	splitless	116	11872	100	splitless@11872@1574.24		NA	NA	NA	33.6522	62.7996	100	53.6712	56.4022	87.2541	33.0551	46.7769	67.5922	32.9924	40.4814	65.2427	25.2428	29.9486	55.1127	19.6127	16.5425	14.0784	9.90624	19.9196	14.3087	8.60279	14.3657	18.4577	6.22098	17.6744	13.4408
N- Compounds	Picolinic acid	M000522	C6H5NO2	C10164	98-98-6	Picolinic acid (1TMS)	A136003-101	1328.67	1331.01	0.176116	15	15	960	splitless	55	8630	100	splitless@8630@1331.01		NA	NA	NA	2.10257	9.5984	77.5271	3.29467	9.99995	51.1596	2.01457	13.0451	60.9125	4.87965	14.0266	100	10.5328	6.45748	91.7099	4.47598	5.02884	30.9804	3.08603	5.09369	20.825	2.71862	4.7059	24.1843	1.75803	5.11094	13.1513
N- Compounds	Putrescine (Agmatine)	M000186	C4H12N2	C00134	110-60-1	Putrescine (4TMS)	A175002-101	1736.7	1734.26	0.140496	7	7	999	splitless	169	10987	100	splitless@10987@1734.26		NA	NA	NA	56.7633	61.9935	56.3467	99.0222	50.6737	53.9017	87.641	83.0746	66.7573	57.8634	66.9395	100	32.1985	60.5516	53.9438	33.2657	62.834	27.2342	30.0636	54.7589	29.0387	23.6821	34.883	26.5571	24.1963	44.1039	19.4452
N- Compounds	Pyridine, 2,3-dihydroxy-	M000439	C5H5NO2		16867-04-2	Pyridine, 2,3-dihydroxy- (2TMS)	A131006-101	1312.64	1314.42	0.135605	3	3	983	splitless	49	448	100	splitless@448@1314.42		NA	NA	NA	15.6243	17.1791	28.8238	20.1449	25.1829	48.5716	21.2008	31.753	45.3658	48.6069	28.3673	77.6955	27.4641	31.0382	100	39.4469	49.4364	54.8684	63.4376	35.6353	44.4646	42.0766	27.3859	64.4274	30.8679	37.2679	42.8422
N- Compounds	Spermidine	M000106	C7H19N3	C00315	124-20-9	Spermidine (5TMS)	A226002-101	2251.32	2247.35	0.176341	10	10	998	splitless	259	4744	100	splitless@4744@2247.35		NA	NA	NA	69.1771	58.8706	36.5632	100	33.032	36.0562	69.5254	52.6914	26.537	71.3653	48.4022	31.1591	59.7208	44.5876	18.1846	53.3315	85.49	15.2355	70.7524	83.1726	26.9859	49.9754	58.2593	29.0388	58.5709	62.0682	28.0927
N- Compounds	Tyramine	M000081	C8H11NO	C00483	51-67-2	Tyramine (3TMS)	A191004-101	1913.02	1911.71	0.0684781	9	9	904	split	271	2882	100	split@2882@1911.71		NA	NA	NA	58.5592	69.2747	64.7639	94.781	67.9092	78.5597	100	80.8113	83.7059	NA	60.2897	76.0568	NA	NA	NA	24.1941	13.513	9.65894	10.7881	15.1195	25.1085	NA	NA	14.477	NA	8.65271	NA
N- Compounds	Uracil	M000456	C4H4N2O2	C00106	66-22-8	Uracil (2TMS)	A136001-101	1335.82	1336.69	0.0651285	7	7	997	splitless	56	11744	100	splitless@11744@1336.69		NA	NA	NA	14.1501	34.3784	16.2473	59.3003	23.5166	14.1407	55.6949	60.8101	27.3512	91.1592	79.8181	100	68.6561	48.7583	51.5091	56.5177	65.5185	27.7511	49.1107	68.9028	28.6792	49.2469	42.8666	31.316	31.3752	47.82	27.2375
N- Compounds	Uric acid	M000699	C5H4N4O3	C00366	69-93-2	Uric acid (4TMS)	A211006-101	2094.62	2092.38	0.106941	3	3	967	splitless	216	9131	100	splitless@9131@2092.38		NA	NA	NA	40.0875	23.2786	62.7592	40.2289	28.2748	100	19.3473	13.9501	32.2807	16.5681	10.87	45.0053	13.9172	11.1432	39.3513	14.5962	10.1527	12.7488	8.25775	12.3758	14.9919	7.78188	6.23645	9.39902	8.63674	6.78512	8.86034
N- Compounds	Uridine	M000273	C9H12N2O6	C00299	58-96-8	Uridine (3TMS)	A247002-101	2467.7	2468.5	0.0324189	24	24	957	splitless	320	5720	100	splitless@5720@2468.50		NA	NA	NA	25.1767	17.215	47.0217	52.3601	12.332	33.7632	36.7262	26.5699	29.4656	100	25.44	80.5641	53.3496	21.5469	38.981	44.5169	25.5429	21.7969	46.1595	31.6341	26.6154	57.9462	23.4713	28.7837	32.4616	27.2187	23.74
Phenylpropanoids	Caffeic acid, trans-	M000649	C9H8O4	C01481	331-39-5	Caffeic acid, trans- (3TMS)	A214001-101	2136.47	2134.96	0.0706773	15	15	960	splitless	227	4342	100	splitless@4342@2134.96		NA	NA	NA	11.1572	10.414	11.2937	33.4505	10.8129	18.131	28.2479	31.0711	27.0211	82.1568	88.4732	100	82.7776	71.571	67.5675	58.5563	27.5825	14.0432	17.7271	33.6907	6.80725	11.6396	18.2443	7.75125	7.85594	15.5042	6.97522
Phenylpropanoids	Ferulic acid, trans-	M000651	C10H10O4		537-98-4	Ferulic acid, trans- (2TMS)	A210001-101	2099.74	2097.64	0.100012	16	16	966	splitless	217	14013	100	splitless@14013@2097.64		NA	NA	NA	35.429	28.5605	31.7952	82.1955	35.3177	48.3229	57.0044	66.4064	58.4493	90.0525	80.1003	100	63.4968	48.7454	NA	37.8467	17.3001	11.6026	16.7863	17.5896	10.4305	15.5085	16.4555	12.9477	12.9413	11.9676	12.7761
Phenylpropanoids	Sinapic acid, cis-	M000648	C11H12O5			Sinapic acid, cis- (2TMS)	A207001-101	2054.4	2059.58	0.252142	35	21	936	splitless	212	3502	100	splitless@3502@2059.58		NA	NA	NA	17.8917	21.3354	27.9716	26.1111	16.8664	27.1207	20.7175	20.5755	28.3782	28.5737	24.1289	39.3775	20.4947	23.0683	60.8459	15.6867	12.2747	18.9318	15.5216	14.6944	23.5742	20.6284	17.9901	29.2036	15.9912	14.9044	27.9058
Phenylpropanoids	Sinapic acid, trans-	M000010	C11H12O5	C00482	530-59-6	Sinapic acid, trans- (2TMS)	A225001-101	2250.76	2249.33	0.0635341	25	10	968	splitless	259	4727	100	splitless@4727@2249.33		NA	NA	NA	25.1571	28.4746	34.0175	37.9031	19.7178	33.7199	27.3225	32.2762	36.0232	46.0048	37.0765	48.4632	32.1754	30.2327	40.5282	23.9815	15.7362	10.0477	14.2824	17.6311	13.5608	11.694	23.8627	22.2009	14.6626	11.2792	25.3698
Phosphates	Fructose-6-phosphate	M000510	C6H13O9P	C00085	643-13-0	Fructose-6-phosphate (1MEOX) (6TMS) MP	A232002-101	2292.75	2290.52	0.0972631	38	38	942	splitless	271	4634	100	splitless@4634@2290.52		NA	NA	NA	55.9429	64.2002	67.1004	97.2684	58.8616	94.7234	100	72.3425	88.0377	87.6927	53.1373	50.3332	51.4058	62.238	81.3943	54.1671	17.9694	18.8118	24.2957	18.5033	16.9259	28.5485	19.036	25.0704	23.2261	17.6695	23.5573
Phosphates	Glucose-6-phosphate	M000513	C6H13O9P	C00092	56-73-5	Glucose-6-phosphate (1MEOX) (6TMS) MP	A233002-101	2307.34	2305.49	0.0801789	79	61	937	splitless	273	4469	100	splitless@4469@2305.49		NA	NA	NA	49.5846	56.1871	52.3836	97.8626	55.1646	73.9196	100	68.611	64.1218	84.7127	49.2373	33.9799	42.2017	55.3498	63.2772	43.927	15.6511	13.8681	20.9289	13.2806	10.6968	24.4085	9.81332	15.2116	15.0528	10.9182	13.477
Phosphates	Glycerol-3-phosphate	M000328	C3H9O6P	C00093	29849-82-9	Glycerol-3-phosphate (4TMS)	A177002-101	1750.51	1750.8	0.0165666	23	21	985	splitless	174	2420	100	splitless@2420@1750.80		NA	NA	NA	30.512	57.5253	45.6351	62.054	56.9908	58.6489	44.8791	42.3121	38.1377	28.7311	30.441	28.9083	14.7587	23.4672	20.6775	20.5317	13.8553	18.9233	23.0436	16.6365	28.7601	27.8426	28.4746	52.6817	31.6883	20.4886	60.3708
Phosphates	Glycerophosphoglycerol	M000834	C6H15O8P	C03274		Glycerophosphoglycerol (5TMS)	A218002-101	2172.23	2172.48	0.0115089	83	21	801	splitless	238	4201	100	splitless@4201@2172.48		NA	NA	NA	34.9261	97.2182	72.9821	67.3008	92.3898	95.2621	71.4208	100	98.3357	59.8306	52.8885	40.1609	20.0679	80.9824	91.571	13.7944	6.90908	6.56808	6.0332	5.87497	4.86335	7.64192	4.71237	5.18551	5.22964	5.28237	4.55527
Phosphates	Inositol-1-phosphate	M000724	C6H13O9P	C01177		myo-Inositol-1-phosphate (7TMS)	A243001-101	2412.31	2409.69	0.10861	63	58	967	splitless	303	4861	100	splitless@4861@2409.69		NA	NA	NA	14.9168	31.2512	39.9027	45.6259	23.6743	45.2701	52.5652	65.8983	50.8343	100	70.9704	74.1105	75.8263	44.5289	61.0738	66.4375	38.7889	49.3359	73.1298	44.1792	46.6355	74.0589	41.8738	56.1495	61.6606	40.144	50.2804
Phosphates	Phosphoric acid	M000075	H3O4P	C00009	7664-38-2	Phosphoric acid (3TMS)	A129001-101	1262.34	1265.19	0.225771	57	38	947	split	75	3	100	split@3@1265.19		NA	NA	NA	12.6021	24.463	49.0763	20.5128	18.1218	66.6405	31.9206	44.7591	78.509	NA	47.6366	99.9033	NA	NA	75.9157	20.596	50.1026	82.5024	39.2336	48.541	78.1497	NA	54.8866	76.567	42.8156	55.0391	86.88
Phosphates	Phosphoric acid monomethyl ester					Phosphoric acid monomethyl ester (2TMS)	A119001-101	1166.58	1176.3	0.833205	47	30	973	splitless	29	108	100	splitless@108@1176.30		NA	NA	NA	26.8335	91.5712	NA	23.8604	36.5113	91.1646	30.1588	41.2129	56.2624	25.4526	36.4813	59.1021	21.1129	36.9962	100	13.4429	16.897	14.4493	8.45719	12.0985	12.3147	NA	15.7688	19.1776	8.23969	17.9068	16.9288
Phosphates	Pyrophosphate	M000744	H4O7P2			Pyrophosphate (4TMS)	A168004-101	1654.3	1651.38	0.17651	3	3	875	splitless	137	1712	100	splitless@1712@1651.38		NA	NA	NA	NA	NA	NA	NA	NA	NA	NA	NA	19.853	NA	NA	55.6145	NA	NA	NA	24.8333	29.9286	NA	NA	38.3727	72.4441	NA	43.0672	NA	32.2202	37.0859	NA
Phosphates	Trehalose-6-phosphate	M000773	C12H23O14P	C00689	4484-88-2	Trehalose-6-phosphate (9TMS)	A318001-101	3154.63	3154.52	0.00348694	12	12	979	splitless	520	9826	100	splitless@9826@3154.52		NA	NA	NA	21.5882	NA	29.8457	24.2107	NA	21.4356	10.0202	5.6929	15.997	20.3417	7.23918	24.0137	9.94311	8.68162	17.7527	9.31865	8.5154	15.3417	14.0215	7.98944	36.1199	27.8767	20.4233	55.2934	21.3027	20.9633	57.6133
Polyhydroxy Acids	Arabinonic acid (5TMS)					Arabinonic acid (5TMS)	A179001-101	1767.62	1765.7	0.108621	4	4	965	splitless	178	13576	100	splitless@13576@1765.70		NA	NA	NA	43.6071	60.8641	74.6264	65.5346	76.2851	88.3779	37.5536	46.1928	73.6448	30.6814	36.0419	56.2867	33.3233	42.781	100	33.764	35.5556	43.1422	NA	37.675	46.3102	26.102	27.9093	60.9671	19.5602	29.2561	46.9021
Polyhydroxy Acids	Ascorbic acid	M000001	C6H8O6	C00072	50-81-7	Ascorbic acid (4TMS)	A195002-101	1939.09	1934.47	0.238256	8	6	960	split	278	4139	100	split@4139@1934.47		NA	NA	NA	22.4087	17.63	21.944	47.8623	15.3656	27.4745	100	62.8942	25.3731	NA	36.9598	45.7507	NA	NA	2.63353	37.6638	30.9865	48.328	72.2788	26.8374	28.1126	NA	18.2254	41.895	59.0602	18.8284	52.1659
Polyhydroxy Acids	Dehydroascorbic acid dimer	M000082	C6H6O6	C05422		Dehydroascorbic acid dimer (2MEOX) MP	A185002-101	1840.61	1842.16	0.0842112	120	58	987	splitless	187	3065	100	splitless@3065@1842.16		NA	0.295629	0.316678	59.961	57.6057	60.9637	81.1725	55.8231	49.4991	60.3142	57.3435	58.0648	70.7627	63.6934	84.338	69.5538	57.1406	68.4855	70.2808	81.653	59.1163	70.7424	86.8045	92.5106	67.2007	69.7306	100	66.7587	78.9511	91.633
Polyhydroxy Acids	Erythronic acid	M000454	C4H8O5		15667-21-7	Erythronic acid (4TMS)	A154001-101	1531.66	1529.48	0.142329	10	10	947	split	163	1345	100	split@1345@1529.48		NA	NA	NA	99.3799	100	88.2187	54.1354	85.0977	95.4622	54.6157	64.875	58.5958	NA	49.491	43.2373	NA	NA	56.7529	32.3329	29.4956	36.578	29.4597	42.8608	20.8318	NA	38.677	31.5039	32.6005	35.3919	31.626
Polyhydroxy Acids	Galactaric acid	M000594	C6H10O8	C01807	526-99-8	Galactaric acid (6TMS)	A204001-101	2030.47	2029.1	0.0674721	7	7	998	splitless	209	8961	100	splitless@8961@2029.10		NA	NA	NA	20.4145	34.2355	39.6611	39.2834	16.06	38.1075	39.2221	33.8958	49.256	45.4213	48.3896	100	NA	25.6422	NA	34.7638	38.8076	30.0044	36.8019	44.9394	33.6088	40.7798	26.6754	35.6968	32.6021	29.2083	31.8475
Polyhydroxy Acids	Galactonic acid	M000596	C6H12O7	C00880	576-36-3	Galactonic acid (6TMS)	A199002-101	1980.49	1980.6	0.00555418	67	50	983	splitless	197	3325	100	splitless@3325@1980.60		NA	NA	NA	65.5284	85.8955	100	83.2969	67.2563	90.47	59.8739	69.7378	80.9311	70.2324	72.5703	86.0526	18.4397	64.179	17.135	61.4298	40.0081	43.0045	44.8064	39.9979	31.4548	50.3468	33.9107	43.738	31.3883	38.0897	37.1033
Polyhydroxy Acids	Gluconic acid	M000508	C6H12O7	C00257	526-95-4	Gluconic acid (6TMS)	A200001-101	1984.78	1985.5	0.0362761	92	46	959	splitless	197	3324	100	splitless@3324@1985.50		NA	NA	NA	76.6402	91.1233	89.6748	83.7017	46.7775	57.2941	60.8315	44.52	39.5314	62.421	37.4066	36.2681	67.4599	26.7845	80.3939	23.8708	17.5387	16.354	15.3955	18.1983	14.5684	24.1018	18.2474	18.2305	12.9285	21.0224	16.6731
Polyhydroxy Acids	Glucuronic acid	M000221	C6H10O7	C00191	1700-90-8	Glucuronic acid (1MEOX) (5TMS) MP	A193004-101	1920.98	1927.96	0.363356	4	4	983	splitless	192	14934	100	splitless@14934@1927.96		NA	NA	NA	8.40743	10.6875	5.37698	4.69127	4.86746	6.71419	2.24683	4.66781	5.04866	NA	4.75646	14.1023	100	NA	77.8513	NA	8.13709	11.7427	NA	5.81615	3.66606	NA	6.41459	4.92347	4.01552	6.48172	4.29816
Polyhydroxy Acids	Glyceric acid	M000073	C3H6O4	C00258	473-81-4	Glyceric acid (3TMS)	A135003-101	1320.58	1322.55	0.149177	10	8	999	splitless	52	10718	100	splitless@10718@1322.55		NA	NA	NA	22.2908	78.3166	60.8156	23.4244	19.298	35.9647	23.1607	33.6546	41.3097	45.5437	47.6601	74.1471	48.5065	41.3061	100	43.7387	73.4601	80.0983	62.5741	79.833	61.0511	79.5873	62.4251	98.3599	43.8894	76.3437	69.3159
Polyhydroxy Acids	Ribonic acid	M000605	C5H10O6	C01685		Ribonic acid (5TMS)	A177001-101	1751.51	1749.23	0.130173	5	5	993	split	233	6001	100	split@6001@1749.23		NA	NA	NA	51.7605	100	67.0737	47.1736	79.6397	80.6595	54.559	69.9501	58.5948	NA	77.3568	80.9061	NA	NA	91.1062	36.1187	36.6692	60.5867	34.4147	34.0428	32.3635	NA	34.0781	51.0664	34.6144	35.9431	51.4026
Polyhydroxy Acids	Saccharic acid	M000093	C6H10O8	C00767	87-73-0	Saccharic acid (6TMS)	A201001-101	2000.79	1999.36	0.0714718	12	6	969	splitless	201	9419	100	splitless@9419@1999.36		NA	NA	NA	35.3687	58.7224	69.2143	52.6629	39.7602	70.9367	47.1903	46.8223	61.8495	97.9279	57.9644	99.9497	100	54.2607	88.7421	59.9918	60.9014	58.3969	56.6108	67.028	53.816	73.7477	42.9353	67.9531	45.221	57.5977	57.339
Polyhydroxy Acids	Threonic acid	M000078	C4H8O5	C01620	7306-96-9	Threonic acid (4TMS)	A156001-101	1545.94	1547.18	0.0802101	43	21	984	splitless	110	1236	100	splitless@1236@1547.18		NA	NA	NA	68.7165	72.405	100	87.2498	63.4856	69.0819	45.3557	68.1561	64.6386	42.4164	61.4453	35.0086	36.3493	54.3816	37.4647	33.0488	43.3022	32.9327	40.2407	44.2981	40.1953	51.7474	38.3552	65.8498	34.4659	46.1965	55.764
Polyhydroxy Acids	Threonic acid-1,4-lactone	M000595	C4H6O4			Threonic acid-1,4-lactone (2TMS)	A140005-101	1375.07	1376.07	0.0727236	13	9	985	splitless	69	584	100	splitless@584@1376.07		NA	NA	NA	15.3816	63.626	19.0046	23.5115	38.6746	20.4433	24.5413	79.3202	17.793	38.2538	100	38.0754	30.9783	92.3349	32.2558	28.8786	45.1637	10.0381	21.2096	33.5241	9.48587	18.622	28.1414	10.6525	18.4649	32.9653	10.8741
Polyols	Arabitol	M000588	C5H12O5	C01904	488-82-4	Arabitol (5TMS)	A171012-101	1707.57	1706.25	0.0773028	5	5	991	splitless	157	2032	100	splitless@2032@1706.25		NA	NA	NA	75.4682	55.5052	73.9195	100	60.726	62.2714	40.0042	42.9704	46.3022	37.4891	30.3033	35.744	37.6863	25.9854	30.7782	41.5203	24.9336	12.4057	27.2147	26.1435	19.8332	28.4634	28.0039	25.3565	23.956	27.7024	25.2512
Polyols	Erythritol	M000054	C4H10O4	C00503	149-32-6	Erythritol (4TMS)	A150002-101	1493.27	1492.87	0.0267869	24	24	997	splitless	105	10566	100	splitless@10566@1492.87		NA	NA	NA	57.4226	45.2946	48.1779	70.4307	35.4301	48.5268	48.2289	30.2422	36.8501	75.2961	54.6404	63.4746	100	61.1145	78.7715	99.2021	61.1987	41.9239	85.2942	73.923	39.8976	98.5399	56.737	58.8081	70.8678	79.5904	42.7291
Polyols	Glycerol	M000053	C3H8O3	C00116	56-81-5	Glycerol (3TMS)	A129003-101	1262.29	1264.27	0.156858	26	25	963	split	75	0	100	split@0@1264.27		NA	NA	NA	21.2375	25.2611	29.7193	20.663	17.6084	35.114	25.4765	34.3224	38.08	NA	46.7323	68.5147	NA	NA	40.198	20.8561	38.8949	40.978	28.8996	44.7201	41.7092	NA	66.5748	43.8497	32.7805	57.7832	52.4394
Polyols	Inositol, myo-	M000060	C6H12O6	C00137	87-89-8	Inositol, myo- (6TMS)	A209002-101	2084.43	2081.02	0.163594	103	70	987	split	300	586	100	split@586@2081.02		NA	NA	NA	45.2539	55.7537	47.4305	79.5208	60.9147	65.2807	96.3579	86.5604	62.6407	NA	84.7674	100	NA	NA	74.1922	48.0342	51.3562	35.6075	35.827	45.2651	24.6806	NA	40.0503	25.7883	27.2566	37.4215	29.4098
Sugar Conjugates	Galactinol	M000673	C12H22O11	C01235		Galactinol (9TMS)	A299002-101	2966.29	2965.47	0.027644	85	53	965	splitless	466	7344	100	splitless@7344@2965.47		NA	NA	NA	21.4055	15.8996	22.1826	70.9144	12.7203	22.5922	58.0945	15.8881	17.1064	75.7164	6.72478	19.5969	15.2871	9.01808	16.7843	12.566	3.4077	1.93831	6.03198	2.80303	1.65557	5.33794	3.33729	3.13546	3.40879	4.62762	2.31538
Sugar Conjugates	Maltitol	M000058	C12H24O11		585-88-6	Maltitol (9TMS)	A284001-101	2811.28	2808.61	0.0949745	71	67	939	splitless	425	6730	100	splitless@6730@2808.61		NA	NA	NA	16.0053	14.2758	32.4383	20.2438	5.55456	16.4492	21.957	11.9742	21.8367	70.0392	29.9682	100	87.9555	30.0178	72.3135	88.1173	30.7188	19.2544	25.9126	26.4885	17.1443	19.5197	17.53	13.1733	17.6138	22.8321	10.3236
Sugars	1,3-Dihydroxyaceton	M000438	C3H6O3	C00184	96-26-4	1,3-Dihydroxyaceton (1MEOX) (2TMS) MP	A124003-101	1242.81	1245.33	0.202766	4	4	992	splitless	41	11195	100	splitless@11195@1245.33		NA	NA	NA	56.087	50.9409	53.4591	52.1595	39.4836	31.9497	35.4691	39.3778	31.4364	100	45.3668	49.8421	95.2706	37.9212	64.6499	71.2872	62.5119	32.5616	80.8888	75.8272	31.2012	71.3146	53.9484	40.2282	56.0298	69.7105	36.0371
Sugars	Arabinose	M000581	C5H10O5	C00216	147-81-9	Arabinose (1MEOX) (4TMS) MP	A167002-101	1651.53	1651.24	0.0175595	107	62	975	splitless	137	1683	100	splitless@1683@1651.24		NA	NA	NA	15.2811	31.521	24.9516	21.414	10.6536	24.4041	14.464	16.3825	23.8036	26.7454	25.6477	63.3513	29.3984	16.5215	20.5284	35.5125	42.1073	25.3803	28.8807	50.2513	78.0132	33.6498	57.4916	42.4423	46.914	51.4819	40.1403
Sugars	Fructose	M000606	C6H12O6	C00095	57-48-7	Fructose (1MEOX) (5TMS) MP	A187002-101	1853.97	1854.31	0.018339	117	54	963	split	262	1469	100	split@1469@1854.31		NA	NA	NA	79.3943	70.1174	85.5546	60.8716	52.4848	57.6058	83.0621	41.5722	37.7901	NA	67.4907	80.196	NA	NA	64.4318	79.2725	71.5726	86.7161	96.0247	93.6793	85.8607	NA	95.8261	89.462	99.9388	93.9916	84.8679
Sugars	Fucose	M000591	C6H12O5	C01018	3615-37-0	Fucose (1MEOX) (4TMS) MP	A173002-101	1716.3	1715.3	0.0582649	27	23	995	splitless	158	10338	100	splitless@10338@1715.30		NA	NA	NA	57.6259	81.5395	81.7708	64.7274	66.5688	77.2052	42.9137	69.4451	51.3155	58.9043	79.8888	73.8339	58.3766	81.484	93.1034	54.1438	100	45.646	57.4865	84.5893	47.2371	57.3974	88.7021	50.0316	70.4003	89.4566	50.3436
Sugars	Galactose	M000043	C6H12O6	C00124	59-23-4	Galactose (1MEOX) (5TMS) MP	A188001-101	1876.12	1873.59	0.134853	40	40	937	split	265	3288	100	split@3288@1873.59		NA	NA	NA	23.3007	37.684	37.3668	28.1407	21.3229	32.7177	27.1455	40.4674	40.7186	NA	59.8233	96.1602	NA	NA	38.3105	47.7493	65.9776	51.9614	39.7637	80.508	49.9628	NA	84.2115	52.0384	39.9329	70.9512	61.1244
Sugars	Gentiobiose	M000296	C12H22O11	C08240	554-91-6	Gentiobiose (1MEOX) (8TMS) MP	A283011-101	2788.87	2790.5	0.0584466	69	66	985	splitless	421	6782	100	splitless@6782@2790.50		NA	NA	NA	26.3252	20.1259	61.1342	36.6202	13.1807	49.1928	27.3087	23.6097	32.3949	83.7247	31.4032	100	81.6541	21.0413	36.7012	76.1798	50.1228	40.8498	82.8643	76.9265	52.6493	73.3652	76.2062	67.7065	64.1887	88.6552	58.2858
Sugars	Glucopyranose	M000040	C6H12O6	C00031	50-99-7	Glucopyranose, D- (5TMS)	A198006-101	1959.24	1961.86	0.133725	16	10	995	splitless	193	2754	100	splitless@2754@1961.86		NA	NA	NA	45.0794	84.3566	100	37.412	22.4439	59.0911	18.1246	25.7082	54.4051	61.5724	62.3653	77.6746	67.8329	67.2406	81.7207	49.1625	47.7703	54.1231	26.3778	42.3463	28.802	33.7405	38.8822	29.6873	20.0464	42.5769	24.6309
Sugars	Glucose	M000040	C6H12O6	C00031	50-99-7	Glucose (1MEOX) (5TMS) BP	A191001-101	1898.54	1900.27	0.0911227	57	37	992	split	269	2495	100	split@2495@1900.27		NA	NA	NA	84.3063	76.4735	95.3861	59.6991	53.7677	70.0249	85.4389	55.3486	67.358	NA	76.8286	100	NA	NA	74.0097	89.6322	78.9412	91.5394	99.4291	99.5843	70.9474	NA	91.7347	81.9567	85.8817	99.8447	73.8992
Sugars	Glucose, 1,6-anhydro	M000248	C6H10O5		498-07-7	Glucose, 1,6-anhydro, beta- (3TMS)	A172001-101	1704.48	1701.16	0.194781	30	29	990	splitless	154	2129	100	splitless@2129@1701.16		NA	0.967317	1.66831	19.2901	28.0186	22.9455	35.5116	59.6337	38.4734	34.2558	45.1784	23.4363	10.3721	23.2068	17.1545	9.08999	41.2183	31.4653	11.8389	18.545	9.95516	12.2542	17.1872	17.4399	12.3064	20.1837	27.4672	19.7776	16.4939	30.813
Sugars	Kestose, 1-	M000814	C18H32O16	C03661	470-69-9	Kestose, 1- (11TMS)	A340003-101	3360.56	3356.34	0.125574	19	19	939	splitless	562	9673	100	splitless@9673@3356.34		NA	NA	NA	50.2249	9.67742	23.4142	61.2173	7.08409	15.5193	46.709	4.77906	6.95911	47.0017	3.32438	5.24481	9.90665	7.99644	8.49018	13.9726	5.22191	2.41834	8.26087	NA	6.07379	15.5342	NA	8.7968	7.72018	5.99578	4.19894
Sugars	Lyxose	M000576	C5H10O5	C00476	1114-34-7	Lyxose (1MEOX) (4TMS) MP	A165006-101	1650.19	1636.87	0.80718	5	5	925	split	196	4401	100	split@4401@1636.87		NA	NA	NA	100	87.441	57.9732	51.7161	56.8104	57.8984	36.6554	41.2929	37.133	NA	44.1396	55.5752	NA	NA	42.5941	31.0577	29.2835	24.5119	25.7206	21.9184	18.5156	NA	13.7417	16.7568	19.511	25.18	12.5318
Sugars	Maltose	M000048	C12H22O11	C00897	69-79-4	Maltose (1MEOX) (8TMS) MP	A274001-101	2719.8	2719.69	0.00404442	152	112	994	splitless	393	5879	100	splitless@5879@2719.69		NA	NA	NA	41.2856	30.3284	36.0852	75.8814	16.046	21.0552	61.4946	32.6001	32.8015	72.5916	47.3691	69.6601	73.0793	45.8401	73.4965	70.678	62.8073	60.9036	70.5666	75.2847	93.4653	70.7328	73.6778	100	68.6909	75.8381	91.3794
Sugars	Maltotriose	M000269	C18H32O16	C01835	1109-28-0	Maltotriose (1MEOX) (11TMS) MP	A355003-101	3507.56	3510.89	0.0949378	6	6	950	splitless	577	12481	100	splitless@12481@3510.89		NA	NA	NA	17.0753	12.0093	26.3675	41.4445	NA	12.1967	40.5107	15.1242	21.7981	70.832	19.6963	79.5794	49.8548	35.0513	58.5469	63.3615	NA	NA	49.4877	NA	50.304	94.5438	31.2831	54.5357	66.0969	NA	42.372
Sugars	Mannose	M000633	C6H12O6	C00936	3458-28-4	Mannose (1MEOX) (5TMS) MP	A188002-101	1868.4	1868.32	0.00428174	9	9	985	split	264	2569	100	split@2569@1868.32		NA	NA	NA	82.0118	61.4879	63.0887	79.4011	43.2755	60.7693	80.174	52.6581	52.7158	NA	61.1122	84.1586	NA	NA	58.1873	54.3812	77.9009	82.9254	83.3048	81.976	83.521	NA	96.0079	100	98.6309	94.4735	99.9073
Sugars	Melezitose	M000051	C18H32O16	C08243	10030-67-8	Melezitose (11TMS)	A346001-101	3433.19	3428.73	0.129908	9	9	963	splitless	572	12520	100	splitless@12520@3428.73		NA	NA	NA	23.3366	NA	NA	27.405	NA	NA	13.4859	NA	NA	21.6458	NA	NA	24.7904	NA	NA	NA	NA	NA	NA	NA	NA	19.47	NA	NA	NA	NA	NA
Sugars	Melibiose	M000171	C12H22O11	C05402	585-99-9	Melibiose (1MEOX) (8TMS) BP	A290002-101	2868.91	2868.66	0.00871411	7	7	911	splitless	438	11261	100	splitless@11261@2868.66		NA	NA	NA	11.9824	9.80565	15.3348	35.439	5.84109	15.2172	42.6673	18.2444	21.6601	100	22.9448	63.9191	57.6189	28.9755	36.7195	41.2863	20.4321	9.49009	19.0856	20.4073	9.74317	21.2925	22.3347	13.7231	15.5942	26.2763	12.247
Sugars	Raffinose	M000049	C18H32O16	C00492	512-69-6	Raffinose (11TMS)	A337002-101	3348.83	3348.42	0.0122431	6	6	985	splitless	561	8046	100	splitless@8046@3348.42		NA	NA	NA	12.2805	2.81206	5.51616	70.3426	4.87463	7.18025	85.0725	10.4416	9.8465	100	4.21211	7.84525	9.23511	12.025	9.93002	7.56811	2.31856	NA	3.58067	0.747318	NA	3.54206	1.20897	1.29871	1.20191	2.72328	0.985479
Sugars	Rhamnose	M000590	C6H12O5	C00507	3615-41-6	Rhamnose (1MEOX) (4TMS) MP	A172002-101	1707.4	1706.04	0.0796533	11	11	993	splitless	157	2040	100	splitless@2040@1706.04		NA	NA	NA	9.28941	11.6483	14.6699	15.5381	13.1764	14.3269	9.58597	11.8105	11.247	10.3809	12.4668	13.8026	9.8159	9.34462	12.3164	9.52692	13.3155	7.2536	10.6879	15.5692	11.6864	13.239	14.3661	13.9028	12.2272	14.5105	14.7002
Sugars	Ribose	M000582	C5H10O5	C08353	50-69-1	Ribose (1MEOX) (4TMS) MP	A168002-101	1668.16	1666.11	0.12289	33	27	997	splitless	141	1795	100	splitless@1795@1666.11		NA	NA	NA	19.2273	29.06	42.5154	37.414	13.7373	35.7484	25.6295	45.1334	44.0481	68.1812	64.6933	100	50.8517	26.6409	28.3641	50.6451	38.8159	19.1854	26.4967	55.042	18.2318	19.8436	43.3712	23.5745	17.3402	40.9075	21.3055
Sugars	Sucrose	M000044	C12H22O11	C00089	57-50-1	Sucrose (8TMS)	A264001-101	2621.77	2627.92	0.234574	108	68	934	splitless	371	6482	100	splitless@6482@2627.92		NA	NA	NA	68.4854	71.4472	97.4528	88.1382	62.3646	67.7477	68.1383	67.3038	63.082	79.1903	70.4439	75.4696	76.7194	67.8854	78.5691	76.526	76.4074	24.3496	50.9016	42.9548	67.2476	67.4028	36.4187	39.1754	60.1863	63.0215	49.058
Sugars	Trehalose, alpha,alpha'-	M000671	C12H22O11	C01083	99-20-7	Trehalose, alpha,alpha'-, D- (8TMS)	A274002-101	2726.3	2724.58	0.0630892	51	46	991	splitless	394	5989	100	splitless@5989@2724.58		NA	NA	NA	57.5162	35.4736	46.3278	75.2435	32.1074	44.8498	54.9517	39.1627	37.0004	81.7271	31.1923	47.8178	74.6259	30.2754	53.5196	58.3243	40.7947	31.8167	63.6283	39.0371	47.2376	73.6059	58.5253	66.6109	69.5028	55.1264	63.94
Sugars	Xylose	M000579	C5H10O5	C00181	58-86-6	Xylose, D- (1MEOX) (4TMS)	A165001-101	1646.29	1643.64	0.160968	62	38	989	splitless	133	1754	100	splitless@1754@1643.64		NA	NA	NA	100	81.8807	63.8693	84.7983	73.6175	60.3464	39.9825	49.0561	37.9905	59.9029	47.5443	50.215	52.0749	40.3568	37.4907	46.5308	35.3506	17.0165	35.9948	39.1684	19.9148	32.1488	27.5089	23.9375	30.2868	33.1512	19.5886
	used for correlation analysis
[truncated: 43 more columns]
