# Supplementary material for: Polycomb repressive complex 2 facilitates the transition from heterotrophy to photoautotrophy during seedling emergence
Source: Plant Cell. 2025 Jun 14;37(7):koaf148. doi: 10.1093/plcell/koaf148 (PMC12236341; doi:10.1093/plcell/koaf148)
Supplement: koaf148_Supplementary_Data [file koaf148_supplementary_data.zip › Supplementary_Data_Set_19.xlsx]

## Sheet: index
Supplementary Data Set 19. Concatenated numerical data set for the comparative correlation analysis (Supplementary Data Set 21) of WT and cs mutant profiles with time series of Arabidopsis thaliana seed maturation and germination. Metabolite normalized response data were maximum-scaled per metabolite and dataset to a range of 0-100. All data were from GC-MS profiling analyses except amino acid ab…

## Sheet: Supplemental Table 19
Metabolite names	samples values (maximum normalised per experiment)
	Photoauto- and mixotrophy experiment of WT and the cs mutant (clf swn)																								WT seed development series
	30 mM mannitol_shoot - 7dag_WT	30 mM mannitol_shoot - 7dag_WT	30 mM mannitol_shoot - 7dag_WT	30 mM mannitol_shoot - 7dag_WT	30 mM mannitol_shoot - 7dag_WT	30 mM mannitol_shoot - 7dag_WT	30 mM mannitol_shoot - 7dag_clf-29 swn-3	30 mM mannitol_shoot - 7dag_clf-29 swn-3	30 mM mannitol_shoot - 7dag_clf-29 swn-3	30 mM mannitol_shoot - 7dag_clf-29 swn-3	30 mM mannitol_shoot - 7dag_clf-29 swn-3	30 mM mannitol_shoot - 7dag_clf-29 swn-3	30 mM sucrose_shoot - 7dag_WT	30 mM sucrose_shoot - 7dag_WT	30 mM sucrose_shoot - 7dag_WT	30 mM sucrose_shoot - 7dag_WT	30 mM sucrose_shoot - 7dag_WT	30 mM sucrose_shoot - 7dag_WT	30 mM sucrose_shoot - 7dag_clf-29 swn-3	30 mM sucrose_shoot - 7dag_clf-29 swn-3	30 mM sucrose_shoot - 7dag_clf-29 swn-3	30 mM sucrose_shoot - 7dag_clf-29 swn-3	30 mM sucrose_shoot - 7dag_clf-29 swn-3	30 mM sucrose_shoot - 7dag_clf-29 swn-3	Stad01	Stad01	Stad01	Stad02	Stad02	Stad02	Stad03	Stad03	Stad03	Stad04	Stad04	Stad04	Stad05	Stad05	Stad05	Stad06	Stad06	Stad06	Stad07	Stad07	Stad07	Stad08	Stad08	Stad08	Stad09
A174005-101_splitless	30.6253	41.033	37.0624	100	38.1919	71.4502	19.0627	14.9703	22.9662	29.1877	28.9927	41.1801	36.7115	43.1373	30.075	32.3659	31.0703	50.1897	11.8377	11.8133	15.7225	16.4872	15.5462	15.9084	49.8205	87.865	47.8223	35.7961	71.7263	57.444	40.8698	49.1923	58.0837	NA	100	96.5444	NA	NA	83.8001	43.7197	36.0674	57.9117	28.1811	31.7567	26.6205	NA	20.2935	31.6795	26.3233
A183003-101_splitless	NA	1.22378	0.635703	1.68583	1.22757	1.95234	52.8899	32.8125	91.349	100	70.1789	82.8254	1.18754	NA	NA	NA	0.901605	0.241574	17.8174	22.2702	28.2429	26.4755	41.0219	25.4248	5.17951	12.9917	14.8572	11.7879	17.127	18.7822	7.93248	15.2559	13.8514	11.6017	9.79527	10.7671	6.40458	12.4464	14.1224	4.4402	9.69443	10.3918	5.477	12.2095	18.2509	7.74443	19.1819	22.0804	7.14161
A196006-101_splitless	2.5994	NA	NA	2.99052	2.31545	3.63869	68.1392	36.5823	86.7795	100	69.93	64.9596	NA	NA	NA	NA	NA	NA	41.0536	49.8419	51.2366	51.7715	48.7767	37.2558	4.5945	13.4216	16.4092	11.1937	14.951	22.0016	10.1072	17.7181	15.8256	10.8869	14.3067	10.2882	15.1451	15.7516	33.0163	10.5147	8.66791	20.2428	10.6608	13.7645	26.7612	16.8594	17.4015	29.1009	10.2877
A199004-101_splitless	71.1375	65.4943	72.6555	100	65.0073	84.6855	85.9028	15.3616	43.7507	22.2893	19.4163	15.3681	25.2468	30.1907	23.4815	23.1244	21.2482	20.225	21.905	9.21072	24.7151	7.39983	81.0292	71.493	5.65843	16.5518	8.04546	7.23379	27.7553	17.6848	16.3111	21.8381	9.38094	NA	8.91677	4.41467	NA	NA	3.38548	1.62071	5.68072	15.5599	5.16321	5.36803	14.4756	NA	3.56941	21.7119	9.55602
A216004-101_splitless	NA	NA	NA	NA	NA	NA	4.51566	3.57503	4.50801	6.45863	4.89947	3.73204	NA	NA	NA	NA	NA	NA	9.18781	15.3607	9.13045	8.65974	6.78805	5.57736	29.5586	16.3367	63.3336	50.6549	13.0526	79.5446	42.0143	16.8269	97.5679	65.0129	19.4273	89.0581	42.7868	19.6217	100	21.0497	7.65525	8.03868	9.98609	7.11007	5.86814	7.79065	5.96126	5.76805	4.91312
A225007-101_splitless	NA	NA	NA	NA	NA	NA	NA	NA	23.4294	29.196	22.9315	25.6143	NA	NA	NA	NA	NA	NA	25.9918	58.3708	50.6914	64.176	100	93.7328	38.1648	69.1068	100	71.5066	44.5745	99.2583	58.5255	38.9139	72.2762	48.2955	22.0925	36.1346	21.1929	23.2372	62.2912	14.9191	33.0605	12.5912	21.7129	36.2842	12.2938	16.9961	34.9402	15.5612	16.4777
A313001-101_splitless	2.33442	3.34758	3.64568	8.87554	4.17713	9.97547	6.10961	6.81913	21.6136	33.9579	22.6438	27.9868	3.22094	9.04581	7.18771	12.1572	15.9539	14.5974	31.0375	74.461	76.2895	92.0232	100	93.2699	13.2401	12.4945	34.6176	37.1566	17.2354	75.2882	36.5252	23.7805	36.104	21.1606	6.35847	36.1941	8.34339	11.4946	76.0528	NA	NA	NA	NA	NA	NA	NA	NA	NA	NA
Alanine	3.12751	5.17812	5.59386	6.7165	6.94973	7.66446	5.16674	3.99483	7.88873	7.21559	4.40132	3.35527	5.2528	5.24299	8.31722	6.03924	11.6748	6.41958	30.6186	32.9218	48.5655	35.0568	35.3366	39.1325	6.71345	42.6114	60.981	6.8427	16.5314	31.337	7.39526	31.6932	22.6073	15.5182	37.6191	100	12.375	29.3872	76.4837	11.0166	38.0196	41.7127	14.7544	45.1758	33.4347	23.5135	28.9317	40.5404	15.8732
Asparagine	0.688262	0.646317	0.155137	0.598619	0.53267	5.71737	56.5383	46.9061	68.9932	100	65.9492	64.9546	0.35388	NA	NA	NA	4.15156	1.88767	38.6388	70.0117	55.2686	73.8431	66.3608	53.3579	60.5606	89.5181	100	79.8793	35.8172	68.0108	94.2325	48.3675	58.8306	94.6179	66.3414	83.7966	74.281	31.767	29.5424	67.0397	39.5631	22.2873	47.5032	48.6175	24.2892	40.8122	43.9716	33.9289	40.0738
Aspartic acid	6.88419	5.77474	23.2471	15.6877	26.4307	28.9142	47.462	29.8809	63.541	68.0178	48.8912	65.2002	12.9688	19.6302	19.1822	15.5343	8.67229	19.5113	57.0745	100	62.7384	76.7177	98.7489	87.9552	26.2482	66.3242	60.2258	55.6637	45.5261	72.7025	56.5994	68.2471	95.2381	75.4589	85.2109	100	69.5248	46.7285	78.5093	43.9802	45.3073	58.2346	30.6102	42.0723	26.7743	9.56411	32.2092	22.4069	27.1936
Benzoic acid	6.12372	6.30622	7.23331	13.0118	9.08512	14.7737	9.76664	7.54588	12.4219	18.919	14.0474	15.2797	2.13674	3.29873	3.22942	3.03699	3.73724	4.06783	10.5088	12.8502	11.7138	13.6964	14.0798	13.551	5.35201	6.13729	8.23853	5.75086	3.77855	5.64197	6.33371	4.46968	4.50678	7.24224	5.21295	8.29277	7.30336	5.39141	7.57063	5.79886	8.60395	4.35432	5.82863	7.75959	4.83981	5.0037	6.5508	8.40227	5.87512
Butanoic acid, 4-amino-	3.84294	9.1181	5.08699	7.98968	7.0805	11.9489	5.9001	2.89291	8.8138	12.7376	6.73984	14.4937	1.55488	2.4863	2.37174	1.52514	1.55039	2.20543	17.2489	30.4753	36.493	40.6479	31.7206	31.9475	67.1546	69.3445	94.6137	88.0935	59.4301	66.2788	67.0143	67.7615	70.1657	83.0535	72.8033	97.7764	81.7699	68.855	81.5314	78.2716	90.752	68.2076	76.6456	100	89.8881	68.5511	80.4506	99.9422	64.1455
Citric acid	11.9483	0.334028	0.397153	0.38753	0.443676	0.302342	28.495	13.7289	32.7238	48.2066	29.3491	36.6955	0.416245	0.451185	0.826387	0.543357	1.1916	0.488704	13.3728	25.0619	11.95	12.5104	9.27306	9.34638	11.0763	42.3078	39.6752	40.1062	37.6269	58.5077	60.7703	100	86.1771	NA	81.1828	95.1428	NA	NA	40.7482	17.1619	34.805	35.5871	22.7833	26.5247	33.9945	NA	44.9015	45.368	33.4274
Erythronic acid	7.08573	8.37967	6.69864	11.3771	7.8424	12.2122	NA	NA	NA	NA	NA	NA	9.97832	7.9646	5.90985	8.95786	11.1394	10.7314	NA	NA	NA	NA	NA	NA	99.3799	100	88.2187	54.1354	85.0977	95.4622	54.6157	64.875	58.5958	NA	49.491	43.2373	NA	NA	56.7529	32.3329	29.4956	36.578	29.4597	42.8608	20.8318	NA	38.677	31.5039	32.6005
Fructose	2.66671	3.4635	4.00213	4.0625	6.11834	6.50123	0.296245	0.47022	0.313808	0.360521	0.278405	0.346859	78.5368	42.8025	69.9209	84.802	71.9088	100	11.6616	9.72826	15.634	7.31063	9.69523	11.296	79.3943	70.1174	85.5546	60.8716	52.4848	57.6058	83.0621	41.5722	37.7901	NA	67.4907	80.196	NA	NA	64.4318	79.2725	71.5726	86.7161	96.0247	93.6793	85.8607	NA	95.8261	89.462	99.9388
Fructose-6-phosphate	4.8097	6.65646	5.11587	13.8138	4.74592	14.4577	10.0531	7.23862	16.8277	25.4708	15.5759	13.2198	3.50972	3.65415	4.31192	5.14522	5.66699	4.93262	31.7265	29.6558	31.5217	26.6944	39.0719	38.9609	55.9429	64.2002	67.1004	97.2684	58.8616	94.7234	100	72.3425	88.0377	87.6927	53.1373	50.3332	51.4058	62.238	81.3943	54.1671	17.9694	18.8118	24.2957	18.5033	16.9259	28.5485	19.036	25.0704	23.2261
Fumaric acid	20.445	31.8342	33.8821	69.0537	51.3148	76.9814	9.18008	8.42353	14.7308	22.0498	14.7985	21.9497	15.5354	15.7021	18.7772	25.1141	32.5526	27.3525	10.8214	10.6952	11.0316	9.7743	15.4039	13.4832	87.8963	58.2711	68.5087	40.2626	63.7025	100	24.6803	18.916	41.547	NA	17.8178	24.518	NA	NA	70.009	42.1324	13.1415	19.2435	22.4611	10.8261	5.55441	NA	7.57674	4.39418	10.5614
Galactinol	NA	NA	NA	NA	NA	NA	NA	NA	NA	NA	NA	4.77017	NA	NA	NA	NA	NA	NA	11.0554	20.971	27.9258	34.6009	30.6033	34.0615	21.4055	15.8996	22.1826	70.9144	12.7203	22.5922	58.0945	15.8881	17.1064	75.7164	6.72478	19.5969	15.2871	9.01808	16.7843	12.566	3.4077	1.93831	6.03198	2.80303	1.65557	5.33794	3.33729	3.13546	3.40879
Gluconic acid	6.0766	6.31323	NA	16.0759	7.09375	13.9271	8.33803	NA	8.86921	14.0793	11.2096	13.3924	4.09099	4.00034	3.84593	5.35041	4.95212	4.92191	24.171	34.7177	30.435	45.6521	51.1313	43.318	76.6402	91.1233	89.6748	83.7017	46.7775	57.2941	60.8315	44.52	39.5314	62.421	37.4066	36.2681	67.4599	26.7845	80.3939	23.8708	17.5387	16.354	15.3955	18.1983	14.5684	24.1018	18.2474	18.2305	12.9285
Glucose	3.76581	5.16401	5.50914	6.10268	9.57508	11.204	1.91405	1.49104	2.45913	2.8335	2.02665	2.4814	63.3445	29.8493	51.5232	68.6956	58.525	60.0805	14.0273	11.8947	18.6048	11.6571	12.7141	18.5579	84.3063	76.4735	95.3861	59.6991	53.7677	70.0249	85.4389	55.3486	67.358	NA	76.8286	100	NA	NA	74.0097	89.6322	78.9412	91.5394	99.4291	99.5843	70.9474	NA	91.7347	81.9567	85.8817
Glucose, 1,6-anhydro-, beta-	26.7361	13.0935	12.4468	18.8471	10.0717	16.3396	75.2202	24.5704	45.195	55.3183	30.4402	32.7533	7.38494	6.30977	5.41028	5.4916	5.57797	5.97098	31.9469	34.4505	25.1597	30.573	28.9262	24.4413	18.5748	27.3806	22.2626	34.94	59.276	37.9281	33.6731	44.6925	22.7577	9.57773	22.5262	16.4202	8.28422	40.6973	30.8579	11.0575	17.8231	9.15707	11.4765	16.4533	16.7081	11.5291	19.4763	26.8243	19.0665
Glucose-6-phosphate	4.18761	6.1441	3.84339	10.5382	4.11051	9.92195	11.6274	8.51309	17.4941	30.8364	20.0841	15.1005	3.02368	3.10185	3.1713	3.44081	4.25603	3.45622	25.5223	24.3795	34.9801	24.6809	38.6795	35.9272	49.5846	56.1871	52.3836	97.8626	55.1646	73.9196	100	68.611	64.1218	84.7127	49.2373	33.9799	42.2017	55.3498	63.2772	43.927	15.6511	13.8681	20.9289	13.2806	10.6968	24.4085	9.81332	15.2116	15.0528
Glutamic acid	4.67479	7.02239	12.2521	23.3805	18.2804	32.123	41.644	43.3685	83.4715	100	70.4788	81.7608	7.03854	9.79233	9.5306	11.4477	17.1903	17.4988	28.1952	75.7649	60.3901	78.2867	57.8186	51.2642	45.4514	54.8847	48.9356	66.6117	49.809	49.9291	52.3151	48.797	48.8866	38.3686	40.1874	29.3476	23.4214	41.634	44.2559	22.6524	35.3403	45.3938	58.2055	44.1376	74.1366	57.5255	69.6923	94.8167	77.9523
Glutamine	11.3235	9.21697	9.21739	21.0985	24.4336	28.6889	38.0368	26.253	41.6998	66.0795	60.633	53.2701	6.43119	7.0763	4.19898	10.3623	11.8195	12.7595	76.2254	76.1251	67.3734	72.1383	96.9731	100	57.3487	78.0646	81.475	85.7152	60.0123	75.8935	75.4446	66.5372	72.7262	68.0134	59.5646	75.5645	71.2879	41.9989	36.5251	41.1266	98.9399	49.417	42.4272	97.4513	64.9853	27.0171	97.6962	93.4611	78.1202
Glutaric acid, 2-oxo-	NA	NA	1.79332	2.86952	1.91417	2.87698	4.40146	2.37914	7.47328	9.16983	4.89132	9.67538	1.56152	1.50078	2.52797	2.28114	3.73656	2.79467	12.2852	15.2459	13.139	10.7028	22.2129	21.4414	7.93623	11.4465	41.3284	15.3672	18.8096	34.1056	9.64287	10.2917	29.0365	13.2714	6.76499	25.6243	10.5014	13.4935	100	9.14975	18.315	39.6259	11.9926	26.6947	21.1437	37.9188	23.9762	53.1594	8.80639
Glyceric acid	3.23242	4.08135	4.32896	7.2396	7.15815	10.2604	7.78107	3.1237	11.6019	15.059	9.07202	24.4088	2.55058	2.56414	3.17492	3.2877	5.46277	3.25915	15.1948	28.8312	30.6743	38.1137	42.5679	39.2618	22.2908	78.3166	60.8156	23.4244	19.298	35.9647	23.1607	33.6546	41.3097	45.5437	47.6601	74.1471	48.5065	41.3061	100	43.7387	73.4601	80.0983	62.5741	79.833	61.0511	79.5873	62.4251	98.3599	43.8894
Glycerol-3-phosphate	9.99375	11.3728	6.07084	14.6966	9.60681	15.3601	13.1967	10.7132	18.7074	24.0807	25.1477	22.7477	2.18552	2.64787	5.82952	3.6805	5.78522	2.8158	11.7984	14.2113	13.0231	22.2308	30.7613	27.645	30.512	57.5253	45.6351	62.054	56.9908	58.6489	44.8791	42.3121	38.1377	28.7311	30.441	28.9083	14.7587	23.4672	20.6775	20.5317	13.8553	18.9233	23.0436	16.6365	28.7601	27.8426	28.4746	52.6817	31.6883
Glycine	11.5642	14.0233	19.5549	18.776	39.7487	30.5285	26.2546	16.115	40.2462	26.0355	19.4277	21.6112	7.88778	16.5606	18.549	20.4073	49.3306	31.2847	42.519	77.6047	100	84.1656	85.3462	81.4907	61.6621	69.146	78.6147	20.1453	31.5788	36.958	12.8449	10.0774	14.5161	18.6838	12.1382	100	16.2563	9.6427	13.81	13.858	14.1624	8.51224	14.7872	19.9055	11.7973	13.2722	20.5247	13.6279	15.4174
Glycolic acid	32.0949	39.3188	37.5589	56.0469	47.2329	69.6406	24.0107	19.9968	33.2783	47.7275	36.9103	48.0041	22.6965	17.3699	20.016	28.3119	35.4666	21.8201	46.8908	62.14	62.8816	72.2304	78.5112	66.9985	26.9809	52.0958	23.5076	22.2592	31.7853	31.0803	15.6948	31.6604	36.5139	32.9788	41.8969	98.2117	34.4093	34.6172	100	29.0366	49.8895	28.449	30.2917	37.4303	25.3229	11.3784	42.2941	46.6416	25.5551
Inositol, myo-	4.52679	5.29662	4.52798	4.30921	4.4878	3.79418	3.07474	2.37341	3.11642	4.33138	3.04742	3.83468	4.72844	3.90498	3.81328	4.20564	4.294	4.53806	24.3668	26.5224	20.2385	14.1042	13.7149	16.7995	45.2539	55.7537	47.4305	79.5208	60.9147	65.2807	96.3579	86.5604	62.6407	NA	84.7674	100	NA	NA	74.1922	48.0342	51.3562	35.6075	35.827	45.2651	24.6806	NA	40.0503	25.7883	27.2566
Isoleucine	1.10273	1.18644	0.987399	1.87288	1.40128	2.46314	3.15364	0.752235	9.10612	15.4827	1.51204	15.783	0.771104	0.692552	NA	NA	0.73092	0.875835	12.9499	15.1978	12.6647	9.8914	11.4081	10.8216	15.8586	15.1236	25.8148	68.4804	24.2242	19.2663	21.0143	23.4056	18.4489	26.5075	22.964	46.1716	21.6853	7.93702	14.7874	17.5017	21.2175	9.78718	23.9256	37.3708	34.107	20.409	34.5355	24.9733	47.1966
Lactic acid	9.80279	8.73714	9.88211	9.58696	10.9947	9.28137	10.1723	10.068	14.1019	10.9379	11.8115	7.20432	11.8204	14.6063	14.3243	13.1469	13.9683	15.8942	11.0744	10.4521	12.0988	10.747	11.9627	13.1792	1.3555	4.32254	9.09407	1.52057	-0.317473	5.83361	2.2723	-0.744181	6.17071	6.80842	5.07209	21.3875	7.02644	6.0605	15.1872	8.15211	6.8958	4.21022	26.5128	12.7155	20.2639	5.52215	59.9831	2.97826	24.791
Lysine	35.845	38.7567	30.2343	47.2183	39.992	54.4093	26.7475	48.9274	47.147	100	74.2594	93.312	5.39372	4.62841	10.1165	7.17494	7.45153	3.40336	11.4071	27.5045	26.2402	30.4873	11.4705	10.0901	12.9797	21.7914	28.1136	26.8464	21.8883	30.7461	24.3835	23.0592	26.2517	27.9363	35.8717	52.0953	18.5236	5.98353	19.3617	19.168	20.1136	9.74056	23.1149	27.4215	19.1212	11.6634	38.7058	25.7751	56.7333
Malic acid	0.945692	1.0439	1.09724	1.60972	1.47903	1.8743	0.816627	1.06353	NA	1.40117	0.951754	NA	1.60013	1.5882	2.57071	1.64505	3.32024	2.48999	10.6518	13.8577	12.0305	11.8982	9.13123	9.29028	87.8996	80.8545	87.1388	76.119	72.0547	87.4047	90.6331	72.4056	60.2238	NA	86.6349	86.1463	NA	NA	76.094	81.4892	74.3679	92.2802	100	82.9657	72.5581	NA	62.0097	75.1252	88.3355
Malonic acid	NA	7.63898	6.17434	12.9701	15.5728	11.6601	19.4489	12.0865	28.9598	26.1244	22.2001	25.7246	NA	3.65633	3.25888	NA	3.6807	3.97341	75.5021	93.4182	100	69.8248	60.0982	60.6426	33.5791	60.7506	61.5464	44.2626	29.0338	35.283	40.3991	54.0971	23.1782	100	63.3083	58.9281	46.2718	35.4149	26.1073	29.6442	15.1083	4.63695	18.159	10.5627	4.38958	25.2861	7.34377	6.53266	11.3028
Maltose	36.4077	39.0119	36.3731	56.7118	40.7897	72.747	35.3325	29.2813	58.5568	100	74.3505	86.1647	12.9175	10.7576	12.4019	15.2288	17.7262	19.173	25.4062	33.0777	43.0885	42.832	59.9462	62.9749	41.2856	30.3284	36.0852	75.8814	16.046	21.0552	61.4946	32.6001	32.8015	72.5916	47.3691	69.6601	73.0793	45.8401	73.4965	70.678	62.8073	60.9036	70.5666	75.2847	93.4653	70.7328	73.6778	100	68.6909
Methionine	NA	NA	1.62879	NA	2.67678	3.84594	44.4892	22.5608	58.9339	100	70.5745	88.7277	NA	1.47081	1.16517	1.18114	2.17472	3.11383	24.0596	26.7259	23.3741	30.9347	42.2758	41.753	4.06031	6.89457	16.8407	8.78283	4.66094	4.68849	4.12935	5.19812	3.6233	9.89984	10.773	11.1829	6.73537	7.2187	8.01668	7.62865	8.10396	2.12409	4.21457	9.46464	-0.0540102	4.08165	7.41185	2.03452	1.85205
Phosphoric acid	24.7257	25.1701	23.4666	36.9159	35.1157	45.9636	50.1636	52.855	70.2137	87.2929	72.5098	58.2276	31.3523	40.409	26.3625	32.3079	57.0277	24.136	74.2604	64.9181	100	79.267	95.2129	97.9531	12.6021	24.463	49.0763	20.5128	18.1218	66.6405	31.9206	44.7591	78.509	NA	47.6366	99.9033	NA	NA	75.9157	20.596	50.1026	82.5024	39.2336	48.541	78.1497	NA	54.8866	76.567	42.8156
Phosphoric acid monomethyl ester	7.79684	8.67722	11.0928	21.3633	10.1748	31.1718	53.995	32.1434	66.6411	100	68.4133	66.9305	12.3564	15.9565	6.71434	9.82948	7.38053	9.13597	44.4241	46.7528	54.5686	48.2538	56.0361	57.7069	26.8335	91.5712	NA	23.8604	36.5113	91.1646	30.1588	41.2129	56.2624	25.4526	36.4813	59.1021	21.1129	36.9962	100	13.4429	16.897	14.4493	8.45719	12.0985	12.3147	NA	15.7688	19.1776	8.23969
Putrescine	NA	NA	NA	11.635	16.6854	27.2619	19.008	11.2511	34.3645	85.0104	49.7681	55.0061	NA	NA	NA	NA	5.39085	3.19071	53.0859	75.9856	77.3324	87.0603	100	95.9931	56.7633	61.9935	56.3467	99.0222	50.6737	53.9017	87.641	83.0746	66.7573	57.8634	66.9395	100	32.1985	60.5516	53.9438	33.2657	62.834	27.2342	30.0636	54.7589	29.0387	23.6821	34.883	26.5571	24.1963
Pyridine, 2-hydroxy-	26.7469	21.0724	19.234	37.7202	20.5921	35.635	27.958	18.4778	25.2095	34.4077	22.9188	33.7866	12.7593	20.0716	10.8394	13.8103	9.0513	12.2616	16.3946	19.2519	13.5817	19.2426	20.4383	24.5504	15.6243	17.1791	28.8238	20.1449	25.1829	48.5716	21.2008	31.753	45.3658	48.6069	28.3673	77.6955	27.4641	31.0382	100	39.4469	49.4364	54.8684	63.4376	35.6353	44.4646	42.0766	27.3859	64.4274	30.8679
Pyrophosphate	NA	NA	NA	NA	NA	NA	50.2	NA	42.242	NA	NA	NA	NA	NA	NA	NA	NA	NA	72.6074	89.5681	69.4307	73.7073	100	63.2129	NA	NA	NA	NA	NA	NA	NA	NA	19.853	NA	NA	55.6145	NA	NA	NA	24.8333	29.9286	NA	NA	38.3727	72.4441	NA	43.0672	NA	32.2202
Pyruvic acid	22.2972	30.7505	40.3493	56.5929	53.7656	100	30.9554	34.5782	59.083	95.4406	93.6049	96.7421	21.0186	30.7407	32.8863	36.9271	45.9056	46.714	23.0129	42.1692	45.4598	47.3293	66.293	59.4458	13.8322	27.5567	11.9452	9.65751	20.5665	9.18261	NA	21.5487	13.9875	NA	26.7676	15.3754	NA	NA	20.8958	7.87508	33.7535	34.6592	23.0719	44.8655	31.9988	NA	35.3522	72.5763	45.0824
Raffinose	NA	NA	NA	NA	NA	NA	NA	NA	NA	NA	NA	NA	5.29626	NA	NA	7.85607	8.15244	6.45135	13.5257	17.5406	19.3682	24.8589	23.5116	26.8241	12.2805	2.81206	5.51616	70.3426	4.87463	7.18025	85.0725	10.4416	9.8465	100	4.21211	7.84525	9.23511	12.025	9.93002	7.56811	2.31856	NA	3.58067	0.747318	NA	3.54206	1.20897	1.29871	1.20191
Serine	9.3328	10.9435	9.97103	15.4284	14.5783	22.3946	55.2593	34.2515	61.4626	100	67.7026	64.5634	5.67676	9.00261	7.42146	7.43767	9.38818	10.306	28.2685	46.0318	41.6666	50.4459	51.9943	46.8438	74.3748	84.1979	60.946	100	55.0624	44.9338	58.7173	41.9619	33.0805	82.0483	67.0547	75.609	83.4127	57.7888	64.1291	65.1278	43.5426	29.6282	46.2335	44.5224	44.1693	32.7612	31.4849	34.3186	44.5045
Sinapic acid, trans-	29.1605	50.4005	54.6448	100	50.829	92.3694	25.2196	13.8181	27.2501	39.4102	28.057	30.0088	14.7074	21.9173	17.9582	24.7259	27.4459	31.1554	17.4584	18.7818	16.5006	18.2577	18.4958	16.7389	25.1571	28.4746	34.0175	37.9031	19.7178	33.7199	27.3225	32.2762	36.0232	46.0048	37.0765	48.4632	32.1754	30.2327	40.5282	23.9815	15.7362	10.0477	14.2824	17.6311	13.5608	11.694	23.8627	22.2009	14.6626
Succinic acid	1.96291	3.89982	6.55733	10.2798	9.27471	12.0669	14.9545	10.6521	19.2339	32.2811	21.1595	20.587	3.37654	2.75108	2.358	4.75543	3.61273	5.37168	32.9135	40.5731	29.1229	27.731	38.0553	33.6055	77.5049	82.2008	96.7161	57.8394	67.701	73.3099	48.5191	60.9615	51.5898	86.3307	73.4757	90.0153	84.199	74.3779	100	79.9033	64.1566	59.3295	58.2287	55.51	40.3933	47.1586	39.246	48.5983	32.5473
Sucrose	1.26655	2.17436	2.61455	1.26543	1.49225	0.863871	4.489	4.03708	5.57878	5.28735	3.22662	7.45795	44.056	29.8152	32.3602	45.6214	44.8647	40.4901	81.5427	97.0884	91.4866	67.6016	84.3502	100	68.4854	71.4472	97.4528	88.1382	62.3646	67.7477	68.1383	67.3038	63.082	79.1903	70.4439	75.4696	76.7194	67.8854	78.5691	76.526	76.4074	24.3496	50.9016	42.9548	67.2476	67.4028	36.4187	39.1754	60.1863
Threonic acid	20.555	23.8612	22.2762	43.1741	32.8679	59.9659	9.37553	6.1425	12.8467	16.5866	12.7497	17.2541	15.7002	16.4773	14.7908	17.0009	22.6976	16.7463	NA	NA	NA	NA	NA	NA	68.7165	72.405	100	87.2498	63.4856	69.0819	45.3557	68.1561	64.6386	42.4164	61.4453	35.0086	36.3493	54.3816	37.4647	33.0488	43.3022	32.9327	40.2407	44.2981	40.1953	51.7474	38.3552	65.8498	34.4659
Threonine	2.24015	3.10945	3.39936	6.1734	4.81825	8.42374	5.67983	2.70948	67.0855	72.2143	41.2504	100	1.56195	2.55846	2.3753	3.11309	4.8539	8.84048	11.2382	22.6894	31.0124	24.1225	90.0647	80.7298	80.2584	100	68.3501	66.263	42.7783	43.5602	43.7083	44.2278	29.0401	77.9342	63.7688	79.1678	68.9542	53.605	45.509	59.7361	43.8123	33.4463	49.6528	39.0441	32.6744	39.3681	37.3699	30.5737	44.2727
Uracil	3.91406	17.3278	18.3786	43.4354	48.3115	33.9067	5.88764	19.5832	47.4446	100	81.2663	52.6589	1.86563	8.41307	9.80979	20.2008	22.6319	19.3396	24.6054	34.706	57.208	46.515	83.1537	61.4655	14.1501	34.3784	16.2473	59.3003	23.5166	14.1407	55.6949	60.8101	27.3512	91.1592	79.8181	100	68.6561	48.7583	51.5091	56.5177	65.5185	27.7511	49.1107	68.9028	28.6792	49.2469	42.8666	31.316	31.3752
Uric acid	NA	NA	NA	NA	NA	NA	NA	NA	NA	NA	24.5894	21.4424	NA	NA	NA	NA	NA	NA	41.6759	45.5572	79.3134	55.0115	99.7225	100	40.0875	23.2786	62.7592	40.2289	28.2748	100	19.3473	13.9501	32.2807	16.5681	10.87	45.0053	13.9172	11.1432	39.3513	14.5962	10.1527	12.7488	8.25775	12.3758	14.9919	7.78188	6.23645	9.39902	8.63674
Valine	2.01272	1.41306	1.37279	2.21939	2.07866	2.65103	9.97147	3.73901	12.1655	18.7437	15.3451	18.7038	0.801747	0.891844	0.533895	0.758929	1.05824	1.04231	56.8537	60.4419	82.2534	61.9793	100	77.8799	38.0028	30.4525	37.3468	82.5668	40.8301	23.9001	41.1242	37.5113	22.4887	44.5401	28.1526	49.8661	37.9144	15.7531	22.0357	28.2324	44.4607	12.7806	35.4976	54.9027	41.5172	33.7675	57.112	35.2844	65.7622
[truncated: 75 more columns]
