# Supplementary material for: Polycomb repressive complex 2 facilitates the transition from heterotrophy to photoautotrophy during seedling emergence
Source: Plant Cell. 2025 Jun 14;37(7):koaf148. doi: 10.1093/plcell/koaf148 (PMC12236341; doi:10.1093/plcell/koaf148)
Supplement: koaf148_Supplementary_Data [file koaf148_supplementary_data.zip › Supplementary_Data_Set_2.xlsx]

## Sheet: Index
Supplementary Data Set 2: Analysis of DEGs in WT shoot and associated GO
DESeq and EdgeR data were filtered using a p-value of < 0.05 and absolute log2FC of 0.6, the intersection of DEGs was taken as the final DEG list.
The association of differentially expressed genes in the seedling shoot in particular growth conditions with Gene Ontogeny terms performed using DAVID 2021. GO display cutoff: fold enrichment > 1.5; p(Bonferroni) < 0.05 are in bold.
To go through the list click on the particular comparison buttons below to view the list of differentially expressed genes and GO terms associated with the differentially expressed genes in particular samples.
	List of differentially expressed genes
	Comparsion (sample vs control)	Number of genes
	S-D3 vs S-P3 Up	128
	S-D3 vs S-P3 Down	26
	S-P3 vs S-P Up	683
	S-P3 vs S-P Down	972
	S-H vs S-P Up	2409
	S-H vs S-P Down	2878
	Associated GO terms
	S-D3 vs S-P3 Up GO
	S-D3 vs S-P3 Down GO
	S-P3 vs S-P Up GO
	S-P3 vs S-P Down GO
	S-H vs S-P Up GO
	S-H vs S-P Down GO

## Sheet: S-D3 vs S-P3 Up 
		DESeq values are shown
ID	P-value	FDR	Log2 Fold Change	Log RPKM S-P3	Log RPKM S-D3
AT2G04050	0.000504	0.0459081	1.76761	0.704923	2.26439
AT3G57520	0.000469	0.0435541	1.65563	5.73604	7.41092
AT4G36040	0.000455	0.0424116	1.46589	5.64798	6.8776
AT3G61198	0.000404	0.0383309	1.71862	1.31823	3.01721
AT2G31945	0.000381	0.0368108	1.76469	1.28757	3.09994
AT4G08935	0.000338	0.0341699	1.56707	3.53433	5.06202
AT1G71030	0.000333	0.0337884	2.02388	2.95009	4.74218
AT1G66280	0.000309	0.0317223	1.67489	-0.329642	1.25787
AT5G49450	0.000224	0.0242947	1.11555	4.59827	5.54194
AT3G49790	0.000213	0.0240023	1.28397	2.95867	4.10651
AT4G21990	0.000178	0.0212126	1.17133	4.57054	5.5761
AT1G17170	0.000146	0.0187114	1.72535	1.62163	3.27045
AT5G07440	0.000131	0.0172607	1.29226	6.25522	7.5235
AT3G13450	0.00013	0.0172274	1.19197	5.08478	6.24856
AT4G37610	0.000114	0.0154752	1.18782	4.99327	6.15377
AT4G05070	0.000109	0.0149296	1.47565	5.45505	6.77322
AT1G66270	9.99e-05	0.0138891	1.78511	-0.0143173	1.75403
AT1G06570	9.85e-05	0.0137833	1.86517	4.43125	6.3278
AT5G65205	9.73e-05	0.0136893	1.18798	3.17217	4.19768
AT5G16970	7.03e-05	0.0102677	1.27168	6.56845	7.73343
AT1G23710	6.71e-05	0.00992218	1.05873	5.26927	6.27528
AT1G02850	6.56e-05	0.00976763	1.97199	2.42323	4.38688
AT1G15380	6.56e-05	0.00976763	1.79304	0.807086	2.52995
AT4G34131	6.44e-05	0.00976763	1.36629	3.50205	4.71883
AT1G80440	4.79e-05	0.00766664	1.33509	4.81758	6.11712
AT1G72900	4.33e-05	0.00704196	1.30231	3.85107	5.03254
AT2G25900	4.28e-05	0.00704196	1.64605	3.76961	5.16504
AT3G26690	3.97e-05	0.00676197	1.12293	3.6757	4.7233
AT1G04157	3.66e-05	0.00634365	1.93972	2.49986	4.41085
AT3G51330	3.13e-05	0.0055843	1.40134	1.16718	2.48877
AT4G28040	3.09e-05	0.0055843	1.23289	2.34528	3.4542
AT3G02550	3.07e-05	0.0055843	1.87038	1.73516	3.54806
AT4G34135	2.5e-05	0.0047584	1.77474	4.09542	5.68517
AT4G38470	2.26e-05	0.00436687	1.04483	4.9824	5.93801
AT1G11260	2.16e-05	0.00421603	1.35636	6.33047	7.67635
AT3G43850	2.12e-05	0.00417349	1.29015	2.19598	3.38894
AT5G16110	1.93e-05	0.00382203	1.07011	5.49892	6.47216
AT5G41080	1.92e-05	0.00382203	1.4186	5.34153	6.62539
AT5G22920	1.53e-05	0.00311081	1.34442	5.72874	7.01
AT4G24040	1.26e-05	0.0026135	1.33916	0.807725	2.07768
AT2G18193	1.18e-05	0.0024765	1.51408	1.54284	2.92844
AT1G25400	1.12e-05	0.00235739	1.01927	4.5393	5.4801
AT5G15120	9.04e-06	0.00198069	1.67608	1.05442	2.69211
AT5G21940	8.74e-06	0.00193171	1.61096	4.85693	6.49642
AT1G79360	8.71e-06	0.00193171	1.3624	0.652688	1.93827
AT4G33150	8.32e-06	0.00187551	1.03832	2.79019	3.72429
AT2G15480	5.81e-06	0.00136189	1.59723	2.74147	4.24042
AT3G14990	5.01e-06	0.00118595	1.74144	6.40613	7.91913
AT1G75750	3.24e-06	0.000777	1.27745	7.81313	9.01431
AT5G61440	2.77e-06	0.000677	1.26741	2.55624	3.76052
AT2G30600	2.37e-06	0.000585	1.15964	5.95996	6.98575
AT2G17880	2.26e-06	0.000564	1.07783	3.71281	4.68804
AT3G15450	1.93e-06	0.000499	2.03488	7.37494	9.49779
AT3G30775	1.73e-06	0.00045	1.55482	6.39811	7.91016
AT3G06780	1.61e-06	0.000426	1.13159	4.05225	5.06263
AT5G51070	1.57e-06	0.000424	0.976339	4.74266	5.61177
AT1G15330	1.39e-06	0.000384	2.35091	-0.875904	1.51741
AT4G27450	1.37e-06	0.000384	1.2916	3.03532	4.21148
AT1G80160	1.33e-06	0.000375	3.32621	-2.47864	0.698445
AT5G21170	1.09e-06	0.000313	1.30968	4.37691	5.6147
AT5G56870	9.7e-07	0.000289	1.39957	3.74912	5.02613
AT3G61060	9.48e-07	0.000286	1.3614	3.80917	5.13028
AT5G48180	7.69e-07	0.000238	0.973619	5.5825	6.46223
AT4G24050	7.44e-07	0.000233	1.30857	1.68772	2.85768
AT2G40420	6.88e-07	0.000222	1.02379	2.70327	3.62152
AT4G34030	6.75e-07	0.000221	1.22874	4.80186	5.93173
AT4G01870	6.6e-07	0.000219	2.30157	4.29876	6.44379
AT1G78380	6.59e-07	0.000219	1.04673	8.56821	9.49927
AT5G63195	6.21e-07	0.000212	1.06014	5.21852	6.19793
AT5G63190	6.21e-07	0.000212	1.05153	5.08338	6.04648
AT2G26980	5.72e-07	0.000201	1.12147	4.50999	5.51194
AT1G13990	4.06e-07	0.000145	1.8451	1.99681	3.69502
AT5G20250	3.23e-07	0.000119	1.53213	7.34634	8.80942
AT1G10070	3.21e-07	0.000119	2.63989	3.41866	5.98214
AT1G58180	2.94e-07	0.000112	1.02812	4.22026	5.1502
AT5G26740	2.74e-07	0.000106	1.00596	3.57504	4.47032
AT4G36850	2.35e-07	9.41e-05	1.75222	5.30021	6.88951
AT2G05540	1.39e-07	5.65e-05	1.2163	7.45762	8.58993
AT1G76520	9.73e-08	4.04e-05	1.02986	3.97581	4.90832
AT1G80920	8.16e-08	3.44e-05	1.56783	6.53012	8.02367
AT3G01895	7.92e-08	3.4e-05	1.3241	4.11818	5.32346
AT5G16370	7.12e-08	3.12e-05	1.22367	4.52749	5.6502
AT3G47340	5.51e-08	2.46e-05	2.25532	5.59576	7.90202
AT2G39570	3.09e-08	1.41e-05	1.69362	5.9454	7.60195
AT3G06850	3.04e-08	1.41e-05	1.37247	4.00091	5.30028
AT4G25580	2.76e-08	1.31e-05	3.06838	1.07511	4.24195
AT5G61820	2.54e-08	1.23e-05	1.4617	5.10458	6.46549
AT1G12780	1.95e-08	9.98e-06	1.02663	4.58176	5.5092
AT1G55920	1.73e-08	9.32e-06	1.45374	4.68153	6.04429
AT4G15530	1.62e-08	8.93e-06	1.64136	3.34436	4.9354
AT2G18700	1.58e-08	8.93e-06	1.39606	4.46822	5.73118
AT1G05560	1.36e-08	7.88e-06	1.63765	4.61343	6.10512
AT1G05562	1.36e-08	7.88e-06	1.63765	4.61343	6.10512
AT2G20670	1.17e-08	7.15e-06	1.89374	4.88339	6.57851
AT3G60140	6.73e-09	4.22e-06	2.64544	-1.34987	1.19937
AT4G34139	5.82e-09	3.83e-06	1.43411	5.79828	7.15929
AT4G20070	4.13e-09	2.91e-06	0.971442	3.86181	4.73515
AT5G03615	2.7e-09	1.96e-06	3.51737	-0.571443	3.17306
AT4G30270	2.7e-09	1.96e-06	1.19147	6.54335	7.6268
AT1G72680	1.93e-09	1.49e-06	1.11094	3.0172	4.03297
AT1G18270	1.86e-09	1.49e-06	1.21389	3.37546	4.49981
AT4G24230	1.3e-09	1.08e-06	1.75104	4.41193	6.06977
AT1G03090	1.02e-09	8.79e-07	1.96328	4.50707	6.41505
AT5G55700	8.82e-10	7.87e-07	1.42289	3.34997	4.65233
AT1G18330	8.45e-10	7.84e-07	2.62212	0.912562	3.3146
AT4G15760	6.35e-10	6.14e-07	1.65873	5.62102	7.19981
AT2G29490	5.41e-10	5.46e-07	2.16984	3.01864	5.16261
AT3G45730	4.78e-10	5.05e-07	1.47721	3.50027	4.91077
AT4G34138	2.23e-10	2.59e-07	1.51881	5.18277	6.6212
AT4G26260	9.08e-11	1.11e-07	4.08848	-3.01274	1.44476
AT2G36950	2.77e-11	3.58e-08	1.24897	4.69379	5.84948
AT5G24800	1.59e-11	2.17e-08	1.21209	3.39851	4.50725
AT5G63160	1.34e-11	1.94e-08	2.40092	4.40421	6.81597
AT5G16980	6.64e-12	1.03e-08	1.87421	3.45992	5.19835
AT3G28740	1.54e-12	2.56e-09	2.58903	4.3026	6.86809
AT3G45300	1.1e-12	1.97e-09	1.30833	4.2575	5.46025
AT5G56750	1.07e-12	1.97e-09	1.13725	3.66661	4.70702
AT5G54080	5.71e-13	1.21e-09	1.46985	3.18425	4.55774
AT1G54100	8.92e-15	2.07e-11	1.43542	4.61736	5.95512
AT1G19530	3.35e-16	8.63e-13	2.48056	1.40686	3.77211
AT4G37220	1.02e-16	2.96e-13	2.5207	1.94866	4.31926
AT1G54740	5.8e-18	1.92e-14	2.00946	4.21923	6.13091
AT1G08630	1.09e-18	4.24e-15	3.19342	2.25353	5.36133
AT2G36800	2.88e-19	1.34e-15	1.68778	3.46318	5.06202
AT3G48390	1.93e-20	1.12e-16	3.00711	0.104003	3.11909
AT4G08555	5.21e-21	4.03e-17	2.70714	3.20616	5.82743
AT1G21400	7.97e-22	9.26e-18	2.19353	2.94523	5.05459
AT5G14470	6.88e-23	1.6e-18	3.11801	0.238407	3.31368

## Sheet: S-D3 vs S-P3 Down 
		DESeq values are shown
ID	P-value	FDR	Log2 Fold Change	Log RPKM S-P3	Log RPKM S-D3
AT4G02330	5.94e-09	3.83e-06	-0.923796	5.81363	4.78234
AT1G17380	2.49e-07	9.79e-05	-1.03448	3.48948	2.36613
AT4G14365	7.36e-07	0.000233	-1.04642	3.59862	2.46467
AT4G39950	1.9e-05	0.00382203	-1.05263	5.23351	4.07568
AT2G27402	4.05e-07	0.000145	-1.0773	4.7019	3.51751
AT3G54580	0.000329	0.0335399	-1.11393	3.91089	2.66663
AT2G42760	1.52e-06	0.000415	-1.12702	3.56077	2.32823
AT5G14700	3.14e-06	0.00076	-1.18182	2.83846	1.555
AT1G19180	0.000152	0.0189509	-1.1996	6.72611	5.42658
AT3G20470	4.87e-05	0.0077466	-1.31579	4.40269	3.04313
AT3G51450	0.000401	0.0381338	-1.4304	4.1125	2.6932
AT2G46650	5.15e-05	0.00813291	-1.69572	3.55394	1.74433
AT3G14210	5.93e-09	3.83e-06	-1.74456	4.78001	2.92148
AT5G52320	0.000153	0.0189509	-1.87268	1.87204	-0.170742
AT1G80120	0.000216	0.0240363	-1.95756	2.66743	0.364048
AT1G54040	2.06e-06	0.000527	-2.40436	1.3298	-1.25594
AT5G14200	0.000156	0.019245	-2.41862	1.3138	-1.05945
AT3G45140	2.36e-05	0.00452873	-2.73529	3.15663	0.618267
AT1G65890	0.000227	0.0245512	-3.00056	0.0472962	-2.95836
AT5G42530	8.61e-05	0.0123453	-3.36397	2.35296	-1.32102
AT3G58990	6.53e-05	0.00976763	-3.46861	1.32677	-2.36656
AT5G23020	1.08e-06	0.000313	-4.40749	1.04919	-3.05866
AT2G47880	0.000369	0.0363455	-4.51791	1.9307	-1.86622
AT1G58460	0.000387	0.0371137	-5.51484	-0.196835	-3.22098
AT2G47885	0.000385	0.0370884	-5.55058	2.45667	-1.05896
AT4G13770	0.0003	0.0309284	-5.65864	-1.01343	-4.08341

## Sheet: S-P3 vs S-P Up 
		DESeq values are shown
ID	P-value	FDR	Log2 Fold Change	Log RPKM S-P3	Log RPKM S-P
AT5G44440	9.5e-23	5.02e-20	12.7789	5.19021	-5.05439
AT1G12064	2.08e-06	8.37e-05	7.1248	1.22737	-3.19891
AT5G17810	2.28e-06	9.08e-05	7.05126	0.0518939	-4.34014
AT2G04500	3.61e-07	1.81e-05	6.71857	0.360008	-4.88497
AT2G09420	1.49e-07	8.26e-06	6.55764	3.1998	-2.4809
AT3G21720	0	0	6.42623	7.86075	1.48014
AT2G34020	6.29e-08	3.93e-06	6.409	0.636287	-4.78751
AT1G75830	1.35e-05	0.000422	6.05312	1.8066	-2.68911
AT5G22355	2.19e-12	3.24e-10	6.01517	1.4042	-4.49118
AT2G17890	7.27e-05	0.00173686	5.83866	-1.60351	-5.10097
AT3G59130	5.51e-05	0.00137379	5.83792	-0.797428	-4.34451
AT1G60090	6.46e-05	0.00157198	5.79745	-1.26386	-4.77581
AT1G53940	2.45e-05	0.000707	5.7547	-0.237051	-4.54446
AT5G36260	0.000167	0.00345193	5.68543	-1.53547	-4.87804
AT5G43590	0.000604	0.00962395	5.55081	-1.68618	-4.72645
AT4G27670	0.00474069	0.0478973	5.54674	-1.84465	-3.91596
AT2G43140	3.17e-14	6.23e-12	5.40554	1.98855	-3.32967
AT2G24800	0.000517	0.00847518	5.37174	-0.755842	-4.31226
AT2G37740	0.00109892	0.0156772	5.3486	-1.50544	-4.39381
AT3G17580	0.000252	0.00480903	5.1492	0.234407	-3.49599
AT5G06200	0.000544	0.00884456	5.1243	-0.365848	-3.91292
AT5G23220	1.88e-08	1.3e-06	5.10273	2.11545	-2.93744
AT2G05580	0.00305697	0.0345287	5.07516	-1.57374	-4.14233
AT5G15290	2.58e-06	0.000101	5.01264	1.51236	-3.14777
AT3G05920	0.000379	0.00662569	4.98334	-0.210423	-3.81602
AT1G63140	0.00240438	0.0288259	4.97978	-1.87006	-4.54381
AT1G65340	0.00461443	0.0470131	4.94229	-2.07587	-4.53715
AT5G24140	8.69e-06	0.000291	4.91983	0.0108415	-4.42135
AT1G43020	0.0024215	0.0289534	4.90819	-1.84522	-4.89147
AT4G34770	0.00411199	0.0432258	4.83529	-0.972685	-3.49061
AT5G14400	0.00429893	0.0447171	4.79745	-2.18577	-4.69772
AT3G50330	6.16e-05	0.00150651	4.78803	-0.127528	-4.34829
AT3G13400	2.03e-10	2.11e-08	4.73652	0.787788	-4.02599
AT1G76220	0.00122078	0.017068	4.7257	-0.661628	-3.95353
AT3G46500	0.00129384	0.0178794	4.72027	-1.49653	-4.78843
AT5G03860	0	0	4.71224	5.46195	0.722777
AT4G18610	0.00364916	0.0395683	4.68017	-2.3186	-5.23939
AT1G03106	0.000167	0.00344591	4.62904	0.339425	-3.45819
AT2G42430	0.00272236	0.0316656	4.53577	-1.13314	-4.19687
AT5G38970	0.000352	0.00627857	4.44651	-1.03781	-4.87287
AT3G49845	0.00422409	0.0441315	4.43191	-1.06534	-3.96727
AT1G44970	4.52e-05	0.00117477	4.42988	0.127025	-3.88925
AT4G36880	2.68e-28	2.13e-25	4.39102	3.8738	-0.48846
AT5G35940	4.38e-18	1.41e-15	4.39031	3.39896	-0.954528
AT3G05150	6.7e-25	4.09e-22	4.30775	2.53131	-1.78947
AT1G75430	0.000174	0.0035619	4.20069	-0.0135994	-3.73131
AT3G54580	2.8e-45	8.3e-42	4.15729	3.91089	-0.230216
AT1G29025	0.000368	0.00650858	4.11411	-0.990779	-4.64222
AT2G02630	0.000222	0.00431028	4.08318	-0.829957	-4.54586
AT5G57620	7.3e-05	0.00173853	4.05643	0.0208601	-3.64049
AT1G77870	0.000114	0.00250782	4.0337	-0.013915	-3.77266
AT1G18290	0.000308	0.0056874	3.94008	0.344527	-3.37392
AT3G59220	0.00143382	0.0193424	3.89726	2.92264	0.0478101
AT4G12440	0.000234	0.00451748	3.88865	-0.182964	-3.8082
AT3G01260	0.00169135	0.0219581	3.83608	-0.546511	-3.98804
AT4G23680	1e-22	5.18e-20	3.80083	8.18848	4.41994
AT4G18940	0.000142	0.00300309	3.7686	0.339983	-3.14207
AT1G12080	1.27e-16	3.4e-14	3.7411	6.41177	2.7776
AT1G27020	3.72e-09	3.04e-07	3.72488	5.97541	2.4583
AT3G21330	1.93e-06	7.82e-05	3.71331	2.72352	-1.50022
AT3G59340	2.15e-17	6.41e-15	3.7133	3.28441	-0.498556
AT3G54770	0.000512	0.0084095	3.66725	-0.722271	-4.03901
AT1G23060	0.00144825	0.0195149	3.59585	-1.45291	-4.91896
AT4G03965	0.000286	0.00532666	3.58163	0.168557	-3.38554
AT4G21600	5.35e-17	1.46e-14	3.57934	2.85748	-0.716509
AT2G24560	0.00420101	0.0440062	3.55705	-0.112098	-3.06142
AT1G62770	5.61e-13	8.96e-11	3.53729	2.93889	-0.530689
AT1G48660	1.68e-05	0.000508	3.5208	0.260233	-3.12318
AT5G26280	4.1e-44	8.91e-41	3.51055	8.18399	4.6689
AT5G15830	0.00201658	0.0252179	3.49134	-0.267741	-3.15601
AT1G22110	0.00063	0.00995994	3.48025	-1.20587	-4.42244
AT5G26146	0.000501	0.00825443	3.44831	0.610093	-3.99065
AT5G67060	8.43e-16	2.09e-13	3.4349	3.26012	-0.146177
AT3G04300	0.000235	0.00452344	3.41534	2.17848	-0.401963
AT3G09925	0.000248	0.0047451	3.41033	0.790043	-2.58953
AT2G01890	1.99e-20	8.47e-18	3.34287	5.35647	1.89667
AT5G03553	6.61e-05	0.00160181	3.31939	2.36447	-1.06454
AT3G07000	2.01e-05	0.000596	3.29288	-0.164034	-3.75931
AT4G02700	5.12e-30	4.87e-27	3.28816	3.06775	-0.241619
AT5G20710	2.41e-05	0.0007	3.22327	-0.683554	-4.04903
AT3G12833	0.00336037	0.0371718	3.21565	-0.00900214	-3.21533
AT4G23030	2.19e-17	6.45e-15	3.16878	2.29561	-0.904308
AT3G53250	0.000166	0.00343247	3.16691	0.681773	-2.24189
AT3G12203	0.000459	0.00767697	3.15522	0.282007	-3.57362
AT4G12470	1.81e-08	1.26e-06	3.13156	5.14022	2.09976
AT1G23760	9.94e-06	0.000326	3.12505	0.0135103	-3.39001
AT2G21220	5.27e-05	0.00132379	3.09807	1.20955	-1.87902
AT3G13760	0.00270118	0.0314653	3.09409	-1.21268	-4.06991
AT2G45220	1.79e-06	7.29e-05	3.08327	1.7748	-1.2223
AT4G02270	0.00227269	0.0276978	3.07855	0.184882	-2.67903
AT2G46990	0.000577	0.0092767	3.05358	0.469478	-2.62695
AT3G23800	0.000559	0.00903718	3.04293	-0.81885	-3.95277
AT2G42990	6.54e-06	0.000226	3.02974	0.657528	-2.7647
AT1G05420	2.76e-05	0.000779	3.01181	2.5655	-0.213666
AT5G14000	7.94e-11	9.09e-09	3.00504	2.06672	-1.01457
AT1G73120	3.09e-24	1.8e-21	2.98301	7.24248	4.25824
AT1G28660	1.27e-13	2.2e-11	2.96476	5.54744	2.42686
AT5G39970	2.89e-12	4.07e-10	2.94927	1.49463	-1.51262
AT5G60260	6.83e-08	4.2e-06	2.94801	2.56785	-0.358809
AT3G20370	1.15e-30	1.24e-27	2.92583	6.96935	4.0034
AT3G54590	2.09e-11	2.59e-09	2.92288	2.12874	-0.725151
AT1G11740	1.29e-07	7.27e-06	2.91255	1.5621	-1.53224
AT2G09505	0.000271	0.00509	2.88896	1.78861	-1.242
AT5G48070	0.000733	0.0113187	2.88372	0.0496246	-2.55698
AT3G61898	0.000641	0.0101032	2.8714	2.26286	-0.823941
AT1G61590	0.00193956	0.0244473	2.84919	0.399984	-2.2192
AT1G17700	6.79e-06	0.000233	2.80996	1.37156	-1.38965
AT2G01900	0.000583	0.0093498	2.80646	-0.188571	-2.98986
AT2G07213	0.000226	0.00437815	2.8004	0.214967	-2.67179
AT1G04660	3.24e-07	1.63e-05	2.79994	2.12952	-0.880395
AT4G07095	2.88e-05	0.000804	2.79457	2.3749	-0.793773
AT1G71740	0.00398494	0.0422259	2.79062	1.50027	-1.33398
AT5G21280	5.32e-10	5.09e-08	2.77716	2.9415	0.189895
AT5G36100	0.00145884	0.0196132	2.76293	-0.323679	-3.24286
AT5G15150	6.3e-07	2.94e-05	2.75317	1.84979	-1.06399
AT3G08660	0.00039	0.00678918	2.73506	-0.825996	-3.80222
AT1G52100	2.07e-40	4.12e-37	2.72615	7.41863	4.67269
AT4G19030	8.6e-15	1.88e-12	2.71552	3.17556	0.409754
AT1G17345	0.000106	0.00237435	2.71424	1.44537	-1.35392
AT3G55720	0.00422942	0.0441678	2.70685	0.421532	-2.12555
AT2G03590	6.93e-08	4.25e-06	2.70001	1.80487	-0.963306
AT1G33790	4.88e-08	3.1e-06	2.69948	4.16949	1.47165
AT2G29060	1.59e-06	6.6e-05	2.6968	0.59004	-2.17552
AT5G65390	8.04e-08	4.76e-06	2.68358	6.11573	3.17174
AT5G57770	0.00278552	0.0321634	2.67646	0.799829	-1.65645
AT3G59900	0.000611	0.00971021	2.66489	2.59313	0.111039
AT1G53830	1.42e-07	7.96e-06	2.66422	1.35962	-1.38667
AT5G47610	4.18e-20	1.75e-17	2.65965	4.13876	1.45331
AT3G51380	7.36e-08	4.44e-06	2.65635	2.44925	-0.187246
AT4G40090	0.00352469	0.0385498	2.65594	0.402967	-2.72612
AT2G31980	3.01e-06	0.000116	2.65415	3.13206	0.587651
AT3G21351	2.7e-05	0.000764	2.65233	2.6336	0.224354
AT3G05327	0.0042029	0.0440066	2.65206	-0.020083	-2.74783
AT1G08090	0.000544	0.00884456	2.64913	-0.153825	-2.73584
AT3G59250	3.42e-17	9.58e-15	2.63964	3.19291	0.494441
AT2G14060	0.000579	0.00930592	2.63733	0.45094	-2.22255
AT1G60060	0.000539	0.00877383	2.63694	1.50406	-1.85173
AT3G16430	1.03e-18	3.51e-16	2.63463	5.50259	2.81074
AT5G48110	9.52e-07	4.25e-05	2.63274	1.71648	-0.811399
AT1G78340	0.000101	0.00227786	2.6243	1.14171	-1.71424
AT4G08150	1.73e-13	2.94e-11	2.6221	3.48499	0.876291
AT4G35160	4.08e-06	0.000149	2.61138	2.73893	0.309576
AT2G47780	6e-06	0.000209	2.59833	4.71249	1.9676
AT4G20700	0.00206445	0.0256547	2.59347	-1.00124	-4.16673
AT5G59590	2.77e-05	0.000781	2.58999	2.60081	0.00900655
AT5G35525	1.74e-05	0.000523	2.57928	1.43006	-1.12004
AT4G21200	0.000888	0.0131514	2.56823	-0.0661128	-2.49847
AT5G48430	3.63e-05	0.000984	2.55126	0.564605	-1.92225
AT4G11290	5.97e-07	2.8e-05	2.54251	1.42078	-1.13066
AT1G76930	1.81e-15	4.32e-13	2.53024	7.38376	4.92396
AT5G47950	0.000308	0.00568234	2.52311	-0.0415536	-2.70318
AT3G45700	3.69e-06	0.000138	2.5216	0.508609	-1.99062
AT2G44790	7.54e-20	2.96e-17	2.51089	4.96268	2.46567
AT5G22310	2.29e-06	9.1e-05	2.47712	1.87145	-0.549342
AT4G32460	1.31e-17	3.99e-15	2.4752	4.72742	2.27967
AT5G10278	0.00161497	0.0211742	2.46547	-1.47426	-3.76132
AT5G03150	7.61e-20	2.96e-17	2.465	2.49783	0.0200262
AT5G14750	0.00042	0.00715041	2.46194	0.497046	-1.95357
AT3G09260	2.4e-38	4.09e-35	2.46114	10.505	8.04875
AT4G13660	2.15e-05	0.000632	2.45968	1.79376	-0.534024
AT2G02680	2.68e-06	0.000105	2.45048	1.01055	-1.46106
AT1G35290	0.00051	0.00838556	2.44801	1.99192	-0.265416
AT4G11460	2.33e-08	1.59e-06	2.43173	2.80494	0.21843
AT4G05120	0.000227	0.00440448	2.43133	3.81118	1.8433
AT4G20690	0.000292	0.00541138	2.4097	2.29724	-0.317023
AT5G44700	2.08e-11	2.59e-09	2.40768	0.645851	-1.79411
AT4G37070	1.55e-06	6.48e-05	2.40574	0.860321	-1.63546
AT1G02810	1.09e-11	1.4e-09	2.40149	2.34356	-0.0911215
AT5G66310	1.2e-30	1.24e-27	2.39739	3.42636	1.0268
AT1G01200	0.00161448	0.0211742	2.39397	0.0181039	-2.33681
AT1G15550	2.16e-05	0.000632	2.389	2.07072	-0.230706
AT3G16330	6.82e-06	0.000234	2.38085	1.70574	-0.642141
AT5G42180	0.00130055	0.017934	2.36322	0.849211	-1.27145
AT1G05260	9.01e-09	6.9e-07	2.36241	2.63325	0.317843
AT5G39890	9.78e-07	4.34e-05	2.36067	1.85896	-0.639638
AT3G06778	6.44e-13	1.02e-10	2.34873	3.16644	0.821591
AT1G77200	0.000165	0.00341437	2.34728	1.96837	-0.132971
AT4G28720	0.00353358	0.0385938	2.33845	-0.0772765	-2.85948
AT1G78260	3.55e-08	2.33e-06	2.33635	3.56245	1.07087
AT5G40090	0.00385828	0.0412875	2.32315	0.0685531	-2.41518
AT1G13670	2.16e-06	8.66e-05	2.30844	1.79245	-0.603402
AT1G67710	5.88e-05	0.00145723	2.30232	0.624277	-1.57202
AT1G04247	0.000109	0.00242473	2.28431	1.73582	-0.305749
AT5G59090	8.57e-11	9.71e-09	2.27619	1.61048	-0.67273
AT2G45450	9.55e-08	5.6e-06	2.27603	3.25854	0.957309
AT2G28140	4.04e-06	0.000148	2.27001	3.82294	1.56119
AT3G60550	0.00223922	0.0273775	2.25934	0.179344	-2.04757
AT5G15120	0.000141	0.00300224	2.25162	1.05442	-1.35596
AT5G49700	0.000367	0.00649806	2.24507	3.28045	1.02336
AT3G55230	5.92e-05	0.00146303	2.24423	2.2139	-0.0142189
AT5G21150	0.000203	0.00402817	2.2328	-0.857925	-3.10698
AT1G54120	4.87e-06	0.000174	2.22882	3.64725	1.27096
AT4G04745	3.5e-06	0.000132	2.22585	2.15499	-0.11429
AT1G04220	0.000219	0.00426222	2.22069	2.45364	0.489669
AT3G22600	0.00255038	0.0301512	2.21775	2.28847	0.620641
AT5G24570	2.14e-06	8.59e-05	2.21133	5.40535	3.19487
AT2G32300	3.24e-05	0.000893	2.20712	1.95031	-0.202441
AT5G01050	5.78e-06	0.000203	2.20372	0.446555	-1.78387
AT1G33440	5.12e-05	0.00129483	2.20227	0.820018	-1.3388
AT5G26260	1.15e-10	1.26e-08	2.19806	3.69012	1.55486
AT5G24330	4.55e-05	0.00117836	2.19732	0.965085	-1.17534
AT1G54010	5.97e-14	1.08e-11	2.19327	7.99768	5.84786
AT5G39865	0.000909	0.0134021	2.17871	-0.411952	-2.59671
AT1G65730	1.31e-06	5.58e-05	2.15008	0.894617	-1.23399
AT3G28550	9.78e-09	7.35e-07	2.14692	1.86736	-0.222903
AT4G22730	3.16e-08	2.11e-06	2.14671	2.3651	0.231326
AT1G77380	9.35e-08	5.5e-06	2.14582	1.73053	-0.426662
AT5G58750	0.000117	0.00256209	2.14443	0.346945	-1.82101
AT1G21313	4.75e-10	4.58e-08	2.14166	7.19265	5.13098
AT2G39430	0.00253609	0.030012	2.14114	0.576494	-1.38803
AT4G31760	0.0013008	0.017934	2.13829	0.809718	-1.32037
AT1G11545	4.4e-14	8.32e-12	2.13752	5.08972	2.90713
AT1G60960	2.93e-10	2.94e-08	2.13656	2.93305	0.727971
AT2G30210	0.00102497	0.0147817	2.13174	0.605861	-1.34628
AT2G36885	9.88e-06	0.000325	2.11936	6.44597	4.46979
AT1G21310	5.1e-10	4.9e-08	2.1056	7.03883	5.01341
AT3G07130	4.82e-09	3.85e-07	2.10119	2.14144	-0.0395607
AT3G25930	0.00320909	0.035822	2.09695	0.586654	-1.54243
AT1G30750	0.000469	0.00781644	2.09653	1.10764	-0.971749
AT5G01040	9.78e-08	5.72e-06	2.09624	5.68631	3.52765
AT5G09970	0.00011	0.00245505	2.09253	0.368639	-1.78577
AT4G30290	0.000144	0.00303524	2.09134	5.2583	3.12326
AT1G47578	0.000798	0.0120564	2.09054	1.16189	-0.999682
AT3G61750	0.000434	0.00733821	2.08992	2.31517	0.288266
AT1G05227	1.5e-05	0.000463	2.08472	0.514064	-1.57999
AT5G17820	2.41e-05	0.000699	2.08133	2.3775	0.326685
AT2G27550	0.000429	0.00728435	2.06119	1.03799	-1.03852
AT3G49668	0.0004	0.00692693	2.05366	4.56401	2.56941
AT2G36690	0.0023377	0.0282254	2.05096	1.814	-0.249503
AT1G18400	4.54e-09	3.65e-07	2.04983	2.56704	0.537116
AT1G78170	2.77e-27	1.88e-24	2.0479	5.26608	3.21824
AT4G25580	0.00373271	0.0402153	2.04679	1.07511	-0.942749
AT5G60760	0.000284	0.00529784	2.04424	0.165012	-2.12074
AT4G13390	0.000275	0.00514583	2.04097	0.623547	-1.38831
AT1G28670	2.09e-09	1.76e-07	2.03812	5.87815	3.74917
AT2G41800	0.00296975	0.0337517	2.03328	1.03499	-1.51584
AT5G02760	6.29e-08	3.93e-06	2.02858	3.38408	1.4342
AT5G06640	0.00256942	0.0303161	2.01486	0.164052	-1.62301
AT3G44970	3.1e-05	0.000859	2.01022	4.66956	2.88644
AT5G66390	1.08e-05	0.000351	2.00061	1.93122	0.00333937
AT5G45920	0.00223625	0.0273775	1.9942	1.64836	-0.0896212
AT5G64100	1.66e-10	1.8e-08	1.99229	4.12298	2.10327
AT1G20900	0.000275	0.00514473	1.98873	1.60387	-0.40325
AT1G11700	4.15e-13	6.77e-11	1.9886	3.61378	1.60984
AT5G02440	3.41e-06	0.00013	1.98408	3.65006	1.63938
AT1G75780	9.81e-16	2.41e-13	1.98307	3.86059	1.8646
AT5G43580	3.69e-13	6.1e-11	1.98215	4.16195	2.17918
AT1G70950	0.000251	0.00478354	1.97805	1.47298	-0.651845
AT1G04040	7.01e-10	6.47e-08	1.97759	7.44747	5.39787
AT2G40330	4.4e-07	2.15e-05	1.97589	2.70382	0.778362
AT2G18970	0.00491561	0.0491149	1.97275	3.16388	0.82079
AT1G34245	0.00015	0.00315467	1.96954	3.05555	0.914382
AT1G76640	0.0043832	0.0454154	1.96882	4.60855	2.64231
AT5G35740	4.22e-08	2.72e-06	1.96502	5.25191	3.20544
AT2G38940	1.74e-07	9.42e-06	1.9649	2.04206	0.0829888
AT1G79110	4.06e-05	0.00108336	1.96163	3.90436	2.00647
AT1G76500	0.000918	0.0134905	1.95852	0.0621025	-1.97403
AT5G57685	0.00011	0.00245318	1.95703	2.99883	0.97853
AT3G09250	7.53e-27	4.85e-24	1.95274	6.74383	4.79376
AT2G18360	0.00158389	0.0209164	1.94888	0.625887	-1.48212
AT1G75785	1.77e-08	1.24e-06	1.94312	4.29885	2.33094
AT3G57130	0.00169537	0.0219983	1.94272	-0.0680931	-1.93064
AT1G22230	3.52e-06	0.000133	1.93517	1.71871	-0.23925
AT1G16490	0.000174	0.00355549	1.93305	0.675165	-1.26974
AT5G46050	0.000265	0.00499515	1.91472	2.35816	0.64584
AT2G45430	5.45e-05	0.00136218	1.91468	0.685715	-1.21419
AT3G51910	4.45e-08	2.85e-06	1.91457	2.64712	0.763997
AT2G12462	1.01e-06	4.47e-05	1.9121	3.39284	1.53258
AT3G01420	1.77e-06	7.25e-05	1.90506	3.39718	1.49206
AT3G16420	2.78e-12	3.93e-10	1.90355	9.52115	7.61329
AT2G41940	1.72e-06	7.06e-05	1.90183	4.30085	2.43582
AT5G60250	1.84e-06	7.46e-05	1.89335	1.20477	-0.733369
AT1G16390	1.33e-09	1.18e-07	1.89127	3.90716	1.98098
AT5G06930	1.9e-10	2.03e-08	1.88927	2.25215	0.319126
AT3G16460	1.62e-15	3.89e-13	1.88477	7.65252	5.77759
AT4G01680	0.00275843	0.0319447	1.88401	0.70104	-1.13519
AT1G04237	8.99e-10	8.2e-08	1.88339	5.6582	3.73002
AT1G06350	2.03e-05	0.000602	1.88125	3.2267	1.32998
AT2G29740	2.84e-05	0.000796	1.87394	0.933619	-0.909881
AT4G34810	0.00422061	0.0441145	1.87381	1.73085	-0.339827
AT1G21360	0.00190116	0.0240919	1.86979	0.175828	-1.79841
AT5G55620	3.81e-06	0.000142	1.86688	4.87837	3.03792
AT1G06980	0.00117098	0.0165172	1.86317	1.8764	-0.151613
AT4G24275	5.01e-09	3.98e-07	1.86273	4.32683	2.49231
AT5G41070	1.69e-07	9.24e-06	1.86134	3.41968	1.55644
AT3G61810	0.000145	0.00306859	1.86077	0.988823	-0.921815
AT2G47750	0.00335078	0.0370907	1.8544	1.72852	-0.263526
AT2G38530	3.62e-12	5.01e-10	1.85335	8.38929	6.53831
AT5G10435	5.27e-14	9.73e-12	1.83842	5.99495	4.14395
AT1G68330	5.44e-07	2.59e-05	1.83757	2.04544	0.158894
AT1G20400	0.00014	0.00299417	1.83441	0.281369	-1.45567
AT2G38090	3.04e-07	1.53e-05	1.83376	1.79726	-0.0480967
AT4G37800	4.48e-05	0.00116721	1.82955	7.27181	5.40897
AT5G10430	1.08e-12	1.65e-10	1.82938	5.32434	3.47068
AT1G69440	5.05e-07	2.41e-05	1.82139	1.20843	-0.583881
AT3G06990	0.00058	0.00931889	1.82019	0.251304	-1.57993
AT2G23590	5.32e-05	0.00133364	1.81473	3.78935	2.02204
AT5G44380	1.55e-08	1.11e-06	1.80383	2.81202	1.03657
AT3G18010	3.83e-07	1.9e-05	1.8028	2.62533	0.768273
AT3G09270	4.91e-05	0.00124945	1.79977	3.82053	2.07481
AT2G37670	0.00141399	0.0191509	1.79863	0.172142	-1.94492
AT1G09327	0.00160075	0.0210673	1.795	2.10939	-0.0475946
AT1G14210	2.18e-08	1.49e-06	1.79156	4.58298	2.844
AT1G64670	2.5e-10	2.58e-08	1.79007	4.84307	3.06184
AT1G28570	7.27e-08	4.41e-06	1.78552	3.89469	2.14055
AT3G59710	0.00181244	0.0232472	1.76244	0.437529	-1.27628
AT5G23350	0.0016015	0.0210673	1.76222	2.79508	1.19372
AT2G39180	1.14e-07	6.52e-06	1.75953	2.45416	0.68306
AT3G09220	2.02e-05	0.0006	1.75663	1.49899	-0.258666
AT1G04800	6.45e-10	6.02e-08	1.75414	8.5999	6.79911
AT3G61950	1.39e-06	5.87e-05	1.75351	1.16234	-0.602779
AT1G07985	0.00333666	0.0369688	1.74709	2.20718	0.274671
AT4G38840	1.02e-13	1.79e-11	1.74517	6.35443	4.62176
AT3G13404	3.1e-06	0.000119	1.74467	2.97302	1.23055
AT1G32450	0.00181811	0.0232989	1.74391	2.48841	0.759644
AT5G47440	1.17e-07	6.65e-06	1.74248	2.07776	0.330831
AT3G48260	0.000797	0.0120564	1.7403	1.00868	-0.839823
AT5G42680	8.45e-05	0.00195661	1.73606	1.35245	-0.436932
AT5G24290	5.41e-06	0.000192	1.73475	3.05689	1.32742
AT5G62280	0.00374611	0.0403383	1.72533	3.02948	1.05486
AT4G27860	6.03e-15	1.37e-12	1.72344	4.75014	3.01167
AT3G27400	2.49e-07	1.27e-05	1.72105	3.21568	1.53532
AT5G64620	3.57e-05	0.000972	1.71486	6.06119	4.20683
AT1G62380	3.33e-10	3.28e-08	1.71355	8.50811	6.80155
AT2G36100	0.0004	0.00692693	1.71327	2.36019	0.700702
AT1G18980	0.00184354	0.0235614	1.71308	1.65394	-0.0776104
AT5G07000	2.59e-05	0.00074	1.71284	2.68751	0.967788
AT1G27030	7.73e-08	4.62e-06	1.71176	4.04268	2.31546
AT2G02850	0.0023022	0.0279385	1.70957	1.78639	0.0675074
AT2G45080	0.000113	0.00249172	1.70906	2.31057	0.572233
AT3G54400	3.61e-05	0.000978	1.70797	6.63556	5.0011
AT5G03700	1.04e-05	0.000339	1.70795	3.7347	1.98837
AT4G15160	0.000108	0.00241164	1.70431	1.66791	-0.0375486
AT3G21090	3.52e-06	0.000133	1.69665	4.07898	2.33435
AT1G04030	2.83e-09	2.32e-07	1.6916	4.85847	3.1348
AT3G62040	0.00447161	0.0460506	1.68605	2.36479	0.690716
AT5G47550	4.85e-08	3.08e-06	1.68093	4.81952	3.11723
AT3G60290	0.000721	0.0111804	1.67899	3.05477	1.53576
AT2G43840	0.000174	0.00355622	1.67799	1.21653	-0.549122
AT3G27190	2.06e-09	1.74e-07	1.67478	2.92668	1.23113
AT1G69810	0.00364939	0.0395683	1.67474	0.22619	-1.39935
AT5G45950	1.48e-10	1.61e-08	1.67467	6.30885	4.62362
AT1G67910	2.6e-07	1.32e-05	1.67442	3.99308	2.28629
AT1G09297	0.00274083	0.0318027	1.66454	3.36035	1.69685
AT5G03960	0.00148476	0.0198943	1.6637	0.552032	-1.21004
AT1G69760	1.18e-06	5.12e-05	1.6629	4.55008	2.89848
AT1G15260	1.99e-10	2.09e-08	1.66158	5.68388	3.99205
AT3G12710	1.49e-07	8.25e-06	1.66108	4.24081	2.56737
AT3G46490	1.67e-09	1.45e-07	1.65982	3.03404	1.3322
AT5G57090	0.0001	0.00227078	1.6581	0.185627	-1.43027
AT2G43340	0.000106	0.00238167	1.65684	4.46979	2.82776
AT5G26270	5.86e-16	1.5e-13	1.65405	4.21312	2.55261
AT4G31620	0.00274432	0.0318277	1.65253	-0.235026	-1.86026
AT2G36590	0.00011	0.00245505	1.64874	2.85792	1.17224
AT5G53210	2.67e-10	2.72e-08	1.64704	2.62817	0.957186
AT2G33480	1.68e-08	1.19e-06	1.64036	3.25106	1.59596
AT5G44610	0.00268314	0.0312927	1.63589	2.20008	0.436613
AT3G15950	2.36e-10	2.44e-08	1.63564	7.21404	5.58176
AT1G31770	0.00164622	0.021513	1.63347	1.79297	0.290105
AT4G21870	2.23e-06	8.89e-05	1.63334	6.36951	4.75947
AT2G43150	1.33e-05	0.000418	1.63213	6.13504	4.58701
AT4G24120	6.96e-10	6.45e-08	1.62495	3.75443	2.13367
AT2G41660	7.12e-06	0.000244	1.62422	2.04634	0.471884
AT4G38620	9.38e-09	7.16e-07	1.62153	3.78805	2.19624
AT2G18620	0.00211769	0.0261525	1.61928	0.605947	-1.04029
AT3G05730	1.28e-06	5.49e-05	1.61758	7.76104	6.22817
AT5G01790	0.0010443	0.015015	1.61679	2.98384	1.1628
AT2G46740	0.00242405	0.0289597	1.61402	-0.22601	-1.83461
AT2G22170	1.27e-11	1.6e-09	1.61243	6.28096	4.6684
AT2G23690	7.3e-05	0.00173853	1.60866	3.03175	1.50379
AT2G31730	0.000223	0.0043356	1.60447	4.30326	2.64651
AT5G23820	2.19e-14	4.43e-12	1.60338	7.89472	6.3057
AT1G74000	0.00112157	0.015933	1.59859	1.98562	0.448827
AT1G04790	1.06e-10	1.18e-08	1.59739	6.71679	5.08649
AT1G14120	1e-05	0.000328	1.59412	3.73649	2.18307
AT2G23560	0.00209464	0.0259622	1.59185	1.93183	0.134215
AT2G41540	5.41e-18	1.72e-15	1.58578	4.97427	3.38153
AT5G60880	4.51e-05	0.00117286	1.58308	2.45668	0.83961
AT1G01390	0.00142655	0.0192771	1.57325	2.82495	1.25095
AT2G41990	0.000348	0.00621755	1.56961	3.97016	2.34945
AT1G55020	1.17e-05	0.000372	1.56636	3.5729	2.08218
AT3G16380	9.06e-06	0.000301	1.56563	3.37174	1.72594
AT3G06840	1.97e-09	1.67e-07	1.56327	3.28903	1.71957
AT3G12610	4.48e-12	6.03e-10	1.5611	5.77504	4.18981
AT5G17760	3.51e-07	1.76e-05	1.55653	3.55618	1.97693
AT1G08320	0.00341271	0.0375912	1.55616	-0.643054	-2.1894
AT5G65683	8.6e-14	1.54e-11	1.5514	2.6957	1.14523
AT5G04530	1.52e-16	4.02e-14	1.5493	5.46303	3.90953
AT3G63470	0.000175	0.00357846	1.54728	0.978809	-0.605709
AT3G25700	4.17e-07	2.05e-05	1.5447	2.82742	1.29496
AT5G01075	4.07e-08	2.63e-06	1.54273	4.69329	3.1458
AT5G45460	1.47e-05	0.000454	1.54062	1.2568	-0.284062
AT2G39710	0.000312	0.00573966	1.54051	3.27453	1.75577
AT1G17190	6.79e-08	4.2e-06	1.53967	4.26385	2.70786
AT5G28300	1.6e-06	6.64e-05	1.53828	4.78726	3.27526
AT3G15650	0.00239334	0.028717	1.53666	2.20444	0.524716
AT3G54990	3.07e-06	0.000118	1.53139	4.64676	3.1758
AT5G60120	1.72e-13	2.94e-11	1.53094	5.10955	3.56519
AT3G51060	0.000214	0.00420167	1.53068	0.685511	-0.857247
AT5G56040	0.00150285	0.0200802	1.52991	3.63503	1.97649
AT5G59490	0.000787	0.0119558	1.52885	1.57935	0.0330436
AT4G13540	7.9e-05	0.0018494	1.52674	2.49031	0.919493
AT3G49210	8.79e-09	6.78e-07	1.52639	2.33512	0.790307
AT4G07275	0.00028	0.00522352	1.52135	6.99568	5.40129
AT4G28310	2.17e-05	0.000635	1.52017	3.24404	1.68747
AT1G32240	3.63e-06	0.000136	1.51671	1.17104	-0.353889
AT5G37020	1.04e-07	6e-06	1.51591	3.33182	1.80919
AT1G62950	1.65e-06	6.8e-05	1.51531	1.07309	-0.431134
AT3G12970	5.88e-05	0.00145723	1.51467	1.72397	0.24033
AT3G04140	4.16e-05	0.00110409	1.51228	2.69558	1.20357
AT1G71400	9.36e-07	4.2e-05	1.51154	2.86848	1.3792
AT5G57240	3.31e-05	0.000912	1.50936	3.87484	2.36085
AT1G73260	2.31e-06	9.17e-05	1.5077	3.09862	1.59979
AT3G13600	0.000134	0.00289152	1.50547	3.11514	1.474
AT4G29020	1.87e-07	9.98e-06	1.50384	8.67853	7.2133
AT4G10020	0.000788	0.0119558	1.5018	0.690043	-0.803044
AT2G28190	6.99e-08	4.28e-06	1.50023	7.40723	5.89579
AT5G67450	0.00287099	0.0328471	1.4971	1.95863	0.264435
AT2G28670	2.59e-05	0.00074	1.49636	3.07196	1.62907
AT1G04893	0.00231775	0.0280414	1.49473	3.16872	1.75223
AT3G23730	0.00222298	0.0272984	1.49351	6.24698	4.72605
AT1G02460	0.00293844	0.03354	1.49303	0.11948	-1.35947
AT2G28671	3.17e-05	0.000877	1.49166	2.99039	1.55824
AT3G16450	3.04e-16	7.86e-14	1.48978	6.85706	5.36034
AT2G32020	4.56e-05	0.00117836	1.48806	2.76442	1.23589
AT1G21060	9.7e-09	7.33e-07	1.4873	3.72472	2.24711
AT1G08280	3.61e-09	2.95e-07	1.48505	2.75795	1.26917
AT4G21400	8.66e-05	0.00199765	1.47418	3.79189	2.37011
AT5G10480	7.34e-19	2.53e-16	1.47341	6.83355	5.3619
AT3G01470	1.73e-08	1.21e-06	1.47253	6.06863	4.55904
AT5G22940	1.67e-05	0.000505	1.47196	3.16249	1.7321
AT3G01035	3.93e-08	2.56e-06	1.47073	5.10836	3.61304
AT5G17700	8e-07	3.62e-05	1.47017	3.84711	2.35173
AT3G08670	1.76e-07	9.52e-06	1.46592	3.39591	1.95344
AT4G14440	6.59e-07	3.05e-05	1.46591	6.46181	4.96878
AT2G02950	0.00271177	0.0315732	1.46436	3.05047	1.54942
AT2G45970	1.81e-08	1.26e-06	1.46343	5.01089	3.54624
AT3G12920	0.000167	0.00345195	1.46214	3.74944	2.31892
AT2G16900	0.00062	0.00983056	1.46193	4.37321	3.00811
AT3G22121	0.000934	0.0136991	1.45875	9.85491	8.55351
AT3G22120	0.000934	0.0136991	1.45867	9.54311	8.24181
AT2G47440	0.000183	0.00370671	1.45675	5.37452	3.97633
AT1G47840	0.000211	0.00414372	1.45478	0.930709	-0.512126
AT3G52460	0.00133727	0.0183096	1.44424	0.887702	-0.546375
AT2G20562	2.58e-05	0.000738	1.43796	3.24409	1.79682
AT4G32000	0.000429	0.00728435	1.43654	1.83271	0.331313
AT1G69170	4.7e-05	0.00120582	1.43324	1.35414	-0.084775
AT2G04570	1.57e-06	6.53e-05	1.42395	5.0889	3.67485
AT4G39330	6.92e-05	0.00166769	1.42344	8.11398	6.62077
AT3G61550	2.63e-12	3.78e-10	1.42213	4.68661	3.2609
AT4G38400	0.000469	0.00781315	1.42157	5.66738	4.23342
AT3G14610	1.99e-06	8.05e-05	1.41513	2.23487	0.77678
AT4G24510	8.51e-05	0.00196966	1.41347	6.34923	4.89533
AT1G30250	0.00134234	0.0183474	1.4077	2.52267	1.03273
AT3G49670	5.66e-07	2.68e-05	1.40757	5.11715	3.74416
AT1G23030	0.000717	0.011142	1.40426	4.14446	2.89013
AT5G56860	3.42e-05	0.000938	1.40028	4.44669	2.98439
AT2G16630	4.69e-05	0.0012043	1.39958	4.69735	3.3635
AT3G53480	2.4e-06	9.44e-05	1.39867	0.514269	-0.893645
AT1G14430	5.83e-07	2.75e-05	1.3967	1.98252	0.57858
AT3G62820	1.9e-07	1.01e-05	1.39588	3.8187	2.43486
AT5G04330	9.01e-05	0.00206523	1.39167	1.41609	0.0301155
AT1G09310	2.25e-06	8.98e-05	1.39028	10.0102	8.62283
AT4G17695	0.000117	0.00255522	1.38936	2.14388	0.756539
AT5G07820	6.07e-06	0.000211	1.38916	1.89316	0.504953
AT4G12730	1.95e-05	0.000581	1.3879	6.67637	5.26456
AT2G35140	0.00205363	0.0255651	1.38639	-0.554482	-1.94112
AT4G34610	0.000168	0.00346531	1.38605	3.67036	2.22919
AT5G18690	0.00210991	0.0260868	1.37928	2.45596	0.905796
AT1G35180	9.6e-09	7.28e-07	1.37804	3.41819	2.03606
AT2G06850	0.00478658	0.0482508	1.37369	8.65181	7.02307
AT3G16370	5.58e-18	1.75e-15	1.37233	8.82883	7.45072
AT1G33615	5.19e-05	0.0013085	1.37168	1.15553	-0.247986
AT2G31270	4.6e-06	0.000166	1.36185	2.64636	1.26924
AT3G24420	2.71e-05	0.000769	1.36036	4.73029	3.42184
AT3G13790	0.000115	0.00253198	1.35997	5.30675	3.91113
AT1G32540	0.000917	0.0134905	1.35791	3.40148	1.91921
AT1G55200	1.73e-05	0.000521	1.35664	1.73557	0.388685
AT5G64780	0.000224	0.00433811	1.35217	2.4738	1.11069
AT3G15030	0.00331573	0.0367882	1.35122	4.92241	3.57194
AT1G65840	4.47e-14	8.39e-12	1.34568	5.25312	3.9088
AT2G21540	1.22e-08	8.9e-07	1.3443	4.31323	2.94256
AT5G16350	3.43e-06	0.00013	1.3387	2.56992	1.2226
AT1G09460	0.00299178	0.0339482	1.33453	2.80895	1.35501
AT4G19810	0.000785	0.0119387	1.33044	2.18315	0.793323
AT5G10830	0.000395	0.00685158	1.32752	4.33036	3.02283
AT4G16140	8.84e-05	0.00202919	1.32661	5.06457	3.7482
AT5G02890	4.62e-07	2.23e-05	1.32392	4.83738	3.49611
AT4G34560	1.66e-05	0.000504	1.32096	2.97315	1.63739
AT1G10850	6.76e-07	3.12e-05	1.32007	3.79639	2.4771
AT3G50890	0.000593	0.00946639	1.31894	3.09487	1.841
AT1G12110	5.24e-07	2.5e-05	1.31518	5.39816	4.04033
AT4G30400	2.92e-05	0.000816	1.31502	3.07323	1.71643
AT2G27770	6.56e-06	0.000226	1.31214	2.51224	1.18311
AT3G43670	4.54e-05	0.00117836	1.31069	4.50021	3.22447
AT2G42170	3.11e-06	0.000119	1.30999	4.25043	2.92136
AT1G71110	0.000959	0.0139932	1.30908	3.5176	2.25903
AT1G05020	2.07e-05	0.000609	1.30516	1.84071	0.563339
AT1G64640	2.17e-07	1.13e-05	1.30443	4.73054	3.41201
AT1G17255	0.00208997	0.0259313	1.30417	0.28148	-1.06523
AT2G22840	0.00189773	0.0240858	1.29894	3.29144	1.98711
AT1G76620	0.00218773	0.0269384	1.29862	2.33551	1.07751
AT1G21910	0.00391493	0.0416321	1.29621	4.69334	3.51456
AT5G02480	1.03e-11	1.34e-09	1.29579	6.44545	5.15699
AT5G58900	5.6e-11	6.53e-09	1.28795	4.92088	3.61718
AT4G24140	0.000139	0.00298287	1.28333	1.5585	0.284241
AT4G30670	0.0012473	0.0173369	1.28046	2.26937	0.954666
AT1G72430	0.0013114	0.018043	1.27997	5.72018	4.43089
AT4G35840	0.00164536	0.021513	1.27975	3.21491	1.91121
AT4G30190	1.37e-06	5.81e-05	1.27346	6.23329	4.91575
AT2G38310	2.66e-05	0.000758	1.2731	6.4593	5.21974
AT3G60070	7.16e-05	0.00171421	1.26719	2.18551	0.906982
AT4G28780	4.42e-06	0.000161	1.26536	5.56259	4.27398
AT4G37450	5.07e-05	0.00128506	1.2642	5.94694	4.66033
AT5G15230	0.00252212	0.0298914	1.26329	8.41163	7.08977
AT1G22330	0.00199837	0.0250559	1.25621	4.24449	2.85902
AT3G61460	4.16e-05	0.00110409	1.25621	4.50153	3.23166
AT2G21830	0.000408	0.00701684	1.25422	2.46344	1.15383
AT4G38770	4.37e-05	0.00114244	1.2515	9.59948	8.30409
AT3G26932	2.59e-06	0.000101	1.25041	3.24893	1.96926
AT1G23720	0.000853	0.0127355	1.25009	0.601932	-0.63166
AT1G24530	0.000739	0.0114025	1.24841	3.61234	2.34751
AT3G61820	0.00203264	0.0253787	1.24825	5.06426	3.90914
AT1G49010	1.19e-07	6.75e-06	1.24764	4.41488	3.17848
AT5G10820	0.00184919	0.0236123	1.24678	2.69115	1.55642
AT5G43060	5.57e-06	0.000197	1.24672	6.27602	4.98528
AT5G28610	0.000884	0.013109	1.24611	3.81364	2.53395
AT5G16235	0.000251	0.00478354	1.24007	2.08998	0.870327
AT3G10760	8.23e-07	3.72e-05	1.23547	4.3704	3.15121
AT5G45470	5.11e-13	8.22e-11	1.23459	4.2653	3.02379
AT2G37640	6.95e-05	0.00167258	1.23448	5.35386	4.06881
AT5G65310	6.09e-07	2.84e-05	1.23314	6.3656	5.13212
AT4G27595	4.24e-05	0.00111496	1.23112	1.70953	0.440347
AT2G46590	0.000833	0.0125087	1.23038	2.5026	1.35234
AT5G60270	4.47e-06	0.000162	1.22882	3.81379	2.5411
AT1G12460	9.76e-07	4.34e-05	1.22606	2.80251	1.57854
AT3G50630	6.27e-05	0.00152905	1.22463	3.35731	2.09506
AT5G24850	0.00486244	0.0487884	1.22109	3.43489	2.24946
AT1G65390	0.00421477	0.0440727	1.21761	6.29878	5.14857
AT1G77240	0.000342	0.00614829	1.2169	2.61576	1.455
AT5G20740	8.27e-07	3.73e-05	1.2128	4.93659	3.70496
AT5G27610	0.000187	0.0037704	1.20627	0.941722	-0.276562
AT5G15780	0.000374	0.0065778	1.20572	7.07311	5.95474
AT3G49668	0.00284389	0.0326013	1.20564	4.47896	3.27961
AT1G22900	3.8e-05	0.00102326	1.19995	2.92619	1.74053
AT1G77230	0.000345	0.00618642	1.19897	2.4087	1.24962
AT3G10960	0.00256196	0.0302731	1.18769	2.0985	1.00378
AT4G25260	0.00258664	0.0304714	1.18607	4.11528	3.05774
AT1G23090	0.000294	0.00543241	1.18572	4.31896	3.07836
AT5G17330	0.000115	0.00253198	1.17882	3.49342	2.27881
AT1G62480	0.000377	0.00659971	1.17558	7.66424	6.46237
AT5G19340	0.000292	0.00541173	1.1741	2.715	1.54092
AT4G34900	0.00035	0.0062473	1.17292	3.0953	1.97423
AT5G23400	9.56e-07	4.26e-05	1.17168	2.56357	1.37445
AT5G40730	0.000606	0.00963826	1.17077	2.97715	1.77922
AT1G16750	1.72e-07	9.4e-06	1.16257	3.00422	1.82796
AT4G22130	2.37e-09	1.96e-07	1.16127	3.02506	1.85839
AT1G70560	0.000114	0.00250929	1.15994	3.98339	2.80589
AT4G39838	0.000316	0.00578557	1.15906	6.05944	4.94094
AT4G39840	0.000316	0.00578557	1.15906	6.07903	4.96052
AT5G19740	0.00152758	0.0203307	1.1572	2.36929	1.25049
AT1G51070	1.8e-10	1.93e-08	1.15083	6.10084	4.94426
AT1G45010	0.00029	0.00538744	1.14895	3.34512	2.19589
AT5G57970	0.000261	0.0049315	1.14529	1.99109	0.828676
AT3G43600	1.43e-05	0.000444	1.14504	4.3114	3.18646
AT4G38775	0.000312	0.00573966	1.14295	9.77225	8.58894
AT2G41820	9.78e-09	7.35e-07	1.14238	3.34605	2.20223
AT5G16230	0.000363	0.00643909	1.13887	1.88608	0.775375
AT5G20400	0.000822	0.0123605	1.13598	3.02958	1.89783
AT4G23550	8.18e-06	0.000275	1.13394	3.1969	2.04252
AT3G12915	5.99e-06	0.000209	1.13239	2.63277	1.50836
AT3G55360	4.73e-07	2.27e-05	1.13188	6.58641	5.474
AT1G75540	7.31e-05	0.00173928	1.12772	4.28025	3.15831
AT1G14540	0.000403	0.00696553	1.11839	3.3515	2.23481
AT1G50280	3.35e-05	0.000919	1.11743	2.51473	1.38501
AT1G67730	1.16e-09	1.05e-07	1.11206	5.93094	4.81672
AT5G61570	0.000405	0.00698571	1.11204	2.4243	1.29665
AT4G00820	3.17e-05	0.000877	1.11009	2.31313	1.18958
AT2G15050	0.00049	0.00808066	1.10913	4.93242	3.79363
AT3G12560	0.00278297	0.0321507	1.1084	3.54813	2.36236
AT4G22010	3.88e-13	6.37e-11	1.10776	5.96708	4.85543
AT3G05020	0.000115	0.00253	1.10626	5.8464	4.78291
AT5G10030	4.74e-07	2.28e-05	1.10151	3.26026	2.15652
AT2G01150	0.00279765	0.032242	1.09751	4.41334	3.40819
AT3G56590	4.02e-05	0.00107507	1.09735	4.35848	3.22295
AT3G51970	4.58e-05	0.00118322	1.09653	3.72345	2.63146
AT4G14750	9.94e-05	0.00225614	1.09648	2.2847	1.18443
AT5G43745	2.5e-07	1.28e-05	1.09387	4.11067	3.01939
AT5G65020	1.15e-05	0.000368	1.09201	5.04863	3.92892
AT1G71360	0.00138689	0.0188588	1.09083	3.75134	2.64254
AT3G08600	5.81e-05	0.00144135	1.08858	3.85982	2.77451
AT3G04290	1.88e-05	0.000563	1.08844	7.0263	5.93055
AT4G25830	1.27e-06	5.46e-05	1.08793	5.49512	4.38813
AT1G25230	7.51e-05	0.00177966	1.08429	5.90211	4.80041
AT2G18160	7.85e-08	4.67e-06	1.08301	6.17094	5.07507
AT1G04520	4.33e-05	0.00113604	1.07861	3.4444	2.35434
AT5G20270	0.000176	0.00359652	1.07794	5.58873	4.53762
AT4G30340	0.000293	0.00542057	1.07351	4.91534	3.80247
AT5G24000	0.000327	0.00594634	1.07151	3.82119	2.74984
AT1G55260	7.25e-09	5.64e-07	1.07135	6.75969	5.69267
AT4G16983	2.49e-06	9.76e-05	1.07109	9.00083	7.94135
AT1G60545	0.000146	0.0030857	1.06758	1.44427	0.352862
AT3G16400	0.000394	0.00684604	1.06663	7.36119	6.22598
AT2G10940	0.000971	0.0141193	1.06586	10.2771	9.14451
AT4G05390	0.000211	0.00414372	1.06483	4.1607	3.07395
AT4G16980	3.04e-06	0.000117	1.06417	8.53595	7.48358
AT3G60630	3.05e-05	0.000849	1.064	3.84651	2.74967
AT1G34640	0.000121	0.0026324	1.06245	4.25278	3.19543
AT3G03145	0.000721	0.0111804	1.06198	5.17208	4.09723
AT3G26520	1.01e-08	7.53e-07	1.06189	11.0334	9.96701
AT5G16000	6.09e-05	0.00149277	1.05905	4.06583	3.00317
AT1G11820	5.91e-05	0.00146303	1.05723	5.19272	4.14544
AT3G02110	1.88e-08	1.3e-06	1.05564	5.71276	4.64933
AT5G15740	0.00398181	0.0422115	1.05297	3.69219	2.68869
AT1G49430	6.55e-07	3.03e-05	1.05005	4.6628	3.61111
AT1G28580	2.39e-06	9.43e-05	1.04918	5.71389	4.65952
AT4G39270	3.69e-06	0.000138	1.04706	3.2817	2.24804
AT1G01420	0.000418	0.00713767	1.04496	2.62674	1.58533
AT5G41920	0.000195	0.00390154	1.03801	3.75287	2.67379
AT3G23450	0.000267	0.00503209	1.03432	4.85318	3.81673
AT4G37740	1.53e-05	0.000471	1.03343	2.80875	1.78412
AT5G46730	0.00216939	0.0267357	1.03311	4.12613	3.06766
AT4G36360	0.000412	0.00705689	1.02859	5.49936	4.50081
AT2G02780	0.000113	0.00248737	1.02621	2.63423	1.60167
AT3G29770	0.000146	0.00307224	1.02231	2.34542	1.30459
AT4G20140	7.54e-05	0.00178282	1.01988	1.7767	0.73265
AT1G21460	1.26e-06	5.43e-05	1.01806	4.29878	3.27118
AT1G17860	0.000964	0.0140617	1.01767	5.76414	4.71494
AT5G60450	3.75e-07	1.87e-05	1.01408	3.70354	2.67766
AT1G08810	0.000354	0.00630075	1.01369	3.10002	2.05926
AT2G32720	4.51e-07	2.19e-05	1.01285	3.51314	2.49993
AT3G54980	0.00159818	0.0210468	1.01268	2.52927	1.57549
AT1G14700	1.23e-05	0.00039	1.00754	4.93469	3.90705
AT3G57780	0.000443	0.00745159	1.00611	2.3051	1.29081
AT2G28350	0.000342	0.00614829	1.00489	2.7395	1.75893
AT2G35190	1.14e-06	4.98e-05	1.00464	3.92361	2.9065
AT1G58370	9.28e-05	0.00211907	1.00354	1.97991	0.980619
AT3G47600	4.86e-06	0.000174	1.00204	3.11729	2.10912
AT2G34710	1.23e-05	0.00039	1.00097	4.12842	3.12984
AT1G70940	7.15e-05	0.00171421	0.996699	5.03947	4.01436
AT1G01970	3.27e-08	2.17e-06	0.996014	5.0398	4.032
AT1G76878	0.000143	0.00302242	0.995031	4.16078	3.19671
AT2G36880	6.49e-06	0.000224	0.988851	7.18809	6.20942
AT5G18430	0.0001	0.00227248	0.986551	3.18338	2.20898
AT5G15930	0.000208	0.00410811	0.985923	4.74511	3.71938
AT1G44100	7.72e-07	3.51e-05	0.983102	4.70573	3.72679
AT4G02330	1.46e-09	1.27e-07	0.98071	5.81363	4.82795
AT1G76880	0.000203	0.0040216	0.979285	4.44387	3.49622
AT1G63940	5.43e-05	0.00135854	0.979172	6.28097	5.31874
AT3G51600	0.000341	0.00614829	0.978809	9.02952	8.08513
AT2G27402	0.000258	0.00489289	0.977267	4.7019	3.69477
AT5G07770	5.39e-06	0.000192	0.976066	2.21105	1.22559
AT3G12700	0.00113716	0.0160974	0.975846	3.87788	2.87043
AT5G47380	0.000644	0.0101519	0.971864	2.75378	1.80258
AT1G51060	4.62e-07	2.23e-05	0.965517	7.49132	6.51376
AT1G67480	8.04e-08	4.76e-06	0.957679	5.41803	4.45485
AT5G43270	0.000237	0.00455263	0.954573	3.12267	2.17921
AT3G10527	0.000161	0.00335025	0.950307	5.51202	4.53488
AT2G22795	4.21e-07	2.07e-05	0.949789	6.03312	5.08324
AT5G65925	8.56e-05	0.00197862	0.948876	4.28786	3.3366
AT5G28290	7.3e-06	0.000248	0.944608	3.14627	2.18655
AT5G13110	2.88e-06	0.000112	0.943844	4.01117	3.05666
AT2G41950	0.000382	0.00667154	0.941533	4.85686	3.8828
AT1G12330	2.86e-05	0.000801	0.941435	3.91832	2.95422
AT2G31400	7.2e-09	5.62e-07	0.935998	7.18397	6.24688
AT5G44660	0.000128	0.00276668	0.933697	4.2465	3.30206
AT5G65810	1.06e-06	4.67e-05	0.931131	4.77746	3.84116
AT4G36250	4.34e-05	0.0011367	0.925656	5.83827	4.91256
AT2G17440	2.95e-05	0.000821	0.925551	3.76288	2.81914
AT5G51010	2.43e-05	0.000703	0.92457	7.68444	6.75429
AT3G15570	7.1e-05	0.00170534	0.923817	4.39826	3.46759
AT1G80080	7.83e-05	0.00183681	0.922604	3.68607	2.7693
AT1G11850	1.05e-06	4.61e-05	0.922395	5.86606	4.94326
AT1G60600	1.94e-07	1.03e-05	0.908004	5.03591	4.12159
AT1G17200	1.75e-07	9.48e-06	0.902157	6.52046	5.61378
AT5G07870	1.2e-05	0.000381	0.89494	4.25451	3.35305
AT5G18460	1.01e-06	4.47e-05	0.886936	4.28892	3.39625
AT1G17840	1.5e-06	6.29e-05	0.882486	5.73585	4.85564
AT3G10525	5.68e-05	0.00141247	0.880457	4.8931	4.00749
AT1G13250	0.000105	0.00236257	0.880187	3.9983	3.11429
AT3G60210	6.82e-08	4.2e-06	0.87863	5.95459	5.07166
AT5G04740	3.98e-09	3.23e-07	0.870318	5.76067	4.8861
AT1G80640	7.12e-07	3.27e-05	0.861271	4.8186	3.94823

## Sheet: S-P3 vs S-P Down
		DESeq values are shown
ID	P-value	FDR	Log2 Fold Change	Log RPKM S-P3	Log RPKM S-P
AT1G13740	3.38e-05	0.000927	-0.881766	2.98258	3.85056
AT5G11860	8.42e-06	0.000282	-0.887448	2.44366	3.33295
AT1G12050	4.19e-09	3.39e-07	-0.893625	3.87207	4.76308
AT3G05200	1.36e-05	0.000426	-0.898221	4.50174	5.40581
AT3G06160	2.3e-08	1.57e-06	-0.900393	3.16446	4.05961
AT1G72160	2.58e-07	1.31e-05	-0.911912	4.86694	5.7778
AT1G65980	1.54e-05	0.000472	-0.915955	5.34225	6.26059
AT3G19030	4.16e-05	0.00110409	-0.925723	8.23784	9.13924
AT1G73680	0.000373	0.00657587	-0.926771	2.72844	3.67386
AT4G29780	5.03e-05	0.00127719	-0.929508	7.10948	8.05054
AT1G70780	1.04e-08	7.76e-07	-0.942662	6.70412	7.64032
AT1G21270	0.000124	0.00271151	-0.942949	1.64247	2.56859
AT5G47070	1.98e-05	0.000589	-0.947448	3.72282	4.682
AT5G40370	1.6e-05	0.000487	-0.953643	5.2223	6.15314
AT1G04833	0.000434	0.00733821	-0.956327	3.07913	4.03118
AT1G11050	0.000431	0.00729805	-0.958012	2.99383	3.94738
AT4G14680	0.00014	0.00298287	-0.959361	3.62739	4.58286
AT5G57560	0.000166	0.00343247	-0.959735	7.59637	8.57465
AT2G46510	0.00037	0.00652615	-0.971735	4.88901	5.83047
AT1G10150	0.00109821	0.0156765	-0.974092	2.7079	3.64754
AT3G10130	4.33e-05	0.00113604	-0.976751	3.84353	4.79508
AT3G23580	0.000285	0.00530107	-0.980265	2.88722	3.83116
AT5G02600	8.41e-05	0.00194965	-0.980372	2.1215	3.10184
AT5G56180	0.000208	0.00410811	-0.981815	2.72219	3.67608
AT4G13550	0.000262	0.00494977	-0.983059	2.4148	3.42522
AT1G69400	7.71e-06	0.000261	-0.986575	3.5331	4.52607
AT5G43260	0.0018901	0.0240146	-0.98685	4.34067	5.28093
AT1G10155	0.000993	0.0143919	-0.989098	2.32901	3.28323
AT1G12780	1.5e-07	8.31e-06	-0.990993	4.58176	5.57277
AT5G65300	3.78e-05	0.00101891	-0.993508	4.74777	5.74048
AT1G09490	3.92e-05	0.00104986	-0.994063	3.26562	4.27892
AT3G49120	1.63e-05	0.000497	-0.994109	4.26545	5.27158
AT2G24940	9.47e-06	0.000314	-0.996563	6.33716	7.30982
AT3G45300	2.33e-07	1.2e-05	-1.00018	4.2575	5.25177
AT5G23570	4.52e-05	0.00117486	-1.00284	1.40235	2.4281
AT4G24570	3.34e-06	0.000127	-1.00417	7.41753	8.41773
AT5G10150	1.8e-06	7.33e-05	-1.00477	2.65167	3.64539
AT5G05690	4.02e-06	0.000148	-1.00479	5.49596	6.5036
AT5G26000	0.000208	0.00410401	-1.00958	8.73407	9.78302
AT5G62020	0.000847	0.0126611	-1.01291	3.49014	4.46232
AT5G44720	0.000217	0.00424175	-1.01542	4.026	5.02487
AT5G54390	8.93e-06	0.000298	-1.02351	4.55799	5.59685
AT3G25710	0.000316	0.00578557	-1.02793	2.13639	3.18665
AT2G32090	0.00149661	0.0200305	-1.02866	3.44341	4.48956
AT2G37790	4.21e-05	0.00111138	-1.03264	2.76172	3.78146
AT2G08750	0.000779	0.0118712	-1.03287	4.52957	5.53375
AT5G54710	8.64e-07	3.89e-05	-1.03803	4.17966	5.22179
AT3G16690	0.000966	0.0140725	-1.03868	2.47705	3.49727
AT1G31170	2.94e-05	0.00082	-1.04064	3.57653	4.61182
AT1G32928	5.11e-05	0.00129353	-1.0419	4.25134	5.28244
AT1G03970	1.57e-05	0.000478	-1.04193	3.77569	4.80221
AT1G67300	1.83e-05	0.00055	-1.04209	2.55903	3.57826
AT4G23170	0.000672	0.0105399	-1.04468	2.53957	3.62535
AT1G75230	0.000142	0.00300309	-1.0453	2.45382	3.47892
AT1G54740	0.00159002	0.0209858	-1.04782	4.21923	5.21233
AT3G55980	7.31e-06	0.000248	-1.0489	7.5017	8.56467
AT3G45730	6.58e-05	0.00159703	-1.05002	3.50027	4.57207
AT5G41740	0.000798	0.0120564	-1.05017	2.7805	3.77843
AT4G15700	0.000338	0.00611084	-1.05034	2.75332	3.77605
AT5G54770	0.00122821	0.0171323	-1.05087	10.5824	11.5766
AT1G13340	0.00041	0.00703593	-1.05319	1.60339	2.65385
AT2G23810	0.000134	0.00289152	-1.05382	7.12138	8.20456
AT1G69360	0.000574	0.00923942	-1.05482	1.78575	2.8015
AT5G09660	0.000449	0.00754265	-1.0573	8.4529	9.54752
AT1G08900	0.000185	0.00373702	-1.05764	2.63173	3.70634
AT2G03090	0.00083	0.0124748	-1.06032	2.54881	3.59115
AT3G16860	4.56e-05	0.00117836	-1.06394	3.92501	5.00665
AT5G48960	0.00256483	0.030292	-1.06855	2.96161	3.96138
AT5G64310	2.74e-05	0.000774	-1.06996	7.39799	8.50106
AT5G52750	0.00113583	0.0160881	-1.07141	3.54316	4.59941
AT4G25390	4.65e-05	0.0011964	-1.07496	2.2011	3.26965
AT5G60360	1.28e-07	7.23e-06	-1.07763	6.79035	7.88046
AT4G22690	0.000353	0.00629515	-1.07811	4.88247	5.96774
AT4G13840	0.000388	0.00675333	-1.07867	3.76587	4.89404
AT5G51830	0.00183446	0.023483	-1.07893	3.02387	4.06183
AT5G04220	0.00102303	0.0147626	-1.08032	1.36898	2.42974
AT3G56880	1.56e-05	0.000478	-1.08211	7.23462	8.31158
AT1G77370	0.000198	0.00394908	-1.08331	3.97876	5.03142
AT4G16480	0.000187	0.00375909	-1.08734	2.23483	3.28653
AT5G06310	0.00048	0.00795173	-1.08923	2.94524	4.02822
AT1G63720	1.22e-05	0.000388	-1.09106	1.93476	3.05385
AT3G28930	0.000102	0.00229856	-1.09127	2.95852	4.06434
AT2G25080	0.00200739	0.0251293	-1.09426	7.57541	8.57975
AT1G21400	0.00042	0.00715669	-1.09859	2.94523	4.01936
AT5G66490	0.0007	0.010941	-1.1023	3.40006	4.45737
AT4G36790	4.32e-05	0.001135	-1.10288	1.53252	2.67329
AT3G07720	1.24e-09	1.11e-07	-1.10537	3.19923	4.29701
AT1G22510	5.6e-07	2.65e-05	-1.10693	3.34841	4.45626
AT4G38932	7.22e-08	4.4e-06	-1.1094	4.10752	5.20544
AT1G73920	0.000981	0.0142297	-1.11095	4.44473	5.50764
AT5G02940	0.000185	0.00373361	-1.11429	4.70095	5.82131
AT1G07135	0.00107036	0.0153249	-1.11457	7.49969	8.57161
AT1G22710	0.000416	0.00710322	-1.11536	5.69163	6.79738
AT1G33170	0.000434	0.00733821	-1.11593	2.4886	3.58532
AT1G54100	2.46e-08	1.67e-06	-1.11806	4.61736	5.73332
AT2G30020	6.22e-05	0.0015191	-1.11909	5.88548	6.97776
AT4G21390	3.72e-05	0.00100493	-1.12036	0.793157	1.93394
AT1G76720	0.000174	0.0035618	-1.12134	-0.474854	0.645473
AT4G27560	0.00307507	0.0346919	-1.12364	2.87325	4.01136
AT5G49990	1.47e-05	0.000454	-1.13112	1.51023	2.62657
AT1G49030	0.000122	0.00266722	-1.13162	2.4806	3.64862
AT1G56540	8.63e-06	0.000289	-1.13951	0.6983	1.87242
AT1G72920	3.84e-06	0.000143	-1.14123	2.55117	3.68509
AT2G31865	1.69e-05	0.000512	-1.14238	1.92258	3.03832
AT4G17230	2.79e-07	1.42e-05	-1.14274	5.797	6.95398
AT3G13310	0.00305188	0.0344876	-1.14449	3.45375	4.51813
AT1G22570	6.01e-05	0.00148202	-1.14576	4.52051	5.67214
AT2G17705	9.83e-08	5.72e-06	-1.14691	3.83083	4.98473
AT3G25740	4.82e-05	0.00122839	-1.14862	1.89235	3.03803
AT1G68670	0.000876	0.0130333	-1.15013	4.41886	5.48001
AT2G29310	0.00318506	0.0356206	-1.15213	4.1381	5.24148
AT1G32920	2.46e-06	9.65e-05	-1.15222	6.23318	7.35259
AT2G29320	5.13e-05	0.00129578	-1.15256	2.25735	3.39032
AT1G15740	0.000268	0.00503317	-1.15304	3.96269	5.12225
AT4G15910	0.00219237	0.0269769	-1.15488	3.38564	4.4411
AT3G60690	4.64e-07	2.23e-05	-1.15629	2.36021	3.51144
AT5G01542	0.00113512	0.0160876	-1.1589	1.73876	2.87397
AT3G17680	4.81e-05	0.00122742	-1.1606	1.47379	2.61431
AT5G01540	0.00111831	0.0159061	-1.16062	1.78034	2.91421
AT3G51000	1.77e-05	0.000534	-1.1608	2.43241	3.57708
AT5G24800	3.63e-06	0.000136	-1.16324	3.39851	4.5351
AT1G52590	0.000107	0.00240541	-1.16711	3.87844	5.07302
AT1G72800	7.86e-05	0.00184173	-1.16817	1.32111	2.50135
AT4G13110	4.75e-05	0.00121502	-1.16965	2.156	3.2916
AT5G57220	0.00170756	0.0221443	-1.17145	3.12915	4.20517
AT1G55000	2.89e-07	1.46e-05	-1.17336	4.01425	5.18797
AT5G25120	0.0013462	0.0183684	-1.17355	1.91736	3.06477
AT5G01255	0.00283005	0.032474	-1.17587	7.99786	9.20821
AT4G24380	0.000775	0.011841	-1.17732	5.76642	6.83803
AT4G39640	6.56e-08	4.08e-06	-1.17846	3.60069	4.76859
AT3G11690	0.00257222	0.0303239	-1.17858	2.08173	3.2693
AT2G30362	0.00387799	0.0413872	-1.17927	3.58944	4.62155
AT5G24460	0.00254469	0.0300989	-1.17932	3.89358	4.96762
AT1G48600	4.08e-05	0.001089	-1.18011	4.8713	6.08803
AT1G80840	9.57e-06	0.000317	-1.18142	6.79772	8.01016
AT5G65660	0.00262257	0.03073	-1.18161	3.95205	5.12361
AT2G30360	0.00380756	0.040837	-1.18376	4.07755	5.11394
AT3G19010	1.69e-06	6.96e-05	-1.18438	4.88874	6.04046
AT3G13062	9.52e-05	0.00216804	-1.18755	2.59411	3.73352
AT1G11130	0.00239409	0.028717	-1.18985	1.55168	2.64818
AT2G34490	0.000951	0.0139114	-1.19233	1.28889	2.40901
AT4G21960	0.000345	0.00618642	-1.19348	7.53545	8.78414
AT1G30730	0.000703	0.0109631	-1.1956	2.48364	3.62787
AT5G08135	0.000412	0.00705689	-1.20242	3.64509	4.82064
AT3G57860	0.000368	0.00650858	-1.20249	0.706168	1.89167
AT1G54210	3.57e-05	0.000972	-1.20343	2.30564	3.49988
AT1G78490	0.00263508	0.0308311	-1.20699	0.778963	2.09893
AT5G51070	4.7e-05	0.00120582	-1.20972	4.74266	5.89718
AT1G05340	0.00149855	0.0200356	-1.21021	3.93389	5.06026
AT5G11070	0.000369	0.00651356	-1.21215	6.57122	7.83201
AT1G62430	0.000477	0.00791268	-1.21482	3.63809	4.75946
AT3G48100	0.00230377	0.0279433	-1.21659	2.64664	3.78112
AT1G69840	3.8e-08	2.48e-06	-1.21697	4.92619	6.14708
AT5G20230	5.65e-06	0.000199	-1.21714	7.60431	8.84985
AT3G22890	3.93e-05	0.00105315	-1.21764	6.52218	7.797
AT4G14365	0.000235	0.0045217	-1.21794	3.59862	4.73491
AT5G26920	6.77e-06	0.000233	-1.2189	2.78919	4.05583
AT1G73540	3.92e-06	0.000145	-1.21917	6.50847	7.70889
AT3G62500	0.000321	0.00586067	-1.22173	0.306196	1.52986
AT5G06320	0.000346	0.00619535	-1.22323	7.86925	9.14804
AT2G30860	0.000407	0.00700885	-1.22431	7.76337	8.98185
AT3G14050	3.64e-06	0.000136	-1.22464	4.3722	5.63477
AT1G66760	0.00185597	0.0236693	-1.22767	4.87325	6.03046
AT5G59550	2.58e-05	0.000738	-1.22895	5.11626	6.33894
AT1G12420	3.79e-06	0.000141	-1.22916	1.60022	2.80238
AT4G27830	0.000355	0.0063029	-1.2306	2.60155	3.85707
AT3G15840	0.00327655	0.0364384	-1.23101	6.97509	8.12517
AT2G25460	0.000603	0.00960794	-1.23131	4.37396	5.56643
AT5G03490	7.27e-06	0.000248	-1.24267	1.51521	2.75207
AT1G22890	1.13e-07	6.5e-06	-1.24305	4.66167	5.89528
AT1G18740	0.000751	0.0115454	-1.24452	6.74473	7.96978
AT1G74450	0.000294	0.00543469	-1.24511	5.61782	6.95582
AT1G18300	0.00082	0.0123551	-1.24616	6.22642	7.44661
AT5G42380	0.00107823	0.0154191	-1.24771	3.54816	4.74379
AT1G03400	1.95e-06	7.91e-05	-1.2479	2.62676	3.88267
AT1G35350	2.67e-05	0.000758	-1.24801	2.9028	4.09769
AT1G70290	0.000169	0.00348526	-1.24842	4.19974	5.37287
AT1G02660	1.56e-05	0.000478	-1.24854	5.03532	6.3004
AT3G18560	0.00120003	0.0168559	-1.24976	1.99517	3.18319
AT5G14700	0.000974	0.0141445	-1.25577	2.83846	3.98598
AT5G22630	3.97e-06	0.000146	-1.25648	3.99078	5.225
AT1G07280	0.000434	0.00733821	-1.25873	3.74411	5.02072
AT3G49780	0.00025	0.00477459	-1.26367	2.46328	3.79474
AT1G80180	5.4e-11	6.36e-09	-1.26414	5.23775	6.50311
AT5G64240	2.46e-05	0.000708	-1.26458	4.03954	5.33374
AT1G61065	2.46e-05	0.000708	-1.26572	2.13744	3.37104
AT4G32480	2.26e-07	1.18e-05	-1.26793	4.36003	5.61955
AT1G75380	0.00013	0.00280906	-1.26813	6.44738	7.71864
AT3G10570	0.000335	0.0060679	-1.26875	0.724389	1.9815
AT1G61890	0.000257	0.00486382	-1.26924	6.6722	7.97286
AT2G43510	0.00159161	0.0209952	-1.2694	2.56675	3.81129
AT4G19840	4.02e-06	0.000148	-1.26959	4.90841	6.20094
AT5G18600	9.55e-09	7.26e-07	-1.27085	4.266	5.52911
AT1G47960	0.00208371	0.0258806	-1.27206	0.988386	2.30051
AT3G15353	4.35e-06	0.000158	-1.27364	8.30851	9.53027
AT3G20420	0.000466	0.00778784	-1.27905	0.201241	1.48235
AT1G11175	0.00151545	0.0202032	-1.28511	2.20655	3.42813
AT4G24230	8.62e-05	0.00199141	-1.2876	4.41193	5.68357
AT5G58340	4.18e-05	0.00110774	-1.29077	1.56898	2.89121
AT2G46220	1.6e-06	6.64e-05	-1.29251	5.60953	6.8896
AT1G80610	7.32e-08	4.42e-06	-1.29254	3.12816	4.44653
AT5G25440	0.000391	0.00679068	-1.29473	2.66849	3.8933
AT4G22755	3.47e-05	0.000948	-1.29725	2.65159	3.98978
AT1G35720	3.64e-05	0.000984	-1.29753	4.25837	5.59142
AT3G11840	6.34e-07	2.95e-05	-1.29874	1.9325	3.24012
AT5G54170	8.17e-05	0.00190476	-1.30484	5.14815	6.44833
AT1G72910	0.000388	0.00675385	-1.30587	1.8567	3.14554
AT1G61300	0.000138	0.00295516	-1.30668	1.97871	3.26773
AT1G73890	0.000376	0.00659971	-1.30936	1.49697	2.78423
AT4G01480	0.000767	0.0117496	-1.311	0.709705	2.01559
AT3G05030	0.00086	0.0128269	-1.31336	1.43316	2.79472
AT1G78830	0.00237957	0.0286015	-1.3141	5.98556	7.19501
AT4G13830	6.85e-07	3.16e-05	-1.31684	4.15547	5.46228
AT4G19520	2.38e-05	0.000691	-1.32602	3.18684	4.5273
AT1G68250	0.00146842	0.0197309	-1.32969	0.862277	2.2735
AT1G17600	0.00161309	0.0211729	-1.3301	-0.569083	0.708694
AT1G21440	4.71e-10	4.56e-08	-1.33043	3.42118	4.75062
AT4G02630	8.79e-05	0.00202325	-1.33101	1.7131	3.03732
AT1G27130	1.46e-06	6.14e-05	-1.33167	4.80177	6.09609
AT2G27830	0.000588	0.0094133	-1.33557	3.77453	5.02642
AT1G30135	0.000779	0.0118712	-1.33644	2.95034	4.31656
AT5G47640	4.54e-09	3.65e-07	-1.33739	5.1988	6.55562
AT3G23080	2.29e-07	1.19e-05	-1.33788	3.85548	5.17138
AT1G72520	6.36e-07	2.95e-05	-1.34406	5.27441	6.64078
AT1G66500	1.08e-07	6.26e-06	-1.34666	4.14929	5.52184
AT3G20300	3.59e-05	0.000976	-1.35078	2.47667	3.88956
AT4G21380	0.00260376	0.0305849	-1.35098	-0.376496	1.05193
AT5G61820	2.83e-05	0.000796	-1.35425	5.10458	6.42199
AT4G15660	0.000952	0.0139163	-1.35455	1.25417	2.51845
AT2G40000	1.56e-05	0.000477	-1.35509	7.80668	9.16983
AT2G46650	0.00106536	0.0152717	-1.3578	3.55394	4.85797
AT3G03105	1.04e-05	0.000338	-1.3596	7.07008	8.35865
AT1G21100	0.000373	0.00657624	-1.36225	3.15901	4.48291
AT2G33550	1.72e-05	0.00052	-1.36263	1.40141	2.76287
AT5G29000	0.000441	0.00742431	-1.36398	0.936702	2.24448
AT2G25450	0.000311	0.00572292	-1.36444	6.97442	8.37435
AT3G26220	3.88e-05	0.00104086	-1.36469	0.604461	2.03285
AT1G19570	0.00016	0.00333357	-1.36561	6.40878	7.76874
AT1G27730	1.84e-08	1.28e-06	-1.36672	6.44697	7.79411
AT5G57900	4.12e-05	0.00109782	-1.36741	3.26262	4.58615
AT3G04000	0.00227306	0.0276978	-1.37182	2.16307	3.4661
AT5G67180	0.00321749	0.035899	-1.37199	0.719594	2.12201
AT3G62260	0.000374	0.0065778	-1.37437	3.87544	5.17071
AT4G01010	0.00100689	0.0145473	-1.37584	0.317593	1.5987
AT2G39420	2.22e-07	1.16e-05	-1.37697	3.22937	4.59103
AT1G01720	5.43e-06	0.000193	-1.37785	5.72384	7.08067
AT1G03610	3.39e-06	0.000129	-1.38371	3.88319	5.21526
AT1G62422	5.29e-06	0.000188	-1.38937	2.58236	4.00764
AT5G01815	8.17e-06	0.000275	-1.39091	5.04386	6.46128
AT1G72680	1.58e-06	6.57e-05	-1.39125	3.0172	4.36103
AT3G58980	1.98e-05	0.000589	-1.3937	0.50364	1.89197
AT5G67190	0.00167444	0.0217819	-1.39506	1.87638	3.19352
AT4G22780	1.46e-05	0.000452	-1.39602	4.64983	5.98581
AT5G04080	0.00194429	0.024481	-1.39612	2.28226	3.78698
AT1G61340	5.2e-05	0.00130897	-1.39704	5.80824	7.17332
AT3G22160	0.00139892	0.0189899	-1.4014	0.480326	1.85272
AT4G03960	0.000907	0.0133854	-1.40417	0.630867	2.00097
AT3G17860	2.56e-05	0.000735	-1.40744	2.35472	3.76635
AT1G68600	0.00134408	0.0183606	-1.40894	0.779905	2.08467
AT4G22200	0.00487623	0.0488855	-1.40905	0.90254	2.40529
AT1G60730	0.00280256	0.0322518	-1.41101	2.26023	3.45515
AT1G74420	0.00251327	0.0298161	-1.41519	0.525862	1.79416
AT5G59820	1.61e-08	1.15e-06	-1.42037	5.78567	7.16928
AT5G24920	0.000983	0.014254	-1.42066	0.91829	2.37726
AT1G17420	0.000733	0.0113187	-1.42496	5.81693	7.26062
AT3G47580	0.00017	0.00350347	-1.43263	-0.614454	0.837478
AT5G18170	1.33e-05	0.000418	-1.43574	3.94484	5.42674
AT1G28480	0.000661	0.0103772	-1.43774	3.60394	4.94322
AT5G42650	0.0028276	0.0324615	-1.44236	6.77524	8.25113
AT1G52342	0.00338582	0.037357	-1.44341	1.07127	2.65088
AT1G48300	1.02e-07	5.95e-06	-1.44494	5.92966	7.41747
AT5G46080	2.16e-05	0.000632	-1.44596	0.88366	2.34195
AT4G18530	3.84e-06	0.000143	-1.447	1.8986	3.33875
AT5G08760	0.000148	0.00310959	-1.44933	3.06866	4.48549
AT1G23710	5.56e-07	2.64e-05	-1.45122	5.26927	6.75445
AT2G17040	1.46e-07	8.12e-06	-1.45152	2.60669	4.0826
AT5G19120	0.00491551	0.0491149	-1.45264	5.40151	6.80146
AT1G22690	1.35e-06	5.74e-05	-1.457	5.51269	6.91415
AT1G26730	1.98e-05	0.000589	-1.45811	0.603895	2.10331
AT4G03420	0.00191419	0.0242173	-1.46019	2.2373	3.63885
AT3G17770	7.58e-08	4.54e-06	-1.46173	3.75299	5.25155
AT3G43270	4.59e-06	0.000166	-1.46506	1.68749	3.15337
AT3G20470	0.000201	0.00398557	-1.46559	4.40269	5.84718
AT3G07785	0.00114967	0.0162551	-1.46652	-0.941106	0.563822
AT5G59730	1.87e-07	9.98e-06	-1.46757	5.80937	7.27486
AT5G59732	1.84e-07	9.89e-06	-1.46769	5.82809	7.29364
AT3G52180	0.00336279	0.0371718	-1.4685	3.64421	5.00888
AT4G26270	0.00159432	0.0210091	-1.47099	0.0345174	1.50539
AT5G09440	4.45e-05	0.00115949	-1.47118	3.45675	4.86893
AT4G11280	0.000216	0.00421855	-1.47432	5.95591	7.48854
AT1G28230	0.00067	0.0105109	-1.47446	1.71934	3.08096
AT3G13380	0.00234379	0.0282846	-1.47576	0.338306	1.64383
AT3G28080	0.00326012	0.0362726	-1.4773	0.222661	1.63773
AT4G12910	0.000377	0.00659971	-1.48082	1.69077	3.14309
AT4G27260	0.00247217	0.0294017	-1.48874	2.07756	3.39973
AT4G01026	1.15e-05	0.000368	-1.49275	3.79056	5.21973
AT1G72930	2.07e-06	8.34e-05	-1.49546	4.67353	6.11743
AT5G01880	0.00133975	0.0183225	-1.49735	0.733278	2.13997
AT1G74490	0.0019728	0.0248006	-1.50225	0.0284732	1.70027
AT3G07310	2.54e-08	1.71e-06	-1.5033	3.89354	5.35263
AT1G70820	0.00119625	0.0168188	-1.50832	5.04292	6.61877
AT5G05110	2.5e-12	3.63e-10	-1.51256	2.28855	3.79502
AT1G76600	7.67e-06	0.00026	-1.51415	5.67081	7.16735
AT2G30040	7.55e-05	0.00178385	-1.51465	5.00193	6.43311
AT4G28085	0.000551	0.00893189	-1.51587	1.39655	2.78632
AT3G15210	2.55e-19	9.33e-17	-1.51748	6.89753	8.40546
AT3G14360	0.00112758	0.0159985	-1.51993	-0.819417	0.816967
AT1G50590	0.00107246	0.0153457	-1.52191	0.134019	1.77898
AT4G34412	2.36e-07	1.21e-05	-1.52362	3.48035	5.02647
AT2G32150	5.81e-06	0.000203	-1.5254	6.23279	7.67659
AT5G65205	8.3e-05	0.00192835	-1.52785	3.17217	4.58075
AT3G14060	0.00295632	0.0336472	-1.52986	-0.236436	1.38664
AT4G25940	0.000289	0.005368	-1.53075	1.32172	2.76763
AT5G43620	8.79e-15	1.9e-12	-1.53228	3.19202	4.72372
AT3G56620	0.000813	0.0122703	-1.53252	-0.66768	0.837116
AT4G15450	0.00166972	0.0217603	-1.53298	1.34426	2.87847
AT5G40720	0.000377	0.00659971	-1.5347	-0.513181	0.955806
AT3G06500	4.7e-11	5.6e-09	-1.53571	5.28669	6.84721
AT2G43610	1.01e-05	0.00033	-1.53643	0.323249	1.89341
AT5G61640	9.33e-07	4.19e-05	-1.53704	1.45714	2.97237
AT3G18170	0.000456	0.00763572	-1.53757	1.02529	2.48068
AT5G07015	2.67e-11	3.28e-09	-1.53899	4.57596	6.12854
AT1G65190	8.24e-05	0.00191769	-1.54091	3.64924	5.14417
AT3G13750	5.28e-06	0.000188	-1.54483	6.56516	8.04284
AT3G18290	4.43e-06	0.000161	-1.545	3.54904	5.03856
AT1G72450	0.000739	0.0114025	-1.54525	5.10909	6.62749
AT4G37310	0.000223	0.0043356	-1.54677	1.59265	3.11062
AT1G64065	1.71e-09	1.48e-07	-1.54944	2.34374	3.92865
AT3G60160	0.00184191	0.0235531	-1.54981	-2.20007	-0.769708
AT5G13750	0.000471	0.00783537	-1.55362	1.3585	2.76852
AT4G19420	0.000114	0.00250782	-1.55565	1.52647	3.19972
AT1G17610	0.000835	0.0125315	-1.56242	-0.879174	0.70164
AT1G73500	0.000127	0.00275213	-1.56246	4.22503	5.64233
AT4G01360	0.00144442	0.0194744	-1.56569	3.42537	5.00801
AT1G19050	7.52e-05	0.00177966	-1.56695	4.05089	5.64294
AT5G10695	1.53e-06	6.42e-05	-1.57427	5.67946	7.28272
AT5G24160	0.000112	0.00248455	-1.57467	2.25986	3.78917
AT1G19660	4.02e-22	1.95e-19	-1.58105	5.54543	7.1253
AT5G10380	2.02e-10	2.11e-08	-1.58224	2.52248	4.08552
AT3G05936	0.000931	0.0136597	-1.58282	1.16408	2.77165
AT3G56200	1.1e-05	0.000357	-1.58575	1.31761	2.90973
AT4G29700	0.00246988	0.0294017	-1.58983	1.61883	3.33317
AT2G24550	2.54e-08	1.71e-06	-1.59349	4.40066	5.93954
AT4G17500	0.00014	0.00299375	-1.59397	5.20689	6.72972
AT3G49790	0.000141	0.00300224	-1.5951	2.95867	4.45614
AT2G39400	1.68e-08	1.19e-06	-1.59689	3.13387	4.7006
AT1G77000	0.00456174	0.0466214	-1.60022	-0.163308	1.58823
AT4G04630	0.000426	0.0072514	-1.60659	0.299701	2.0039
AT1G22190	1.14e-08	8.41e-07	-1.60804	5.55769	7.21264
AT3G49110	6.32e-05	0.00154075	-1.60899	0.00623155	1.66088
AT4G29905	0.000891	0.01317	-1.61359	5.84911	7.48481
AT1G21680	0.00434444	0.0450964	-1.6136	4.92165	6.615
AT4G27652	9.06e-20	3.42e-17	-1.61362	5.41262	7.0188
AT3G06780	4.22e-10	4.12e-08	-1.61428	4.05225	5.64134
AT1G20823	0.00034	0.00613471	-1.61541	4.04186	5.53526
AT4G20860	3.93e-11	4.72e-09	-1.61587	5.20147	6.78263
AT3G11080	0.00156141	0.0207115	-1.62318	-2.35114	-0.760507
AT1G49500	9.3e-05	0.0021208	-1.62359	5.1869	6.87632
AT2G09740	0.00172061	0.0222651	-1.62417	0.482579	2.09136
AT2G06050	0.000141	0.00300224	-1.62935	6.66896	8.31122
AT4G10120	7.22e-05	0.00172698	-1.63008	2.6007	4.31994
AT3G04720	1.9e-07	1.01e-05	-1.63092	2.69834	4.32426
AT4G32200	0.000583	0.00935486	-1.63711	-1.59519	0.253909
AT2G20340	7.48e-08	4.48e-06	-1.6373	1.78769	3.48177
AT3G11660	0.000334	0.00605455	-1.63918	2.13807	3.78513
AT3G11110	0.000891	0.01317	-1.6417	1.73103	3.53269
AT3G52400	7.03e-10	6.47e-08	-1.64396	5.22585	6.89786
AT2G18700	1.44e-09	1.26e-07	-1.65814	4.46822	6.08437
AT4G09760	4.6e-05	0.00118591	-1.65855	2.93678	4.59448
AT1G19670	0.000213	0.00418814	-1.66139	4.90471	6.51704
AT1G21410	0.00325935	0.0362726	-1.66197	1.35889	3.16506
AT5G22290	0.00014	0.00299375	-1.66217	1.65573	3.18124
AT2G42760	1.44e-05	0.000446	-1.66253	3.56077	5.10941
AT5G27420	1.35e-06	5.76e-05	-1.66314	3.19885	4.85007
AT1G32630	4.6e-08	2.94e-06	-1.66695	5.74184	7.3946
AT2G32880	2.08e-05	0.000612	-1.67044	3.48033	5.17967
AT2G43530	6.09e-05	0.00149277	-1.67207	5.74158	7.55731
AT1G16510	0.00259343	0.0305238	-1.67289	0.0343117	1.84668
AT3G51450	5.4e-05	0.00135077	-1.67586	4.1125	5.86013
AT1G32640	3.96e-08	2.57e-06	-1.67888	5.86614	7.53087
AT5G45520	0.000211	0.00414372	-1.67984	-1.85823	-0.124409
AT1G13950	0.000216	0.00421855	-1.68073	0.451827	2.05146
AT1G80820	0.00206113	0.0256269	-1.68084	1.19294	2.65204
AT5G10250	2.08e-05	0.000612	-1.68189	-0.505309	1.21439
AT1G20030	0.00185337	0.0236488	-1.68301	3.19371	4.64538
AT5G15190	0.000377	0.00659971	-1.68463	2.95492	4.46439
AT1G74088	2.4e-06	9.44e-05	-1.68893	2.41571	4.06743
AT1G77120	0.000488	0.00806301	-1.69016	0.566709	2.08117
AT2G34600	1.21e-08	8.88e-07	-1.69438	3.67272	5.37446
AT2G05510	0.000714	0.0111118	-1.69534	-0.128295	1.49915
AT2G41380	3.51e-05	0.000959	-1.69538	0.271755	1.98406
AT3G13175	0.000194	0.00388029	-1.69675	0.859741	2.64823
AT4G22990	1.4e-09	1.23e-07	-1.69759	1.65863	3.33576
AT2G27310	3.95e-07	1.95e-05	-1.70078	3.29144	4.98332
AT4G35290	0.000339	0.00612226	-1.70311	-1.45792	0.279529
AT5G47220	0.00154027	0.0204654	-1.70424	4.07353	5.70819
AT4G12410	0.000318	0.00580382	-1.70495	0.75296	2.36406
AT2G25200	9.47e-05	0.00215726	-1.7056	1.23219	2.92413
AT3G02800	0.000109	0.00244288	-1.70767	0.109017	1.7769
AT5G41750	1.56e-08	1.12e-06	-1.70806	0.798276	2.47559
AT2G15830	0.000408	0.00700907	-1.70843	-0.131861	1.644
AT1G80920	2.68e-05	0.000762	-1.71434	6.53012	8.17286
AT1G10560	0.000879	0.0130714	-1.71635	0.446327	2.06464
AT4G28160	0.00274701	0.0318434	-1.71693	-0.563866	1.21156
AT3G01895	1.41e-10	1.54e-08	-1.71916	4.11818	5.81484
AT4G27654	4.39e-08	2.82e-06	-1.72234	4.55092	6.2959
AT5G22250	2.88e-10	2.91e-08	-1.73029	4.46816	6.18748
AT4G29740	2.78e-05	0.000782	-1.73376	0.661049	2.48469
AT1G63030	6.98e-05	0.00167677	-1.73459	1.6152	3.50936
AT3G04640	3.91e-06	0.000145	-1.73461	5.6975	7.35445
AT3G62410	8.91e-06	0.000298	-1.73726	7.67793	9.39977
AT4G16190	6.11e-06	0.000212	-1.73885	6.08116	7.69934
AT1G52870	0.000172	0.00352968	-1.74014	4.90222	6.78819
AT1G66920	0.000193	0.00387553	-1.74056	-0.762676	1.15469
AT4G15920	0.000104	0.00234644	-1.74243	2.64488	4.43849
AT1G20510	7.26e-08	4.41e-06	-1.74336	5.27129	7.01101
AT5G52760	0.000196	0.00390601	-1.75375	1.343	3.14693
AT2G30790	0.0023578	0.0284105	-1.75929	-0.31635	1.53586
AT5G39030	3.13e-06	0.00012	-1.76086	0.587936	2.46228
AT1G24145	8.17e-09	6.34e-07	-1.76136	1.08266	2.83386
AT1G65500	0.00125508	0.0174248	-1.76294	1.25543	2.79354
AT1G20310	1.64e-06	6.79e-05	-1.76436	0.371602	2.19836
AT4G12320	0.00047	0.00782568	-1.76485	2.26113	3.8243
AT2G17830	7.47e-08	4.48e-06	-1.76687	0.0417469	1.78978
AT5G14780	2.31e-09	1.93e-07	-1.7724	3.97191	5.70296
AT4G05590	6.95e-05	0.00167258	-1.78007	-0.0335313	1.79984
AT1G14200	8.17e-06	0.000275	-1.78056	1.48499	3.22011
AT3G56360	5.84e-10	5.53e-08	-1.78357	5.63105	7.45353
AT2G47890	0.00389363	0.0414612	-1.78732	1.98524	3.52791
AT1G70700	7.72e-05	0.00181429	-1.78776	5.57856	7.30932
AT4G29190	0.000219	0.00427046	-1.79085	3.71392	5.37798
AT2G03310	0.000416	0.00710322	-1.79113	2.98755	4.68591
AT3G25760	0.00192547	0.0243212	-1.79718	4.74291	6.67919
AT4G11650	0.000126	0.00273504	-1.80115	-0.631427	1.1773
AT5G15160	0.00388535	0.0414472	-1.80128	-0.32321	1.41466
AT5G18130	2.82e-05	0.000794	-1.8014	1.97259	3.64367
AT3G46080	0.000171	0.00351743	-1.80519	2.03502	3.70429
AT4G13800	1.31e-07	7.37e-06	-1.80524	0.140521	1.92863
AT1G69890	0.0002	0.00396834	-1.80925	4.36614	6.15904
AT5G01870	0.000153	0.00321152	-1.81454	1.91475	3.74683
AT5G05410	0.00145322	0.0195597	-1.83173	3.68064	5.63505
AT3G56790	1.25e-07	7.07e-06	-1.8346	1.05338	2.92347
AT5G59700	8.83e-05	0.00202858	-1.83662	-0.893897	0.865587
AT5G52450	0.000112	0.00248633	-1.84288	1.61624	3.24945
AT5G44260	0.00049	0.00808066	-1.8433	0.823066	2.57088
AT5G36220	0.000139	0.00298287	-1.84392	-1.11185	0.677595
AT1G11260	2.37e-07	1.22e-05	-1.85884	6.33047	8.25277
AT1G67870	6.67e-11	7.71e-09	-1.85918	6.79697	8.65467
AT3G19580	1.83e-09	1.57e-07	-1.86042	3.33481	5.16047
AT3G24517	7.69e-05	0.00181279	-1.86422	3.00187	5.10514
AT4G26510	1.72e-09	1.48e-07	-1.87035	5.13177	6.96616
AT5G02155	0.00167424	0.0217819	-1.87058	1.40644	3.30096
AT1G21000	1.8e-07	9.69e-06	-1.87377	3.7261	5.67105
AT5G61010	3.34e-08	2.2e-06	-1.88155	1.14169	3.05676
AT4G39770	1.15e-05	0.00037	-1.88363	0.281988	2.24708
AT2G38790	8.21e-06	0.000276	-1.88522	3.10675	4.92621
AT4G24972	3.85e-14	7.39e-12	-1.88565	2.88922	4.75839
AT1G57630	0.00282163	0.0324287	-1.88771	-0.0691472	1.65381
AT3G24520	5.55e-05	0.00138138	-1.88969	3.83244	5.95672
AT1G02850	0.00409888	0.0431643	-1.8907	2.42323	4.1086
AT3G50840	0.000456	0.00763572	-1.89354	-0.167477	1.56808
AT4G18440	1.61e-07	8.83e-06	-1.89493	2.45545	4.34168
AT5G60680	7.29e-05	0.00173853	-1.89782	4.61512	6.30593
AT4G04020	2.01e-05	0.000596	-1.90114	4.36339	6.44483
AT1G53170	1.22e-06	5.3e-05	-1.90264	3.80171	5.799
AT4G01870	0.000333	0.00604436	-1.90556	4.29876	6.06247
AT3G15790	2.22e-05	0.000647	-1.90844	2.83587	4.60454
AT1G17380	5.68e-10	5.41e-08	-1.91319	3.48948	5.34214
AT1G30840	0.000289	0.00537547	-1.91365	-1.64673	0.233264
AT4G16563	0.000889	0.0131612	-1.92901	2.1997	3.80944
AT5G19600	4.21e-05	0.00111138	-1.93054	-1.29916	0.588797
AT5G55970	0.000775	0.011841	-1.9314	-0.0637289	1.67636
AT5G63130	1.53e-07	8.44e-06	-1.9319	1.7175	3.67897
AT1G66100	0.000474	0.00788897	-1.93311	4.15058	5.8317
AT1G72900	1.16e-05	0.000371	-1.93679	3.85107	5.64225
AT5G21950	5.28e-05	0.00132677	-1.94175	-1.49399	0.40789
AT1G24400	7.89e-07	3.58e-05	-1.94267	-0.0651137	1.95414
AT1G65370	2.72e-10	2.76e-08	-1.94458	1.14531	3.08075
AT3G05650	0.0048564	0.0487483	-1.94918	-1.85697	-0.0975924
AT2G30750	0.00342798	0.0377347	-1.95599	-0.384982	1.53854
AT4G25490	4.19e-05	0.00110844	-1.96077	3.72544	5.8459
AT4G27460	9e-06	0.0003	-1.97548	-0.690347	1.31538
AT5G60900	0.00238206	0.0286015	-1.97586	-1.47365	0.24393
AT3G13730	5.18e-08	3.27e-06	-1.97761	-0.0402232	1.87672
AT4G19050	0.000856	0.0127801	-1.98004	-2.98211	-1.05088
AT2G40460	2.17e-05	0.000635	-1.98989	1.45382	3.47132
AT1G78410	3.84e-07	1.91e-05	-1.99117	0.390734	2.35163
AT1G76650	9.23e-08	5.44e-06	-1.9925	5.78181	7.71741
AT4G29610	0.00140665	0.0190731	-1.99252	2.27822	4.29439
AT1G20350	4.84e-06	0.000174	-1.99673	0.225966	2.21186
AT5G21940	1.86e-05	0.000558	-1.99756	4.85693	6.87047
AT3G50260	8.7e-05	0.00200573	-2.00211	3.10669	5.20074
AT1G08633	0.0014529	0.0195597	-2.00597	0.615136	2.57782
AT2G29300	0.000292	0.00541138	-2.00764	1.87007	3.79484
AT4G34410	8.86e-08	5.23e-06	-2.0089	5.84073	7.91483
AT1G24070	0.00168416	0.0218766	-2.01142	-0.921505	0.936112
AT2G01610	0.000354	0.00630075	-2.01201	-0.366916	1.69592
AT3G59480	0.00204786	0.0255151	-2.01569	-0.648024	1.15263
AT1G02390	4.73e-09	3.79e-07	-2.01687	1.39611	3.43168
AT3G09010	0.00178621	0.0229766	-2.01699	-1.94909	0.0128514
AT4G08985	1.65e-07	9.05e-06	-2.01743	6.2809	8.37093
AT2G04170	0.000163	0.00339073	-2.01942	-1.11794	1.02784
AT2G18950	1.43e-08	1.03e-06	-2.02395	1.7235	3.66523
AT3G61210	1.61e-06	6.65e-05	-2.02429	1.69995	3.87089
AT3G61060	4.43e-07	2.16e-05	-2.02789	3.80917	5.79596
AT4G05070	1.98e-07	1.04e-05	-2.03139	5.45505	7.43262
AT4G00780	1.4e-07	7.84e-06	-2.03156	3.79219	5.91814
AT5G23940	7.07e-09	5.54e-07	-2.03403	2.8897	4.86299
AT5G15970	0.000724	0.0112044	-2.03801	6.76437	9.10814
AT3G07350	1.11e-06	4.83e-05	-2.03806	2.43331	4.40945
AT1G02610	0.00021	0.00413337	-2.0458	0.589889	2.3842
AT3G09020	9.12e-05	0.00208554	-2.04781	-0.209689	1.74764
AT1G60260	5.76e-14	1.06e-11	-2.04808	2.15207	4.16415
AT1G70890	1.57e-08	1.12e-06	-2.04822	4.38877	6.44911
AT5G25130	0.00232565	0.0280942	-2.05178	-0.131516	2.20211
AT3G04060	0.000523	0.00854928	-2.05186	-1.17385	1.03795
AT1G63350	1.98e-06	8.02e-05	-2.05274	-0.818883	1.39022
AT3G15450	0.000194	0.00388143	-2.07285	7.37494	9.45304
AT5G13200	4.85e-06	0.000174	-2.07411	2.42132	4.53675
AT5G43650	0.000196	0.00391649	-2.0906	-0.661591	1.5046
AT5G45630	0.000126	0.00273151	-2.09724	3.77979	5.97463
AT1G70810	1.23e-05	0.000391	-2.10138	2.3749	4.49309
AT3G53960	6.37e-15	1.42e-12	-2.10144	2.02535	4.16879
AT5G11610	0.00118938	0.0167371	-2.10555	-1.34013	1.32279
AT2G28400	9.45e-07	4.23e-05	-2.11141	2.63914	4.61628
AT1G08650	3.65e-07	1.82e-05	-2.11378	1.63154	3.78164
AT5G22140	0.00145811	0.0196132	-2.12137	2.16983	3.75346
AT3G19613	4.38e-05	0.00114468	-2.1239	0.193122	2.52793
AT2G25625	0.000978	0.0142026	-2.12945	0.852264	2.9957
AT4G21780	0.00308349	0.0347458	-2.13149	-2.55208	-0.143485
AT1G78370	3.01e-07	1.52e-05	-2.13875	5.05029	7.26704
AT1G29290	0.00160997	0.0211436	-2.14299	-1.74168	0.410459
AT3G15780	1.03e-09	9.35e-08	-2.15855	2.40257	4.58559
AT1G34060	0.00282739	0.0324615	-2.16101	-2.80682	-0.280992
AT2G19810	9.64e-12	1.26e-09	-2.16116	2.73134	4.83151
AT3G01555	0.00117441	0.0165558	-2.16863	0.1782	2.29337
AT3G55940	0.00273272	0.0317706	-2.172	-2.1762	-0.13388
AT5G67480	0.000687	0.0107548	-2.17271	3.18799	4.93734
AT4G11190	0.00473959	0.0478973	-2.17272	-0.871393	1.18747
AT1G28370	9.42e-13	1.46e-10	-2.17358	4.20118	6.3552
AT1G24140	1.93e-10	2.05e-08	-2.17374	0.264575	2.44482
AT1G12610	9.66e-06	0.000319	-2.18525	4.65457	7.03556
AT4G04830	0.000374	0.0065778	-2.18535	2.66014	5.02326
AT3G26230	2.06e-05	0.000608	-2.18592	-1.07405	1.31277
AT1G08645	1.44e-05	0.000447	-2.18846	1.30332	3.51379
AT5G53450	4.93e-08	3.12e-06	-2.1928	3.48222	5.53461
AT1G42980	0.0048298	0.0485426	-2.1943	-2.32572	0.248907
AT2G26560	8.34e-13	1.3e-10	-2.20528	2.3107	4.46157
AT2G38820	3.74e-14	7.24e-12	-2.20574	2.26747	4.44958
AT3G54260	1.38e-09	1.22e-07	-2.22232	-0.235715	1.95503
AT4G27450	2.94e-10	2.95e-08	-2.22263	3.03532	5.19108
AT4G37410	2.53e-17	7.21e-15	-2.22414	1.42205	3.64868
AT2G19130	9.61e-12	1.26e-09	-2.22904	-0.497055	1.72881
AT3G46900	0.0034428	0.0378453	-2.2302	-0.6799	1.77699
AT3G48390	5.39e-11	6.36e-09	-2.23392	0.104003	2.4453
AT5G22145	0.000782	0.0119113	-2.23511	2.63932	4.40903
AT5G52050	0	0	-2.2459	4.01304	6.25451
AT1G64370	6.16e-10	5.77e-08	-2.24669	5.46767	7.74709
AT3G48310	5.3e-17	1.46e-14	-2.2467	1.64115	3.92193
AT4G37409	1.58e-18	5.15e-16	-2.24791	1.35901	3.60089
AT5G13740	2.78e-08	1.86e-06	-2.24866	2.96501	5.35458
AT1G53160	1.31e-05	0.000413	-2.25318	-1.01599	1.22011
AT4G37980	2.31e-14	4.63e-12	-2.25978	3.79049	6.08516
AT4G37370	7.52e-07	3.44e-05	-2.26646	1.39788	3.57613
AT1G72760	0.00412085	0.0432616	-2.26723	-3.62607	-1.25089
AT1G31580	6.04e-05	0.00148553	-2.26925	5.36892	8.03097
AT5G63160	3.35e-08	2.2e-06	-2.27618	4.40421	6.74293
AT1G70850	1.23e-10	1.35e-08	-2.27994	1.78246	4.09647
AT3G04210	8.72e-09	6.74e-07	-2.28132	1.84259	4.00684
AT4G23290	7.55e-07	3.44e-05	-2.28287	1.42372	3.50549
AT3G56400	2.54e-17	7.21e-15	-2.28714	1.32472	3.58806
AT4G28140	3.34e-05	0.000919	-2.28876	1.3295	3.68497
AT2G41870	0.00224103	0.0273775	-2.29331	2.29745	4.33661
AT2G25900	7.47e-07	3.42e-05	-2.2959	3.76961	5.85247
AT5G62040	0.00175161	0.0226171	-2.30247	-0.341155	1.98613
AT4G04610	7.49e-05	0.00177697	-2.30484	2.32781	4.22809
AT2G36490	6.15e-20	2.52e-17	-2.3098	0.759659	3.04598
AT4G14140	0.0014118	0.019132	-2.3147	-4.26565	-1.94118
AT5G44400	1.48e-07	8.25e-06	-2.31897	-0.334664	1.9161
AT4G27657	7.78e-30	6.86e-27	-2.32153	4.37574	6.70257
AT1G04983	0.00418379	0.0438644	-2.32765	-2.27615	0.054692
AT4G15440	2.74e-05	0.000775	-2.32789	0.422446	2.54504
AT1G56550	0.00112816	0.0159985	-2.33622	-2.40866	-0.258145
AT2G46640	0.000106	0.00238367	-2.34575	-1.44158	0.909051
AT5G63800	6.86e-21	2.97e-18	-2.35069	2.73185	5.09447
AT4G22620	0.000633	0.00999911	-2.35206	-0.93578	1.31524
AT1G74150	0.00151951	0.0202414	-2.36212	-3.44102	-0.725901
AT2G15080	9.42e-06	0.000313	-2.36601	-0.822612	1.80148
AT1G22500	1.35e-08	9.73e-07	-2.36889	0.825092	3.09857
AT1G06080	0.000527	0.0086102	-2.37693	0.0586775	2.2792
AT2G34850	0.00285697	0.0327355	-2.38277	-2.83932	-0.532716
AT4G27140	0.00103951	0.0149641	-2.38994	-1.53036	0.879641
AT1G30820	6.3e-08	3.93e-06	-2.39151	3.17173	5.55573
AT3G15510	1.15e-08	8.44e-07	-2.41325	-0.93791	1.46055
AT3G62950	5.59e-07	2.65e-05	-2.41507	0.597503	2.99315
AT4G17340	9.18e-05	0.00209725	-2.42418	3.43175	6.28749
AT2G43570	6.07e-05	0.00149065	-2.43524	0.255059	2.6664
AT1G52880	4.23e-05	0.00111424	-2.44041	-0.16943	2.54403
AT1G76590	2.33e-06	9.23e-05	-2.44178	1.57096	3.92027
AT1G79680	9.8e-08	5.72e-06	-2.4436	-1.702	0.75095
AT4G12480	3.42e-06	0.00013	-2.44483	1.64705	3.93499
AT1G05680	0.00110921	0.0157862	-2.44612	1.72781	3.94341
AT5G03350	2.49e-12	3.63e-10	-2.4617	1.5874	4.05231
AT5G21960	3.15e-10	3.12e-08	-2.462	-0.261988	2.17277
AT5G24420	0.000283	0.00527731	-2.46216	2.2063	4.96611
AT3G23570	2.8e-14	5.56e-12	-2.47732	2.28067	4.8081
AT5G03230	2.76e-06	0.000107	-2.49739	1.43975	3.72017
AT3G54600	3.11e-10	3.1e-08	-2.50029	1.91932	4.38835
AT1G66090	3.21e-15	7.54e-13	-2.50409	2.40835	4.98611
AT2G36770	4.78e-07	2.29e-05	-2.50836	0.00964959	2.45716
AT1G54575	0.000455	0.00763127	-2.51042	-0.637943	2.36953
AT2G16660	1.03e-05	0.000335	-2.51186	2.31369	4.55231
AT5G59320	0.00336256	0.0371718	-2.52125	0.85495	3.51942
AT3G11410	5.63e-06	0.000199	-2.52234	4.30062	7.13723
AT4G13395	9.43e-22	4.32e-19	-2.52511	3.96787	6.50701
AT4G14400	0.000561	0.00906459	-2.53118	-0.391919	2.44305
AT1G49450	0.00232145	0.028072	-2.5409	0.408378	2.83175
AT1G30860	0.000113	0.00248737	-2.54595	-1.37506	0.787228
AT1G08290	0.0016069	0.021115	-2.54609	-2.46582	-0.0505428
AT2G04080	3.65e-13	6.09e-11	-2.55838	-0.540324	1.98664
AT1G73750	3.28e-06	0.000125	-2.56686	1.25832	3.77426
AT3G19620	1.72e-14	3.58e-12	-2.57258	0.0805914	2.74279
AT3G26170	5.93e-07	2.79e-05	-2.5756	-0.975926	1.50348
AT5G52320	1.12e-10	1.24e-08	-2.58158	1.87204	4.38617
AT4G25470	2.6e-05	0.000742	-2.58326	3.65452	6.11207
AT4G00970	0	1.5e-44	-2.58583	1.81765	4.40289
AT1G05753	2.87e-05	0.000803	-2.58631	0.346498	2.72835
AT5G57550	0.000508	0.00835898	-2.59304	-0.615771	1.59358
AT2G18050	1.14e-06	4.98e-05	-2.60456	0.417108	3.2438
AT5G24200	0.000264	0.00497196	-2.60906	-2.99985	-0.288563
AT5G55250	0.000132	0.00286008	-2.61181	-2.05288	0.640188
AT5G25250	2.44e-17	7.1e-15	-2.61548	0.712331	3.29506
AT2G29460	0.00135326	0.0184437	-2.62483	-0.22623	3.02584
AT4G30110	4.21e-06	0.000154	-2.62688	-2.5794	-0.038545
AT1G31550	1.18e-11	1.49e-09	-2.62708	0.337869	2.99153
AT1G33720	6.76e-16	1.69e-13	-2.63191	-0.95776	1.67098
AT5G10760	2.91e-11	3.53e-09	-2.63624	-0.402851	2.4039
AT3G15500	1.79e-07	9.63e-06	-2.64492	0.365583	3.14996
AT3G18950	1.01e-09	9.21e-08	-2.64551	0.324689	2.96764
AT5G49740	1.87e-09	1.6e-07	-2.65817	0.582342	3.11439
AT4G16000	3.7e-05	0.00100056	-2.67018	-0.973441	1.57553
AT3G29680	6.52e-05	0.00158387	-2.67184	-2.75275	-0.0364268
AT1G58280	0.000638	0.010071	-2.67428	-0.508285	2.58191
AT2G33810	1.56e-07	8.57e-06	-2.68002	-0.648606	2.27442
AT1G27940	0.00223828	0.0273775	-2.68159	-4.50904	-1.03357
AT1G24575	4.44e-05	0.00115892	-2.68386	-1.117	1.47285
AT5G04950	0.00066	0.0103772	-2.69593	-0.508852	2.94265
AT2G45660	1.03e-19	3.82e-17	-2.7018	1.79195	4.44884
AT5G26340	5.05e-06	0.00018	-2.70664	2.89708	5.37988
AT1G71140	5.98e-07	2.8e-05	-2.71497	-0.0103498	2.4621
AT1G67920	2.06e-08	1.42e-06	-2.71728	1.64312	4.1978
AT4G19170	9.09e-05	0.00208016	-2.72107	3.04577	5.21911
AT4G27290	0.00311134	0.0350264	-2.72549	-4.19236	-1.11733
AT5G13210	7.23e-08	4.4e-06	-2.72688	-0.770108	1.848
AT2G33815	1.09e-07	6.29e-06	-2.72741	-0.664028	2.30859
AT1G54040	2.11e-22	1.05e-19	-2.73212	1.3298	4.05564
AT5G26220	0.00496611	0.0495537	-2.76027	-1.64064	1.76578
AT4G24450	4.61e-12	6.16e-10	-2.77281	-2.19934	0.615433
AT3G03470	5.12e-12	6.8e-10	-2.78277	-0.236068	2.47861
AT1G75250	7.28e-06	0.000248	-2.78617	-1.91525	0.89979
AT1G24148	7.4e-23	4e-20	-2.78812	0.643082	3.42635
AT3G56710	1.07e-11	1.37e-09	-2.8013	0.539702	3.25205
AT4G33930	0.000127	0.00275067	-2.80159	-2.10456	0.519253
AT5G60780	2.71e-06	0.000105	-2.80261	-2.56037	0.26104
AT1G62420	1.29e-05	0.000406	-2.80276	-2.17018	0.769192
AT1G22490	0.00276307	0.0319828	-2.82012	-2.62575	0.118597
AT3G10150	0.00299517	0.0339596	-2.83057	-2.89637	0.282973
AT5G24210	1.67e-10	1.8e-08	-2.83346	1.58812	4.5757
AT1G18710	2.05e-05	0.000606	-2.84901	2.45872	5.31417
AT3G22961	6.64e-05	0.0016066	-2.85133	-1.6125	1.24843
AT5G54585	0.000733	0.0113187	-2.85646	0.150463	2.40606
AT5G09220	1.97e-10	2.08e-08	-2.86384	2.79602	5.74307
AT5G46350	1.11e-05	0.000358	-2.86665	-2.4982	0.334401
AT4G29050	1.31e-08	9.52e-07	-2.86962	-1.34353	1.82643
AT2G29170	9.95e-06	0.000326	-2.8772	0.0499631	2.78913
AT5G56490	9.94e-06	0.000326	-2.87823	-2.02581	0.838564
AT1G61120	0.000963	0.0140457	-2.89284	-2.11153	0.339942
AT3G48640	0.000705	0.010987	-2.89938	-2.78121	0.130101
AT3G58990	3.19e-10	3.15e-08	-2.90358	1.32677	4.16265
AT1G75040	5.93e-15	1.36e-12	-2.90384	1.43903	4.29893
AT2G43060	9.9e-11	1.12e-08	-2.90991	-0.523104	2.40932
AT1G16400	4.22e-06	0.000154	-2.91846	-1.25172	1.71326
AT2G42610	1.39e-05	0.000433	-2.94815	-2.43178	0.500842
AT3G48280	2.32e-09	1.94e-07	-2.95092	0.147128	3.10355
AT3G45160	1.73e-07	9.41e-06	-2.96446	0.35911	3.27417
AT1G66460	0.000162	0.00336642	-2.98449	-3.23604	-0.195278
AT4G12290	6.49e-05	0.00157827	-2.99096	0.584326	2.96135
AT1G23130	6.01e-34	7.54e-31	-2.99154	5.88294	8.89416
AT5G61350	0.0026281	0.0307646	-2.99645	-3.5175	-0.594718
AT3G53980	0.00210377	0.0260618	-2.99835	-0.917227	3.2428
AT1G67856	1.94e-07	1.03e-05	-3.01524	0.10716	2.87683
AT1G74930	1.5e-15	3.65e-13	-3.02558	4.14774	7.05639
AT2G32130	0.00120207	0.0168559	-3.0268	-2.29015	0.603757
AT1G67855	6.91e-07	3.18e-05	-3.03801	1.12169	3.87205
AT3G50770	6.02e-05	0.00148266	-3.0399	-0.927852	2.09155
AT5G46500	4.03e-11	4.82e-09	-3.04498	-1.58402	1.52114
AT3G28220	0.00463747	0.0471469	-3.04756	2.68935	5.95888
AT3G49570	0.00411622	0.0432321	-3.05601	-2.10943	0.399737
AT4G25480	6.21e-06	0.000215	-3.08438	0.265257	3.19469
AT2G23030	6.59e-05	0.00159849	-3.08804	-1.02327	1.65222
AT4G26260	0.000723	0.0112044	-3.09215	-3.01274	0.142942
AT3G08870	0.000545	0.00884502	-3.09512	-3.8493	-1.01949
AT5G44565	0.000328	0.00596784	-3.11724	-2.67857	0.600544
AT1G60190	0.00459376	0.0468827	-3.1188	2.64877	6.08159
AT1G06090	0.000485	0.00801814	-3.1341	-4.2175	-1.12811
AT3G29670	3.75e-11	4.53e-09	-3.13658	-0.304116	2.97446
AT4G06746	1.11e-05	0.000359	-3.14937	-0.417636	2.75084
AT2G15042	3.51e-12	4.88e-10	-3.15375	-1.75207	1.47323
AT5G10180	3.19e-36	4.75e-33	-3.17334	2.13684	5.28661
AT1G21520	4.08e-10	4e-08	-3.17413	-0.665181	2.44326
AT4G21440	0.00131803	0.0181191	-3.18477	-2.76572	0.721723
AT5G25260	4.83e-06	0.000174	-3.19199	-2.91076	0.179926
AT3G23240	7.8e-05	0.0018314	-3.22452	-2.54967	0.670309
AT2G29670	5.59e-11	6.53e-09	-3.22887	3.19956	6.16087
AT1G65800	7.54e-15	1.66e-12	-3.26219	0.0482038	3.38768
AT4G17030	7.99e-11	9.1e-09	-3.26621	-1.4622	1.8958
AT1G17170	1.22e-06	5.3e-05	-3.28725	1.62163	4.51144
AT3G14440	1.18e-21	5.3e-19	-3.29158	1.97938	5.18362
AT2G25510	1.41e-05	0.00044	-3.29172	2.1704	6.23306
AT5G03210	5.29e-09	4.18e-07	-3.3015	2.34074	5.31696
AT4G36950	2.37e-06	9.37e-05	-3.30286	0.673334	3.4166
AT1G51270	6.02e-10	5.67e-08	-3.32362	-1.24967	1.9247
AT4G23260	8.68e-24	4.92e-21	-3.33307	1.15075	4.49287
AT3G28007	2.33e-07	1.2e-05	-3.33649	-2.27843	1.0539
AT3G26280	1.55e-12	2.31e-10	-3.34167	0.910836	4.24486
AT3G63060	5.33e-08	3.36e-06	-3.35201	0.442684	3.45721
AT3G14620	4.56e-10	4.43e-08	-3.35298	0.918838	4.09811
AT2G15390	3.18e-08	2.11e-06	-3.35989	-1.59076	1.67773
AT1G73600	6.39e-09	5.02e-07	-3.37037	1.71166	4.7578
AT5G03615	1.01e-06	4.47e-05	-3.37493	-0.571443	3.00868
AT3G45680	0.0021121	0.0260971	-3.37526	-3.90676	-0.977953
AT4G12030	5.11e-14	9.51e-12	-3.3787	-0.376211	2.9517
AT3G23470	1.97e-10	2.08e-08	-3.39188	-3.24382	0.214941
AT2G32860	4.38e-12	5.92e-10	-3.39395	0.325816	3.74093
AT4G01390	1.3e-06	5.55e-05	-3.39867	-0.534476	3.02785
AT3G52550	0.00244811	0.0291594	-3.40229	-3.027	0.0773184
AT1G05330	0.00312789	0.0351778	-3.40702	-3.0472	-0.00709674
AT3G60415	8.65e-14	1.54e-11	-3.42237	0.598336	3.94507
AT3G49620	1.1e-05	0.000357	-3.44819	-1.2289	1.77452
AT1G69720	0.000705	0.010987	-3.45118	-3.68207	-0.52912
AT1G03020	5.45e-06	0.000193	-3.45716	-2.10308	1.33186
AT5G48000	0.000482	0.00798867	-3.45731	-4.68336	-1.18708
AT2G37770	3e-06	0.000116	-3.4656	-0.430086	3.40023
AT3G19270	0.00191654	0.0242212	-3.47182	-4.05992	-0.556763
AT4G27410	1.07e-14	2.28e-12	-3.48159	2.61598	6.03093
AT5G47240	1.05e-08	7.76e-07	-3.49725	2.44581	6.25617
AT3G03200	1.43e-09	1.26e-07	-3.5054	-1.64041	1.63641
AT5G38940	1.24e-08	9.04e-07	-3.50602	-1.63532	2.44732
AT3G22275	1.93e-09	1.64e-07	-3.50689	-0.141257	3.26277
AT3G48850	0.00271664	0.0316145	-3.53413	-3.81312	-0.919958
AT1G69790	1.37e-12	2.07e-10	-3.53568	-2.03203	1.4888
AT1G13990	1.73e-14	3.58e-12	-3.54011	1.99681	5.36963
AT3G26830	0.000895	0.0132223	-3.54712	-3.11387	1.61503
AT2G32160	2.49e-05	0.000716	-3.54725	-3.28016	0.626161
AT1G19640	0.00238182	0.0286015	-3.55211	-3.92967	-0.0828487
AT1G73330	3.49e-14	6.82e-12	-3.55359	1.045	4.70841
AT2G37540	9.37e-12	1.24e-09	-3.57057	1.29677	4.68697
AT1G29600	1.87e-07	9.98e-06	-3.57428	-1.97975	2.16837
AT4G19970	0.00352427	0.0385498	-3.58508	-4.01861	-1.06744
AT5G58670	2.79e-10	2.82e-08	-3.59147	-2.93999	1.10325
AT2G43590	1.65e-14	3.47e-12	-3.64969	1.88191	5.38895
AT3G45140	2.71e-09	2.24e-07	-3.65599	3.15663	7.1526
AT5G04150	1.47e-06	6.17e-05	-3.67559	-1.65866	1.72344
AT2G01520	6.98e-13	1.1e-10	-3.67745	-1.21206	2.42681
AT1G11080	3.94e-06	0.000145	-3.68056	-3.25414	0.101653
AT1G52410	2.13e-14	4.33e-12	-3.69036	-0.256726	3.3706
AT1G20120	2.45e-05	0.000708	-3.69645	-3.74825	0.0098472
AT1G09500	0.0029869	0.0339142	-3.69763	-0.164676	4.53141
AT2G37900	3.55e-05	0.000969	-3.72643	-4.1414	-0.654071
AT5G14200	6.2e-15	1.39e-12	-3.72976	1.3138	5.13248
AT5G24770	4.82e-21	2.12e-18	-3.73101	1.7947	5.41142
AT1G55940	0.00367256	0.0397214	-3.75786	-4.37081	-1.37967
AT5G64110	1.32e-22	6.67e-20	-3.76001	-0.623028	3.09694
AT2G46440	8.02e-05	0.00187529	-3.76764	-4.74597	-0.86569
AT4G24540	4.21e-07	2.07e-05	-3.78508	-3.07728	0.872297
AT3G23550	1.34e-08	9.7e-07	-3.83041	-0.168876	3.15263
AT3G48510	0.000627	0.00992619	-3.8407	-3.29111	0.982538
AT2G47770	1.3e-05	0.000409	-3.84839	-1.62921	2.13389
AT2G32885	0.000798	0.0120564	-3.86215	-4.28478	-0.830771
AT5G50950	3.01e-35	4.22e-32	-3.87373	1.71465	5.5705
AT2G14247	5.85e-10	5.53e-08	-3.89687	-0.14238	3.8075
AT5G44005	1.17e-09	1.05e-07	-3.90292	-0.0413075	3.54214
AT1G21250	6.82e-10	6.34e-08	-3.91638	-1.77246	2.09116
AT5G03545	1.11e-07	6.38e-06	-3.98171	-2.24565	1.70014
AT1G67860	7.18e-28	5.26e-25	-3.98442	1.61493	5.55738
AT1G47400	9.12e-14	1.61e-11	-3.9963	0.0857973	4.0087
AT1G02405	0.0032068	0.035822	-4.00189	-3.23002	-0.250553
AT5G42530	1.21e-16	3.26e-14	-4.00999	2.35296	6.55291
AT1G65790	1.95e-07	1.03e-05	-4.02884	-4.08449	-0.204857
AT5G39610	0.000197	0.00393148	-4.04392	-3.97849	-0.196695
AT3G02020	2.34e-23	1.29e-20	-4.06544	-1.31629	2.77131
AT5G20260	9.62e-05	0.00218861	-4.06778	-3.67676	-0.110496
AT1G07430	0.00190124	0.0240919	-4.07166	-2.37147	2.81502
AT2G28085	0.00411009	0.0432249	-4.08767	-3.26219	-0.360201
AT5G50360	0.000455	0.00763012	-4.09746	-3.39868	0.24789
AT4G33465	2.48e-12	3.63e-10	-4.12041	0.935185	4.79985
AT2G42530	1.75e-09	1.51e-07	-4.12419	2.26687	6.27464
AT4G33467	5.04e-13	8.16e-11	-4.12552	1.73814	5.65716
AT1G47395	1.1e-18	3.68e-16	-4.1519	0.156027	4.35478
AT1G56600	0.000171	0.00351884	-4.17636	-3.00046	1.53899
AT1G73510	6.1e-06	0.000212	-4.19689	-3.11733	0.906612
AT4G13290	0.00210903	0.0260868	-4.20166	-4.86143	-1.75118
AT1G57850	0.000468	0.00781289	-4.21601	-3.27491	0.219337
AT2G30760	2.73e-12	3.89e-10	-4.22691	0.734078	5.28108
AT1G55010	0.000393	0.00682924	-4.23084	-2.53461	0.944686
AT1G73810	8.19e-05	0.00190734	-4.23341	-4.18127	-0.388906
AT5G03270	5.72e-06	0.000201	-4.28451	-3.14846	0.852019
AT5G24780	1.31e-13	2.27e-11	-4.30083	-1.23786	3.40947
AT5G05250	3.88e-14	7.39e-12	-4.31952	-0.351758	4.23674
AT1G70640	1.28e-06	5.5e-05	-4.32158	-2.87639	1.70905
AT2G28710	0.000667	0.0104661	-4.32937	-3.35728	0.267343
AT1G61610	1.4e-06	5.91e-05	-4.35017	-4.21339	-0.162482
AT2G26380	0.00456128	0.0466214	-4.35386	-4.68089	-1.80659
AT5G49730	2.59e-10	2.66e-08	-4.37216	0.0973532	4.68183
AT5G66400	7.93e-18	2.45e-15	-4.3915	1.68571	5.89844
AT5G42965	0.00349612	0.0383429	-4.39379	-2.66315	0.298834
AT2G21990	0.00279398	0.0322154	-4.43977	-4.40047	-1.34687
AT2G30766	1.5e-17	4.53e-15	-4.45927	-0.0701278	4.68382
AT3G07675	0.00397626	0.0421714	-4.53843	-2.24334	0.648452
AT4G22490	0	0	-4.54548	2.2091	6.74693
AT5G28237	0.000416	0.00710322	-4.54845	-4.75575	-1.23827
AT1G14250	6.42e-20	2.59e-17	-4.55209	-0.544217	4.16118
AT4G12917	1.22e-11	1.54e-09	-4.56213	-0.958095	3.57308
AT5G39090	0.00231625	0.0280375	-4.57586	-4.71918	-1.61003
AT5G01320	0.00183639	0.0234951	-4.58675	-5.03767	-1.86704
AT5G25980	0	0	-4.59938	2.87267	7.47046
AT3G46370	2.29e-07	1.19e-05	-4.64685	-3.64024	1.35798
AT2G37870	8.8e-05	0.00202539	-4.65054	-2.66695	1.7716
AT2G33020	0.0018967	0.0240856	-4.71492	-5.38864	-2.24167
AT5G40330	1.13e-11	1.44e-09	-4.74291	-2.83582	1.9838
AT2G38110	1.26e-24	7.47e-22	-4.84248	-2.9594	2.18752
AT1G52000	3.17e-12	4.43e-10	-4.8495	0.777562	5.23388
AT5G40800	0.00223542	0.0273775	-4.86142	-4.16045	-0.963618
AT3G10600	0.000765	0.0117354	-4.86291	-4.95913	-1.53902
AT1G02065	1.78e-06	7.26e-05	-4.86371	-4.54875	-0.1373
AT5G58310	2.81e-13	4.71e-11	-4.87981	-1.21988	3.6277
AT2G43100	6.39e-25	4.01e-22	-4.92971	0.110922	5.0893
AT2G30770	3.98e-08	2.58e-06	-4.9575	-2.91427	2.43186
AT5G53870	0.00336747	0.037189	-4.95998	-4.63963	-2.0305
AT2G30432	3.58e-05	0.000974	-4.96364	-3.26033	1.03381
AT2G42540	1.08e-12	1.65e-10	-4.98412	1.05423	6.74149
AT1G52890	7.5e-13	1.17e-10	-4.98995	-1.1501	3.58941
AT3G61280	4.63e-07	2.23e-05	-4.99481	-4.64261	0.0290188
AT5G50800	0.00403231	0.0426139	-4.99945	-4.36508	-1.83008
AT3G03480	0.000273	0.00511865	-5.03131	-4.30913	-0.616967
AT3G03190	2.56e-12	3.69e-10	-5.06194	-1.80192	3.09215
AT1G14880	0.00378634	0.0406472	-5.09217	-3.92905	-1.39405
AT4G37970	0.000404	0.00698352	-5.10055	-4.58048	-0.988838
AT2G29350	4.41e-07	2.15e-05	-5.1103	-4.03879	0.683073
AT5G46830	0.00458821	0.0468657	-5.11265	-4.88612	-2.44363
AT3G04050	0.00333055	0.0369183	-5.1139	-4.83778	-2.25695
AT1G62560	4.04e-12	5.5e-10	-5.12928	-3.33764	2.22736
AT3G27920	0.000203	0.00402865	-5.13123	-3.88605	-0.144779
AT1G77520	0.00194361	0.024481	-5.14299	-4.69314	-1.93969
AT1G47370	0.00124294	0.0172965	-5.16147	-4.09769	-0.884743
AT5G15660	0.00273583	0.0317912	-5.1618	-4.41864	-1.77634
AT3G07255	0.000837	0.0125595	-5.16245	-4.25642	-0.878149
AT4G12550	0.00129624	0.0178983	-5.17694	-3.48815	-0.619816
AT4G03450	0.0047815	0.04822	-5.19152	-5.19067	-2.84469
AT5G48850	0.000126	0.0027411	-5.21978	-3.86649	0.0266767
AT5G11190	1.12e-05	0.000359	-5.22104	-3.53424	0.711375
AT3G47480	9.66e-06	0.000319	-5.25356	-3.74842	0.657755
AT3G28540	2.18e-08	1.49e-06	-5.25786	-4.19919	1.18808
AT1G07373	0.000187	0.00375909	-5.28004	-3.35588	0.411119
AT2G33385	0.00195986	0.0246631	-5.29442	-4.76985	-2.05067
AT5G44973	0.00389148	0.0414612	-5.29519	-2.94435	-0.542383
AT2G08405	0.00244513	0.0291393	-5.29936	-2.76985	-0.127544
AT1G52030	1.27e-07	7.21e-06	-5.33586	-4.80679	0.141705
AT3G60470	0.00231243	0.0280056	-5.34392	-4.95873	-2.29757
AT5G58390	7.26e-06	0.000248	-5.39026	-4.40135	0.263936
AT3G45860	5.77e-09	4.55e-07	-5.41245	-4.36613	0.685657
AT2G30670	0.000592	0.00946453	-5.41868	-4.05983	-0.996507
AT5G61740	0.000688	0.0107598	-5.48522	-5.59428	-2.5728
AT1G33030	0.000435	0.00735061	-5.49546	-4.48082	-1.34337
AT5G02930	4.75e-05	0.00121502	-5.52901	-4.62699	-0.542503
AT1G07853	0.00287204	0.0328471	-5.57184	-2.25528	0.167375
AT5G08825	1.14e-07	6.53e-06	-5.58587	-1.74506	3.41219
AT1G32350	0.00100816	0.0145569	-5.59405	-4.63114	-1.73935
AT1G21240	0.000215	0.00420729	-5.65918	-5.29759	-1.99345
AT5G07690	3.94e-12	5.39e-10	-5.67668	-3.66099	1.95832
AT5G37990	0.000141	0.00300224	-5.67814	-4.14439	-0.766122
AT1G52400	6.17e-27	4.08e-24	-5.68107	0.887729	6.5106
AT1G21550	2.97e-36	4.72e-33	-5.70674	-0.861002	4.78359
AT5G64190	0.000778	0.0118712	-5.7236	-4.72449	-1.76848
AT4G05940	0.000177	0.00361119	-5.75862	-1.69223	1.66258
AT4G17860	0.000241	0.00462602	-5.77163	-4.40212	-1.11278
AT5G44420	0.000131	0.00283078	-5.78466	-3.23302	0.18709
AT5G45990	8.29e-05	0.00192658	-5.79516	-5.20026	-1.70711
AT1G76960	7.83e-14	1.41e-11	-5.81894	-1.34254	4.61815
AT5G13320	1.41e-05	0.00044	-5.83118	-5.35974	-0.998956
AT5G38320	7.21e-05	0.00172527	-5.8313	-3.84187	-0.319053
AT1G24147	6.86e-22	3.2e-19	-5.83373	-2.32869	3.70744
AT1G65860	4.92e-22	2.34e-19	-5.83401	-2.34156	3.32966
AT5G60910	7.72e-05	0.00181429	-5.85907	-4.40323	-0.88661
AT3G49580	0.00148635	0.0199044	-5.85941	-3.84677	-1.20446
AT1G73325	8.13e-05	0.00189803	-5.88184	-3.80882	-0.286
AT1G19565	0.000108	0.00242176	-5.93827	-3.38876	0.0955692
AT4G13770	1.13e-32	1.28e-29	-6.00046	-1.01343	5.32575
AT1G74810	1.02e-10	1.14e-08	-6.00762	-5.14992	0.419308
AT2G40750	1.1e-06	4.8e-05	-6.02133	-4.15542	0.693162
AT3G22740	0.00031	0.00571153	-6.06377	-3.89452	2.52211
AT4G30140	3.74e-34	4.94e-31	-6.06737	-0.76937	5.68331
AT1G63710	3.01e-06	0.000116	-6.07135	-4.89368	-0.239866
AT3G29410	5.49e-05	0.00137076	-6.07711	-5.14439	-1.5118
AT4G23600	2.57e-28	2.11e-25	-6.14186	-1.85669	4.34902
AT5G25880	1.29e-06	5.55e-05	-6.20821	-5.20277	-0.398116
AT3G56970	3.58e-08	2.34e-06	-6.23559	-3.70042	1.7017
AT5G46260	2.47e-05	0.000712	-6.29576	-6.08005	-2.27594
AT2G32870	0	0	-6.326	-0.670616	5.65451
AT3G49130	7.61e-07	3.46e-05	-6.33262	-3.85669	1.06071
AT2G39850	3.87e-30	3.83e-27	-6.35294	-3.48922	3.14455
AT3G13540	3.46e-06	0.000131	-6.4101	-4.44039	-0.336272
AT4G12495	7.34e-06	0.000249	-6.48541	-2.19516	1.85186
AT3G54065	0.000165	0.00341437	-6.57674	-3.78523	-0.540467
AT1G19040	1.92e-05	0.000575	-6.63043	-4.44039	-0.528964
AT2G26010	1.21e-05	0.000385	-6.63475	-3.33173	0.673065
AT1G57590	0.000534	0.00870139	-6.6437	-4.0439	2.24591
AT5G23010	0	0	-6.64848	-0.504444	6.13031
AT5G07700	5.73e-06	0.000201	-6.6929	-4.63963	-0.488353
AT3G59010	3e-16	7.84e-14	-6.74393	-4.44276	2.07795
AT3G22235	1.07e-05	0.000347	-6.74482	-3.47977	0.569999
AT3G26200	5.83e-08	3.66e-06	-6.82256	-4.82512	0.57525
AT1G49860	2.25e-07	1.17e-05	-6.87022	-4.26992	0.305872
AT5G55720	3.54e-06	0.000133	-6.90412	-4.56736	-0.283368
AT4G15320	2.11e-07	1.11e-05	-6.9178	-5.54746	-0.942968
AT5G25970	3.86e-07	1.91e-05	-6.92094	-5.10545	-0.550585
AT3G56980	1.69e-08	1.19e-06	-6.92096	-3.91834	1.86071
AT1G53100	1.58e-05	0.00048	-7.00132	-4.7456	-0.76044
AT3G19700	3.63e-19	1.29e-16	-7.03823	-4.93685	2.33128
AT2G39030	6.06e-07	2.83e-05	-7.15876	-4.15364	0.467366
AT5G38930	2.79e-08	1.86e-06	-7.23321	-3.87738	1.05576
AT3G19710	6.81e-33	8.11e-30	-7.31007	-2.06564	5.69864
AT2G14580	6.64e-08	4.12e-06	-7.34532	-3.83204	1.10285
AT4G37990	1.31e-06	5.6e-05	-7.35744	-4.89444	0.230832
AT1G12030	4.25e-07	2.08e-05	-7.40927	-4.25895	0.46244
AT4G22520	8.23e-10	7.53e-08	-7.51628	-2.48472	3.62957
AT1G06100	4.97e-09	3.96e-07	-7.51817	-3.95949	1.25347
AT2G32290	3.76e-15	8.7e-13	-7.59127	-4.41104	2.66012
AT4G12490	1.02e-08	7.63e-07	-7.59727	-3.67399	1.53587
AT2G33850	1.99e-38	3.64e-35	-7.60697	-2.87123	4.99071
AT5G59330	2.37e-09	1.96e-07	-7.61557	-3.30827	2.01062
AT5G38120	1.07e-06	4.67e-05	-7.69069	-5.10341	-0.479485
AT1G66570	2.2e-06	8.82e-05	-7.69105	-4.82048	-0.422824
AT5G57123	2.35e-09	1.95e-07	-7.82499	-3.78862	1.65682
AT2G14560	1.22e-08	8.9e-07	-7.83238	-5.17973	0.144118
AT1G67865	0	0	-7.88717	-1.73295	6.11422
AT3G22231	2.61e-08	1.76e-06	-7.89527	-3.64993	1.62115
AT4G35810	1.25e-09	1.12e-07	-7.92066	-4.45221	1.10091
AT1G19960	9.02e-09	6.9e-07	-8.00622	-3.90266	1.53548
AT2G04032	5.69e-11	6.61e-09	-8.24918	-4.5099	1.42498
AT1G52040	2.03e-14	4.17e-12	-8.34031	-4.72823	2.94512
AT1G31690	2.54e-11	3.13e-09	-8.39368	-4.86266	2.10275
AT3G57260	1.05e-11	1.36e-09	-8.55738	-4.58406	1.6417
AT4G21650	1.01e-10	1.13e-08	-8.58016	-5.31328	1.57915
AT2G38995	3.83e-12	5.27e-10	-8.65795	-5.1602	1.18153
AT1G76955	6.98e-11	8.03e-09	-8.76296	-3.78012	2.45837
AT1G33960	1.71e-12	2.55e-10	-8.95708	-4.84269	1.74419
AT1G65450	1.5e-12	2.26e-10	-9.01107	-5.77456	0.860373
AT1G64360	2.57e-13	4.34e-11	-9.40064	-3.51913	3.4582
AT2G41240	2.76e-11	3.37e-09	-9.50407	-4.23178	2.42984
AT5G33370	3.23e-15	7.54e-13	-9.6542	-4.67031	2.67393
AT5G15500	6.42e-16	1.63e-13	-10.2835	-4.94206	2.92371
AT1G13609	1.07e-14	2.28e-12	-10.5746	-3.02427	4.84171
AT4G22513	1.55e-18	5.13e-16	-10.6467	-3.3571	4.98429
AT4G22510	2.93e-19	1.06e-16	-10.8676	-3.5713	4.98959
AT4G22517	7.71e-20	2.96e-17	-10.9967	-3.33173	5.36444
AT1G16410	4.12e-19	1.44e-16	-11.1185	-5.68089	3.91151
AT3G05727	4.47e-28	3.43e-25	-13.2557	-3.06963	7.87629
AT4G22475	7.56e-28	5.29e-25	-13.3128	-5.19771	5.78709
AT4G22485	7.29e-28	5.26e-25	-13.3447	-5.00032	6.01166
AT4G22495	2.18e-29	1.85e-26	-13.5826	-4.81965	6.45202
AT4G22505	5.93e-30	5.43e-27	-13.7204	-4.91979	6.48952

## Sheet: S-H vs S-P Up
		DESeq values are shown
ID	P-value	FDR	Log2 Fold Change	Log RPKM S-P	Log RPKM S-H
AT2G18190	0	2.14e-12	9.33	-4.82	2.39
AT1G20180	1.5e-11	5.76e-10	8.54	-4.54	1.83
AT3G60140	0	0	8.06	-1.73	6.55
AT2G41260	1e-08	2.33e-07	7.98	-4.13	1.4
AT3G09922	1.01e-09	2.88e-08	7.86	-3.06	2.63
AT2G08960	0	2.38e-11	7.67	-1.55	5.76
AT3G56891	2.06e-09	5.59e-08	7.57	-3.43	2.04
AT4G05380	6.32e-09	1.55e-07	7.57	-4.69	0.706
AT5G25290	4.65e-08	9.52e-07	7.3	-4.26	0.82
AT1G02580	2.28e-08	4.94e-07	6.97	-5.16	0.613
AT3G05950	1.65e-07	2.96e-06	6.97	-3.83	0.977
AT5G24130	4.93e-07	7.79e-06	6.95	-4.54	0.141
AT1G72490	1.05e-09	2.98e-08	6.69	-4.49	1.53
AT5G61320	5.05e-07	7.95e-06	6.66	-4.52	0.0266
AT5G24140	1.1e-11	4.41e-10	6.56	-4.42	1.92
AT2G31420	1.54e-06	2.12e-05	6.5	-3.57	0.799
AT1G70440	0	1.87e-28	6.45	-2.56	4.11
AT1G19500	1.75e-05	0.00018	6.37	-3.38	0.575
AT5G43570	1.52e-08	3.41e-07	6.36	-2.77	2.91
AT2G35460	7.24e-06	8.33e-05	6.27	-3.46	0.633
AT1G80165	7.64e-06	8.73e-05	6.24	-1.73	2.34
AT3G46680	1.09e-05	0.00012	6.23	-4.37	-0.351
AT5G66150	6.31e-06	7.37e-05	6.22	-5.69	-1.61
AT3G60970	9.1e-06	0.000102	6.17	-5.77	-1.74
AT5G14490	1.6e-05	0.000167	6.17	-4.7	-0.76
AT2G21450	7.96e-06	9.05e-05	6.15	-5.52	-1.49
AT5G12030	0	4.4e-27	6.15	-0.174	6.07
AT3G50980	8.47e-06	9.56e-05	6.12	-3.46	0.558
AT1G80160	0	2.42e-29	6.03	-1	5.7
AT3G09545	1.3e-05	0.000139	6.03	-2.86	1.07
AT2G40004	2e-05	0.000202	5.99	-2.5	1.36
AT2G38340	0	0	5.98	-0.813	5.35
AT1G80470	5.71e-06	6.76e-05	5.95	-4.67	0.0575
AT1G08803	0	4.65e-30	5.8	0.633	6.61
AT1G49640	5.54e-05	0.000491	5.79	-4.28	-0.632
AT2G42475	0.000127	0.001	5.78	-4.2	-0.698
AT2G16190	6.05e-05	0.00053	5.74	-4.11	-0.493
AT1G54560	3.19e-05	0.000305	5.69	-6.23	-1.85
AT5G04210	0.000434	0.00285	5.68	-3.17	-0.0108
AT1G09697	0.000244	0.00174	5.61	-2.68	0.654
AT1G51840	3.33e-06	4.19e-05	5.6	-4.29	0.773
AT4G25580	0	2.12e-26	5.57	-0.943	5
AT2G20800	9.69e-09	2.25e-07	5.56	-4.42	0.872
AT5G54000	0.000431	0.00284	5.55	-4.3	-1.11
AT5G53230	0.00132	0.0073	5.53	-4.16	-1.46
AT5G24640	0	4.1e-12	5.52	-2.29	3.52
AT5G50260	0.000146	0.00112	5.52	-4.6	-1.17
AT2G04050	0	0	5.47	-0.147	5.64
AT3G22640	0	1.68e-31	5.47	-1.68	3.93
AT1G03106	1.21e-06	1.71e-05	5.45	-3.46	1.37
AT2G44460	0	3.74e-13	5.42	-2.53	2.94
AT1G09510	2.58e-10	8.16e-09	5.4	-3.46	2.01
AT1G22480	4e-12	1.7e-10	5.39	-3.13	2.34
AT1G37140	3.17e-06	4.02e-05	5.34	-3.18	1.51
AT3G21720	0	0	5.34	1.48	7.02
AT4G14245	0.000759	0.00458	5.34	-4.43	-1.4
AT4G18990	0.000295	0.00205	5.34	-4.36	-0.562
AT2G45580	0.00118	0.00669	5.32	-5.02	-2.12
AT2G47270	8.65e-10	2.49e-08	5.27	-3.3	2.16
AT4G05071	0.000741	0.00448	5.25	-1.14	1.91
AT1G78720	0	2.04e-12	5.24	-3.47	1.99
AT3G02240	0.000149	0.00115	5.22	-3.45	0.517
AT4G25200	4.15e-07	6.7e-06	5.2	-3.38	1.54
AT5G10120	0.00135	0.00741	5.2	-4.64	-1.76
AT2G23110	0	6.97e-36	5.18	-0.769	4.68
AT1G73610	0.00171	0.00905	5.15	-4.38	-1.57
AT5G54560	0.000727	0.00441	5.15	-4.6	-1.55
AT1G61320	4.54e-08	9.33e-07	5.14	-4.11	0.927
AT1G64940	3.54e-08	7.38e-07	5.13	-0.559	5.38
AT5G00910	0.00082	0.00489	5.13	-3.15	-0.124
AT3G52780	0.000861	0.0051	5.12	-4.71	-1.7
AT1G17960	0	2.15e-20	5.08	-2.74	2.9
AT1G68170	0.00126	0.00702	5.08	-4.72	-1.8
AT3G44300	0	8e-44	5.08	1.42	6.8
AT2G02700	8.02e-07	1.2e-05	5.06	-4.01	0.727
AT5G09470	0.00122	0.00684	5.06	-4.32	-1.4
AT2G01920	0.00128	0.00712	5.05	-4	-1.09
AT1G02220	0	0	5.02	0.0212	5.34
AT2G36760	9.5e-11	3.26e-09	5	-3.49	1.58
AT1G09380	0.00356	0.0166	4.98	-4.66	-2.09
AT3G19615	1.71e-07	3.07e-06	4.98	-2.32	2.56
AT5G13150	3.16e-07	5.29e-06	4.98	-4.76	-0.00387
AT4G06935	0.00168	0.00889	4.97	-3.29	-0.444
AT1G66570	4.2e-06	5.17e-05	4.94	-0.423	5.66
AT1G68360	0.00271	0.0132	4.94	-4.03	-1.33
AT2G05370	0.00244	0.0122	4.92	-4.1	-1.36
AT3G61111	0.00183	0.00956	4.92	-2.89	-0.0692
AT2G24285	0.00049	0.00316	4.91	-3.23	0.435
AT3G01865	4.08e-10	1.25e-08	4.91	-2.47	2.68
AT3G59930	0	0	4.91	0.672	5.8
AT1G07400	0	2.18e-38	4.9	1.67	6.68
AT2G21235	0.000497	0.0032	4.9	-4.67	-1.02
AT1G49150	3.6e-05	0.000339	4.89	-3.14	1.09
AT2G38350	5.84e-05	0.000514	4.88	-1.78	2.38
AT5G24820	0.00891	0.0347	4.88	-4.32	-2.25
AT5G39330	0.00273	0.0134	4.86	-4.97	-2.27
AT2G18490	0.00298	0.0143	4.84	-4.11	-1.43
AT3G07365	8e-12	3.18e-10	4.84	0.301	5.33
AT3G46230	1e-12	3.37e-11	4.83	0.0818	5.03
AT1G71280	0.000534	0.00339	4.82	-4.54	-0.911
AT1G15380	0	2.8e-45	4.81	1.79	6.9
AT1G19530	0	4.38e-31	4.81	0.154	5.38
AT5G51000	0.00899	0.035	4.81	-4.13	-2.02
AT2G09420	0.000257	0.00182	4.8	-2.48	1.6
AT5G55270	0.00068	0.00416	4.8	-4.35	-0.778
AT3G14680	0	1.53e-36	4.79	-0.368	4.78
AT1G49900	0	3.58e-12	4.78	-4.05	1.17
AT5G02635	0.00062	0.00385	4.78	-2.21	1.38
AT1G60740	0.00318	0.0151	4.77	-3.66	-0.993
AT5G60265	0.00465	0.0206	4.74	-2.93	-0.387
AT2G42065	0.00124	0.00694	4.72	-3.55	-0.17
AT2G43390	0.00973	0.0371	4.71	-3.32	-1.16
AT5G59390	2.46e-06	3.2e-05	4.71	-4.69	-0.134
AT2G03230	6.76e-05	0.000582	4.7	-2.72	1.62
AT4G29370	0.0044	0.0197	4.7	-4.26	-1.69
AT5G54820	0.00525	0.0228	4.68	-4.45	-1.94
AT1G60720	0.00927	0.0358	4.65	-4.05	-1.83
AT2G36540	0	5.97e-16	4.65	-1.32	3.53
AT3G25240	3.88e-05	0.000361	4.65	-3.53	0.623
AT4G12470	0	5.81e-38	4.65	2.1	7.06
AT4G39675	1e-12	4.76e-11	4.64	-1.08	3.95
AT1G69880	6e-12	2.54e-10	4.58	-2.4	2.51
AT2G24450	0.00726	0.0294	4.58	-4.19	-1.79
AT3G46260	0.012	0.0442	4.58	-4.32	-2.21
AT4G05315	0.0105	0.0394	4.58	-2.71	-0.507
AT2G27380	0.00848	0.0333	4.55	-5.18	-2.84
AT5G22890	8.85e-10	2.54e-08	4.53	-3.72	1.23
AT1G71370	0.0098	0.0374	4.51	-4.91	-2.62
AT3G23060	0.0106	0.0399	4.51	-4.88	-2.64
AT1G63450	0.0109	0.0408	4.5	-5.68	-3.45
AT1G66040	5.14e-06	6.17e-05	4.49	-4.53	-0.148
AT1G43800	1.42e-09	3.97e-08	4.47	-1.21	3.04
AT2G21720	0.00913	0.0354	4.47	-5.19	-2.84
AT2G34210	0.00868	0.034	4.47	-5.51	-3.14
AT5G07925	0.013	0.0471	4.47	-2.69	-0.531
AT5G14180	0	8.76e-39	4.47	0.0682	4.73
AT2G29480	0	3.19e-14	4.46	0.582	5.65
AT2G35730	0.0122	0.0446	4.45	-3.81	-1.6
AT3G54530	0.00427	0.0192	4.45	-4.36	-1.42
AT3G03620	0.00216	0.011	4.42	-4.73	-1.5
AT1G01010	0	0	4.4	0.79	5.42
AT1G58190	0	1.62e-33	4.39	-1.53	3.18
AT5G42580	0.0129	0.0469	4.39	-4.77	-2.56
AT5G14470	0	1.58e-29	4.38	1.16	5.91
AT1G53540	8.49e-09	2.01e-07	4.37	-1.05	3.3
AT5G61495	3.66e-07	6.02e-06	4.37	-1.91	2.65
AT4G38870	0.0068	0.028	4.36	-4.53	-1.81
AT5G65100	0.0125	0.0457	4.36	-4.71	-2.47
AT2G29485	0	1.76e-14	4.35	1	5.94
AT4G37990	3.11e-05	0.000299	4.35	0.231	5.6
AT1G10220	1.81e-09	4.96e-08	4.34	-3.1	1.47
AT2G18193	0	0	4.33	0.619	5.15
AT3G01600	0	1.01e-39	4.33	-0.875	3.64
AT5G20790	1.23e-09	3.46e-08	4.33	-2.72	1.72
AT1G17180	0	1.85e-29	4.3	0.566	5.13
AT4G25380	7.99e-07	1.19e-05	4.3	-2.39	2.06
AT3G53230	0	0	4.28	1.57	6.06
AT5G52640	0	4.2e-45	4.28	2.6	7.03
AT5G03085	0.00376	0.0173	4.27	-2.01	1.05
AT2G45570	0	3.03e-26	4.26	-0.433	3.98
AT5G58840	0	6.49e-31	4.25	-1.56	2.92
AT2G28110	0	2.42e-29	4.24	-0.539	4.03
AT4G06415	0	2.94e-12	4.22	-0.86	3.57
AT1G21520	0	6.81e-30	4.21	2.44	6.88
AT1G03790	4.71e-06	5.72e-05	4.2	-4.06	0.067
AT3G09350	0	0	4.2	2.45	6.87
AT3G61390	5.98e-08	1.19e-06	4.2	-3.76	0.62
AT4G14780	0.000893	0.00526	4.18	-4.88	-1.13
AT1G48400	0.00894	0.0348	4.17	-4.76	-2.1
AT3G04070	0	0	4.17	-0.0182	4.35
AT1G67020	0.0133	0.0479	4.09	-5.08	-2.59
AT1G10480	0.0106	0.0397	4.08	-4.62	-1.99
AT1G08630	0	1.47e-21	4.06	1.74	6.18
AT1G08713	0.00292	0.0141	4.05	-2.19	1
AT4G14368	1.15e-07	2.15e-06	4.05	-4.86	-0.278
AT4G15610	0	0	4.04	3.02	7.25
AT1G75600	8.5e-06	9.58e-05	4.02	-2.63	1.53
AT3G12580	0	8.52e-22	4.02	3.71	8
AT3G28210	0	0	4.02	3.64	7.85
AT4G05018	0.0103	0.039	4.02	-4.12	-1.43
AT1G04500	0.00967	0.037	4.01	-4.84	-2.12
AT1G79400	0.00889	0.0347	3.97	-5.12	-2.35
AT2G43140	2.09e-09	5.65e-08	3.96	-3.33	0.834
AT2G41231	1.19e-05	0.00013	3.95	-2.38	1.95
AT1G04583	0.0112	0.0416	3.94	-3.15	-0.481
AT2G25770	0	5.36e-22	3.94	-0.287	4.08
AT3G61400	0.0112	0.0416	3.94	-4.56	-1.89
AT1G01480	0	3.9e-22	3.93	-0.67	3.61
AT1G70080	2.54e-08	5.44e-07	3.92	-3.83	0.475
AT4G38000	0.0111	0.0413	3.92	-3.85	-1.17
AT5G12020	8.35e-06	9.44e-05	3.91	-1.03	2.38
AT1G09887	0.0115	0.0425	3.88	-2.15	0.53
AT2G27180	0.00482	0.0212	3.87	-3.98	-0.747
AT1G78340	2.71e-10	8.58e-09	3.86	-1.71	2.51
AT1G06867	0.000218	0.00159	3.85	-1.7	2.04
AT5G16960	1.87e-10	6.15e-09	3.84	0.42	4.98
AT3G19920	2.06e-06	2.73e-05	3.82	-3.53	0.508
AT5G38200	0	0	3.81	0.675	4.67
AT4G33070	0	1.15e-19	3.78	-0.927	3.02
AT3G16150	0	1.24e-29	3.77	0.384	4.38
AT2G26150	0	2.29e-11	3.75	0.188	4.41
AT5G13330	0	1.66e-36	3.75	0.712	4.73
AT3G20210	0.00491	0.0215	3.74	-4.65	-1.4
AT4G03320	0	5.01e-18	3.74	0.764	4.91
AT5G61490	3.6e-11	1.35e-09	3.74	-1.64	2.74
AT2G09335	0.00446	0.0199	3.73	-2.3	0.966
AT5G39520	0	2.68e-22	3.73	-0.373	3.55
AT3G57380	1.2e-11	4.66e-10	3.72	-2.94	1.09
AT2G41230	2.44e-07	4.23e-06	3.71	-2.32	1.85
AT5G66985	0.00583	0.0247	3.69	-3.41	-0.253
AT1G02520	0	1.77e-11	3.65	-3.33	0.86
AT4G22470	0	2.13e-12	3.65	-0.527	3.2
AT5G06839	1.01e-06	1.46e-05	3.65	-3.97	0.00739
AT2G44010	0.000717	0.00436	3.63	-3.32	0.2
AT4G21120	0	1.62e-16	3.63	-0.115	3.69
AT4G12400	0	1.08e-11	3.62	0.927	4.84
AT3G46070	0.00861	0.0338	3.61	-2.59	0.251
AT2G42340	2.53e-10	8.04e-09	3.6	-2.13	1.77
AT4G26260	3.73e-08	7.75e-07	3.6	0.143	4.02
AT5G55150	4.74e-06	5.75e-05	3.59	-3.05	0.75
AT2G40340	0.000468	0.00304	3.58	0.605	5.06
AT3G25790	2.41e-07	4.16e-06	3.57	-2.79	0.964
AT5G05400	0	3.06e-15	3.57	-2.06	1.8
AT5G19410	8.86e-06	9.96e-05	3.56	-4.16	-0.136
AT2G36780	0.000114	0.000915	3.55	1.17	5.59
AT4G26200	2.12e-10	6.86e-09	3.55	-0.557	3.56
AT5G11210	4.08e-05	0.000377	3.53	-4.52	-0.866
AT2G16060	5.8e-11	2.07e-09	3.51	0.907	4.47
AT1G65610	1.22e-07	2.27e-06	3.5	-2.43	1.41
AT4G22467	1e-12	2.8e-11	3.5	-0.557	3.05
AT1G10070	0	7.4e-18	3.49	3.33	7.16
AT2G27390	6e-12	2.49e-10	3.49	0.253	4.14
AT1G74310	0	4.01e-19	3.48	1.31	5.04
AT2G19900	0.000302	0.00209	3.48	-4.47	-0.838
AT1G13590	0.0107	0.0401	3.47	-3.66	-0.703
AT3G10320	1.65e-07	2.97e-06	3.47	-3.29	0.76
AT5G48410	2.7e-08	5.75e-07	3.46	-3.93	0.0441
AT3G09270	0	4.69e-34	3.44	2.07	5.76
AT2G18180	2.11e-07	3.7e-06	3.4	-3.58	0.328
AT4G23493	8.15e-07	1.22e-05	3.38	-1.7	1.89
AT2G28120	0	1.55e-13	3.37	1.52	5.29
AT3G06630	2e-12	9.31e-11	3.37	-1.28	2.25
AT3G61900	4.19e-05	0.000385	3.37	-1.59	2.02
AT4G37295	1.95e-07	3.46e-06	3.37	-1.22	2.24
AT1G18290	0.00152	0.0082	3.34	-3.37	0.0105
AT4G37370	0	1.39e-17	3.34	3.58	7.26
AT5G60260	3e-12	1.21e-10	3.34	-0.359	3.2
AT3G09680	0.00426	0.0191	3.33	-2.91	0.171
AT4G08935	0	2.75e-15	3.33	3.13	6.72
AT5G64510	0	1.11e-11	3.33	-0.399	3.16
AT2G29500	0	3.37e-12	3.32	2	5.33
AT1G44608	6.35e-05	0.000553	3.31	-2.7	0.848
AT1G32940	0	3.41e-29	3.29	0.146	3.6
AT1G52560	0.0132	0.0475	3.29	-3.29	-0.357
AT2G39520	0.000109	0.000879	3.29	-1.06	2.41
AT1G65970	0	1.39e-22	3.28	3.36	6.89
AT3G10910	0	6.36e-13	3.28	0.378	3.88
AT2G07215	8.27e-05	0.00069	3.27	-2.68	1.04
AT2G34110	2.4e-10	7.68e-09	3.27	-1.67	1.97
AT4G16680	0	1.53e-28	3.27	0.951	4.4
AT5G40000	2.24e-05	0.000224	3.27	-3.33	0.532
AT2G27389	0	2.21e-11	3.26	0.157	3.64
AT4G14690	0.00406	0.0184	3.26	1.33	4.86
AT4G34131	0	2.99e-20	3.26	3.01	6.52
AT1G23550	0	1.14e-31	3.25	1.61	5.05
AT1G36060	0	4.95e-22	3.25	-0.338	3.18
AT4G39404	0.00231	0.0116	3.25	-1.38	1.91
AT1G09297	0	9.14e-18	3.24	1.7	5.22
AT2G32660	2.92e-05	0.000283	3.23	-4.06	-0.423
AT2G45780	0.00491	0.0215	3.22	-2.84	0.214
AT5G01550	4.19e-05	0.000385	3.22	-2.64	1.44
AT1G17170	2e-08	4.36e-07	3.21	4.51	8.41
AT3G51860	0	4.51e-17	3.21	1.72	5.27
AT4G12735	0	1.51e-11	3.21	0.401	3.99
AT5G20710	9.82e-06	0.000109	3.21	-4.05	-0.497
AT2G37060	0	9.05e-26	3.19	2.07	5.43
AT3G15340	2.52e-08	5.41e-07	3.19	-3.11	0.555
AT2G08500	0.00576	0.0245	3.18	-1.7	1.35
AT5G07380	1e-12	6.43e-11	3.18	-2.14	1.26
AT5G58080	0.00135	0.00743	3.18	-4.25	-1.14
AT1G08430	0.000119	0.000949	3.17	-3.32	-0.0582
AT1G77120	0	2.19e-13	3.16	2.08	5.6
AT1G18830	2.48e-08	5.31e-07	3.15	-2.87	0.622
AT2G21640	0	2.63e-26	3.15	1.34	4.71
AT4G08555	1.39e-07	2.56e-06	3.15	3.91	7.76
AT5G17390	1.7e-09	4.69e-08	3.15	-0.564	3.33
AT2G04070	0.000507	0.00325	3.1	-3.37	-0.196
AT3G21660	0.00034	0.00231	3.1	-1.98	1.81
AT4G34135	0	6.77e-13	3.1	3.43	6.82
AT2G46995	0	2.82e-37	3.09	1.11	4.42
AT2G07213	2.06e-06	2.73e-05	3.08	-2.67	0.776
AT5G40010	3.27e-08	6.84e-07	3.08	-2.55	0.905
AT5G45830	4.6e-05	0.000418	3.07	-1.21	2.53
AT1G58340	0	1.03e-19	3.06	0.874	4.22
AT3G09965	1.13e-07	2.12e-06	3.06	-0.372	2.84
AT2G28190	0	5.48e-39	3.05	5.9	9.18
AT5G15120	3.97e-07	6.46e-06	3.05	-1.36	1.95
AT1G22110	0.0036	0.0167	3.04	-4.42	-1.49
AT2G03770	0.00556	0.0238	3.04	-4.02	-0.784
AT5G62480	1.49e-05	0.000157	3.03	-2.06	1.66
AT3G03470	0	1.61e-18	3.02	2.48	5.72
AT3G05015	2.73e-10	8.61e-09	3.01	1.22	4.55
AT1G18280	0.000421	0.00278	3	-2.71	0.451
AT3G22910	0	1.65e-12	3	2.16	5.49
AT5G51440	0	2.71e-15	3	1.95	5.24
AT3G06420	0	0	2.99	3.54	6.74
AT4G37030	0	1.8e-12	2.99	-1.15	2.16
AT1G55980	0.00387	0.0178	2.96	-3.85	-0.62
AT3G04085	4.23e-07	6.83e-06	2.96	0.239	3.51
AT5G20960	0	3.25e-30	2.96	2.04	5.2
AT1G47510	1.63e-05	0.000169	2.95	-0.968	2.76
AT1G42560	2.42e-05	0.00024	2.94	-1.63	2.18
AT2G04190	0.000643	0.00397	2.94	-3.77	-0.328
AT2G09300	0.00409	0.0185	2.94	-2.37	0.515
AT2G38250	0	9.45e-18	2.94	1.44	4.62
AT2G34080	1.22e-10	4.12e-09	2.93	-0.721	2.42
AT2G36750	0.0079	0.0315	2.93	1.35	5.44
AT5G43580	0	4.31e-24	2.92	2.18	5.27
AT5G25450	1.96e-09	5.32e-08	2.91	0.307	3.44
AT5G60250	0	1.83e-18	2.91	-0.733	2.46
AT3G26470	0	3.22e-18	2.9	1.18	4.33
AT3G08970	1e-12	3.36e-11	2.89	-0.000433	3.04
AT5G03245	2e-12	1.09e-10	2.89	2.24	5.44
AT5G62240	1.27e-07	2.34e-06	2.89	-2.19	0.904
AT2G15480	0	5.57e-23	2.88	3.34	6.48
AT5G39050	3e-12	1.22e-10	2.88	3.3	6.52
AT3G03650	0.00355	0.0165	2.87	-4.39	-1.25
AT4G26290	2.9e-10	9.09e-09	2.87	1.75	4.93
AT5G13080	2.51e-07	4.32e-06	2.87	-0.987	2.35
AT5G18270	0	6.11e-15	2.87	1.3	4.3
AT3G10450	0	8.57e-20	2.86	1.85	4.91
AT5G15830	0.00699	0.0286	2.86	-3.16	-0.523
AT1G23560	9.37e-10	2.68e-08	2.84	-1.35	1.72
AT2G20560	2e-12	7.68e-11	2.84	1.89	4.9
AT1G05753	8.94e-09	2.1e-07	2.83	2.73	5.89
AT2G44070	0.0138	0.0492	2.83	-3.7	-0.751
AT5G39580	0	5.32e-13	2.83	4.18	7.25
AT4G36450	0.000287	0.00201	2.82	-2.01	1.86
AT4G16162	0.0109	0.0408	2.81	-3.59	-0.724
AT5G17760	0	4.99e-16	2.8	1.98	4.97
AT3G09440	0	4.62e-41	2.79	5.22	8.21
AT2G29490	1.21e-06	1.71e-05	2.78	3.45	6.88
AT3G04060	3e-12	1.27e-10	2.78	1.04	4.05
AT4G34790	0.00251	0.0125	2.78	-2.92	0.212
AT1G29090	6.16e-07	9.47e-06	2.77	-1.36	1.88
AT2G45220	3.03e-07	5.1e-06	2.77	-1.22	1.78
AT1G13340	0	5.63e-24	2.76	2.65	5.62
AT1G32170	0	4.29e-26	2.76	2.64	5.63
AT2G45210	0	1.13e-11	2.76	0.109	3.12
AT3G49580	0.00418	0.0188	2.75	-1.2	2.1
AT5G01740	4.75e-07	7.56e-06	2.75	1.1	4.43
AT2G18450	1.21e-07	2.25e-06	2.73	-2.16	0.76
AT4G06410	0	1.42e-27	2.72	2.68	5.59
AT1G21360	9.06e-08	1.73e-06	2.7	-1.8	1.21
AT5G20910	0	2.34e-25	2.7	3.01	5.92
AT1G12520	0	1.19e-27	2.69	4.33	7.23
AT1G23450	0.000679	0.00416	2.69	-2.17	1.3
AT1G67070	0	9.22e-19	2.69	0.68	3.62
AT4G30270	3e-12	1.33e-10	2.69	6.95	9.97
AT4G37235	0.00908	0.0353	2.68	-2.8	0.318
AT1G43000	0.00359	0.0167	2.67	-2.92	-0.0925
AT5G53970	7.9e-09	1.88e-07	2.67	3.56	6.65
AT3G22750	0	3.29e-33	2.66	2.12	4.99
AT3G46080	2.58e-10	8.16e-09	2.66	3.7	6.69
AT5G40690	0	2.46e-19	2.66	1.11	3.96
AT1G17020	1e-12	4.53e-11	2.65	-0.429	2.47
AT1G77380	0	2.18e-13	2.65	-0.427	2.44
AT2G32530	3e-12	1.42e-10	2.65	1.31	4.17
AT3G58270	0	1.3e-22	2.65	0.544	3.39
AT1G30455	0.0021	0.0107	2.64	-2.4	0.523
AT1G61800	0	1.36e-13	2.64	0.696	3.55
AT1G65730	2.9e-11	1.11e-09	2.64	-1.23	1.59
AT1G78390	0.000798	0.00478	2.64	-3.49	-0.304
AT2G32020	0	6.62e-12	2.64	1.24	4.09
AT4G38060	0	7.63e-17	2.64	2.58	5.47
AT5G56550	0	1.23e-31	2.64	3.1	5.93
AT1G07160	0	1.16e-18	2.63	0.398	3.22
AT1G16150	0.000309	0.00213	2.63	-3.77	-0.93
AT1G22500	1.3e-11	5.15e-10	2.63	3.1	5.97
AT3G43580	1.37e-06	1.9e-05	2.63	-2.11	0.973
AT4G11890	0	1.91e-15	2.63	1.99	4.88
AT5G37490	0.00223	0.0113	2.63	-2.99	0.362
AT1G09500	3.9e-11	1.43e-09	2.62	4.53	7.5
AT1G68460	0.00581	0.0247	2.62	-3.86	-0.832
AT3G06260	0.00114	0.00647	2.62	-4.02	-0.639
AT3G12977	0.000276	0.00194	2.62	-2.87	0.17
AT1G78290	0	5.36e-22	2.61	2.28	5.1
AT3G16330	1.96e-09	5.32e-08	2.61	-0.642	2.19
AT5G05530	0.00617	0.0259	2.61	-2.75	0.256
AT1G29195	1.26e-06	1.77e-05	2.6	-1.43	1.45
AT1G31280	0	2.91e-39	2.6	1.41	4.22
AT1G67980	0.00285	0.0138	2.6	-3.28	-0.156
AT4G12480	1.12e-09	3.17e-08	2.6	3.93	6.93
AT4G27580	0.00923	0.0356	2.6	-2.62	0.095
AT5G03975	0.007	0.0286	2.6	-0.903	1.91
AT4G19700	0	4.04e-26	2.59	1.7	4.49
AT5G39090	1.08e-07	2.03e-06	2.59	-1.61	1.24
AT1G72680	0	2.13e-17	2.58	4.36	7.17
AT5G48570	4.95e-05	0.000446	2.58	1.75	3.94
AT5G49690	9.27e-07	1.36e-05	2.58	-1.21	1.94
AT2G42150	1.17e-06	1.66e-05	2.57	-1.67	1.22
AT4G11230	0.00179	0.00938	2.57	-3.87	-0.983
AT1G15840	0.00355	0.0165	2.56	-3.01	0.0792
AT2G36800	2.55e-06	3.3e-05	2.56	3.38	6.56
AT3G14770	1.55e-07	2.8e-06	2.56	2.81	5.86
AT3G01970	1.47e-10	4.89e-09	2.55	0.297	3.19
AT5G39610	1.71e-09	4.72e-08	2.55	-0.197	2.54
AT2G46950	0.000896	0.00527	2.54	-3.58	-0.596
AT5G21280	0	1.38e-13	2.54	0.19	3
AT5G46115	0.0125	0.0455	2.54	-2.45	0.383
AT5G49700	1.56e-08	3.47e-07	2.54	1.02	4
AT2G39518	3.93e-10	1.2e-08	2.53	0.485	3.17
AT3G18610	1.97e-06	2.63e-05	2.52	-1.33	1.57
AT3G51325	9.07e-05	0.000748	2.52	-1.88	1.08
AT4G04620	0	5.43e-28	2.52	2.74	5.48
AT1G51830	8.36e-08	1.61e-06	2.51	-0.958	1.67
AT1G55050	0.0002	0.00148	2.51	-3.91	-0.881
AT5G09570	0.0114	0.042	2.51	-2.55	1.14
AT1G09740	0	1.89e-23	2.5	2.67	5.37
AT1G13300	1.08e-10	3.68e-09	2.5	-0.613	2.09
AT2G25090	0	9.33e-15	2.5	-0.172	2.55
AT4G16690	0	8.49e-25	2.5	3.39	6.11
AT1G51420	0.0035	0.0164	2.48	-3.78	-0.586
AT1G53625	1.89e-07	3.36e-06	2.47	0.365	3.02
AT1G80660	0.00329	0.0155	2.47	-4.4	-1.79
AT3G63470	6.89e-10	2.03e-08	2.47	-0.606	2.07
AT4G16670	0	2.89e-22	2.47	2.29	4.94
AT5G47590	1.9e-06	2.56e-05	2.47	-0.391	2.4
AT5G39890	1.86e-08	4.1e-07	2.46	-0.64	2.16
AT3G63380	5.39e-09	1.35e-07	2.45	0.415	3.16
AT1G65510	0	9.6e-13	2.44	1.89	4.52
AT1G67110	0.00834	0.0329	2.43	-3.83	-1.18
AT1G43910	7.98e-07	1.19e-05	2.42	0.728	3.42
AT1G76410	1.71e-09	4.72e-08	2.42	1.95	4.75
AT3G10815	7.98e-10	2.31e-08	2.42	-0.17	2.54
AT5G13380	0.00172	0.00907	2.42	-3.26	-0.408
AT1G71520	6.48e-08	1.28e-06	2.41	0.0807	2.71
AT2G31945	2.85e-10	8.96e-09	2.41	2.53	5.27
AT2G41380	0	1.95e-19	2.41	1.98	4.6
AT5G15890	0.00545	0.0235	2.41	-3.68	-0.922
AT3G15620	9.66e-09	2.25e-07	2.4	1.69	4.45
AT2G25140	0	1.86e-35	2.39	1.2	3.78
AT3G26690	0	6e-25	2.39	3.51	6.11
AT4G11910	3.06e-05	0.000294	2.39	-1.94	0.719
AT3G28740	0.0107	0.04	2.38	4.97	8.23
AT3G29035	0.000104	0.000848	2.38	-0.99	2.26
AT5G20000	0	2.69e-26	2.38	4.23	6.81
AT1G64220	0.00133	0.00732	2.37	0.167	3.36
AT1G03993	0.000308	0.00213	2.36	-1.39	1.35
AT1G05147	4.94e-06	5.96e-05	2.36	1.58	4.39
AT4G01430	2.79e-06	3.58e-05	2.36	-1.59	1.05
AT3G58150	0.00139	0.00763	2.35	-1.89	0.913
AT4G02390	0	1.11e-16	2.35	0.741	3.3
AT4G15165	6.47e-08	1.28e-06	2.35	-0.489	2.14
AT4G24180	2.8e-05	0.000273	2.33	-2	0.62
AT5G50750	0.000194	0.00144	2.33	-2.39	0.176
AT3G51910	1e-12	4.91e-11	2.32	0.764	3.26
AT4G26288	8.4e-11	2.92e-09	2.32	2.36	4.93
AT1G60730	1.09e-07	2.05e-06	2.31	3.46	6.17
AT1G62580	5.06e-05	0.000455	2.31	-1.36	1.22
AT3G14690	4.5e-11	1.63e-09	2.31	4.91	7.5
AT1G10140	5.8e-11	2.05e-09	2.3	2.67	5.28
AT5G02430	0	6.67e-14	2.3	-0.309	2.21
AT1G68440	0	4.7e-36	2.29	4.89	7.39
AT1G02850	4.37e-05	0.000399	2.28	4.11	6.92
AT1G14200	0	1.99e-12	2.28	3.22	5.76
AT1G64563	2.01e-07	3.55e-06	2.28	-1.41	1.17
AT5G16980	1.39e-07	2.54e-06	2.28	3.16	5.87
AT5G27610	0	8.77e-15	2.28	-0.277	2.23
AT5G64230	2e-10	6.54e-09	2.28	2.51	5.05
AT4G24040	0	2.15e-19	2.27	1.68	4.16
AT1G07610	4e-12	1.58e-10	2.26	4.59	7.09
AT1G21400	0	5.51e-16	2.26	4.02	6.51
AT3G08860	0.00347	0.0162	2.26	-2.47	-0.0566
AT3G22840	0.000985	0.00572	2.26	0.84	3.3
AT4G33150	0	4e-15	2.26	2.04	4.55
AT5G65660	0	7.9e-12	2.26	5.12	7.64
AT2G09335	0.000205	0.0015	2.25	-0.673	1.77
AT3G13330	0	1.99e-20	2.25	2.82	5.24
AT4G01870	8.42e-07	1.25e-05	2.25	6.06	8.72
AT5G13370	6.1e-11	2.15e-09	2.25	3.82	6.36
AT3G53160	7.79e-08	1.52e-06	2.24	-0.0183	2.61
AT1G19610	7e-12	3.06e-10	2.23	1.61	4.09
AT2G04040	0	4.29e-24	2.23	3.85	6.27
AT2G43820	1.35e-10	4.53e-09	2.23	5.82	8.35
AT4G26800	0.00268	0.0131	2.23	-2.7	0.211
AT5G11260	0	1.76e-13	2.23	1.8	4.22
AT5G28400	0.000663	0.00408	2.23	-3.47	-0.898
AT1G66580	0	2.16e-14	2.22	7.44	9.9
AT3G03640	0	9.63e-17	2.22	3.31	5.72
AT4G08510	0	6.25e-14	2.22	1.52	3.94
AT5G03615	1.09e-06	1.56e-05	2.22	3.01	5.5
AT5G09165	0.00814	0.0323	2.22	-0.742	1.86
AT5G35688	0	2e-18	2.22	3.74	6.17
AT3G13090	1.71e-06	2.32e-05	2.21	-3	-0.561
AT3G23150	1e-12	2.94e-11	2.21	-0.77	1.65
AT5G49450	6.79e-10	2e-08	2.21	5.56	8.08
AT3G03480	0.000115	0.000922	2.2	-0.617	2.02
AT3G21250	0	2.62e-21	2.2	3.13	5.53
AT4G21320	2.5e-05	0.000247	2.2	-0.417	2.13
AT4G28390	3.39e-09	8.84e-08	2.2	1.74	4.27
AT4G12382	0.00574	0.0244	2.19	-2.48	0.0993
AT5G61820	3.5e-11	1.29e-09	2.19	6.42	8.82
AT1G17240	2.68e-05	0.000262	2.18	-2.48	-0.104
AT2G39230	1.36e-06	1.9e-05	2.18	-2.34	0.122
AT2G41210	4e-12	1.64e-10	2.18	0.579	2.98
AT3G19390	9.74e-07	1.42e-05	2.18	0.477	3.04
AT3G59140	7.14e-09	1.73e-07	2.18	2.24	4.7
AT3G60550	0.00148	0.00802	2.18	-2.05	0.332
AT4G17243	0.00275	0.0134	2.18	0.393	2.73
AT5G19550	0	5.83e-28	2.18	4	6.39
AT5G50760	6.78e-05	0.000584	2.18	-0.635	2.04
AT5G51030	0.00707	0.0288	2.18	-2.76	-0.411
AT5G64490	2.39e-08	5.16e-07	2.18	-0.139	2.25
AT1G29640	2.21e-06	2.9e-05	2.17	0.347	2.9
AT4G21500	2.5e-07	4.31e-06	2.17	-0.403	2
AT1G04880	7.46e-05	0.000634	2.16	-1.81	0.69
AT2G33710	0	1.69e-12	2.16	1.15	3.5
AT3G01420	2e-12	7.03e-11	2.16	1.49	3.9
AT3G10500	0	1.29e-31	2.16	2.5	4.86
AT4G24690	0	8.55e-13	2.16	6.13	8.46
AT3G23560	0	1.48e-14	2.15	2.82	5.22
AT4G28040	1.07e-09	3.04e-08	2.15	1.83	4.22
AT3G08040	0.0019	0.00988	2.14	-2.52	-0.0911
AT3G26220	0	1.13e-25	2.14	2.03	4.38
AT4G10040	1.53e-07	2.78e-06	2.14	3.75	6.2
AT4G12490	1.08e-07	2.04e-06	2.14	1.54	3.93
AT2G16570	0.000133	0.00104	2.13	-1.94	0.576
AT4G37070	3.59e-05	0.000338	2.13	-1.64	0.75
AT5G64060	4.82e-07	7.66e-06	2.13	-0.247	2.14
AT2G33160	0.00804	0.032	2.12	-3.45	-1.1
AT3G07150	0.000803	0.00481	2.12	-1.2	1.69
AT3G51540	0.000135	0.00105	2.12	-2.15	0.219
AT3G62820	0	6.47e-18	2.12	2.43	4.75
AT3G30180	1.04e-10	3.55e-09	2.11	0.912	3.26
AT4G15160	2.78e-07	4.71e-06	2.11	-0.0375	2.25
AT4G31354	0.00386	0.0177	2.11	-1.7	0.982
AT4G31370	0.00602	0.0254	2.11	-2.11	0.0964
AT4G31870	8.59e-07	1.27e-05	2.11	2.39	4.83
AT1G59660	0	7e-14	2.1	-0.167	2.17
AT5G07440	3.64e-10	1.12e-08	2.1	6.17	8.56
AT1G50400	0.0076	0.0305	2.09	-1.92	0.922
AT2G36630	1.09e-08	2.5e-07	2.09	2.99	5.32
AT4G24150	7.82e-05	0.000658	2.09	-2.06	0.338
AT5G12380	0.000872	0.00516	2.09	-1.23	1.4
AT5G48180	0	5.76e-13	2.09	6.35	8.69
AT5G56870	1.2e-11	4.78e-10	2.09	4.27	6.61
AT1G04157	9e-12	3.5e-10	2.08	2.99	5.28
AT1G63930	9.68e-07	1.41e-05	2.08	-0.928	1.4
AT3G59700	1.66e-08	3.68e-07	2.08	-0.297	1.95
AT3G63480	0	6.17e-12	2.08	0.53	2.81
AT3G23510	0.000715	0.00435	2.07	-0.729	1.93
AT5G20830	0	3.04e-12	2.07	2.43	4.71
AT5G40730	4e-12	1.58e-10	2.07	1.78	4.07
AT1G13330	1e-12	6.64e-11	2.06	1.4	3.68
AT5G05640	0.0035	0.0164	2.06	-2.4	0.313
AT1G14860	3e-12	1.44e-10	2.05	1.16	3.4
AT1G30473	1.72e-06	2.34e-05	2.05	-0.919	1.32
AT3G56890	7.2e-05	0.000616	2.05	-0.691	1.61
AT5G11520	0	1.44e-12	2.04	5.17	7.45
AT3G45300	0	1.55e-26	2.03	5.25	7.48
AT4G40020	0.000581	0.00364	2.03	-1.95	0.167
AT5G55490	0.000223	0.00161	2.03	-2.34	-0.12
AT1G05340	3.23e-09	8.47e-08	2.02	5.06	7.37
AT1G10300	0.0123	0.045	2.02	-3.48	-1.21
AT4G12495	2.75e-05	0.000268	2.02	1.85	4.19
AT1G05680	0.00057	0.00358	2.01	3.94	6.66
AT3G24240	0.00159	0.00854	2.01	-3.17	-0.807
AT4G27970	7.4e-11	2.58e-09	2.01	-0.0103	2.26
AT4G34138	1.72e-05	0.000178	2.01	4.92	7.35
AT1G04163	1.33e-06	1.86e-05	2	-0.406	1.91
AT1G07187	5.09e-07	7.99e-06	2	2.4	4.74
AT1G15040	9.26e-08	1.76e-06	2	2.2	4.47
AT1G52450	0.00318	0.0151	2	-3.51	-0.822
AT1G72070	3.55e-09	9.21e-08	2	3.24	5.53
AT5G20260	0.00102	0.00589	2	-0.11	2.7
AT5G24570	1.21e-08	2.75e-07	2	3.19	5.48
AT2G05510	6.15e-09	1.51e-07	1.99	1.5	3.72
AT3G13810	0	8.8e-24	1.99	1.88	4.07
AT4G01895	7.36e-05	0.000627	1.99	0.617	3.11
AT5G51585	0.00266	0.0131	1.99	-1.13	1.24
AT3G11270	0	2.68e-14	1.98	3.01	5.22
AT5G01935	2.75e-05	0.000268	1.98	-0.943	1.28
AT5G13210	2.98e-07	5.03e-06	1.98	1.85	4.16
AT5G48110	6.99e-08	1.37e-06	1.98	-0.811	1.4
AT2G24490	2e-12	8.56e-11	1.97	3.42	5.62
AT2G32120	7.66e-09	1.83e-07	1.97	0.732	2.89
AT3G20490	1e-12	3.2e-11	1.97	1.11	3.3
AT3G53480	3.7e-11	1.35e-09	1.97	-0.894	1.26
AT5G65210	0	5.89e-17	1.97	1.65	3.83
AT2G37290	0.00878	0.0343	1.96	-3.84	-1.33
AT3G13080	0	1.52e-18	1.96	3.64	5.81
AT5G59590	1.98e-05	0.000201	1.96	0.00901	2.36
AT2G46740	0.000129	0.00102	1.95	-1.83	0.303
AT5G24800	0	2.02e-16	1.95	4.54	6.7
AT5G60270	0	1.32e-11	1.95	2.54	4.72
AT1G15330	0.000298	0.00207	1.94	-0.116	1.97
AT2G38940	2.58e-07	4.41e-06	1.94	0.083	2.2
AT5G09590	0	8.66e-28	1.94	3.06	5.21
AT5G67600	0	3.11e-14	1.94	4.93	7.06
AT1G10170	0	5.01e-16	1.93	3.48	5.6
AT1G55920	2.9e-05	0.000281	1.93	4.16	6.54
AT1G79710	4.8e-11	1.72e-09	1.93	1.95	4.12
AT3G11040	2.3e-11	8.67e-10	1.93	-0.212	1.91
AT3G21780	0	1.25e-12	1.93	2.21	4.32
AT3G21781	0	1.25e-12	1.93	2.21	4.32
AT4G25810	1.9e-08	4.16e-07	1.93	5.07	7.21
AT5G24600	5.14e-05	0.00046	1.93	-0.434	1.66
AT1G05000	1.35e-06	1.88e-05	1.92	0.679	2.95
AT1G34180	6.54e-05	0.000567	1.92	-0.855	1.53
AT1G60960	2.48e-09	6.66e-08	1.92	0.728	2.91
AT2G09350	4.33e-08	8.92e-07	1.92	1.94	4.16
AT3G50560	0.0004	0.00266	1.92	2.47	4.63
AT4G02380	1e-12	5.14e-11	1.92	7.9	10.1
AT5G05965	0.000157	0.0012	1.92	-0.559	1.57
AT5G57510	3.53e-06	4.42e-05	1.92	1.11	3.31
AT5G58610	4.57e-05	0.000415	1.92	-2.46	-0.373
AT1G24095	3.72e-09	9.59e-08	1.91	0.812	2.92
AT2G08405	0.00708	0.0288	1.91	-0.128	2.25
AT5G11290	0.0117	0.0431	1.91	-2.96	-0.818
AT2G18050	0	2.26e-13	1.9	3.24	5.37
AT3G52115	2.01e-06	2.68e-05	1.9	-0.366	1.66
AT4G25390	1e-12	3.15e-11	1.9	3.27	5.35
AT5G03240	1.96e-06	2.63e-05	1.9	7.4	9.51
AT1G12780	0	1.32e-21	1.89	5.57	7.66
AT3G02990	4.54e-10	1.38e-08	1.89	0.88	3.02
AT5G04000	0.00683	0.0281	1.89	-1.49	0.728
AT1G04810	0	1.73e-16	1.88	3.58	5.66
AT1G08830	0	2.11e-13	1.88	6.09	8.2
AT1G23760	0.00966	0.037	1.88	-3.39	-0.972
AT1G53470	3.64e-05	0.000342	1.88	-0.331	1.64
AT2G23150	0	1.32e-11	1.88	2.48	4.57
AT2G29620	0.0129	0.0467	1.88	-3.61	-1.54
AT2G47520	0.000537	0.00341	1.88	-0.346	1.68
AT4G21680	0.0002	0.00147	1.88	0.405	2.74
AT4G25690	0	2.64e-23	1.88	4.02	6.1
AT4G36580	5.94e-06	6.99e-05	1.88	0.813	3.07
AT5G60730	0.00621	0.0261	1.88	-1.85	0.925
AT1G30475	2.87e-07	4.86e-06	1.87	0.379	2.51
AT1G53790	3.9e-07	6.35e-06	1.87	-0.394	1.76
AT1G54100	0	1.34e-15	1.87	5.73	7.79
AT3G29810	4.46e-07	7.15e-06	1.87	1.02	3.14
AT4G35180	0.00546	0.0235	1.87	-1.92	0.726
AT5G14730	8.44e-10	2.43e-08	1.87	2.5	4.63
AT1G12200	2.95e-05	0.000285	1.86	1.46	3.42
AT1G79410	0.000136	0.00106	1.86	2.96	5.29
AT2G05380	6e-12	2.47e-10	1.86	9.65	11.7
AT5G20400	4.7e-11	1.69e-09	1.86	1.9	3.98
AT1G78380	0	7.98e-13	1.85	9.1	11.2
AT5G17380	0	2.27e-12	1.85	5.18	7.24
AT5G17820	8.49e-07	1.26e-05	1.85	0.327	2.42
AT5G43630	3.81e-05	0.000355	1.85	2.11	4.36
AT5G51580	0.00363	0.0169	1.85	-1.27	0.933
AT1G09100	0	5.91e-14	1.84	3.31	5.36
AT1G61810	0.000277	0.00195	1.84	-1.08	1.15
AT3G01650	3e-12	1.39e-10	1.84	2.51	4.55
AT5G35320	0	1.99e-11	1.84	2.85	4.86
AT1G09460	2.73e-05	0.000267	1.83	1.36	3.48
AT1G33420	0	3.24e-14	1.83	1.73	3.76
AT3G48990	0	2.89e-16	1.83	7.2	9.21
AT5G04390	0.00582	0.0247	1.83	-2.48	-0.444
AT5G05420	0.000202	0.00148	1.83	0.748	2.84
AT5G48780	4.6e-06	5.61e-05	1.83	-1.02	1
AT3G05937	3.7e-06	4.61e-05	1.82	2.22	4.31
AT4G32070	0	5.2e-15	1.82	3.29	5.31
AT1G21210	0.00652	0.0271	1.81	-3.4	-0.919
AT1G31040	0.000313	0.00215	1.81	-0.83	1.28
AT2G22470	9.27e-07	1.36e-05	1.81	4.29	6.29
AT3G14630	0.00226	0.0114	1.81	-1.65	0.838
AT3G28580	0.00255	0.0126	1.81	-1.72	0.181
AT5G62740	2e-12	1.01e-10	1.81	4.72	6.73
AT1G66050	0.000103	0.000839	1.8	-1.36	0.68
AT3G06810	0	8.57e-17	1.8	3.58	5.57
AT4G15025	0.00832	0.0329	1.8	0.289	2.34
AT4G38540	5.26e-07	8.23e-06	1.8	3.78	5.83
AT1G30070	5.33e-06	6.36e-05	1.79	2.51	4.39
AT2G41730	0.000148	0.00114	1.79	2.26	4.54
AT2G42280	3.3e-11	1.25e-09	1.79	1.88	3.91
AT4G15420	0	4.02e-12	1.79	2.91	4.88
AT4G34139	0.00017	0.00129	1.79	5.49	7.72
AT5G27230	0.00168	0.00889	1.79	-1.81	0.3
AT5G55560	0.00153	0.00828	1.79	-1.52	0.811
AT2G34340	0.000338	0.0023	1.78	-0.937	1.07
AT2G38823	1.3e-05	0.000139	1.78	0.154	2.08
AT3G03060	4.31e-05	0.000395	1.78	0.786	2.99
AT3G49320	0.00308	0.0148	1.78	0.673	3.13
AT4G02090	0.000867	0.00514	1.78	-0.511	1.5
AT4G09830	0	7.93e-12	1.78	5.14	7.13
AT5G56810	6.34e-05	0.000552	1.78	-1.24	0.759
AT1G07390	3.01e-05	0.00029	1.77	-0.803	1.2
AT1G09240	0.00653	0.0271	1.77	1.08	3.39
AT1G16830	4.55e-05	0.000414	1.77	-0.954	1
AT2G03430	0	6.27e-13	1.77	3.19	5.14
AT3G14610	1.1e-07	2.07e-06	1.77	0.777	2.75
AT3G47780	2.35e-10	7.56e-09	1.77	0.728	2.67
AT4G00390	0.000124	0.000982	1.77	-0.929	1.05
AT4G01680	0.000544	0.00345	1.77	-1.14	0.872
AT5G17860	0	3.81e-16	1.77	2.42	4.4
AT5G60760	0.00154	0.00831	1.77	-2.12	0.069
AT1G03090	0	1.64e-11	1.76	5.17	7.16
AT1G55040	0.000197	0.00146	1.76	-0.415	1.81
AT2G30400	0.00922	0.0356	1.76	-2.27	-0.202
AT2G44790	6e-12	2.49e-10	1.76	2.47	4.41
AT3G05400	0.00122	0.00684	1.76	0.456	2.42
AT1G15870	0.000166	0.00126	1.75	-0.17	1.74
AT2G02061	0.0015	0.00812	1.75	-1.45	0.49
AT2G37690	7.43e-05	0.000632	1.75	2.4	4.45
AT4G15530	1.01e-08	2.34e-07	1.75	4.18	6.21
AT4G19950	3.33e-06	4.19e-05	1.75	0.195	2.21
AT4G23680	6.95e-09	1.69e-07	1.75	4.42	6.4
AT4G35060	0.00164	0.00872	1.75	0.583	2.73
AT5G09330	6.4e-11	2.27e-09	1.75	3.71	5.7
AT1G03905	6.47e-07	9.89e-06	1.74	0.519	2.51
AT1G10270	1.22e-05	0.000132	1.74	1.3	3.38
AT1G50040	3.3e-05	0.000315	1.74	1.67	3.76
AT1G60140	0	3.76e-13	1.74	4.07	6.01
AT2G25780	0.000311	0.00214	1.74	0.185	2.24
AT3G11340	0.00363	0.0168	1.74	-0.282	2.09
AT3G17611	5.68e-08	1.14e-06	1.74	1.52	3.5
AT3G22530	3.98e-08	8.25e-07	1.74	3.92	5.9
AT4G16745	2.64e-06	3.4e-05	1.74	-1.02	0.934
AT5G14780	5.13e-09	1.29e-07	1.74	5.7	7.67
AT5G40580	0	1.1e-12	1.74	4.29	6.25
AT5G48980	0.00727	0.0294	1.74	-2.01	0.167
AT1G30700	0.000131	0.00103	1.73	0.0397	1.89
AT1G37150	0.000551	0.00349	1.73	-1.83	0.117
AT1G79450	0.00109	0.00624	1.73	-1.67	0.314
AT2G02710	3.25e-09	8.51e-08	1.73	5.66	7.65
AT4G23450	0.00035	0.00237	1.73	-1.06	0.86
AT5G44390	0.0077	0.0309	1.73	-1.42	0.594
AT5G54730	0	3.32e-26	1.73	3.37	5.3
AT5G58290	0	4.06e-15	1.73	4.61	6.54
AT1G03850	0.000171	0.00129	1.72	2.13	4.27
AT1G45332	2.64e-08	5.65e-07	1.72	1.86	3.83
AT1G45616	6.33e-05	0.000551	1.72	-1.65	0.329
AT2G08100	0.000305	0.00211	1.72	0.522	2.42
AT2G23100	3.14e-09	8.25e-08	1.72	2.23	4.17
AT3G16770	0	5.59e-14	1.72	4.69	6.62
AT4G06745	6.33e-08	1.26e-06	1.72	3.06	4.98
AT4G08390	0	5.04e-14	1.72	4.68	6.61
AT5G14580	0.000558	0.00352	1.72	0.442	2.56
AT5G24280	7.8e-07	1.17e-05	1.72	-0.756	1.24
AT1G03220	1.25e-05	0.000135	1.71	6.95	8.97
AT1G06753	0.000494	0.00318	1.71	0.754	2.74
AT1G62480	1.38e-06	1.93e-05	1.71	6.46	8.36
AT1G73010	0.00376	0.0173	1.71	-0.812	1.45
AT3G26230	1.47e-08	3.3e-07	1.71	1.31	3.21
AT4G05390	3.85e-10	1.18e-08	1.71	3.07	5
AT4G34970	0.000832	0.00495	1.71	0.579	2.54
AT5G49110	0.00813	0.0323	1.71	-1.5	0.982
AT1G22985	7.66e-09	1.83e-07	1.7	2.79	4.72
AT1G29760	0	8.87e-19	1.7	2.32	4.22
AT1G30370	0.000825	0.00491	1.7	-1.23	0.739
AT1G54570	0.000116	0.000928	1.7	3.05	5.1
AT2G34240	0.00793	0.0316	1.7	-2.34	-0.0347
AT3G57770	8.94e-05	0.000739	1.7	2.42	4.43
AT4G09385	0.00275	0.0134	1.7	-0.333	1.56
AT4G27010	0.000314	0.00216	1.7	-0.388	1.72
AT5G08350	4.8e-10	1.45e-08	1.7	1.15	3.05
AT1G35660	0	1.72e-11	1.69	0.478	2.38
AT2G45920	1e-12	6.64e-11	1.69	2.2	4.12
AT4G30150	2.91e-05	0.000282	1.69	0.622	2.56
AT5G58210	1e-12	3.64e-11	1.69	2.06	3.98
AT1G51380	0.000131	0.00103	1.68	-0.136	1.93
AT4G38780	7.34e-06	8.44e-05	1.68	-2.26	-0.315
AT5G21020	0	3.01e-19	1.68	6.99	8.88
AT5G49920	0.000112	0.000901	1.68	-0.398	1.45
AT1G23040	1.2e-11	4.92e-10	1.67	1.59	3.45
AT1G70581	0.00274	0.0134	1.67	-0.611	1.23
AT2G29350	0.00038	0.00254	1.67	0.683	2.5
AT3G47965	0.000144	0.00111	1.67	1.05	3.08
AT3G47980	0.00602	0.0254	1.67	-1.05	1.01
AT4G15760	1.1e-06	1.57e-05	1.67	6.28	8.22
AT4G35770	0	1.26e-16	1.67	6.71	8.59
AT4G36060	0.00408	0.0185	1.67	-1.16	0.919
AT5G08360	0.000402	0.00267	1.67	-0.402	1.61
AT5G65110	8e-12	3.26e-10	1.67	4.97	6.85
AT1G05023	0.00568	0.0242	1.66	1.06	2.96
AT1G31880	3.09e-07	5.19e-06	1.66	0.0218	1.88
AT1G55820	0.000761	0.00459	1.66	1.21	3.37
AT1G68690	7.28e-09	1.76e-07	1.66	2.09	3.99
AT1G71250	0.00287	0.0139	1.66	-0.981	0.826
AT1G75490	0.00617	0.0259	1.66	0.539	2.89
AT2G18700	1.07e-10	3.65e-09	1.66	6.08	7.98
AT2G29060	0.00186	0.00971	1.66	-2.18	-0.208
AT5G24160	1.74e-05	0.000179	1.66	3.79	5.68
AT1G22230	0.000156	0.00119	1.65	-0.239	1.59
AT1G30220	0.000105	0.000851	1.65	-0.838	1.03
AT1G68200	0.00253	0.0125	1.65	-1.81	0.0226
AT2G31060	1.79e-05	0.000184	1.65	3.28	5.22
AT5G03668	0.00105	0.00603	1.65	-1.47	0.354
AT5G11310	0	2.52e-12	1.65	1.1	2.95
AT5G19440	6.39e-07	9.8e-06	1.65	5.49	7.39
AT5G38780	0.00337	0.0159	1.65	-1.05	0.826
AT1G02060	1.89e-05	0.000192	1.64	0.63	2.5
AT1G20900	0.000163	0.00124	1.64	-0.403	1.53
AT1G33415	0	1.38e-11	1.64	0.778	2.62
AT1G73830	0.000518	0.00331	1.64	0.396	2.33
AT1G78000	1.49e-06	2.06e-05	1.64	0.726	2.61
AT2G27510	0	9.38e-15	1.64	4.55	6.37
AT3G01065	5.02e-06	6.05e-05	1.64	1.48	3.33
AT4G38545	2.46e-06	3.19e-05	1.64	3.39	5.26
AT5G11100	0.000236	0.00169	1.64	0.129	2.05
AT5G26860	0.000147	0.00113	1.64	2.79	4.8
AT5G57320	6.41e-05	0.000557	1.64	-1.82	0.0628
AT1G62300	0	4.51e-18	1.63	3.45	5.28
AT2G02990	0.000191	0.00141	1.63	0.0954	1.86
AT2G30140	0	8.96e-13	1.63	4.18	6.03
AT2G36970	0.000656	0.00404	1.63	1.53	3.43
AT2G37750	1.04e-05	0.000114	1.63	0.709	2.57
AT4G15710	0.00221	0.0112	1.63	-1.77	0.309
AT4G36820	0.00277	0.0135	1.63	-1.02	1.01
AT5G43860	1.86e-06	2.5e-05	1.63	1.91	3.77
AT5G59440	0	5.24e-14	1.63	3.52	5.35
AT1G64740	2.03e-10	6.61e-09	1.62	4.21	6.07
AT2G35170	2e-12	1.09e-10	1.62	1.62	3.46
AT2G40330	1.48e-08	3.34e-07	1.62	0.778	2.6
AT5G05490	0.0101	0.0384	1.62	-2.13	-0.2
AT5G06570	0.00095	0.00555	1.62	-0.399	1.52
AT5G14110	0.00399	0.0182	1.62	-0.394	1.67
AT5G47560	0.000176	0.00132	1.62	4.97	7
AT1G18270	6.47e-08	1.28e-06	1.61	3.35	5.22
AT1G27980	1.43e-08	3.22e-07	1.61	2.14	3.97
AT1G67120	0.000184	0.00137	1.61	0.31	2.19
AT1G75270	3.3e-10	1.03e-08	1.61	4.68	6.53
AT3G60300	0	3.99e-16	1.61	4.77	6.58
AT1G06570	8.61e-05	0.000715	1.6	5.47	7.43
AT1G31120	0	9.79e-12	1.6	1.72	3.53
AT1G63440	5.34e-09	1.34e-07	1.6	-0.404	1.4
AT4G00900	0	1.46e-12	1.6	2.27	4.06
AT4G37390	3.3e-11	1.23e-09	1.6	1.43	3.24
AT1G19140	2.95e-10	9.25e-09	1.59	3.19	5.01
AT1G64660	2.48e-06	3.21e-05	1.59	2.95	4.82
AT2G37760	1.62e-10	5.36e-09	1.59	3.96	5.79
AT4G16820	0.00897	0.0349	1.59	-1.66	0.191
AT4G25540	0.000959	0.00559	1.59	-2.24	-0.452
AT5G06550	6.43e-07	9.85e-06	1.59	1.74	3.62
AT5G16080	0.00176	0.00928	1.59	-0.956	0.838
AT5G52890	5.73e-06	6.77e-05	1.59	1.2	3.01
AT1G66173	0.0134	0.0483	1.58	-2.02	-0.22
AT4G18170	0.00012	0.000959	1.58	2	3.89
AT5G54080	0	1.03e-13	1.58	4.02	5.79
AT3G22930	0.000616	0.00383	1.57	-0.0268	1.69
AT4G36052	3.19e-07	5.34e-06	1.57	1.75	3.57
AT5G27920	2.73e-07	4.64e-06	1.57	2.45	4.28
AT5G57655	0	1.65e-12	1.57	6.19	7.95
AT5G58340	2.24e-09	6.05e-08	1.57	2.89	4.64
AT1G09257	0.00442	0.0197	1.56	-0.262	1.49
AT1G76892	0.00821	0.0325	1.56	0.37	2.15
AT2G08435	0.000823	0.00491	1.56	-0.245	1.52
AT2G20142	8.66e-05	0.000718	1.56	1.85	3.77
AT2G34390	0.00415	0.0187	1.56	-1.31	0.451
AT3G57660	3.88e-05	0.00036	1.56	1.66	3.54
AT3G58750	2e-12	9.69e-11	1.56	4.43	6.19
AT4G36380	1.6e-05	0.000167	1.56	0.817	2.67
AT4G37220	0.0058	0.0247	1.56	3.01	5.2
AT4G39955	2.03e-09	5.51e-08	1.56	1.27	3.04
AT5G16970	8.9e-07	1.31e-05	1.56	6.58	8.43
AT5G52940	0.00834	0.0329	1.56	-1.56	0.387
AT5G55200	0	6.73e-15	1.56	3.25	5.01
AT5G59510	0.0014	0.00766	1.56	0.353	2.28
AT1G09420	0	5.51e-13	1.55	2.33	4.08
AT1G21910	8.41e-07	1.25e-05	1.55	3.51	5.25
AT1G29030	2.59e-05	0.000254	1.55	1.38	3.25
AT1G69790	3.07e-07	5.16e-06	1.55	1.49	3.23
AT1G76930	0	2.73e-21	1.55	4.92	6.67
AT1G78930	0.00127	0.00706	1.55	0.819	2.85
AT2G05840	5.4e-11	1.94e-09	1.55	4.65	6.43
AT2G12190	0.000228	0.00165	1.55	0.0581	1.95
AT3G06850	2.11e-10	6.86e-09	1.55	4.12	5.89
AT4G15260	8e-12	3.1e-10	1.55	4.05	5.8
AT4G19130	0.00424	0.0191	1.55	-1.39	0.75
AT5G01050	0.0136	0.0487	1.55	-1.78	-0.168
AT5G09225	0	8.22e-12	1.55	3.92	5.68
AT1G09480	8.25e-06	9.33e-05	1.54	0.479	2.26
AT1G64230	0	2.62e-21	1.54	6.91	8.64
AT1G72060	2.44e-05	0.000241	1.54	3.63	5.47
AT2G26980	1e-12	2.56e-11	1.54	5.15	6.88
AT2G31020	5.06e-05	0.000454	1.54	-1.1	0.689
AT5G67310	0.000815	0.00487	1.54	0.673	2.48
AT1G54740	3.27e-07	5.45e-06	1.53	5.21	7
AT2G36950	0	3.36e-14	1.53	4.81	6.54
AT3G20440	0.00423	0.019	1.53	1.88	3.92
AT4G01660	0	6.36e-13	1.53	2.7	4.44
AT5G01340	2.06e-05	0.000207	1.53	2.23	4.04
AT5G15700	0.00112	0.00636	1.53	0.943	2.88
AT5G51040	0	1.33e-22	1.53	4.48	6.21
AT5G56350	0	9.26e-16	1.53	4.13	5.85
AT1G03100	1.14e-08	2.61e-07	1.52	1.07	2.82
AT1G18330	0.00697	0.0285	1.52	0.657	2.61
AT1G24280	3.53e-10	1.09e-08	1.52	1.93	3.66
AT1G33790	0.000134	0.00105	1.52	1.47	3.29
AT3G03440	4.61e-07	7.35e-06	1.52	1.47	3.18
AT3G56990	0.000246	0.00175	1.52	2.09	3.97
AT5G20850	1.92e-06	2.58e-05	1.52	0.704	2.44
AT1G28360	0.00666	0.0275	1.51	-0.364	1.49
AT1G75390	9.66e-09	2.25e-07	1.51	1.65	3.36
AT1G76980	8.61e-08	1.66e-06	1.51	1.82	3.51
AT2G01940	0.000177	0.00133	1.51	0.625	2.48
AT2G15128	0.000813	0.00486	1.51	2.07	3.76
AT3G19280	4.61e-07	7.35e-06	1.51	0.722	2.45
AT4G13460	9.13e-07	1.34e-05	1.51	3.69	5.41
AT4G21980	3.61e-09	9.33e-08	1.51	4.1	5.79
AT5G01720	3.55e-07	5.87e-06	1.51	2.86	4.64
AT5G07100	6.22e-06	7.28e-05	1.51	2.73	4.54
AT5G65170	9.51e-06	0.000106	1.51	-0.48	1.26
AT1G14060	3.34e-05	0.000318	1.5	2.93	4.76
AT1G29150	0	3.91e-18	1.5	4.95	6.65
AT1G61820	4.44e-09	1.12e-07	1.5	2.7	4.43
AT2G26780	3e-12	1.45e-10	1.5	2.26	3.96
AT2G46240	0.000209	0.00152	1.5	1.25	2.83
AT4G28020	4.12e-06	5.09e-05	1.5	0.779	2.49
AT4G34030	0	1.03e-12	1.5	4.8	6.51
AT5G16370	0	6.18e-17	1.5	5.22	6.93
AT5G22060	0	1.37e-15	1.5	4.79	6.5
AT5G41070	5.55e-07	8.63e-06	1.5	1.56	3.28
AT1G02816	0	9.08e-14	1.49	3.25	4.93
AT1G15440	0.000115	0.000925	1.49	2.36	4.16
AT1G28260	1.2e-11	4.7e-10	1.49	1.7	3.38
AT1G33560	2.47e-10	7.87e-09	1.49	2.8	4.49
AT1G58400	0.000243	0.00173	1.49	-0.884	0.894
AT2G17500	0.000102	0.000832	1.49	3.48	5.32
AT2G24260	1.87e-08	4.11e-07	1.49	0.789	2.48
AT2G33150	3.7e-11	1.35e-09	1.49	6.91	8.59
AT2G34660	6.46e-09	1.58e-07	1.49	3.64	5.33
AT3G19440	0.00488	0.0214	1.49	0.0217	2.01
AT5G14760	0.00297	0.0143	1.49	0.544	2.44
AT5G23540	0	1.03e-12	1.49	5.79	7.47
AT5G62370	6.19e-05	0.00054	1.49	0.149	1.89
AT1G26930	7.23e-09	1.75e-07	1.48	1.99	3.68
AT1G27720	0.000645	0.00398	1.48	-1.13	0.456
AT1G50420	6.22e-09	1.53e-07	1.48	1.51	3.21
AT1G72760	0.000954	0.00557	1.48	-1.25	0.414
AT2G19490	0.000422	0.00278	1.48	0.427	2.24
AT2G45430	0.00103	0.00596	1.48	-1.21	0.457
AT3G09220	1.81e-05	0.000186	1.48	-0.259	1.44
AT3G22160	5.61e-07	8.73e-06	1.48	1.85	3.57
AT3G42860	0.00175	0.0092	1.48	0.527	2.41
AT4G03505	0.00146	0.00795	1.48	2.83	4.78
AT4G04445	0.0101	0.0383	1.48	-0.155	1.53
AT4G37760	0.00053	0.00337	1.48	4.69	6.5
AT5G13750	0.00012	0.000959	1.48	2.77	4.6
AT5G51830	7.63e-07	1.15e-05	1.48	4.06	5.79
AT1G04147	0.00103	0.00597	1.47	1.51	3.17
AT1G22930	1.32e-08	3e-07	1.47	5.02	6.71
AT1G24090	0.0026	0.0128	1.47	-0.0729	1.89
AT1G70360	5.11e-08	1.04e-06	1.47	1.93	3.59
AT1G70780	1.45e-10	4.86e-09	1.47	7.64	9.29
AT1G79360	2.22e-05	0.000222	1.47	0.86	2.61
AT2G44993	0.00166	0.00881	1.47	2.17	4.04
AT3G02550	6.63e-06	7.71e-05	1.47	1.81	3.53
AT3G14700	0.00247	0.0123	1.47	-0.358	1.37
AT4G08505	0.000172	0.0013	1.47	1.45	3.13
AT4G13750	0.000622	0.00386	1.47	-0.211	1.62
AT1G02860	0	7.17e-13	1.46	3.28	4.94
AT1G55810	2.1e-06	2.78e-05	1.46	3.33	5.04
AT1G73890	2.12e-06	2.8e-05	1.46	2.78	4.43
AT1G77230	1.09e-08	2.51e-07	1.46	1.25	2.91
AT2G02955	6.09e-05	0.000534	1.46	0.761	2.49
AT3G14990	0.000114	0.000915	1.46	7.11	8.69
AT3G17712	0.000384	0.00257	1.46	-1.07	0.553
AT3G24500	0.00111	0.00632	1.46	3.39	5.2
AT4G08040	0.00276	0.0134	1.46	1.91	3.58
AT5G07680	0.000888	0.00524	1.46	-0.718	0.988
AT5G43980	0.00127	0.00706	1.46	-0.393	1.33
AT5G49560	0.00102	0.00588	1.46	0.6	2.2
AT1G03530	0.000223	0.00162	1.45	1.83	3.58
AT1G32870	1.11e-10	3.76e-09	1.45	2.34	4
AT3G05510	1.17e-07	2.17e-06	1.45	1.71	3.4
AT3G14620	0.00152	0.0082	1.45	4.1	5.97
AT3G51000	1.49e-10	4.97e-09	1.45	3.58	5.24
AT4G31355	0.000307	0.00212	1.45	0.506	2.12
AT5G42830	0.000535	0.0034	1.45	0.441	2.12
AT1G35320	1.7e-06	2.31e-05	1.44	0.331	1.95
AT1G69750	1.09e-07	2.05e-06	1.44	1.04	2.65
AT1G77240	1.44e-08	3.24e-07	1.44	1.46	3.09
AT1G80440	0.00401	0.0182	1.44	5.34	7.28
AT2G29740	0.00879	0.0343	1.44	-0.91	0.584
AT2G43400	1.33e-07	2.45e-06	1.44	3.62	5.26
AT3G07530	7.14e-07	1.08e-05	1.44	0.122	1.75
AT3G26040	6.73e-05	0.000581	1.44	0.445	2.13
AT3G27870	3.74e-09	9.63e-08	1.44	0.691	2.32
AT4G26990	2.02e-05	0.000205	1.44	-0.148	1.53
AT1G44890	0.00122	0.00684	1.43	0.919	2.72
AT1G49832	0.0047	0.0208	1.43	0.0717	1.69
AT1G78310	0.000139	0.00108	1.43	1.73	3.48
AT2G02230	1.75e-08	3.86e-07	1.43	3.64	5.3
AT2G35230	8.64e-08	1.66e-06	1.43	2.18	3.83
AT3G48310	2e-12	9.56e-11	1.43	3.92	5.54
AT4G20740	1.42e-07	2.59e-06	1.43	0.659	2.31
AT4G33780	0	7.98e-13	1.43	3.78	5.41
AT4G34890	5.7e-11	2.03e-09	1.43	3.56	5.19
AT4G37895	0.004	0.0182	1.43	-1.2	0.409
AT5G08175	1.26e-06	1.78e-05	1.43	3.03	4.66
AT5G24740	1.18e-07	2.2e-06	1.43	1.03	2.68
AT5G39660	0.00579	0.0246	1.43	1.2	3.03
AT1G65820	0	2.91e-13	1.42	5.88	7.49
AT1G68410	2.92e-10	9.15e-09	1.42	3.83	5.45
AT3G21080	0.0133	0.0478	1.42	-0.804	1
AT3G21540	0.00124	0.00694	1.42	1.46	3.26
AT4G03820	9.85e-06	0.000109	1.42	1.4	3.03
AT4G06744	0.000183	0.00137	1.42	0.0178	1.62
AT4G25707	0.000894	0.00527	1.42	-0.0852	1.52
AT5G45140	0.000278	0.00195	1.42	1.87	3.55
AT5G54100	1.73e-09	4.76e-08	1.42	2.46	4.1
AT5G60040	3.13e-05	0.0003	1.42	0.725	2.39
AT1G03860	2.13e-06	2.82e-05	1.41	4.39	6.06
AT2G43510	8.09e-06	9.18e-05	1.41	3.81	5.46
AT2G46040	2.52e-07	4.34e-06	1.41	0.146	1.77
AT3G26170	0.000187	0.00139	1.41	1.5	3.23
AT3G53940	0.000845	0.00502	1.41	1.03	2.78
AT4G21990	0.00959	0.0368	1.41	5.18	7.07
AT5G39850	9.32e-07	1.36e-05	1.41	2.39	4.04
AT1G65980	0	1.19e-16	1.4	6.26	7.87
AT2G30580	6e-12	2.41e-10	1.4	1.98	3.59
AT3G13224	2.3e-11	8.96e-10	1.4	2.83	4.43
AT4G15410	1e-12	3.81e-11	1.4	3.03	4.64
AT4G17800	0.00445	0.0199	1.4	-0.293	1.46
AT5G10820	9.69e-09	2.25e-07	1.4	1.56	3.14
AT5G53920	0.00535	0.0231	1.4	1.29	2.93
AT1G17530	1.4e-11	5.65e-10	1.39	3.89	5.47
AT1G55510	0	1.13e-11	1.39	3.39	4.99
AT1G55530	0	3.45e-12	1.39	3.43	5.01
AT1G62500	0.00261	0.0128	1.39	2.21	3.77
AT2G08340	0.000335	0.00228	1.39	6.02	7.74
AT2G21180	5.14e-05	0.00046	1.39	1.85	3.48
AT3G09840	0	1.04e-14	1.39	6.87	8.46
AT3G24070	2e-12	7.83e-11	1.39	3.56	5.14
AT3G28345	0.000155	0.00119	1.39	-0.551	1.12
AT3G42150	3.6e-11	1.33e-09	1.39	2.42	4.01
AT3G49160	0.000872	0.00516	1.39	2.81	4.56
AT3G58670	4.11e-09	1.05e-07	1.39	3.24	4.82
AT4G31405	6.49e-05	0.000563	1.39	1.21	2.82
AT4G37910	8.6e-06	9.68e-05	1.39	4.92	6.59
AT5G37440	0.00151	0.00818	1.39	0.712	2.3
AT5G38850	6.2e-11	2.21e-09	1.39	1.82	3.41
AT1G23150	0.00147	0.008	1.38	0.785	2.27
AT1G73260	4.51e-05	0.000411	1.38	1.6	3.14
AT1G75170	1e-05	0.000111	1.38	2.4	4.01
AT2G45030	4.34e-07	6.99e-06	1.38	2.79	4.39
AT3G47730	0	2.14e-12	1.38	4	5.56
AT4G15770	0.000272	0.00191	1.38	4.32	6.02
AT4G19880	4.74e-06	5.75e-05	1.38	4.61	6.25
AT1G13630	1.46e-05	0.000155	1.37	-0.614	1
AT1G15510	0.000545	0.00345	1.37	1.95	3.63
AT1G31770	2.01e-05	0.000203	1.37	0.29	1.89
AT1G49240	0	7.66e-17	1.37	6.51	8.08
AT2G34355	2.08e-05	0.000209	1.37	2.84	4.4
AT2G40095	5.7e-09	1.41e-07	1.37	2.23	3.81
AT3G08645	0.000258	0.00182	1.37	2.42	4
AT3G21790	4e-12	1.7e-10	1.37	4.63	6.19
AT3G50570	0.00534	0.0231	1.37	0.192	1.7
AT4G12080	4.31e-07	6.96e-06	1.37	0.778	2.36
AT4G36770	0.000599	0.00374	1.37	-0.0949	1.48
AT1G04973	7.13e-05	0.000611	1.36	1.23	2.81
AT1G16540	8.76e-09	2.07e-07	1.36	1.26	2.84
AT1G27020	0.00933	0.0359	1.36	2.46	3.99
AT1G68290	0.000285	0.002	1.36	0.393	1.93
AT2G29420	0.00055	0.00348	1.36	5.87	7.56
AT3G16320	3.33e-05	0.000317	1.36	-0.464	1.11
AT3G46690	0.0016	0.00857	1.36	0.272	1.74
AT3G51110	0	5.69e-14	1.36	2.58	4.14
AT4G35685	0.0127	0.0461	1.36	-0.612	1.06
AT4G38150	0.000656	0.00404	1.36	1.87	3.58
AT5G19400	8.4e-11	2.92e-09	1.36	4	5.55
AT1G10155	3.7e-07	6.08e-06	1.35	3.28	4.87
AT1G16030	2.11e-05	0.000212	1.35	1.3	2.79
AT2G09205	0.00915	0.0354	1.35	0.549	2.2
AT2G20670	0.00474	0.0209	1.35	5.88	7.7
AT2G44080	0.00144	0.00785	1.35	1.65	3.3
AT3G13450	3.7e-11	1.35e-09	1.35	5.33	6.89
AT3G13460	1.48e-07	2.69e-06	1.35	6.33	7.9
AT3G25545	1.16e-06	1.66e-05	1.35	2.74	4.33
AT3G44690	0.000115	0.000923	1.35	-0.325	1.28
AT3G56570	0.00638	0.0266	1.35	-0.652	1.15
AT3G59100	1.71e-08	3.78e-07	1.35	0.628	2.17
AT4G16250	2.01e-07	3.55e-06	1.35	2.03	3.6
AT4G21300	0.00531	0.023	1.35	-1.45	0.298
AT4G28300	4.9e-11	1.75e-09	1.35	4.38	5.93
AT5G11410	0.00437	0.0195	1.35	-0.17	1.44
AT5G17270	0.000221	0.0016	1.35	1.86	3.51
AT5G66960	0.00516	0.0225	1.35	-0.213	1.61
AT1G06720	0.00193	0.01	1.34	2.39	4.1
AT1G07350	8.67e-07	1.28e-05	1.34	3.54	5.09
AT1G10150	3.96e-07	6.45e-06	1.34	3.65	5.22
AT1G14230	3.04e-09	8.04e-08	1.34	2.34	3.88
AT1G35140	1.68e-05	0.000174	1.34	6.62	8.08
AT1G66540	0.000353	0.00239	1.34	0.592	2.19
AT1G79210	0	5.51e-13	1.34	4.98	6.52
AT1G80150	0.000283	0.00198	1.34	1.04	2.69
AT2G44130	0.000163	0.00124	1.34	3.45	5.09
AT3G14060	6.38e-06	7.44e-05	1.34	1.39	2.93
AT3G19290	3.8e-11	1.38e-09	1.34	3.85	5.39
AT3G48390	5.82e-08	1.17e-06	1.34	2.45	3.96
AT4G06676	1.01e-06	1.46e-05	1.34	1.51	3.07
AT5G20240	1.32e-05	0.000142	1.34	0.617	2.15
AT5G27000	0.000553	0.00349	1.34	-1.38	0.172
AT5G27600	3.24e-08	6.79e-07	1.34	3.36	4.94
AT5G65850	0.000109	0.000882	1.34	0.446	2.02
AT1G09300	3e-06	3.82e-05	1.33	1.59	3.14
AT1G18400	4.22e-05	0.000388	1.33	0.537	2.04
AT1G61640	2.03e-05	0.000205	1.33	1.19	2.8
AT1G62045	8.72e-07	1.29e-05	1.33	2.52	4.07
AT1G75540	3.38e-10	1.05e-08	1.33	3.16	4.7
AT2G01890	0.000528	0.00336	1.33	1.9	3.51
AT2G32960	0.00132	0.00728	1.33	0.322	1.83
AT3G03460	0.000226	0.00164	1.33	0.493	2.05
AT3G07560	9.6e-11	3.31e-09	1.33	6.2	7.73
AT3G19470	6.6e-05	0.000571	1.33	0.188	1.71
AT3G19910	3.2e-11	1.22e-09	1.33	4.4	5.92
AT4G14800	2.9e-11	1.11e-09	1.33	4.25	5.79
AT5G06370	3.68e-10	1.13e-08	1.33	4.35	5.89
AT5G20510	0	1.73e-11	1.33	4.1	5.62
AT5G21140	0.000908	0.00533	1.33	0.104	1.69
AT5G50930	0.000705	0.0043	1.33	0.579	2.16
AT5G59090	0.000848	0.00504	1.33	-0.673	0.814
AT1G09421	7.05e-07	1.07e-05	1.32	3.01	4.52
AT1G29940	0.000215	0.00157	1.32	2.72	4.33
AT1G35670	0.00053	0.00337	1.32	3.8	5.42
AT1G64050	1.65e-06	2.25e-05	1.32	2.91	4.47
AT3G49400	3.21e-05	0.000307	1.32	-0.0982	1.44
AT4G37900	0.00046	0.003	1.32	0.0545	1.54
AT5G16010	0	3.91e-14	1.32	6.01	7.53
AT5G25820	0.0071	0.0289	1.32	-1.48	0.137
AT5G46180	3.09e-10	9.66e-09	1.32	3.75	5.27
AT5G64401	0.0115	0.0426	1.32	2	3.5
AT1G06520	0.00322	0.0153	1.31	-0.758	0.731
AT1G33110	7.21e-06	8.3e-05	1.31	4.7	6.27
AT1G68990	0.00216	0.011	1.31	2.08	3.78
AT1G76890	8e-09	1.9e-07	1.31	3.67	5.2
AT2G28440	0.00311	0.0149	1.31	0.311	1.83
AT2G31260	1.19e-09	3.37e-08	1.31	2.27	3.77
AT3G04120	5.04e-07	7.94e-06	1.31	7.28	8.82
AT3G57700	0.000435	0.00286	1.31	0.311	1.82
AT5G57090	0.00503	0.022	1.31	-1.43	0.0101
AT5G64710	0.000246	0.00175	1.31	-0.259	1.33
AT1G09247	0.00145	0.00793	1.3	2.18	3.76
AT1G64950	0.00106	0.00609	1.3	4.54	6.17
AT2G04295	0.00317	0.0151	1.3	0.487	2.1
AT2G30250	9.62e-10	2.74e-08	1.3	4.75	6.24
AT4G31670	6.83e-08	1.34e-06	1.3	2.35	3.86
AT4G33970	0.0102	0.0386	1.3	-1.15	0.272
AT5G25910	0.00309	0.0148	1.3	-1.02	0.498
AT5G42150	3.54e-05	0.000334	1.3	2.84	4.43
AT1G12211	0.00266	0.013	1.29	-0.204	1.33
AT3G25250	0.000133	0.00104	1.29	2.55	4.11
AT3G29250	0.00531	0.023	1.29	-0.583	0.9
AT4G13330	0.000591	0.0037	1.29	0.761	2.34
AT4G18580	9.53e-07	1.39e-05	1.29	2.33	3.83
AT4G28010	3.77e-06	4.69e-05	1.29	-0.0466	1.45
AT5G18670	0.00172	0.0091	1.29	3.28	4.67
AT5G26180	0.00162	0.00867	1.29	1.88	3.54
AT5G37500	3.75e-05	0.00035	1.29	-0.0672	1.45
AT5G42680	0.00759	0.0305	1.29	-0.437	1.06
AT5G51220	5.02e-07	7.92e-06	1.29	2.32	3.83
AT5G66270	0.000684	0.00419	1.29	-0.17	1.41
AT1G06710	1.45e-05	0.000153	1.28	0.0115	1.54
AT1G10865	0	6.29e-12	1.28	4.29	5.76
AT1G13700	3.47e-05	0.000329	1.28	3.17	4.71
AT1G20350	9.45e-06	0.000106	1.28	2.21	3.72
AT1G55110	7e-12	2.68e-10	1.28	3.5	4.97
AT2G29910	2.89e-08	6.12e-07	1.28	1.44	2.93
AT2G37410	0	8.19e-12	1.28	5.83	7.31
AT2G43410	1.97e-05	0.0002	1.28	2.69	4.2
AT3G10110	0.00217	0.011	1.28	-0.112	1.46
AT3G22310	0.00108	0.00621	1.28	3.01	4.59
AT3G46670	0.000492	0.00317	1.28	3.44	5.02
AT3G55820	0.00587	0.0249	1.28	-0.454	1.03
AT4G15490	3.53e-05	0.000334	1.28	4.7	6.2
AT4G16110	0.000113	0.000912	1.28	2.19	3.76
AT4G32910	3.18e-07	5.33e-06	1.28	3.45	4.92
AT5G23930	0.00473	0.0209	1.28	-0.955	0.546
AT5G26760	2.68e-08	5.72e-07	1.28	3.43	4.89
AT5G37720	1.9e-11	7.15e-10	1.28	4.5	5.97
AT5G49665	8.69e-10	2.5e-08	1.28	1.95	3.43
AT1G02050	5.25e-07	8.23e-06	1.27	1.97	3.42
AT1G19540	0.000338	0.0023	1.27	1.9	3.46
AT3G42170	2.47e-10	7.87e-09	1.27	4.33	5.8
AT3G44430	0.000229	0.00165	1.27	3.59	5.17
AT3G48580	0.0122	0.0448	1.27	-0.913	0.608
AT3G53630	9.09e-05	0.000749	1.27	3.82	5.36
AT3G55220	0.00449	0.02	1.27	-1.44	0.156
AT4G19440	1.6e-05	0.000167	1.27	0.447	1.97
AT4G19645	0.000879	0.0052	1.27	0.475	2.06
AT4G27000	2.8e-10	8.83e-09	1.27	5.53	7
AT4G38440	3.09e-06	3.92e-05	1.27	1.97	3.48
AT1G22960	3.62e-06	4.52e-05	1.26	1.11	2.55
AT1G77770	4.79e-10	1.45e-08	1.26	2.9	4.35
AT2G35720	6.64e-06	7.71e-05	1.26	2.42	3.93
AT3G06085	0.00156	0.00839	1.26	2.31	3.79
AT3G18230	0.000203	0.00149	1.26	2.64	4.17
AT3G50370	1.42e-05	0.000151	1.26	3.17	4.66
AT4G14370	0.000219	0.00159	1.26	1.79	3.29
AT4G37520	0.000509	0.00326	1.26	3.37	4.91
AT5G02490	0.000325	0.00223	1.26	2.96	4.43
AT5G07400	0.00155	0.00832	1.26	-1.29	0.231
AT5G41170	0.000419	0.00277	1.26	-0.163	1.29
AT5G65720	1.4e-11	5.35e-10	1.26	4.68	6.15
AT5G66760	0	3.78e-13	1.26	4.81	6.28
AT1G06440	0.00176	0.00926	1.25	0.328	1.92
AT1G23860	2.46e-08	5.29e-07	1.25	4.23	5.67
AT1G28210	8.06e-05	0.000676	1.25	0.646	2.1
AT3G09725	0.00676	0.0278	1.25	1.72	3.25
AT3G27550	0.000723	0.00439	1.25	0.876	2.45
AT3G46668	0.00048	0.0031	1.25	3.13	4.68
AT4G08930	1.46e-05	0.000154	1.25	3.18	4.67
AT5G09420	1e-05	0.000111	1.25	0.648	2.13
AT5G19600	0.000541	0.00343	1.25	0.589	2.07
AT5G47880	3.07e-08	6.46e-07	1.25	4.42	5.84
AT1G24340	3.73e-07	6.12e-06	1.24	3.08	4.52
AT1G27470	0.00254	0.0126	1.24	2.32	3.9
AT1G32583	0.00878	0.0343	1.24	-0.739	0.661
AT1G58180	1.33e-07	2.45e-06	1.24	4.44	5.91
AT1G79470	0.00305	0.0146	1.24	1.39	2.9
AT2G20940	1.89e-05	0.000192	1.24	2.33	3.77
AT2G37770	0.00245	0.0122	1.24	3.4	5.02
AT3G03950	5.82e-08	1.17e-06	1.24	3.61	5.06
AT3G04000	0.00198	0.0102	1.24	3.47	4.97
AT3G27170	0.0117	0.0431	1.24	0.989	2.66
AT3G51840	1.4e-06	1.95e-05	1.24	6.25	7.73
AT3G63310	1.48e-07	2.69e-06	1.24	4.86	6.32
AT4G05910	5.37e-05	0.000478	1.24	3.23	4.69
AT4G11740	8.32e-08	1.61e-06	1.24	3.14	4.56
AT4G14430	0	2.99e-12	1.24	5.16	6.6
AT4G15680	0.000576	0.00361	1.24	2.93	4.43
AT4G20060	8.49e-05	0.000706	1.24	-0.518	0.929
AT4G25730	0.000404	0.00268	1.24	3.74	5.27
AT4G36880	0.0028	0.0136	1.24	-0.488	0.964
AT5G07740	1.04e-07	1.96e-06	1.24	2.54	3.98
AT5G45900	2.89e-10	9.09e-09	1.24	1.96	3.4
AT5G48720	1.93e-06	2.59e-05	1.24	1.26	2.7
AT5G56750	1.4e-11	5.31e-10	1.24	4.29	5.73
AT1G04893	0.00302	0.0145	1.23	1.75	3.19
AT1G07590	0.00228	0.0115	1.23	6.98	8.52
AT1G13800	0.00626	0.0262	1.23	-1.64	-0.115
AT1G70530	4.48e-05	0.000409	1.23	4.27	5.72
AT3G04040	0.00339	0.0159	1.23	0.264	1.75
AT3G20660	0.000247	0.00176	1.23	2.24	3.73
AT3G27360	5.98e-10	1.78e-08	1.23	4.64	6.05
AT4G13180	7.76e-05	0.000655	1.23	5.18	6.69
AT4G13880	0.00169	0.00897	1.23	-0.945	0.518
AT4G16760	1.6e-07	2.89e-06	1.23	5.51	6.95
AT5G05680	2.35e-05	0.000233	1.23	1.73	3.21
AT5G09600	0.00725	0.0294	1.23	-2.02	-0.611
AT5G16930	0.000469	0.00305	1.23	1.66	3.16
AT1G10020	0.000195	0.00144	1.22	3.59	5.09
AT1G10400	2.39e-07	4.15e-06	1.22	2.29	3.72
AT1G50260	2.24e-09	6.05e-08	1.22	2.76	4.17
AT1G54575	3.75e-06	4.67e-05	1.22	2.37	3.81
AT1G63250	0.00118	0.00667	1.22	-0.0136	1.5
AT2G09975	0.000161	0.00123	1.22	3.03	4.44
AT2G28200	0.00188	0.00977	1.22	0.187	1.6
AT2G28450	3.24e-05	0.00031	1.22	2.65	4.1
AT2G35750	9.48e-05	0.000777	1.22	2.61	4.04
AT2G36460	0	5.62e-12	1.22	5.47	6.9
AT3G24880	0.0011	0.00628	1.22	-0.756	0.675
AT3G41762	0.000899	0.00528	1.22	0.635	2.03
AT3G48250	0.00413	0.0187	1.22	0.187	1.8
AT3G49240	7.76e-05	0.000655	1.22	2.89	4.37
AT3G52140	0.000612	0.00381	1.22	4.05	5.55
AT4G30990	0.000671	0.00412	1.22	1.68	3.18
AT5G23150	2.57e-05	0.000253	1.22	2.27	3.7
AT5G40880	0.000294	0.00205	1.22	1.27	2.68
AT5G61880	7.51e-05	0.000637	1.22	2.86	4.31
AT1G03760	0.00108	0.00618	1.21	2.14	3.65
AT1G20200	0	1.61e-11	1.21	4.55	5.96
AT1G23440	5.3e-11	1.91e-09	1.21	3.98	5.39
AT1G30680	0.000119	0.000949	1.21	3.82	5.27
AT1G53030	1.69e-05	0.000175	1.21	3	4.4
AT2G23690	5.32e-06	6.36e-05	1.21	1.5	2.91
AT2G33340	2.03e-10	6.6e-09	1.21	5.39	6.79
AT2G39950	1e-12	2.67e-11	1.21	2.82	4.22
AT2G40850	1.59e-05	0.000166	1.21	0.356	1.75
AT3G05630	0.00259	0.0128	1.21	-0.565	0.891
AT3G44680	7.28e-10	2.13e-08	1.21	2.27	3.68
AT3G47340	0.00311	0.0149	1.21	6.9	8.4
AT3G57670	0.00318	0.0151	1.21	-0.768	0.621
AT3G66652	0.00031	0.00214	1.21	0.568	2.05
AT5G60280	1.19e-06	1.68e-05	1.21	0.728	2.14
AT5G65550	0.0137	0.0491	1.21	-1.19	0.245
AT1G12210	0.00757	0.0304	1.2	-0.0275	1.45
AT1G58470	3.49e-07	5.79e-06	1.2	1.56	2.97
AT2G18600	0.00669	0.0276	1.2	0.548	1.88
AT2G20720	3.06e-05	0.000294	1.2	0.32	1.72
AT2G24100	1.18e-05	0.000129	1.2	4.08	5.53
AT2G28320	4.95e-07	7.82e-06	1.2	2.89	4.32
AT3G12860	0.00312	0.0149	1.2	0.616	2.15
AT3G25940	0.000735	0.00445	1.2	1.87	3.35
AT4G28650	4.54e-05	0.000413	1.2	1.85	3.23
AT4G28652	4.71e-05	0.000426	1.2	2.18	3.56
AT5G61460	0.000137	0.00107	1.2	1.06	2.52
AT1G08050	2.77e-06	3.56e-05	1.19	1.11	2.51
AT1G48090	4.34e-07	6.99e-06	1.19	1.76	3.16
AT1G74790	1.59e-05	0.000167	1.19	3.72	5.16
AT1G77840	8.5e-11	2.93e-09	1.19	3.91	5.3
AT2G07335	4.94e-05	0.000445	1.19	0.626	2.03
AT2G18330	0.000463	0.00301	1.19	2.15	3.63
AT2G36770	0.00186	0.00971	1.19	2.46	3.95
AT3G07750	0.00206	0.0106	1.19	2.45	3.96
AT3G21295	1.58e-06	2.16e-05	1.19	1.63	3.04
AT3G22980	1.43e-08	3.22e-07	1.19	2.16	3.55
AT4G02280	0.0056	0.024	1.19	0.946	2.53
AT4G04180	0.00277	0.0135	1.19	0.308	1.83
AT4G08150	4e-05	0.00037	1.19	0.876	2.29
AT4G15670	0.00414	0.0187	1.19	2.17	3.72
AT4G20460	0.000202	0.00149	1.19	0.238	1.62
AT5G22220	6.45e-07	9.87e-06	1.19	1.19	2.58
AT5G64250	6.06e-06	7.12e-05	1.19	4.54	5.93
AT1G22403	5.22e-05	0.000466	1.18	2.07	3.5
AT1G23140	0.0103	0.0388	1.18	0.108	1.47
AT1G26665	0.0121	0.0443	1.18	4.09	5.64
AT1G53850	7.5e-11	2.62e-09	1.18	4.62	5.99
AT1G76820	6.91e-06	7.99e-05	1.18	0.016	1.42
AT2G20110	0.000207	0.00152	1.18	-0.446	0.951
AT2G41000	0.000535	0.0034	1.18	1.11	2.52
AT2G44510	0.000308	0.00213	1.18	1.08	2.53
AT3G03630	0.00137	0.00753	1.18	3.69	5.17
AT5G52250	3.72e-05	0.000348	1.18	2.05	3.47
AT1G11710	0.00285	0.0138	1.17	-0.379	0.978
AT1G22470	0.000745	0.00451	1.17	1.58	2.98
AT1G34370	2e-12	8.42e-11	1.17	4.9	6.26
AT1G65080	0.00921	0.0356	1.17	0.804	2.38
AT2G04030	0.000628	0.00389	1.17	6.48	7.95
AT2G17900	2.04e-06	2.71e-05	1.17	1	2.37
AT2G23890	0.000536	0.0034	1.17	1.99	3.44
AT2G45170	2.47e-08	5.31e-07	1.17	5.54	6.91
AT3G17225	0.00676	0.0279	1.17	0.355	1.73
AT4G07825	4e-05	0.00037	1.17	4.04	5.47
AT5G03670	0.00277	0.0135	1.17	-0.443	0.893
AT5G09840	0.000917	0.00538	1.17	0.127	1.56
AT5G52820	1.44e-06	2e-05	1.17	3.86	5.23
AT5G65380	3.53e-06	4.42e-05	1.17	5.83	7.22
AT1G09140	5.53e-07	8.61e-06	1.16	4.8	6.17
AT1G12790	5.25e-05	0.000469	1.16	1.01	2.4
AT1G15670	0.000155	0.00119	1.16	2.76	4.09
AT1G52160	0.00118	0.00667	1.16	1.46	2.92
AT1G70880	0.00608	0.0256	1.16	0.537	1.98
AT2G06465	0.000566	0.00356	1.16	2.51	3.95
AT2G18900	0.00692	0.0284	1.16	2.34	3.85
AT3G14900	0.003	0.0144	1.16	3.05	4.52
AT3G22460	7.86e-05	0.000661	1.16	2.11	3.51
AT3G62290	1.63e-10	5.41e-09	1.16	8.24	9.59
AT4G10070	3.61e-05	0.00034	1.16	2.31	3.68
AT4G14950	9.98e-09	2.32e-07	1.16	2.87	4.23
AT4G24230	8.58e-06	9.66e-05	1.16	5.68	7.09
AT4G35230	7.56e-08	1.48e-06	1.16	4.81	6.18
AT4G35240	6.01e-08	1.2e-06	1.16	2.19	3.57
AT5G14170	4.53e-07	7.26e-06	1.16	4.7	6.06
AT5G27750	2.54e-07	4.36e-06	1.16	3.83	5.21
AT5G39840	0.0012	0.00677	1.16	0.929	2.4
AT5G63760	1.19e-06	1.68e-05	1.16	2.35	3.7
AT1G10660	5.76e-10	1.72e-08	1.15	3.98	5.32
AT1G51310	0.000187	0.00139	1.15	3.65	5.06
AT2G23450	0	8.31e-12	1.15	3.72	5.07
AT2G31280	5.91e-08	1.18e-06	1.15	2.34	3.67
AT2G36885	3.57e-05	0.000337	1.15	4.47	5.87
AT3G15590	6.52e-06	7.58e-05	1.15	3.42	4.8
AT3G21260	0.000869	0.00515	1.15	2.13	3.55
AT3G29180	8.42e-10	2.43e-08	1.15	4.07	5.43
AT3G59150	0.000191	0.00142	1.15	1.31	2.65
AT4G17840	1.28e-06	1.8e-05	1.15	5.67	7.03
AT4G21215	0.0124	0.0451	1.15	2.19	3.76
AT5G58575	1.02e-07	1.93e-06	1.15	2.42	3.77
AT1G16300	2.07e-05	0.000208	1.14	2.03	3.39
AT1G34220	3.7e-11	1.36e-09	1.14	3.5	4.83
AT1G64600	0.00871	0.0341	1.14	1.51	3.03
AT2G34357	0.00246	0.0123	1.14	2.76	4.21
AT2G38300	0.0112	0.0416	1.14	0.753	2.11
AT3G01040	4.01e-06	4.96e-05	1.14	2.61	3.91
AT3G01540	5.07e-08	1.03e-06	1.14	6.42	7.75
AT3G12270	0.00183	0.00954	1.14	2.43	3.88
AT3G21870	0.00764	0.0307	1.14	3.58	5.12
AT3G23990	4.21e-05	0.000387	1.14	4.68	6.05
AT3G25230	3.53e-09	9.16e-08	1.14	4.68	6
AT3G48115	1.43e-08	3.23e-07	1.14	4.18	5.53
AT3G60820	1.1e-11	4.44e-10	1.14	6	7.35
AT4G16630	0.005	0.0219	1.14	2.97	4.47
AT4G29230	0.000499	0.00321	1.14	-0.807	0.532
AT5G04895	0.0111	0.0413	1.14	0.04	1.56
AT5G19300	0.00489	0.0215	1.14	1.81	3.31
AT5G28830	2.18e-07	3.82e-06	1.14	2.91	4.25
AT1G13810	0.000322	0.0022	1.13	2.3	3.66
AT1G25540	1.23e-05	0.000133	1.13	2.74	4.07
AT1G68568	0.013	0.0471	1.13	0.455	1.79
AT1G69070	0.000206	0.00151	1.13	2.64	4.03
AT3G06530	0.00594	0.0251	1.13	1.68	3.16
AT3G54950	0.000126	0.000992	1.13	2.46	3.85
AT5G41670	5.42e-09	1.35e-07	1.13	4.49	5.83
AT5G45790	0.00182	0.00952	1.13	0.0196	1.38
AT5G53400	2.31e-07	4.02e-06	1.13	3.67	5
AT5G54300	1.35e-05	0.000144	1.13	3.38	4.73
AT1G18850	0.00031	0.00214	1.12	2.22	3.6
AT1G23870	5.38e-08	1.09e-06	1.12	5.19	6.51
AT1G24490	0.000554	0.0035	1.12	3.51	4.88
AT1G60440	8.65e-07	1.28e-05	1.12	3.31	4.65
AT1G61690	1.04e-08	2.41e-07	1.12	2.86	4.18
AT1G69252	0.00325	0.0154	1.12	5.47	6.94
AT1G69570	0.0132	0.0476	1.12	1.32	2.58
AT2G22680	0.000156	0.00119	1.12	1.15	2.49
AT2G42650	0.000681	0.00417	1.12	1.47	2.82
AT3G06860	2.81e-08	5.98e-07	1.12	4.37	5.7
AT3G18000	0.000143	0.0011	1.12	3.58	4.89
AT3G46280	0.00557	0.0239	1.12	0.11	1.43
AT3G61850	7.62e-06	8.71e-05	1.12	0.924	2.25
AT4G31860	2.2e-08	4.79e-07	1.12	4.78	6.08
AT5G18820	0.00573	0.0244	1.12	1.53	3.01
AT5G25800	0.000119	0.000952	1.12	1.7	3.05
AT1G03380	7.36e-08	1.44e-06	1.11	2.78	4.08
AT1G20880	1.33e-05	0.000142	1.11	1.82	3.14
AT1G49540	1.07e-05	0.000117	1.11	1.89	3.21
AT1G62380	0.000117	0.000934	1.11	6.8	8.08
AT1G69760	1.84e-05	0.000188	1.11	2.9	4.23
AT1G70290	0.000605	0.00377	1.11	5.37	6.74
AT1G78420	6.46e-09	1.58e-07	1.11	3.74	5.06
AT2G26350	5.1e-07	8.01e-06	1.11	1.93	3.23
AT3G04010	0.000452	0.00296	1.11	2.88	4.19
AT3G04770	8.37e-09	1.98e-07	1.11	3.42	4.73
AT3G08690	1.06e-08	2.44e-07	1.11	4.09	5.41
AT3G23370	0.00342	0.016	1.11	-1.03	0.315
AT3G27390	2.37e-06	3.09e-05	1.11	3.99	5.29
AT3G49410	0.000183	0.00137	1.11	-0.157	1.19
AT4G04940	0.0107	0.0402	1.11	1.29	2.78
AT4G24160	3.18e-08	6.66e-07	1.11	5.28	6.6
AT4G27450	0.000651	0.00402	1.11	5.19	6.56
AT5G14050	7.44e-05	0.000633	1.11	3.63	4.99
AT5G24870	1.69e-07	3.04e-06	1.11	1.51	2.83
AT5G42790	7.7e-11	2.69e-09	1.11	5.84	7.15
AT5G46780	0.000209	0.00152	1.11	3.6	4.98
AT1G55970	2.24e-05	0.000224	1.1	0.445	1.75
AT2G01530	0.00214	0.0109	1.1	2.18	3.54
AT2G31750	7.14e-06	8.24e-05	1.1	4.2	5.52
AT2G31751	1.43e-06	1.99e-05	1.1	2.92	4.24
AT2G40890	1.61e-05	0.000168	1.1	4.71	6.04
AT2G47990	0.0004	0.00266	1.1	2.92	4.27
AT3G05680	0.00103	0.00593	1.1	2.06	3.42
AT3G11325	7.04e-08	1.38e-06	1.1	2.34	3.66
AT3G13580	1e-12	3.15e-11	1.1	5.39	6.69
AT3G18770	1.63e-05	0.00017	1.1	1.15	2.45
AT3G53340	3.83e-08	7.94e-07	1.1	2.92	4.23
AT3G61520	0.00255	0.0126	1.1	-0.81	0.522
AT4G14790	0.000253	0.00179	1.1	1.52	2.87
AT4G17750	6.98e-05	0.000598	1.1	1.59	2.91
AT4G20850	6.99e-07	1.06e-05	1.1	5.37	6.68
AT4G28690	0.00257	0.0127	1.1	0.397	1.74
AT4G36050	2.47e-06	3.2e-05	1.1	1.75	3.07
AT5G03780	0.000751	0.00454	1.1	1.27	2.56
AT5G13490	0.00105	0.00606	1.1	3.46	4.85
AT5G14420	8e-12	3.25e-10	1.1	3.59	4.9
AT5G37710	3.62e-07	5.97e-06	1.1	2.91	4.23
AT5G49440	1.33e-06	1.86e-05	1.1	6.37	7.69
AT1G03300	0.0102	0.0386	1.09	-0.0567	1.27
AT1G03770	3.53e-06	4.42e-05	1.09	1.16	2.47
AT1G08317	4.64e-06	5.64e-05	1.09	4.37	5.66
AT1G16470	2.39e-08	5.16e-07	1.09	4.97	6.27
AT1G30400	2.03e-07	3.57e-06	1.09	4.19	5.46
AT1G56010	0.000684	0.00419	1.09	-0.159	1.13
AT1G79920	2.48e-07	4.28e-06	1.09	4.54	5.84
AT2G41705	3.62e-06	4.52e-05	1.09	2.45	3.74
AT3G24170	0.000824	0.00491	1.09	3.96	5.35
AT3G27430	6.66e-09	1.62e-07	1.09	4.1	5.4
AT3G51180	0.002	0.0103	1.09	0.142	1.48
AT3G51890	4.06e-06	5.02e-05	1.09	3.6	4.9
AT3G55620	9.13e-07	1.34e-05	1.09	4.95	6.26
AT4G04670	0.00632	0.0264	1.09	0.638	2.06
AT4G21140	0.00867	0.0339	1.09	2.29	3.73
AT4G31300	4.8e-11	1.72e-09	1.09	5.82	7.11
AT5G04540	5.04e-08	1.03e-06	1.09	3.06	4.36
AT5G47810	0.000779	0.00469	1.09	1.96	3.23
AT5G54090	2.39e-07	4.14e-06	1.09	1.82	3.12
AT1G10450	9.18e-06	0.000103	1.08	2.09	3.39
AT1G33490	2.12e-10	6.86e-09	1.08	3.83	5.11
AT1G44170	7.22e-08	1.42e-06	1.08	3.13	4.4
AT1G53580	1.16e-05	0.000126	1.08	4.48	5.78
AT1G60080	0.000273	0.00192	1.08	1.67	3
AT1G70250	0.0135	0.0483	1.08	1.37	2.79
AT2G16485	1.06e-06	1.53e-05	1.08	2.64	3.91
AT2G17190	1.23e-09	3.45e-08	1.08	4.59	5.87
AT2G35480	0.000671	0.00412	1.08	1.05	2.39
AT3G04700	9.86e-07	1.43e-05	1.08	1.67	2.96
AT3G11773	1.32e-09	3.7e-08	1.08	4.02	5.29
AT3G13940	0.013	0.0472	1.08	2.18	3.66
AT3G18320	0.00566	0.0242	1.08	1.03	2.43
AT3G30390	2.85e-09	7.55e-08	1.08	5.96	7.22
AT3G44435	0.000633	0.00392	1.08	4.15	5.51
AT4G24120	2.57e-07	4.41e-06	1.08	2.13	3.42
AT4G26600	0.00106	0.00611	1.08	1.89	3.25
AT4G32150	0.000202	0.00148	1.08	5.96	7.27
AT4G34881	8.14e-05	0.000681	1.08	1.84	3.12
AT5G01095	4.73e-06	5.74e-05	1.08	3.91	5.19
AT5G16860	0.00977	0.0373	1.08	-0.98	0.322
AT5G17330	0.000145	0.00112	1.08	2.28	3.59
AT5G21170	1.42e-05	0.000151	1.08	5.28	6.58
AT5G52870	4.13e-07	6.69e-06	1.08	2.01	3.29
AT5G67350	4.84e-08	9.88e-07	1.08	2.29	3.57
AT1G04117	0.000129	0.00101	1.07	0.74	2
AT1G19600	2e-12	8.39e-11	1.07	4.73	5.99
AT2G35910	0.00517	0.0225	1.07	-0.00492	1.28
AT3G04130	0.000922	0.0054	1.07	0.411	1.67
AT3G05180	9.25e-06	0.000103	1.07	3.23	4.48
AT3G14590	0.000924	0.00541	1.07	2.78	4.12
AT3G47910	5.33e-06	6.36e-05	1.07	2.72	3.99
AT3G62770	7.27e-09	1.76e-07	1.07	4.01	5.28
AT4G03260	1.11e-08	2.53e-07	1.07	3.94	5.22
AT4G11660	2.58e-06	3.33e-05	1.07	2.72	4
AT4G16940	0.00581	0.0247	1.07	-1.6	-0.27
AT4G19006	8.78e-08	1.68e-06	1.07	3.15	4.42
AT4G38470	0.00224	0.0113	1.07	5.46	6.84
AT5G08610	0.0132	0.0476	1.07	4.8	6.2
AT5G11110	0.000125	0.00099	1.07	0.364	1.6
AT5G13860	1.23e-05	0.000134	1.07	2.03	3.32
AT5G17370	0.000203	0.00149	1.07	2.05	3.29
AT5G18255	3.19e-07	5.33e-06	1.07	3.26	4.54
AT5G40720	0.00403	0.0183	1.07	0.956	2.27
AT5G43350	0.0124	0.0453	1.07	-0.668	0.588
AT5G44490	0.000233	0.00168	1.07	1.18	2.47
AT5G48770	0.00767	0.0308	1.07	-0.443	0.92
AT5G48775	0.00379	0.0174	1.07	-0.332	1.01
AT5G49360	0.000179	0.00134	1.07	7.47	8.8
AT5G58370	0.00334	0.0157	1.07	2.17	3.57
AT5G62640	1.4e-05	0.000149	1.07	3.83	5.12
AT1G07040	0.000228	0.00164	1.06	4.35	5.67
AT1G14300	0.000411	0.00272	1.06	2.99	4.31
AT1G26800	0.000526	0.00335	1.06	2.61	3.92
AT1G27640	0.000252	0.00179	1.06	2.96	4.25
AT1G53750	6e-12	2.53e-10	1.06	5.93	7.18
AT1G60545	0.000223	0.00161	1.06	0.353	1.62
AT1G79550	3.65e-09	9.44e-08	1.06	6.33	7.59
AT2G02220	3.44e-08	7.18e-07	1.06	3.6	4.86
AT2G03670	0.00465	0.0206	1.06	0.602	1.97
AT2G35900	9.5e-08	1.81e-06	1.06	3.41	4.67
AT3G07885	0.00545	0.0235	1.06	1.5	2.76
AT3G10550	8.82e-07	1.3e-05	1.06	2.57	3.84
AT3G15352	0.000618	0.00384	1.06	2.03	3.35
AT3G57940	0.00946	0.0363	1.06	1.05	2.39
AT4G15780	1.92e-07	3.4e-06	1.06	5.15	6.43
AT4G18340	0.00944	0.0363	1.06	1.76	2.9
AT4G25700	2.36e-07	4.1e-06	1.06	5.04	6.31
AT4G38250	7.23e-07	1.09e-05	1.06	5.2	6.45
AT5G26170	0.00549	0.0236	1.06	0.845	2.13
AT5G49930	3.2e-11	1.2e-09	1.06	2.64	3.9
AT5G56010	3.3e-07	5.5e-06	1.06	5.25	6.52
AT5G58760	8.89e-05	0.000735	1.06	0.951	2.21
AT5G61640	6.22e-06	7.28e-05	1.06	2.97	4.25
AT1G18480	1.37e-05	0.000146	1.05	2.91	4.16
AT1G63810	0.00305	0.0146	1.05	1.75	3.09
AT1G76920	1.06e-08	2.43e-07	1.05	3.94	5.18
AT2G36850	5.68e-05	0.000502	1.05	3.78	5.07
AT2G42890	3.42e-06	4.29e-05	1.05	2.71	3.96
AT3G03815	0.00201	0.0103	1.05	2.83	4.08
AT3G21690	3.21e-05	0.000306	1.05	5.06	6.32
AT3G27190	6.9e-05	0.000593	1.05	1.23	2.51
AT4G25835	2.45e-05	0.000242	1.05	2.47	3.74
AT4G27340	0.000199	0.00147	1.05	2.57	3.87
AT5G35200	2.72e-07	4.62e-06	1.05	3.72	4.98
AT5G50915	0.000104	0.000846	1.05	3.42	4.71
AT5G58320	0.00704	0.0287	1.05	1.71	3.06
AT1G01770	2.39e-06	3.12e-05	1.04	3.32	4.56
AT1G08840	2.97e-06	3.79e-05	1.04	0.74	2
AT1G09230	7.78e-05	0.000656	1.04	2.71	3.92
AT1G11380	2.76e-05	0.000269	1.04	2.88	4.16
AT1G51350	1.26e-05	0.000135	1.04	2.46	3.7
AT1G56280	2e-12	7.15e-11	1.04	7.92	9.16
AT1G63180	0.000555	0.0035	1.04	3.48	4.71
AT2G05710	3.89e-07	6.35e-06	1.04	5.28	6.53
AT2G42490	1.04e-06	1.5e-05	1.04	4.18	5.44
AT3G13420	0.0058	0.0247	1.04	-0.281	0.976
AT3G13800	5.58e-05	0.000494	1.04	2.09	3.35
AT3G25210	7.92e-05	0.000665	1.04	1.9	3.18
AT3G46440	0.00382	0.0176	1.04	3.42	4.74
AT3G55510	0.0108	0.0404	1.04	1.83	3.24
AT3G56310	9.54e-09	2.23e-07	1.04	5.09	6.32
AT3G62590	0.00232	0.0117	1.04	0.279	1.56
AT4G20090	0.000654	0.00403	1.04	0.367	1.66
AT4G29950	3.09e-06	3.92e-05	1.04	4.77	6.02
AT5G15540	0.000126	0.000995	1.04	1.91	3.18
AT5G27350	1.63e-09	4.53e-08	1.04	5.14	6.37
AT1G13960	3.59e-09	9.3e-08	1.03	3.03	4.26
AT1G23780	6.22e-08	1.24e-06	1.03	3.9	5.12
AT1G30960	0.000685	0.00419	1.03	1.46	2.75
AT1G47720	0.000225	0.00163	1.03	1.75	2.98
AT2G27580	0.000972	0.00565	1.03	4.3	5.59
AT3G17030	0.000355	0.0024	1.03	0.869	2.13
AT3G20630	5.33e-09	1.34e-07	1.03	3.86	5.09
AT3G51330	0.00129	0.00715	1.03	1.97	3.27
AT3G61600	4.05e-08	8.36e-07	1.03	4.96	6.19
AT5G42010	0.000687	0.0042	1.03	0.234	1.45
AT1G02420	0.000679	0.00416	1.02	1.07	2.28
AT1G02750	0.00012	0.000959	1.02	2.7	3.89
AT1G25400	0.00154	0.0083	1.02	5.4	6.67
AT1G35580	2.87e-08	6.08e-07	1.02	5.51	6.74
AT1G36180	5.71e-07	8.85e-06	1.02	-0.276	0.945
AT1G64040	4.95e-08	1.01e-06	1.02	4.85	6.07
AT1G67600	0.00427	0.0192	1.02	0.418	1.67
AT1G72690	0.00905	0.0352	1.02	1.37	2.59
AT1G75750	0.00278	0.0135	1.02	8.24	9.42
AT2G01480	1.49e-06	2.06e-05	1.02	2.32	3.55
AT2G31970	4.85e-05	0.000437	1.02	1.88	3.13
AT2G37150	7.32e-07	1.1e-05	1.02	0.793	2.01
AT2G42270	0.000203	0.00149	1.02	1.64	2.85
AT3G13790	0.000637	0.00394	1.02	3.91	5.2
AT3G22370	0.00152	0.00823	1.02	5.48	6.74
AT3G44110	3.8e-11	1.38e-09	1.02	6.32	7.54
AT3G52250	1.01e-06	1.46e-05	1.02	2.63	3.83
AT3G61630	0.00105	0.00602	1.02	3.37	4.66
AT4G02660	0.00837	0.033	1.02	-2.78	-1.52
AT4G32040	2.45e-07	4.24e-06	1.02	4.47	5.69
AT4G36920	0.000232	0.00167	1.02	2.28	3.48
AT5G24320	1.85e-05	0.000189	1.02	2.4	3.61
AT5G61230	2.42e-08	5.21e-07	1.02	5.34	6.55
AT5G64930	0.00096	0.00559	1.02	2.73	4.02
AT1G09430	6.44e-07	9.86e-06	1.01	5.03	6.25
AT1G09843	0.0109	0.0408	1.01	3.54	4.81
AT1G14870	1.84e-05	0.000188	1.01	5.29	6.52
AT1G15500	6.08e-07	9.36e-06	1.01	6.55	7.74
AT1G17690	0.000287	0.00201	1.01	2.61	3.84
AT1G21450	6.4e-06	7.46e-05	1.01	3.79	5.02
AT1G60420	5.67e-09	1.41e-07	1.01	3.9	5.1
AT1G60850	0.0132	0.0476	1.01	2.37	3.74
AT1G74250	6.85e-05	0.000589	1.01	3.84	5.08
AT2G02390	4.47e-05	0.000408	1.01	4.29	5.53
AT3G01170	8.08e-08	1.57e-06	1.01	3.41	4.63
AT3G06620	0.000486	0.00314	1.01	3.1	4.3
AT3G19170	7.95e-06	9.05e-05	1.01	6.71	7.9
AT3G20250	1.98e-05	0.000201	1.01	2.43	3.65
AT3G22220	3.59e-07	5.92e-06	1.01	2.19	3.41
AT3G45730	1.52e-06	2.09e-05	1.01	4.57	5.78
AT3G63070	2.3e-05	0.000229	1.01	2.83	4.06
AT4G02760	0.00699	0.0286	1.01	0.217	1.4
AT4G30790	2.76e-08	5.88e-07	1.01	3.19	4.39
AT4G37380	0.00237	0.0119	1.01	1.78	2.98
AT5G08620	0.00266	0.013	1.01	3.18	4.42
AT5G22300	9.53e-05	0.00078	1.01	3.35	4.53
AT5G56030	2.65e-06	3.41e-05	1.01	5.43	6.62
AT5G62190	0.00113	0.00642	1.01	5.76	6.99
AT1G26270	4.83e-07	7.66e-06	1	4.52	5.73
AT1G27970	0.00119	0.00673	1	5.18	6.46
AT1G31820	0.000221	0.00161	1	1.44	2.63
AT1G47870	0.000144	0.00111	1	1.93	3.15
AT1G80570	0.000219	0.00159	1	0.716	1.93
AT2G02750	0.00624	0.0261	1	0.309	1.57
AT2G20320	0.000278	0.00195	1	1.47	2.71
AT3G13670	0.000172	0.0013	1	5.13	6.33
AT4G07990	0.000527	0.00335	1	2.59	3.86
AT4G17245	0.000339	0.00231	1	4.8	6.04
AT5G13420	3.28e-07	5.46e-06	1	4.24	5.44
AT5G14530	6.77e-06	7.86e-05	1	2.64	3.86
AT5G18260	1.24e-06	1.74e-05	1	3.36	4.58
AT5G22480	1.91e-06	2.56e-05	1	2.78	3.99
AT5G48240	0.00171	0.00905	1	3.08	4.36
AT5G66820	8.67e-05	0.000718	1	2.39	3.61
AT3G09570	2.01e-05	0.000203	0.999	3.78	5
AT4G34140	2.29e-06	3e-05	0.999	2.38	3.59
AT3G12830	0.00636	0.0266	0.998	2.45	3.69
AT4G37610	0.000255	0.00181	0.998	6.07	7.31
AT5G05110	1.17e-07	2.18e-06	0.998	3.8	4.99
AT1G33050	3.63e-07	5.98e-06	0.997	3.84	5.05
AT1G71850	0.00858	0.0337	0.997	1.3	2.63
AT3G12340	0.000133	0.00104	0.997	1.56	2.79
AT5G02850	0.000185	0.00138	0.997	2.34	3.58
AT5G40490	0.00121	0.00682	0.997	3.05	4.3
AT3G18620	1.71e-05	0.000177	0.996	1.45	2.65
AT5G17640	0.000183	0.00137	0.996	3.49	4.73
AT1G34360	0.000295	0.00205	0.995	1.78	2.99
AT1G52140	0.00154	0.00829	0.995	1.47	2.7
AT4G26780	0.0102	0.0387	0.995	2.4	3.72
AT5G60870	0.000119	0.00095	0.995	1.7	2.92
AT4G21670	0.000142	0.0011	0.994	2.27	3.51
AT2G29200	5.18e-05	0.000462	0.993	1.92	3.14
AT3G01800	7.28e-05	0.000621	0.993	2.8	4.03
AT1G21410	0.00397	0.0181	0.992	3.17	4.45
AT2G34630	8.36e-08	1.61e-06	0.992	3.31	4.5
AT3G08590	7.72e-10	2.24e-08	0.992	5.35	6.54
AT1G53645	0.000153	0.00118	0.991	2.97	4.2
AT1G77310	3.87e-05	0.00036	0.991	0.575	1.77
AT3G60360	7.68e-05	0.000649	0.99	3.28	4.5
AT5G35330	3.21e-06	4.06e-05	0.99	3.32	4.49
AT1G53760	8.84e-07	1.3e-05	0.989	2.98	4.17
AT3G10820	0.000136	0.00106	0.989	1.11	2.33
AT4G38600	3.01e-05	0.00029	0.989	3.89	5.08
AT1G04300	8.16e-06	9.25e-05	0.988	3.55	4.75
AT1G05380	0.00017	0.00129	0.988	2.92	4.13
AT2G31570	0.00129	0.00719	0.988	5.9	7.12
AT5G53770	2.26e-05	0.000225	0.988	2.57	3.79
AT3G27770	1.6e-05	0.000167	0.987	6.08	7.29
AT5G23330	1.5e-06	2.07e-05	0.987	3.2	4.39
AT2G17440	4.24e-06	5.21e-05	0.986	2.82	4.02
AT5G12080	2.43e-05	0.00024	0.986	1.91	3.1
AT5G58730	6.82e-06	7.9e-05	0.985	3.28	4.47
AT5G28640	0.0111	0.0413	0.984	1.9	3.23
AT5G02880	7.4e-06	8.49e-05	0.983	2.69	3.88
AT5G51640	3.44e-07	5.72e-06	0.983	2.52	3.71
AT1G07740	0.00665	0.0275	0.982	0.734	1.86
AT2G32850	2.58e-06	3.33e-05	0.982	3.11	4.3
AT3G19190	2.27e-05	0.000227	0.981	2.3	3.48
AT5G48120	0.00128	0.00711	0.981	2.26	3.49
AT3G04670	3.75e-07	6.14e-06	0.98	4.01	5.19
AT3G14660	0.00339	0.0159	0.98	6.1	7.36
AT5G02760	0.00342	0.0161	0.979	1.43	2.55
AT5G66540	0.00325	0.0154	0.979	3.19	4.45
AT1G55915	0.00247	0.0123	0.978	-0.0752	1.09
AT1G56450	1.02e-08	2.36e-07	0.978	5.5	6.67
AT2G17250	0.00415	0.0188	0.978	2.53	3.8
AT5G20020	0.000346	0.00235	0.978	6.17	7.4
AT1G17040	0.000375	0.00251	0.977	0.796	2
AT3G18860	1.43e-05	0.000152	0.977	4.06	5.23
AT3G51260	2.79e-09	7.4e-08	0.976	5.79	6.97
AT3G53930	1.7e-07	3.05e-06	0.976	1.98	3.15
AT3G05040	2.29e-05	0.000229	0.975	1.6	2.8
AT4G04335	0.00131	0.00724	0.975	4.13	5.35
AT5G20230	2.6e-07	4.44e-06	0.975	8.85	10
AT5G48030	0.0106	0.0397	0.975	3.45	4.77
AT2G18510	0.000394	0.00262	0.974	3.45	4.67
AT4G15910	0.00681	0.028	0.974	4.44	5.69
AT5G03860	0.00873	0.0341	0.974	0.723	1.88
AT5G27395	0.00371	0.0172	0.974	2.81	4.08
AT1G03290	2.09e-06	2.77e-05	0.972	2.55	3.72
AT1G32230	1.02e-07	1.94e-06	0.972	5.31	6.48
AT1G67210	0.0025	0.0124	0.972	0.92	2.14
AT2G03760	0.00195	0.0101	0.972	4.56	5.8
AT5G05440	7.77e-09	1.86e-07	0.972	4.58	5.76
AT5G42950	5.25e-05	0.000468	0.972	3.74	4.91
AT1G07030	0.000289	0.00202	0.97	3.89	5.09
AT3G05940	6.51e-06	7.58e-05	0.969	2.12	3.29
AT5G22100	0.00771	0.0309	0.969	2.16	3.43
AT1G66750	1.99e-05	0.000202	0.968	2.05	3.21
AT2G21430	0.00251	0.0124	0.968	2.68	3.92
AT2G28130	0.00221	0.0112	0.968	2.06	3.3
AT3G05380	0.00114	0.00647	0.968	2.1	3.31
AT3G22660	0.00803	0.0319	0.968	3.66	4.95
AT3G63010	0.000222	0.00161	0.968	2.55	3.75
AT1G79150	0.00443	0.0198	0.967	2.24	3.51
AT2G36930	5.2e-06	6.22e-05	0.966	5.22	6.38
AT3G54366	6.03e-08	1.2e-06	0.966	4.53	5.7
AT3G56140	6.7e-08	1.32e-06	0.966	4.37	5.53
AT1G24440	0.00256	0.0126	0.965	2.71	3.94
AT1G55870	0.000993	0.00576	0.965	1.45	2.63
AT2G01860	1.17e-05	0.000128	0.965	3.09	4.27
AT5G43560	6.75e-08	1.33e-06	0.965	3.18	4.34
AT5G66480	0.00214	0.0109	0.965	2.05	3.21
AT4G39520	1.94e-09	5.3e-08	0.964	4.58	5.75
AT5G37350	1.29e-06	1.81e-05	0.964	3	4.17
AT1G05773	0.000224	0.00162	0.963	2.99	4.14
AT1G07567	0.00651	0.027	0.963	2.7	3.88
AT3G53970	1.76e-06	2.39e-05	0.963	4.21	5.36
AT5G44240	4.96e-05	0.000446	0.963	2.65	3.84
AT1G23880	0.000119	0.000951	0.962	1.28	2.47
AT1G56145	0.00505	0.022	0.962	1.48	2.64
AT5G03500	9.76e-06	0.000109	0.962	1.86	3.02
AT5G47860	0.000201	0.00148	0.962	4.66	5.86
AT1G69200	0.00141	0.00773	0.961	4.44	5.66
AT4G37680	0.000188	0.0014	0.961	1.65	2.81
AT1G17860	0.000438	0.00287	0.96	4.71	5.91
AT1G18382	0.000729	0.00442	0.959	2.73	3.91
AT3G03270	0.0018	0.00942	0.959	2.7	3.85
AT5G40770	7.07e-05	0.000606	0.959	4.56	5.75
AT5G64420	0.00338	0.0159	0.959	3.05	4.27
AT4G25610	3.37e-05	0.000321	0.958	1.42	2.57
AT1G50920	0.000131	0.00103	0.956	5.29	6.47
AT1G75660	1.21e-05	0.000132	0.956	3.94	5.1
AT2G02950	0.0126	0.0459	0.956	1.55	2.84
AT3G44280	0.000146	0.00113	0.955	2.75	3.93
AT4G21534	0.000194	0.00143	0.955	2.5	3.63
AT1G55080	0.00178	0.00933	0.954	1.67	2.86
AT4G13530	3.56e-06	4.45e-05	0.953	4.83	5.97
AT1G24300	9e-05	0.000744	0.952	2.45	3.62
AT3G02200	8.1e-09	1.92e-07	0.951	5.14	6.28
AT3G26340	4.89e-05	0.000441	0.951	3.7	4.84
AT1G72390	0.00113	0.00644	0.95	2.39	3.58
AT4G12240	0.00134	0.00736	0.95	0.996	2.17
AT1G20220	1.4e-05	0.000149	0.949	4.87	6.01
AT3G51530	3.91e-05	0.000363	0.949	1.92	3.08
AT4G12570	2.55e-05	0.000251	0.949	2.28	3.44
AT1G08910	0.00147	0.00799	0.948	2.56	3.73
AT1G76680	0.0116	0.0428	0.948	5.99	7.28
AT5G12400	6.67e-05	0.000576	0.948	2.5	3.66
AT1G63780	0.00555	0.0238	0.947	3.29	4.54
AT4G15640	0.0054	0.0233	0.947	2.28	3.47
AT1G08570	1.66e-08	3.67e-07	0.946	5.1	6.24
AT1G15750	0.00231	0.0116	0.946	4.51	5.72
AT2G39681	7.38e-05	0.000628	0.946	2.93	4.1
AT3G07870	0.00432	0.0194	0.946	2.67	3.82
AT5G07940	0.00155	0.00833	0.946	1.75	2.91
AT1G06950	0.000308	0.00213	0.943	5.66	6.83
AT1G22020	2.48e-07	4.28e-06	0.942	2.86	4
AT4G24680	6.63e-05	0.000573	0.941	3.2	4.34
AT2G36080	0.00125	0.00699	0.94	1.11	2.3
AT2G32070	1.53e-08	3.42e-07	0.939	4.36	5.5
AT5G14770	0.000318	0.00218	0.939	0.598	1.76
AT2G06990	2.71e-07	4.61e-06	0.938	2.63	3.76
AT2G38410	2.4e-06	3.12e-05	0.938	2.9	4.04
AT1G02380	0.00679	0.0279	0.937	1.22	2.41
AT5G22320	8.98e-07	1.32e-05	0.937	2.52	3.65
AT1G72840	0.000794	0.00476	0.936	-0.123	1.01
AT3G58050	1.69e-06	2.3e-05	0.936	2.29	3.43
AT3G58510	2.61e-06	3.36e-05	0.936	4.02	5.15
AT3G19990	2.21e-05	0.000222	0.935	3.28	4.41
AT4G21510	0.00263	0.0129	0.935	1.82	3.01
AT5G11240	0.0122	0.0446	0.935	2.24	3.49
AT5G20110	0.0033	0.0156	0.935	1.24	2.41
AT4G19040	0.000133	0.00104	0.933	3.07	4.21
AT1G20630	0.00732	0.0296	0.932	5.14	6.34
AT5G01450	4.21e-06	5.18e-05	0.932	2.31	3.44
AT5G47400	4.88e-05	0.00044	0.932	1.33	2.47
AT5G52045	0.000348	0.00236	0.932	3.58	4.71
AT5G62290	3.65e-05	0.000342	0.932	3.17	4.3
AT4G05410	0.000387	0.00258	0.931	2.64	3.81
AT1G25260	3.6e-05	0.000339	0.93	4.85	5.99
AT1G62660	0.00165	0.00878	0.93	3.06	4.22
AT5G49470	4.38e-06	5.37e-05	0.93	1.93	3.06
AT1G69440	0.00318	0.0151	0.929	-0.584	0.562
AT1G75440	0.000106	0.000861	0.929	4.2	5.35
AT2G29065	0.00558	0.0239	0.929	0.468	1.64
AT2G33700	0.00209	0.0107	0.929	3.43	4.61
AT4G23540	0.00826	0.0327	0.929	1.89	3.12
AT1G08620	3.27e-05	0.000312	0.928	2.21	3.34
AT2G01600	4.81e-06	5.82e-05	0.926	4.32	5.46
AT2G42640	0.00196	0.0101	0.926	-0.0805	1.05
AT3G03380	5.35e-05	0.000476	0.925	4.27	5.38
AT3G06380	6.31e-06	7.37e-05	0.925	4.55	5.67
AT1G24530	0.00774	0.031	0.924	2.35	3.49
AT3G58500	2.86e-07	4.84e-06	0.924	6.16	7.29
AT5G10380	0.002	0.0103	0.924	4.09	5.18
AT5G17550	0.000128	0.00101	0.924	3.71	4.84
AT5G00870	0.00231	0.0116	0.923	3.01	4.14
AT1G11820	3.39e-06	4.26e-05	0.922	4.15	5.28
AT2G22490	1.18e-06	1.67e-05	0.922	2.76	3.89
AT5G61390	7.55e-05	0.00064	0.922	1.45	2.58
AT3G12810	4.62e-05	0.00042	0.921	1.88	3
AT5G20380	0.000269	0.0019	0.921	3.9	5
AT1G21720	5.51e-10	1.66e-08	0.92	5.48	6.6
AT1G51710	3.25e-09	8.51e-08	0.92	4.7	5.83
AT4G27020	7.32e-05	0.000624	0.92	3.48	4.6
AT5G47080	5.86e-07	9.06e-06	0.92	3.69	4.8
AT2G26355	0.000249	0.00177	0.919	2.86	3.99
AT3G59020	0.000499	0.00321	0.919	4.03	5.18
AT4G32920	0.000508	0.00326	0.919	1.73	2.87
AT3G02260	0.000298	0.00207	0.918	2.74	3.85
AT3G07700	0.000239	0.00171	0.918	5.13	6.27
AT5G58060	2.2e-11	8.33e-10	0.918	5.5	6.62
AT1G71730	4.44e-07	7.14e-06	0.917	4.9	6.02
AT3G03970	0.0029	0.014	0.917	0.336	1.44
AT5G35980	2.61e-05	0.000256	0.917	3.64	4.75
AT5G43460	2.88e-07	4.88e-06	0.917	5.57	6.69
AT5G51130	6.38e-05	0.000555	0.916	1.93	3.05
AT1G71530	0.007	0.0286	0.915	0.604	1.78
AT1G52080	0.00315	0.015	0.914	0.548	1.69
AT3G03600	2.3e-07	4.01e-06	0.914	3.4	4.51
AT5G44780	0.00167	0.00888	0.914	1.53	2.71
AT1G48840	2.69e-05	0.000264	0.913	2.7	3.82
AT1G80070	0.00274	0.0134	0.913	4.29	5.41
AT4G15550	0.00028	0.00196	0.913	4.46	5.58
AT5G27240	0.00293	0.0141	0.913	0.643	1.76
AT5G03030	9.72e-06	0.000108	0.912	4.21	5.32
AT5G65750	0.000556	0.00351	0.912	3.42	4.52
AT3G04740	5.82e-05	0.000512	0.911	2.6	3.71
AT1G10050	0.00185	0.00965	0.91	1.48	2.62
AT1G30460	0.00368	0.017	0.91	2.12	3.29
AT3G23540	2.77e-08	5.9e-07	0.91	2.67	3.78
AT3G60850	1.75e-06	2.37e-05	0.91	2.65	3.76
AT4G29040	6.85e-06	7.93e-05	0.91	5.94	7.03
AT5G43920	6.63e-07	1.01e-05	0.91	2.81	3.91
AT1G04970	5.52e-09	1.38e-07	0.909	3.53	4.64
AT1G16900	8.04e-06	9.13e-05	0.909	2.77	3.88
AT1G74180	0.00275	0.0134	0.909	0.215	1.36
AT3G57710	2.37e-06	3.09e-05	0.909	1.95	3.06
AT5G26280	7.77e-05	0.000655	0.909	4.67	5.78
AT4G18905	0.000506	0.00324	0.908	3.42	4.54
AT5G19485	1.69e-05	0.000175	0.907	2.35	3.47
AT5G43010	1.54e-08	3.45e-07	0.907	4.39	5.5
AT2G45910	0.000313	0.00215	0.906	2.82	3.93
AT3G26100	7.81e-07	1.17e-05	0.906	3.7	4.81
AT5G23380	0.0021	0.0107	0.906	1.45	2.59
AT2G03820	1.06e-06	1.52e-05	0.905	4.85	5.96
AT3G07805	0.000254	0.0018	0.905	5.44	6.56
AT4G09695	2.27e-06	2.99e-05	0.905	4.87	5.97
AT4G28480	1.47e-05	0.000156	0.905	3.96	5.06
AT5G62440	3.06e-06	3.89e-05	0.905	3.7	4.82
AT2G20390	0.00871	0.0341	0.904	2.8	4.01
AT5G61560	0.000126	0.000995	0.904	1.71	2.84
AT3G15850	0.000154	0.00118	0.903	6.84	7.95
AT2G43920	0.00323	0.0153	0.902	3.86	5.01
AT1G12810	1.28e-05	0.000137	0.901	4.24	5.36
AT5G04600	2.42e-05	0.00024	0.901	4.18	5.3
AT4G17530	0.00489	0.0215	0.899	6.02	7.2
AT1G48650	0.000897	0.00527	0.897	3.73	4.85
AT2G41370	0.00402	0.0183	0.897	1.52	2.61
AT4G02560	7.22e-05	0.000617	0.897	2.23	3.33
AT5G15820	0.00488	0.0214	0.895	1.53	2.68
AT5G40760	0.000917	0.00538	0.895	2.31	3.42
AT5G01400	0.000299	0.00208	0.894	2.14	3.24
AT4G27830	0.00167	0.00887	0.893	3.86	4.94
AT5G63160	0.000882	0.00521	0.893	6.74	7.88
AT2G19540	0.00239	0.012	0.892	4.74	5.86
AT3G50910	0.000562	0.00354	0.892	3.98	5.11
AT1G23280	0.00612	0.0258	0.891	3.75	4.89
AT3G20100	0.0015	0.00812	0.891	1.96	3.05
AT4G09680	1.91e-05	0.000194	0.891	2.14	3.23
AT5G50780	1.47e-06	2.04e-05	0.891	1.96	3.05
AT5G52530	5.87e-07	9.07e-06	0.891	4	5.1
AT1G06560	9.18e-05	0.000755	0.89	2.82	3.93
AT4G31810	0.00108	0.00621	0.89	2.59	3.7
AT3G03490	0.000125	0.000988	0.889	3.15	4.22
AT3G46660	0.00198	0.0102	0.889	1.7	2.81
AT5G26240	1.55e-07	2.8e-06	0.889	2.92	4
AT1G52191	0.00868	0.034	0.888	2.45	3.6
AT5G28050	1.84e-05	0.000188	0.888	5.67	6.74
AT3G17240	3.52e-05	0.000333	0.887	4.57	5.67
AT5G15870	1.84e-05	0.000188	0.887	3.52	4.62
AT1G36070	9.89e-07	1.44e-05	0.885	1.88	2.97
AT3G13910	0.000722	0.00439	0.885	3.37	4.45
AT1G28760	0.00142	0.00776	0.884	1.27	2.37
AT2G34570	0.00198	0.0102	0.884	2.12	3.24
AT3G19040	0.00266	0.013	0.884	-0.91	0.173
AT1G09640	1.06e-07	2.01e-06	0.883	6.36	7.45
AT1G56440	0.000111	0.000894	0.883	1.55	2.63
AT2G18760	0.000267	0.00188	0.883	0.659	1.76
AT2G32190	0.00341	0.016	0.882	4.86	5.96
AT5G44380	0.00134	0.00736	0.882	1.04	2.1
AT3G17460	0.00465	0.0206	0.881	3.63	4.78
AT5G64680	0.00546	0.0235	0.881	3	4.15
AT4G38630	1.3e-06	1.82e-05	0.88	5.8	6.87
AT5G06120	2.32e-05	0.000231	0.88	2.33	3.42
AT5G58590	7.79e-07	1.17e-05	0.879	4.24	5.32
AT1G08410	0.00134	0.0074	0.878	2.58	3.7
AT2G31390	6.73e-05	0.000581	0.878	3.9	4.99
AT3G06290	8.65e-05	0.000718	0.878	1.87	2.96
AT3G13920	2.27e-09	6.11e-08	0.877	7.29	8.36
AT5G03700	0.00675	0.0278	0.877	1.99	3.14
AT1G61140	4.21e-06	5.18e-05	0.876	2.23	3.3
AT3G17710	0.00411	0.0186	0.876	1.56	2.65
AT5G15750	0.0135	0.0484	0.876	3.54	4.73
AT1G71210	0.000303	0.0021	0.875	1.69	2.78
AT2G31410	3.56e-06	4.45e-05	0.874	5.47	6.55
AT4G05440	0.00111	0.00632	0.874	2.25	3.36
AT4G15010	4e-06	4.96e-05	0.874	2.89	3.96
AT5G53210	0.00235	0.0118	0.874	0.957	2.03
AT1G01730	1.64e-06	2.24e-05	0.873	3.72	4.79
AT2G06040	0.0022	0.0112	0.873	1.85	2.93
AT5G23300	0.0137	0.0489	0.873	2.64	3.8
AT5G39080	0.000233	0.00167	0.873	3.43	4.53
AT5G15550	0.00811	0.0322	0.872	3.28	4.44
AT1G23460	0.000282	0.00197	0.871	1.99	3.06
AT2G13370	0.000131	0.00103	0.871	2.64	3.71
AT1G55310	1.15e-07	2.15e-06	0.869	3.88	4.94
AT1G65020	1.57e-06	2.15e-05	0.869	3.5	4.57
AT5G12220	0.00487	0.0214	0.869	2.07	3.19
AT5G22800	0.00171	0.00903	0.868	5.3	6.35
AT5G46640	0.00434	0.0195	0.868	0.874	1.91
AT5G47550	0.00266	0.013	0.867	3.12	4.21
AT3G03890	7.44e-08	1.46e-06	0.866	4.51	5.57
AT3G49250	0.000435	0.00286	0.866	2.56	3.65
AT3G57170	4.45e-07	7.15e-06	0.866	2.65	3.72
AT1G45000	4.55e-07	7.28e-06	0.865	5.46	6.52
AT3G02150	0.000163	0.00124	0.865	3.46	4.53
AT3G62080	6.69e-05	0.000578	0.865	1.84	2.91
AT1G55150	4.55e-06	5.55e-05	0.864	3.29	4.35
AT3G06250	0.000229	0.00165	0.863	2.41	3.46
AT4G11060	0.00552	0.0237	0.863	2.27	3.38
AT1G53200	0.000577	0.00362	0.862	1.78	2.87
AT5G64100	0.00247	0.0123	0.862	2.1	3.2
AT1G03190	2.63e-05	0.000258	0.861	1.53	2.59
AT1G30410	0.0002	0.00147	0.861	2.33	3.41
AT2G33060	0.00753	0.0303	0.861	1.47	2.52
AT4G10620	0.00349	0.0163	0.861	1.96	3.08
AT5G10900	0.000441	0.00289	0.861	1.42	2.48
AT1G29400	1.47e-06	2.03e-05	0.86	4.34	5.39
AT4G26970	5.05e-05	0.000454	0.859	4.86	5.93
AT5G03490	3.75e-05	0.00035	0.859	2.75	3.81
AT5G19820	0.0003	0.00208	0.859	4.77	5.84
AT2G15560	1.31e-06	1.84e-05	0.858	3.21	4.26
AT2G46280	3.36e-06	4.23e-05	0.858	5.45	6.5
AT3G21430	0.000271	0.00191	0.857	2	3.07
AT3G27180	0.00188	0.0098	0.857	3.3	4.4
AT1G53780	0.000201	0.00148	0.856	4.1	5.15
AT5G20490	5.65e-05	0.000499	0.856	2.87	3.93
AT2G36530	6.3e-06	7.36e-05	0.855	7.44	8.5
AT2G37520	0.00339	0.0159	0.855	3.42	4.49
AT1G33410	0.0101	0.0382	0.854	2.67	3.77
AT1G65720	4.15e-06	5.11e-05	0.854	5.78	6.84
AT1G67500	0.000641	0.00396	0.854	-0.0277	1.03
AT3G51790	8.09e-05	0.000678	0.854	3.09	4.16
AT5G03100	0.0028	0.0136	0.854	0.758	1.82
AT2G19120	0.00523	0.0227	0.853	-0.0485	1.01
AT4G28510	0.00678	0.0279	0.853	3.74	4.84
AT2G28910	0.000269	0.00189	0.852	6.98	8.05
AT4G19210	3.88e-07	6.33e-06	0.852	5.32	6.37
AT5G18110	8.7e-08	1.67e-06	0.852	5.58	6.63
AT2G18270	0.000619	0.00384	0.851	5.42	6.46
AT2G44710	4.17e-05	0.000384	0.851	2.92	3.97
AT3G22520	2.39e-05	0.000237	0.851	3.84	4.89
AT4G00840	2.87e-05	0.000279	0.851	2.84	3.89
AT4G33240	0.00042	0.00277	0.851	2.81	3.88
AT5G55580	0.00731	0.0295	0.851	2.67	3.8
AT2G45160	6.55e-07	1e-05	0.85	3.35	4.41
AT1G48490	5.18e-05	0.000463	0.849	2.77	3.82
AT1G75280	0.00743	0.03	0.849	5.54	6.62
AT3G22430	0.0011	0.00627	0.849	1.39	2.44
AT5G06420	0.000701	0.00428	0.849	1.17	2.21
[truncated: 411 more rows]

## Sheet: S-H vs S-P Down
		DESeq values are shown
ID	P-value	FDR	Log2 Fold Change	Log RPKM S-P	Log RPKM S-H
AT1G62310	0.000186	0.00139	-0.637	2.15	1.71
AT5G48580	0.00018	0.00135	-0.639	4.86	4.42
AT5G63670	0.000242	0.00173	-0.639	5.29	4.85
AT2G27450	0.000519	0.00331	-0.647	4.52	4.07
AT3G17470	0.000313	0.00216	-0.648	4.12	3.68
AT4G35360	0.000735	0.00445	-0.65	4.01	3.56
AT3G20670	0.00102	0.00589	-0.654	6	5.55
AT4G18370	1.61e-05	0.000168	-0.654	5.26	4.8
AT4G26620	0.00109	0.00622	-0.654	3.82	3.35
AT5G55210	5.64e-05	0.000498	-0.654	5.15	4.7
AT3G03025	0.000513	0.00328	-0.656	5.68	5.23
AT4G18975	0.000312	0.00215	-0.656	3.98	3.52
AT4G36808	1.02e-06	1.47e-05	-0.656	6.22	5.77
AT3G29075	0.000822	0.0049	-0.657	4.32	3.87
AT4G36810	9.33e-07	1.36e-05	-0.658	6.1	5.64
AT1G62640	0.000101	0.000824	-0.66	4.2	3.73
AT5G60210	0.000563	0.00354	-0.661	2.72	2.26
AT5G53940	0.000668	0.00411	-0.667	4.92	4.46
AT1G07240	0.00168	0.00889	-0.671	4.6	4.13
AT1G74920	3.51e-05	0.000332	-0.671	6.32	5.85
AT3G66658	0.000354	0.00239	-0.671	3.01	2.54
AT1G64650	0.00121	0.00681	-0.674	4.33	3.84
AT2G48120	0.00123	0.00687	-0.674	4.34	3.85
AT4G13150	0.000722	0.00439	-0.674	3.97	3.5
AT4G17600	5.12e-06	6.15e-05	-0.675	6.94	6.47
AT3G11820	4.74e-05	0.000429	-0.679	6.41	5.92
AT5G40950	7.57e-06	8.66e-05	-0.679	8.56	8.08
AT3G07315	6.64e-06	7.71e-05	-0.68	7.71	7.22
AT1G42480	0.000793	0.00476	-0.681	3.52	3.04
AT1G58200	4.16e-06	5.12e-05	-0.681	5.09	4.61
AT2G24395	0.000531	0.00338	-0.681	4.64	4.16
AT1G14270	1.13e-05	0.000124	-0.682	5.19	4.71
AT4G09510	0.00188	0.00979	-0.682	3.24	2.75
AT3G45980	3.19e-05	0.000305	-0.683	7.4	6.91
AT1G79870	8.54e-06	9.62e-05	-0.689	5.51	5.01
AT4G32880	0.00179	0.00938	-0.689	2.43	1.95
AT2G46710	0.00014	0.00109	-0.691	3.93	3.44
AT5G23440	0.00018	0.00135	-0.692	5.34	4.85
AT2G24090	2.37e-06	3.09e-05	-0.694	8.26	7.76
AT4G09620	8.48e-06	9.56e-05	-0.694	4.09	3.6
AT5G39830	0.000752	0.00454	-0.695	5.68	5.19
AT3G25530	0.000116	0.00093	-0.696	6.14	5.64
AT1G44790	0.000173	0.0013	-0.697	4.69	4.19
AT1G70410	0.000208	0.00152	-0.697	6.71	6.2
AT3G58830	0.00346	0.0162	-0.697	4.18	3.67
AT1G22360	4.45e-06	5.43e-05	-0.698	4.82	4.32
AT3G18295	0.00251	0.0125	-0.698	2.62	2.11
AT5G01090	0.00113	0.00644	-0.698	4.14	3.62
AT5G43470	0.000202	0.00149	-0.699	4.72	4.21
AT2G40600	0.000105	0.000855	-0.7	4.3	3.8
AT3G28760	0.0012	0.00677	-0.7	3.16	2.65
AT1G05205	0.000676	0.00414	-0.702	4.15	3.65
AT1G73060	0.000111	0.000894	-0.702	6.67	6.18
AT5G09650	5.39e-06	6.43e-05	-0.702	7.66	7.16
AT1G78080	0.000408	0.0027	-0.703	6.77	6.26
AT4G07190	0.00177	0.00928	-0.703	6.73	6.24
AT1G22190	2.34e-06	3.07e-05	-0.704	7.21	6.71
AT3G53400	0.00229	0.0115	-0.704	3.06	2.55
AT2G37630	0.000909	0.00534	-0.705	4.83	4.32
AT5G27670	2.46e-06	3.2e-05	-0.705	6.08	5.57
AT1G59580	0.00217	0.011	-0.707	3.7	3.19
AT1G75500	4.93e-07	7.8e-06	-0.707	5.48	4.98
AT3G61870	2.91e-05	0.000282	-0.707	7.18	6.66
AT3G24430	5.46e-06	6.5e-05	-0.708	6.23	5.72
AT3G14420	0.000567	0.00356	-0.709	9.68	9.18
AT4G22290	2.55e-05	0.000251	-0.71	3.58	3.07
AT3G28860	0.000143	0.00111	-0.711	4.68	4.18
AT4G26090	0.0039	0.0179	-0.711	2.37	1.85
AT5G02790	8.45e-07	1.25e-05	-0.712	7.35	6.84
AT1G48355	0.000135	0.00105	-0.713	8.07	7.56
AT2G38330	0.00406	0.0184	-0.713	4.49	3.99
AT3G56650	0.00174	0.00919	-0.713	5.61	5.11
AT1G02160	0.000475	0.00307	-0.714	5.03	4.52
AT1G53210	0.000427	0.00281	-0.714	7.86	7.35
AT1G76730	1.49e-05	0.000157	-0.714	5.43	4.92
AT5G08590	0.000135	0.00106	-0.714	5.2	4.68
AT5G08280	2.37e-06	3.09e-05	-0.715	7.71	7.2
AT5G11890	0.0025	0.0124	-0.715	4.02	3.48
AT2G22230	0.000279	0.00196	-0.716	5.09	4.57
AT3G49870	0.000209	0.00152	-0.716	5.13	4.62
AT3G62030	1.36e-06	1.89e-05	-0.716	9.32	8.8
AT1G51390	0.00154	0.00829	-0.717	3.81	3.29
AT1G67440	0.00214	0.0109	-0.717	3.7	3.19
AT2G41820	0.000369	0.00248	-0.717	2.2	1.69
AT5G08370	0.00101	0.00584	-0.718	3.76	3.26
AT3G02770	0.00224	0.0113	-0.72	4.34	3.82
AT3G04940	8.46e-07	1.26e-05	-0.72	4.9	4.38
AT1G16916	0.00131	0.00725	-0.721	4.79	4.27
AT1G49580	0.000135	0.00105	-0.721	3.3	2.78
AT5G56660	0.0021	0.0107	-0.721	3.1	2.59
AT5G63300	0.000734	0.00445	-0.721	3.51	2.99
AT2G39930	0.00148	0.00804	-0.722	4.06	3.53
AT5G53570	5.13e-06	6.15e-05	-0.722	5.05	4.53
AT5G59250	3.66e-05	0.000344	-0.722	5.7	5.17
AT1G68400	0.000694	0.00424	-0.723	3.31	2.8
AT1G67090	2.76e-06	3.55e-05	-0.724	13.4	12.9
AT3G44890	5.35e-07	8.36e-06	-0.724	7.84	7.32
AT3G48730	7.4e-09	1.78e-07	-0.724	7.27	6.75
AT4G00520	0.000415	0.00274	-0.724	2.62	2.1
AT4G38430	2.73e-06	3.51e-05	-0.724	5.59	5.07
AT4G22990	0.00586	0.0248	-0.725	3.34	2.83
AT1G22510	0.00156	0.0084	-0.727	4.46	3.92
AT3G14920	0.000852	0.00506	-0.727	5.93	5.42
AT1G78820	0.00044	0.00289	-0.728	5.07	4.55
AT3G16500	0.00686	0.0281	-0.729	3.95	3.44
AT4G37409	0.00113	0.00643	-0.729	3.6	3.05
AT1G70480	0.00585	0.0248	-0.73	4.56	4.07
AT3G02180	7.38e-05	0.000628	-0.731	5.59	5.06
AT2G19600	0.000586	0.00367	-0.732	2.54	2.01
AT1G77350	0.000222	0.00161	-0.733	4.39	3.84
AT3G57870	0.000201	0.00148	-0.733	6.44	5.91
AT4G35020	0.00358	0.0167	-0.733	3.67	3.13
AT4G32260	6.23e-07	9.55e-06	-0.734	10	9.5
AT5G18550	0.000185	0.00138	-0.734	2.78	2.25
AT5G19220	0.00112	0.00638	-0.734	7.33	6.79
AT2G04850	0.00242	0.0121	-0.735	2.94	2.4
AT4G37410	0.000492	0.00317	-0.735	3.65	3.1
AT3G48420	0.000407	0.0027	-0.736	6.41	5.87
AT3G53730	3.43e-05	0.000326	-0.736	5.45	4.92
AT4G24750	5.5e-08	1.11e-06	-0.736	6.23	5.69
AT1G55140	4.14e-06	5.11e-05	-0.737	5.12	4.58
AT2G34680	0.00272	0.0133	-0.737	3.18	2.66
AT5G64410	0.00104	0.00599	-0.737	3.82	3.29
AT4G34490	0.00176	0.00928	-0.738	4.63	4.08
AT5G13410	2.76e-06	3.55e-05	-0.738	5.35	4.81
AT1G14345	0.00128	0.00712	-0.739	6.39	5.87
AT2G03870	0.000124	0.000984	-0.739	3.38	2.84
AT2G22740	0.00047	0.00305	-0.739	2.84	2.31
AT5G57270	0.000226	0.00163	-0.739	2.9	2.35
AT3G47560	0.000134	0.00105	-0.74	4.85	4.31
AT4G15510	0.00012	0.000959	-0.74	4.02	3.47
AT5G14740	0.000876	0.00518	-0.74	9.1	8.56
AT5G41400	0.00235	0.0118	-0.74	3.78	3.22
AT5G47730	0.00133	0.00734	-0.741	3.16	2.59
AT1G24764	3.59e-05	0.000338	-0.742	3.76	3.21
AT5G10150	0.00024	0.00172	-0.742	3.65	3.1
AT5G45480	0.000788	0.00474	-0.742	3.65	3.12
AT3G26450	1.53e-05	0.000161	-0.743	6.3	5.75
AT5G52050	0.000109	0.000884	-0.744	6.25	5.7
AT4G24940	7.4e-05	0.00063	-0.745	4.14	3.58
AT5G52840	3.02e-07	5.09e-06	-0.745	6.66	6.12
AT4G13670	1.79e-06	2.42e-05	-0.746	5.63	5.08
AT1G01630	7.4e-06	8.49e-05	-0.747	4.71	4.17
AT1G50430	1.04e-05	0.000114	-0.747	5.56	5.01
AT1G53290	0.00059	0.00369	-0.748	2.89	2.32
AT2G16390	0.00124	0.00693	-0.749	1.95	1.41
AT5G08120	0.000362	0.00244	-0.749	3.69	3.13
AT3G49680	0.000782	0.0047	-0.75	5.64	5.09
AT1G18620	1.25e-05	0.000135	-0.751	3.96	3.41
AT3G52110	0.00161	0.00861	-0.752	2.7	2.13
AT5G67250	0.000167	0.00126	-0.754	5.75	5.21
AT2G37550	0.000859	0.00509	-0.755	5.52	4.97
AT5G02970	0.00711	0.0289	-0.756	3.98	3.46
AT1G17620	0.000774	0.00466	-0.757	6.14	5.6
AT5G04020	0.00546	0.0235	-0.758	3.07	2.52
AT5G06670	0.0015	0.00816	-0.758	1.78	1.23
AT5G50000	7.1e-06	8.19e-05	-0.758	4.82	4.26
AT3G10300	1.61e-05	0.000168	-0.759	5.96	5.39
AT1G19210	0.000257	0.00182	-0.76	2.76	2.2
AT2G15290	6.09e-06	7.15e-05	-0.76	6.25	5.7
AT5G06310	0.00283	0.0137	-0.76	4.03	3.5
AT2G20370	0.00368	0.017	-0.761	4.03	3.49
AT4G14740	0.000333	0.00227	-0.761	2.99	2.41
AT4G27760	4.49e-05	0.00041	-0.761	4.6	4.04
AT5G03880	3.76e-05	0.000351	-0.761	7.44	6.88
AT2G32010	0.000942	0.00551	-0.762	1.78	1.22
AT3G48720	0.00663	0.0274	-0.762	3.67	3.13
AT3G55330	0.00194	0.0101	-0.762	7.25	6.72
AT1G33040	3.79e-05	0.000353	-0.763	6.13	5.57
AT5G08270	0.00251	0.0124	-0.763	3.13	2.59
AT3G58010	0.00096	0.00559	-0.764	3.84	3.3
AT1G33770	0.000175	0.00132	-0.765	2.85	2.27
AT1G62780	0.00383	0.0176	-0.765	6.75	6.21
AT5G46110	0.00227	0.0114	-0.765	9.1	8.56
AT5G52880	0.000701	0.00428	-0.765	3.04	2.48
AT2G39130	0.000434	0.00286	-0.766	3.11	2.56
AT4G36940	1.06e-05	0.000116	-0.766	3.6	3.04
AT2G21200	0.00102	0.0059	-0.767	4.04	3.46
AT2G26600	6.38e-05	0.000555	-0.767	3.6	3.03
AT3G07568	0.00531	0.023	-0.767	4.93	4.35
AT3G51670	0.000792	0.00475	-0.767	5.52	4.96
AT2G32470	3.74e-05	0.000349	-0.768	4.17	3.6
AT4G30996	0.00647	0.0269	-0.768	5.22	4.63
AT5G11060	0.00653	0.0271	-0.768	4.08	3.56
AT2G40490	1.78e-05	0.000183	-0.769	7.04	6.47
AT3G21400	0.00172	0.00907	-0.769	3.07	2.49
AT2G47240	1.46e-06	2.02e-05	-0.77	5.14	4.57
AT5G23100	0.00108	0.00617	-0.77	2.46	1.89
AT4G06870	0.000258	0.00182	-0.772	5.97	5.41
AT5G26667	0.00135	0.00741	-0.772	5.11	4.5
AT5G53760	0.00302	0.0145	-0.772	1.98	1.42
AT1G66430	0.00281	0.0136	-0.773	5.31	4.74
AT3G20790	3.91e-05	0.000363	-0.774	4.67	4.09
AT3G22890	4.44e-08	9.14e-07	-0.775	7.8	7.22
AT1G20050	4.66e-05	0.000423	-0.776	5.03	4.45
AT1G60690	0.000995	0.00577	-0.776	2.81	2.23
AT1G68660	6.75e-05	0.000582	-0.776	6.59	6.02
AT5G58520	9.37e-05	0.00077	-0.776	2.55	1.97
AT1G42970	1.71e-05	0.000177	-0.777	10.3	9.68
AT5G09250	0.00609	0.0256	-0.777	3.8	3.26
AT5G23570	7.16e-05	0.000613	-0.777	2.43	1.85
AT5G30510	3.96e-08	8.22e-07	-0.777	8.75	8.17
AT1G65410	2.31e-05	0.000231	-0.778	4.42	3.84
AT2G18876	4.44e-05	0.000406	-0.778	2.2	1.62
AT2G46870	0.00192	0.00994	-0.778	3.04	2.44
AT2G30620	1.89e-06	2.54e-05	-0.779	6.38	5.8
AT5G56530	0.00449	0.02	-0.779	2.58	1.98
AT1G33811	0.00891	0.0347	-0.78	5.11	4.47
AT2G17700	5.04e-05	0.000453	-0.78	3.33	2.75
AT2G47320	0.000187	0.00139	-0.78	5.29	4.7
AT3G50790	8.25e-05	0.00069	-0.78	4.56	3.99
AT2G31090	0.00041	0.00272	-0.782	4.78	4.18
AT5G10390	0.00165	0.00877	-0.782	4.19	3.61
AT2G02360	0.000258	0.00182	-0.783	4.1	3.51
AT5G13690	0.000593	0.0037	-0.783	3.72	3.14
AT5G19930	0.00131	0.00726	-0.783	2.33	1.74
AT5G25040	0.00216	0.011	-0.783	3.13	2.56
AT1G67740	0.00097	0.00564	-0.784	9.62	9.04
AT1G69800	0.000314	0.00216	-0.785	3.99	3.39
AT1G35680	5.09e-08	1.03e-06	-0.787	8.82	8.23
AT2G38810	0.00132	0.0073	-0.787	3.26	2.67
AT1G48420	1.61e-05	0.000168	-0.788	4.63	4.04
AT4G26455	0.000466	0.00303	-0.788	2.92	2.33
AT5G43830	0.000492	0.00317	-0.788	7.11	6.49
AT1G64640	0.00146	0.00793	-0.789	3.41	2.84
AT3G54640	0.000434	0.00285	-0.789	4.94	4.34
AT1G22060	0.00368	0.017	-0.79	2.77	2.17
AT1G22300	0.000277	0.00194	-0.79	6.39	5.79
AT3G56050	3.28e-07	5.46e-06	-0.79	5.56	4.97
AT1G34570	0.00157	0.00842	-0.791	3.52	2.95
AT2G30720	2.7e-05	0.000264	-0.791	4.11	3.51
AT5G17870	3.72e-07	6.11e-06	-0.791	8.47	7.88
AT2G47500	0.0012	0.00677	-0.792	1.91	1.3
AT1G01610	0.000246	0.00175	-0.794	5.3	4.72
AT3G07880	9.5e-05	0.000779	-0.794	5.65	5.05
AT5G66520	0.00406	0.0184	-0.794	3.04	2.47
AT2G45340	0.000175	0.00132	-0.795	4.01	3.41
AT2G46000	0.000481	0.00311	-0.795	3.81	3.22
AT4G18220	0.000877	0.00519	-0.795	3.81	3.2
AT5G48790	0.00231	0.0116	-0.795	5.64	5.05
AT1G26640	0.00456	0.0203	-0.796	3.56	2.98
AT1G56340	0.00201	0.0103	-0.796	6.33	5.73
AT2G09090	0.000816	0.00487	-0.796	4.15	3.57
AT1G61065	0.00316	0.015	-0.797	3.37	2.8
AT1G74730	0.000296	0.00206	-0.797	7.82	7.24
AT2G05812	0.00122	0.00686	-0.797	3.48	2.9
AT5G27950	0.0027	0.0132	-0.797	2.88	2.27
AT2G28310	8.97e-06	0.000101	-0.798	4	3.4
AT4G13500	0.0011	0.00627	-0.798	6.68	6.11
AT5G22880	2.35e-06	3.08e-05	-0.798	6.76	6.17
AT1G15175	0.00247	0.0123	-0.799	2.23	1.62
AT1G75640	0.00283	0.0137	-0.8	1.24	0.644
AT2G45590	0.000355	0.0024	-0.8	3.89	3.3
AT2G33510	0.000335	0.00229	-0.801	4.19	3.57
AT3G44020	0.0016	0.00855	-0.801	4.53	3.94
AT2G41110	0.00166	0.00881	-0.803	6.65	6.07
AT2G37660	0.000155	0.00119	-0.804	8.05	7.45
AT3G19370	0.000205	0.0015	-0.804	1.84	1.24
AT3G24503	0.000906	0.00532	-0.805	5.99	5.37
AT3G55040	1.49e-06	2.06e-05	-0.805	6.27	5.67
AT1G21270	0.000756	0.00456	-0.806	2.57	1.98
AT1G55265	0.00219	0.0111	-0.806	3.16	2.55
AT2G37555	0.00166	0.00883	-0.806	4.49	3.92
AT3G18050	0.000146	0.00112	-0.806	5.87	5.29
AT1G60950	7.05e-06	8.15e-05	-0.808	10.5	9.91
AT3G01480	8.7e-11	3.02e-09	-0.808	7.27	6.66
AT4G00300	3.47e-05	0.000329	-0.809	6.18	5.57
AT5G01620	0.00211	0.0108	-0.809	2.73	2.1
AT2G01755	9.44e-05	0.000775	-0.81	4.81	4.21
AT3G09800	0.000911	0.00535	-0.81	2.57	1.97
AT4G15920	0.0133	0.048	-0.81	4.44	3.87
AT5G65020	0.00122	0.00685	-0.81	3.93	3.34
AT1G16340	0.00786	0.0314	-0.811	3.02	2.36
AT1G19660	0.000161	0.00122	-0.811	7.13	6.49
AT2G25720	0.00249	0.0124	-0.811	3.7	3.12
AT1G14290	0.0123	0.045	-0.812	3.5	2.88
AT1G54355	0.000567	0.00356	-0.812	5.61	5.01
AT2G08470	0.00653	0.0271	-0.813	5.64	5.07
AT4G27860	0.000867	0.00514	-0.814	3.01	2.4
AT5G05830	0.00183	0.00958	-0.814	2.86	2.24
AT4G31350	0.00193	0.00999	-0.815	2.68	2.09
AT5G49900	0.00512	0.0223	-0.815	1.28	0.65
AT2G30390	0.000428	0.00282	-0.816	5.83	5.23
AT3G19553	0.000608	0.00379	-0.816	4.41	3.79
AT4G02530	2.1e-06	2.78e-05	-0.816	7.36	6.74
AT2G42870	0.00176	0.00925	-0.817	2.53	1.92
AT2G43560	1.35e-06	1.88e-05	-0.817	7.19	6.57
AT1G18670	0.00279	0.0136	-0.818	1.86	1.21
AT3G12290	6.54e-05	0.000567	-0.818	6.3	5.7
AT5G36890	0.00448	0.02	-0.818	3.25	2.62
AT1G63360	0.00121	0.00679	-0.819	3.43	2.83
AT1G78060	0.000973	0.00566	-0.82	3.58	2.93
AT3G03160	6.79e-05	0.000585	-0.82	5.28	4.66
AT5G35790	2.44e-10	7.8e-09	-0.82	6.04	5.42
AT5G54670	0.00172	0.0091	-0.82	1.81	1.17
AT1G05590	1.51e-05	0.000159	-0.821	2.65	2.03
AT1G28400	0.00915	0.0354	-0.821	3.65	3.08
AT2G28671	0.00269	0.0132	-0.821	1.56	0.938
AT5G26910	2.05e-05	0.000207	-0.821	3.03	2.4
AT5G59550	0.000715	0.00435	-0.821	6.34	5.74
AT1G14380	1.39e-05	0.000148	-0.822	3.59	2.96
AT1G27120	0.00916	0.0354	-0.822	2.36	1.76
AT1G56580	0.00516	0.0225	-0.822	6.68	6.08
AT2G21970	8.66e-05	0.000718	-0.822	6.18	5.56
AT3G09035	0.000126	0.000995	-0.822	3.76	3.14
AT3G14050	7.32e-07	1.1e-05	-0.822	5.63	5.01
AT5G14210	1.15e-07	2.14e-06	-0.822	3.41	2.79
AT1G65420	0.00023	0.00166	-0.823	3.38	2.76
AT2G07345	6.59e-06	7.67e-05	-0.823	6.59	5.96
AT4G03280	1.06e-08	2.43e-07	-0.824	10.5	9.87
AT4G30520	0.00107	0.00615	-0.824	1.65	1.03
AT5G15790	0.00228	0.0115	-0.824	1.64	1
AT2G05810	0.000616	0.00383	-0.825	3.88	3.27
AT3G06150	6.98e-05	0.000598	-0.825	3.93	3.3
AT5G48300	2.77e-05	0.00027	-0.825	7.48	6.86
AT2G35810	0.00216	0.011	-0.826	2.78	2.14
AT5G15580	0.000933	0.00546	-0.826	1.64	0.996
AT5G16160	0.00346	0.0162	-0.827	4.04	3.39
AT5G62470	8.42e-05	0.000701	-0.827	5.58	4.94
AT1G53710	0.000159	0.00122	-0.828	2.32	1.69
AT1G59620	5.61e-06	6.65e-05	-0.828	2.83	2.2
AT2G02130	0.00226	0.0114	-0.828	5.76	5.13
AT2G09225	0.00146	0.00796	-0.828	6.04	5.45
AT2G16380	0.00814	0.0323	-0.828	3.28	2.72
AT2G18440	7.01e-09	1.7e-07	-0.828	6.47	5.85
AT5G15440	0.00962	0.0369	-0.828	3.6	3.04
AT1G75900	0.0101	0.0381	-0.829	3.12	2.44
AT3G15550	0.00173	0.00914	-0.829	2.35	1.7
AT4G29735	1.86e-06	2.51e-05	-0.829	5.05	4.41
AT4G38690	0.00533	0.023	-0.829	5.13	4.49
AT5G45750	0.000908	0.00533	-0.829	6.62	5.98
AT1G67040	0.00143	0.00778	-0.83	1.6	0.983
AT1G71697	0.00872	0.0341	-0.83	4.74	4.13
AT3G13690	2.92e-08	6.16e-07	-0.83	3.78	3.15
AT4G23300	0.000668	0.00411	-0.83	2.98	2.35
AT5G16150	0.00271	0.0133	-0.83	6.4	5.82
AT5G57100	2.84e-05	0.000276	-0.83	3.55	2.92
AT1G45474	9.43e-06	0.000105	-0.831	7.46	6.83
AT3G27230	4.28e-05	0.000393	-0.831	4.34	3.69
AT1G07820	8.41e-05	0.000701	-0.832	5.52	4.89
AT1G56423	0.000123	0.000977	-0.832	3.68	3.04
AT3G56480	0.00666	0.0275	-0.832	3.21	2.61
AT4G00380	0.00346	0.0162	-0.832	1.65	0.994
AT1G27930	0.00151	0.00818	-0.833	4.82	4.21
AT2G13790	0.00698	0.0285	-0.835	4.34	3.74
AT2G41100	0.000365	0.00246	-0.835	8.64	8.01
AT1G79990	0.00089	0.00525	-0.836	4.71	4.08
AT4G37640	0.00459	0.0204	-0.836	4.03	3.45
AT5G13190	0.000451	0.00295	-0.836	6.11	5.48
AT2G20930	0.000258	0.00182	-0.837	4.21	3.57
AT3G56160	8.1e-05	0.000679	-0.837	4.87	4.21
AT2G23340	0.00228	0.0115	-0.838	4.44	3.83
AT3G02640	0.00163	0.0087	-0.838	4.46	3.83
AT4G28400	1.65e-05	0.000171	-0.838	5.48	4.83
AT5G50240	0.00649	0.027	-0.838	3.15	2.55
AT2G30960	3.02e-05	0.00029	-0.839	3.58	2.94
AT3G62110	0.000651	0.00402	-0.839	3.44	2.81
AT3G45850	1.13e-05	0.000124	-0.84	3.27	2.64
AT3G60440	0.000549	0.00347	-0.84	2.82	2.18
AT5G59790	0.0069	0.0283	-0.84	2.74	2.11
AT1G06760	6.48e-05	0.000562	-0.841	7.23	6.6
AT2G33620	2.09e-06	2.77e-05	-0.841	3.41	2.77
AT4G31890	0.00258	0.0127	-0.841	0.88	0.246
AT1G16110	0.0111	0.0413	-0.842	3.09	2.44
AT1G80840	1.33e-07	2.44e-06	-0.842	8.01	7.37
AT2G34170	2.98e-05	0.000288	-0.842	3.05	2.41
AT2G37420	0.00508	0.0222	-0.842	1.39	0.697
AT4G14960	1.25e-05	0.000135	-0.842	7.73	7.08
AT3G22790	0.00104	0.00598	-0.843	1.83	1.2
AT5G17990	0.000509	0.00326	-0.843	4.96	4.34
AT3G08365	0.000356	0.00241	-0.844	4.64	3.98
AT4G14330	0.000321	0.0022	-0.844	1.61	0.96
AT4G37470	0.000133	0.00104	-0.844	4.87	4.23
AT5G66320	2.01e-05	0.000203	-0.844	3.6	2.96
AT3G55980	1.24e-06	1.75e-05	-0.846	8.56	7.92
AT4G23890	0.000707	0.00431	-0.846	7.01	6.4
AT5G06290	2.17e-06	2.86e-05	-0.846	7.34	6.69
AT5G39030	0.000292	0.00204	-0.846	2.46	1.81
AT1G48440	2.32e-05	0.000231	-0.847	6.19	5.54
AT1G69030	0.0101	0.0384	-0.847	4.14	3.42
AT2G17695	4.69e-05	0.000425	-0.848	4.06	3.41
AT2G22795	8.69e-07	1.28e-05	-0.848	5.08	4.43
AT3G19480	0.000198	0.00146	-0.848	5.14	4.51
AT3G47070	1.27e-06	1.78e-05	-0.848	8.47	7.82
AT4G24090	1.34e-06	1.87e-05	-0.848	5.07	4.42
AT5G02240	0.000874	0.00517	-0.848	7.03	6.4
AT1G16080	5.11e-06	6.14e-05	-0.849	7.12	6.47
AT2G46225	0.00406	0.0184	-0.849	3.85	3.23
AT4G02520	0.00048	0.0031	-0.849	6.42	5.77
AT5G49760	7.75e-06	8.84e-05	-0.849	4.57	3.91
AT3G62690	0.00263	0.0129	-0.85	2.46	1.81
AT1G20930	0.000614	0.00382	-0.851	2.68	2
AT1G22890	0.000375	0.00251	-0.851	5.9	5.24
AT2G01570	7.85e-05	0.000661	-0.851	5.64	5
AT1G18640	0.000255	0.00181	-0.852	4.35	3.69
AT1G59540	0.00464	0.0206	-0.852	1.55	0.868
AT3G09830	1.11e-06	1.59e-05	-0.852	4.71	4.06
AT2G46600	0.00122	0.00686	-0.853	7.35	6.74
AT3G06300	0.00615	0.0259	-0.853	3.29	2.57
AT5G52100	2.81e-05	0.000273	-0.853	5.62	4.97
AT1G73110	3.13e-07	5.25e-06	-0.854	4.94	4.28
AT2G08000	0.000944	0.00552	-0.854	3.39	2.76
AT2G42190	0.00597	0.0252	-0.854	4.49	3.87
AT5G14450	0.00835	0.0329	-0.854	4.14	3.54
AT5G37360	0.00314	0.015	-0.854	6.12	5.43
AT1G13790	0.000859	0.00509	-0.855	1.73	1.1
AT1G58210	0.000803	0.0048	-0.855	2.84	2.17
AT4G17050	0.000504	0.00324	-0.855	5.18	4.54
AT4G18480	0.00204	0.0105	-0.855	8.21	7.57
AT1G55475	0.0019	0.00987	-0.856	6.03	5.37
AT4G31840	0.000678	0.00415	-0.856	4.89	4.22
AT5G66005	0.00318	0.0151	-0.856	2.11	1.42
AT1G07890	3.3e-05	0.000315	-0.857	8.73	8.06
AT3G57530	3.59e-07	5.92e-06	-0.857	6.51	5.85
AT5G42980	1.06e-05	0.000116	-0.857	8.97	8.33
AT5G61520	0.0053	0.023	-0.857	2.89	2.21
AT1G72640	2.77e-07	4.69e-06	-0.858	5.79	5.13
AT1G35460	1.29e-05	0.000139	-0.859	3.64	2.99
AT3G01205	0.000453	0.00296	-0.859	4.63	3.99
AT1G02730	1.53e-05	0.00016	-0.86	3.38	2.71
AT3G02910	0.000455	0.00297	-0.86	4.71	4.07
AT1G12250	4.77e-07	7.58e-06	-0.862	6.12	5.45
AT1G62630	0.00384	0.0177	-0.862	2.36	1.66
AT2G25880	0.00247	0.0123	-0.862	1.9	1.21
AT4G23180	1.5e-05	0.000158	-0.862	6.62	5.96
AT2G21530	0.000463	0.00301	-0.863	6.83	6.2
AT2G46330	0.000444	0.00291	-0.863	6.26	5.6
AT1G67880	2.45e-05	0.000242	-0.864	3.78	3.13
AT2G41180	0.00537	0.0232	-0.864	2.74	2.09
AT2G46930	0.000103	0.000841	-0.864	3.58	2.9
AT4G24570	2.38e-05	0.000237	-0.864	8.42	7.75
AT1G18370	0.000181	0.00135	-0.865	2.08	1.39
AT1G63800	0.0102	0.0385	-0.865	5.36	4.73
AT1G25230	0.0027	0.0132	-0.866	4.8	4.13
AT3G25040	2.94e-06	3.75e-05	-0.866	4.98	4.31
AT3G48610	0.00025	0.00178	-0.866	4.1	3.45
AT3G55660	0.00329	0.0155	-0.866	1.88	1.16
AT5G15650	3.53e-06	4.42e-05	-0.866	6.22	5.54
AT4G14890	2.32e-05	0.000231	-0.867	7.11	6.45
AT3G46580	0.00145	0.00792	-0.868	3.26	2.59
AT4G31270	0.000539	0.00342	-0.868	2.86	2.18
AT4G14860	5.88e-06	6.93e-05	-0.869	5.67	5.01
AT4G37930	2.24e-09	6.05e-08	-0.869	10.3	9.59
AT5G27830	0.000477	0.00309	-0.87	3	2.34
AT1G19050	0.00778	0.0311	-0.871	5.64	4.99
AT1G65230	2.47e-06	3.21e-05	-0.871	6.48	5.81
AT3G04790	6.15e-05	0.000537	-0.871	8.36	7.7
AT3G19240	1.51e-05	0.000159	-0.871	5.92	5.26
AT2G46530	0.00209	0.0107	-0.872	2.03	1.34
AT4G27180	1.04e-05	0.000114	-0.872	3.33	2.66
AT5G07770	0.000567	0.00356	-0.872	1.23	0.558
AT5G16000	0.000188	0.0014	-0.872	3	2.34
AT5G38360	4e-05	0.00037	-0.872	3.37	2.68
AT2G01620	5.53e-06	6.57e-05	-0.873	4.8	4.13
AT3G54790	0.00194	0.0101	-0.873	2.84	2.17
AT4G04640	1.39e-07	2.56e-06	-0.873	9.54	8.86
AT5G40780	0.00653	0.0271	-0.873	2.86	2.24
AT5G45340	3.05e-05	0.000293	-0.873	5.36	4.68
AT5G53220	0.00714	0.029	-0.873	1.92	1.23
AT3G14220	2.69e-07	4.58e-06	-0.874	4.3	3.62
AT4G32830	0.00585	0.0248	-0.875	2.49	1.82
AT5G55230	3.04e-05	0.000292	-0.875	5.07	4.41
AT1G34065	0.00558	0.0239	-0.876	1.87	1.18
AT4G21820	0.00233	0.0117	-0.876	0.285	-0.394
AT2G30550	0.00548	0.0236	-0.877	2.84	2.2
AT4G27390	7.46e-06	8.54e-05	-0.877	4.73	4.05
AT1G13090	0.000533	0.00339	-0.878	4.34	3.67
AT1G35780	1.63e-06	2.23e-05	-0.878	2.99	2.3
AT3G16000	0.000638	0.00395	-0.878	6.1	5.43
AT1G63240	9.03e-05	0.000746	-0.879	3.11	2.44
AT1G68010	5.37e-05	0.000477	-0.88	9.08	8.42
AT2G08425	0.00136	0.00747	-0.88	3.69	3.02
AT4G17880	0.00412	0.0186	-0.88	2.01	1.34
AT1G11720	0.000121	0.000965	-0.881	4.39	3.74
AT1G19780	0.000513	0.00328	-0.881	4.29	3.64
AT1G60800	0.00107	0.00615	-0.881	4.37	3.72
AT3G10440	0.00244	0.0122	-0.881	1.48	0.788
AT4G21620	1.5e-05	0.000158	-0.881	6.58	5.9
AT4G23740	9.97e-07	1.45e-05	-0.881	4.21	3.53
AT4G34480	1.05e-05	0.000116	-0.881	5.17	4.5
AT1G29550	0.00352	0.0164	-0.882	2.56	1.87
AT3G16400	0.00224	0.0113	-0.882	6.23	5.61
AT3G46320	0.00296	0.0143	-0.882	4.41	3.74
AT1G04503	2.53e-06	3.27e-05	-0.883	7.38	6.7
AT4G35550	0.00131	0.00725	-0.883	3.23	2.58
AT1G12430	0.000577	0.00362	-0.884	3.09	2.42
AT2G15090	0.00833	0.0329	-0.884	6.56	5.87
AT4G12880	0.000112	0.000905	-0.884	4.54	3.86
AT4G22690	0.000104	0.000844	-0.884	5.97	5.31
AT1G14180	0.00394	0.018	-0.885	1.56	0.883
AT1G17940	0.00475	0.021	-0.886	2.34	1.68
AT1G78850	0.000159	0.00122	-0.887	7.93	7.24
AT2G04400	0.00177	0.00928	-0.887	5.21	4.56
AT5G14610	1.5e-05	0.000158	-0.887	2.71	2.03
AT3G07540	0.00523	0.0227	-0.888	2.52	1.85
AT4G26540	0.000147	0.00113	-0.888	3.46	2.77
AT5G05890	0.0113	0.0418	-0.888	2.93	2.34
AT1G14540	0.00419	0.0189	-0.889	2.23	1.55
AT3G02120	0.00683	0.0281	-0.889	3.97	3.21
AT3G07360	0.0045	0.02	-0.889	5.54	4.88
AT1G19170	0.000205	0.0015	-0.891	3.2	2.49
AT1G56310	8.69e-05	0.00072	-0.891	2.32	1.63
AT4G36470	0.0042	0.0189	-0.891	1.91	1.24
AT5G50150	0.00699	0.0286	-0.891	2.38	1.73
AT1G67510	0.00154	0.00829	-0.892	1.91	1.22
AT3G06740	0.000374	0.00251	-0.892	3.02	2.33
AT3G48040	0.000375	0.00251	-0.893	2.97	2.27
AT5G03190	0.00504	0.022	-0.893	3.37	2.74
AT1G67560	0.000321	0.0022	-0.894	3.69	3.02
AT2G39280	0.000141	0.00109	-0.894	3.03	2.35
AT4G09460	0.00834	0.0329	-0.894	3.23	2.61
AT4G19985	5.38e-06	6.42e-05	-0.894	3.94	3.25
AT5G58970	0.000259	0.00183	-0.895	2.71	2
AT1G07135	0.00636	0.0266	-0.896	8.57	7.91
AT1G26570	9.83e-06	0.000109	-0.896	3.04	2.33
AT3G60840	0.000889	0.00525	-0.897	1.43	0.728
AT4G39890	0.00074	0.00448	-0.897	4.11	3.43
AT2G44440	6.76e-05	0.000582	-0.898	2.28	1.58
AT4G30910	3.02e-07	5.09e-06	-0.899	4.74	4.04
AT4G38660	0.000796	0.00477	-0.899	3.99	3.24
AT1G78895	2.24e-05	0.000224	-0.9	4.11	3.4
AT3G21760	0.000301	0.00208	-0.9	4.98	4.25
AT4G18070	9.7e-05	0.000793	-0.901	5.32	4.64
AT5G01260	0.000292	0.00204	-0.901	2.76	2.07
AT1G67950	0.000175	0.00132	-0.903	3.43	2.71
AT2G28790	0.00354	0.0165	-0.903	3.91	3.22
AT1G49870	0.00583	0.0247	-0.904	0.847	0.0872
AT2G02500	5.8e-06	6.85e-05	-0.904	4.11	3.39
AT2G08330	5.47e-05	0.000485	-0.904	6.77	6.07
AT3G20260	0.00252	0.0125	-0.905	1.96	1.22
AT5G12900	0.000275	0.00194	-0.905	3.05	2.34
AT1G22630	0.00613	0.0258	-0.906	6.27	5.58
AT1G74690	2.14e-06	2.82e-05	-0.906	4.62	3.9
AT4G10120	0.00152	0.0082	-0.906	4.32	3.62
AT1G80290	0.00237	0.0119	-0.907	1.89	1.19
AT3G11520	0.00421	0.019	-0.907	1.51	0.765
AT3G21270	0.00306	0.0147	-0.907	3.15	2.49
AT3G23670	2.97e-05	0.000287	-0.907	1.78	1.06
AT4G23750	0.00105	0.00606	-0.907	3.38	2.66
AT1G20610	0.00359	0.0167	-0.908	1.97	1.24
AT2G23360	5.41e-05	0.000481	-0.908	1.78	1.07
AT4G37260	0.0103	0.0389	-0.908	7.35	6.69
AT1G28570	0.00643	0.0268	-0.909	2.14	1.41
AT1G53060	0.00333	0.0157	-0.909	2.24	1.53
AT5G17350	0.000309	0.00213	-0.909	6.23	5.56
AT3G50820	5.79e-05	0.00051	-0.911	10.2	9.49
AT3G51510	1.79e-05	0.000184	-0.912	6.83	6.13
AT4G15790	3.81e-05	0.000355	-0.913	3.92	3.19
AT4G20430	0.00399	0.0182	-0.913	2.08	1.41
AT5G02560	0.000312	0.00215	-0.913	2.36	1.65
AT4G03100	0.000309	0.00213	-0.914	2.57	1.83
AT4G09975	0.000391	0.00261	-0.914	5.98	5.3
AT4G26555	1.92e-09	5.23e-08	-0.914	6.02	5.3
AT1G23080	2.61e-05	0.000257	-0.915	3.93	3.23
AT1G29530	0.000933	0.00546	-0.915	3.92	3.21
AT2G22610	0.00388	0.0178	-0.915	1.42	0.647
AT3G50900	0.00042	0.00277	-0.915	3.22	2.48
AT5G10620	0.00114	0.00649	-0.915	2.58	1.88
AT1G49730	0.000101	0.000821	-0.917	4.04	3.33
AT2G05940	2.36e-05	0.000234	-0.917	5.34	4.61
AT4G28050	0.000725	0.0044	-0.917	4	3.24
AT4G30845	0.00253	0.0125	-0.917	3.58	2.9
AT4G38062	0.00114	0.00646	-0.917	0.885	0.145
AT4G39980	0.00163	0.00869	-0.917	5.77	5.09
AT5G66180	2.59e-06	3.34e-05	-0.917	5.41	4.7
AT2G04700	0.000536	0.0034	-0.918	7.23	6.54
AT2G36120	0.00057	0.00358	-0.918	5.52	4.81
AT2G38120	2.7e-08	5.76e-07	-0.918	4.46	3.74
AT3G01505	8.16e-06	9.25e-05	-0.918	8.76	8.06
AT3G01860	0.00313	0.015	-0.918	2.48	1.8
AT4G36660	1.44e-05	0.000152	-0.918	4.47	3.76
AT1G17455	0.00266	0.013	-0.919	2.81	2.13
AT1G29980	0.000453	0.00296	-0.919	3.36	2.62
AT2G42380	0.00648	0.0269	-0.919	2.85	2.13
AT3G45780	0.000532	0.00338	-0.919	6.08	5.34
AT4G14570	6.15e-07	9.46e-06	-0.919	3.83	3.1
AT5G18150	0.0054	0.0233	-0.919	5.62	4.93
AT2G21340	7.25e-08	1.42e-06	-0.92	4.88	4.16
AT2G47010	0.00333	0.0157	-0.92	2	1.23
AT4G21270	0.000599	0.00374	-0.92	1.6	0.861
AT1G63460	0.00012	0.000957	-0.922	3.48	2.74
AT1G63470	0.000251	0.00178	-0.922	3.32	2.59
AT5G01890	9.42e-05	0.000773	-0.922	2.4	1.67
AT3G54820	0.00045	0.00294	-0.924	3.05	2.34
AT1G18300	0.00227	0.0114	-0.925	7.45	6.79
AT2G38695	0.000725	0.0044	-0.925	2.37	1.65
AT3G26115	0.00469	0.0207	-0.926	1.44	0.689
AT3G62260	0.00622	0.0261	-0.926	5.17	4.54
AT4G01900	1.25e-05	0.000135	-0.926	4.7	3.96
AT1G19130	0.000268	0.00189	-0.927	4.62	3.88
AT1G21560	6.14e-05	0.000537	-0.928	2.84	2.09
AT3G60290	0.00733	0.0296	-0.928	1.54	0.823
AT2G26180	0.00648	0.0269	-0.929	1.64	0.946
AT3G21755	0.00013	0.00102	-0.929	4.16	3.4
AT3G56100	0.00358	0.0166	-0.929	0.321	-0.408
AT4G23170	6.24e-05	0.000544	-0.929	3.63	2.9
AT5G48930	0.000485	0.00313	-0.929	6.09	5.41
AT5G60840	0.00259	0.0127	-0.929	3.69	2.99
AT2G37620	0.00139	0.00763	-0.93	3.84	3.09
AT3G51720	0.00394	0.018	-0.931	3.21	2.47
AT4G14440	0.00203	0.0104	-0.932	4.97	4.24
AT4G39900	0.000187	0.00139	-0.932	5.03	4.28
AT1G11000	0.00398	0.0182	-0.933	2.09	1.34
AT1G15410	0.00304	0.0146	-0.933	2.91	2.17
AT5G09760	0.00603	0.0255	-0.933	3.08	2.41
AT4G30340	0.000738	0.00447	-0.934	3.8	3.11
AT2G01670	9.55e-08	1.82e-06	-0.935	6.94	6.2
AT5G13700	0.00124	0.00693	-0.935	3.46	2.72
AT1G53140	0.000414	0.00274	-0.936	1.65	0.892
AT2G29310	0.00696	0.0285	-0.936	5.24	4.57
AT5G43760	3.72e-07	6.11e-06	-0.936	6.63	5.89
AT1G09750	1.59e-07	2.88e-06	-0.937	6.87	6.13
AT4G22190	0.000722	0.00439	-0.937	5.02	4.33
AT1G79380	2.65e-05	0.000259	-0.938	5.89	5.14
AT1G09200	9.12e-07	1.34e-05	-0.939	6.16	5.42
AT4G33625	4.13e-05	0.00038	-0.939	5.15	4.4
AT1G05030	7.88e-05	0.000663	-0.94	2.87	2.12
AT1G06800	0.000257	0.00182	-0.94	3.24	2.51
AT4G24972	8.67e-06	9.74e-05	-0.94	4.76	4.03
AT1G12550	0.000986	0.00572	-0.941	2.34	1.6
AT1G20060	0.0032	0.0152	-0.941	0.265	-0.489
AT1G49430	5.02e-05	0.000452	-0.941	3.61	2.85
AT1G79790	0.00225	0.0113	-0.941	5.14	4.43
AT3G49720	4.74e-06	5.75e-05	-0.941	7.14	6.4
AT3G59300	1.73e-05	0.000179	-0.942	4.28	3.55
AT3G59780	5.4e-06	6.44e-05	-0.942	6.52	5.78
AT3G12780	4.42e-06	5.41e-05	-0.943	9.91	9.17
AT4G10060	3.14e-05	0.000301	-0.943	4.71	3.98
AT2G25250	2.21e-07	3.86e-06	-0.944	5.81	5.08
AT2G28740	2.6e-07	4.44e-06	-0.944	5.73	4.99
AT3G03145	0.00533	0.023	-0.944	4.1	3.34
AT5G21430	2.84e-06	3.63e-05	-0.944	6.97	6.21
AT5G16710	8.1e-11	2.83e-09	-0.946	7.3	6.55
AT2G32880	0.007	0.0286	-0.947	5.18	4.42
AT3G23570	1.01e-05	0.000111	-0.947	4.81	4.05
AT5G42570	0.00181	0.00947	-0.947	5.86	5.17
AT1G66090	0.000452	0.00295	-0.948	4.99	4.2
AT2G32150	0.00387	0.0178	-0.948	7.68	6.99
AT4G14770	4.33e-06	5.31e-05	-0.948	2.67	1.91
AT1G64200	0.00913	0.0353	-0.949	4.48	3.74
AT3G19790	3.96e-05	0.000367	-0.949	3.69	2.94
AT3G28950	0.00657	0.0272	-0.949	3.56	2.87
AT3G08680	1.05e-05	0.000116	-0.95	3.93	3.17
AT4G34250	0.00356	0.0166	-0.95	3.83	3.04
AT1G14790	0.000322	0.00221	-0.951	0.91	0.155
AT3G21070	1.93e-05	0.000196	-0.951	5.83	5.06
AT5G53050	8.74e-05	0.000724	-0.951	5.68	4.96
AT5G56120	0.000168	0.00127	-0.951	3.17	2.41
AT5G63410	2.57e-06	3.32e-05	-0.952	3.72	2.98
AT5G52030	0.000563	0.00355	-0.953	3.05	2.33
AT5G45950	0.000575	0.00361	-0.954	4.62	3.86
AT4G11900	2.17e-05	0.000218	-0.955	2.35	1.61
AT4G23400	0.000682	0.00418	-0.955	6.59	5.79
AT4G36710	4.44e-05	0.000406	-0.956	3.5	2.76
AT2G26540	2.4e-07	4.16e-06	-0.957	4.66	3.91
AT4G35920	1.56e-06	2.15e-05	-0.958	4.08	3.33
AT5G24610	1.84e-05	0.000188	-0.958	6.03	5.27
AT5G58140	4.54e-06	5.54e-05	-0.958	4.77	4.02
AT1G60989	0.000793	0.00476	-0.959	4.16	3.41
AT2G15280	9.45e-05	0.000775	-0.959	3.62	2.84
AT3G20390	8.07e-07	1.2e-05	-0.959	6.86	6.08
AT3G52870	1.63e-07	2.94e-06	-0.959	5.7	4.94
AT4G06770	0.00803	0.032	-0.959	2.94	2.18
AT1G72180	0.000175	0.00132	-0.96	5.02	4.27
AT2G42570	0.000352	0.00238	-0.96	2.42	1.62
AT3G50950	1.86e-09	5.1e-08	-0.96	6.93	6.16
AT1G12860	9.04e-08	1.73e-06	-0.961	4.21	3.44
AT2G29730	0.00053	0.00337	-0.961	2	1.22
AT3G15200	1.07e-06	1.53e-05	-0.961	3.84	3.08
AT3G54260	0.00119	0.00673	-0.961	1.96	1.19
AT5G57070	0.0012	0.00677	-0.961	1.96	1.2
AT1G51110	9.29e-07	1.36e-05	-0.962	6.65	5.88
AT5G41550	0.0082	0.0325	-0.962	-0.191	-0.951
AT3G49260	3.51e-08	7.32e-07	-0.963	4.41	3.65
AT4G18030	0.000118	0.000946	-0.963	5.59	4.85
AT4G03205	9.8e-06	0.000109	-0.964	3.45	2.67
AT1G20270	0.000137	0.00107	-0.965	3.27	2.53
AT1G26130	0.000295	0.00205	-0.965	1.54	0.758
AT2G47070	1.39e-06	1.94e-05	-0.965	5.89	5.14
AT3G54150	0.00209	0.0107	-0.965	2.11	1.38
AT3G12040	0.00103	0.00597	-0.966	2.02	1.26
AT5G35170	7.37e-06	8.46e-05	-0.966	6.79	6.02
AT5G24590	7.59e-10	2.21e-08	-0.968	6.61	5.85
AT1G14920	5.58e-08	1.12e-06	-0.969	3.72	2.95
AT2G35859	2.64e-07	4.51e-06	-0.969	3.52	2.75
AT5G45680	1.9e-07	3.38e-06	-0.97	7	6.22
AT1G13170	1.87e-05	0.00019	-0.971	2.6	1.82
AT4G29360	9.17e-05	0.000755	-0.971	2.51	1.71
AT5G16390	0.000436	0.00286	-0.971	5.76	4.99
AT5G38980	0.00187	0.00976	-0.971	6.55	5.81
AT1G70760	0.000155	0.00119	-0.972	7.78	7.04
AT3G18890	1.08e-06	1.55e-05	-0.972	6	5.22
AT4G30020	1.8e-05	0.000185	-0.972	3.01	2.23
AT5G26850	8.59e-05	0.000713	-0.972	3.67	2.91
AT5G48600	4.23e-07	6.83e-06	-0.972	2.14	1.36
AT4G32290	0.000707	0.00431	-0.973	2.67	1.88
AT4G34412	1.48e-05	0.000156	-0.973	5.03	4.27
AT5G67270	0.00267	0.0131	-0.973	2.77	1.92
AT5G67560	4.23e-05	0.000388	-0.973	5.16	4.37
AT1G66970	3.14e-05	0.000301	-0.974	5.31	4.54
AT5G52410	0.000122	0.000967	-0.974	2.64	1.89
AT5G57180	0.00167	0.00885	-0.974	3.64	2.93
AT5G35735	0.0016	0.00857	-0.975	7.67	6.94
AT1G70850	2.92e-05	0.000282	-0.976	4.1	3.33
AT1G74520	9.97e-07	1.45e-05	-0.976	4.76	3.98
AT3G62370	0.00275	0.0134	-0.976	3.75	2.96
AT5G53048	0.000142	0.0011	-0.976	4.91	4.18
AT5G62700	1.17e-06	1.67e-05	-0.976	6.64	5.85
AT5G66230	0.00033	0.00225	-0.976	2.57	1.79
AT3G05030	0.00229	0.0115	-0.977	2.79	2
AT3G17700	2.48e-05	0.000245	-0.977	2.9	2.12
AT3G47820	0.000166	0.00126	-0.977	3.15	2.39
AT5G07080	0.00831	0.0329	-0.977	2.34	1.53
AT5G65350	0.00386	0.0177	-0.977	2.62	1.84
AT3G44620	1.1e-08	2.53e-07	-0.978	5.07	4.29
AT1G01470	0.00338	0.0159	-0.979	7.72	7
AT1G48300	9.4e-11	3.25e-09	-0.98	7.42	6.64
AT4G34900	2.32e-05	0.000231	-0.98	1.97	1.21
AT4G39010	0.00662	0.0274	-0.981	0.465	-0.318
AT1G65190	0.0126	0.0459	-0.982	5.14	4.38
AT1G09987	0.00323	0.0153	-0.983	2.21	1.43
AT4G36360	2.54e-06	3.29e-05	-0.983	4.5	3.72
AT3G56000	0.00447	0.0199	-0.984	1.54	0.815
AT3G62220	0.00101	0.00586	-0.984	3.29	2.52
AT5G06150	0.00064	0.00396	-0.984	2.98	2.15
AT1G27950	1.23e-05	0.000134	-0.985	7.65	6.86
AT3G10840	9.8e-06	0.000109	-0.985	3.01	2.24
AT5G02680	0.00517	0.0225	-0.985	2.53	1.77
AT3G50960	0.000336	0.00229	-0.986	3.06	2.24
AT2G32380	0.000223	0.00162	-0.988	3.61	2.83
AT2G37678	0.000206	0.00151	-0.988	3.6	2.83
AT4G10300	3.98e-05	0.000368	-0.988	7.17	6.41
AT1G16590	0.00892	0.0347	-0.989	1.3	0.478
AT3G04630	5.07e-05	0.000455	-0.989	4.88	4.11
AT1G09440	3.7e-05	0.000346	-0.99	2.17	1.37
AT1G63855	0.00286	0.0138	-0.99	1.46	0.66
AT3G44940	0.00692	0.0284	-0.991	1.82	0.981
AT5G54590	0.00258	0.0127	-0.991	1.75	0.983
AT1G14170	0.00835	0.0329	-0.992	1.79	1.01
AT5G08580	2.11e-05	0.000212	-0.992	3.54	2.73
AT5G15510	0.00206	0.0106	-0.992	1.65	0.799
AT3G02870	0.00209	0.0107	-0.993	4.49	3.76
AT5G41140	8.95e-05	0.00074	-0.993	2.86	2.05
AT1G16880	5.59e-05	0.000495	-0.994	8.17	7.39
AT2G28470	0.000895	0.00527	-0.994	4.1	3.3
AT3G18560	0.00594	0.0251	-0.994	3.18	2.44
AT3G50260	0.00479	0.0211	-0.994	5.2	4.49
AT2G37390	0.00342	0.016	-0.995	1.52	0.706
AT3G13730	0.00233	0.0117	-0.995	1.88	1.11
AT4G35485	0.00393	0.018	-0.995	5.14	4.36
AT2G21370	2.92e-06	3.73e-05	-0.996	4.19	3.4
AT2G38970	0.00102	0.00589	-0.996	2.29	1.54
AT3G14150	5.03e-09	1.27e-07	-0.996	3.75	2.96
AT3G43720	1.33e-06	1.86e-05	-0.996	6.5	5.71
AT5G35630	7.49e-07	1.13e-05	-0.996	10	9.25
AT1G03310	5.92e-05	0.00052	-0.997	3.7	2.88
AT3G11750	0.00289	0.014	-0.997	2.74	1.93
AT2G31870	0.000615	0.00382	-0.998	2.08	1.26
AT2G34090	0.00278	0.0135	-0.998	4.45	3.64
AT2G26900	2.37e-06	3.09e-05	-0.999	6.9	6.11
AT1G15980	1.48e-06	2.05e-05	-1	7.18	6.36
AT1G18550	0.000406	0.00269	-1	0.948	0.146
AT1G20620	1.82e-07	3.24e-06	-1	8.53	7.74
AT1G60010	8.32e-08	1.61e-06	-1	5.31	4.5
AT1G64065	1.93e-07	3.42e-06	-1	3.93	3.12
AT2G22430	9.99e-08	1.89e-06	-1	7.5	6.71
AT2G24570	0.000705	0.0043	-1	3.02	2.19
AT2G35020	8.57e-07	1.27e-05	-1	3.59	2.78
AT3G15710	1.82e-05	0.000186	-1	4.75	3.93
AT3G25140	9.17e-05	0.000755	-1	5.4	4.64
AT4G18440	0.00435	0.0195	-1	4.34	3.54
AT4G35880	0.000614	0.00382	-1	2.16	1.37
AT5G11070	5.28e-06	6.31e-05	-1	7.83	7.04
AT5G11690	1.89e-05	0.000192	-1	3.5	2.7
AT5G25475	0.000286	0.002	-1	2.34	1.53
AT5G44070	2.07e-05	0.000208	-1	6.32	5.51
AT5G48440	1.59e-05	0.000166	-1	3.21	2.41
AT5G49100	0.00155	0.00835	-1	2.85	2.05
AT5G53880	0.000876	0.00518	-1	5.56	4.77
AT1G02270	6.95e-05	0.000597	-1.01	4.7	3.87
AT1G10630	1.66e-05	0.000172	-1.01	5.05	4.24
AT1G13280	0.000112	0.000901	-1.01	3.33	2.54
AT1G16060	0.00517	0.0225	-1.01	0.545	-0.265
AT1G16860	9.83e-07	1.43e-05	-1.01	4.32	3.52
AT1G25450	1.13e-06	1.61e-05	-1.01	4.48	3.69
AT1G33610	2.19e-06	2.88e-05	-1.01	4.87	4.06
AT1G35180	0.00216	0.011	-1.01	2.04	1.19
AT1G64700	0.00438	0.0196	-1.01	2.16	1.38
AT1G72645	1.17e-06	1.66e-05	-1.01	4.75	3.93
AT2G28620	4e-06	4.95e-05	-1.01	1.77	0.947
AT2G28940	8.19e-05	0.000685	-1.01	3.08	2.29
AT2G42690	5.48e-06	6.52e-05	-1.01	5.65	4.84
AT3G06130	9.26e-05	0.000761	-1.01	3.8	2.98
AT3G19030	1.4e-06	1.95e-05	-1.01	9.14	8.35
AT3G26395	0.000236	0.00169	-1.01	4.97	4.19
AT3G52900	0.000384	0.00257	-1.01	2.87	2.07
AT3G59330	0.00416	0.0188	-1.01	1.62	0.831
AT4G05050	9.84e-08	1.87e-06	-1.01	9.48	8.68
AT4G11980	1.76e-06	2.38e-05	-1.01	3.83	3.01
AT4G30560	0.00121	0.0068	-1.01	1.27	0.447
AT4G30810	3.92e-09	1e-07	-1.01	3.85	3.05
AT4G33470	1.86e-06	2.51e-05	-1.01	4.88	4.08
AT5G02160	0.000292	0.00204	-1.01	9.35	8.55
AT5G04885	0.00182	0.00953	-1.01	3.44	2.67
AT5G09660	2.37e-06	3.09e-05	-1.01	9.55	8.73
AT5G35520	0.00165	0.00876	-1.01	2.97	2.16
AT5G47910	9.39e-06	0.000105	-1.01	5.75	4.95
AT5G56580	0.00154	0.00831	-1.01	1.97	1.12
AT1G05210	0.0025	0.0124	-1.02	2.16	1.33
AT1G05630	2.48e-05	0.000245	-1.02	2.48	1.68
AT1G07603	4.68e-05	0.000424	-1.02	4.85	4.02
AT1G11130	0.00511	0.0223	-1.02	2.65	1.92
AT1G20380	0.000269	0.00189	-1.02	0.939	0.123
AT1G21090	0.00115	0.00654	-1.02	2.93	2.13
AT1G32080	2.3e-07	4.01e-06	-1.02	7.72	6.89
AT1G48280	0.00158	0.00847	-1.02	1.85	1.02
AT1G55360	4.12e-06	5.08e-05	-1.02	5.38	4.55
AT1G65390	0.00788	0.0314	-1.02	5.15	4.29
AT1G79040	4.94e-06	5.96e-05	-1.02	12.6	11.8
AT2G17340	4.73e-06	5.74e-05	-1.02	5.11	4.27
AT2G38070	0.0111	0.0413	-1.02	0.518	-0.317
AT2G42600	3.75e-07	6.14e-06	-1.02	7.06	6.25
AT3G03385	7.81e-05	0.000658	-1.02	5.14	4.33
AT3G16370	1.35e-05	0.000144	-1.02	7.45	6.6
AT3G18370	9.96e-08	1.89e-06	-1.02	3.94	3.13
AT3G23810	2.2e-05	0.000221	-1.02	6.03	5.24
AT3G23820	4.59e-08	9.4e-07	-1.02	6.42	5.59
AT3G61970	0.00598	0.0253	-1.02	1.18	0.345
AT4G00400	9.34e-09	2.19e-07	-1.02	5.2	4.38
AT4G03400	0.00162	0.00867	-1.02	3.18	2.33
AT4G23800	1.64e-07	2.95e-06	-1.02	5.36	4.54
AT4G37110	1.49e-05	0.000157	-1.02	2.85	2
AT5G03140	5.71e-05	0.000504	-1.02	1.66	0.84
AT1G11350	2.65e-05	0.00026	-1.03	3.68	2.88
AT1G23205	0.00702	0.0287	-1.03	2.05	1.29
AT1G23935	0.0053	0.023	-1.03	-0.376	-1.23
AT1G28290	0.00086	0.0051	-1.03	5.64	4.83
AT1G35710	0.00239	0.012	-1.03	2.06	1.3
AT1G54990	5.08e-06	6.11e-05	-1.03	4.2	3.38
AT1G66400	0.0037	0.0171	-1.03	4.15	3.39
AT1G77090	0.0013	0.00722	-1.03	5.71	4.89
AT1G80530	7.69e-07	1.16e-05	-1.03	4.39	3.56
AT2G20635	0.000392	0.00261	-1.03	1.99	1.14
AT3G10080	0.00614	0.0258	-1.03	3.32	2.41
AT3G16510	9.32e-07	1.36e-05	-1.03	3.94	3.11
AT4G00910	0.00564	0.0241	-1.03	-0.404	-1.26
AT4G01950	1.36e-05	0.000145	-1.03	6.77	5.91
AT4G11640	0.000373	0.0025	-1.03	1.8	0.959
AT4G16442	0.000658	0.00405	-1.03	4.36	3.59
AT5G06710	0.00569	0.0243	-1.03	1.27	0.485
AT5G18660	1.23e-10	4.16e-09	-1.03	6.58	5.74
AT5G40150	0.000161	0.00123	-1.03	3.16	2.34
AT5G46880	8.61e-06	9.68e-05	-1.03	1.96	1.14
AT5G48310	6.62e-05	0.000573	-1.03	0.906	0.083
AT5G50010	0.0111	0.0411	-1.03	0.566	-0.242
AT1G01300	8e-12	3.3e-10	-1.04	5.58	4.74
AT1G04920	0.00939	0.0361	-1.04	-0.384	-1.26
AT1G07720	0.00182	0.00952	-1.04	5.07	4.33
AT1G12900	0.000155	0.00119	-1.04	9.64	8.78
AT1G26810	2.44e-05	0.000242	-1.04	1.56	0.716
AT1G28390	0.00192	0.00994	-1.04	2.14	1.34
AT1G55450	1.72e-05	0.000178	-1.04	7.61	6.79
AT1G56660	0.000165	0.00125	-1.04	7.81	7.01
AT2G25060	3.7e-06	4.61e-05	-1.04	4.75	3.92
AT2G27040	4.65e-07	7.41e-06	-1.04	3.7	2.85
AT2G32795	0.00108	0.00618	-1.04	2.75	1.89
AT2G35370	1.19e-05	0.00013	-1.04	9.01	8.2
AT2G36230	3.58e-05	0.000338	-1.04	3.92	3.09
AT2G37640	0.000334	0.00228	-1.04	4.07	3.28
AT3G05690	0.00237	0.0119	-1.04	0.936	0.0875
AT3G08170	2.98e-07	5.03e-06	-1.04	7.54	6.69
AT3G23890	6.54e-05	0.000567	-1.04	2.88	2.03
AT3G61640	2.04e-09	5.53e-08	-1.04	5.94	5.11
AT3G62750	0.000974	0.00566	-1.04	5.16	4.36
AT4G14200	4.13e-05	0.000381	-1.04	1.76	0.905
AT4G17770	2.72e-06	3.5e-05	-1.04	2.05	1.21
AT4G24450	0.000531	0.00338	-1.04	0.615	-0.211
AT4G30690	5.09e-05	0.000456	-1.04	6.58	5.75
AT4G33000	0.000474	0.00307	-1.04	4.27	3.43
AT4G36220	0.00128	0.00713	-1.04	5.16	4.32
AT4G37980	1.45e-07	2.65e-06	-1.04	6.09	5.25
AT5G55990	0.00176	0.00926	-1.04	3.94	3.17
AT5G60022	0.011	0.041	-1.04	1.52	0.733
AT5G62520	4.46e-06	5.44e-05	-1.04	6.12	5.29
AT5G66570	6.76e-05	0.000582	-1.04	11.6	10.8
AT2G01150	0.00245	0.0122	-1.05	3.41	2.48
AT3G55760	0.00318	0.0151	-1.05	3.94	2.99
AT3G57860	0.00249	0.0124	-1.05	1.89	0.992
AT4G15930	4.76e-06	5.77e-05	-1.05	4.71	3.86
AT4G22756	0.00258	0.0127	-1.05	2.55	1.69
AT4G35620	0.0127	0.0462	-1.05	1.04	0.0934
AT5G16200	0.00104	0.00598	-1.05	3.69	2.86
AT5G16590	9.93e-08	1.89e-06	-1.05	3.9	3.04
AT5G18470	9.14e-05	0.000753	-1.05	3.77	2.95
AT5G20885	0.000111	0.000894	-1.05	3.25	2.41
AT5G25250	3.38e-05	0.000321	-1.05	3.3	2.47
AT5G27290	4.52e-10	1.37e-08	-1.05	5.45	4.61
AT5G37790	0.00108	0.00619	-1.05	1.6	0.727
AT1G03680	1.67e-05	0.000173	-1.06	8.47	7.63
AT1G07993	0.00129	0.00717	-1.06	5.28	4.39
AT1G08747	2.33e-06	3.05e-05	-1.06	7.02	6.17
AT1G20650	0.00252	0.0125	-1.06	4.1	3.28
AT1G22710	0.000123	0.000973	-1.06	6.8	5.96
AT1G50740	5.63e-07	8.76e-06	-1.06	6.08	5.21
AT1G64760	0.000178	0.00133	-1.06	4.88	4.03
AT1G79460	0.000201	0.00148	-1.06	1.2	0.339
AT2G04570	0.00099	0.00575	-1.06	3.67	2.77
AT2G44290	6.5e-08	1.28e-06	-1.06	4.96	4.09
AT3G02570	8.04e-05	0.000674	-1.06	5.57	4.75
AT3G46630	0.00162	0.00864	-1.06	5.16	4.25
AT3G55800	9.64e-07	1.41e-05	-1.06	8.88	8.02
AT3G59760	0.000149	0.00115	-1.06	4.28	3.4
AT4G22010	9.12e-08	1.74e-06	-1.06	4.86	3.98
AT5G02895	0.000317	0.00218	-1.06	3.87	3.06
AT5G16250	1.75e-07	3.13e-06	-1.06	5.69	4.82
AT5G40610	9.22e-07	1.35e-05	-1.06	4.3	3.45
AT5G40830	0.00267	0.0131	-1.06	2.79	1.94
AT5G50375	1.25e-07	2.31e-06	-1.06	3.15	2.28
AT5G62680	4.67e-05	0.000424	-1.06	4.38	3.55
AT5G62790	2.63e-09	7e-08	-1.06	6.91	6.05
AT5G67070	4.86e-06	5.87e-05	-1.06	5.24	4.38
AT1G04820	6.97e-07	1.06e-05	-1.07	6.91	6.02
AT1G08753	0.000358	0.00242	-1.07	3.79	2.93
AT1G18250	6.11e-05	0.000535	-1.07	3.71	2.83
AT1G18360	0.000695	0.00424	-1.07	3.87	3.05
AT1G31935	0.00784	0.0313	-1.07	2.51	1.68
AT1G35210	0.00364	0.0169	-1.07	2.89	2.02
AT1G58420	0.00239	0.012	-1.07	3.68	2.85
AT1G64150	4.14e-07	6.7e-06	-1.07	4.91	4.05
AT1G77110	0.00531	0.023	-1.07	0.211	-0.66
AT1G78860	1.39e-05	0.000148	-1.07	3.25	2.36
AT2G24230	8.23e-05	0.000688	-1.07	2.13	1.26
AT2G38530	5.97e-07	9.22e-06	-1.07	6.54	5.68
AT3G01680	0.000486	0.00314	-1.07	3.36	2.51
AT3G11110	0.0012	0.00677	-1.07	3.53	2.64
AT3G51930	0.0098	0.0374	-1.07	0.833	-0.0998
AT3G60070	0.00193	0.01	-1.07	0.907	0.0615
AT4G11280	2.7e-05	0.000264	-1.07	7.49	6.66
AT4G22860	0.000968	0.00563	-1.07	1.09	0.188
AT4G22890	5.61e-05	0.000496	-1.07	8.54	7.67
AT5G38240	0.0116	0.0428	-1.07	0.514	-0.297
AT5G54980	0.000334	0.00228	-1.07	4.81	3.99
AT5G62630	0.0106	0.0398	-1.07	3.4	2.49
AT1G06830	0.00219	0.0111	-1.08	3.87	3.02
AT1G09000	0.00403	0.0183	-1.08	0.309	-0.57
AT1G09390	0.00602	0.0254	-1.08	3.75	2.94
AT1G35230	0.00283	0.0137	-1.08	2.66	1.83
AT1G48480	1.24e-07	2.29e-06	-1.08	4.15	3.26
AT1G52910	0.000352	0.00238	-1.08	2.69	1.78
AT1G63350	0.000224	0.00162	-1.08	1.39	0.521
AT1G77390	9.04e-05	0.000746	-1.08	2.53	1.64
AT1G77490	0	1.22e-11	-1.08	6.08	5.2
AT1G80610	1.93e-10	6.33e-09	-1.08	4.45	3.57
AT2G07680	0.0014	0.00766	-1.08	1.41	0.491
AT2G14860	0.00481	0.0212	-1.08	1.66	0.837
AT2G22900	0.00366	0.017	-1.08	2.7	1.91
AT2G29550	1.73e-05	0.000179	-1.08	6.11	5.23
AT3G03795	0.000193	0.00143	-1.08	0.667	-0.214
AT3G09905	6.42e-08	1.27e-06	-1.08	8.33	7.45
AT3G58690	2.07e-06	2.75e-05	-1.08	3	2.12
AT4G00880	0.00701	0.0286	-1.08	3.81	3.08
AT4G09060	0.0107	0.04	-1.08	1.15	0.237
AT4G09650	6.05e-09	1.49e-07	-1.08	8.95	8.06
AT4G19840	3.07e-09	8.1e-08	-1.08	6.2	5.33
AT5G06750	3.32e-06	4.19e-05	-1.08	2.99	2.12
AT5G08330	0.000317	0.00218	-1.08	5.87	4.98
AT5G19940	0.00577	0.0245	-1.08	8.47	7.68
AT5G36930	0.0015	0.00812	-1.08	1.81	0.882
AT5G46510	2e-12	9.35e-11	-1.08	3.2	2.32
AT5G63060	7.35e-05	0.000627	-1.08	3.15	2.23
AT1G08650	0.000562	0.00354	-1.09	3.78	2.91
AT1G17140	2.89e-05	0.00028	-1.09	4.58	3.73
AT1G19380	7.57e-05	0.000641	-1.09	7.23	6.35
AT1G25530	0.00641	0.0267	-1.09	0.655	-0.264
AT1G28010	0.00122	0.00687	-1.09	2.51	1.66
AT1G32060	4e-12	1.81e-10	-1.09	9.47	8.57
AT1G52190	6.5e-05	0.000564	-1.09	3.13	2.2
AT1G52280	7.36e-05	0.000627	-1.09	5.1	4.19
AT1G54780	5.46e-05	0.000484	-1.09	8.37	7.49
AT1G65010	3.44e-06	4.31e-05	-1.09	3.99	3.13
AT1G69690	5.73e-05	0.000505	-1.09	2.4	1.53
AT2G33530	0.00017	0.00128	-1.09	3.38	2.53
AT2G33560	0.00154	0.0083	-1.09	1.59	0.668
AT2G42390	4.34e-05	0.000398	-1.09	3.73	2.84
AT3G21240	0.00105	0.00606	-1.09	1.93	1.04
AT3G46490	0.00293	0.0141	-1.09	1.33	0.465
AT3G49370	0.00118	0.00667	-1.09	0.81	-0.0647
AT3G52750	7e-11	2.48e-09	-1.09	4.37	3.49
AT4G04570	6.1e-05	0.000534	-1.09	4.61	3.75
AT4G17000	0.000144	0.00111	-1.09	1.32	0.4
AT4G17190	0.000148	0.00114	-1.09	3.69	2.81
AT4G27800	9.82e-05	0.000801	-1.09	7.45	6.58
AT4G32050	5.87e-06	6.92e-05	-1.09	6.77	5.89
AT5G03870	0.000741	0.00448	-1.09	1.31	0.423
AT5G21100	0.000155	0.00119	-1.09	3.39	2.5
AT5G59970	1.08e-05	0.000118	-1.09	4.95	4.03
AT1G08340	0.0132	0.0476	-1.1	0.36	-0.522
AT1G08560	6.72e-07	1.02e-05	-1.1	4.53	3.62
AT1G50950	0.00179	0.00938	-1.1	0.616	-0.301
AT2G02100	0.00339	0.0159	-1.1	8.21	7.42
AT2G24600	9.35e-05	0.000768	-1.1	6.13	5.25
AT2G37210	0.012	0.0439	-1.1	1.33	0.506
AT2G37710	0.00179	0.00938	-1.1	4.54	3.73
AT2G45470	0.000587	0.00367	-1.1	6.21	5.39
AT2G45960	0.000443	0.0029	-1.1	8.95	8.07
AT3G01810	0.00106	0.00611	-1.1	3.4	2.47
AT3G05160	0.00033	0.00225	-1.1	3.94	3.04
AT3G06140	0.00566	0.0242	-1.1	2.42	1.6
AT3G15095	4.06e-07	6.59e-06	-1.1	5.04	4.14
AT3G46110	0.00324	0.0154	-1.1	2.41	1.52
AT4G01575	0.00387	0.0178	-1.1	2.21	1.29
AT4G12070	2.03e-05	0.000205	-1.1	3.57	2.66
AT4G21740	0.00905	0.0352	-1.1	3.33	2.33
AT4G30850	0.000985	0.00572	-1.1	3.26	2.38
AT5G12420	0.000546	0.00345	-1.1	1.42	0.505
AT5G24930	0.00308	0.0147	-1.1	8.01	7.21
AT5G48460	7.79e-05	0.000656	-1.1	2.81	1.91
AT5G64310	4.8e-11	1.74e-09	-1.1	8.5	7.6
AT1G01790	4.28e-08	8.84e-07	-1.11	5.33	4.41
AT1G08450	9.18e-08	1.75e-06	-1.11	5.17	4.27
AT1G24140	3.85e-05	0.000358	-1.11	2.44	1.55
AT1G50010	3.54e-06	4.43e-05	-1.11	7.05	6.1
AT1G75710	8.27e-06	9.35e-05	-1.11	3.3	2.41
AT2G22830	0.000191	0.00142	-1.11	1.72	0.79
AT2G46090	1.77e-09	4.86e-08	-1.11	5.38	4.48
AT3G06035	0.00707	0.0288	-1.11	1.44	0.479
AT3G15390	0.000453	0.00296	-1.11	1.29	0.373
AT3G29670	0.00126	0.00704	-1.11	2.97	2.01
AT3G46590	1.03e-06	1.49e-05	-1.11	4.77	3.82
AT3G56370	2.09e-08	4.56e-07	-1.11	3.73	2.81
AT4G00490	0.00105	0.00605	-1.11	4.08	3.22
AT4G22580	4.09e-06	5.05e-05	-1.11	3.32	2.39
AT5G10170	4.2e-05	0.000386	-1.11	2.81	1.88
AT5G60930	0.000109	0.000879	-1.11	1.92	0.969
AT5G63980	1.18e-05	0.000129	-1.11	5.49	4.61
AT1G09340	4.77e-09	1.21e-07	-1.12	8.84	7.92
AT1G21130	0.000184	0.00137	-1.12	7.65	6.73
AT1G21590	7.64e-06	8.73e-05	-1.12	4.29	3.39
AT1G22180	3.31e-06	4.18e-05	-1.12	2.61	1.68
AT1G51060	1.05e-07	1.98e-06	-1.12	6.51	5.59
AT1G51680	4.08e-06	5.04e-05	-1.12	4.73	3.84
AT1G54160	0.0038	0.0175	-1.12	1.18	0.258
AT1G55673	1.19e-05	0.00013	-1.12	11.3	10.3
AT1G62290	3.72e-05	0.000348	-1.12	3.2	2.24
AT1G70750	2.14e-05	0.000215	-1.12	2.55	1.66
AT1G78410	0.00112	0.00637	-1.12	2.35	1.47
AT2G35860	5.61e-09	1.39e-07	-1.12	3.87	2.93
AT2G41475	0.000792	0.00475	-1.12	4.93	4.05
AT3G01660	0.000336	0.00229	-1.12	2.92	2.01
AT3G16860	1.93e-08	4.22e-07	-1.12	5.01	4.1
AT3G27540	1.22e-05	0.000133	-1.12	3.17	2.26
AT3G43270	2.67e-05	0.000262	-1.12	3.15	2.26
AT3G52800	1.49e-08	3.35e-07	-1.12	7.91	7.01
AT3G53100	0.000614	0.00382	-1.12	2.66	1.79
AT3G55710	0.00218	0.0111	-1.12	2.61	1.7
AT3G59570	0.00462	0.0205	-1.12	0.647	-0.272
AT4G01460	1.1e-06	1.58e-05	-1.12	2.83	1.91
AT4G14750	0.000472	0.00306	-1.12	1.18	0.271
AT4G17240	3.57e-05	0.000337	-1.12	3.26	2.32
AT4G33010	4.63e-06	5.64e-05	-1.12	9.02	8.1
AT5G04160	7.65e-05	0.000646	-1.12	3.46	2.51
AT5G22860	9.98e-06	0.000111	-1.12	1.89	0.954
AT5G23940	0.000532	0.00338	-1.12	4.86	4
AT5G51560	0.00013	0.00102	-1.12	3.24	2.35
AT5G59410	0.000237	0.0017	-1.12	3.33	2.41
AT5G62550	7.46e-08	1.46e-06	-1.12	2.74	1.82
AT1G61450	0.0117	0.043	-1.13	2.04	1.07
AT1G63300	1.19e-05	0.00013	-1.13	1.5	0.549
AT1G69520	0.000146	0.00113	-1.13	2.81	1.9
AT1G73570	0.000116	0.000928	-1.13	1.69	0.774
AT2G22880	0.000231	0.00167	-1.13	6.51	5.62
AT2G27080	1.31e-05	0.00014	-1.13	7.31	6.39
AT2G29290	0.000328	0.00225	-1.13	5.32	4.34
AT3G15356	0.00427	0.0192	-1.13	6.02	4.96
AT3G16530	5.13e-05	0.000459	-1.13	5.92	4.98
AT3G52290	2.49e-06	3.23e-05	-1.13	2.91	1.98
AT4G18530	0.000188	0.00139	-1.13	3.34	2.42
AT4G27410	0.00177	0.00931	-1.13	6.03	5.23
AT4G33270	5.75e-09	1.42e-07	-1.13	3.3	2.37
AT5G14500	0.000297	0.00206	-1.13	2.67	1.74
AT5G37680	9.79e-05	0.000799	-1.13	2.98	2.06
AT5G49280	2.03e-05	0.000205	-1.13	4.8	3.9
AT5G63530	1.55e-06	2.13e-05	-1.13	4.63	3.67
AT1G30520	1e-12	3.81e-11	-1.14	3.89	2.96
AT1G33800	0.00388	0.0178	-1.14	0.943	0.0191
AT1G68945	1.63e-06	2.23e-05	-1.14	5.34	4.42
AT1G74300	0.00111	0.00634	-1.14	1.81	0.815
AT1G77270	0.00196	0.0101	-1.14	1.66	0.714
AT2G13690	6.53e-05	0.000566	-1.14	2.4	1.46
AT2G22080	0.000893	0.00526	-1.14	5.71	4.87
AT2G39470	3.47e-10	1.07e-08	-1.14	7.34	6.4
AT3G04910	2.04e-06	2.72e-05	-1.14	5.84	4.92
AT3G15350	0.000183	0.00137	-1.14	4	3.07
AT3G17330	1.3e-06	1.82e-05	-1.14	3.52	2.57
AT4G06534	0.00772	0.0309	-1.14	1.49	0.669
AT4G21380	0.000454	0.00296	-1.14	1.05	0.12
AT4G39330	0.000562	0.00354	-1.14	6.62	5.76
AT5G57440	5.68e-07	8.82e-06	-1.14	3.94	2.97
AT5G60800	0.00514	0.0224	-1.14	3.45	2.43
AT1G18840	2.27e-07	3.97e-06	-1.15	3.05	2.08
AT1G21810	0.00372	0.0172	-1.15	0.561	-0.35
AT1G26760	0.00166	0.00881	-1.15	0.92	-0.00991
AT1G59970	4.71e-05	0.000426	-1.15	2.89	1.97
AT1G68250	0.000653	0.00403	-1.15	2.27	1.33
AT1G72970	6.4e-11	2.27e-09	-1.15	5.13	4.18
AT2G21880	0.0124	0.0453	-1.15	1.08	0.0419
AT2G38540	2.84e-08	6.03e-07	-1.15	9.68	8.74
AT2G45660	0.00299	0.0144	-1.15	4.45	3.43
AT3G01950	0.00664	0.0275	-1.15	3.08	2.09
AT3G10060	6.53e-10	1.94e-08	-1.15	6.8	5.86
AT3G13560	0.0003	0.00208	-1.15	2.77	1.83
AT3G17840	1.7e-08	3.75e-07	-1.15	3.45	2.5
AT3G46540	1.98e-10	6.49e-09	-1.15	4.47	3.51
AT3G53680	0.000234	0.00168	-1.15	2.34	1.43
AT4G01897	0.000335	0.00229	-1.15	3.81	2.81
AT4G05690	4.87e-07	7.71e-06	-1.15	5.93	4.97
AT4G16500	0.000229	0.00165	-1.15	5.55	4.65
AT4G17350	0.00343	0.0161	-1.15	0.551	-0.395
AT4G32800	0.000239	0.00171	-1.15	4.18	3.29
AT5G08240	2.9e-08	6.13e-07	-1.15	3.47	2.52
AT5G12840	0.00124	0.00691	-1.15	3.96	3.04
AT5G20950	0	6.76e-13	-1.15	5.59	4.64
AT5G28610	0.00295	0.0142	-1.15	2.53	1.63
AT5G41810	5.76e-09	1.42e-07	-1.15	4.6	3.65
AT5G49555	4.37e-06	5.36e-05	-1.15	3.76	2.83
AT1G19300	1.11e-08	2.54e-07	-1.16	4.16	3.2
AT1G27210	3e-12	1.19e-10	-1.16	3.92	2.95
AT1G29520	0.00417	0.0188	-1.16	3.39	2.46
AT1G63220	0.00529	0.0229	-1.16	2.62	1.55
AT1G64980	3.04e-08	6.41e-07	-1.16	4.57	3.59
AT1G65370	0.000706	0.0043	-1.16	3.08	2.07
AT1G67590	1.97e-07	3.49e-06	-1.16	3.61	2.65
AT1G76310	0.000383	0.00256	-1.16	2	0.957
AT2G22000	0.00655	0.0272	-1.16	1.82	0.892
AT2G35130	7.86e-08	1.53e-06	-1.16	3.69	2.72
AT3G18080	0.000838	0.00499	-1.16	6.64	5.72
AT4G10955	0.000138	0.00107	-1.16	1.85	0.868
AT4G17230	6.84e-10	2.01e-08	-1.16	6.95	5.99
AT4G27230	1.46e-07	2.66e-06	-1.16	5.75	4.81
AT4G31800	3.55e-07	5.87e-06	-1.16	6.87	5.93
AT4G39630	0.00572	0.0244	-1.16	1.39	0.387
AT5G01640	0.00628	0.0263	-1.16	1.48	0.529
AT5G10400	2.09e-06	2.77e-05	-1.16	5.95	4.96
AT5G10750	9.9e-11	3.39e-09	-1.16	5.61	4.65
AT5G20900	2e-12	8.5e-11	-1.16	6.47	5.51
AT5G23860	2e-12	7.08e-11	-1.16	5.09	4.13
AT5G44530	7.82e-06	8.91e-05	-1.16	1.87	0.915
AT5G45700	0.00118	0.00667	-1.16	2.41	1.43
AT5G48660	9.57e-05	0.000783	-1.16	2.47	1.53
AT5G54770	0.000409	0.00271	-1.16	11.6	10.7
AT5G62220	7.59e-05	0.000642	-1.16	3.52	2.59
AT5G64040	0.00455	0.0202	-1.16	10.6	9.63
AT1G23490	9.09e-07	1.34e-05	-1.17	8.02	7.07
AT1G24020	4.31e-05	0.000395	-1.17	5.13	4.11
AT1G27030	0.000561	0.00354	-1.17	2.32	1.36
AT1G32100	0.000358	0.00242	-1.17	3.22	2.24
AT1G79620	1.53e-05	0.000161	-1.17	0.881	-0.102
AT1G80850	2.81e-08	5.97e-07	-1.17	3.33	2.35
AT2G04780	0.000248	0.00177	-1.17	4.18	3.17
AT3G57062	0.000465	0.00302	-1.17	3.41	2.48
AT4G01360	0.00181	0.00948	-1.17	5.01	4.13
AT4G01730	1.81e-05	0.000185	-1.17	2.31	1.31
AT4G13840	4.32e-08	8.91e-07	-1.17	4.89	3.92
AT4G35480	0.00012	0.000957	-1.17	5.37	4.41
AT4G36648	5.79e-08	1.16e-06	-1.17	5.47	4.51
AT5G03260	0.00115	0.00652	-1.17	1.99	1.02
AT5G11670	7.11e-07	1.08e-05	-1.17	6.87	5.92
AT5G14550	0.000514	0.00328	-1.17	3.53	2.54
AT5G43780	2.2e-11	8.34e-10	-1.17	4.91	3.94
AT5G46800	1.01e-05	0.000112	-1.17	6.16	5.18
AT5G58940	0.00224	0.0113	-1.17	0.774	-0.147
AT5G61420	0.000155	0.00119	-1.17	2.87	1.89
AT1G02400	0.000928	0.00544	-1.18	5.68	4.79
AT1G04010	0.000237	0.0017	-1.18	1.38	0.403
AT1G04425	0.00406	0.0184	-1.18	3.01	2
AT1G13360	0.0129	0.0469	-1.18	4.89	4.1
AT1G33480	0.000422	0.00278	-1.18	1.71	0.691
AT1G55330	0.000363	0.00245	-1.18	7.69	6.7
AT1G73540	1.02e-06	1.47e-05	-1.18	7.71	6.75
AT2G14890	1.45e-07	2.64e-06	-1.18	6.29	5.29
AT2G22730	0.000552	0.00349	-1.18	0.946	-0.0365
AT2G30424	0.00505	0.0221	-1.18	2.37	1.43
AT3G13720	3.17e-10	9.89e-09	-1.18	4.45	3.47
AT3G22400	0.00177	0.0093	-1.18	0.296	-0.753
AT3G45930	1.23e-06	1.74e-05	-1.18	4.43	3.42
AT3G49550	1.75e-06	2.38e-05	-1.18	3.2	2.23
AT3G54560	1.19e-05	0.00013	-1.18	4.91	3.92
AT4G01480	0.000409	0.00271	-1.18	2.02	1.06
AT4G12720	3.32e-06	4.19e-05	-1.18	6.02	5.07
AT4G34580	0.00716	0.0291	-1.18	0.00619	-0.946
AT4G36500	3.36e-07	5.58e-06	-1.18	7.17	6.2
AT5G07145	0.00773	0.0309	-1.18	3.45	2.4
AT5G59690	3e-11	1.14e-09	-1.18	7.13	6.13
AT1G01110	0.00367	0.017	-1.19	0.464	-0.593
AT1G20010	0.00024	0.00172	-1.19	6.65	5.74
AT1G47960	0.000137	0.00106	-1.19	2.3	1.34
AT1G48750	0.00047	0.00305	-1.19	3.85	2.86
AT2G32560	0.000148	0.00114	-1.19	3.46	2.43
AT2G34510	0.000135	0.00105	-1.19	5.77	4.85
AT2G35650	3.55e-07	5.87e-06	-1.19	4.26	3.26
AT3G16525	6.41e-05	0.000557	-1.19	6.19	5.18
AT3G18490	5.49e-06	6.53e-05	-1.19	6.16	5.22
AT3G28130	0.00207	0.0106	-1.19	2.33	1.4
AT3G48090	6.83e-06	7.92e-05	-1.19	3.92	2.96
AT3G53750	6.71e-07	1.02e-05	-1.19	3.39	2.36
AT4G23060	2.82e-06	3.6e-05	-1.19	4.27	3.26
AT4G23990	7.94e-05	0.000667	-1.19	1.72	0.768
AT4G31650	0.000128	0.00101	-1.19	1.42	0.448
AT4G34980	5.28e-07	8.26e-06	-1.19	4.61	3.64
AT5G06610	0.00936	0.036	-1.19	0.982	0.0466
AT5G62210	0.00226	0.0114	-1.19	1.99	0.966
AT5G66910	0.000109	0.000879	-1.19	1.5	0.53
AT1G53840	8.45e-07	1.25e-05	-1.2	6.52	5.55
AT1G70230	0.00678	0.0279	-1.2	2.67	1.75
AT1G74710	0.00295	0.0142	-1.2	2.69	1.79
AT2G21050	0.000566	0.00356	-1.2	3.04	1.93
AT2G28400	0.0022	0.0112	-1.2	4.62	3.75
AT2G30890	0.000928	0.00544	-1.2	0.608	-0.394
AT2G31110	0.0022	0.0111	-1.2	1.72	0.63
AT3G11090	0.000179	0.00134	-1.2	3.66	2.68
AT3G28940	1.1e-11	4.4e-10	-1.2	6.43	5.42
AT3G56800	2.03e-06	2.71e-05	-1.2	7.79	6.8
AT3G63450	4.35e-05	0.000398	-1.2	1.56	0.526
AT4G23820	2.77e-06	3.56e-05	-1.2	5.67	4.7
AT4G27720	8.03e-06	9.12e-05	-1.2	6.12	5.11
AT5G38520	1.6e-08	3.55e-07	-1.2	6.78	5.8
AT5G43750	4.74e-10	1.43e-08	-1.2	7.08	6.07
AT5G44560	4.21e-06	5.18e-05	-1.2	3.64	2.61
AT1G20870	0.00964	0.0369	-1.21	0.35	-0.608
AT1G45191	0.000769	0.00464	-1.21	1.2	0.131
AT1G51405	9.1e-06	0.000102	-1.21	0.845	-0.171
AT1G55335	0.000259	0.00183	-1.21	7.72	6.71
AT1G63310	0.00313	0.0149	-1.21	2.63	1.71
AT1G67940	0.00159	0.00851	-1.21	2.59	1.61
AT1G72030	0.00414	0.0187	-1.21	4.47	3.55
AT1G77450	0.0116	0.0429	-1.21	5.01	4.29
AT2G17040	2.52e-09	6.75e-08	-1.21	4.08	3.06
AT2G24645	0.00139	0.00761	-1.21	1.14	0.188
AT2G29990	3.48e-07	5.78e-06	-1.21	2.38	1.38
AT2G30020	9.79e-07	1.42e-05	-1.21	6.98	6
AT2G42750	0.000805	0.00482	-1.21	6.4	5.45
AT2G46820	1.63e-05	0.000169	-1.21	9.98	9.01
AT3G02510	7.29e-06	8.38e-05	-1.21	3.1	2.1
AT3G03000	2.29e-05	0.000229	-1.21	3.18	2.14
AT4G39320	0.00189	0.00983	-1.21	3.16	2.07
AT4G39510	0.00402	0.0183	-1.21	2	1.07
AT5G02370	0.000712	0.00434	-1.21	1.66	0.671
AT5G46570	7.64e-08	1.49e-06	-1.21	2.96	1.96
AT5G59870	7.56e-09	1.81e-07	-1.21	6.84	5.8
AT1G02800	0.00266	0.013	-1.22	0.522	-0.507
AT1G29050	0.000404	0.00268	-1.22	3.16	2.18
AT1G63420	7.12e-06	8.22e-05	-1.22	1.98	0.953
AT2G05790	2.01e-09	5.46e-08	-1.22	5.77	4.74
AT2G12400	0.000172	0.0013	-1.22	4.29	3.3
AT2G20590	0.00782	0.0312	-1.22	0.823	-0.307
AT2G30570	7.28e-05	0.000621	-1.22	10.9	9.94
AT2G37170	0.00319	0.0152	-1.22	5.89	5.01
AT3G07580	0.0039	0.0179	-1.22	2.6	1.59
AT3G10520	0.00211	0.0108	-1.22	5.64	4.77
AT3G21700	0.0101	0.0381	-1.22	1.83	0.943
AT3G30300	5.91e-08	1.18e-06	-1.22	4.36	3.36
AT3G44400	0.00145	0.00791	-1.22	0.364	-0.654
AT3G56400	5.08e-07	7.99e-06	-1.22	3.59	2.57
AT4G23690	0.00189	0.00986	-1.22	1.28	0.236
AT5G14970	5.4e-08	1.09e-06	-1.22	6.43	5.43
AT5G28020	0.00016	0.00122	-1.22	3.62	2.68
AT1G15120	0.00103	0.00597	-1.23	5.2	4.27
AT1G22170	0.000431	0.00284	-1.23	1.91	0.899
AT1G68810	2.32e-08	5.03e-07	-1.23	2.89	1.84
AT2G26760	0.000465	0.00302	-1.23	1.96	0.889
AT2G28550	0.00319	0.0152	-1.23	4.64	3.78
AT2G38620	0.00103	0.00597	-1.23	1.48	0.444
AT2G40100	3.05e-05	0.000293	-1.23	4.59	3.52
AT3G19400	1.06e-07	2e-06	-1.23	2.77	1.74
AT3G53190	1.48e-05	0.000156	-1.23	3.88	2.8
AT4G14270	0.000537	0.00341	-1.23	5.87	4.95
AT4G15320	0.0132	0.0475	-1.23	-0.943	-1.95
AT4G22590	0.000998	0.00578	-1.23	4.36	3.39
AT4G36900	0.00222	0.0112	-1.23	4.29	3.41
AT5G07070	1.78e-05	0.000183	-1.23	2.89	1.87
AT5G43990	1.42e-05	0.000151	-1.23	1.35	0.318
AT1G05320	7.97e-09	1.9e-07	-1.24	2.7	1.66
AT1G49860	0.013	0.0471	-1.24	0.306	-0.77
AT1G51140	1.92e-08	4.21e-07	-1.24	3.82	2.8
AT1G55670	2.02e-06	2.7e-05	-1.24	11.1	10.1
AT2G13820	5.63e-05	0.000498	-1.24	2.39	1.32
AT2G32200	0.00466	0.0206	-1.24	5.15	4.23
AT2G40840	0.000117	0.000937	-1.24	5.68	4.64
AT2G46380	5.57e-06	6.61e-05	-1.24	1.63	0.591
AT3G03770	2.07e-07	3.64e-06	-1.24	3.19	2.13
AT3G05190	0.00973	0.0371	-1.24	0.163	-0.765
AT3G17640	0.000292	0.00204	-1.24	1.81	0.825
AT4G00750	1.85e-10	6.09e-09	-1.24	4.17	3.12
AT4G04340	8.45e-05	0.000703	-1.24	6.07	4.98
AT4G15140	7.48e-05	0.000635	-1.24	3.26	2.19
AT4G29730	3.31e-05	0.000316	-1.24	1.93	0.899
AT4G30610	7.34e-05	0.000626	-1.24	4.11	3.04
AT5G01200	0.00793	0.0316	-1.24	1.38	0.354
AT5G09530	0.000849	0.00504	-1.24	1.09	0.0278
AT5G23510	1.05e-07	1.98e-06	-1.24	3.87	2.83
AT1G10990	0.000206	0.00151	-1.25	2.47	1.43
AT1G49975	9.03e-07	1.33e-05	-1.25	4.95	3.9
AT1G59560	1.34e-05	0.000143	-1.25	1.87	0.798
AT2G22970	0.000393	0.00262	-1.25	2.21	1.2
AT2G36570	7.77e-06	8.85e-05	-1.25	1.88	0.824
AT3G09020	0.00605	0.0255	-1.25	1.75	0.773
AT3G62160	0.000516	0.0033	-1.25	1.45	0.418
AT4G01150	0	3.24e-18	-1.25	10.1	9.05
AT4G08685	1.28e-09	3.58e-08	-1.25	4.88	3.82
AT4G16140	9.53e-05	0.00078	-1.25	3.75	2.69
AT4G19020	6.22e-06	7.28e-05	-1.25	2.35	1.3
AT4G23020	0.00125	0.00696	-1.25	1.49	0.506
AT4G27520	2.17e-06	2.86e-05	-1.25	8.4	7.38
AT4G27900	0.00202	0.0104	-1.25	2.72	1.72
AT4G30140	8.85e-05	0.000732	-1.25	5.68	4.59
AT4G33985	0.0072	0.0292	-1.25	4.78	3.82
AT5G05320	0.00103	0.00593	-1.25	1.23	0.208
AT5G17700	0.00199	0.0103	-1.25	2.35	1.23
AT5G25090	2.06e-06	2.74e-05	-1.25	3.92	2.84
AT5G47770	8.31e-08	1.61e-06	-1.25	5.83	4.79
AT5G53450	0.0014	0.00766	-1.25	5.53	4.6
AT5G64850	0.000997	0.00578	-1.25	5.76	4.67
AT5G65310	2.94e-09	7.77e-08	-1.25	5.13	4.09
AT5G66420	2.96e-07	5e-06	-1.25	3.12	2.07
AT5G67200	2.25e-05	0.000225	-1.25	1.42	0.372
AT1G24148	8.16e-05	0.000683	-1.26	3.43	2.31
AT1G70830	8.32e-07	1.24e-05	-1.26	6.46	5.39
AT2G17780	1.02e-06	1.48e-05	-1.26	3.65	2.56
AT2G41430	0	5.38e-15	-1.26	10.6	9.56
AT2G42220	0.00861	0.0338	-1.26	7.94	6.93
AT3G06070	0.000535	0.0034	-1.26	4.66	3.65
AT3G08770	0.00299	0.0144	-1.26	5.34	4.32
AT3G59310	3.08e-08	6.47e-07	-1.26	4.79	3.75
AT4G14096	7.67e-06	8.76e-05	-1.26	1.56	0.502
AT4G16370	1.97e-06	2.63e-05	-1.26	5.41	4.39
AT4G22200	0.000337	0.00229	-1.26	2.41	1.39
AT4G29050	4.49e-05	0.00041	-1.26	1.83	0.749
AT5G01530	9.64e-06	0.000108	-1.26	11.6	10.6
AT5G10250	7.49e-05	0.000636	-1.26	1.21	0.16
AT5G17230	8.1e-09	1.92e-07	-1.26	6.71	5.67
AT5G19250	1.54e-07	2.8e-06	-1.26	6.96	5.88
AT5G19530	4.48e-05	0.000409	-1.26	3.91	2.83
AT5G26330	0.00299	0.0144	-1.26	1.45	0.412
AT5G39210	0.000652	0.00402	-1.26	5.32	4.34
AT5G54710	1.03e-08	2.39e-07	-1.26	5.22	4.15
AT5G58260	5.05e-06	6.08e-05	-1.26	6.34	5.29
AT5G59470	0.00017	0.00128	-1.26	2.73	1.68
AT1G14150	1.29e-06	1.81e-05	-1.27	6.84	5.8
AT1G68600	0.00483	0.0212	-1.27	2.08	1.07
AT2G19580	0.000443	0.0029	-1.27	1.37	0.311
AT2G40480	4.2e-05	0.000386	-1.27	1.92	0.843
AT2G45600	4.29e-05	0.000393	-1.27	2.32	1.27
AT3G05600	0.00014	0.00109	-1.27	2.91	1.81
AT3G12610	1.71e-07	3.07e-06	-1.27	4.19	3.14
AT3G14170	0.0048	0.0212	-1.27	0.287	-0.867
AT3G16140	2.17e-06	2.86e-05	-1.27	9.13	8.04
AT3G18280	0.000183	0.00137	-1.27	3.97	2.96
AT3G19810	1.3e-11	5.03e-10	-1.27	6.68	5.6
AT3G20420	0.000138	0.00107	-1.27	1.48	0.397
AT3G25980	0.000169	0.00128	-1.27	3.16	2.07
AT3G29360	2.18e-07	3.81e-06	-1.27	6.28	5.23
AT3G63430	0.00215	0.0109	-1.27	0.397	-0.649
AT4G00360	3.46e-05	0.000328	-1.27	6.95	5.96
AT4G10000	2.35e-07	4.08e-06	-1.27	3.58	2.52
AT5G01500	6.08e-06	7.14e-05	-1.27	2.82	1.76
AT5G41460	0.000592	0.0037	-1.27	1.29	0.164
AT5G48880	0.000121	0.000962	-1.27	3.88	2.9
AT5G63780	0.00325	0.0154	-1.27	5.04	4.1
AT1G11840	2.02e-08	4.41e-07	-1.28	6.57	5.51
AT1G12420	5.25e-07	8.23e-06	-1.28	2.8	1.74
AT1G29720	0.000235	0.00169	-1.28	1.66	0.625
AT1G49938	0.00491	0.0215	-1.28	-0.524	-1.61
AT1G72280	5.15e-05	0.00046	-1.28	2.58	1.47
AT1G77400	0.000142	0.0011	-1.28	1.92	0.833
AT2G03090	0.000762	0.00459	-1.28	3.59	2.46
AT2G05520	2.43e-06	3.16e-05	-1.28	9.42	8.33
AT2G33793	5.71e-05	0.000503	-1.28	1.37	0.292
AT3G54250	6.4e-05	0.000556	-1.28	1.81	0.71
AT3G54390	0.000722	0.00439	-1.28	2.23	1.21
AT4G00905	0.00304	0.0145	-1.28	0.635	-0.526
AT5G23750	0.0054	0.0233	-1.28	3.59	2.7
AT5G63770	1.9e-09	5.2e-08	-1.28	4.6	3.51
AT1G15990	3.66e-07	6.02e-06	-1.29	2.72	1.6
AT1G52220	8.26e-05	0.00069	-1.29	7.72	6.62
AT1G72940	4.03e-09	1.03e-07	-1.29	4.4	3.31
AT2G01610	0.00155	0.00834	-1.29	1.7	0.67
AT2G28250	3.32e-05	0.000316	-1.29	0.63	-0.465
AT2G33810	0.000199	0.00147	-1.29	2.27	1.17
AT2G42840	1.02e-06	1.48e-05	-1.29	7.75	6.68
AT3G04695	0.01	0.0381	-1.29	3.41	2.42
AT3G04890	4.29e-10	1.31e-08	-1.29	3.34	2.24
AT3G11420	1.17e-06	1.67e-05	-1.29	4.95	3.89
AT3G16690	2.89e-06	3.69e-05	-1.29	3.5	2.43
AT3G29320	2.05e-06	2.73e-05	-1.29	6.35	5.22
AT3G44610	5.22e-07	8.19e-06	-1.29	3.04	1.92
AT4G28780	3.51e-07	5.83e-06	-1.29	4.27	3.22
AT5G11650	0.00128	0.0071	-1.29	5.46	4.49
AT5G11740	2.4e-10	7.69e-09	-1.29	9.06	7.97
AT5G22580	0.00147	0.00801	-1.29	2.77	1.68
AT1G01140	1.88e-07	3.34e-06	-1.3	7.22	6.16
AT1G08507	0.0131	0.0474	-1.3	1.3	0.21
AT1G18730	0	1.45e-12	-1.3	6.45	5.35
AT1G33930	0.0104	0.0391	-1.3	0.379	-0.751
AT1G50575	4.02e-07	6.53e-06	-1.3	3.53	2.41
AT1G52870	5.92e-06	6.97e-05	-1.3	6.79	5.7
AT1G53520	2.56e-07	4.39e-06	-1.3	4.82	3.7
AT1G71960	0.000126	0.000995	-1.3	2.89	1.87
AT2G33815	0.000123	0.000975	-1.3	2.31	1.2
AT2G42960	1.12e-05	0.000123	-1.3	1.41	0.289
AT3G53650	1.09e-05	0.000119	-1.3	3.27	2.16
AT4G31910	2.56e-05	0.000252	-1.3	1.37	0.254
AT5G39800	0.0002	0.00148	-1.3	2.79	1.65
AT5G44562	2.24e-05	0.000224	-1.3	3.55	2.4
AT5G52120	6.93e-05	0.000595	-1.3	2.53	1.45
AT5G56610	0.00437	0.0195	-1.3	1.36	0.144
AT5G56850	1.13e-07	2.12e-06	-1.3	4.17	3.07
AT5G63140	1.4e-07	2.56e-06	-1.3	4	2.89
AT5G67370	0.000112	0.0009	-1.3	5.77	4.57
AT1G11450	0.00462	0.0205	-1.31	0.745	-0.306
AT1G56190	1.59e-07	2.88e-06	-1.31	7.06	5.98
AT1G59510	0.00379	0.0174	-1.31	0.376	-0.746
AT1G75090	7.59e-05	0.000642	-1.31	1.49	0.38
AT1G76540	1.83e-06	2.47e-05	-1.31	3.43	2.28
AT2G31040	0.000477	0.00309	-1.31	6.92	5.88
AT4G21850	7.49e-05	0.000636	-1.31	5.24	4.16
AT4G25900	2.6e-11	9.76e-10	-1.31	4.16	3.03
AT4G39970	3.06e-10	9.57e-09	-1.31	6.8	5.69
AT5G18430	0.000473	0.00306	-1.31	2.21	0.997
AT5G44568	0.00295	0.0142	-1.31	3.88	2.6
AT1G01240	0.000229	0.00165	-1.32	3.74	2.71
AT1G29670	0	2.26e-11	-1.32	7.91	6.77
AT1G75820	0	7.34e-14	-1.32	3.99	2.87
AT1G77885	0.000423	0.00279	-1.32	2.44	1.38
AT2G01420	6.55e-06	7.62e-05	-1.32	4.61	3.54
AT2G12462	0.0011	0.0063	-1.32	1.53	0.417
AT2G21140	1.11e-06	1.59e-05	-1.32	5.37	4.2
AT2G35930	1.5e-10	5.01e-09	-1.32	6.65	5.5
AT2G45820	1.3e-05	0.000139	-1.32	8.84	7.8
AT3G16130	2.52e-06	3.27e-05	-1.32	6.54	5.41
AT3G26445	0.0054	0.0233	-1.32	2.51	1.32
AT3G50660	2.94e-08	6.21e-07	-1.32	3.02	1.92
AT3G56880	2.43e-10	7.75e-09	-1.32	8.31	7.21
AT3G61830	5.87e-05	0.000516	-1.32	3.51	2.47
AT4G09890	8.19e-05	0.000685	-1.32	4	2.86
AT4G22880	0.0131	0.0475	-1.32	0.984	-0.182
AT4G23670	3.11e-07	5.22e-06	-1.32	8.96	7.87
AT5G01370	4.11e-05	0.000379	-1.32	2.18	1.03
AT5G11420	1.72e-07	3.09e-06	-1.32	6.07	4.95
AT5G66800	1.2e-05	0.00013	-1.32	2.45	1.35
AT5G67230	1.88e-06	2.53e-05	-1.32	2.41	1.31
AT1G07880	0.000285	0.00199	-1.33	1.04	-0.178
AT1G14120	8.43e-05	0.000701	-1.33	2.18	1.03
AT1G61170	5.32e-08	1.08e-06	-1.33	2.93	1.81
AT1G72600	6.18e-05	0.00054	-1.33	8.63	7.6
AT1G78210	0.000156	0.00119	-1.33	4.18	3.11
AT2G16990	0.0114	0.042	-1.33	0.671	-0.288
AT2G34920	2.39e-05	0.000237	-1.33	0.891	-0.256
AT3G01670	2.48e-05	0.000245	-1.33	3.56	2.46
AT3G29280	0.000121	0.000963	-1.33	2.83	1.63
AT4G28350	0.0048	0.0212	-1.33	1.26	0.146
AT4G35350	0.00037	0.00248	-1.33	2.79	1.72
AT5G23060	1.49e-05	0.000157	-1.33	7.62	6.52
AT1G11860	1e-12	3.66e-11	-1.34	9.37	8.23
AT1G27130	1.23e-07	2.28e-06	-1.34	6.1	5
AT1G31710	0.000366	0.00247	-1.34	2.4	1.29
AT1G65985	0.000581	0.00364	-1.34	0.509	-0.656
AT1G76380	3.84e-07	6.28e-06	-1.34	3.19	2.06
AT2G22670	9.22e-10	2.64e-08	-1.34	6.67	5.53
AT2G37260	0.000287	0.00201	-1.34	0.984	-0.216
AT2G39770	3.25e-06	4.11e-05	-1.34	6.34	5.23
AT3G04030	0.000474	0.00307	-1.34	0.913	-0.188
AT3G27200	8.21e-06	9.3e-05	-1.34	2.51	1.36
AT3G54000	1.3e-07	2.41e-06	-1.34	3.96	2.84
AT4G10770	1.42e-05	0.000151	-1.34	3.8	2.65
AT4G12917	0.00175	0.00924	-1.34	3.57	2.57
AT4G22570	0.000825	0.00492	-1.34	4.77	3.7
AT4G39830	0.000566	0.00356	-1.34	2.53	1.26
AT5G51890	1.04e-05	0.000115	-1.34	4.57	3.4
AT5G66190	0	3.07e-17	-1.34	9.56	8.42
AT1G17590	0.00224	0.0113	-1.35	0.699	-0.513
AT1G18200	3.72e-10	1.14e-08	-1.35	6.69	5.52
AT1G20340	0	7.99e-12	-1.35	11.2	10.1
AT1G74070	9e-12	3.8e-10	-1.35	5.43	4.29
AT1G75040	2.74e-05	0.000268	-1.35	4.3	3.18
AT2G06520	5.95e-08	1.19e-06	-1.35	11.1	9.93
AT2G10940	7.38e-06	8.47e-05	-1.35	9.14	8.06
AT2G16850	9.29e-06	0.000104	-1.35	4.03	2.82
AT3G06880	5.67e-06	6.71e-05	-1.35	3.32	2.23
AT3G52180	0.00329	0.0156	-1.35	5.01	3.98
AT3G54050	0	2.9e-14	-1.35	8.98	7.83
AT3G57630	5.04e-05	0.000453	-1.35	1.66	0.572
AT3G63140	0	2.92e-17	-1.35	8.79	7.63
AT4G13190	0.00253	0.0125	-1.35	-0.331	-1.46
AT4G18270	0.0108	0.0404	-1.35	1.85	0.72
AT4G21910	2.37e-06	3.09e-05	-1.35	3.85	2.75
AT4G29780	0	1.66e-15	-1.35	8.05	6.91
AT5G23460	0.00336	0.0158	-1.35	2.44	1.33
AT5G44582	0.000351	0.00238	-1.35	2.38	1.22
AT5G55050	1.55e-06	2.12e-05	-1.35	2.8	1.6
AT5G57610	0.00177	0.00928	-1.35	2.74	1.73
AT1G70550	5.76e-07	8.93e-06	-1.36	1.66	0.506
AT1G75000	2.05e-07	3.6e-06	-1.36	3.63	2.49
AT2G25460	1.18e-05	0.000128	-1.36	5.57	4.46
AT2G35935	3.19e-10	9.95e-09	-1.36	6.88	5.69
AT3G01055	5.42e-05	0.000481	-1.36	4.93	3.78
AT3G18660	0.00994	0.0378	-1.36	0.179	-1.22
AT3G46650	0.00494	0.0216	-1.36	1.52	0.428
AT3G47080	3.82e-09	9.83e-08	-1.36	4.92	3.78
AT4G27700	4.66e-05	0.000423	-1.36	6.77	5.61
AT4G36240	0.0022	0.0112	-1.36	1.75	0.695
AT5G02550	0.0073	0.0295	-1.36	1.85	0.609
AT5G50090	0.00414	0.0187	-1.36	1.19	-0.167
AT1G05767	0.01	0.0381	-1.37	3.72	2.63
AT1G05927	1.1e-08	2.52e-07	-1.37	3.35	2.17
AT1G14630	0.0015	0.00812	-1.37	1.05	-0.207
AT1G60810	2.7e-09	7.17e-08	-1.37	3.64	2.45
AT1G73655	0.000206	0.00151	-1.37	7.29	6.21
AT2G20625	7e-07	1.06e-05	-1.37	5.37	4.25
AT2G28080	1e-12	5.12e-11	-1.37	3.52	2.34
AT2G32765	0.000263	0.00186	-1.37	2.88	1.67
AT3G15680	1.51e-06	2.08e-05	-1.37	3.71	2.56
AT4G03585	1.93e-05	0.000196	-1.37	7.65	6.56
AT4G09010	8.02e-09	1.91e-07	-1.37	7.97	6.8
AT5G18860	7.45e-05	0.000633	-1.37	2.04	0.915
AT1G26820	0.0122	0.0446	-1.38	1.44	0.26
AT1G41830	7.92e-10	2.3e-08	-1.38	4.39	3.18
AT2G35640	1.42e-07	2.59e-06	-1.38	3.23	2.03
AT2G40230	0.00986	0.0376	-1.38	0.879	-0.123
AT3G06870	1.39e-05	0.000148	-1.38	3.24	2.07
AT3G13050	5.15e-09	1.29e-07	-1.38	3.19	2
AT3G15780	7.01e-07	1.06e-05	-1.38	4.59	3.43
AT3G21550	3.95e-05	0.000367	-1.38	3.1	1.95
AT3G49220	7.43e-05	0.000632	-1.38	4.55	3.47
AT5G05160	2.73e-07	4.64e-06	-1.38	2.59	1.41
AT5G54145	0.000451	0.00295	-1.38	2.69	1.59
AT1G04240	1.49e-05	0.000157	-1.39	3.53	2.33
AT1G07150	4.87e-06	5.88e-05	-1.39	3.68	2.5
AT1G54000	0.000376	0.00252	-1.39	1.78	0.624
AT1G62700	0.00693	0.0284	-1.39	-0.284	-1.43
AT2G19690	0.00274	0.0134	-1.39	1.46	0.198
AT2G24150	1.31e-07	2.42e-06	-1.39	4.49	3.31
AT3G25030	1.94e-06	2.6e-05	-1.39	1.23	0.0518
AT3G44220	0.00194	0.0101	-1.39	1.05	-0.106
AT4G13100	5.79e-09	1.43e-07	-1.39	3.43	2.24
AT4G29670	0	1.61e-14	-1.39	7.15	5.96
AT4G31820	3.88e-06	4.82e-05	-1.39	3.64	2.44
AT4G39640	2.01e-07	3.55e-06	-1.39	4.77	3.56
AT5G17420	2.94e-06	3.75e-05	-1.39	1.39	0.195
AT1G18735	0	4.26e-12	-1.4	5.61	4.42
AT1G22810	0.00862	0.0338	-1.4	3.57	2.47
AT1G52290	7.21e-05	0.000616	-1.4	2.91	1.72
AT1G62981	0.00332	0.0157	-1.4	0.221	-0.963
AT2G19130	5.02e-07	7.92e-06	-1.4	1.73	0.546
AT3G06868	3.84e-06	4.77e-05	-1.4	2.95	1.74
AT3G23080	4.51e-08	9.27e-07	-1.4	5.17	3.99
AT3G50685	6.01e-08	1.2e-06	-1.4	6.86	5.69
AT3G58980	7.2e-06	8.29e-05	-1.4	1.89	0.684
AT4G12840	4.29e-06	5.26e-05	-1.4	1.41	0.207
AT5G03050	6.95e-07	1.06e-05	-1.4	1.63	0.438
AT5G38430	6.42e-06	7.48e-05	-1.4	8.88	7.72
AT5G55730	1.58e-08	3.51e-07	-1.4	3.82	2.61
AT5G61800	8.3e-05	0.000692	-1.4	3.39	2.26
AT1G01120	0.00061	0.0038	-1.41	6.19	5.09
AT1G43790	3.12e-05	0.000299	-1.41	3.83	2.68
AT1G78680	0	9.47e-12	-1.41	5.65	4.43
AT2G47630	3.59e-09	9.3e-08	-1.41	3.44	2.22
AT3G25710	1.25e-08	2.85e-07	-1.41	3.19	1.95
AT3G62070	0.00142	0.00775	-1.41	2.85	1.8
AT4G20420	0.0102	0.0385	-1.41	1.78	0.701
AT4G24370	1.83e-06	2.47e-05	-1.41	4.83	3.66
AT5G03235	7.2e-05	0.000616	-1.41	4.08	2.86
AT5G05590	0.0016	0.00857	-1.41	1.08	-0.0715
AT5G59070	0.00757	0.0304	-1.41	0.83	-0.234
AT1G61260	2.39e-10	7.67e-09	-1.42	3.5	2.27
AT1G75060	4.51e-05	0.000411	-1.42	2	0.724
AT2G01760	1.74e-07	3.12e-06	-1.42	2.18	0.949
AT2G30540	3.08e-06	3.92e-05	-1.42	3.25	2.03
AT2G44060	6.03e-08	1.2e-06	-1.42	7.35	6.14
AT3G14210	4.06e-06	5.02e-05	-1.42	5.27	4
AT3G19580	1.78e-07	3.19e-06	-1.42	5.16	3.98
AT3G19970	7.93e-05	0.000666	-1.42	3.23	2.06
AT3G51230	0.00333	0.0157	-1.42	0.874	-0.329
AT4G12800	2.9e-06	3.71e-05	-1.42	11.2	9.97
AT4G20760	0	1e-13	-1.42	4.62	3.39
AT5G01870	0.00184	0.00958	-1.42	3.75	2.45
AT5G67300	0.000299	0.00208	-1.42	7.49	6.4
AT1G09250	0.00492	0.0216	-1.43	4.5	3.57
AT1G21110	0.000123	0.000975	-1.43	3.22	2.02
AT1G21120	0.00011	0.000889	-1.43	3.39	2.15
AT1G26260	0.00012	0.000956	-1.43	0.919	-0.289
AT1G54790	7.72e-07	1.16e-05	-1.43	3.66	2.45
AT1G54840	0.00925	0.0357	-1.43	0.601	-0.622
AT1G70710	2.67e-07	4.56e-06	-1.43	3.77	2.52
AT1G72140	3.99e-05	0.000369	-1.43	1.5	0.251
AT1G80820	0.00855	0.0336	-1.43	2.65	1.57
AT2G17442	6.15e-06	7.21e-05	-1.43	1.9	0.677
AT2G20875	0.00129	0.00715	-1.43	1.25	0.0192
AT2G39435	0.00364	0.0169	-1.43	-0.223	-1.46
AT3G14067	0	4.87e-15	-1.43	5.72	4.49
AT3G26740	0.00383	0.0176	-1.43	9.42	8.45
AT3G46970	0.0138	0.0494	-1.43	5.59	4.58
AT3G47510	0.0034	0.016	-1.43	2.55	1.33
AT3G48440	3.16e-06	4e-05	-1.43	1.92	0.704
AT3G51290	4.95e-09	1.25e-07	-1.43	1.92	0.697
AT5G04200	0.00081	0.00484	-1.43	1.54	0.35
AT5G59000	2.53e-07	4.35e-06	-1.43	2.84	1.62
AT5G65530	0.00523	0.0227	-1.43	-0.0588	-1.31
AT1G01570	3.54e-05	0.000334	-1.44	1.83	0.634
AT1G12010	0.00453	0.0201	-1.44	0.779	-0.618
AT1G25440	3.8e-05	0.000354	-1.44	5.44	4.3
AT1G75230	4.29e-09	1.09e-07	-1.44	3.48	2.27
AT2G27310	9.15e-08	1.75e-06	-1.44	4.98	3.79
AT2G28410	6.27e-07	9.61e-06	-1.44	3.12	1.86
AT3G06370	0.000276	0.00194	-1.44	0.48	-0.764
AT3G15800	0.00782	0.0312	-1.44	0.497	-0.736
AT3G48600	0.0006	0.00374	-1.44	1.68	0.473
AT5G08760	0.00692	0.0284	-1.44	4.49	3.01
AT5G12140	8.18e-07	1.22e-05	-1.44	6.79	5.6
AT5G43890	0.00136	0.00749	-1.44	1.09	-0.211
AT5G45520	0.000372	0.0025	-1.44	-0.124	-1.38
AT5G66080	9.26e-05	0.000761	-1.44	3.17	1.85
AT1G11600	2.51e-09	6.72e-08	-1.45	3.55	2.32
AT1G27110	0.0108	0.0403	-1.45	-0.278	-1.58
AT1G56720	3.84e-07	6.28e-06	-1.45	3.21	2.01
AT1G70820	0.000129	0.00101	-1.45	6.62	5.37
AT1G73210	0.00185	0.00967	-1.45	1.64	0.562
AT2G30500	3.79e-07	6.2e-06	-1.45	4.77	3.52
AT2G31230	0.00415	0.0188	-1.45	1.74	0.427
AT3G10260	2e-12	8.39e-11	-1.45	4.99	3.75
AT3G60900	0.00041	0.00272	-1.45	1.13	-0.124
AT4G26760	4.77e-08	9.75e-07	-1.45	3.13	1.85
AT5G18930	0.00254	0.0126	-1.45	0.516	-0.724
AT5G57700	3.86e-09	9.91e-08	-1.45	2.81	1.56
AT1G03270	0.000394	0.00262	-1.46	1.03	-0.185
AT1G15570	1.05e-08	2.42e-07	-1.46	2.8	1.53
AT1G21440	5.54e-10	1.66e-08	-1.46	4.75	3.48
AT1G31330	1.06e-05	0.000117	-1.46	11.2	10
AT1G45207	2.23e-08	4.84e-07	-1.46	3.46	2.16
AT1G61340	1.25e-05	0.000135	-1.46	7.17	5.94
AT3G27210	0	1.32e-12	-1.46	5.49	4.24
AT3G50340	7.4e-09	1.78e-07	-1.46	3.68	2.39
AT5G01950	0	1.73e-11	-1.46	3.76	2.5
AT5G08275	9.06e-05	0.000747	-1.46	3.52	2.22
AT5G16400	3.64e-05	0.000342	-1.46	6.67	5.48
AT5G52540	6.05e-07	9.33e-06	-1.46	3.73	2.42
AT1G05733	0.000228	0.00165	-1.47	3.49	2.2
AT1G07440	1.56e-07	2.82e-06	-1.47	5.05	3.83
AT1G13110	4.59e-07	7.33e-06	-1.47	5.27	4.06
AT1G15000	1.29e-06	1.82e-05	-1.47	3.82	2.51
AT1G17430	8.55e-06	9.63e-05	-1.47	2.45	1.2
AT1G76650	1.86e-05	0.000189	-1.47	7.72	6.51
AT2G29300	0.00156	0.00837	-1.47	3.79	2.7
AT2G45680	1.14e-07	2.14e-06	-1.47	4.76	3.52
AT2G45685	1.19e-07	2.21e-06	-1.47	4.73	3.5
AT3G57450	4e-12	1.5e-10	-1.47	7.19	5.94
AT4G28755	2.94e-05	0.000284	-1.47	11.5	10.2
AT5G07920	9.66e-05	0.00079	-1.47	4.24	3.11
AT5G09855	0.000178	0.00134	-1.47	8.25	7.12
AT5G15160	0.00488	0.0214	-1.47	1.41	0.263
AT5G15500	0.00114	0.00649	-1.47	2.92	1.69
AT5G19240	5e-12	1.93e-10	-1.47	7.36	6.07
AT5G37770	6e-10	1.79e-08	-1.47	7.3	6.04
AT5G44550	0.00497	0.0218	-1.47	1.67	0.191
AT5G55450	7.53e-05	0.000638	-1.47	3.06	1.75
AT5G60660	0.00098	0.00569	-1.47	1.07	-0.209
AT1G15002	7.8e-07	1.17e-05	-1.48	3.49	2.17
AT1G53070	0.000125	0.000985	-1.48	1.23	-0.0445
AT1G64890	0.000405	0.00268	-1.48	2.36	1.19
AT1G77420	2.92e-05	0.000283	-1.48	2.56	1.33
AT1G79500	2.5e-11	9.58e-10	-1.48	3.67	2.41
AT2G43535	0.000755	0.00456	-1.48	4.89	3.76
AT3G55950	6.78e-06	7.86e-05	-1.48	2.11	0.88
AT3G60390	1.5e-05	0.000158	-1.48	3.74	2.53
AT4G21280	0	4.75e-15	-1.48	10.6	9.28
AT4G27790	1.83e-05	0.000187	-1.48	2.65	1.44
AT5G01820	0.00274	0.0134	-1.48	3.62	2.62
AT5G03630	6.99e-10	2.05e-08	-1.48	6.41	5.1
AT1G06670	5.54e-07	8.63e-06	-1.49	8.88	7.58
AT1G14700	5.44e-08	1.1e-06	-1.49	3.91	2.61
AT1G20850	4.13e-09	1.05e-07	-1.49	5.06	3.77
AT1G22250	5.92e-05	0.00052	-1.49	3.56	2.28
AT1G29500	0.0127	0.0461	-1.49	1.47	-0.0237
AT1G48600	0	1.1e-12	-1.49	6.09	4.79
AT1G58280	0.00352	0.0164	-1.49	2.58	1.38
AT2G24440	0.000136	0.00106	-1.49	0.989	-0.286
AT2G37300	3.99e-05	0.000369	-1.49	1.39	0.0237
AT3G44260	6.68e-10	1.98e-08	-1.49	7.89	6.63
AT3G54060	0.00404	0.0184	-1.49	-0.167	-1.51
AT4G29270	0.0019	0.00989	-1.49	1.35	0.0471
AT5G63180	5.49e-05	0.000486	-1.49	3.79	2.53
AT1G59640	6.15e-05	0.000537	-1.5	1.12	-0.15
AT2G38740	0.0013	0.00721	-1.5	4.33	3.06
AT2G46510	9.34e-10	2.67e-08	-1.5	5.83	4.56
AT3G25110	6.82e-08	1.34e-06	-1.5	2.38	1.09
AT3G27400	1.34e-05	0.000143	-1.5	1.54	0.19
AT3G61820	1.46e-09	4.08e-08	-1.5	3.91	2.64
AT4G23790	3.41e-08	7.11e-07	-1.5	3.1	1.77
AT4G39030	6.89e-07	1.05e-05	-1.5	2.71	1.39
AT5G52760	0.000565	0.00355	-1.5	3.15	1.83
AT1G70890	1.09e-05	0.000119	-1.51	6.45	5.13
AT1G72910	0.000116	0.00093	-1.51	3.15	1.82
AT1G80280	0.0022	0.0112	-1.51	2.64	1.46
AT2G18230	1.2e-06	1.71e-05	-1.51	4.28	3
AT2G34470	0	8.34e-20	-1.51	5.25	3.93
AT2G43120	7.82e-08	1.52e-06	-1.51	3.75	2.39
AT2G46400	0.000185	0.00138	-1.51	5.22	3.93
AT3G07195	2.06e-07	3.61e-06	-1.51	3.84	2.47
AT3G21055	9e-12	3.49e-10	-1.51	10	8.75
AT3G59320	4.04e-07	6.55e-06	-1.51	2.55	1.27
AT4G02330	5.17e-08	1.05e-06	-1.51	4.83	3.46
AT4G24390	3.94e-07	6.41e-06	-1.51	5.08	3.84
AT4G37925	7.6e-11	2.65e-09	-1.51	6.32	5.05
AT5G15630	0.00207	0.0106	-1.51	0.14	-1.18
AT1G09932	2.74e-05	0.000268	-1.52	2.64	1.25
AT1G11303	0	7.57e-12	-1.52	2.58	1.26
AT1G14160	6.69e-10	1.98e-08	-1.52	4.1	2.79
AT1G18265	0.00338	0.0159	-1.52	2.84	1.78
AT1G25425	0.00118	0.00667	-1.52	0.95	-0.405
AT1G27660	1.38e-05	0.000147	-1.52	1.15	-0.2
AT1G52750	0.00553	0.0237	-1.52	1.13	0.0564
AT1G61562	0.00801	0.0319	-1.52	1.5	0.0285
AT1G72210	0.00023	0.00166	-1.52	1.86	0.631
AT2G35637	1.26e-09	3.55e-08	-1.52	2.93	1.59
AT2G40020	1.05e-08	2.43e-07	-1.52	3.06	1.75
AT4G26070	8.9e-09	2.1e-07	-1.52	2.59	1.28
AT5G06470	0.0107	0.04	-1.52	0.178	-1.13
AT5G44210	0.01	0.0381	-1.52	1.06	-0.145
AT3G07010	9.88e-06	0.00011	-1.53	3.06	1.8
AT3G08030	0	3.97e-18	-1.53	6.72	5.39
AT4G28750	2.66e-05	0.000261	-1.53	10.9	9.59
AT5G45280	0.00301	0.0144	-1.53	4.72	3.44
AT5G67280	2.71e-09	7.2e-08	-1.53	2.88	1.57
AT5G67460	0.00523	0.0227	-1.53	0.579	-0.898
AT1G76180	1.51e-07	2.74e-06	-1.54	9.53	8.25
AT2G20260	0	1.99e-12	-1.54	10.1	8.8
AT2G30100	0.000204	0.00149	-1.54	3.79	2.61
AT2G30820	0.0016	0.00857	-1.54	0.152	-1.29
AT3G18170	8.19e-05	0.000685	-1.54	2.48	1.24
AT3G21230	0.000127	0.001	-1.54	1.47	0.0609
AT4G15236	0.00209	0.0107	-1.54	-1.12	-2.53
AT4G33810	0.00171	0.00905	-1.54	0.0241	-1.25
AT4G35985	4.8e-08	9.8e-07	-1.54	4.41	3.08
AT5G04690	0.00886	0.0346	-1.54	-0.676	-2.08
AT5G15530	3.89e-09	9.99e-08	-1.54	4.08	2.72
AT5G38410	0	2.66e-15	-1.54	11.7	10.4
AT1G16500	6.42e-05	0.000557	-1.55	2.41	1.01
AT1G29680	5.56e-09	1.38e-07	-1.55	3.02	1.67
AT1G51170	4.83e-05	0.000436	-1.55	1.89	0.577
AT1G51270	0.000492	0.00317	-1.55	1.92	0.764
AT1G69040	3.59e-06	4.49e-05	-1.55	4.51	3.26
AT2G02930	4.03e-05	0.000372	-1.55	2.82	1.5
AT3G01960	3.77e-05	0.000352	-1.55	2.72	1.29
AT3G17680	3.2e-08	6.7e-07	-1.55	2.61	1.27
AT4G02630	1.01e-06	1.46e-05	-1.55	3.04	1.69
AT4G12830	3.54e-05	0.000334	-1.55	5.38	4.09
AT4G25020	0.000302	0.00209	-1.55	1.38	-0.00863
AT4G29210	0	3.9e-13	-1.55	3.95	2.6
AT5G07800	5.29e-05	0.000472	-1.55	0.858	-0.521
AT5G25490	4.43e-06	5.41e-05	-1.55	2.25	0.881
AT1G02930	3.43e-05	0.000326	-1.56	6.53	5.22
AT1G03130	0.00145	0.00791	-1.56	8.24	6.9
AT1G29590	0.00167	0.00887	-1.56	1.08	-0.355
AT1G61560	1.08e-06	1.55e-05	-1.56	1.19	-0.189
AT2G01430	0.0119	0.0436	-1.56	-0.885	-2.12
AT2G04450	0.00731	0.0295	-1.56	0.137	-1.34
AT2G24790	1.6e-06	2.19e-05	-1.56	7.74	6.37
AT2G30870	2e-12	8.98e-11	-1.56	8.44	7.05
AT2G34490	9.5e-06	0.000106	-1.56	2.41	1.11
AT2G39900	0.000101	0.000826	-1.56	4.4	3.2
AT3G01830	1.51e-06	2.08e-05	-1.56	4.52	3.21
AT3G15210	0	2.18e-15	-1.56	8.41	7.04
AT3G16470	6.46e-07	9.87e-06	-1.56	5.68	4.35
AT3G46780	1.45e-10	4.86e-09	-1.56	9.02	7.67
AT3G50240	0	2.09e-13	-1.56	4.01	2.64
AT3G56810	3.29e-09	8.62e-08	-1.56	3.09	1.7
AT4G18640	9.07e-05	0.000748	-1.56	1.25	-0.0595
AT5G38020	0.00375	0.0173	-1.56	-0.212	-1.59
AT5G39320	1e-12	4.74e-11	-1.56	3.69	2.3
AT5G46690	2.8e-11	1.05e-09	-1.56	2.66	1.3
AT5G55400	1.63e-07	2.94e-06	-1.56	2.45	1.12
AT1G20020	0.000352	0.00239	-1.57	9.42	8.14
AT1G75460	7e-12	2.72e-10	-1.57	6.19	4.85
AT3G20600	7.6e-11	2.66e-09	-1.57	5.59	4.22
AT3G55130	7.97e-08	1.55e-06	-1.57	3.92	2.61
AT4G02770	3.55e-07	5.87e-06	-1.57	10.6	9.24
AT4G34220	0	2.61e-13	-1.57	4.3	2.93
AT5G23820	6e-12	2.33e-10	-1.57	6.31	4.91
AT1G56430	5.98e-05	0.000525	-1.58	2.11	0.811
AT2G37950	0.00112	0.0064	-1.58	1.37	0.117
AT3G01500	1e-12	3.03e-11	-1.58	9.54	8.18
AT4G21865	0.00023	0.00166	-1.58	1.49	0.13
AT5G03170	3.5e-06	4.39e-05	-1.58	2.95	1.58
AT5G44005	0.00432	0.0194	-1.58	3.54	2.51
AT5G63130	6.48e-09	1.58e-07	-1.58	3.68	2.32
AT1G64390	6.92e-10	2.03e-08	-1.59	4.24	2.85
AT1G79680	5.64e-06	6.69e-05	-1.59	0.751	-0.659
AT3G56060	1.26e-10	4.25e-09	-1.59	3.22	1.82
AT3G56360	0	7.61e-18	-1.59	7.45	6.07
AT3G57600	1.09e-05	0.00012	-1.59	1.81	0.418
AT4G11530	0.000111	0.000894	-1.59	0.305	-1.15
AT5G20740	6.07e-10	1.81e-08	-1.59	3.7	2.34
AT5G56160	0.00466	0.0206	-1.59	1.37	0.277
AT1G72920	1.7e-08	3.76e-07	-1.6	3.69	2.26
AT1G73080	0	7.17e-13	-1.6	5.48	4.09
AT2G43610	5.6e-06	6.64e-05	-1.6	1.89	0.436
AT2G44300	5.01e-05	0.000451	-1.6	2.26	0.847
AT2G46430	0.000364	0.00245	-1.6	1.54	0.167
AT3G01710	2.75e-07	4.67e-06	-1.6	1.72	0.296
AT3G23090	0.00417	0.0188	-1.6	1.04	-0.555
AT4G21940	0.00726	0.0294	-1.6	1.8	0.662
AT5G02230	0.00131	0.00724	-1.6	2.57	1.09
AT5G09300	3.57e-05	0.000337	-1.6	1.54	0.15
AT1G18870	1.81e-05	0.000186	-1.61	1.38	0.0247
AT1G20520	0.0106	0.0398	-1.61	0.523	-0.869
AT1G30900	3.68e-05	0.000345	-1.61	0.357	-1.05
AT1G61520	0.000102	0.000831	-1.61	11.3	9.89
AT2G24170	5.26e-05	0.000469	-1.61	0.97	-0.492
AT2G35290	5.76e-06	6.81e-05	-1.61	4.85	3.48
AT2G39220	1.89e-07	3.35e-06	-1.61	2.86	1.47
AT3G16700	2.64e-06	3.4e-05	-1.61	1.49	0.0419
AT5G15230	6.29e-06	7.35e-05	-1.61	7.09	5.79
AT1G01900	6.14e-07	9.45e-06	-1.62	2.15	0.772
AT1G66940	3.12e-06	3.95e-05	-1.62	4.11	2.67
AT2G38860	5.39e-05	0.000479	-1.62	4	2.66
AT3G28930	6.62e-09	1.61e-07	-1.62	4.06	2.63
AT3G48520	2.3e-06	3.01e-05	-1.62	6.08	4.75
AT5G26670	1.55e-05	0.000163	-1.62	1.6	0.199
AT5G60850	0.000218	0.00159	-1.62	4.08	2.81
AT1G74088	4e-07	6.51e-06	-1.63	4.07	2.69
AT2G20835	0.00128	0.00712	-1.63	3.33	2.01
AT2G47060	1e-12	3.19e-11	-1.63	5.73	4.3
AT4G22755	2e-12	8.39e-11	-1.63	3.99	2.57
AT4G24540	0.00138	0.00755	-1.63	0.872	-0.67
AT5G13100	2.44e-08	5.25e-07	-1.63	6.08	4.66
AT5G19060	0.00191	0.00991	-1.63	-0.114	-1.65
AT5G44580	9.52e-09	2.23e-07	-1.63	5.46	4.01
AT5G48390	0.00695	0.0284	-1.63	-1.16	-2.62
AT1G20640	2.45e-10	7.81e-09	-1.64	2.65	1.19
AT1G55120	0.00203	0.0104	-1.64	0.974	-0.545
AT2G15760	0.0035	0.0164	-1.64	-0.0224	-1.47
AT2G16660	0.00169	0.00897	-1.64	4.55	3.41
AT2G32860	2.21e-05	0.000222	-1.64	3.74	2.39
AT2G32990	0.00459	0.0204	-1.64	-0.453	-1.9
AT2G40320	0.00192	0.00995	-1.64	0.537	-1.02
AT3G06145	4.83e-06	5.84e-05	-1.64	2.42	0.955
AT3G10420	0.00079	0.00475	-1.64	4.24	3.02
AT5G22250	4e-12	1.62e-10	-1.64	6.19	4.77
AT1G04110	1.18e-08	2.69e-07	-1.65	2.46	1.01
AT1G10640	3.62e-08	7.54e-07	-1.65	2.71	1.29
AT1G11220	5.8e-05	0.000511	-1.65	1.43	-0.0663
AT1G12380	0.000154	0.00118	-1.65	0.804	-0.561
AT1G64970	0.000601	0.00374	-1.65	4.03	2.76
AT1G65900	5.01e-06	6.04e-05	-1.65	1.89	0.466
AT2G30860	1.56e-08	3.49e-07	-1.65	8.98	7.56
AT3G03105	3.44e-07	5.72e-06	-1.65	8.36	6.94
AT4G07260	6.09e-05	0.000534	-1.65	5.22	3.79
AT4G27652	0	1.69e-14	-1.65	7.02	5.56
AT5G36925	5.68e-06	6.72e-05	-1.65	4.33	2.92
AT1G01700	0.00635	0.0265	-1.66	-0.338	-1.65
AT1G04077	5.29e-06	6.33e-05	-1.66	2.67	1.27
AT1G51805	7.39e-09	1.78e-07	-1.66	4.72	3.19
AT2G14750	4.54e-07	7.28e-06	-1.66	5.26	3.88
AT2G28950	0	6.42e-13	-1.66	6.13	4.65
AT3G06020	0.00021	0.00153	-1.66	1.43	-0.135
AT3G18830	0	7.02e-14	-1.66	6.34	4.89
AT3G48350	1.65e-08	3.67e-07	-1.66	3.66	2.19
AT4G00780	0	1.89e-11	-1.66	5.92	4.47
AT4G12000	0.00409	0.0185	-1.66	3.42	2.29
AT4G33040	0.000139	0.00108	-1.66	1.01	-0.482
AT4G34420	0.00391	0.0179	-1.66	0.045	-1.4
AT5G03760	0.000238	0.00171	-1.66	3.05	1.66
AT1G11850	3.11e-09	8.2e-08	-1.67	4.94	3.42
AT1G20515	0.00124	0.00695	-1.67	0.347	-1.08
AT1G34750	3.66e-06	4.56e-05	-1.67	3.25	1.82
AT1G62250	0.000306	0.00212	-1.67	3.5	2.1
AT1G65800	1.51e-07	2.75e-06	-1.67	3.39	1.94
AT1G76100	3.48e-09	9.05e-08	-1.67	7.62	6.14
AT2G20610	1.6e-10	5.34e-09	-1.67	5.42	3.98
AT2G23120	0	2.44e-12	-1.67	9.89	8.44
AT2G40970	1.73e-05	0.000178	-1.67	2.86	1.48
AT2G43290	3.77e-09	9.72e-08	-1.67	7.23	5.76
AT3G13620	1.49e-06	2.06e-05	-1.67	2.83	1.43
AT3G55990	1.04e-05	0.000115	-1.67	0.901	-0.557
AT4G14550	2.9e-05	0.000281	-1.67	2.83	1.34
AT5G22390	0.0113	0.0419	-1.67	2.93	1.62
AT5G25830	0.00466	0.0206	-1.67	0.201	-1.14
AT5G42380	1.35e-06	1.89e-05	-1.67	4.74	3.34
AT5G56980	1.11e-07	2.09e-06	-1.67	6.94	5.55
AT1G07943	0.0106	0.0398	-1.68	1.27	-0.211
AT1G51760	0	8.29e-14	-1.68	5.79	4.33
AT1G67360	0.00159	0.00854	-1.68	4.09	2.89
AT1G72950	0.00213	0.0109	-1.68	0.931	-0.526
AT1G73640	0.000345	0.00235	-1.68	0.89	-0.598
AT1G78490	3.55e-10	1.1e-08	-1.68	2.1	0.616
AT3G45610	5.54e-06	6.58e-05	-1.68	2.16	0.687
AT4G02290	2.9e-11	1.09e-09	-1.68	2.19	0.699
AT4G16515	9.66e-07	1.41e-05	-1.68	3.19	1.67
AT5G48900	0.00018	0.00135	-1.68	3.24	1.88
AT1G02920	8.01e-07	1.2e-05	-1.69	5.37	3.94
AT1G26945	0.00915	0.0354	-1.69	2.05	0.699
AT1G30040	5.29e-08	1.07e-06	-1.69	3.51	2.08
AT1G30530	6.42e-06	7.48e-05	-1.69	4.24	2.74
AT1G55260	0	1.12e-24	-1.69	5.69	4.2
AT1G76040	0	3.64e-14	-1.69	3.47	1.97
AT4G18422	0.0129	0.0468	-1.69	2.02	0.793
AT5G41620	7.09e-06	8.19e-05	-1.69	0.536	-0.933
AT1G30420	1.32e-06	1.85e-05	-1.7	0.49	-1.07
AT2G38790	5.76e-06	6.81e-05	-1.7	4.93	3.52
AT3G56620	0.000845	0.00502	-1.7	0.837	-0.745
AT4G39800	3.56e-07	5.88e-06	-1.7	5.75	4.26
AT5G10180	1e-12	5.95e-11	-1.7	5.29	3.8
AT5G10440	0.0038	0.0175	-1.7	0.567	-0.794
AT5G41600	5.39e-07	8.41e-06	-1.7	5.67	4.23
AT1G25510	8.89e-06	9.98e-05	-1.71	1.85	0.359
AT1G50732	0	1.91e-11	-1.71	4.57	3.06
AT2G39690	5.25e-07	8.23e-06	-1.71	2	0.414
AT3G16920	3.06e-06	3.89e-05	-1.71	2.31	0.846
AT3G29575	0.00134	0.00736	-1.71	4.51	3.35
AT3G62020	3.04e-07	5.12e-06	-1.71	2.97	1.47
AT4G18780	1.85e-09	5.08e-08	-1.71	1.39	-0.153
AT5G22540	0.00951	0.0365	-1.71	-0.332	-1.84
AT1G01190	0.00752	0.0303	-1.72	0.153	-1.32
AT1G24145	1.63e-09	4.53e-08	-1.72	2.83	1.29
AT1G70370	0	5.68e-23	-1.72	6.78	5.26
AT2G28760	8.07e-10	2.33e-08	-1.72	2	0.469
AT3G07320	3.4e-11	1.27e-09	-1.72	4.38	2.89
AT3G15353	3.24e-08	6.79e-07	-1.72	9.53	8.02
AT4G13800	0.000154	0.00118	-1.72	1.93	0.261
AT5G07015	1.06e-06	1.53e-05	-1.72	6.13	4.49
AT5G20935	5.91e-09	1.46e-07	-1.72	4.88	3.4
AT5G54280	0.00295	0.0142	-1.72	4.73	3.49
AT5G59480	0.000774	0.00466	-1.72	4.08	2.76
AT1G06000	1.32e-05	0.000142	-1.73	4.85	3.33
AT1G06002	1.38e-05	0.000147	-1.73	4.81	3.29
AT1G45145	0.000159	0.00121	-1.73	5.02	3.62
AT1G70900	1.56e-05	0.000163	-1.73	3.9	2.28
AT1G80690	8e-06	9.09e-05	-1.73	2.31	0.649
AT2G40820	8.04e-10	2.33e-08	-1.73	2.61	1.09
AT3G02730	0	3.12e-13	-1.73	8.47	6.94
AT3G43960	8.75e-08	1.68e-06	-1.73	2.19	0.589
AT4G17615	4.33e-10	1.32e-08	-1.73	4.58	3.05
AT4G30090	4.1e-05	0.000378	-1.73	1.39	-0.219
AT5G06870	2e-12	7.37e-11	-1.73	6.09	4.52
AT5G48370	3.29e-05	0.000314	-1.73	2.56	0.934
AT1G11190	0.000471	0.00306	-1.74	0.899	-0.598
AT2G36830	1.78e-05	0.000183	-1.74	7.62	6.06
AT2G44940	0.000594	0.0037	-1.74	1.93	0.535
AT4G34650	0.0015	0.00812	-1.74	1.65	0.232
AT4G36830	0.00644	0.0268	-1.74	0.194	-1.06
AT5G16030	0.000197	0.00146	-1.74	6.37	4.88
AT1G04490	0.00478	0.0211	-1.75	-1.03	-2.54
AT1G72510	4.7e-10	1.42e-08	-1.75	5.15	3.65
AT2G21510	3.65e-05	0.000342	-1.75	2.62	1.08
AT2G39850	4.6e-07	7.35e-06	-1.75	3.14	1.57
AT4G33330	0.00906	0.0352	-1.75	-1.25	-2.75
AT5G05330	0.000184	0.00138	-1.75	1.98	0.483
AT5G23170	0.000173	0.0013	-1.75	0.477	-1.06
AT5G61290	1.88e-07	3.34e-06	-1.75	1.39	-0.164
AT1G61795	0.00263	0.0129	-1.76	1.36	-0.263
AT2G30040	2.03e-07	3.58e-06	-1.76	6.43	4.97
AT2G36100	0.0016	0.00857	-1.76	0.701	-0.835
AT3G16250	5.67e-09	1.41e-07	-1.76	7.02	5.46
AT4G13560	0.0139	0.0496	-1.76	-0.527	-1.58
AT4G16060	2e-11	7.66e-10	-1.76	4.11	2.52
AT4G19030	0.00138	0.00756	-1.76	0.41	-1.22
AT5G64770	1.4e-05	0.000149	-1.76	5.77	4.27
AT1G72520	0	7.63e-17	-1.77	6.64	5.08
AT3G19613	1.78e-06	2.41e-05	-1.77	2.53	0.967
AT5G14060	1.4e-05	0.000149	-1.77	5.41	4.01
AT5G62420	0.00281	0.0137	-1.77	-0.503	-2
AT1G17750	1.27e-10	4.28e-09	-1.78	1.25	-0.335
AT1G34060	0.00147	0.00801	-1.78	-0.281	-1.84
AT1G62430	3.29e-07	5.48e-06	-1.78	4.76	3.25
AT1G65500	0.000605	0.00377	-1.78	2.79	1.41
AT1G65690	0.000311	0.00214	-1.78	1.61	0.175
AT1G72930	6.23e-09	1.53e-07	-1.78	6.12	4.58
AT2G37380	0.000153	0.00118	-1.78	0.526	-1.05
AT3G03275	8.98e-08	1.72e-06	-1.78	4.93	3.38
AT5G02515	0.00108	0.00621	-1.78	2.97	1.42
AT5G64550	1.15e-05	0.000126	-1.78	1.38	-0.149
AT1G68470	0.000402	0.00267	-1.79	0.222	-1.32
AT3G15790	8e-06	9.09e-05	-1.79	4.6	3.18
AT3G17860	6e-12	2.44e-10	-1.79	3.77	2.21
AT3G50220	0.0112	0.0416	-1.79	-0.667	-2.19
AT1G06420	1.88e-05	0.000191	-1.8	1.2	-0.398
AT1G18590	2.08e-06	2.75e-05	-1.8	3.89	2.39
AT1G23840	5.35e-07	8.36e-06	-1.8	1.78	0.168
AT1G69370	5.76e-08	1.16e-06	-1.8	3.93	2.37
AT2G26530	0	3.88e-14	-1.8	6.39	4.81
AT2G30420	0.00438	0.0196	-1.8	1.82	0.438
AT3G03170	2.58e-06	3.33e-05	-1.8	2.38	0.801
AT4G20000	0.000672	0.00413	-1.8	1.28	-0.191
AT5G05270	0.000773	0.00466	-1.8	3.59	2.16
AT5G45670	0	1.79e-13	-1.8	5.2	3.61
AT5G47500	2e-12	8.39e-11	-1.8	5.94	4.34
AT1G17600	1.34e-05	0.000143	-1.81	0.709	-0.857
AT1G45130	2.11e-10	6.85e-09	-1.81	3.15	1.54
AT1G74100	3.57e-08	7.43e-07	-1.81	6.7	5.16
[truncated: 880 more rows]

## Sheet: S-D3 vs S-P3 Up GO
Category	Term	Description	Count	%	PValue	Genes	Fold Enrichment	Bonferroni	Benjamini	FDR
GOTERM_BP_DIRECT	GO:0043617	cellular response to sucrose starvation	4	3.125	5.22874e-07	AT3G06850, AT3G13450, AT3G47340, AT1G21400	192.698	0.000101432	0.000101438	9.62088e-05
GOTERM_BP_DIRECT	GO:0009744	response to sucrose	6	4.6875	6.89681e-06	AT3G06850, AT4G37220, AT3G13450, AT3G47340, AT5G21170, AT1G21400	22.2344	0.00133709	0.000578572	0.000548748
GOTERM_BP_DIRECT	GO:0009646	response to absence of light	5	3.90625	8.94698e-06	AT3G06850, AT3G13450, AT3G47340, AT4G24230, AT1G21400	37.0573	0.00173422	0.000578572	0.000548748
GOTERM_BP_DIRECT	GO:0005975	carbohydrate metabolic process	11	8.59375	3.17392e-05	AT1G02850, AT5G56870, AT1G80160, AT1G18270, AT3G60140, AT5G14470, AT5G20250, AT1G15380, AT5G21170, AT1G66270, AT1G66280	5.43507	0.00613859	0.00153935	0.00146
GOTERM_BP_DIRECT	GO:0052696	flavonoid glucuronidation	6	4.6875	0.000279364	AT2G36800, AT1G05560, AT4G34138, AT4G34135, AT2G15480, AT4G34131	10.3231	0.0527613	0.0108393	0.0102806
GOTERM_BP_DIRECT	GO:0006552	leucine catabolic process	3	2.34375	0.000386225	AT4G34030, AT1G03090, AT3G45300	96.349	0.0722028	0.0124879	0.0118442
GOTERM_BP_DIRECT	GO:0019762	glucosinolate catabolic process	4	3.125	0.000531336	AT3G60140, AT5G48180, AT1G66270, AT1G66280	24.8642	0.0979691	0.0147256	0.0139665
GOTERM_BP_DIRECT	GO:0008152	metabolic process	7	5.46875	0.00472241	AT2G36800, AT1G05560, AT4G34138, AT4G34135, AT2G39570, AT2G15480, AT4G34131	4.45177	0.60081	0.114519	0.108616
GOTERM_BP_DIRECT	GO:0009813	flavonoid biosynthetic process	5	3.90625	0.0066446	AT2G36800, AT1G05560, AT4G34138, AT2G15480, AT4G34131	6.64476	0.725651	0.143228	0.135845
GOTERM_BP_DIRECT	GO:0055114	oxidation-reduction process	15	11.7188	0.00781537	AT3G28740, AT5G16980, AT5G16970, AT4G26260, AT1G72680, AT1G18270, AT5G61440, AT3G13450, AT1G54100, AT5G07440, AT1G78380, AT5G54080, AT4G15760, AT3G30775, AT1G21400	2.17328	0.781755	0.151618	0.143803
GOTERM_BP_DIRECT	GO:0009651	response to salt stress	8	6.25	0.0123143	AT1G71030, AT3G60140, AT1G54100, AT5G07440, AT1G18330, AT5G49450, AT1G66270, AT1G66280	3.18509	0.909626	0.217179	0.205984
GOTERM_BP_DIRECT	GO:0006541	glutamine metabolic process	3	2.34375	0.0139082	AT3G15450, AT3G47340, AT4G27450	16.517	0.933936	0.219036	0.207745
GOTERM_BP_DIRECT	GO:0030162	regulation of proteolysis	3	2.34375	0.0146776	AT2G30600, AT1G80440, AT4G37610	16.0582	0.94322	0.219036	0.207745
GOTERM_BP_DIRECT	GO:0006979	response to oxidative stress	6	4.6875	0.0171047	AT5G16980, AT5G20250, AT3G57520, AT5G16970, AT1G78380, AT3G30775	3.97315	0.964811	0.237022	0.224804
GOTERM_BP_DIRECT	GO:0006572	tyrosine catabolic process	2	1.5625	0.0203856	AT1G06570, AT5G54080	96.349	0.981605	0.263654	0.250063
GOTERM_BP_DIRECT	GO:0009407	toxin catabolic process	3	2.34375	0.0233288	AT2G29490, AT1G17170, AT1G78380	12.5673	0.989739	0.282861	0.268281
GOTERM_BP_DIRECT	GO:0046686	response to cadmium ion	6	4.6875	0.0315177	AT1G71030, AT3G14990, AT5G07440, AT1G18330, AT5G16970, AT1G78380	3.38067	0.997996	0.35021	0.332158
GOTERM_BP_DIRECT	GO:0051707	response to other organism	3	2.34375	0.0324937	AT4G34135, AT2G15480, AT4G34131	10.5108	0.998352	0.35021	0.332158
GOTERM_BP_DIRECT	GO:0071669	plant-type cell wall organization or biogenesis	2	1.5625	0.0354044	AT1G10070, AT4G30270	55.0565	0.999082	0.361498	0.342864
GOTERM_BP_DIRECT	GO:0006559	L-phenylalanine catabolic process	2	1.5625	0.0403599	AT1G06570, AT5G54080	48.1745	0.999662	0.373562	0.354307
GOTERM_BP_DIRECT	GO:0006749	glutathione metabolic process	3	2.34375	0.0404372	AT2G29490, AT1G17170, AT1G78380	9.32409	0.999667	0.373562	0.354307
GOTERM_BP_DIRECT	GO:0009751	response to salicylic acid	4	3.125	0.0456799	AT1G71030, AT1G05560, AT4G37610, AT5G63160	4.97285	0.999885	0.402813	0.38205
GOTERM_BP_DIRECT	GO:0008652	cellular amino acid biosynthetic process	3	2.34375	0.04903	AT1G10070, AT4G21990, AT1G55920	8.37817	0.999942	0.413557	0.39224
GOTERM_BP_DIRECT	GO:0071333	cellular response to glucose stimulus	2	1.5625	0.0550757	AT5G49450, AT5G24800	35.036	0.999983	0.445195	0.422247
GOTERM_BP_DIRECT	GO:0009061	anaerobic respiration	2	1.5625	0.0791074	AT5G15120, AT1G19530	24.0872	1	0.613873	0.58223
GOTERM_BP_DIRECT	GO:0009750	response to fructose	2	1.5625	0.0885498	AT4G37220, AT3G47340	21.4109	1	0.660718	0.62666
GOTERM_BP_DIRECT	GO:0009739	response to gibberellin	3	2.34375	0.0919662	AT1G71030, AT1G75750, AT4G30270	5.83933	1	0.660794	0.626733
GOTERM_BP_DIRECT	GO:0009617	response to bacterium	3	2.34375	0.0967129	AT5G49450, AT4G15760, AT4G24230	5.66759	1	0.670082	0.635542
Category	Term		Count	%	PValue	Genes	Fold Enrichment	Bonferroni	Benjamini	FDR
GOTERM_MF_DIRECT	GO:0008194	UDP-glycosyltransferase activity	6	4.6875	0.000130547	AT2G36800, AT1G05560, AT4G34138, AT4G34135, AT2G15480, AT4G34131	12.1288	0.0200327	0.00799689	0.00763574
GOTERM_MF_DIRECT	GO:0080044	quercetin 7-O-glucosyltransferase activity	6	4.6875	0.000156751	AT2G36800, AT1G05560, AT4G34138, AT4G34135, AT2G15480, AT4G34131	11.6668	0.0240055	0.00799689	0.00763574
GOTERM_MF_DIRECT	GO:0080043	quercetin 3-O-glucosyltransferase activity	6	4.6875	0.000171272	AT2G36800, AT1G05560, AT4G34138, AT4G34135, AT2G15480, AT4G34131	11.4487	0.0262002	0.00799689	0.00763574
GOTERM_MF_DIRECT	GO:0035251	UDP-glucosyltransferase activity	4	3.125	0.000206371	AT1G05560, AT4G34135, AT2G15480, AT4G34131	34.0281	0.0314846	0.00799689	0.00763574
GOTERM_MF_DIRECT	GO:0010294	abscisic acid glucosyltransferase activity	3	2.34375	0.000816531	AT1G05560, AT4G34138, AT4G34131	68.0562	0.118926	0.024018	0.0229333
GOTERM_MF_DIRECT	GO:0102483	scopolin beta-glucosidase activity	4	3.125	0.00109916	AT1G02850, AT3G60140, AT1G66270, AT1G66280	19.4446	0.156726	0.024018	0.0229333
GOTERM_MF_DIRECT	GO:0016758	transferase activity, transferring hexosyl groups	6	4.6875	0.00120739	AT2G36800, AT1G05560, AT4G34138, AT4G34135, AT2G15480, AT4G34131	7.46958	0.170771	0.024018	0.0229333
GOTERM_MF_DIRECT	GO:0047893	flavonol 3-O-glucosyltransferase activity	3	2.34375	0.00123964	AT4G34135, AT2G15480, AT4G34131	55.6823	0.17491	0.024018	0.0229333
GOTERM_MF_DIRECT	GO:0008422	beta-glucosidase activity	4	3.125	0.00252773	AT1G02850, AT3G60140, AT1G66270, AT1G66280	14.5835	0.324494	0.0435331	0.0415671
GOTERM_MF_DIRECT	GO:0004485	methylcrotonoyl-CoA carboxylase activity	2	1.5625	0.00966257	AT4G34030, AT1G03090	204.169	0.777979	0.14977	0.143006
GOTERM_MF_DIRECT	GO:0003863	3-methyl-2-oxobutanoate dehydrogenase (2-methylpropanoyl-transferring) activity	2	1.5625	0.0192328	AT3G13450, AT1G21400	102.084	0.950715	0.265533	0.253541
GOTERM_MF_DIRECT	GO:0050897	cobalt ion binding	3	2.34375	0.0217678	AT4G34030, AT1G03090, AT5G07440	13.032	0.967001	0.265533	0.253541
GOTERM_MF_DIRECT	GO:0004075	biotin carboxylase activity	2	1.5625	0.0239836	AT4G34030, AT1G03090	81.6674	0.976781	0.265533	0.253541
GOTERM_MF_DIRECT	GO:0047274	galactinol-sucrose galactosyltransferase activity	2	1.5625	0.0239836	AT5G20250, AT3G57520	81.6674	0.976781	0.265533	0.253541
GOTERM_MF_DIRECT	GO:0004553	hydrolase activity, hydrolyzing O-glycosyl compounds	5	3.90625	0.0324124	AT1G02850, AT3G60140, AT4G30270, AT1G66270, AT1G66280	4.1163	0.993947	0.334928	0.319802
GOTERM_MF_DIRECT	GO:0004364	glutathione transferase activity	3	2.34375	0.036348	AT2G29490, AT1G17170, AT1G78380	9.87912	0.996782	0.347381	0.331693
GOTERM_MF_DIRECT	GO:0004462	lactoylglutathione lyase activity	2	1.5625	0.0380999	AT1G80160, AT1G15380	51.0421	0.997573	0.347381	0.331693
GOTERM_MF_DIRECT	GO:0016491	oxidoreductase activity	6	4.6875	0.0413116	AT1G72680, AT4G24050, AT5G65205, AT5G16980, AT5G07440, AT5G16970	3.13302	0.998555	0.355739	0.339673
GOTERM_MF_DIRECT	GO:0102360	daphnetin 3-O-glucosyltransferase activity	2	1.5625	0.0473984	AT2G15480, AT4G34131	40.8337	0.999461	0.386671	0.369209
GOTERM_MF_DIRECT	GO:0043295	glutathione binding	2	1.5625	0.0520143	AT1G17170, AT1G78380	37.1216	0.999746	0.403111	0.384906
GOTERM_MF_DIRECT	GO:0016832	aldehyde-lyase activity	2	1.5625	0.056608	AT1G18270, AT1G08630	34.0281	0.999881	0.417821	0.398952
GOTERM_MF_DIRECT	GO:0000062	fatty-acyl-CoA binding	2	1.5625	0.0747641	AT3G45300, AT4G24230	25.5211	0.999994	0.526747	0.502958
GOTERM_MF_DIRECT	GO:0016757	transferase activity, transferring glycosyl groups	6	4.6875	0.0946584	AT5G20250, AT2G36800, AT3G57520, AT2G18700, AT1G05560, AT2G15480	2.45493	1	0.637915	0.609106
Category	Term		Count	%	PValue	Genes	Fold Enrichment	Bonferroni	Benjamini	FDR
GOTERM_CC_DIRECT	GO:0005759	mitochondrial matrix	6	4.6875	0.000123973	AT4G34030, AT3G06850, AT1G03090, AT3G45300, AT3G13450, AT1G21400	12.3633	0.00445337	0.00446304	0.00446304
GOTERM_CC_DIRECT	GO:0005829	cytosol	23	17.9688	0.000488956	AT2G29490, AT1G12780, AT5G14470, AT1G06570, AT5G15120, AT2G18700, AT1G80440, AT5G16970, AT5G48180, AT4G27450, AT1G55920, AT3G15450, AT1G72680, AT4G15530, AT4G33150, AT1G17170, AT3G14990, AT4G38470, AT1G54100, AT1G08630, AT3G47340, AT1G78380, AT5G54080	2.21672	0.0174526	0.00728183	0.00728183
GOTERM_CC_DIRECT	GO:0005737	cytoplasm	35	27.3438	0.000606819	AT1G80160, AT2G36950, AT1G10070, AT1G06570, AT5G16980, AT1G11260, AT3G57520, AT5G21170, AT4G25580, AT5G41080, AT1G17170, AT5G56750, AT1G54100, AT5G07440, AT2G26980, AT4G30270, AT2G29490, AT1G15330, AT5G14470, AT5G20250, AT5G16970, AT4G26260, AT5G48180, AT5G63160, AT1G72900, AT1G72680, AT2G25900, AT4G33150, AT2G30600, AT1G08630, AT1G15380, AT3G47340, AT1G78380, AT4G37610, AT5G54080	1.76739	0.0216151	0.00728183	0.00728183
GOTERM_CC_DIRECT	GO:0043231	intracellular membrane-bounded organelle	5	3.90625	0.00968505	AT2G36800, AT4G34138, AT4G34135, AT2G15480, AT4G34131	5.98225	0.295566	0.0871654	0.0871654
GOTERM_CC_DIRECT	GO:0009507	chloroplast	26	20.3125	0.0314284	AT4G20070, AT1G10070, AT1G06570, AT5G55700, AT1G55920, AT4G15530, AT3G14990, AT4G34138, AT1G58180, AT1G80920, AT1G13990, AT5G20250, AT2G36800, AT4G28040, AT2G17880, AT4G21990, AT1G66280, AT2G20670, AT3G15450, AT5G61820, AT5G65205, AT4G36040, AT5G61440, AT1G05560, AT1G78380, AT5G51070	1.50092	0.683231	0.226284	0.226284

## Sheet: S-D3 vs S-P3 Down GO
Category	Term	Description	Count	%	PValue	Genes	Fold Enrichment	Bonferroni	Benjamini	FDR
GOTERM_BP_DIRECT	GO:0019761	glucosinolate biosynthetic process	5	19.2308	7.05911e-08	AT4G39950, AT4G13770, AT5G23020, AT5G14200, AT3G58990	116.787	4.09428e-06	4.09429e-06	3.52956e-06
GOTERM_BP_DIRECT	GO:0009753	response to jasmonic acid	5	19.2308	2.60417e-05	AT1G19180, AT1G17380, AT3G51450, AT3G45140, AT1G54040	26.9508	0.0015093	0.00075521	0.000651043
GOTERM_BP_DIRECT	GO:0009098	leucine biosynthetic process	3	11.5385	0.000279667	AT5G23020, AT5G14200, AT3G58990	114.663	0.0160921	0.00540689	0.00466111
GOTERM_BP_DIRECT	GO:0009625	response to insect	3	11.5385	0.000392395	AT4G39950, AT4G13770, AT3G14210	97.0227	0.0225062	0.00568972	0.00490493
GOTERM_BP_DIRECT	GO:0009611	response to wounding	4	15.3846	0.00141367	AT1G19180, AT1G17380, AT3G51450, AT3G45140	16.9018	0.078775	0.0163986	0.0141367
GOTERM_BP_DIRECT	GO:0009620	response to fungus	3	11.5385	0.00299051	AT4G02330, AT3G51450, AT3G45140	35.036	0.159459	0.0289082	0.0249209
GOTERM_BP_DIRECT	GO:0042742	defense response to bacterium	4	15.3846	0.00358081	AT4G39950, AT1G19180, AT3G14210, AT1G54040	12.1864	0.187841	0.0296695	0.0255772
GOTERM_BP_DIRECT	GO:0055114	oxidation-reduction process	6	23.0769	0.0147053	AT4G39950, AT4G13770, AT5G52320, AT5G14200, AT2G47880, AT2G46650	3.79337	0.576517	0.101703	0.0876751
GOTERM_BP_DIRECT	GO:1903507	negative regulation of nucleic acid-templated transcription	2	7.69231	0.0157815	AT1G19180, AT1G17380	120.123	0.602527	0.101703	0.0876751
GOTERM_BP_DIRECT	GO:0009082	branched-chain amino acid biosynthetic process	2	7.69231	0.0224722	AT5G14200, AT3G58990	84.0864	0.732398	0.130339	0.112361
GOTERM_BP_DIRECT	GO:2000022	regulation of jasmonic acid mediated signaling pathway	2	7.69231	0.0269085	AT1G19180, AT1G17380	70.072	0.794452	0.141881	0.122311
GOTERM_BP_DIRECT	GO:0019762	glucosinolate catabolic process	2	7.69231	0.034626	AT3G14210, AT1G54040	54.2493	0.870478	0.167359	0.144275
GOTERM_BP_DIRECT	GO:0031347	regulation of defense response	2	7.69231	0.0712891	AT1G19180, AT1G17380	25.8727	0.986289	0.318059	0.274189
Category	Term		Count	%	PValue	Genes	Fold Enrichment	Bonferroni	Benjamini	FDR
GOTERM_MF_DIRECT	GO:0003714	transcription corepressor activity	2	7.69231	0.0227659	AT1G19180, AT1G17380	82.5955	0.542961	0.277078	0.277078
GOTERM_MF_DIRECT	GO:0005199	structural constituent of cell wall	2	7.69231	0.0349758	AT3G20470, AT3G54580	53.4441	0.701943	0.297294	0.297294
GOTERM_MF_DIRECT	GO:0019825	oxygen binding	3	11.5385	0.0244481	AT4G39950, AT4G13770, AT5G52320	11.6481	0.568964	0.277078	0.277078
GOTERM_MF_DIRECT	GO:0020037	heme binding	4	15.3846	0.00715767	AT4G39950, AT4G13770, AT5G52320, AT2G46650	9.41503	0.216697	0.243361	0.243361
GOTERM_MF_DIRECT	GO:0005506	iron ion binding	3	11.5385	0.0473945	AT4G39950, AT4G13770, AT5G52320	8.11205	0.808113	0.322282	0.322282
Category	Term		Count	%	PValue	Genes	Fold Enrichment	Bonferroni	Benjamini	FDR
GOTERM_CC_DIRECT	GO:0009570	chloroplast stroma	3	11.5385	0.0940654	AT5G14200, AT3G58990, AT3G45140	5.50142	0.91539	1	1

## Sheet: S-P3 vs S-P Up GO
Category	Term	Description	Count	%	PValue	Genes	Fold Enrichment	Bonferroni	Benjamini	FDR
GOTERM_BP_DIRECT	GO:0009664	plant-type cell wall organization	18	2.64317	9.92213e-11	AT3G28550, AT1G05260, AT5G64100, AT5G17820, AT3G54590, AT3G54580, AT2G37640, AT5G42180, AT2G43150, AT1G76930, AT5G06640, AT2G24800, AT1G21310, AT4G31760, AT4G11290, AT4G13390, AT4G38400, AT1G23720	7.85224	5.80445e-08	5.80445e-08	5.70523e-08
GOTERM_BP_DIRECT	GO:0016042	lipid catabolic process	16	2.34949	1.61351e-05	AT5G43590, AT5G45950, AT5G18430, AT1G28570, AT4G37070, AT1G28580, AT4G28780, AT1G53940, AT3G16370, AT1G28660, AT1G28670, AT5G45920, AT3G04290, AT2G42990, AT2G04570, AT2G24560	3.89668	0.00939472	0.00471952	0.00463885
GOTERM_BP_DIRECT	GO:0055114	oxidation-reduction process	58	8.51689	5.23432e-05	AT1G65840, AT1G63940, AT1G06350, AT1G05260, AT2G28190, AT2G36690, AT5G24140, AT3G60290, AT2G44790, AT3G46500, AT3G43670, AT5G04330, AT4G11290, AT5G44440, AT1G14540, AT4G34900, AT1G15550, AT5G16230, AT3G61750, AT1G62380, AT5G42180, AT2G45970, AT2G46740, AT4G13660, AT5G38970, AT1G44970, AT3G46490, AT3G09220, AT5G64100, AT1G65340, AT3G55360, AT2G30210, AT4G21200, AT5G14400, AT4G22010, AT4G10020, AT4…	1.73117	0.0301575	0.0102069	0.0100324
GOTERM_BP_DIRECT	GO:0042744	hydrogen peroxide catabolic process	10	1.46843	0.000397606	AT1G14540, AT5G66390, AT2G24800, AT1G05260, AT1G44970, AT5G64100, AT4G31760, AT5G17820, AT4G11290, AT5G42180	4.46038	0.207566	0.0581499	0.0571559
GOTERM_BP_DIRECT	GO:0080167	response to karrikin	11	1.61527	0.00147787	AT3G60290, AT3G21090, AT3G55720, AT3G47600, AT4G30400, AT3G13790, AT5G64620, AT1G17200, AT2G01150, AT4G14440, AT1G60090	3.4115	0.579029	0.161894	0.159126
GOTERM_BP_DIRECT	GO:0007169	transmembrane receptor protein tyrosine kinase signaling pathway	11	1.61527	0.00166045	AT1G12460, AT1G62950, AT3G49670, AT2G41820, AT4G39270, AT5G44700, AT4G22730, AT2G02780, AT1G10850, AT5G56040, AT4G20140	3.35901	0.621739	0.161894	0.159126
GOTERM_BP_DIRECT	GO:0006355	regulation of transcription, DNA-templated	75	11.0132	0.00211212	AT5G15150, AT3G50330, AT1G32240, AT4G31620, AT2G34710, AT5G21150, AT3G50890, AT3G21330, AT1G69440, AT2G37740, AT5G15830, AT5G17810, AT2G43140, AT1G69170, AT5G57620, AT5G60120, AT2G22840, AT5G28300, AT4G34610, AT1G51070, AT1G08320, AT5G41920, AT1G20900, AT1G67710, AT5G67060, AT1G21910, AT5G24330, AT3G61950, AT4G01680, AT5G43270, AT1G76500, AT2G38090, AT5G56860, AT1G16490, AT3G10760, AT1G69810, AT2…	1.40505	0.709716	0.176513	0.173495
GOTERM_BP_DIRECT	GO:0006351	transcription, DNA-templated	67	9.83847	0.00356574	AT5G15150, AT3G50330, AT1G32240, AT5G27610, AT4G31620, AT2G34710, AT5G21150, AT3G50890, AT3G21330, AT1G69440, AT5G17810, AT1G69170, AT5G57620, AT5G60120, AT2G22840, AT5G28300, AT4G34610, AT1G51070, AT1G08320, AT5G41920, AT1G20900, AT1G67710, AT5G67060, AT1G21910, AT3G61950, AT5G43270, AT1G76500, AT2G38090, AT3G10760, AT1G69810, AT4G38620, AT2G45450, AT3G51910, AT5G67450, AT5G49700, AT2G29060, AT3…	1.41025	0.876274	0.227216	0.223332
GOTERM_BP_DIRECT	GO:0010411	xyloglucan metabolic process	6	0.881057	0.00388328	AT4G30290, AT2G06850, AT1G11545, AT4G37800, AT5G48070, AT3G23730	5.67106	0.89732	0.227216	0.223332
GOTERM_BP_DIRECT	GO:0042546	cell wall biogenesis	7	1.0279	0.00388404	AT4G30290, AT2G06850, AT1G11545, AT4G37800, AT5G48070, AT3G23730, AT1G01200	4.63137	0.897366	0.227216	0.223332
GOTERM_BP_DIRECT	GO:0006633	fatty acid biosynthetic process	10	1.46843	0.00506889	AT1G49430, AT2G14060, AT5G16230, AT3G05020, AT1G55020, AT1G06350, AT3G55360, AT1G04220, AT5G04530, AT3G01420	3.10136	0.948842	0.250753	0.246467
GOTERM_BP_DIRECT	GO:0009751	response to salicylic acid	11	1.61527	0.00589047	AT1G53940, AT1G76930, AT1G49010, AT3G47600, AT1G21910, AT3G04290, AT1G73260, AT1G08810, AT3G01420, AT4G38620, AT5G46050	2.81724	0.968448	0.250753	0.246467
GOTERM_BP_DIRECT	GO:0007043	cell-cell junction assembly	3	0.440529	0.00599541	AT5G15290, AT5G06200, AT2G36100	23.8185	0.970337	0.250753	0.246467
GOTERM_BP_DIRECT	GO:0009753	response to jasmonic acid	11	1.61527	0.00615716	AT1G53940, AT1G76930, AT1G49010, AT3G47600, AT1G21910, AT5G59090, AT4G19810, AT1G55020, AT1G08810, AT4G38620, AT5G46050	2.79918	0.973031	0.250753	0.246467
GOTERM_BP_DIRECT	GO:0006857	oligopeptide transport	7	1.0279	0.0066872	AT4G24120, AT1G12110, AT3G45700, AT1G65730, AT1G33440, AT1G32450, AT5G46050	4.14749	0.980261	0.250753	0.246467
GOTERM_BP_DIRECT	GO:0009733	response to auxin	16	2.34949	0.0068582	AT3G59900, AT3G53250, AT2G06850, AT4G34810, AT1G17345, AT1G48660, AT4G38840, AT1G49010, AT3G47600, AT2G21220, AT1G72430, AT5G37020, AT5G57090, AT2G47750, AT2G46990, AT4G34770	2.1902	0.982152	0.250753	0.246467
GOTERM_BP_DIRECT	GO:0042761	very long-chain fatty acid biosynthetic process	4	0.587372	0.00972215	AT4G24510, AT1G67730, AT5G10480, AT3G55360	8.82165	0.996705	0.29934	0.294223
GOTERM_BP_DIRECT	GO:0046274	lignin catabolic process	4	0.587372	0.00972215	AT5G01050, AT5G01040, AT3G09220, AT2G30210	8.82165	0.996705	0.29934	0.294223
GOTERM_BP_DIRECT	GO:0010588	cotyledon vascular tissue pattern formation	4	0.587372	0.00972215	AT1G70560, AT1G31770, AT1G17840, AT2G46990	8.82165	0.996705	0.29934	0.294223
GOTERM_BP_DIRECT	GO:0042545	cell wall modification	7	1.0279	0.0107279	AT5G15290, AT1G53830, AT4G02330, AT1G02810, AT5G06200, AT2G36100, AT2G45220	3.75516	0.998181	0.31379	0.308426
GOTERM_BP_DIRECT	GO:0006869	lipid transport	10	1.46843	0.0136748	AT2G15050, AT1G55260, AT2G10940, AT3G22120, AT3G51600, AT4G15160, AT5G57240, AT2G38530, AT3G22600, AT4G12470	2.64649	0.999682	0.38094	0.374428
GOTERM_BP_DIRECT	GO:0006979	response to oxidative stress	15	2.20264	0.0158181	AT1G14540, AT5G66390, AT3G08670, AT1G05260, AT2G28190, AT5G64100, AT5G17820, AT5G44380, AT3G01420, AT5G42180, AT1G73120, AT2G24800, AT1G44970, AT4G31760, AT4G11290	2.04626	0.999911	0.420617	0.413427
GOTERM_BP_DIRECT	GO:0009809	lignin biosynthetic process	6	0.881057	0.0280811	AT5G66390, AT5G04330, AT1G16490, AT2G28670, AT4G39330, AT2G36880	3.50271	1	0.714237	0.702028
GOTERM_BP_DIRECT	GO:0030154	cell differentiation	14	2.0558	0.0371958	AT3G49670, AT1G32240, AT2G34710, AT3G60630, AT4G01680, AT3G47600, AT5G57620, AT5G56860, AT1G16490, AT5G10480, AT3G15030, AT4G17695, AT1G08810, AT4G38620	1.87758	1	0.880026	0.864982
GOTERM_BP_DIRECT	GO:0009739	response to gibberellin	7	1.0279	0.0387223	AT4G36880, AT1G49010, AT1G15550, AT5G15230, AT2G31730, AT5G44610, AT2G37640	2.80689	1	0.880026	0.864982
GOTERM_BP_DIRECT	GO:0009737	response to abscisic acid	17	2.49633	0.0416872	AT2G38940, AT1G55020, AT1G64670, AT3G54770, AT5G65310, AT3G59220, AT1G17840, AT3G01420, AT2G32020, AT1G80080, AT5G46050, AT1G76930, AT3G47600, AT4G19810, AT3G12560, AT5G44610, AT1G08810	1.71283	1	0.880026	0.864982
GOTERM_BP_DIRECT	GO:0048364	root development	9	1.32159	0.0464808	AT5G03150, AT1G55020, AT2G22840, AT1G70560, AT4G30340, AT1G70940, AT3G53480, AT4G37740, AT2G46990	2.26125	1	0.880026	0.864982
GOTERM_BP_DIRECT	GO:0000079	regulation of cyclin-dependent protein serine/threonine kinase activity	3	0.440529	0.0469962	AT3G60550, AT2G45080, AT3G05327	8.50659	1	0.880026	0.864982
GOTERM_BP_DIRECT	GO:0008356	asymmetric cell division	3	0.440529	0.0469962	AT5G03150, AT5G60880, AT1G80080	8.50659	1	0.880026	0.864982
GOTERM_BP_DIRECT	GO:0045893	positive regulation of transcription, DNA-templated	11	1.61527	0.048141	AT3G01470, AT5G67060, AT1G21910, AT5G57620, AT1G16490, AT3G57130, AT5G28300, AT5G65310, AT5G14750, AT3G51060, AT2G42430	2.01231	1	0.880026	0.864982
GOTERM_BP_DIRECT	GO:0009416	response to light stimulus	10	1.46843	0.0484808	AT1G75780, AT5G56860, AT3G08660, AT3G15570, AT2G28190, AT1G70940, AT2G46590, AT5G04530, AT1G50280, AT1G08810	2.11157	1	0.880026	0.864982
GOTERM_BP_DIRECT	GO:0009958	positive gravitropism	4	0.587372	0.0493493	AT2G02950, AT1G70560, AT1G70940, AT5G57090	4.81181	1	0.880026	0.864982
GOTERM_BP_DIRECT	GO:0090558	plant epidermis development	2	0.293686	0.0496425	AT5G44700, AT4G20140	39.6974	1	0.880026	0.864982
GOTERM_BP_DIRECT	GO:0009641	shade avoidance	3	0.440529	0.0533445	AT1G75540, AT1G70560, AT4G25260	7.93948	1	0.917839	0.90215
GOTERM_BP_DIRECT	GO:0030163	protein catabolic process	7	1.0279	0.063415	AT3G54400, AT2G39710, AT5G48430, AT5G36260, AT3G61820, AT3G12700, AT3G25700	2.48109	1	1	0.984589
GOTERM_BP_DIRECT	GO:0010374	stomatal complex development	3	0.440529	0.0668722	AT5G60880, AT5G53210, AT1G34245	7.00543	1	1	0.984589
GOTERM_BP_DIRECT	GO:0015802	basic amino acid transport	2	0.293686	0.0735337	AT1G44100, AT1G77380	26.4649	1	1	0.984589
GOTERM_BP_DIRECT	GO:0048462	carpel formation	2	0.293686	0.0735337	AT5G67060, AT3G50330	26.4649	1	1	0.984589
GOTERM_BP_DIRECT	GO:0010075	regulation of meristem growth	3	0.440529	0.074016	AT5G09970, AT3G49670, AT5G03150	6.61624	1	1	0.984589
GOTERM_BP_DIRECT	GO:0009409	response to cold	13	1.90896	0.0757633	AT5G67450, AT1G63940, AT4G02330, AT1G05260, AT5G65020, AT4G38840, AT1G17190, AT3G16460, AT3G16450, AT5G10030, AT2G46590, AT5G44610, AT5G04530	1.72597	1	1	0.984589
GOTERM_BP_DIRECT	GO:0071281	cellular response to iron ion	4	0.587372	0.0787406	AT5G55620, AT1G62380, AT5G24290, AT4G27860	3.96974	1	1	0.984589
GOTERM_BP_DIRECT	GO:0010345	suberin biosynthetic process	3	0.440529	0.0813905	AT1G64670, AT1G04220, AT2G28670	6.26801	1	1	0.984589
GOTERM_BP_DIRECT	GO:0048467	gynoecium development	3	0.440529	0.0889796	AT5G67060, AT3G50330, AT1G70560	5.95461	1	1	0.984589
GOTERM_BP_DIRECT	GO:0015706	nitrate transport	3	0.440529	0.0889796	AT1G12110, AT1G32450, AT1G08090	5.95461	1	1	0.984589
GOTERM_BP_DIRECT	GO:0071732	cellular response to nitric oxide	3	0.440529	0.0889796	AT5G55620, AT1G62380, AT3G01420	5.95461	1	1	0.984589
GOTERM_BP_DIRECT	GO:0048366	leaf development	7	1.0279	0.0955968	AT3G15030, AT2G22840, AT1G70560, AT4G30340, AT5G41920, AT2G28350, AT4G37740	2.22306	1	1	0.984589
GOTERM_BP_DIRECT	GO:0080119	ER body organization	2	0.293686	0.0968256	AT3G09260, AT3G15950	19.8487	1	1	0.984589
GOTERM_BP_DIRECT	GO:0010500	transmitting tissue development	2	0.293686	0.0968256	AT5G67060, AT3G50330	19.8487	1	1	0.984589
GOTERM_BP_DIRECT	GO:0045165	cell fate commitment	2	0.293686	0.0968256	AT4G08150, AT5G14750	19.8487	1	1	0.984589
GOTERM_BP_DIRECT	GO:0042128	nitrate assimilation	4	0.587372	0.0982454	AT1G12110, AT3G45700, AT1G32450, AT1G08090	3.60886	1	1	0.984589
Category	Term		Count	%	PValue	Genes	Fold Enrichment	Bonferroni	Benjamini	FDR
GOTERM_MF_DIRECT	GO:0005199	structural constituent of cell wall	10	1.46843	1.49535e-07	AT3G28550, AT1G76930, AT2G43150, AT5G06640, AT1G21310, AT3G54590, AT3G54580, AT4G13390, AT3G16380, AT1G23720	11.2751	5.48777e-05	5.04884e-05	4.87e-05
GOTERM_MF_DIRECT	GO:0016788	hydrolase activity, acting on ester bonds	17	2.49633	2.75141e-07	AT5G45950, AT5G18430, AT1G28570, AT1G28580, AT4G28780, AT3G16370, AT1G28660, AT1G28670, AT1G54010, AT2G23590, AT5G45920, AT3G04290, AT2G42990, AT1G35290, AT2G23560, AT2G04570, AT2G24560	5.0131	0.000100972	5.04884e-05	4.87e-05
GOTERM_MF_DIRECT	GO:0052689	carboxylic ester hydrolase activity	16	2.34949	8.91359e-06	AT5G45950, AT5G18430, AT1G28570, AT1G28580, AT4G28780, AT1G53940, AT3G15650, AT3G16370, AT1G28660, AT1G28670, AT1G54010, AT5G45920, AT3G04290, AT2G42990, AT2G04570, AT2G24560	4.08911	0.00326596	0.00109043	0.0010518
GOTERM_MF_DIRECT	GO:0003700	transcription factor activity, sequence-specific DNA binding	72	10.5727	5.22836e-05	AT5G15150, AT3G50330, AT1G32240, AT5G27610, AT4G31620, AT2G34710, AT3G50890, AT3G21330, AT2G37740, AT5G15830, AT5G17810, AT3G51060, AT2G43140, AT1G69170, AT5G57620, AT5G60120, AT5G28300, AT4G34610, AT1G51070, AT1G08320, AT5G41920, AT1G20900, AT1G67710, AT5G67060, AT1G21910, AT2G31730, AT3G61950, AT4G01680, AT5G43270, AT1G76500, AT2G38090, AT5G56860, AT1G16490, AT3G10760, AT1G69810, AT4G38620, AT3…	1.61318	0.0190057	0.00471792	0.0045508
GOTERM_MF_DIRECT	GO:0005507	copper ion binding	19	2.79001	6.42769e-05	AT2G32300, AT1G64640, AT3G09220, AT2G28190, AT1G62380, AT2G30210, AT4G22010, AT2G36880, AT3G16430, AT2G44790, AT3G16420, AT4G05390, AT3G43670, AT5G01050, AT5G01040, AT3G16460, AT2G02850, AT3G13400, AT3G09260	3.0223	0.0233143	0.00471792	0.0045508
GOTERM_MF_DIRECT	GO:0004601	peroxidase activity	11	1.61527	0.000966439	AT1G14540, AT5G66390, AT2G24800, AT1G05260, AT1G44970, AT5G64100, AT4G31760, AT5G17820, AT4G11290, AT3G01420, AT5G42180	3.60419	0.298725	0.0591138	0.0570199
GOTERM_MF_DIRECT	GO:0016762	xyloglucan:xyloglucosyl transferase activity	6	0.881057	0.00152081	AT4G30290, AT2G06850, AT1G11545, AT4G37800, AT5G48070, AT3G23730	6.97008	0.42797	0.0797341	0.0769098
GOTERM_MF_DIRECT	GO:0043565	sequence-specific DNA binding	31	4.55213	0.00328478	AT5G67450, AT5G15150, AT2G29060, AT5G65310, AT3G60630, AT5G15830, AT2G37740, AT4G08150, AT5G57620, AT2G22840, AT1G75540, AT5G10030, AT1G08320, AT5G41920, AT3G01470, AT5G67060, AT1G21910, AT5G14750, AT4G01680, AT5G43270, AT4G23550, AT2G18160, AT3G47600, AT1G76880, AT5G56860, AT1G16490, AT5G37020, AT1G69810, AT1G08810, AT4G38620, AT3G51910	1.75799	0.701056	0.150689	0.145352
GOTERM_MF_DIRECT	GO:0016722	oxidoreductase activity, oxidizing metal ions	6	0.881057	0.00450158	AT5G01050, AT5G01040, AT3G09220, AT3G13400, AT2G30210, AT4G22010	5.47649	0.809062	0.168841	0.16286
GOTERM_MF_DIRECT	GO:0015293	symporter activity	7	1.0279	0.00460058	AT1G12110, AT2G38940, AT4G02700, AT1G32450, AT1G23090, AT1G44100, AT1G77380	4.47247	0.815906	0.168841	0.16286
GOTERM_MF_DIRECT	GO:0004553	hydrolase activity, hydrolyzing O-glycosyl compounds	15	2.20264	0.00564929	AT1G58370, AT2G06850, AT1G09460, AT1G11545, AT1G11820, AT5G48070, AT3G61810, AT3G23730, AT1G60090, AT5G35740, AT4G30290, AT4G19810, AT3G13790, AT4G37800, AT3G09260	2.31868	0.874966	0.186541	0.179933
GOTERM_MF_DIRECT	GO:0020037	heme binding	20	2.93686	0.00617139	AT1G14540, AT5G66390, AT2G32720, AT1G05260, AT5G64100, AT1G65340, AT5G17820, AT5G14400, AT3G01420, AT5G42180, AT5G09970, AT2G45970, AT5G04330, AT2G24800, AT3G44970, AT5G38970, AT1G44970, AT3G14610, AT4G31760, AT4G11290	1.98629	0.896886	0.186541	0.179933
GOTERM_MF_DIRECT	GO:0016798	hydrolase activity, acting on glycosyl bonds	6	0.881057	0.00666495	AT4G30290, AT2G06850, AT1G11545, AT4G37800, AT5G48070, AT3G23730	5.00028	0.91407	0.186541	0.179933
GOTERM_MF_DIRECT	GO:0042803	protein homodimerization activity	12	1.76211	0.00733584	AT5G15290, AT2G39180, AT3G01470, AT5G03150, AT5G06200, AT3G50890, AT5G65310, AT2G40330, AT3G09260, AT2G36100, AT1G17840, AT2G38310	2.56997	0.932941	0.186541	0.179933
GOTERM_MF_DIRECT	GO:0003680	AT DNA binding	4	0.587372	0.00762427	AT2G45430, AT1G76500, AT5G49700, AT1G20900	9.58386	0.939724	0.186541	0.179933
GOTERM_MF_DIRECT	GO:0046910	pectinesterase inhibitor activity	9	1.32159	0.00894433	AT1G53830, AT4G02330, AT1G02810, AT5G64620, AT1G62770, AT3G62820, AT4G25260, AT5G20740, AT2G45220	3.08053	0.963019	0.196053	0.189108
GOTERM_MF_DIRECT	GO:0052716	hydroquinone:oxygen oxidoreductase activity	4	0.587372	0.00908148	AT5G01050, AT5G01040, AT3G09220, AT2G30210	9.0201	0.96485	0.196053	0.189108
GOTERM_MF_DIRECT	GO:0044212	transcription regulatory region DNA binding	17	2.49633	0.00971262	AT5G67450, AT1G21910, AT1G32240, AT2G41940, AT5G14000, AT5G14750, AT2G37740, AT4G01680, AT5G43270, AT3G47600, AT5G57620, AT1G76880, AT5G56860, AT1G16490, AT4G34610, AT1G08810, AT4G38620	2.04295	0.972179	0.19803	0.191015
GOTERM_MF_DIRECT	GO:0019901	protein kinase binding	5	0.734214	0.0138246	AT3G60550, AT2G45080, AT3G05327, AT1G34245, AT2G31270	5.32437	0.993958	0.267032	0.257573
GOTERM_MF_DIRECT	GO:0004190	aspartic-type endopeptidase activity	7	1.0279	0.0189591	AT3G54400, AT2G39710, AT5G48430, AT5G36260, AT3G61820, AT3G12700, AT3G25700	3.31294	0.99911	0.3479	0.335577
GOTERM_MF_DIRECT	GO:0030246	carbohydrate binding	13	1.90896	0.0318175	AT3G01260, AT1G33790, AT5G60270, AT1G65390, AT3G16430, AT3G16420, AT5G35940, AT4G36360, AT1G52100, AT3G16460, AT3G16450, AT3G16400, AT5G20710	1.9855	0.999993	0.514913	0.496673
GOTERM_MF_DIRECT	GO:0008289	lipid binding	11	1.61527	0.0319564	AT2G15050, AT1G55260, AT2G34710, AT2G10940, AT3G22120, AT3G51600, AT4G15160, AT5G57240, AT2G38530, AT3G22600, AT4G12470	2.16251	0.999993	0.514913	0.496673
GOTERM_MF_DIRECT	GO:0042349	guiding stereospecific synthesis activity	4	0.587372	0.0322697	AT1G22900, AT3G55230, AT2G39430, AT2G28670	5.67932	0.999994	0.514913	0.496673
GOTERM_MF_DIRECT	GO:0051213	dioxygenase activity	7	1.0279	0.0360394	AT3G60290, AT3G46500, AT1G14120, AT2G36690, AT4G21200, AT3G46490, AT5G20400	2.85477	0.999999	0.551102	0.531581
GOTERM_MF_DIRECT	GO:0003993	acid phosphatase activity	5	0.734214	0.0460594	AT1G04040, AT3G07130, AT1G25230, AT2G01890, AT1G14700	3.6861	1	0.650146	0.627116
GOTERM_MF_DIRECT	GO:0016706	oxidoreductase activity, acting on paired donors, with incorporation or reduction of molecular oxygen, 2-oxoglutarate as one donor, and incorporation of one atom each of oxygen into both donors	5	0.734214	0.0460594	AT3G60290, AT1G14120, AT2G36690, AT3G46490, AT5G20400	3.6861	1	0.650146	0.627116
GOTERM_MF_DIRECT	GO:0002020	protease binding	3	0.440529	0.0500446	AT2G31980, AT5G47550, AT3G09260	8.21474	1	0.680236	0.65614
GOTERM_MF_DIRECT	GO:0015112	nitrate transmembrane transporter activity	3	0.440529	0.0567722	AT1G12110, AT1G32450, AT1G08090	7.66709	1	0.744121	0.717763
GOTERM_MF_DIRECT	GO:0005215	transporter activity	15	2.20264	0.067144	AT1G12110, AT4G23030, AT4G19030, AT1G33440, AT1G32450, AT1G70940, AT3G26520, AT3G53480, AT5G10820, AT5G17700, AT5G46050, AT2G21540, AT3G45700, AT5G57090, AT3G10960	1.6716	1	0.849718	0.819619
GOTERM_MF_DIRECT	GO:0005381	iron ion transmembrane transporter activity	3	0.440529	0.0710882	AT1G60960, AT5G24290, AT4G27860	6.76508	1	0.869646	0.838841
GOTERM_MF_DIRECT	GO:0004872	receptor activity	4	0.587372	0.0853843	AT5G20270, AT2G40330, AT2G38310, AT1G80080	3.83354	1	1	0.967213
Category	Term		Count	%	PValue	Genes	Fold Enrichment	Bonferroni	Benjamini	FDR
GOTERM_CC_DIRECT	GO:0005576	extracellular region	130	19.0896	2.10453e-15	AT5G43580, AT5G59090, AT1G05260, AT5G16000, AT1G11545, AT1G11820, AT3G09925, AT5G61570, AT3G61820, AT5G48070, AT5G43060, AT2G44790, AT4G30290, AT1G23760, AT3G43670, AT4G19810, AT3G16450, AT4G37800, AT5G45920, AT5G04530, AT1G14540, AT5G47550, AT4G25830, AT2G16630, AT1G18980, AT4G28780, AT1G14700, AT3G05730, AT2G46740, AT1G02810, AT1G28660, AT1G54010, AT1G44970, AT3G12700, AT1G58370, AT2G31980, AT3…	2.04553	2.04614e-13	2.0414e-13	1.87303e-13
GOTERM_CC_DIRECT	GO:0005618	cell wall	35	5.1395	1.81686e-06	AT1G58370, AT5G59090, AT2G41800, AT1G11545, AT5G64100, AT1G17860, AT5G48070, AT3G23730, AT2G37640, AT4G38770, AT4G30290, AT1G23760, AT4G19810, AT3G51600, AT4G37800, AT2G45220, AT3G54400, AT4G02330, AT5G23400, AT5G47550, AT2G06850, AT1G04040, AT1G18980, AT1G62380, AT5G17820, AT5G44380, AT1G74000, AT2G46740, AT1G75830, AT4G36360, AT1G02810, AT3G13790, AT1G51060, AT5G20710, AT4G12470	2.51571	0.00017622	8.81176e-05	8.08502e-05
GOTERM_CC_DIRECT	GO:0048046	apoplast	30	4.40529	7.81016e-06	AT5G59090, AT2G10940, AT2G28190, AT3G09220, AT1G11545, AT1G17860, AT2G30210, AT5G48070, AT3G23730, AT4G30290, AT1G23760, AT3G16370, AT5G01040, AT2G02850, AT4G37800, AT1G09310, AT3G54400, AT1G22900, AT3G55230, AT2G06850, AT1G18980, AT2G39430, AT5G65020, AT4G36360, AT5G01050, AT3G13790, AT2G28670, AT4G39330, AT5G20710, AT4G12470	2.56663	0.000757301	0.000247182	0.000226796
GOTERM_CC_DIRECT	GO:0048226	Casparian strip	5	0.734214	1.01931e-05	AT5G15290, AT5G57620, AT5G06200, AT2G28670, AT2G36100	30.1885	0.000988245	0.000247182	0.000226796
GOTERM_CC_DIRECT	GO:0009505	plant-type cell wall	23	3.37739	2.3345e-05	AT3G54400, AT2G06850, AT2G41800, AT1G64670, AT1G04040, AT1G05260, AT5G64100, AT5G17820, AT3G61820, AT4G22010, AT5G42180, AT1G53830, AT1G74000, AT4G36360, AT1G02810, AT2G24800, AT3G13400, AT2G41950, AT4G31760, AT4G11290, AT4G32460, AT4G38400, AT2G45220	2.85064	0.00226193	0.000452893	0.000415541
GOTERM_CC_DIRECT	GO:0010168	ER body	5	0.734214	3.53339e-05	AT3G09260, AT5G24290, AT5G23820, AT3G15950, AT4G27860	23.4799	0.00342158	0.000571232	0.00052412
GOTERM_CC_DIRECT	GO:0031225	anchored component of membrane	16	2.34949	0.000812561	AT5G65390, AT1G55260, AT5G18690, AT2G32300, AT1G64640, AT4G40090, AT3G22600, AT1G80080, AT2G44790, AT4G37450, AT5G10430, AT4G12730, AT4G16140, AT5G39970, AT5G36260, AT5G40730	2.74887	0.0758219	0.0112598	0.0103311
GOTERM_CC_DIRECT	GO:0005783	endoplasmic reticulum	30	4.40529	0.00282241	AT3G59900, AT1G17700, AT4G24510, AT1G05260, AT5G24140, AT3G55360, AT3G26520, AT5G14400, AT4G27860, AT5G43060, AT1G71360, AT1G49430, AT4G36250, AT1G21460, AT1G01390, AT3G14610, AT2G41660, AT1G67730, AT2G32720, AT1G70940, AT1G62380, AT5G24290, AT3G44970, AT5G10480, AT1G54010, AT2G22170, AT5G57090, AT3G09260, AT4G12470, AT1G01420	1.80358	0.23979	0.0342217	0.0313993
GOTERM_CC_DIRECT	GO:0009530	primary cell wall	3	0.440529	0.00323825	AT1G76930, AT1G21310, AT3G54590	31.6979	0.269933	0.0349011	0.0320226
GOTERM_CC_DIRECT	GO:0009506	plasmodesma	37	5.43319	0.00939454	AT2G10940, AT2G41800, AT5G64100, AT4G21400, AT3G61820, AT3G53480, AT5G26260, AT4G25580, AT4G22010, AT5G26280, AT1G49430, AT4G30190, AT2G44790, AT3G16450, AT3G20370, AT3G13400, AT3G51600, AT1G04520, AT5G23400, AT2G38940, AT2G06850, AT1G04040, AT5G66310, AT1G62380, AT5G17820, AT5G44380, AT2G36880, AT4G11460, AT4G13660, AT3G16420, AT5G35940, AT3G16460, AT1G54010, AT3G09260, AT3G15950, AT4G38400, AT4…	1.55135	0.599715	0.091127	0.0836114
GOTERM_CC_DIRECT	GO:0016020	membrane	58	8.51689	0.0143868	AT3G59900, AT2G10940, AT1G08090, AT5G26280, AT1G80080, AT5G46050, AT1G21460, AT5G04330, AT1G44100, AT1G77380, AT5G43590, AT1G08280, AT1G33440, AT3G61750, AT5G10820, AT5G24290, AT2G46740, AT2G14060, AT4G12730, AT3G16460, AT1G54010, AT1G60960, AT3G09260, AT3G10960, AT1G62950, AT4G37070, AT3G26520, AT2G36590, AT2G37640, AT4G22010, AT4G27860, AT3G60070, AT4G30190, AT4G36250, AT1G52100, AT3G20370, AT3…	1.36411	0.754794	0.126866	0.116402
GOTERM_CC_DIRECT	GO:0046658	anchored component of plasma membrane	10	1.46843	0.0228734	AT5G35740, AT2G44790, AT2G32300, AT4G12730, AT1G64640, AT1G09460, AT2G02850, AT1G11820, AT5G44610, AT3G61810	2.42896	0.894018	0.183945	0.168774
GOTERM_CC_DIRECT	GO:0005886	plasma membrane	106	15.5653	0.0246524	AT1G12110, AT3G21090, AT4G39270, AT5G16000, AT1G11820, AT1G08090, AT3G53480, AT1G10850, AT2G38310, AT5G46050, AT1G21460, AT1G44100, AT1G77380, AT3G08600, AT1G65730, AT3G49670, AT4G25830, AT5G19740, AT5G16350, AT1G33440, AT1G64640, AT4G40090, AT4G05120, AT2G17440, AT2G21540, AT5G39865, AT4G12730, AT5G06200, AT1G60600, AT4G30340, AT1G60960, AT4G32000, AT5G65390, AT1G55260, AT2G41820, AT5G64100, AT4…	1.21015	0.91119	0.183945	0.168774
GOTERM_CC_DIRECT	GO:0009923	fatty acid elongase complex	2	0.293686	0.0466852	AT5G10480, AT3G55360	42.2639	0.990319	0.323462	0.296784

[truncated: 3 more sheets: S-P3 vs S-P Down GO, S-H vs S-P Up GO, S-H vs S-P Down GO]
