# Supplementary material for: Polycomb repressive complex 2 facilitates the transition from heterotrophy to photoautotrophy during seedling emergence
Source: Plant Cell. 2025 Jun 14;37(7):koaf148. doi: 10.1093/plcell/koaf148 (PMC12236341; doi:10.1093/plcell/koaf148)
Supplement: koaf148_Supplementary_Data [file koaf148_supplementary_data.zip › Supplementary_Data_Set_21.xlsx]

## Sheet: index
Supplementary Data Set 21. Spearman correlation between the primary metabolomes of photoautotrophic (P) and mixotrophic (M) WT and cs shoot samples and samples representing 25 stages of seed maturation (Stad01-Stad25), dry seeds (dry.seeds) and 5 stages of seed germination sampled at 24, 36, 48, 60 and 72 hours after imbibition (seeds.collected.24-72h.after.germination). Metabolite data were maxi…

## Sheet: Supplemental Table 21
		mannitol_shoot_7dag_WT	mannitol_shoot_7dag_WT.1	mannitol_shoot_7dag_WT.2	mannitol_shoot_7dag_WT.3	mannitol_shoot_7dag_WT.4	mannitol_shoot_7dag_WT.5	mannitol_shoot_7dag_clf29swn3	mannitol_shoot_7dag_clf29swn3.1	mannitol_shoot_7dag_clf29swn3.2	mannitol_shoot_7dag_clf29swn3.3	mannitol_shoot_7dag_clf29swn3.4	mannitol_shoot_7dag_clf29swn3.5	sucrose_shoot_7dag_WT	sucrose_shoot_7dag_WT.1	sucrose_shoot_7dag_WT.2	sucrose_shoot_7dag_WT.3	sucrose_shoot_7dag_WT.4	sucrose_shoot_7dag_WT.5	sucrose_shoot_7dag_clf29swn3	sucrose_shoot_7dag_clf29swn3.1	sucrose_shoot_7dag_clf29swn3.2	sucrose_shoot_7dag_clf29swn3.3	sucrose_shoot_7dag_clf29swn3.4	sucrose_shoot_7dag_clf29swn3.5	Stad01	Stad01.1	Stad01.2	Stad02	Stad02.1	Stad02.2	Stad03	Stad03.1	Stad03.2	Stad04	Stad04.1	Stad04.2	Stad05	Stad05.1	Stad05.2	Stad06	Stad06.1	Stad06.2	Stad07	Stad07.1	Stad07.2	Stad08	Stad08.1	Stad08.2
mannitol_shoot_7dag_WT			0.88	0.85	0.83	0.79	0.81	0.53	0.51	0.31	0.32	0.43	0.31	0.53	0.48	0.43	0.37	0.43	0.38	-0.07	-0.15	-0.13	-0.07	-0.03	-0.02	-0.28	-0.27	-0.42	-0.38	-0.13	-0.21	-0.31	-0.24	-0.1	-0.26	-0.26	-0.17	-0.25	-0.14	-0.13	-0.42	-0.32	-0.16	-0.35	-0.39	-0.28	-0.32	-0.24	-0.1
mannitol_shoot_7dag_WT.1				0.93	0.94	0.91	0.92	0.39	0.46	0.26	0.28	0.39	0.24	0.58	0.55	0.51	0.49	0.57	0.53	0.01	-0.07	0.03	0.05	0.09	0.1	-0.14	-0.19	-0.32	-0.29	-0.08	-0.21	-0.3	-0.28	-0.15	-0.07	-0.25	-0.14	-0.08	0.03	-0.04	-0.25	-0.23	-0.11	-0.22	-0.24	-0.21	-0.05	-0.23	-0.05
mannitol_shoot_7dag_WT.2					0.95	0.97	0.95	0.38	0.48	0.29	0.27	0.37	0.25	0.69	0.71	0.66	0.65	0.66	0.68	0.09	0.05	0.13	0.13	0.14	0.17	-0.06	-0.07	-0.24	-0.29	-0.03	-0.12	-0.23	-0.19	-0.07	0	-0.12	-0.01	0.06	0.1	0.02	-0.17	-0.12	0	-0.11	-0.14	-0.12	-0.08	-0.16	-0.03
mannitol_shoot_7dag_WT.3						0.93	0.98	0.4	0.49	0.32	0.36	0.45	0.33	0.58	0.58	0.51	0.53	0.56	0.57	0.04	0.01	0.08	0.12	0.18	0.18	-0.05	-0.06	-0.25	-0.19	-0.01	-0.1	-0.19	-0.17	-0.07	0.05	-0.16	-0.11	0.04	0.1	0	-0.16	-0.18	-0.08	-0.15	-0.21	-0.22	-0.06	-0.23	-0.08
mannitol_shoot_7dag_WT.4							0.95	0.3	0.41	0.26	0.26	0.37	0.26	0.65	0.67	0.64	0.65	0.67	0.67	0.07	0.07	0.16	0.15	0.22	0.23	0.01	-0.01	-0.18	-0.2	-0.02	-0.13	-0.16	-0.15	-0.07	0.12	-0.06	0.07	0.14	0.15	-0.04	-0.07	-0.03	0.02	0	-0.04	-0.09	-0.02	-0.05	0
mannitol_shoot_7dag_WT.5								0.38	0.47	0.31	0.34	0.43	0.32	0.59	0.63	0.57	0.58	0.61	0.6	0.07	0.07	0.14	0.18	0.22	0.22	0.04	0.03	-0.15	-0.13	0.03	-0.02	-0.1	-0.11	0.03	0.15	-0.08	0	0.16	0.21	0.03	-0.07	-0.07	0.03	-0.03	-0.08	-0.11	0.05	-0.13	0.02
mannitol_shoot_7dag_clf29swn3		0.53	0.39	0.38	0.4	0.3	0.38		0.9	0.84	0.79	0.77	0.69	0.15	0.26	0.12	0.1	0.04	0.03	0.44	0.38	0.32	0.43	0.39	0.33	-0.35	-0.13	-0.37	-0.26	-0.18	-0.2	-0.22	-0.14	-0.2	-0.1	-0.22	-0.27	-0.09	-0.01	-0.33	-0.39	-0.32	-0.21	-0.33	-0.3	-0.16	-0.25	-0.21	-0.12
mannitol_shoot_7dag_clf29swn3.1		0.51	0.46	0.48	0.49	0.41	0.47			0.88	0.87	0.89	0.78	0.19	0.36	0.26	0.25	0.19	0.15	0.42	0.46	0.41	0.54	0.39	0.35	-0.33	-0.12	-0.36	-0.25	-0.23	-0.21	-0.17	-0.15	-0.14	-0.03	-0.14	-0.15	-0.05	-0.06	-0.26	-0.32	-0.22	-0.15	-0.22	-0.18	-0.14	-0.2	-0.12	-0.07
mannitol_shoot_7dag_clf29swn3.2		0.31	0.26	0.29	0.32	0.26	0.31				0.94	0.92	0.91	-0.01	0.18	0.08	0.1	0.03	0.04	0.35	0.4	0.4	0.49	0.47	0.41	-0.25	-0.05	-0.33	-0.19	-0.21	-0.21	-0.15	-0.07	-0.2	0	-0.07	-0.13	-0.04	0.04	-0.33	-0.23	-0.15	-0.08	-0.14	-0.12	-0.05	-0.13	-0.06	-0.04
mannitol_shoot_7dag_clf29swn3.3		0.32	0.28	0.27	0.36	0.26	0.34					0.97	0.93	-0.05	0.11	0.01	0.05	0	-0.02	0.36	0.43	0.4	0.51	0.44	0.37	-0.27	-0.09	-0.36	-0.11	-0.24	-0.22	-0.1	-0.06	-0.15	0.06	-0.06	-0.12	0.01	0.08	-0.26	-0.18	-0.12	-0.13	-0.14	-0.1	-0.09	-0.07	-0.08	-0.05
mannitol_shoot_7dag_clf29swn3.4		0.43	0.39	0.37	0.45	0.37	0.43						0.93	0.05	0.19	0.09	0.12	0.11	0.08	0.33	0.42	0.39	0.5	0.44	0.39	-0.3	-0.11	-0.38	-0.16	-0.24	-0.23	-0.1	-0.06	-0.14	0.04	-0.05	-0.1	-0.01	0.05	-0.26	-0.21	-0.1	-0.09	-0.13	-0.08	-0.06	-0.09	-0.03	0.01
mannitol_shoot_7dag_clf29swn3.5		0.31	0.24	0.25	0.33	0.26	0.32							-0.05	0.07	0	0.02	-0.03	-0.03	0.25	0.39	0.32	0.44	0.4	0.33	-0.18	0.03	-0.27	-0.15	-0.13	-0.19	-0.13	-0.01	-0.1	-0.02	0.06	-0.05	0.05	0.08	-0.18	-0.09	0.05	0.06	0.03	0.05	0.07	0.04	0.09	0.12
sucrose_shoot_7dag_WT		0.53	0.58	0.69	0.58	0.65	0.59	0.15	0.19	-0.01	-0.05	0.05	-0.05		0.95	0.92	0.91	0.87	0.89	0.17	0	0.12	0.03	0.06	0.16	0.16	0.08	0.06	-0.19	0.13	0.1	-0.04	-0.06	0.12	-0.06	0.05	0.07	0.04	0.19	0.15	0.06	0.09	0.21	0.09	0	0.07	-0.09	-0.01	0.09
sucrose_shoot_7dag_WT.1		0.48	0.55	0.71	0.58	0.67	0.63	0.26	0.36	0.18	0.11	0.19	0.07			0.95	0.96	0.91	0.94	0.19	0.07	0.23	0.15	0.19	0.25	0.07	0.05	0	-0.22	0.01	0.08	-0.03	-0.12	0.1	0.02	0.03	0.14	0.07	0.14	0.1	0.06	0.08	0.19	0.11	0.05	0.08	-0.05	0	0.08
sucrose_shoot_7dag_WT.2		0.43	0.51	0.66	0.51	0.64	0.57	0.12	0.26	0.08	0.01	0.09	0				0.96	0.94	0.91	0.05	-0.02	0.12	0.04	0.06	0.12	0.03	-0.05	-0.04	-0.2	-0.05	-0.02	-0.08	-0.21	0.02	-0.1	-0.02	0.13	-0.03	-0.03	-0.01	0.02	0.05	0.15	0.11	0.06	0.12	-0.12	0.05	0.08
sucrose_shoot_7dag_WT.3		0.37	0.49	0.65	0.53	0.65	0.58	0.1	0.25	0.1	0.05	0.12	0.02					0.96	0.97	0.18	0.08	0.22	0.12	0.16	0.21	0.13	0.03	0.04	-0.14	0.02	0.05	-0.03	-0.13	0.06	0.09	0.05	0.16	0.12	0.1	0.04	0.11	0.12	0.16	0.15	0.1	0.12	-0.01	0.07	0.09
sucrose_shoot_7dag_WT.4		0.43	0.57	0.66	0.56	0.67	0.61	0.04	0.19	0.03	0	0.11	-0.03						0.94	0.11	0.05	0.21	0.13	0.17	0.25	0.15	0.08	0.07	-0.15	0.03	0.09	-0.02	-0.12	0.08	0	0.02	0.16	0.06	0.12	0.11	0.11	0.15	0.24	0.18	0.14	0.17	0.1	0.15	0.2
sucrose_shoot_7dag_WT.5		0.38	0.53	0.68	0.57	0.67	0.6	0.03	0.15	0.04	-0.02	0.08	-0.03							0.12	0.04	0.18	0.08	0.17	0.25	0.2	0.12	0.07	-0.16	0.08	0.09	-0.02	-0.09	0.06	0.08	0.08	0.16	0.17	0.22	0.15	0.16	0.14	0.25	0.18	0.09	0.11	0.06	0.07	0.11
sucrose_shoot_7dag_clf29swn3		-0.07	0.01	0.09	0.04	0.07	0.07	0.44	0.42	0.35	0.36	0.33	0.25	0.17	0.19	0.05	0.18	0.11	0.12		0.88	0.88	0.81	0.77	0.78	0.1	0.24	0.22	0.18	0.19	0.21	0.11	0.33	0.17	0.16	0.21	0.24	0.32	0.43	0.12	0.11	0.27	0.07	0.07	0.24	0.14	0.21	0.12	0.12
sucrose_shoot_7dag_clf29swn3.1		-0.15	-0.07	0.05	0.01	0.07	0.07	0.38	0.46	0.4	0.43	0.42	0.39	0	0.07	-0.02	0.08	0.05	0.04			0.9	0.95	0.78	0.77	0.13	0.27	0.27	0.23	0.11	0.2	0.14	0.29	0.19	0.24	0.2	0.27	0.41	0.41	0.11	0.13	0.29	0.04	0.14	0.28	0.15	0.28	0.18	0.14
sucrose_shoot_7dag_clf29swn3.2		-0.13	0.03	0.13	0.08	0.16	0.14	0.32	0.41	0.4	0.4	0.39	0.32	0.12	0.23	0.12	0.22	0.21	0.18				0.92	0.88	0.89	0.13	0.25	0.22	0.2	0.05	0.12	0.1	0.21	0.07	0.24	0.15	0.25	0.35	0.36	0.04	0.12	0.28	0.07	0.14	0.29	0.17	0.31	0.17	0.14
sucrose_shoot_7dag_clf29swn3.3		-0.07	0.05	0.13	0.12	0.15	0.18	0.43	0.54	0.49	0.51	0.5	0.44	0.03	0.15	0.04	0.12	0.13	0.08					0.83	0.81	0.08	0.21	0.17	0.18	0	0.12	0.09	0.17	0.1	0.16	0.09	0.2	0.27	0.26	0.03	0.06	0.24	0.03	0.11	0.26	0.14	0.21	0.17	0.13
sucrose_shoot_7dag_clf29swn3.4		-0.03	0.09	0.14	0.18	0.22	0.22	0.39	0.39	0.47	0.44	0.44	0.4	0.06	0.19	0.06	0.16	0.17	0.17						0.97	0.08	0.19	0.14	0.15	0.01	0.09	0.03	0.1	0	0.2	-0.01	0.06	0.31	0.33	-0.04	0.02	0.17	0.01	0.04	0.19	0.08	0.27	0.07	0.05
sucrose_shoot_7dag_clf29swn3.5		-0.02	0.1	0.17	0.18	0.23	0.22	0.33	0.35	0.41	0.37	0.39	0.33	0.16	0.25	0.12	0.21	0.25	0.25							0.11	0.22	0.19	0.17	0.03	0.12	0.07	0.12	0.06	0.24	0.03	0.12	0.35	0.36	0.01	0.05	0.21	0.06	0.07	0.2	0.1	0.28	0.07	0.08
		mannitol_shoot_7dag_WT						mannitol_shoot_7dag_clf29swn3						sucrose_shoot_7dag_WT						sucrose_shoot_7dag_clf29swn3						Stad01			Stad02			Stad03			Stad04			Stad05			Stad06			Stad07			Stad08
mannitol_shoot_7dag_WT	AVG	0.906						0.359167						0.576667						0.0794444						-0.145			-0.139444			-0.158889			-0.0722222			0.02			-0.132778			-0.166111			-0.0977778
mannitol_shoot_7dag_clf29swn3	AVG	0.359167						0.867333						0.09						0.4025						-0.234444			-0.200556			-0.127222			-0.075			-0.0872222			-0.16			-0.116111			-0.07
sucrose_shoot_7dag_WT	AVG	0.576667						0.09						0.932						0.131111						0.0694444			-0.025			-0.0283333			0.0588889			0.095			0.130556			0.107222			0.0483333
sucrose_shoot_7dag_clf29swn3	AVG	0.0794444						0.4025						0.131111						0.854667						0.178889			0.131111			0.130556			0.169444			0.246111			0.123889			0.156111			0.166667
mannitol_shoot_7dag_WT	STD	0.059857						0.0815344						0.0868496						0.0996836						0.132765			0.111433			0.0907413			0.124549			0.118966			0.11861			0.107547			0.10126
mannitol_shoot_7dag_clf29swn3	STD	0.0815344						0.0780537						0.0982708						0.0599226						0.127659			0.0416529			0.0549658			0.0897873			0.143806			0.117072			0.106171			0.0973774
sucrose_shoot_7dag_WT	STD	0.0868496						0.0982708						0.0290812						0.0738639						0.0658405			0.119718			0.0894592			0.0756842			0.0727809			0.0653022			0.0470051			0.0814031
sucrose_shoot_7dag_clf29swn3	STD	0.0996836						0.0599226						0.0738639						0.0665332						0.0635137			0.0714463			0.0849548			0.0818515			0.155984			0.0956795			0.0746867			0.0796315
tested versus mannitol_shoo7dag_WT		paired, two-tailed, heteroscedastic						paired, two-tailed, heteroscedastic						paired, two-tailed, heteroscedastic						paired, two-tailed, heteroscedastic						paired, two-tailed, heteroscedastic			paired, two-tailed, heteroscedastic			paired, two-tailed, heteroscedastic			paired, two-tailed, heteroscedastic			paired, two-tailed, heteroscedastic			paired, two-tailed, heteroscedastic			paired, two-tailed, heteroscedastic			paired, two-tailed, heteroscedastic
mannitol_shoot_7dag_clf29swn3	P	4.95673e-25						2.32853e-18						3.32425e-33						1.18079e-23						0.0470954			0.040466			0.215816			0.939312			0.0203759			0.493011			0.16948			0.4074
sucrose_shoot_7dag_WT	P	5.39256e-18						1.70101e-19						1.88781e-26						0.0150232						2.07351e-06			0.00546209			0.000118604			0.000683874			0.0302715			8.66664e-09			8.53208e-10			3.73324e-05
sucrose_shoot_7dag_clf29swn3	P	1.25081e-33						0.0125136						2.26783e-34						9.51957e-30						1.58376e-09			1.52727e-09			1.667e-11			1.37584e-07			2.77855e-05			3.75079e-08			1.47676e-11			5.62438e-10
[truncated: 77 more columns]
