# Supplementary material for: Polycomb repressive complex 2 facilitates the transition from heterotrophy to photoautotrophy during seedling emergence
Source: Plant Cell. 2025 Jun 14;37(7):koaf148. doi: 10.1093/plcell/koaf148 (PMC12236341; doi:10.1093/plcell/koaf148)
Supplement: koaf148_Supplementary_Data [file koaf148_supplementary_data.zip › Supplementary_Data_Set_22.xlsx]

## Sheet: Index
Supplementary Data Set 22: List of genes upregulated in mixotrophic cs (cs-S-M) and repressed by H3K27me3 in 3-dag WT shoot (S-P3)
To view the list, click on the item below
GeneLists	Lists of compared gene sets
564genes
82TFs
GO_564genes

## Sheet: GeneLists
H3K27me3 at 3d (S-P3)	cs-S-M/S-M Up	cs-S-P/S-P Up	cs-S-M/cs-S-P Up
AT1G03987	AT5G59310	AT3G49770	AT1G16410
AT1G01030	AT1G57800	AT3G02310	AT3G19700
AT1G01070	AT5G17090	AT1G61750	AT1G03890
AT1G04003	AT4G12960	AT3G06095	AT1G16400
AT1G08765	AT3G54340	AT3G54340	AT2G42800
AT1G01183	AT5G20240	AT3G50980	AT5G48850
AT1G01190	AT1G64795	AT1G66320	AT1G52030
AT1G01250	AT3G02310	AT2G28340	AT1G61130
AT1G01355	AT1G47540	AT1G11370	AT5G22430
AT1G01390	AT5G51210	AT2G41260	AT4G12030
AT1G01400	AT1G69180	AT1G23070	AT5G38160
AT1G01410	AT2G25330	AT2G22630	AT1G47400
AT1G01420	AT5G46330	AT3G44070	AT3G19710
AT1G01453	AT2G34870	AT1G66290	AT2G43100
AT1G01460	AT2G40220	AT2G18550	AT5G55410
AT1G01580	AT5G50790	AT5G17090	AT1G52470
AT1G01680	AT4G09960	AT1G69880	AT1G13609
AT1G01900	AT1G72570	AT4G05490	AT3G13890
AT1G02040	AT3G49770	AT1G57800	AT1G52040
AT1G02065	AT1G70080	AT2G22060	AT1G70260
AT1G02067	AT4G18960	AT5G24910	AT4G28365
AT1G02070	AT1G66320	AT5G54000	AT5G38170
AT1G02190	AT3G44070	AT1G47980	AT3G51410
AT1G02205	AT1G69120	AT1G75830	AT1G62560
AT1G02335	AT4G36700	AT1G37140	AT4G13770
AT1G02340	AT2G22060	AT2G21450	AT2G20870
AT1G02390	AT4G16240	AT2G21930	AT4G19980
AT1G02405	AT3G14880	AT1G64795	AT5G23010
AT1G02450	AT4G05470	AT3G29970	AT5G49615
AT1G02460	AT5G50470	AT3G46500	AT4G12960
AT1G02540	AT5G02580	AT5G62165	AT4G27160
AT1G02550	AT3G29970	AT3G22570	AT2G37870
AT1G02575	AT3G22565	AT3G17530	AT4G27140
AT1G02580	AT3G22570	AT3G21720	AT2G46960
AT1G08805	AT4G27140	AT1G03106	AT5G33370
AT1G04127	AT3G28500	AT3G26010	AT5G03885
AT1G02620	AT4G05490	AT4G05475	AT4G24265
AT1G04133	AT2G38905	AT5G44440	AT3G63040
AT1G02681	AT4G03050	AT2G42830	AT4G27170
AT1G04143	AT4G27170	AT5G50470	AT3G30725
AT1G02770	AT3G46770	AT4G39753	AT3G25260
AT1G02790	AT4G10265	AT3G61340	AT1G12180
AT1G02810	AT2G21450	AT5G23260	AT4G32490
AT1G02813	AT3G02480	AT1G68170	AT2G34870
AT1G02940	AT4G15210	AT1G19530	AT1G03880
AT1G02950	AT5G12270	AT1G69120	AT5G18450
AT1G02952	AT1G61130	AT3G58210	AT2G06200
AT1G03020	AT4G34520	AT5G54030	AT5G51210
AT1G03103	AT5G22430	AT4G18900	AT3G02885
AT1G03106	AT4G35690	AT1G01355	AT5G45850
AT1G03340	AT2G40080	AT2G41690	AT3G58990
AT1G03400	AT1G12130	AT4G35690	AT3G01295
AT1G03445	AT4G18900	AT5G66980	AT4G26740
AT1G03490	AT5G38160	AT2G42835	AT1G47395
AT1G03710	AT5G62800	AT5G20240	AT4G35710
AT1G03720	AT2G45650	AT2G41280	AT4G14060
AT1G04207	AT3G20520	AT4G02733	AT3G03190
AT1G03790	AT5G24130	AT2G33070	AT2G44470
AT1G03800	AT3G12470	AT3G18330	AT2G12480
AT1G03810	AT3G22560	AT2G25330	AT5G03820
AT1G03820	AT3G18550	AT3G11160	AT3G58250
AT1G03840	AT5G62165	AT3G11165	AT1G48470
AT1G03880	AT1G49570	AT2G14210	AT5G37990
AT1G03890	AT3G11160	AT2G21235	AT5G18000
AT1G03982	AT3G16590	AT2G04500	AT5G44630
AT1G04243	AT5G07500	AT4G00160	AT3G57500
AT1G04150	AT5G60140	AT4G18960	AT5G10040
AT1G04180	AT1G52470	AT2G22040	AT2G26400
AT1G04220	AT5G15800	AT4G26466	AT5G06070
AT1G04247	AT3G63040	AT1G05397	AT5G14200
AT1G04250	AT3G17530	AT5G54043	AT1G19830
AT1G04330	AT5G02455	AT5G07430	AT4G27150
AT1G04370	AT5G59320	AT5G24130	AT5G07190
AT1G04380	AT1G22990	AT3G16590	AT3G51230
AT1G04445	AT2G22630	AT5G51870	AT2G42005
AT1G04450	AT1G60090	AT1G29179	AT3G24250
AT1G04455	AT4G12890	AT1G27860	AT3G16300
AT1G04457	AT5G40420	AT3G21352	AT5G49180
AT1G04500	AT1G03890	AT3G22565	AT4G32780
AT1G04540	AT5G18450	AT2G09420	AT4G14695
AT1G04560	AT4G31610	AT3G60780	AT4G11340
AT1G04580	AT2G39510	AT3G25080	AT2G42410
AT1G04283	AT3G13890	AT4G29570	AT4G34520
AT1G04660	AT1G12805	AT5G15120	AT4G28520
AT1G04670	AT2G43570	AT5G43570	AT1G43605
AT1G04890	AT3G06095	AT3G20710	AT5G23020
AT1G04293	AT1G04983	AT1G80160	AT1G79760
AT1G05080	AT1G67370	AT3G06715	AT1G62981
AT1G05085	AT4G08780	AT5G39330	AT2G24800
AT1G08865	AT2G30670	AT5G22890	AT3G09922
AT1G05260	AT2G30680	AT2G03290	AT4G19975
AT1G05280	AT5G42900	AT5G54820	AT1G73600
AT1G04373	AT4G28365	AT1G59950	AT5G42580
AT1G05290	AT3G50330	AT4G37940	AT5G17030
AT1G05291	AT3G54940	AT4G26050	AT1G67260
AT1G04377	AT3G28917	AT2G23240	AT1G49640
AT1G04383	AT5G44360	AT1G70080	AT3G45160
AT1G04387	AT4G00160	AT3G60140	AT5G47130
AT1G05310	AT1G27860	AT1G26515	AT4G11310
AT1G05400	AT3G18330	AT1G19790	AT5G50010
AT1G05420	AT2G28490	AT5G54360	AT5G42235
AT1G05450	AT1G07143	AT1G60570	AT4G20230
AT1G05510	AT5G38170	AT3G05450	AT4G16610
AT1G05540	AT1G66290	AT1G13590	AT5G47150
AT1G05580	AT5G05040	AT4G10265	AT1G15150
AT1G05615	AT1G68250	AT1G54870	AT5G03840
AT1G05650	AT3G12410	AT2G38920	AT1G07167
AT1G04403	AT3G58250	AT2G25700	AT5G59310
AT1G05660	AT4G18920	AT1G03710	AT1G52700
AT1G05740	AT1G68170	AT1G03790	AT4G33870
AT1G05800	AT5G66980	AT3G28320	AT3G53980
AT1G04443	AT4G24000	AT2G31420	AT2G11810
AT1G06080	AT1G61840	AT1G63206	AT5G59845
AT1G06090	AT1G69880	AT2G30680	AT2G20873
AT1G06120	AT4G31685	AT4G36740	AT3G12440
AT1G06135	AT3G26200	AT3G53040	AT5G02580
AT1G06137	AT4G12290	AT5G55770	AT4G19430
AT1G06225	AT4G05475	AT2G02850	AT4G25420
AT1G06280	AT2G23640	AT1G23120	AT5G17040
AT1G06320	AT3G12440	AT3G22640	AT5G40420
AT1G06330	AT1G30170	AT3G26930	AT4G19590
AT1G06350	AT3G03341	AT3G19920	AT1G65050
AT1G06360	AT3G26010	AT4G28840	AT3G12890
AT1G06620	AT5G51870	AT5G06839	AT5G51860
AT1G06810	AT1G03710	AT1G77880	AT3G44460
AT1G06980	AT4G33980	AT5G06520	AT4G25140
AT1G06990	AT4G13985	AT1G53990	AT1G06920
AT1G07090	AT5G49615	AT3G01080	AT1G14940
AT1G07175	AT1G14950	AT3G47200	AT2G15010
AT1G07430	AT5G60910	AT5G50260	AT1G15360
AT1G07460	AT1G68050	AT3G02240	AT4G15380
AT1G07485	AT3G58450	AT2G21720	AT5G56300
AT1G07490	AT1G43640	AT2G43140	AT2G27380
AT1G07550	AT2G46960	AT4G13577	AT5G44120
AT1G04613	AT5G45220	AT4G21680	AT5G02510
AT1G07640	AT1G03880	AT4G03050	AT4G21650
AT1G07645	AT5G36960	AT5G54020	AT3G28420
AT1G07690	AT3G49270	AT3G10430	AT2G36570
AT1G07720	AT3G58210	AT1G54860	AT4G09600
AT1G04623	AT4G00870	AT5G36870	AT2G34700
AT1G07850	AT2G35300	AT1G69180	AT3G02480
AT1G07860	AT1G10770	AT1G68795	AT1G70270
AT1G07900	AT1G14940	AT1G55580	AT2G46970
AT1G07985	AT4G21020	AT5G24540	AT1G22460
AT1G08065	AT3G24650	AT2G17845	AT5G18090
AT1G08080	AT1G70220	AT3G10780	AT4G30880
AT1G08090	AT5G56970	AT5G54740	AT3G03200
AT1G08100	AT1G80090	AT1G68450	AT3G42725
AT1G08135	AT4G11340	AT5G17810	AT1G68740
AT1G08140	AT3G25260	AT2G35730	AT2G37960
AT1G08150	AT2G32790	AT1G52110	AT2G17620
AT1G08160	AT1G12180	AT1G02580	AT3G22540
AT1G08170	AT1G47980	AT5G24860	AT1G80740
AT1G08290	AT4G32490	AT5G09470	AT1G12570
AT1G08320	AT3G22830	AT2G18540	AT5G15140
AT1G04653	AT1G66800	AT1G78720	AT1G43780
AT1G08430	AT1G26515	AT3G28610	AT3G08860
AT1G08440	AT3G21720	AT1G10225	AT1G28300
AT1G08465	AT1G67100	AT4G15610	AT4G04810
AT1G08670	AT3G01570	AT1G69630	AT4G22505
AT1G08790	AT4G10260	AT2G28610	AT4G26255
AT1G04677	AT4G23590	AT1G72100	AT2G04205
AT1G04683	AT3G11165	AT1G16950	AT5G15150
AT1G08990	AT5G60100	AT3G12470	AT2G05580
AT1G09030	AT3G20710	AT2G33880	AT3G03295
AT1G09090	AT5G66780	AT3G12410	AT5G49138
AT1G09176	AT3G11150	AT2G09605	AT2G33850
AT1G09240	AT5G54020	AT3G47220	AT3G18570
AT1G09350	AT3G06715	AT3G18550	AT1G14630
AT1G09360	AT1G27045	AT1G66870	AT4G12890
AT1G09483	AT2G14210	AT4G37780	AT1G06420
AT1G09486	AT4G39753	AT4G21020	AT2G46840
AT1G04703	AT2G18540	AT2G20620	AT2G28490
AT1G09550	AT3G50230	AT4G09960	AT2G43660
AT1G04717	AT4G36600	AT4G22470	AT1G10460
AT1G09665	AT3G27650	AT4G15270	AT1G10980
AT1G09790	AT1G02190	AT4G25580	AT1G27045
AT1G04747	AT1G48990	AT5G21150	AT5G45770
AT1G09890	AT2G46770	AT5G54035	AT3G05152
AT1G09930	AT1G32560	AT1G47540	AT5G49130
AT1G09932	AT2G21930	AT5G63580	AT2G41225
AT1G09935	AT2G44470	AT4G12470	AT1G03020
AT1G10225	AT1G05397	AT3G44300	AT2G19320
AT1G10250	AT5G07550	AT4G22467	AT3G46770
AT1G10260	AT1G70260	AT4G05470	AT2G30760
AT1G04783	AT4G35710	AT3G36659	AT1G48990
AT1G10380	AT3G03260	AT4G11170	AT5G53740
AT1G10385	AT3G25080	AT4G11880	AT3G09155
AT1G04787	AT2G42830	AT1G80165	AT1G64625
AT1G10400	AT5G42580	AT1G04580	AT5G59360
AT1G10480	AT1G03106	AT1G22110	AT5G01420
AT1G10585	AT1G67260	AT4G10370	AT3G05980
AT1G10586	AT3G28320	AT1G27020	AT5G36960
AT1G10588	AT1G65340	AT2G05530	AT5G63087
AT1G10620	AT5G57380	AT1G76210	AT1G50110
AT1G10680	AT2G17845	AT2G40170	AT4G09240
AT1G10747	AT5G07510	AT5G09815	AT5G58280
AT1G10875	AT1G04560	AT3G49450	AT1G78370
AT1G10880	AT5G55410	AT1G11070	AT4G24450
AT1G11080	AT1G80160	AT5G66970	AT5G07115
AT1G11190	AT4G02733	AT2G32660	AT2G35150
AT1G11210	AT2G33880	AT5G11870	AT1G31990
AT1G11220	AT1G78500	AT5G38550	AT3G29680
AT1G11230	AT4G24420	AT4G10260	AT1G53070
AT1G11250	AT5G05290	AT3G28330	AT1G68250
AT1G11370	AT5G03860	AT5G66700	AT2G40450
AT1G11450	AT1G30080	AT4G14780	AT3G08770
AT1G11460	AT1G65090	AT2G45220	AT3G05727
AT1G11470	AT2G12480	AT1G08853	AT4G16030
AT1G11482	AT4G25140	AT5G66780	AT4G22495
AT1G11500	AT1G43005	AT2G10553	AT3G55485
AT1G11510	AT5G48290	AT2G38905	AT1G05153
AT1G11520	AT1G23070	AT1G23201	AT1G08090
AT1G11560	AT1G10980	AT2G44010	AT3G08235
AT1G11570	AT5G03820	AT5G22600	AT1G51538
AT1G11572	AT2G19590	AT5G42500	AT1G14950
AT1G11580	AT3G50940	AT5G07550	AT1G71690
AT1G11600	AT2G47780	AT4G13985	AT3G51220
AT1G11608	AT5G51860	AT3G27710	AT5G58390
AT1G11610	AT1G04660	AT2G42560	AT3G60870
AT1G11655	AT3G51810	AT5G66870	AT4G26330
AT1G11765	AT4G19430	AT5G02455	AT3G62100
AT1G11770	AT2G21260	AT1G15385	AT5G07510
AT1G04887	AT1G43800	AT5G43580	AT1G04425
AT1G11806	AT4G14980	AT5G60140	AT4G22485
AT1G11850	AT5G23260	AT3G09380	AT2G04450
AT1G11915	AT3G05450	AT5G61620	AT1G67100
AT1G11920	AT5G66970	AT2G03740	AT3G57260
AT1G11925	AT2G41690	AT4G08535	AT5G62750
AT1G11980	AT5G44630	AT2G47550	AT4G01390
AT1G11990	AT4G15396	AT5G55135	AT1G17010
AT1G12010	AT3G04510	AT3G04510	AT3G49270
AT1G12030	AT5G54370	AT2G45430	AT1G05440
AT1G04923	AT1G77120	AT1G75945	AT4G15210
AT1G12040	AT4G37940	AT1G68360	AT5G55350
AT1G12064	AT1G48130	AT5G57380	AT1G23110
AT1G12070	AT5G62490	AT5G54040	AT4G09610
AT1G12080	AT4G27160	AT3G22560	AT3G01570
AT1G12090	AT4G21590	AT1G67980	AT3G09135
AT1G12100	AT3G45080	AT1G04560	AT3G54940
AT1G12160	AT5G10120	AT1G14930	AT5G01190
AT1G12170	AT2G25890	AT5G07330	AT2G30540
AT1G12180	AT1G60570	AT3G07260	AT5G46297
AT1G12190	AT5G50360	AT4G31685	AT1G07373
AT1G12200	AT2G17680	AT2G31780	AT4G10310
AT1G12260	AT2G43670	AT2G46950	AT2G38620
AT1G04937	AT4G14780	AT2G16060	AT1G31050
AT1G12490	AT1G11370	AT2G02840	AT5G51610
AT1G04957	AT5G22200	AT5G49620	AT1G03720
AT1G12540	AT1G76960	AT5G07200	AT5G24330
AT1G12560	AT2G18550	AT2G25890	AT1G56430
AT1G12570	AT5G10040	AT1G08630	AT5G06250
AT1G12630	AT3G48510	AT4G31690	AT1G70840
AT1G12660	AT4G01780	AT1G27461	AT5G07030
AT1G12663	AT5G42590	AT1G67100	AT1G80090
AT1G12667	AT4G39130	AT2G24735	AT3G09080
AT1G04967	AT5G06070	AT1G12805	AT5G08855
AT1G12805	AT2G22040	AT1G03445	AT2G37900
AT1G12950	AT2G41470	AT3G17520	AT5G59305
AT1G12960	AT5G07190	AT5G64910	AT3G60900
AT1G12980	AT1G48660	AT3G45530	AT3G51810
AT1G04987	AT5G01300	AT1G75520	AT2G04215
AT1G13130	AT5G07200	AT2G46740	AT3G50230
AT1G13200	AT2G47770	AT1G03987	AT1G73620
AT1G13290	AT4G33465	AT1G67760	AT5G61740
AT1G13300	AT1G63630	AT3G45130	AT3G48260
AT1G13370	AT3G28230	AT4G18990	AT2G48080
AT1G13400	AT2G42835	AT3G22860	AT1G07367
AT1G13420	AT2G17850	AT1G59670	AT3G18715
AT1G13430	AT1G26390	AT4G13960	AT5G03545
AT1G13590	AT3G61340	AT3G42180	AT3G27660
AT1G08905	AT4G00940	AT3G49620	AT3G12203
AT1G13600	AT3G02620	AT1G36060	AT1G68510
AT1G13605	AT4G28420	AT1G12064	AT5G37300
AT1G13607	AT5G44420	AT1G78840	AT5G55240
AT1G13608	AT5G44620	AT1G18290	AT3G51280
AT1G13609	AT1G30220	AT1G24520	AT5G42590
AT1G13610	AT3G22860	AT5G65100	AT3G55660
AT1G13620	AT5G66985	AT1G60090	AT5G07125
AT1G13670	AT3G13540	AT5G13080	AT2G18328
AT1G13680	AT1G63615	AT1G09380	AT2G32275
AT1G05027	AT4G16545	AT5G07500	AT4G39130
AT1G13710	AT4G27810	AT5G22200	AT3G11520
AT1G13760	AT5G54360	AT2G32790	AT2G19990
AT1G13840	AT3G09380	AT1G20320	AT1G02490
AT1G13850	AT5G63750	AT1G30170	AT5G07690
AT1G14100	AT1G10300	AT5G23000	AT5G08391
AT1G14110	AT4G16160	AT5G58660	AT5G05250
AT1G05053	AT3G08860	AT5G15800	AT3G15990
AT1G14120	AT2G28340	AT3G23630	AT1G51055
AT1G14220	AT1G64110	AT1G02770	AT4G23340
AT1G14240	AT3G12430	AT1G15380	AT1G68240
AT1G14250	AT2G31985	AT5G41765	AT2G32487
AT1G05067	AT5G20430	AT5G24820	AT5G44460
AT1G05073	AT2G36780	AT5G24220	AT1G09003
AT1G14540	AT1G07645	AT4G01500	AT5G55720
AT1G14550	AT1G67760	AT1G60410	AT1G76470
AT1G14580	AT5G52300	AT3G26770	AT1G13420
AT1G05097	AT5G49180	AT5G56795	AT1G27461
AT1G05103	AT3G48300	AT3G04070	AT1G35255
AT1G05107	AT5G06510	AT3G29580	AT1G62540
AT1G14600	AT2G25700	AT1G33090	AT2G24140
AT1G14630	AT3G61280	AT2G39520	AT2G18480
AT1G14700	AT3G24250	AT5G38344	AT5G15630
AT1G14730	AT3G28330	AT3G11150	AT4G23600
AT1G14755	AT2G38900	AT1G65090	AT1G15760
AT1G14760	AT2G21660	AT5G61610	AT3G03450
AT1G14880	AT5G65165	AT2G36690	AT2G42110
AT1G14890	AT5G05340	AT3G01970	AT4G06080
AT1G14930	AT4G30650	AT2G45610	AT1G06310
AT1G14940	AT5G09470	AT4G07940	AT3G01015
AT1G14950	AT5G37300	AT3G44290	AT5G54740
AT1G14960	AT2G05045	AT4G24340	AT3G57860
AT1G15010	AT5G19880	AT1G27990	AT1G07645
AT1G05153	AT2G03290	AT2G39530	AT2G15327
AT1G15320	AT2G42410	AT3G56891	AT4G22475
AT1G05157	AT3G02885	AT1G68460	AT1G02190
AT1G15360	AT2G19320	AT1G43800	AT1G07540
AT1G15385	AT3G49450	AT2G22750	AT2G30820
AT1G15540	AT4G33070	AT2G42140	AT5G48350
AT1G15560	AT5G23000	AT5G43590	AT4G18920
AT1G15590	AT3G26790	AT3G03620	AT1G52400
AT1G15600	AT3G47030	AT3G27025	AT2G30830
AT1G15610	AT4G01985	AT2G19900	AT3G01535
AT1G15620	AT2G18050	AT1G48130	AT1G73330
AT1G15625	AT5G44310	AT2G44790	AT3G03325
AT1G15630	AT2G21490	AT2G39518	AT3G62740
AT1G15640	AT5G09815	AT2G29380	AT2G46640
AT1G15680	AT1G02770	AT3G19890	AT4G27330
AT1G15840	AT5G62510	AT4G25845	AT4G33550
AT1G15850	AT4G31690	AT1G51300	AT4G00416
AT1G16290	AT4G19975	AT4G18940	AT5G59320
AT1G16390	AT2G40350	AT4G19720	AT5G03795
AT1G16400	AT1G72100	AT5G62510	AT2G37380
AT1G16410	AT5G04355	AT3G21351	AT5G03715
AT1G16530	AT3G05110	AT1G61810	AT4G07070
AT1G16705	AT5G44460	AT1G18280	AT5G62400
AT1G16905	AT2G45130	AT4G31830	AT1G09527
AT1G16910	AT3G04530	AT2G02660	AT1G75920
AT1G16930	AT5G59390	AT5G36970	AT3G01516
AT1G16940	AT5G09750	AT3G60966	AT5G46540
AT1G16945	AT4G36880	AT5G47590	AT4G14103
AT1G16950	AT1G59670	AT5G45860	AT3G49580
AT1G16980	AT2G45135	AT3G06436	AT4G39500
AT1G17000	AT3G15280	AT4G25530	AT5G57810
AT1G17010	AT4G16560	AT1G08307	AT2G34320
AT1G17150	AT2G02000	AT5G53660	AT4G03540
AT1G17190	AT2G38920	AT2G17850	AT2G18720
AT1G17200	AT5G14380	AT1G60720	AT5G16460
AT1G17300	AT5G09540	AT1G08320	AT5G61090
AT1G17310	AT5G06760	AT4G07170	AT1G61110
AT1G17345	AT4G14060	AT5G04075	AT4G17920
AT1G17420	AT5G47600	AT4G15280	AT3G28570
AT1G17700	AT1G19790	AT5G14180	AT5G05290
AT1G17710	AT1G67110	AT1G21360	AT1G77860
AT1G17770	AT4G33467	AT4G36700	AT5G22930
AT1G17800	AT1G24260	AT5G62490	AT1G59730
AT1G17910	AT4G13960	AT3G56350	AT5G58610
AT1G17950	AT2G43535	AT2G45135	AT1G53163
AT1G17960	AT4G37780	AT4G39675	AT3G43840
AT1G18100	AT1G53640	AT5G59390	AT1G05510
AT1G05383	AT5G49620	AT1G05333	AT4G12350
AT1G18191	AT3G10780	AT4G18610	AT5G25380
AT1G18193	AT5G01305	AT1G22990	AT1G78500
AT1G18197	AT2G29350	AT4G04972	AT1G65090
AT1G18200	AT4G09600	AT3G10815	AT2G14247
AT1G18220	AT3G05155	AT2G39415	AT3G26130
AT1G05387	AT2G24735	AT3G07000	AT2G39510
AT1G05397	AT3G13280	AT5G44310	AT5G56080
AT1G18230	AT1G54860	AT4G16600	AT1G80745
AT1G18280	AT5G17030	AT1G08430	AT5G53700
AT1G18290	AT4G22230	AT1G69920	AT1G23350
AT1G18350	AT1G69600	AT5G01300	AT4G11320
AT1G18410	AT2G43000	AT4G36600	AT1G26310
AT1G18570	AT1G59730	AT1G06737	AT3G14950
AT1G05407	AT1G49640	AT3G63020	AT4G13690
AT1G05413	AT5G24470	AT2G41470	AT3G03650
AT1G18710	AT2G15010	AT5G44620	AT3G46890
AT1G18760	AT3G17520	AT2G47270	AT4G14104
AT1G18770	AT3G27710	AT3G54940	AT5G55950
AT1G18780	AT3G03620	AT3G14060	AT5G46600
AT1G18790	AT3G20210	AT1G08087	AT3G26790
AT1G18810	AT5G16460	AT4G11910	AT1G71930
AT1G18835	AT2G27300	AT4G21590	AT2G33420
AT1G05447	AT5G42235	AT5G13330	AT1G05550
AT1G18860	AT3G24310	AT2G21780	AT1G67780
AT1G18960	AT3G05035	AT5G40900	AT5G52740
AT1G18970	AT1G54870	AT2G20150	AT3G45080
AT1G19030	AT4G15390	AT5G63750	AT2G30650
AT1G19060	AT5G07330	AT5G09210	AT1G08283
AT1G19160	AT2G38465	AT3G14610	AT1G48660
AT1G08925	AT3G28610	AT5G24140	AT1G58170
AT1G19250	AT5G47150	AT3G30739	AT3G21370
AT1G19320	AT1G27040	AT2G36890	AT5G09750
AT1G08935	AT4G33870	AT4G13660	AT5G48090
AT1G19390	AT1G22340	AT1G64160	AT4G29710
AT1G05503	AT2G23030	AT4G25140	AT5G22580
AT1G19415	AT1G15330	AT2G39350	AT1G06537
AT1G19460	AT2G21730	AT1G24260	ENSRNA049495687
AT1G19464	AT1G62710	AT2G35300	AT5G07330
AT1G19470	AT2G20873	AT3G10320	AT3G45680
AT1G19500	AT2G20620	AT3G14880	AT1G63520
AT1G19510	AT1G52343	AT5G24160	AT1G01150
AT1G19560	AT1G15360	AT1G73120	AT1G72100
AT1G19565	AT2G36270	AT2G32460	AT1G69180
AT1G19610	AT5G24860	AT1G75750	AT4G20240
AT1G19620	AT2G36640	AT5G22355	AT3G12420
AT1G19640	AT5G07655	AT5G61890	AT5G26670
AT1G19670	AT5G23240	AT5G39890	AT1G04560
AT1G19790	AT1G27990	AT1G74010	AT5G15960
AT1G19810	AT5G50120	AT5G01050	AT3G24780
AT1G19830	AT1G65050	AT4G11543	AT5G07275
AT1G19890	AT4G33450	AT3G15670	AT2G46770
AT1G19900	AT3G29580	AT1G30700	AT1G06080
AT1G19930	AT3G30200	AT2G41660	AT1G67110
AT1G19960	AT2G29380	AT4G15396	AT3G19613
AT1G19968	AT5G40040	AT2G34020	AT4G25760
AT1G05523	AT5G44940	AT1G29195	AT1G48530
AT1G20070	AT5G66400	AT1G79450	AT3G24650
AT1G05527	AT5G07125	AT2G40220	AT1G11915
AT1G05533	AT2G21235	AT4G00390	AT1G67750
AT1G20080	AT1G12160	AT4G37520	AT1G24070
AT1G20120	AT2G32275	AT2G08950	AT4G15390
AT1G20130	AT3G55515	AT4G17800	AT1G65880
AT1G20132	AT1G63206	AT2G18050	AT3G20520
AT1G20135	AT2G21040	AT5G46370	AT2G19590
AT1G20180	AT3G25240	AT3G51860	AT5G06940
AT1G20310	AT1G53260	AT4G13310	AT2G20515
AT1G20320	AT1G77880	AT2G45210	AT3G15670
AT1G20350	AT1G06920	AT5G16170	AT5G25880
AT1G20360	AT2G17280	AT1G19610	AT5G56120
AT1G20375	AT1G76470	AT5G46050	AT2G21490
AT1G20500	AT2G40750	AT5G05040	AT5G40040
AT1G20657	AT1G68510	AT4G36260	AT2G01905
AT1G20683	AT3G10510	AT3G03270	AT3G20210
AT1G20687	AT5G02510	AT1G55420	AT3G03955
AT1G20730	AT5G05220	AT5G24600	AT5G46650
AT1G20735	AT1G75260	AT5G66985	AT3G49510
AT1G20740	AT1G05550	AT1G66600	AT3G60890
AT1G20790	AT1G01355	AT3G13435	AT3G21380
AT1G05583	AT5G44220	AT2G33480	AT5G38000
AT1G05587	AT5G20045	AT4G32650	AT1G12805
AT1G05593	AT5G50770	AT5G38780	AT2G38160
AT1G05597	AT3G15670	AT4G35720	AT5G66230
AT1G05603	AT2G42000	AT4G05755	AT4G19050
AT1G20795	AT5G17810	AT1G76930	AT4G06805
AT1G20800	AT5G44120	AT3G12460	AT4G06810
AT1G20803	AT2G46950	AT1G33100	AT5G62490
AT1G20900	AT5G45860	AT3G62280	AT3G16160
AT1G08945	AT4G12870	AT4G26200	AT2G25890
AT1G20940	AT1G49475	AT4G28530	AT4G02800
AT1G20990	AT4G24540	AT2G23110	AT3G02545
AT1G21110	AT5G57123	AT5G24080	AT2G37925
AT1G21120	AT4G07408	AT4G31610	AT1G54930
AT1G21140	AT3G13130	AT2G05910	AT1G30515
AT1G21286	AT4G01930	AT5G20960	AT5G17160
AT1G21290	AT1G60970	AT2G27660	AT3G19550
AT1G21300	AT3G07260	AT1G61410	AT4G31610
AT1G21310	AT4G05755	AT2G27880	AT2G40470
AT1G21313	AT2G21820	AT5G45220	AT1G09833
AT1G05647	AT3G14380	AT3G10450	AT4G27590
AT1G21320	AT4G16555	AT5G17430	AT4G38213
AT1G21323	AT2G21780	AT3G23150	AT1G07490
AT1G21326	AT1G12200	AT5G51780	AT1G61800
AT1G05657	AT2G10553	AT3G12977	AT5G18730
AT1G21330	AT4G30880	AT4G01930	AT3G04854
AT1G21360	AT5G40020	AT1G08803	AT5G49330
AT1G21470	AT2G31780	AT2G18360	AT3G23370
AT1G21475	AT5G44306	AT2G24260	AT1G18250
AT1G21490	AT5G02930	AT3G27650	AT5G35960
AT1G21525	AT5G66870	AT3G13760	AT5G24275
AT1G21528	AT2G43510	AT4G33150	AT5G20820
AT1G21529	AT4G15370	AT2G29330	AT3G14540
AT1G21530	AT3G15170	AT1G30920	AT2G22930
AT1G21540	AT1G02067	AT2G46750	AT2G22920
AT1G21550	AT3G12420	AT1G48000	AT3G03341
AT1G21850	AT4G27330	AT1G69810	AT2G09970
AT1G21860	AT1G57560	AT4G25200	ENSRNA049493670
AT1G21910	AT3G50980	AT1G17020	AT1G48130
AT1G21940	AT5G42290	AT4G38410	AT3G60730
AT1G21960	AT1G62262	AT4G01910	AT2G48121
AT1G21970	AT3G17010	AT2G29740	AT5G57400
AT1G21973	AT2G21720	AT5G48430	AT5G47000
AT1G05693	AT1G05510	AT5G03860	AT5G11930
AT1G05697	AT1G43780	AT5G08175	AT1G43800
AT1G21990	AT2G23060	AT5G39580	AT4G04830
AT1G22000	AT1G52690	AT1G29100	AT2G23640
AT1G22010	AT5G58400	AT4G12500	AT5G55680
AT1G22015	AT5G51610	AT1G06757	AT5G14450
AT1G22065	AT1G16850	AT3G06435	AT1G67035
AT1G22080	AT5G15140	AT1G09317	AT3G26125
AT1G22090	AT5G27060	AT1G28360	AT3G29370
AT1G22110	AT5G14560	AT5G55560	AT1G19640
AT1G22120	AT1G80740	AT5G46040	AT3G27630
AT1G22130	AT5G55430	AT4G27970	AT5G45960
AT1G22150	AT5G57810	AT5G54300	AT2G25060
AT1G22210	AT3G03660	AT1G32560	AT2G24255
AT1G22220	AT3G47220	AT4G24540	AT4G03965
AT1G22340	AT5G56700	AT5G42840	AT4G22517
AT1G22370	AT2G23910	AT1G77145	AT4G16050
AT1G22380	AT5G53820	AT3G09450	AT1G05540
AT1G22420	AT4G17920	AT2G41231	AT5G04950
AT1G22480	AT5G55170	AT3G57380	AT1G43765
AT1G22490	AT2G43660	AT1G53830	AT3G47980
AT1G05753	AT5G53660	AT5G60760	AT3G15650
AT1G22570	AT1G61800	AT5G12420	AT5G45700
AT1G22680	AT2G46840	AT5G51160	AT4G28950
AT1G22760	AT4G00893	AT1G12010	AT4G15160
AT1G22900	AT4G10950	AT5G60260	AT4G10240
AT1G22910	AT5G49120	AT1G61820	AT4G15393
AT1G22990	AT1G30920	AT4G26260	AT1G77790
AT1G23037	AT5G60530	AT2G27180	AT5G57720
AT1G23120	AT5G25290	AT1G68800	AT5G24130
AT1G23130	AT1G69630	AT1G64010	AT2G24696
AT1G23140	AT4G02690	AT1G15840	AT4G39720
AT1G23145	AT1G62290	AT1G62360	AT1G05723
AT1G05793	AT2G32460	AT5G41761	AT1G14440
AT1G23147	AT1G53160	AT1G17710	AT1G07485
AT1G23160	AT4G38340	AT3G48510	AT4G39210
AT1G23200	AT1G03790	AT3G19660	AT2G32990
AT1G23201	AT3G21352	AT3G46280	AT5G18740
AT1G23205	AT3G03270	AT1G55390	AT5G40320
AT1G23240	AT1G78815	AT3G13540	AT3G03130
AT1G23250	AT3G57950	AT4G39404	AT1G01590
AT1G23320	AT3G19920	AT4G30270	AT1G47540
AT1G23340	AT4G11880	AT2G34110	AT3G52630
AT1G23350	AT5G11570	AT4G19700	AT2G42000
AT1G23380	AT2G41225	AT2G36540	AT3G01710
AT1G05797	AT2G42560	AT3G21080	AT2G40220
AT1G05803	AT5G03795	AT4G34970	AT3G44220
AT1G05807	AT5G09640	AT2G43510	AT5G44430
AT1G05813	AT2G34360	AT1G30160	AT1G49475
AT1G23410	AT5G54043	AT1G20900	AT3G19430
AT1G23420	AT5G64720	AT3G24650	AT1G77110
AT1G05817	AT1G70640	AT5G50790	AT4G33810
AT1G23500	AT3G20810	AT1G15670	AT1G72570
AT1G23510	AT2G18340	AT3G25640	AT2G43960
AT1G23520	AT4G25530	AT1G22900	AT5G55830
AT1G23530	AT4G18360	AT5G50750	AT2G32280
AT1G23540	AT1G26590	AT1G12200	AT5G25090
AT1G23560	AT3G09155	AT4G28390	AT5G01910
AT1G23570	AT4G29570	AT5G06570	AT5G25160
AT1G23580	AT5G15960	AT1G12160	AT4G06210
AT1G23590	AT1G59790	AT3G47030	AT5G09505
AT1G23600	AT4G39590	AT4G05100	ENSRNA049495712
AT1G23610	AT3G21370	AT5G12030	AT4G28250
AT1G05823	AT1G27461	AT1G01480	AT4G21020
AT1G23620	AT5G55240	AT2G37290	AT1G27040
AT1G23640	AT1G76420	AT1G65481	AT1G76420
AT1G23645	AT1G75700	AT4G02280	AT3G02640
AT1G23650	AT1G05317	AT5G18320	AT3G19184
AT1G23660	AT2G40450	AT3G02620	AT1G70830
AT1G23670	AT1G48500	AT4G37530	AT4G24980
AT1G23680	AT3G60890	AT5G21105	AT5G62800
AT1G23690	AT1G31990	AT4G21500	AT4G02670
AT1G05827	AT3G49830	AT2G21490	AT1G04180
AT1G23720	AT5G10130	AT4G32810	AT3G19552
AT1G23730	AT1G12630	AT5G44120	AT2G19660
AT1G23760	AT5G50480	AT1G71890	AT5G08460
AT1G23770	AT1G05383	AT3G51810	AT5G50120
AT1G23810	AT4G16030	AT3G15534	AT4G31830
AT1G23910	AT1G63295	AT5G62730	AT5G10000
AT1G23965	AT3G23130	AT2G20142	AT1G68090
AT1G24000	AT1G61160	AT4G07895	AT4G13290
AT1G24010	AT1G11362	AT2G42610	AT1G23790
AT1G24020	AT1G53887	AT5G12330	AT1G77655
AT1G24060	AT3G18362	AT3G26120	AT5G19520
AT1G24062	AT3G10590	AT1G08757	AT1G10800
AT1G24068	AT1G52060	AT1G66480	AT3G17600
AT1G24070	AT5G45095	AT3G57240	AT5G61420
AT1G24110	AT4G18990	AT3G16330	AT1G75060
AT1G24130	AT3G44290	AT4G29230	AT5G15380
AT1G24140	AT5G52620	AT5G53950	AT3G26480
AT1G05857	AT1G28500	AT4G01430	AT1G65710
AT1G24145	AT1G27030	AT4G34210	AT3G53190
AT1G24147	AT1G11210	AT5G04390	AT2G34880
AT1G24256	AT4G35295	AT5G45380	AT4G11950
AT1G24260	AT3G22490	AT2G26440	AT2G20980
AT1G05863	AT1G70390	AT1G02850	AT2G33280
AT1G05887	AT1G64584	AT1G53340	AT1G79890
AT1G05893	AT5G07095	AT3G20395	AT4G36600
AT1G05897	AT2G45243	AT2G41230	AT2G44930
AT1G24400	AT2G09605	AT1G59790	AT1G60090
AT1G24405	AT3G04854	AT4G10380	AT3G14880
AT1G24470	AT5G54000	AT1G29050	AT3G27150
AT1G24475	AT1G17665	AT1G74000	AT3G58450
AT1G24480	AT3G12460	AT1G52191	AT3G12870
AT1G24485	AT2G09340	AT1G30650	AT1G80130
AT1G24520	AT3G45000	AT3G48185	AT5G47600
AT1G24540	AT3G60870	AT4G27810	AT1G11112
AT1G24577	AT3G26170	AT1G66800	AT3G60660
AT1G24590	AT4G33330	AT4G18170	AT5G45970
AT1G24620	AT4G15280	AT4G22810	AT5G45690
AT1G24650	AT5G01870	AT1G56010	AT3G05600
AT1G24657	AT3G20950	AT1G10070	AT3G06145
AT1G24660	AT4G28520	AT4G25110	AT1G13290
AT1G24686	AT1G07540	AT5G48410	AT4G22490
AT1G24733	AT2G33080	AT2G26150	AT2G16360
AT1G25240	AT2G42140	AT2G18450	AT1G48670
AT1G05943	AT5G62750	AT2G26355	AT1G12130
AT1G25250	AT2G40050	AT4G31380	AT5G25390
AT1G25270	AT3G12203	AT1G65610	AT2G44745
AT1G25277	AT1G03720	AT3G45390	AT5G01360
AT1G25300	AT3G09390	AT5G66350	AT1G23340
AT1G25310	AT1G65880	AT5G65080	AT2G07435
AT1G05957	AT3G30739	AT1G08713	AT5G53390
AT1G25330	AT4G10843	AT4G01920	AT3G06685
AT1G25340	AT1G11470	AT4G39070	AT3G50300
AT1G08975	AT3G26120	AT1G15330	AT2G05035
AT1G25400	AT2G42610	AT1G62480	AT1G28640
AT1G25410	AT1G52030	AT2G02680	AT4G13210
AT1G25422	AT5G45990	AT5G10140	AT1G49920
AT1G25450	AT5G39471	AT4G28040	AT3G10080
AT1G05967	AT3G45180	AT5G36100	AT1G19840
AT1G25988	AT2G24696	AT4G12870	AT3G54180
AT1G26200	AT3G30460	AT1G04660	AT3G16360
AT1G26250	AT2G36760	AT2G38490	AT2G20590
AT1G26255	AT1G11080	AT5G38340	AT5G42710
AT1G26310	AT2G16060	AT1G65510	AT1G69588
AT1G26320	AT3G47720	AT3G54150	AT1G24020
AT1G26355	AT5G47980	AT3G01865	AT1G76310
AT1G26380	AT5G44570	AT1G73805	AT3G53235
AT1G26390	AT4G34419	AT1G77120	AT1G07173
AT1G26400	AT1G37140	AT3G21090	AT1G44110
AT1G26410	AT5G03545	AT3G12700	AT5G16490
AT1G26420	AT2G19450	AT3G22550	AT3G47720
AT1G26450	AT3G22550	AT1G51480	AT3G56100
AT1G26510	AT3G30725	AT2G25770	AT2G08595
AT1G26515	AT3G28380	AT5G01675	AT1G52410
AT1G26600	AT3G04960	AT1G07620	AT4G31840
AT1G06007	AT1G13590	AT5G44572	AT5G10130
AT1G26700	AT1G15150	AT4G06744	AT2G21720
AT1G26710	AT4G17660	AT1G51820	AT4G17480
AT1G26720	AT5G39330	AT4G03460	AT5G55330
AT1G26773	AT5G46297	AT5G14000	AT1G28290
AT1G26780	AT5G11540	AT5G47600	AT4G29150
AT1G26790	AT5G59305	AT2G25000	AT5G65420
AT1G26795	AT3G23860	AT1G02067	AT4G33820
AT1G26796	AT1G48470	AT2G35950	AT3G05035
AT1G26797	AT1G73190	AT4G04745	AT5G57690
AT1G26798	AT1G07867	AT5G28010	AT1G78865
AT1G26799	AT1G58460	AT1G32780	AT5G44306
AT1G26815	AT4G15910	AT3G51910	AT3G10560
AT1G06027	AT1G76955	AT2G34080	AT4G26660
AT1G26820	AT5G18000	AT3G20978	AT3G28500
AT1G26870	AT5G24910	AT2G14100	AT5G37940
AT1G26945	AT5G22600	AT5G50770	AT1G05080
AT1G26973	AT1G30160	AT5G25820	AT5G48310
AT1G26975	AT3G12500	AT1G57560	AT4G00651
AT1G26976	AT3G60966	AT3G15170	AT3G61840
AT1G27030	AT1G06757	AT4G05775	AT3G14380
AT1G27040	AT3G12910	AT5G09440	AT5G66710
AT1G06047	AT5G38000	AT3G22240	AT2G37610
AT1G27220	AT5G64210	AT3G48640	AT1G66360
AT1G27240	AT1G30515	AT1G58410	AT1G05977
AT1G27461	AT1G77520	AT3G02550	AT1G64253
AT1G27490	AT1G15840	AT2G41380	AT4G18260
AT1G27550	AT5G21150	AT5G12180	AT5G49800
AT1G27555	AT4G25845	AT2G36640	AT2G42260
AT1G27560	AT5G59845	AT1G72570	AT4G37970
AT1G06103	AT1G48510	AT4G39955	AT5G62420
AT1G27580	AT5G53950	AT3G13437	AT1G16630
AT1G27610	AT4G14730	AT1G33790	AT3G51930
AT1G27620	AT3G26770	AT2G40330	AT4G34790
AT1G27660	AT5G24275	AT5G05340	AT3G54600
AT1G27670	AT4G01430	AT5G46260	AT1G77950
AT1G27671	AT5G04010	AT3G13432	AT4G16233
AT1G27740	AT1G55740	AT4G38540	AT4G03130
AT1G27860	AT4G19980	AT3G28580	AT1G30080
AT1G27870	AT3G61990	AT3G44695	AT1G08833
AT1G28000	AT1G77655	AT5G40420	AT5G47500
AT1G28005	AT2G35070	AT3G04320	AT5G60142
AT1G28020	AT5G63625	AT1G65730	AT5G06150
AT1G28030	AT3G48640	AT5G20400	AT5G06845
AT1G28080	AT3G17600	AT4G24000	AT3G10880
AT1G06113	AT4G02180	AT2G41780	AT4G31730
AT1G28160	AT2G32670	AT4G23550	AT4G34800
AT1G28170	AT3G12502	AT4G02270	AT1G14960
AT1G28180	AT4G11950	AT5G20790	AT5G22470
AT1G06127	AT3G12890	AT5G24230	AT4G30830
AT1G06133	AT1G24580	AT1G59740	AT4G11190
AT1G28270	AT3G60140	AT4G22950	AT5G57123
AT1G28290	AT1G80165	AT2G35000	AT2G26760
AT1G28300	AT1G55365	AT1G09537	AT2G17950
AT1G28305	AT1G04803	AT1G58190	AT1G26540
AT1G28306	AT3G19890	AT5G35770	AT1G27990
AT1G28310	AT3G44460	AT4G00940	AT1G02730
AT1G28323	AT5G54030	AT1G68250	AT5G01775
AT1G28360	AT1G07985	AT1G27670	AT1G49570
AT1G28375	AT3G23630	AT2G41510	AT4G38062
AT1G06153	AT5G64800	AT1G77870	AT3G04530
AT1G28400	AT1G05937	AT1G05147	AT3G02120
AT1G28430	AT1G13290	AT3G21420	AT3G62930
AT1G28447	AT4G12350	AT4G00250	AT4G28811
AT1G28450	AT5G56510	AT5G65165	AT4G16160
AT1G28455	AT1G29179	AT5G25770	AT2G11620
AT1G28460	AT1G02490	AT5G58400	AT1G04660
AT1G28465	AT3G01845	AT1G32170	AT5G63540
AT1G28470	AT2G19900	AT3G26210	AT1G54330
AT1G06163	AT1G68460	AT2G35810	AT5G61412
AT1G28480	AT1G17020	AT5G39610	AT2G35300
AT1G28500	AT2G33830	AT3G23180	AT2G31985
AT1G28590	AT3G04720	AT5G37540	AT3G14452
AT1G28591	AT4G31830	AT2G48090	AT1G02970
AT1G28610	AT5G64810	AT2G21820	AT3G10150
AT1G28620	AT4G24340	AT4G18250	AT5G11940
AT1G28640	AT3G07650	AT2G34360	AT5G22860
AT1G28650	AT5G07825	AT5G51440	AT2G23530
AT1G28695	AT2G45040	AT5G03668	AT4G40010
AT1G28700	AT2G16385	AT1G17810	AT4G30650
AT1G29000	AT4G08535	AT4G13540	AT5G16250
AT1G29005	AT4G09945	AT4G35180	AT3G48230
AT1G29010	AT1G09753	AT2G21840	AT4G08685
AT1G06187	AT4G10850	AT4G25410	AT2G09195
AT1G29020	AT3G21380	AT4G28520	AT2G24310
AT1G06217	AT3G11860	AT3G57130	AT2G45650
AT1G29080	AT5G59570	AT3G11390	AT5G51750
AT1G29090	AT2G22460	AT4G01140	AT5G12970
AT1G29100	AT1G71380	AT1G70510	AT5G64720
AT1G29110	AT4G33820	AT5G56250	AT2G27402
AT1G29140	AT1G22220	AT2G36590	AT2G39700
AT1G29160	AT5G05815	AT1G62515	AT4G11720
AT1G29179	AT2G14620	AT1G71770	AT2G46455
AT1G29180	AT1G28640	AT5G11530	AT5G53486
AT1G29190	AT3G27220	AT3G29810	AT1G06587
AT1G29195	AT5G60760	AT2G47770	AT1G14190
AT1G29210	AT4G20235	AT1G54100	AT5G26220
AT1G29270	AT3G43190	AT1G27980	AT1G09812
AT1G29280	AT4G28811	AT1G64110	AT4G36570
AT1G29290	AT5G07930	AT1G74310	AT1G62870
AT1G29395	AT1G20160	AT1G19540	AT4G18980
AT1G29475	AT1G29090	AT5G42630	AT1G63100
AT1G29720	AT4G27450	AT5G16080	AT1G49860
AT1G29860	AT2G15327	AT4G38545	AT5G67270
AT1G29870	AT1G03445	AT1G69930	AT4G29770
AT1G30080	AT1G52110	AT5G01490	AT4G15370
AT1G30100	AT4G23493	AT4G31354	AT1G02700
AT1G30140	AT5G13330	AT1G16150	AT4G23720
AT1G30150	AT3G51410	AT3G14680	AT1G35730
AT1G30160	AT2G34020	AT5G07440	AT4G16807
AT1G30170	AT4G39500	AT4G27730	AT4G14980
AT1G30180	AT5G08391	AT3G28345	AT4G22900
AT1G30190	AT5G13670	AT2G45360	AT5G61000
AT1G30250	AT1G77145	AT5G02030	AT1G75550
AT1G30350	AT2G04090	AT1G24530	AT1G26590
AT1G30650	AT1G44542	AT1G62510	AT1G07270
AT1G30660	AT4G26270	AT3G50760	AT5G65165
AT1G30700	AT1G08430	AT2G41515	AT4G29030
AT1G30710	AT4G01610	AT4G16160	AT5G51760
AT1G30720	AT5G08260	AT5G36220	AT4G28310
AT1G30730	AT1G61750	AT4G00870	AT1G11460
AT1G30760	AT4G10370	AT3G26220	AT5G45520
AT1G06353	AT5G27200	AT3G04181	AT1G70470
AT1G30780	AT4G16610	AT5G02490	AT2G23510
AT1G06357	AT5G07040	AT4G32870	AT4G30450
AT1G06363	AT5G04380	AT2G31160	AT4G02690
AT1G30790	AT4G24430	AT1G60110	AT2G04805
AT1G30795	AT5G48350	AT3G41761	AT3G44960
AT1G30814	AT5G38750	AT4G15400	AT1G73190
AT1G30840	AT4G24260	AT3G16410	AT1G19960
AT1G30920	AT3G55310	AT3G47210	AT3G22490
AT1G30921	AT4G27460	AT4G30670	AT3G58740
AT1G30925	AT3G01535	AT1G23380	AT1G11220
AT1G06383	AT3G14395	AT3G23560	AT4G33070
AT1G30930	AT3G25855	AT2G45830	AT5G10260
AT1G06387	AT4G27980	AT3G26230	AT1G78815
AT1G30935	AT3G05650	AT5G43420	AT2G05045
AT1G30940	AT1G51300	AT5G10278	AT4G36230
AT1G30945	AT3G02677	AT5G43290	AT3G13210
AT1G06393	AT3G55780	AT2G05380	AT3G25130
AT1G09095	AT5G18090	AT2G34070	AT1G80865
AT1G30950	AT5G51310	AT2G33710	AT5G61730
AT1G30990	AT4G05775	AT3G61900	AT2G39820
AT1G31000	AT2G03040	AT3G11402	AT5G55520
AT1G31040	AT1G16910	AT3G51600	AT5G44360
AT1G31050	AT1G75920	AT5G01210	AT5G66985
AT1G31090	AT1G07483	AT5G01215	AT5G51310
AT1G31093	AT3G62280	AT2G28190	AT3G08500
AT1G31163	AT5G62730	AT5G35760	AT3G01565
AT1G31166	AT4G11650	AT1G70140	AT5G62550
AT1G06413	AT3G10560	AT1G12950	AT1G63615
AT1G31173	AT3G03530	AT5G60250	AT1G08500
AT1G31245	AT1G80865	AT5G50760	AT3G04975
AT1G31250	AT2G21130	AT4G23493	ENSRNA049493835
AT1G31255	AT4G14695	AT4G08150	AT3G29410
AT1G06427	AT2G17950	AT4G29140	AT5G64550
AT1G31260	AT1G54530	AT5G62240	AT3G25980
AT1G31290	AT4G08868	AT5G52640	AT1G05490
AT1G31310	AT1G09527	AT3G13790	AT3G20150
AT1G31380	AT1G28300	AT5G65510	AT3G52720
AT1G06437	AT5G46540	AT3G24420	AT2G28690
AT1G31390	AT5G14450	AT1G61840	AT1G43640
AT1G31400	AT1G54217	AT2G28120	AT1G64405
AT1G31510	AT4G18980	AT4G37220	AT2G43670
AT1G31520	AT5G22580	AT5G06530	AT1G61450
AT1G31530	AT2G34320	AT3G11340	AT4G17760
AT1G31540	AT1G02700	AT5G57550	AT3G58650
AT1G31620	AT1G21970	AT1G12520	AT1G22340
AT1G31630	AT2G18720	AT1G15040	AT1G78980
AT1G31670	AT4G37990	AT3G51060	AT3G58540
AT1G31690	AT5G44700	AT3G30180	AT2G35310
AT1G31720	AT1G67265	AT5G11920	AT1G62500
AT1G31772	AT5G22470	AT4G21903	AT1G10750
AT1G31885	AT5G20420	AT1G79770	AT2G31980
AT1G31990	AT3G28570	AT1G58400	AT2G40435
AT1G06493	AT3G29300	AT5G11210	AT3G60840
AT1G06497	AT1G18140	AT3G53480	AT4G21270
AT1G06507	AT3G58200	AT1G62300	AT1G32560
AT1G06513	AT1G03120	AT4G30190	AT4G16460
AT1G06517	AT3G63320	AT1G30740	AT2G01210
AT1G06523	AT4G36740	AT3G05690	AT1G23995
AT1G31983	AT3G52180	AT4G13130	AT3G20260
AT1G32020	AT2G47520	AT4G12480	AT1G30170
AT1G32030	AT2G31980	AT2G16890	AT3G12170
AT1G32040	AT3G27660	AT5G25810	AT2G03505
AT1G32049	AT4G12543	AT4G22770	AT5G14690
AT1G32100	AT2G45410	AT2G31990	AT1G53160
AT1G32140	AT5G61730	AT4G15530	AT1G09450
AT1G32170	AT5G37793	AT2G26560	AT1G14185
AT1G32172	AT1G23120	AT5G60910	AT2G44460
AT1G09115	AT2G42340	AT1G14870	AT5G18930
AT1G32240	AT2G46990	AT4G24110	AT5G03860
AT1G32270	AT2G23510	AT4G12400	AT1G16330
AT1G32280	AT5G49138	AT2G04050	AT1G65900
AT1G32350	AT2G45420	AT3G59190	AT5G01120
AT1G32420	AT1G65500	AT1G69310	AT2G37390
AT1G32430	AT3G58740	AT1G73260	AT5G60150
AT1G32560	AT2G26820	AT5G57655	AT3G18900
AT1G32650	AT2G40250	AT2G29995	AT5G15830
AT1G32660	AT4G10270	AT4G23560	AT2G01913
AT1G06603	AT3G14950	AT1G53633	AT5G23940
AT1G32710	AT1G28360	AT4G37870	AT1G66470
AT1G32770	AT2G20150	AT4G19810	AT5G51850
AT1G32780	AT5G23950	AT1G12780	AT3G23930
AT1G32850	AT5G08005	AT1G34460	AT2G37510
AT1G06637	AT3G44300	AT3G14990	AT5G01205
AT1G32975	AT1G79180	AT3G22930	AT3G51740
AT1G32980	AT3G26130	AT4G12050	AT1G25530
AT1G33080	AT4G08160	AT2G21260	AT5G26230
AT1G33090	AT1G07587	AT1G60730	AT5G20410
AT1G33100	AT4G09365	AT5G11410	AT3G06035
AT1G33102	AT1G28330	AT1G69600	AT1G04020
AT1G33220	AT1G50060	AT5G03670	AT1G63300
AT1G33280	AT4G21650	AT3G01570	AT5G60930
AT1G33300	AT3G13898	AT3G29035	AT1G66930
AT1G33320	AT5G49130	AT3G57700	AT3G62610
AT1G33510	AT1G80555	AT5G03680	AT3G62050
AT1G33530	AT1G71770	AT2G29060	AT5G33300
AT1G33540	AT3G58540	AT1G76980	AT5G01330
AT1G33550	AT5G54960	AT2G25260	AT3G07875
AT1G33610	AT2G24255	AT4G36880	AT1G26760
AT1G33670	AT5G47130	AT3G50470	AT5G20740
AT1G06697	AT2G02850	AT1G11362	AT4G24780
AT1G33710	AT1G02070	AT5G65683	AT4G33560
AT1G33720	AT5G07115	AT5G05220	AT5G37240
AT1G33730	AT1G56165	AT5G36907	AT3G55515
AT1G33740	AT2G44460	AT3G16150	AT1G53140
AT1G33743	AT3G46890	AT5G47560	AT2G40480
AT1G06703	AT1G22600	AT4G10270	AT4G28430
AT1G06707	AT1G08170	AT3G23290	AT1G03780
AT1G33750	AT1G75890	AT5G38200	AT3G13175
AT1G33760	AT4G14104	AT5G10625	AT2G02540
AT1G33811	AT3G01565	AT5G24640	AT4G02970
AT1G33817	AT5G09910	AT2G34340	AT4G14330
AT1G33820	AT1G10540	AT5G64120	AT3G13130
AT1G33830	AT1G02065	AT3G26330	AT1G58280
AT1G33835	AT3G04975	AT3G59220	AT5G01870
AT1G33840	AT1G08283	AT4G11650	ENSRNA049493837
AT1G33850	AT5G48850	AT5G25756	AT1G03820
AT1G33860	AT2G33420	AT5G24270	AT1G09753
AT1G06713	AT1G01150	AT1G22360	AT4G15910
AT1G33870	AT2G43270	AT2G36270	AT4G00260
AT1G33880	AT5G17100	AT4G02380	AT5G59240
AT1G33890	AT2G30650	AT3G15820	AT1G15870
AT1G33900	AT1G13130	AT1G05300	AT3G53010
AT1G33910	AT3G11040	AT2G37980	AT5G50090
AT1G33920	AT1G63370	AT5G42330	AT2G07170
AT1G33930	AT5G40590	AT4G35060	AT1G65370
AT1G33940	AT5G65080	AT3G58270	AT1G21313
AT1G33945	AT5G05545	AT2G41800	AT3G12960
AT1G33960	AT2G39415	AT3G20100	AT1G22160
AT1G34044	AT3G19270	AT1G18270	AT3G57440
AT1G34046	AT2G41515	AT5G52400	AT1G49870
AT1G34047	AT3G53980	AT1G14860	AT5G53200
AT1G34049	AT5G08380	AT1G77380	AT3G30340
AT1G34050	AT4G33550	AT5G66830	AT3G18070
AT1G34140	AT5G51760	AT2G34960	AT3G45000
AT1G34281	AT2G23970	AT1G17960	AT4G09060
AT1G34317	AT2G29950	AT3G05327	AT1G61600
AT1G34330	AT5G57520	AT1G55050	AT3G47420
AT1G34460	AT5G63087	AT3G07730	AT5G64080
AT1G06757	AT5G11620	AT4G18360	AT3G01215
AT1G06763	AT4G16460	AT3G13433	AT1G54020
AT1G06773	AT4G39675	AT3G13080	AT3G51720
AT1G34480	AT2G35150	AT2G47190	AT5G05510
AT1G34490	AT1G56160	AT5G17330	AT3G17010
AT1G34500	AT4G24150	AT1G05753	AT3G29300
AT1G34510	AT5G08460	AT1G62790	AT4G12870
AT1G34520	AT4G03620	AT1G48500	AT5G42700
AT1G34540	AT2G47670	AT1G35910	AT1G21310
AT1G34545	AT5G26630	AT4G35770	AT5G09730
AT1G06777	AT5G06250	AT2G46990	AT1G06583
AT1G06783	AT5G07760	AT1G62420	AT1G02070
AT1G34575	AT4G37870	AT1G53690	AT1G61160
AT1G34580	AT5G64910	AT5G48170	AT1G08323
AT1G34650	AT4G13992	AT3G28500	AT1G80690
AT1G34670	AT2G04345	AT1G48740	AT3G11040
AT1G34680	AT3G02240	AT2G02010	AT5G02640
AT1G34790	AT1G62360	AT2G21180	AT1G68810
AT1G35140	AT2G02840	AT1G26930	AT5G46690
AT1G35170	AT4G14270	AT4G18210	AT4G01730
AT1G35180	AT2G41510	AT3G57020	AT4G22560
AT1G35181	AT3G04015	AT1G08940	AT1G62710
AT1G35183	AT4G15120	AT4G16690	AT4G24080
AT1G35186	AT1G48000	AT4G08285	AT2G45490
AT1G35210	AT5G12330	AT3G06260	AT1G70475
AT1G35230	AT1G07430	AT5G17800	AT3G17730
AT1G35250	AT5G22545	AT1G09740	AT4G29240
AT1G35255	AT5G28010	AT5G59340	AT4G35620
AT1G35260	AT1G15790	AT5G43660	AT3G27640
AT1G06853	AT1G21250	AT1G63440	AT3G05190
AT1G35270	AT5G65040	AT4G21400	AT1G04520
AT1G35290	AT3G48185	AT2G44910	AT4G17670
AT1G35310	AT3G36659	AT4G38400	AT1G14760
AT1G35330	AT3G53040	AT3G51000	AT5G53660
AT1G06857	AT4G00220	AT2G18060	AT3G15280
AT1G06863	AT3G16900	AT1G09297	AT1G09890
AT1G06877	AT5G57400	AT2G29420	AT4G05190
AT1G35353	AT3G03450	AT3G50740	AT5G50740
AT1G35360	AT4G22390	AT4G38420	AT5G35660
AT1G35365	AT1G67160	AT3G13450	AT3G02820
AT1G35435	AT5G35550	AT2G20880	AT5G14130
AT1G35440	AT4G39750	AT2G08340	AT1G63295
AT1G35450	AT5G15120	AT1G14890	AT3G50330
AT1G35490	AT3G03955	AT5G39220	AT4G26760
AT1G35537	AT4G31620	AT5G60610	AT3G48920
AT1G09215	AT1G04580	AT3G51540	AT5G15581
AT1G35545	AT1G17810	AT3G26690	AT4G36700
AT1G35550	AT5G39220	AT3G26320	AT4G38340
AT1G35570	AT4G24980	AT4G30430	AT5G62210
AT1G35630	AT4G25580	AT5G40780	AT1G78060
AT1G06917	AT5G45730	AT5G57785	AT1G12064
AT1G35690	AT4G00260	AT1G22500	AT2G37460
AT1G35750	AT2G26010	AT2G18150	AT5G58400
AT1G09235	AT5G64550	AT2G31560	AT3G02673
AT1G06933	AT2G26355	AT1G62290	AT5G13930
AT1G06937	AT5G39890	AT3G44970	AT4G26960
AT1G35830	AT1G71690	AT1G60060	AT5G38020
AT1G35880	AT4G36930	AT5G07680	AT1G04877
AT1G35890	AT3G60780	AT2G25680	AT2G35343
AT1G35910	AT2G35310	AT5G47550	AT2G19582
AT1G06947	AT5G23790	AT5G64905	AT1G70210
AT1G06953	AT3G19550	AT5G24090	AT5G66780
AT1G36150	AT4G01920	AT5G05320	AT1G16850
AT1G06983	AT4G26330	AT1G72830	AT4G12910
AT1G36940	AT5G24780	AT2G29750	AT4G04750
AT1G37130	AT3G02550	AT4G08770	AT2G07325
AT1G37140	AT3G26330	AT5G17860	AT4G23590
AT1G42560	AT5G47000	AT4G22070	AT1G63630
AT1G07143	AT4G31900	AT5G13380	AT4G05775
AT1G43005	AT1G30100	AT1G18570	AT3G02670
AT1G43010	AT2G37870	AT3G50940	AT4G08910
AT1G43020	AT4G27250	AT3G26200	AT1G11470
AT1G07147	AT5G52330	AT3G04085	AT5G65090
AT1G43140	AT5G44565	AT4G11350	AT2G28790
AT1G43180	AT1G22110	AT1G68880	AT1G22600
AT1G07163	AT4G09020	AT3G46150	AT4G34419
AT1G43630	AT3G10280	AT2G31980	AT5G10390
AT1G43640	AT3G02673	AT5G23230	AT2G18540
AT1G43650	AT2G18370	AT5G12380	AT5G57520
AT1G43790	AT4G10240	AT4G25707	AT3G54560
AT1G43800	AT2G09970	AT2G39200	AT1G11450
AT1G43810	AT5G40800	AT3G48020	AT3G63430
AT1G44010	AT4G18610	AT4G22390	AT1G54870
AT1G44050	AT3G07255	AT5G39050	AT1G07143
AT1G44080	AT1G02850	AT4G15236	AT1G02800
AT1G07237	AT3G09135	AT4G21320	AT1G05950
AT1G44090	AT1G17010	AT2G32530	AT5G47990
AT1G44130	AT3G26125	AT1G62380	AT3G10040
AT1G44180	AT4G00390	AT2G19800	AT3G03620
AT1G07247	AT5G63350	AT5G05965	AT4G34880
AT1G07253	AT3G13175	AT5G11320	AT5G43990
AT1G07257	AT1G16360	AT1G28580	AT3G05470
AT1G44191	AT5G03615	AT5G44390	AT1G09440
AT1G07263	AT2G27880	AT5G08960	AT4G37810
AT1G07267	AT4G22770	AT3G43430	AT3G52900
AT1G44224	AT4G16050	AT3G49210	AT1G01110
AT1G44286	AT5G25390	AT5G37490	AT5G49152
AT1G44318	AT1G80540	AT5G53970	AT1G66620
AT1G44350	AT5G25756	AT1G30220	AT5G50290
AT1G44382	AT5G67480	AT1G49000	AT3G01330
AT1G44478	AT3G20978	AT3G46690	AT2G47010
AT1G44542	AT4G23600	AT5G01935	AT3G03702
AT1G44740	AT3G06360	AT1G02065	AT5G48000
AT1G44800	AT1G73040	AT5G40100	AT5G19600
AT1G44830	AT2G18450	AT2G02930	AT4G39630
AT1G44895	AT3G53210	AT5G38530	AT3G23890
AT1G07273	AT4G15393	AT2G43400	AT1G79180
AT1G07277	AT4G17030	AT1G74790	AT1G54860
AT1G07283	AT3G26550	AT2G47260	AT1G78970
AT1G44940	AT1G29195	AT3G53230	AT4G05755
AT1G44941	AT4G19030	AT2G22680	AT3G17680
AT1G45100	AT1G26820	AT4G36430	AT4G03292
AT1G45145	AT2G04805	AT4G16563	AT5G08000
AT1G45191	AT4G11040	AT1G29110	AT2G43470
AT1G45201	AT5G26090	AT5G14780	AT3G48160
AT1G46264	AT5G39410	AT1G51960	AT2G09525
AT1G46336	AT2G16890	AT1G09930	AT1G67370
AT1G46408	AT5G39400	AT3G44400	AT4G33270
AT1G09495	AT5G58390	AT1G50420	AT2G27930
AT1G46480	AT1G19960	AT4G27480	AT4G32540
AT1G46552	AT1G35720	AT2G43700	AT4G22280
AT1G46840	AT3G49570	AT2G20560	AT4G34760
AT1G46912	AT2G34530	AT4G21920	AT5G03985
AT1G47300	AT1G68240	AT5G65170	AT1G09600
AT1G07347	AT5G42630	AT3G29034	AT3G19620
AT1G47317	AT1G70840	AT1G08830	AT1G08557
AT1G07353	AT4G32780	AT1G14780	AT5G16600
AT1G47320	AT4G26170	AT1G27030	AT1G35260
AT1G47350	AT1G55420	AT1G62810	AT1G44740
AT1G47370	AT2G40170	AT3G50630	AT1G47210
AT1G47389	AT4G24025	AT1G55810	AT1G16070
AT1G47390	AT3G14280	AT4G14640	AT2G29980
AT1G47395	AT5G14150	AT1G58590	AT4G15830
AT1G47400	AT3G45530	AT2G30140	AT2G36640
AT1G07357	AT5G09440	AT1G10770	AT4G09960
AT1G07367	AT5G57390	AT4G25810	AT1G67820
AT1G47405	AT5G54040	AT5G44700	AT4G00880
AT1G09505	AT3G49110	AT4G31615	AT2G40320
AT1G07373	AT4G24026	AT2G15480	AT5G04500
AT1G47430	AT4G11910	AT5G01720	AT1G60630
AT1G47435	AT5G59720	AT1G11740	AT1G03120
AT1G47440	AT1G75830	AT4G34510	AT1G55740
AT1G47450	AT1G17744	AT1G49240	AT4G10950
AT1G47480	AT3G18570	AT5G37740	AT2G02000
AT1G47485	AT4G39210	AT2G03110	AT3G12430
AT1G47495	AT5G23810	AT5G09800	AT5G49170
AT1G47540	AT3G02610	AT1G05400	AT5G00860
AT1G47590	AT1G14240	AT4G39360	AT5G25460
AT1G47595	AT4G08874	AT5G40090	AT1G72670
AT1G47600	AT2G25260	AT1G74650	AT1G35250
AT1G47603	AT5G51850	AT2G16790	AT5G45670
AT1G07397	AT5G04500	AT1G48660	AT4G10270
AT1G07407	AT4G00210	AT1G13520	AT2G47780
AT1G47606	AT4G39410	AT1G56250	AT1G52190
AT1G47610	AT3G53690	AT3G03280	AT1G75785
AT1G47620	AT4G30662	AT1G28660	AT1G09793
AT1G47655	AT3G02670	AT1G29090	AT5G48010
AT1G47670	AT5G11930	AT5G12270	AT1G73040
AT1G47705	AT4G29270	AT2G37760	AT1G18370
AT1G47730	AT4G15720	AT4G01350	AT2G30890
AT1G09535	AT3G17280	AT5G39520	AT1G01190
AT1G09545	AT3G26930	AT3G09440	AT1G77520
AT1G09555	AT1G49700	AT4G19880	AT4G36610
AT1G07417	AT4G25120	AT2G44370	AT5G26330
AT1G07423	AT1G17745	AT1G05570	AT1G01200
AT1G07433	AT1G05943	AT2G19910	AT1G76540
AT1G07437	AT1G33100	AT2G27390	AT2G43800
AT1G47770	AT1G51470	AT4G19230	AT5G24780
AT1G47780	AT4G15400	AT5G57220	AT5G20045
AT1G07443	AT1G79440	AT5G20480	AT1G20160
AT1G47783	AT5G24160	AT1G14200	AT3G49570
AT1G47786	AT2G41260	AT5G12880	AT4G33330
AT1G47790	AT4G17670	AT2G25090	AT2G22610
AT1G47800	AT5G48500	AT1G67105	AT5G07660
AT1G47810	AT4G28790	AT1G73680	AT1G17560
AT1G07447	AT1G33102	AT5G61430	AT3G58200
AT1G47813	AT5G03010	AT4G12382	AT1G26840
AT1G47885	AT4G38210	AT3G27220	AT5G63590
AT1G47890	AT1G14930	AT4G23680	AT2G33560
AT1G47915	AT1G21313	AT5G61820	AT1G13130
AT1G47920	AT1G21310	AT4G14690	AT4G37095
AT1G47980	AT5G65640	AT1G29280	AT2G01200
AT1G47990	AT4G25410	AT4G01720	AT1G07813
AT1G48000	AT5G05320	AT2G28960	AT4G00883
AT1G48060	AT2G24560	AT5G47960	AT1G49230
AT1G48070	AT1G09537	AT1G21400	AT1G73590
AT1G09565	AT5G42500	AT3G23410	AT5G42860
AT1G07467	AT3G28580	AT5G09165	AT3G03795
AT1G48130	AT1G34460	AT5G08360	AT3G47400
AT1G48190	AT5G66690	AT1G08217	AT1G65340
AT1G48325	AT2G28610	AT5G65640	AT1G69600
AT1G48340	AT2G20870	AT4G10020	AT1G56680
AT1G48400	AT1G61410	AT3G14230	AT4G32830
AT1G48405	AT4G38215	AT3G53210	AT1G31750
AT1G48500	AT1G75390	AT2G24692	AT1G18840
AT1G48510	AT1G09880	AT5G10340	AT4G02110
AT1G48530	AT5G27930	AT1G04157	AT4G12540
AT1G48590	AT3G13590	AT5G52830	AT1G30510
AT1G07497	AT1G56300	AT4G24026	AT2G37640
AT1G48670	AT2G46455	AT3G20960	AT2G38090
AT1G48690	AT5G26290	AT5G63625	AT2G45900
AT1G48698	AT4G14103	AT4G24025	AT3G15720
AT1G48700	AT2G32280	AT4G24150	AT5G66750
AT1G48730	AT1G13830	AT1G29160	AT3G05400
AT1G48742	AT3G30730	AT5G11360	AT2G13820
AT1G48745	AT1G28080	AT2G37770	AT4G14730
AT1G07503	AT3G48280	AT4G28190	AT5G20790
AT1G48800	AT1G75891	AT1G76090	AT5G55730
AT1G48810	AT4G19810	AT5G44910	AT3G55110
AT1G48820	AT1G22460	AT1G05000	AT1G76740
AT1G48910	AT1G68765	AT3G02610	AT5G44620
AT1G48980	AT5G49850	AT5G64900	AT3G10000
AT1G48990	AT5G45440	AT4G33420	AT3G01260
AT1G07523	AT2G39620	AT5G24030	AT2G21050
AT1G49030	AT1G54930	AT1G79680	AT2G42560
AT1G49100	AT3G58875	AT5G27920	AT3G48900
AT1G49110	AT2G02990	AT5G05790	AT3G28130
AT1G49120	AT1G79580	AT5G06720	AT2G34020
AT1G07533	AT4G06744	AT5G35940	AT4G00020
AT1G49190	AT4G11320	AT1G21910	AT1G06350
AT1G49220	AT5G22890	AT1G30270	AT5G20710
AT1G49250	AT4G28530	AT1G52855	AT3G48187
AT1G07537	AT3G01080	AT5G56870	AT3G45070
AT1G49260	AT1G52890	AT1G07985	AT3G28917
AT1G49270	AT5G48920	AT1G22440	AT1G53860
AT1G49280	AT4G30660	AT5G04000	AT4G31760
AT1G49290	AT3G10040	AT4G03320	AT1G55865
AT1G49310	AT1G26970	AT5G65600	AT4G33260
AT1G49320	AT1G70500	AT5G00785	AT5G52620
AT1G49330	AT4G13540	AT2G29500	AT5G67460
AT1G07553	AT4G33560	AT3G04720	AT1G10300
AT1G07557	AT5G44572	AT3G48300	AT1G20990
AT1G49370	AT2G16660	AT5G25910	AT5G08640
AT1G49430	AT2G43530	AT1G61740	AT3G15680
AT1G49450	AT2G48080	AT5G45730	AT5G54970
AT1G49470	AT2G21840	AT4G30250	AT1G55120
AT1G49570	AT5G49015	AT3G48000	AT3G12145
AT1G49770	AT1G53070	AT1G51270	AT2G34540
AT1G49800	AT3G54770	AT5G56370	AT4G12900
AT1G49810	AT1G76790	AT5G62180	AT2G20710
AT1G49860	AT2G36890	AT1G10550	AT1G71760
AT1G49930	AT5G49190	AT4G07095	AT2G38900
AT1G49938	AT4G02280	AT3G48700	AT2G16580
AT1G50080	AT1G12064	AT4G21620	AT2G39920
AT1G50090	AT1G27020	AT3G14640	AT3G27200
AT1G50190	AT5G25820	AT5G01740	AT1G75780
AT1G50210	AT1G30740	AT2G25780	AT3G61990
AT1G50220	AT5G00815	AT5G20230	AT3G48670
AT1G07617	AT3G23180	AT5G10200	AT1G14240
AT1G50470	AT5G17150	AT1G06753	AT1G26260
AT1G50610	AT5G19560	AT2G37130	AT5G59170
AT1G50650	AT3G19660	AT3G54420	AT2G31920
AT1G50680	AT1G19640	AT5G01040	AT5G19530
AT1G50690	AT5G15970	AT5G07220	AT3G18850
AT1G50720	AT5G03715	AT2G37750	AT5G60140
AT1G07673	AT2G17770	AT4G12730	AT1G53640
AT1G07683	AT1G62870	AT1G56145	AT3G24450
AT1G50760	AT5G07060	AT4G09420	AT4G37980
AT1G50870	AT3G48770	AT1G62710	AT2G41450
AT1G50880	AT5G66670	AT4G31355	AT2G37000
AT1G50960	AT1G61810	AT3G54140	AT4G18425
AT1G50980	AT5G24770	AT5G11260	AT5G27200
AT1G50990	AT3G01970	AT1G52890	AT5G09220
AT1G51000	AT4G21680	AT3G44120	AT5G14750
AT1G51010	AT2G36090	AT1G07160	AT3G25290
AT1G51020	AT3G20960	AT2G17770	AT1G19550
AT1G51030	AT1G26665	AT5G50360	AT3G04290
AT1G51035	AT4G23720	AT2G38250	AT1G20720
AT1G51040	AT1G10225	AT4G15210	AT3G50440
AT1G51050	AT4G31615	AT2G22470	AT5G42290
AT1G51150	AT2G37580	AT1G75170	AT5G11460
AT1G51190	AT1G55020	AT5G23810	AT1G75090
AT1G51210	AT1G75520	AT5G37550	AT5G43080
AT1G51220	AT4G29230	AT1G72680	AT2G07805
AT1G51230	AT5G11360	AT5G66480	AT2G22620
AT1G51240	AT5G03840	AT1G03905	AT1G13600
AT1G51250	AT3G16410	AT3G52480	AT2G28620
AT1G51260	AT2G13555	AT1G74290	AT5G58500
AT1G51270	AT5G17800	AT5G63090	AT3G14890
AT1G51290	AT3G51430	AT5G07820	AT4G23690
AT1G51300	AT5G18540	AT1G09420	AT1G31770
AT1G51320	AT5G00860	AT5G44610	AT3G23800
AT1G07727	AT1G67750	AT2G18120	AT2G37300
AT1G51330	AT1G35140	AT1G08230	AT4G02290
AT1G51355	AT2G15220	AT2G39710	AT1G79460
AT1G51440	AT2G02120	AT5G07100	AT4G22235
AT1G51470	AT2G28900	AT4G39410	AT2G15128
AT1G51480	AT5G13230	AT5G39850	AT1G78430
AT1G51490	AT1G65110	AT5G67490	AT1G68640
AT1G51780	AT1G01670	AT3G19930	AT3G25100
AT1G51802	AT5G54400	AT1G59960	AT2G17680
AT1G51805	AT3G44800	AT5G67488	AT1G65860
AT1G51810	AT5G25995	AT3G52710	AT3G22415
AT1G07767	AT1G55580	AT5G61490	AT5G52220
AT1G51820	AT4G39955	AT3G18250	AT3G05790
AT1G51823	AT2G22820	AT3G15620	AT5G13060
AT1G51830	AT4G03610	AT2G27389	AT1G68630
AT1G51840	AT3G06860	AT1G04540	AT2G33793
AT1G51850	AT5G11230	AT1G64563	AT1G75240
AT1G51860	AT3G03470	AT5G64510	AT5G01595
AT1G51870	AT2G34700	AT4G17245	AT3G03260
AT1G51880	AT1G31770	AT1G13710	AT2G18340
AT1G51890	AT1G11840	AT2G38860	AT4G36880
AT1G51900	AT2G18620	AT1G11080	AT3G26550
AT1G51910	AT4G35970	AT4G08505	AT2G41820
AT1G51913	AT5G45240	AT3G61560	AT1G08560
AT1G51915	AT1G80130	AT4G06415	AT2G02130
AT1G51920	AT4G18350	AT5G60460	AT1G06837
AT1G51930	AT3G51860	AT4G17243	AT3G18730
AT1G51970	AT4G28940	AT1G09421	AT1G44542
AT1G51990	AT2G45430	AT3G08040	AT5G24380
AT1G52000	AT2G43520	AT3G62150	AT5G06510
AT1G52030	AT5G17760	AT1G05700	AT4G22233
AT1G52040	AT3G16565	AT1G30720	AT1G47670
AT1G07777	AT1G71691	AT5G06595	AT3G20950
AT1G52050	AT1G17710	AT5G04205	AT1G18100
AT1G52060	AT3G56220	AT3G52460	AT1G32900
AT1G52070	AT2G38530	AT4G36670	AT3G45180
AT1G07783	AT4G21970	AT1G07610	AT3G24240
AT1G52100	AT1G22440	AT5G53370	AT2G18570
AT1G52110	AT1G73010	AT5G49520	AT1G54530
AT1G52120	AT3G54820	AT3G08970	AT5G09640
AT1G52130	AT1G67365	AT3G09965	AT2G40170
AT1G52140	AT2G33520	AT5G60270	AT1G80100
AT1G07793	AT1G53690	AT1G02920	AT2G32860
AT1G52190	AT1G19570	AT3G62270	AT5G03870
AT1G52191	AT1G65150	AT5G58340	AT1G16910
AT1G52210	AT5G15500	AT1G59970	AT4G03050
AT1G52211	AT5G25020	AT2G38400	AT5G57670
AT1G52290	AT5G43980	AT5G49690	AT2G19580
AT1G52400	AT5G26731	AT2G30840	AT2G41470
AT1G52415	AT5G23840	AT1G65390	AT1G49320
AT1G52440	AT5G04000	AT2G26650	AT3G17360
AT1G52460	AT5G57785	AT5G67080	AT3G50890
AT1G52470	AT3G14990	AT2G32150	AT4G12620
AT1G52490	AT5G63090	AT3G10500	AT2G42540
AT1G52495	AT5G45580	AT1G21120	AT4G32460
AT1G52680	AT5G67620	AT2G38530	AT4G18630
AT1G52690	AT3G19184	AT2G45510	AT3G26050
AT1G52695	AT1G64940	AT3G55290	AT1G21970
AT1G52696	AT1G24470	AT2G46440	AT1G21810
AT1G52700	AT5G09405	AT4G28230	AT4G35880
AT1G52800	AT3G27025	AT3G05630	AT2G24645
AT1G52827	AT5G37240	AT2G45570	AT1G79530
AT1G52830	AT5G65020	AT5G39090	AT5G66690
AT1G52890	AT3G20470	AT5G65210	AT5G67150
AT1G52900	AT5G64860	AT3G09350	AT1G33265
AT1G52990	AT5G58660	AT4G27450	AT5G37690
AT1G53020	AT1G19830	AT5G16960	AT4G35390
AT1G53023	AT1G55850	AT2G21850	AT1G09797
AT1G53080	AT2G25770	AT4G09920	AT2G27550
AT1G53130	AT3G02525	AT4G11890	AT3G06030
AT1G07857	AT2G42540	AT4G36380	AT5G15180
AT1G07863	AT2G40470	AT2G31945	AT3G02020
AT1G53160	AT1G04540	AT2G45080	AT5G25580
AT1G07867	AT1G79450	AT3G51430	AT4G10420
AT1G53163	AT1G68500	AT5G04310	AT3G11000
AT1G53180	AT3G06435	AT4G30280	AT2G25880
AT1G53325	AT1G68800	AT5G63600	AT1G74890
AT1G53340	AT1G20120	AT1G20120	AT4G23020
AT1G53360	AT3G03170	AT5G50200	AT1G72490
AT1G53366	AT2G34830	AT2G21188	AT5G03170
AT1G53370	AT5G62210	AT1G49832	AT5G25980
AT1G53420	AT1G13370	AT2G47780	AT1G53542
AT1G53540	AT4G28840	AT3G22200	AT1G67630
AT1G09605	AT2G18360	AT4G28330	AT2G36200
AT1G09615	AT5G11320	AT3G60450	AT3G14210
AT1G07913	AT3G15720	AT1G47840	AT1G07880
AT1G53610	AT3G04184	AT2G23030	AT2G26520
AT1G07917	AT4G30450	AT1G07630	AT2G30370
AT1G53620	AT1G08090	AT3G06630	AT1G27880
AT1G53630	AT3G55485	AT5G41070	AT1G64455
AT1G53633	AT1G19550	AT4G22710	AT2G29890
AT1G07923	AT2G06200	AT1G71400	AT4G28560
AT1G07927	AT5G11100	AT1G07390	AT5G48820
AT1G53635	AT4G11600	AT1G64710	AT5G14150
AT1G53640	AT2G30840	AT5G56240	AT1G63650
AT1G53660	AT5G51780	AT4G16820	AT5G39240
AT1G53683	AT2G22450	AT4G27980	AT3G28230
AT1G53687	AT1G10530	AT1G65970	AT4G03905
AT1G53690	AT5G61360	AT2G26170	AT1G76790
AT1G53700	AT2G41380	AT3G50010	AT4G22860
AT1G53705	AT3G18250	AT3G57670	AT4G00820
AT1G53815	AT2G46140	AT5G43980	AT2G25625
AT1G53820	AT5G06845	AT5G18310	AT4G08868
AT1G07937	AT3G45310	AT4G36990	AT3G44790
AT1G53830	AT1G19530	AT4G21120	AT3G18280
AT1G53930	AT2G42430	AT2G47800	AT1G52270
AT1G53945	AT1G14520	AT1G04220	AT5G25475
AT1G53950	AT5G08960	AT1G23040	ENSRNA049495698
AT1G53970	AT4G15960	AT5G18840	AT1G11730
AT1G53980	AT4G02700	AT5G19550	AT3G44050
AT1G53990	AT5G47810	AT3G24500	AT3G14170
AT1G54000	AT5G38030	AT2G40390	AT3G01630
AT1G54010	AT4G08305	AT2G25940	AT1G63230
AT1G54020	AT3G05495	AT4G38620	AT4G31900
AT1G54035	AT3G46150	AT3G59700	AT1G33480
AT1G54040	AT1G25530	AT1G02310	AT3G59550
AT1G54200	AT1G65370	AT5G07830	AT4G13990
AT1G54300	AT2G31160	AT3G22160	AT1G19570
AT1G54330	AT5G61865	AT2G28630	AT5G54400
AT1G54400	AT5G25990	AT5G12170	AT1G72230
AT1G54450	AT5G17390	AT5G44160	AT5G01370
AT1G54470	AT1G07943	AT1G64660	AT2G02120
AT1G54475	AT4G12900	AT4G14040	AT1G26960
AT1G54530	AT1G01070	AT5G08870	AT5G62380
AT1G54540	AT1G77000	AT2G36380	AT2G28780
AT1G54550	AT5G19520	AT2G01530	AT4G24710
AT1G54575	AT1G49830	AT3G05937	AT2G34150
AT1G54590	AT5G59170	AT1G04247	AT3G57920
AT1G54620	AT3G16440	AT5G60630	AT5G42720
AT1G54660	AT3G62610	AT2G43520	AT1G09777
AT1G54720	AT4G10020	AT2G13555	AT3G12470
AT1G54860	AT1G11420	AT1G03090	AT1G21740
AT1G54870	AT4G37810	AT5G38565	AT4G01985
AT1G54890	AT2G24260	AT5G64700	AT4G25160
AT1G54930	AT1G09500	AT2G02990	AT5G59130
AT1G54940	AT2G15400	AT1G08213	AT3G56220
AT1G08007	AT1G75945	AT3G04570	AT5G22810
AT1G54950	AT3G50630	AT2G14170	AT3G23830
AT1G08013	AT4G03210	AT3G12500	AT1G67180
AT1G54955	AT3G61250	AT5G44820	AT4G17380
AT1G54953	AT3G12490	AT1G18382	AT5G56510
AT1G08017	AT4G31650	AT5G44380	AT4G21820
AT1G08023	AT3G25640	AT4G39580	AT5G49160
AT1G08027	AT2G42820	AT1G33102	AT1G23080
AT1G54970	AT5G09435	AT3G10985	AT1G06660
AT1G54980	AT1G80050	AT1G05023	AT3G14190
AT1G55010	AT2G44745	AT4G15230	AT2G24762
AT1G09655	AT3G06436	AT2G02390	AT3G61250
AT1G55030	AT3G10410	AT3G02480	AT3G24515
AT1G55035	AT1G61440	AT1G01010	AT3G28380
AT1G55060	AT1G24735	AT1G21980	AT4G38210
AT1G55110	AT5G02090	AT1G18390	AT1G04880
AT1G55220	AT4G24110	AT1G70170	AT2G18980
AT1G55221	AT1G43765	AT3G55370	AT1G49938
AT1G55230	AT1G77380	AT4G21534	AT2G38940
AT1G55240	AT3G60730	AT5G51470	AT1G02205
AT1G55260	AT3G55290	AT4G24120	AT2G45870
AT1G55380	AT5G48000	AT1G55020	AT3G17520
AT1G55390	AT5G19740	AT5G53030	AT2G20750
AT1G55410	AT2G22660	AT4G01680	AT1G07370
AT1G55420	AT5G20870	AT1G31820	AT4G03210
AT1G55430	AT3G20180	AT2G09350	AT4G24420
AT1G55440	AT4G11590	AT4G12080	AT5G19260
AT1G55546	AT4G10560	AT2G36970	AT4G25240
AT1G55560	AT2G36970	AT1G05340	AT2G34325
AT1G55570	AT1G30860	AT2G45760	AT1G46264
AT1G55580	AT1G66470	AT3G23790	AT2G45130
AT1G55591	AT1G43790	AT2G14878	AT2G33620
AT1G55600	AT5G06610	AT1G33030	AT3G09190
AT1G55640	AT3G10450	AT1G02220	AT4G30250
AT1G55650	AT4G40063	AT4G31620	AT3G02930
AT1G08063	AT5G46260	AT3G47600	AT4G27250
AT1G55700	AT2G14520	AT5G51040	AT1G07985
AT1G55720	AT1G30650	AT1G02340	AT5G52910
AT1G55775	AT3G57440	AT4G23015	AT5G12920
AT1G55790	AT3G57380	AT1G21110	AT5G15580
AT1G55928	AT4G21620	AT1G34420	AT3G54750
AT1G56030	AT1G32172	AT5G07355	AT1G09470
AT1G56040	AT4G00250	AT4G34180	AT4G00870
AT1G56150	AT1G11175	AT1G30110	AT2G45050
AT1G56160	AT1G77700	AT5G26280	AT1G23760
AT1G56240	AT1G70510	AT2G19330	AT1G01700
AT1G56242	AT3G10190	AT2G42350	AT4G17770
AT1G56250	AT4G26950	AT5G44585	AT4G19130
AT1G56270	AT3G47180	AT1G34060	AT1G10780
AT1G56360	AT3G11020	AT5G05110	AT5G52600
AT1G56380	AT1G23010	AT5G65390	AT4G38215
AT1G56385	AT5G56990	AT1G63840	AT1G06360
AT1G56390	AT5G39240	AT2G16700	AT2G32765
AT1G56400	AT5G40720	AT2G47140	AT1G64450
AT1G56410	AT1G62810	AT5G10300	AT1G64260
AT1G56415	AT1G13420	AT4G13180	AT5G13250
AT1G56430	AT3G08810	AT1G55850	AT3G02925
AT1G56480	AT4G34400	AT1G69490	AT3G58850
AT1G56490	AT3G05190	AT1G34750	AT1G23000
AT1G56520	AT3G04060	AT5G05440	AT2G24440
AT1G56530	AT5G56795	AT4G34030	AT5G25490
AT1G56540	AT2G41660	AT1G80050	AT1G26970
AT1G56550	AT3G11580	AT5G17760	AT3G22820
AT1G56553	AT4G35390	AT5G42460	AT2G33880
AT1G56555	AT4G34750	AT5G65690	AT4G14305
AT1G56600	AT5G13080	AT2G42360	AT1G79529
AT1G56620	AT3G05690	AT1G17250	AT2G46660
AT1G56630	AT2G41780	AT5G57685	AT3G59680
AT1G56650	AT4G24250	AT1G77640	AT1G01370
AT1G56680	AT2G44450	AT3G06860	AT1G62990
AT1G57550	AT1G75785	AT1G31350	AT4G14723
AT1G08153	AT2G27550	AT5G11520	AT3G53232
AT1G57565	AT4G16146	AT4G09830	AT2G38060
AT1G57570	AT1G61930	AT1G10340	AT5G40640
AT1G57580	AT5G66350	AT3G20250	AT5G40020
AT1G57650	AT1G09960	AT2G36630	AT2G07638
AT1G57670	AT5G53990	AT3G05075	AT3G24770
AT1G08157	AT4G10380	AT1G56150	AT4G11070
AT1G08163	AT1G06420	AT3G11550	AT2G17442
AT1G57690	AT5G01675	AT5G07990	AT4G29920
AT1G57740	AT3G24450	AT1G09430	AT2G39900
AT1G57750	AT5G42120	AT3G21250	AT2G38905
AT1G08177	AT3G58060	AT1G29640	AT5G23910
AT1G57800	AT4G12500	AT5G19740	AT2G17280
AT1G57810	AT5G55560	AT2G29950	AT3G55990
AT1G57830	AT5G10140	AT1G72140	AT3G18000
AT1G08183	AT5G02030	AT2G38640	AT5G48500
AT1G57835	AT2G13550	AT5G03700	AT3G22880
AT1G58007	AT2G45510	AT3G22840	AT3G61490
AT1G58010	AT5G57790	AT1G09970	AT3G17790
AT1G58037	AT1G46554	AT5G03615	AT1G35530
AT1G08193	AT3G51000	AT4G32150	AT5G60890
AT1G58040	AT5G50750	AT5G18780	AT1G34355
AT1G58050	AT5G50260	AT4G12735	AT3G51290
AT1G58090	AT3G18280	AT5G65610	AT5G52547
AT1G58190	AT3G08040	AT1G64740	AT4G32295
AT1G58225	AT2G34340	AT4G15975	AT2G42840
AT1G58260	AT5G60460	AT1G79360	AT1G09200
AT1G58265	AT2G48090	AT3G03470	AT2G17630
AT1G58270	AT5G27889	AT4G15070	AT5G49100
AT1G08223	AT5G47060	AT3G63010	AT1G69440
AT1G08227	AT2G34790	AT5G58375	AT3G12610
AT1G58300	AT5G23830	AT5G64260	AT1G72720
AT1G58310	AT4G16563	AT1G69760	AT3G05620
AT1G58320	AT1G52070	AT2G47180	AT2G32590
AT1G58330	AT5G14000	AT4G37022	AT2G19900
AT1G08237	AT3G14360	AT1G53625	AT3G14740
AT1G58340	AT1G05400	AT5G53290	AT2G37560
AT1G58400	AT4G34860	AT5G63030	AT3G48540
AT1G58410	AT4G21930	AT1G21100	AT1G21440
AT1G58450	AT4G01500	AT1G53180	AT4G23800
AT1G58460	AT5G11870	AT5G05400	AT1G45130
AT1G59460	AT4G06375	AT5G14920	AT4G14200
AT1G59470	AT4G29770	AT4G22730	AT2G47230
AT1G59500	AT5G57685	AT4G09030	AT5G19170
AT1G59530	AT1G02335	AT1G17065	AT4G08780
AT1G59630	AT2G27390	AT4G31405	AT4G20940
AT1G59670	AT5G35732	AT1G63930	AT2G44300
AT1G59675	AT2G18150	AT2G30400	AT4G00460
AT1G59680	AT4G18550	AT3G09390	AT2G18380
AT1G59690	AT4G11350	AT4G20460	AT4G29080
AT1G59722	AT2G40435	AT3G27870	AT4G20430
AT1G59723	AT5G41460	AT1G07590	AT3G61113
AT1G59724	AT2G25880	AT2G27990	AT1G73220
AT1G59725	AT2G37770	AT2G13550	AT3G56620
AT1G59730	AT1G26780	AT5G04330	AT1G05163
AT1G59740	AT1G67105	AT5G49700	AT5G25470
AT1G59780	AT2G32870	AT5G53895	AT3G48490
AT1G59790	AT5G57110	AT1G10400	AT3G13960
AT1G59800	AT2G19810	AT1G17060	AT1G68430
AT1G08263	AT1G75780	AT1G56120	AT3G04850
AT1G59810	AT5G01200	AT4G40070	AT1G68480
AT1G59950	AT4G07940	AT1G44100	AT5G13170
AT1G59960	AT4G14580	AT2G01540	AT1G60390
AT1G59970	AT4G09950	AT4G15960	AT1G51460
AT1G08277	AT1G68795	AT1G76965	AT3G52170
AT1G08283	AT1G78206	AT3G54580	AT1G08430
AT1G60040	AT5G22810	AT4G09035	AT5G01630
AT1G60050	AT4G09575	AT1G55910	AT2G33520
AT1G08297	AT3G06710	AT1G73810	AT2G03090
AT1G60060	AT1G56080	AT5G15130	AT1G49200
AT1G60072	AT3G60520	AT5G10820	AT5G15230
AT1G60073	AT2G32830	AT4G37370	AT2G18500
AT1G08303	AT5G42370	AT3G61990	AT4G34400
AT1G60075	AT2G24645	AT4G33560	AT5G37000
AT1G60095	AT2G16700	AT1G34210	AT1G01070
AT1G60110	AT5G25380	AT4G33070	AT1G55200
AT1G60120	AT5G65510	AT2G23620	AT2G34925
AT1G08307	AT3G04520	AT3G18830	AT2G34830
AT1G60130	AT2G24762	AT5G12010	AT2G42430
AT1G60180	AT4G03960	AT3G60520	AT5G57390
AT1G60240	AT2G42005	AT5G65613	AT1G71691
AT1G60250	AT5G03680	AT1G05710	AT5G45650
AT1G60270	AT3G50825	AT5G06740	AT1G50490
AT1G60280	AT4G04190	AT5G18270	AT5G20635
AT1G60290	AT1G54575	AT4G02700	AT5G56530
AT1G60300	AT4G26320	AT5G01100	AT4G36470
AT1G60310	AT2G33150	AT5G13370	AT2G38810
AT1G60320	AT3G63030	AT1G70670	AT4G07170
AT1G60330	AT4G27530	AT5G40240	AT4G21063
AT1G60340	AT3G23570	AT4G23010	AT5G55820
AT1G60350	AT1G66480	AT1G55920	AT2G29570
AT1G60360	AT3G07420	AT3G03240	AT2G18620
AT1G08313	AT5G48010	AT1G03470	AT5G67110
AT1G60370	AT3G01295	AT5G57320	AT2G25270
AT1G60380	AT1G19540	AT5G18170	AT5G10080
AT1G60400	AT2G18600	AT5G27600	AT5G26790
AT1G60410	AT2G22420	AT1G23550	AT3G20470
AT1G60480	AT4G04630	AT1G06153	AT4G30975
AT1G60570	AT4G38580	AT1G03620	AT5G60490
AT1G08327	AT5G65420	AT3G14280	AT5G08020
AT1G60580	AT2G24692	AT2G41375	AT5G60200
AT1G08337	AT2G27990	AT5G39590	AT1G20060
AT1G08343	AT3G18900	AT2G40420	AT5G27889
AT1G60783	AT5G60610	AT1G14040	AT5G59520
AT1G60787	AT5G19650	AT4G19420	AT3G61898
AT1G60815	AT1G10460	AT5G51790	AT5G19060
AT1G60830	AT2G28960	AT3G61680	AT5G23420
AT1G60980	AT5G35770	AT2G43340	AT5G63920
AT1G60983	AT5G52600	AT1G02860	AT5G59720
AT1G60985	AT3G16490	AT3G12910	AT5G17420
AT1G60986	AT1G75800	AT2G44380	AT1G69530
AT1G61060	AT1G49320	AT1G01030	AT5G60730
AT1G61070	AT5G09785	AT2G40230	AT5G05180
AT1G61080	AT5G08515	AT2G41170	AT1G64110
AT1G61090	AT2G27389	AT2G41370	AT2G42200
AT1G61093	AT5G56370	AT5G05420	AT1G53541
AT1G61095	AT1G25250	AT2G23150	AT5G56500
AT1G61097	AT1G24575	AT1G35320	AT1G12630
AT1G61105	AT1G65900	AT1G78030	AT1G59540
AT1G61110	AT1G11170	AT4G18010	AT4G31620
AT1G08357	AT3G05660	AT5G57880	AT3G10180
AT1G61120	AT1G48370	AT4G34710	AT2G39330
AT1G61130	AT2G19910	AT3G17225	AT3G55090
AT1G61270	AT2G42790	AT5G40730	AT2G43690
AT1G61300	AT3G05152	AT4G15563	AT5G15970
AT1G61320	AT4G22950	AT5G42440	AT1G78940
AT1G08383	AT4G05390	AT2G43620	AT3G42670
AT1G61330	AT2G22680	AT1G04147	AT3G08570
AT1G61540	AT4G15380	AT2G31730	AT3G19370
AT1G61542	AT3G05937	AT3G50970	AT5G55340
AT1G61550	AT3G19960	AT1G80830	AT2G16850
AT1G61563	AT3G57240	AT5G53890	AT2G29680
AT1G61565	AT5G20635	AT3G55470	AT4G00893
AT1G61566	AT4G07170	AT5G10510	AT5G47060
AT1G61590	AT1G08500	AT1G56240	AT5G45440
AT1G08397	AT4G28330	AT1G20070	AT1G21150
AT1G08403	AT4G37970	AT3G45300	AT1G48750
AT1G08413	AT3G49580	AT5G46330	AT1G20610
AT1G08417	AT1G59960	AT2G34140	AT4G14750
AT1G61630	AT2G20515	AT1G78960	AT1G16360
AT1G61650	AT3G57860	AT4G36000	AT2G20635
AT1G61660	AT1G12010	AT4G00900	AT3G10310
AT1G61680	AT5G24206	AT2G42280	AT3G22410
AT1G61688	AT5G53730	AT2G43535	AT1G48605
AT1G61700	AT5G59990	AT5G03380	AT2G01900
AT1G61710	AT5G14920	AT2G16570	AT1G04730
AT1G61750	AT1G61275	AT1G71520	AT1G70220
AT1G61760	AT2G35950	AT2G24570	AT3G09680
AT1G61830	AT1G11190	AT1G20065	AT3G57060
AT1G61840	AT5G12280	AT1G14210	AT1G05867
AT1G61920	AT5G02420	AT3G08645	AT2G46650
AT1G08447	AT5G26570	AT2G44670	AT5G41880
AT1G62030	AT4G39720	AT1G56242	AT2G39850
AT1G09725	AT4G28390	AT1G26780	AT2G47500
AT1G62035	AT3G45390	AT3G01290	AT3G05650
AT1G62060	AT5G45310	AT1G26420	AT5G48360
AT1G62070	AT4G39090	AT4G16745	AT1G29980
AT1G62075	AT3G14610	AT1G14370	AT5G62230
AT1G62090	AT3G24000	AT1G20970	AT4G29360
AT1G62160	AT5G67110	AT1G71170	AT3G13640
AT1G62210	AT4G09605	AT4G25690	AT4G31685
AT1G62214	AT5G56840	AT1G78450	AT5G51920
AT1G62220	AT2G42955	AT2G28910	AT3G15170
AT1G08483	AT3G30340	AT1G32790	AT3G63215
AT1G62225	AT4G01895	AT2G41210	AT1G75150
AT1G62230	AT5G10510	AT5G18065	AT2G22820
AT1G62262	AT1G64405	AT2G23590	AT5G64530
AT1G08487	AT1G44800	AT5G54080	AT5G59990
AT1G62270	AT3G23190	AT3G48310	AT3G21770
AT1G08493	AT1G20030	AT3G54780	AT1G11700
AT1G62280	AT1G09812	AT5G54500	AT5G23400
AT1G62300	AT2G45290	AT2G39380	AT1G26330
AT1G62333	AT1G14960	AT1G17255	AT1G62800
AT1G62340	AT5G64700	AT2G39375	AT5G49120
AT1G62355	AT4G19700	AT2G18270	AT1G11160
AT1G62360	AT1G15310	AT4G37030	AT3G59890
AT1G08517	AT3G58780	AT1G67500	AT3G63450
AT1G62410	AT3G22410	AT2G23300	AT4G12495
AT1G62420	AT5G38100	AT1G71040	AT3G18660
AT1G62440	AT5G56250	AT5G11140	AT1G66140
AT1G62450	AT4G00380	AT1G17830	AT1G52920
AT1G62500	AT5G18170	AT4G32800	AT2G46630
AT1G62510	AT1G33790	AT1G76070	AT5G44220
AT1G62515	AT1G33265	AT4G38580	AT4G34900
AT1G62550	AT5G42890	AT5G11100	AT2G38430
AT1G09735	AT3G59190	AT4G25800	AT3G08030
AT1G62560	AT5G24920	AT5G02320	AT5G59870
AT1G62630	AT1G13710	AT3G23450	AT1G54010
AT1G62695	AT5G20830	AT2G26750	AT2G07275
AT1G62700	AT4G32295	AT5G07620	AT3G05740
AT1G08553	AT1G52700	AT3G63030	AT1G26100
AT1G62760	AT1G06350	AT5G48160	AT5G03060
AT1G62770	AT1G68880	AT5G64100	AT1G01660
AT1G62940	AT4G31910	AT1G55110	AT1G03170
AT1G62975	AT1G31850	AT1G23010	AT4G10265
AT1G62978	AT1G12030	AT1G56280	AT5G39865
AT1G62980	AT5G09300	AT2G42490	AT1G13710
AT1G62981	AT1G69790	AT3G48990	AT1G16520
AT1G62990	AT1G14440	AT1G72900	AT5G07500
AT1G63005	AT3G02925	AT5G25350	AT4G15396
AT1G08587	AT5G21050	AT2G29340	AT1G69080
AT1G63030	AT1G74010	AT4G18020	AT3G12710
AT1G63040	AT4G12050	AT2G19920	AT3G20180
AT1G63055	AT1G75240	AT1G33110	AT2G03020
AT1G63057	AT4G15160	AT3G01520	AT1G24470
AT1G63060	AT5G03585	AT4G25020	AT3G44290
AT1G63070	AT4G16447	AT5G03965	AT5G51800
AT1G63105	AT1G72830	AT5G33290	AT3G28650
AT1G63190	AT2G39900	AT1G73690	AT2G23240
AT1G63200	AT1G16510	AT5G65660	AT5G44635
AT1G63205	AT4G31330	AT4G08850	AT3G18630
AT1G63206	AT4G30250	AT3G06850	AT1G05333
AT1G63210	AT4G12130	AT3G58875	AT2G15400
AT1G09745	AT4G31730	AT1G15100	AT4G04565
AT1G63245	AT4G26255	AT1G28190	AT3G06360
AT1G63295	AT5G62900	AT3G27190	AT5G06270
AT1G63320	AT1G13950	AT5G48530	AT3G16920
AT1G63350	AT4G21960	AT2G28350	AT3G20370
AT1G63410	AT2G35810	AT3G51840	AT2G32790
AT1G08613	AT2G46490	AT3G49120	AT1G28400
AT1G63450	AT4G15563	AT5G40720	AT4G33280
AT1G63580	AT5G05805	AT1G16500	AT3G27220
AT1G63590	AT3G47980	AT1G24575	AT1G34065
AT1G63600	AT1G23000	AT1G14170	AT1G54385
AT1G63710	AT3G58270	AT1G69900	AT1G44800
AT1G63750	AT1G26260	AT5G62865	AT4G39590
AT1G63880	AT1G31750	AT5G10770	AT4G22200
AT1G63910	AT1G72120	AT1G14330	AT5G57685
AT1G63920	AT2G42730	AT5G17380	AT4G31615
AT1G64000	AT3G27250	AT3G13600	AT5G10990
AT1G64010	AT5G47720	AT2G04040	AT2G36307
AT1G64020	AT5G04890	AT1G62660	AT3G01425
AT1G64030	AT4G29080	AT2G31585	AT5G42800
AT1G64035	AT2G30860	AT3G61150	AT3G46320
AT1G64160	AT2G08435	AT3G07870	AT2G35700
AT1G64235	AT5G07800	AT2G28815	AT4G11080
AT1G64240	AT3G44790	AT1G30620	AT1G61930
AT1G64255	AT1G03170	AT3G04060	AT5G03260
AT1G64260	AT2G18500	AT5G48950	AT5G50930
AT1G64290	AT4G25110	AT4G11550	AT3G14360
AT1G64295	AT2G14560	AT1G06800	AT5G50790
AT1G64370	AT4G14620	AT4G04920	AT5G03150
AT1G08673	AT1G05977	AT5G64250	AT1G11420
AT1G64405	AT4G11070	AT1G34370	AT4G24010
AT1G64480	AT5G55460	AT5G14470	AT5G24770
AT1G08683	AT2G25950	AT1G17530	AT4G30860
AT1G08677	AT2G21850	AT5G03610	AT3G63210
AT1G08687	AT5G38780	AT2G18500	AT1G72250
AT1G08697	AT1G01640	AT1G09903	AT1G49830
AT1G64584	AT1G05310	AT1G53790	AT3G24340
AT1G64585	AT5G49320	AT2G32830	AT4G25540
AT1G64590	AT2G39920	AT1G16510	AT3G62040
AT1G64618	AT5G47250	AT2G36950	AT4G18970
AT1G64620	AT4G14723	AT5G03355	AT1G78090
AT1G08717	AT2G27200	AT5G44569	AT1G80520
AT1G64660	AT4G38932	AT5G08070	AT5G55250
AT1G64670	AT1G60630	AT3G59120	AT4G34600
AT1G64700	AT4G21380	AT5G47810	AT4G30140
AT1G64780	AT1G74400	AT1G26800	AT5G20850
AT1G64800	AT1G24095	AT5G64750	AT4G02700
AT1G64830	AT4G11990	AT3G20660	AT5G65020
AT1G64870	AT1G67300	AT3G05930	AT1G11840
AT1G64900	AT1G13990	AT1G76560	AT1G17745
AT1G64910	AT2G28210	AT1G26210	AT5G49190
AT1G64920	AT1G22370	AT3G07130	AT5G01305
AT1G64930	AT5G24205	AT3G61440	AT4G10955
AT1G64940	AT5G06330	AT1G35190	AT5G25020
AT1G65050	AT1G09833	AT4G37900	AT1G68560
AT1G65113	AT1G30510	AT3G48530	AT5G45095
AT1G65160	AT4G34950	AT4G23030	AT1G55210
AT1G65170	AT1G11125	AT5G46180	AT2G30670
AT1G65180	AT4G24265	AT1G75390	AT3G03660
AT1G65190	AT3G18715	AT3G09270	AT3G49110
AT1G65210	AT2G33000	AT2G43570	AT5G59020
AT1G65300	AT2G29500	AT1G72070	AT5G10580
AT1G65310	AT3G23290	AT1G64170	AT3G29280
AT1G65330	AT1G52580	AT3G61280	AT5G05940
AT1G65340	AT5G01940	AT1G15210	AT3G56870
AT1G65342	AT4G32540	AT5G42280	AT1G04920
AT1G65349	AT4G03965	AT4G03030	AT4G30800
AT1G65352	AT5G23530	AT1G23440	AT3G22550
AT1G65360	AT1G54160	AT3G45310	AT1G22170
AT1G65365	AT5G20150	AT4G01410	AT4G38660
AT1G65370	AT2G09400	AT2G02455	AT2G40085
AT1G65385	AT5G03495	AT1G75880	AT5G50480
AT1G65390	AT5G66830	AT3G28210	AT2G46535
AT1G65450	AT3G15500	AT5G43780	AT5G27330
AT1G65480	AT1G25277	AT2G43920	AT4G28790
AT1G08757	AT1G33612	AT1G16540	AT5G67100
AT1G65481	AT5G42780	AT5G57510	AT1G05470
AT1G65483	AT5G56310	AT2G17500	AT3G46580
AT1G08763	AT2G33480	AT2G26980	AT1G49910
AT1G65485	AT4G37530	AT3G07120	AT1G01380
AT1G65484	AT5G04005	AT2G41220	AT4G29270
AT1G65486	AT1G47840	AT2G46490	AT4G25630
AT1G09775	AT5G22290	AT3G16640	AT4G25600
AT1G65490	AT4G01200	AT4G16840	AT1G05493
AT1G65500	AT5G51750	AT4G14010	AT1G52070
AT1G65510	AT5G01120	AT5G07985	AT2G36660
AT1G65550	AT3G49120	AT1G51850	AT3G03865
AT1G65570	AT1G64260	AT2G46040	AT2G44830
AT1G08767	AT1G67770	AT3G25870	AT3G17840
AT1G65620	AT3G20395	AT1G71010	AT3G46940
AT1G65630	AT3G10150	AT2G29120	AT4G17000
AT1G65640	AT2G26440	AT5G20050	AT1G78120
AT1G65642	AT1G08320	AT1G55510	AT5G41460
AT1G65670	AT2G29090	AT1G15110	AT2G22170
AT1G65680	AT2G15890	AT3G13810	AT4G16545
AT1G65681	AT3G10000	AT1G78050	AT3G23670
AT1G65690	AT2G18120	AT1G15790	AT5G05810
AT1G65735	AT3G08770	AT5G07610	AT1G38131
AT1G08773	AT5G47330	AT4G33540	AT2G24700
AT1G65740	AT1G26960	AT2G41705	AT4G24260
AT1G65750	AT1G28230	AT2G01008	AT5G66300
AT1G65760	AT2G41300	AT5G08350	AT5G07200
AT1G65770	AT1G79103	AT1G14540	AT4G11040
AT1G65780	AT1G20620	AT1G07040	AT5G52950
AT1G65790	AT4G34810	AT3G44820	AT1G64220
AT1G08777	AT3G21090	AT3G50190	AT5G46730
AT1G65800	AT4G21480	AT3G11840	AT4G10020
AT1G65850	AT1G08290	AT4G23050	AT4G05200
AT1G65860	AT1G17090	AT5G23530	AT5G39330
AT1G65870	AT1G14170	AT5G53730	AT5G11510
AT1G65875	AT3G44770	AT5G28050	AT2G28315
AT1G65880	AT3G26480	AT1G78670	AT5G02420
AT1G65890	AT1G31320	AT1G30757	AT1G22030
AT1G65910	AT1G46264	AT3G22104	AT3G58550
AT1G65985	AT4G36910	AT1G04120	AT5G45150
AT1G65990	AT3G54150	AT5G10650	AT1G66940
AT1G66000	AT3G19710	AT2G41140	AT5G10170
AT1G66010	AT4G21550	AT4G14450	AT2G01818
AT1G08807	AT3G63210	AT5G40760	AT3G61920
AT1G66020	AT5G38020	AT5G58620	AT1G09650
AT1G66030	AT5G33290	AT2G02450	AT5G08445
AT1G66045	AT2G24945	AT5G48560	AT2G21260
AT1G66060	AT3G51060	AT5G05060	AT1G03106
AT1G66090	AT3G18260	AT4G21580	AT1G17810
AT1G08813	AT1G69870	AT5G61640	AT1G17480
AT1G66100	AT5G15840	AT1G19910	AT2G28760
AT1G66110	AT3G21420	AT3G20410	AT5G26290
AT1G66120	AT2G34240	AT4G34890	AT1G49205
AT1G66190	AT4G18930	AT5G35580	AT2G01990
AT1G66210	AT1G01660	AT1G67570	AT1G78490
AT1G66220	AT3G62780	AT3G45650	AT4G39510
AT1G08817	AT1G03470	AT3G16450	AT5G05340
AT1G66235	AT4G01910	AT1G22400	AT1G15570
AT1G09785	AT1G53035	AT1G07090	AT3G52115
AT1G66245	AT3G07120	AT4G16190	AT5G66580
AT1G66270	AT3G26290	AT2G23610	AT4G34870
AT1G66280	AT3G25620	AT5G24850	AT5G10400
AT1G08823	AT4G02670	AT4G26060	AT1G69970
AT1G08827	AT5G25770	AT1G51790	AT5G06190
AT1G66290	AT2G24030	AT1G68690	AT5G18710
AT1G66300	AT4G16260	AT1G14687	AT5G44700
AT1G09805	AT3G61490	AT1G26665	AT2G31270
AT1G08833	AT4G37520	AT1G21670	AT5G01895
AT1G66310	AT3G42670	AT1G03800	AT5G28490
AT1G66320	AT2G31390	AT5G51380	AT4G37750
AT1G08843	AT3G59820	AT1G53580	AT1G18140
AT1G66360	AT2G22780	AT1G53910	AT1G35180
AT1G66370	AT5G03085	AT1G08050	AT3G21550
AT1G66380	AT2G37530	AT3G44720	AT1G51355
AT1G66390	AT1G71250	AT5G14680	AT1G80280
AT1G66400	AT3G47840	AT5G16560	AT1G62720
AT1G66420	AT4G06746	AT5G54720	AT4G13985
AT1G66440	AT2G40840	AT2G18600	AT1G54200
AT1G66450	AT1G64660	AT5G57910	AT1G30530
AT1G66465	AT3G05620	AT2G26740	AT3G05110
AT1G66470	AT5G55370	AT4G13330	AT2G45150
AT1G66480	AT5G25370	AT5G20420	AT3G19300
AT1G66490	AT2G34220	AT1G03200	AT1G73640
AT1G66570	AT5G17490	AT3G03440	AT1G22220
AT1G66630	AT1G64890	AT5G41610	AT2G27920
AT1G66640	AT5G16450	AT3G63470	AT5G38300
AT1G66690	AT3G42180	AT5G45780	AT4G12490
AT1G66700	AT2G03110	AT1G28680	AT2G07690
AT1G66710	AT1G14687	AT1G80570	AT1G65150
AT1G66720	AT4G17260	AT3G13277	AT1G11125
AT1G66725	AT5G42860	AT1G61360	AT1G72970
AT1G66760	AT4G11543	AT4G23100	AT4G35290
AT1G66770	AT1G33615	AT1G67480	AT4G06980
AT1G66780	AT5G02200	AT5G59960	AT3G15270
AT1G08847	AT1G10690	AT2G24945	AT3G06130
AT1G66783	AT2G40340	AT1G11180	AT2G43550
AT1G66795	AT1G61450	AT3G19990	AT2G29125
AT1G66800	AT1G44760	AT2G23130	AT3G45930
AT1G66850	AT4G30170	AT1G03590	AT1G13790
AT1G66852	AT1G21680	AT4G14410	AT4G03205
AT1G66855	AT5G58980	AT3G63480	AT5G53820
AT1G66860	AT1G23380	AT1G14520	AT2G37080
AT1G66870	AT4G39190	AT5G06370	AT4G03960
AT1G08853	AT2G29420	AT5G65925	AT3G09430
AT1G08863	AT1G35730	AT5G15160	AT2G27740
AT1G66920	AT5G08000	AT5G55530	AT1G23935
AT1G66950	AT1G27680	AT1G67365	AT4G31650
AT1G66960	AT3G56620	AT2G43940	AT1G01690
AT1G66970	AT3G13610	AT2G35610	AT4G23500
AT1G66980	AT5G63990	AT4G37790	AT3G02500
AT1G66990	AT4G32870	AT5G35732	AT5G48800
AT1G67000	AT3G24810	AT4G08935	AT4G12880
AT1G67010	AT2G45360	AT1G21250	AT3G14220
AT1G67030	AT5G62230	AT1G23560	AT5G19880
AT1G08893	AT4G09920	AT1G29170	AT2G26040
AT1G08897	AT5G14960	AT5G43190	AT1G17744
AT1G67100	AT1G22490	AT3G23230	AT2G46980
AT1G67110	AT5G20550	AT5G06860	AT4G30020
AT1G67130	AT4G27900	AT3G21710	AT4G24150
AT1G08903	AT5G23230	AT5G41612	AT2G12462
AT1G67148	AT2G22920	AT5G14410	AT1G14970
AT1G67150	AT5G39850	AT3G22750	AT3G20475
AT1G67160	AT4G01480	AT5G48485	AT5G57130
AT1G67195	AT1G73680	AT3G25620	AT5G56970
AT1G08907	AT5G05410	AT3G47380	AT5G27660
AT1G67200	AT5G51570	AT5G12890	AT1G79075
AT1G67260	AT4G11720	AT2G22860	AT5G20150
AT1G08917	AT3G05980	AT1G79670	AT4G10560
AT1G08923	AT1G63380	AT5G55860	AT5G11320
AT1G67265	AT4G25433	AT3G54400	AT3G22125
AT1G67270	AT4G33280	AT2G33740	AT3G51380
AT1G67290	AT1G77270	AT2G05520	AT2G32010
AT1G67330	AT1G55210	AT2G35945	AT5G19650
AT1G67328	AT5G42200	AT4G30470	AT3G61090
AT1G08927	AT1G52710	AT1G60960	AT1G74035
AT1G08933	AT2G34850	AT2G06255	AT1G79170
AT1G67450	AT1G73120	AT1G07350	AT3G22142
AT1G67455	AT2G31110	AT3G56310	AT3G03770
AT1G67520	AT2G46750	AT5G05460	AT4G10630
AT1G67640	AT5G04200	AT2G37060	AT5G03485
AT1G67710	AT1G60610	AT5G12340	AT1G07743
AT1G67750	AT1G17480	AT4G10960	AT1G69040
AT1G67760	AT1G35830	AT4G21850	AT4G35640
AT1G67770	AT2G08685	AT3G04110	AT5G54370
AT1G67775	AT3G54363	AT5G49440	AT1G75710
AT1G67860	AT5G23020	AT5G07580	AT2G23170
AT1G67865	AT2G29710	AT1G36940	AT1G70710
AT1G67870	AT2G04500	AT1G65980	AT5G09470
AT1G68040	AT5G59520	AT5G10290	AT3G53040
AT1G68130	AT5G36100	AT5G11230	AT1G52000
AT1G68150	AT2G43620	AT1G25275	AT5G63560
AT1G68170	AT4G16600	AT4G16240	AT4G01580
AT1G68180	AT1G10760	AT1G28685	AT3G52820
AT1G68210	AT1G80830	AT2G24180	AT3G07200
AT1G68230	AT2G36490	AT1G08315	AT3G23860
AT1G68238	AT1G13600	AT1G08840	AT1G61840
AT1G68240	AT4G02710	AT4G14620	AT4G16230
AT1G68250	AT2G37740	AT5G18130	AT2G10930
AT1G68270	AT1G63020	AT1G44760	AT1G05873
AT1G68280	AT4G22235	AT5G02230	AT3G05480
AT1G68320	AT1G68568	AT2G43375	AT3G55760
AT1G68325	AT2G41082	AT4G02860	AT5G64980
AT1G68330	AT1G30840	AT3G62430	AT2G35120
AT1G68350	AT5G15843	AT4G24040	AT3G62060
AT1G08983	AT1G19630	AT5G51770	AT1G19630
AT1G68360	AT1G62790	AT4G15260	AT5G64210
AT1G68380	AT3G15990	AT1G72690	AT1G04067
AT1G68390	AT3G20100	AT3G04520	AT1G11600
AT1G68450	AT1G58150	AT3G27390	AT2G19670
AT1G68460	AT3G53235	AT1G20310	AT5G59970
AT1G68470	AT1G78490	AT1G03080	AT5G01155
AT1G68480	AT2G08340	AT2G28110	AT3G20015
AT1G68500	AT2G37200	AT1G79160	AT5G57790
AT1G68510	AT3G63215	AT1G72240	AT2G39310
AT1G68520	AT5G49630	AT5G46230	AT5G57970
AT1G68530	AT5G44350	AT2G29320	AT5G53950
AT1G68568	AT5G19600	AT5G06865	AT5G49555
AT1G68600	AT4G31355	AT5G25340	AT4G18780
AT1G68610	AT1G20923	AT1G44170	AT3G60440
AT1G68620	AT4G32290	AT1G62570	AT5G65225
AT1G68630	AT1G12211	AT1G06160	AT2G28410
AT1G68750	AT2G33815	AT5G61520	AT3G09730
AT1G68795	AT1G11580	AT4G21600	AT5G01890
AT1G09825	AT5G21105	AT3G26680	AT3G01600
AT1G68800	AT3G60670	AT2G37200	AT2G22970
AT1G09013	AT4G36920	AT4G14465	AT5G10120
AT1G68810	AT1G28050	AT3G21781	AT5G47160
AT1G68825	AT1G47960	AT3G21780	AT5G45920
AT1G68850	AT5G65030	AT1G03495	AT2G45040
AT1G68875	AT5G18130	AT5G64370	AT4G04190
AT1G68877	AT1G63390	AT1G65845	AT3G52180
AT1G09017	AT2G23040	AT2G40095	AT3G13610
AT1G68880	AT1G58590	AT5G65070	AT4G26580
AT1G68960	AT3G05390	AT3G16570	AT3G57830
AT1G69080	AT1G59640	AT1G70520	AT1G14120
AT1G69085	AT5G23575	AT3G18530	AT4G11450
AT1G69090	AT5G50010	AT3G49110	AT5G62410
AT1G69100	AT1G62580	AT1G01420	AT5G07460
AT1G69110	AT1G54100	AT1G07187	AT5G43250
AT1G69120	AT1G07260	AT1G64230	AT3G22790
AT1G69140	AT2G01730	AT4G32070	AT5G56220
AT1G69150	AT3G61090	AT5G19440	AT3G13898
AT1G69180	AT1G65790	AT5G47720	AT5G08260
AT1G69190	AT4G33700	AT1G08250	AT1G75260
AT1G69240	AT4G28556	AT2G46450	AT4G33130
AT1G69310	AT3G27300	AT4G33050	AT3G06220
AT1G69320	AT2G14100	AT1G80450	AT4G01270
AT1G69470	AT5G10300	AT2G38310	AT1G80540
AT1G69560	AT2G47260	AT5G39970	AT5G22140
AT1G69650	AT5G13680	AT1G78310	AT1G04823
AT1G69660	AT5G07990	AT1G75890	AT1G73010
AT1G09093	AT5G23010	AT5G14120	AT5G61865
AT1G09097	AT4G18020	AT4G23470	AT3G59520
AT1G09845	AT1G72490	AT1G67860	AT4G35970
AT1G09103	AT1G68470	AT2G23690	AT1G35720
AT1G69690	AT1G71960	AT1G68760	AT1G04433
AT1G69720	AT5G48412	AT2G38300	AT5G11420
AT1G69792	AT3G06035	AT3G58750	AT4G26790
AT1G09107	AT4G25707	AT1G70530	AT5G11780
AT1G09113	AT1G64170	AT1G74020	AT5G44560
AT1G69795	AT1G35320	AT4G35630	AT5G02190
AT1G69797	AT2G32160	AT2G18280	AT4G21070
AT1G69810	AT1G51960	AT4G27300	AT5G06590
AT1G69818	AT3G23790	AT5G24430	AT3G49830
AT1G69820	AT1G64080	AT4G18910	AT1G03790
AT1G69860	AT1G32860	AT1G08800	AT5G03790
AT1G69880	AT3G59010	AT2G46620	AT3G62020
AT1G69930	AT2G05630	AT2G41830	AT5G18810
AT1G69970	AT2G03020	AT3G55560	AT2G41260
AT1G69981	AT5G63810	AT5G65160	AT2G22600
AT1G70020	AT4G07895	AT1G02650	AT4G31890
AT1G70030	AT5G03460	AT3G14620	AT3G30730
AT1G70080	AT1G78970	AT4G01870	AT5G20430
AT1G70120	AT1G09650	AT3G06300	AT4G39480
AT1G70170	AT5G04750	AT1G34200	AT1G10850
AT1G70175	AT3G63280	AT2G28890	AT2G02020
AT1G09137	AT4G16750	AT5G36160	AT3G13560
AT1G70250	AT1G72800	AT5G24010	AT1G71250
AT1G70260	AT5G47160	AT2G42040	AT5G66840
AT1G70270	AT5G48670	AT3G60690	AT5G09240
AT1G70380	AT3G58570	AT1G77130	AT3G03060
AT1G70390	AT1G08733	AT1G10865	AT5G44562
AT1G70450	AT5G18710	AT1G25277	AT5G18690
AT1G70500	AT5G27600	AT5G50780	AT4G02060
AT1G09187	AT2G05075	AT5G21020	AT3G47460
AT1G70510	AT5G02575	AT3G01720	AT1G74030
AT1G70540	AT1G29690	AT5G41990	AT3G25905
AT1G70560	AT2G47010	AT5G12930	AT5G62940
AT1G70640	AT5G62200	AT1G08930	AT5G38010
AT1G70670	AT2G01540	AT2G40940	AT2G36490
AT1G70680	AT3G54780	AT1G18940	AT5G39220
AT1G70720	AT5G28650	AT2G32240	AT5G66170
AT1G70830	AT4G10630	AT3G61850	AT1G44900
AT1G70840	AT5G46230	AT1G68410	AT1G60270
AT1G70850	AT5G53880	AT3G11040	AT5G25830
AT1G70860	AT1G60060	AT5G51070	AT1G05835
AT1G70870	AT5G45780	AT3G20510	AT1G43005
AT1G70880	AT1G66410	AT5G01830	AT3G21240
AT1G70885	AT2G38860	AT3G60300	AT5G67060
AT1G70890	AT3G47950	AT4G14746	AT1G17190
AT1G70895	AT3G62430	AT5G44565	AT5G48600
AT1G70910	AT4G36430	AT1G03220	AT5G05270
AT1G70920	AT4G14716	AT3G59940	AT1G28110
AT1G70960	AT3G03702	AT4G27000	AT5G27893
AT1G70970	AT5G06620	AT2G05540	AT1G31310
AT1G09203	AT4G17800	AT1G28260	AT5G61070
AT1G70990	AT1G11070	AT4G13320	AT1G31320
AT1G71000	AT5G06839	AT4G14440	AT3G08810
AT1G09207	AT1G65690	AT3G07560	AT2G19690
AT1G09213	AT5G11530	AT4G17030	AT5G02200
AT1G71002	AT1G75090	AT2G39660	AT2G34190
AT1G71030	AT1G18320	AT1G06840	AT1G62262
AT1G71050	AT2G42200	AT3G52240	AT5G04010
AT1G71150	AT2G33810	AT5G42020	AT5G48920
AT1G71160	AT1G09220	AT5G05480	AT3G49960
AT1G71290	AT4G16210	AT1G09517	AT1G80200
AT1G09227	AT1G58410	AT4G34135	AT5G39550
AT1G71370	AT5G51580	AT3G53340	AT5G49560
AT1G71380	AT4G34590	AT5G10740	AT5G56840
AT1G09243	AT1G05560	AT3G28100	AT5G23780
AT1G71390	AT1G05562	AT5G53300	AT4G03655
AT1G71470	AT5G47990	AT1G06520	AT1G20380
AT1G71520	AT3G19700	AT3G22180	AT3G48410
AT1G71680	AT4G28170	AT2G30550	AT4G32880
AT1G71691	AT5G61370	AT4G03020	AT1G07440
AT1G71692	AT1G27630	AT1G61380	AT4G36180
AT1G09273	AT1G11220	AT1G68440	AT3G44750
AT1G71890	AT3G25190	AT2G19590	AT4G26320
AT1G09277	AT5G42850	AT3G18230	AT2G37740
AT1G09283	AT2G24440	AT4G40042	AT2G41990
AT1G71930	AT3G61970	AT1G69252	AT3G12410
AT1G72000	AT3G17820	AT3G26600	AT1G65470
AT1G72100	AT5G42825	AT2G23450	AT2G28420
AT1G72110	AT4G08770	AT2G40260	AT4G23000
AT1G72125	AT5G51790	AT4G05320	AT5G43155
AT1G72130	AT5G02350	AT3G04000	AT2G26360
AT1G72140	AT5G54800	AT4G14430	AT2G01760
AT1G72200	AT5G17430	AT1G28390	AT1G15002
AT1G72210	AT1G74458	AT2G24762	AT1G04983
AT1G72220	AT1G18100	AT5G64430	AT3G28070
AT1G72230	AT5G53740	AT1G05960	AT3G10200
AT1G72290	AT2G21770	AT5G56010	AT4G39860
AT1G72490	AT5G45850	AT2G19570	AT2G47050
AT1G72520	AT1G66620	AT2G01340	AT1G70890
AT1G72570	AT2G01200	AT4G25710	AT4G11400
AT1G72580	AT2G01610	AT2G19572	AT4G31690
AT1G72590	AT1G05163	AT5G16970	AT2G35350
AT1G72800	AT4G30975	AT1G08300	AT1G19850
AT1G73000	AT2G45210	AT4G01740	AT4G38480
AT1G73010	AT3G60640	AT5G16770	AT5G65510
AT1G73190	AT1G69510	AT1G76520	AT4G20420
AT1G73260	AT1G68360	AT5G24280	AT5G14870
AT1G73270	AT3G61113	AT1G77760	AT1G62910
AT1G73280	AT4G21610	AT5G23760	AT4G05155
AT1G73290	AT4G34510	AT1G58340	AT3G58875
AT1G73325	AT2G20550	AT4G16770	AT2G09905
AT1G73330	AT5G37600	AT3G62290	AT1G15000
AT1G73410	AT1G53060	AT1G21770	AT5G11160
AT1G73510	AT5G59340	AT3G54120	AT2G01610
AT1G73580	AT1G48605	AT4G16990	AT3G10570
AT1G73610	AT3G62920	AT3G54160	AT3G56350
AT1G73620	AT1G21770	AT5G54840	AT2G21800
AT1G73805	AT2G01660	AT3G13980	AT1G23410
AT1G73810	AT4G27480	AT4G34131	AT5G22940
AT1G73830	AT2G25000	AT4G03820	AT3G24300
AT1G73850	AT3G15270	AT5G43430	AT3G45610
AT1G73965	AT5G35760	AT2G27510	AT2G31141
AT1G74000	AT3G29250	AT5G09540	AT2G40750
AT1G74010	AT5G61610	AT2G30230	AT5G17800
AT1G74080	AT2G30370	AT5G60300	AT5G48650
AT1G74110	AT1G78980	AT2G48010	AT2G28250
[truncated: 6,020 more rows]

## Sheet: 564genes
564 genes	All Gene Symbols
AT1G01070	USUALLY MULTIPLE ACIDS MOVE IN AND OUT TRANSPORTERS 28 (UMAMIT28)
AT1G02070
AT1G02190	ECERIFERUM1-LIKE1 (CER1-L1)
AT1G02205	ECERIFERUM 1 (CER1)
AT1G02335	GERMIN-LIKE PROTEIN SUBFAMILY 2 MEMBER 2 PRECURSOR (GL22);PLASMODESMAL GERMIN-LIKE PROTEIN 2 (PDGLP2)
AT1G02460
AT1G03720
AT1G03880	CRUCIFERIN 2 (CRU2);CRUCIFERIN B (CRB)
AT1G03890
AT1G05153
AT1G05310
AT1G05510	OIL BODY-ASSOCIATED PROTEIN 1A (OBAP1A)
AT1G05540	DUF295 ORGANELLAR A 1 (ATDOA1)
AT1G06350	ECERIFERUM 17 (CER17);DELTA 9 DESATURASE 4 (ADS4); (ATADS4); (CER17)
AT1G07143
AT1G07645	DESICCATION-INDUCED 1VOC SUPERFAMILY PROTEIN (ATDSI-1VOC);DESICCATION-INDUCED 1VOC SUPERFAMILY PROTEIN (DSI-1VOC)
AT1G08090	NITRATE TRANSPORTER 2:1 (ATNRT2:1);NITRATE TRANSPORTER 2 (NRT2); (NRT2;1AT); (ACH1);LATERAL ROOT INITIATION 1 (LIN1);NITRATE TRANSPORTER 2.1 (ATNRT2.1);NITRATE TRANSPORTER 2.1 (NRT2.1);NITRATE TRANSPORTER 2:1 (NRT2:1)
AT1G08283
AT1G09890
AT1G11190	ENDONUCLEASE 1 (ENDO1);BIFUNCTIONAL NUCLEASE I (BFN1)
AT1G11220
AT1G11470
AT1G11580	(ATPMEPCRA);METHYLESTERASE PCR A (PMEPCRA)
AT1G11600	CYTOCHROME P450, FAMILY 77, SUBFAMILY B, POLYPEPTIDE 1 (CYP77B1)
AT1G12180
AT1G12260	VASCULAR RELATED NAC-DOMAIN PROTEIN 4 (VND4);EMBRYO DEFECTIVE 2749 (EMB2749);NAC 007 (ANAC007);NAC 007 (NAC007)
AT1G12630
AT1G13130
AT1G13290	DEFECTIVELY ORGANIZED TRIBUTARIES 5 (DOT5);WIP DOMAIN PROTEIN 6 (WIP6)
AT1G13370
AT1G13420	ARABIDOPSIS THALIANA SULFOTRANSFERASE 4B (ATST4B);SULFOTRANSFERASE 4B (ST4B)
AT1G13600	BASIC LEUCINE-ZIPPER 58 (AtbZIP58);BASIC LEUCINE-ZIPPER 58 (bZIP58)
AT1G14120	AUXIN OXIDASE (ATDAO2)
AT1G14240	APYRASE3 (APY3)
AT1G14630
AT1G14760	KNOX ARABIDOPSIS THALIANA MEINOX (KNATM)
AT1G14940
AT1G14950
AT1G14960	BRASSIKIN1 (BKN1)
AT1G15360	SHINE 1 (SHN1);WAX INDUCER 1 (WIN1); (ATSHN1)
AT1G16910	LIGHT SENSITIVE HYPOCOTYLS 8 (LSH8)
AT1G17010
AT1G17190	GLUTATHIONE S-TRANSFERASE TAU 26 (ATGSTU26);GLUTATHIONE S-TRANSFERASE TAU 26 (GSTU26)
AT1G17200	CASP-LIKE PROTEIN 2A1 (CASPL2A1)
AT1G18100	(E12A11);MOTHER OF FT AND TFL1 (MFT)
AT1G19640	JASMONIC ACID CARBOXYL METHYLTRANSFERASE (JMT)
AT1G19830	SMALL AUXIN UPREGULATED RNA 54 (SAUR54)
AT1G19960
AT1G21310	EXTENSIN 3 (ATEXT3);ROOT-SHOOT-HYPOCOTYL DEFECTIVE (RSH);EXTENSIN 3 (EXT3)
AT1G21313
AT1G21970	LEAFY COTYLEDON 1 (LEC1);EMBRYO DEFECTIVE 212 (EMB 212);EMBRYO DEFECTIVE 212 (EMB212);NUCLEAR FACTOR Y, SUBUNIT B9 (NF-YB9); (AtLEC1)
AT1G22220	AUXIN UP-REGULATED F-BOX PROTEIN 2 (AUF2)
AT1G22340	UDP-GLUCOSYL TRANSFERASE 85A7 (AtUGT85A7);UDP-GLUCOSYL TRANSFERASE 85A7 (UGT85A7)
AT1G23410
AT1G24020	MLP-LIKE PROTEIN 423 (MLP423)
AT1G24070	CELLULOSE SYNTHASE-LIKE A10 (ATCSLA10);CELLULOSE SYNTHASE LIKE A10 (CSLA10);CELLULOSE SYNTHASE-LIKE A10 (CSLA10)
AT1G24470	BETA-KETOACYL REDUCTASE 2 (KCR2); (ATKCR2)
AT1G26820	RIBONUCLEASE 3 (RNS3)
AT1G27040	(ATNPF4.5);NRT1/ PTR FAMILY 4.5 (NPF4.5)
AT1G27660
AT1G28290	ARABINOGALACTAN PROTEIN 31 (AGP31)
AT1G28300	(ATLEC2);LEAFY COTYLEDON 2 (LEC2)
AT1G28640
AT1G30080
AT1G30100	NINE-CIS-EPOXYCAROTENOID DIOXYGENASE 5 (NCED5);NINE-CIS-EPOXYCAROTENOID DIOXYGENASE 5 (ATNCED5)
AT1G31310
AT1G31990
AT1G32100	PSEUDO-RESPONSE REGULATOR 1 (PRR1); (ATPRR1);PINORESINOL REDUCTASE 1 (PRR1)
AT1G32240	KANADI 2 (KAN2)
AT1G35255
AT1G35260	MLP-LIKE PROTEIN 165 (MLP165)
AT1G35290	ACYL-LIPID THIOESTERASE 1 (ALT1)
AT1G35830
AT1G43005
AT1G43640	TUBBY LIKE PROTEIN 5 (AtTLP5);TUBBY LIKE PROTEIN 5 (TLP5)
AT1G43790	TRACHEARY ELEMENT DIFFERENTIATION-RELATED 6 (TED6)
AT1G44542	CYCLASE3 (CYCLASE3)
AT1G44740
AT1G44800	SILIQUES ARE RED 1 (SIAR1);USUALLY MULTIPLE ACIDS MOVE IN AND OUT TRANSPORTERS 18 (UMAMIT18)
AT1G46264	(AT-HSFB4);HEAT SHOCK TRANSCRIPTION FACTOR B4 (HSFB4);SCHIZORIZA (SCZ)
AT1G46480	WUSCHEL RELATED HOMEOBOX 4 (WOX4)
AT1G47395	FE-UPTAKE-INDUCING PEPTIDE2 (FEP2);IRONMAN 2 (IMA2)
AT1G47400	FE-UPTAKE-INDUCING PEPTIDE3 (FEP3);IRONMAN 1 (IMA1)
AT1G47670
AT1G48990
AT1G49320	UNKNOWN SEED PROTEIN LIKE 1 (ATUSPL1);UNKNOWN SEED PROTEIN LIKE 1 (USPL1)
AT1G49570
AT1G49860	GLUTATHIONE S-TRANSFERASE (CLASS PHI) 14 (GSTF14);GLUTATHIONE S-TRANSFERASE (CLASS PHI) 14 (ATGSTF14)
AT1G49938
AT1G52030	(MBP1.2); (F-ATMBP);MYROSINASE-BINDING PROTEIN 2 (MBP2)
AT1G52070
AT1G52400	BETA-GLUCOSIDASE HOMOLOG 1 (BGL1);BETA GLUCOSIDASE 18 (BGLU18);A. THALIANA BETA-GLUCOSIDASE 1 (ATBG1)
AT1G52470
AT1G52690	LATE EMBRYOGENESIS ABUNDANT 7 (LEA7)
AT1G52700
AT1G53160	SQUAMOSA PROMOTER BINDING PROTEIN-LIKE 4 (SPL4);FLORAL TRANSITION AT THE MERISTEM6 (FTM6)
AT1G53640
AT1G54000	GDSL LIPASE-LIKE PROTEIN 22 (GLL22)
AT1G54450
AT1G54530
AT1G54930
AT1G56430	ARABIDOPSIS THALIANA NICOTIANAMINE SYNTHASE 4 (ATNAS4);NICOTIANAMINE SYNTHASE 4 (NAS4)
AT1G58460
AT1G59730	THIOREDOXIN H-TYPE 7 (ATH7);THIOREDOXIN H-TYPE 7 (TH7)
AT1G61130	SERINE CARBOXYPEPTIDASE-LIKE 32 (SCPL32)
AT1G62262	SLAC1 HOMOLOGUE 4 (SLAH4)
AT1G62500	(DEG27)
AT1G62560	FLAVIN-MONOOXYGENASE GLUCOSINOLATE S-OXYGENASE 3 (FMO GS-OX3)
AT1G62700	VASCULAR RELATED NAC-DOMAIN PROTEIN 5 (VND5);ARABIDOPSIS NAC DOMAIN CONTAINING PROTEIN 26 (ANAC026)
AT1G63295
AT1G64260
AT1G64405
AT1G64620	(DOF1.8)
AT1G65050
AT1G65180
AT1G65340	CYTOCHROME P450, FAMILY 96, SUBFAMILY A, POLYPEPTIDE 3 (CYP96A3)
AT1G65370
AT1G65500	(STMP6)
AT1G65790	RECEPTOR KINASE 1 (ARK1);RECEPTOR KINASE 1 (RK1)
AT1G65880	BENZOYLOXYGLUCOSINOLATE 1 (BZO1)
AT1G66470	ROOT HAIR DEFECTIVE6 (RHD6); (AtRHD6)
AT1G67110	CYTOCHROME P450, FAMILY 735, SUBFAMILY A, POLYPEPTIDE 2 (CYP735A2)
AT1G67260	TCP DOMAIN PROTEIN 1 (TCP1)
AT1G67750
AT1G68240
AT1G68510	LOB DOMAIN-CONTAINING PROTEIN 42 (LBD42)
AT1G68568
AT1G68630
AT1G69970	CLAVATA3/ESR-RELATED 26 (CLE26)
AT1G70260	USUALLY MULTIPLE ACIDS MOVE IN AND OUT TRANSPORTERS 36 (UMAMIT36);RESISTANCE TO PHYTOPHTHORA PARASITICA 1 (RTP1)
AT1G70830	MLP-LIKE PROTEIN 28 (MLP28)
AT1G70840	MLP-LIKE PROTEIN 31 (MLP31)
AT1G71380	ARABIDOPSIS THALIANA GLYCOSYL HYDROLASE 9B3 (ATGH9B3);CELLULASE 3 (ATCEL3);CELLULASE 3 (CEL3)
AT1G71691
AT1G72490	DEEPER ROOTING 1 (DRO1); (LAZY4); (LAZY3); (ATNGR2)
AT1G73010	PYROPHOSPHATE-SPECIFIC PHOSPHATASE1 (AtPPsPase1);PYROPHOSPHATE-SPECIFIC PHOSPHATASE1 (PPsPase1);PHOSPHATE STARVATION-INDUCED GENE 2 (PS2);PHOSPHATE STARVATION-INDUCED GENE 2 (ATPS2)
AT1G73190	ALPHA-TONOPLAST INTRINSIC PROTEIN (ALPHA-TIP); (TIP3;1)
AT1G73330	DROUGHT-REPRESSED 4 (ATDR4);DROUGHT-REPRESSED 4 (DR4)
AT1G73620
AT1G75710
AT1G75891
AT1G76420	CUP SHAPED COTYLEDON3 (CUC3); (NAC368);ARABIDOPSIS NAC DOMAIN CONTAINING PROTEIN 31 (ANAC031)
AT1G76500	SUPPRESSOR OF PHYB-4#3 (SOB3);AT-HOOK MOTIF NUCLEAR-LOCALIZED PROTEIN 29 (AHL29)
AT1G77110	PIN-FORMED 6 (PIN6)
AT1G77520
AT1G77655
AT1G78090	ARABIDOPSIS THALIANA TREHALOSE-6-PHOSPHATE PHOSPHATASE B (ATTPPB);TREHALOSE-6-PHOSPHATE PHOSPHATASE B (TPPB)
AT1G78370	GLUTATHIONE S-TRANSFERASE TAU 20 (ATGSTU20);GLUTATHIONE S-TRANSFERASE TAU 20 (GSTU20)
AT1G78476
AT1G78490	CYTOCHROME P450, FAMILY 708, SUBFAMILY A, POLYPEPTIDE 3 (CYP708A3)
AT1G78815	LIGHT SENSITIVE HYPOCOTYLS 7 (LSH7)
AT1G78970	LUPEOL SYNTHASE 1 (LUP1);ARABIDOPSIS THALIANA LUPEOL SYNTHASE 1 (ATLUP1)
AT1G79180	MYB DOMAIN PROTEIN 63 (AtMYB63);MYB DOMAIN PROTEIN 63 (MYB63)
AT1G79760	DOWNSTREAM TARGET OF AGL15-4 (DTA4)
AT1G80090	CBS DOMAIN CONTAINING PROTEIN 4 (CBSX4)
AT1G80100	HISTIDINE PHOSPHOTRANSFER PROTEIN 6 (AHP6);HISTIDINE PHOSPHOTRANSFER PROTEIN 6 (HP6)
AT1G80130
AT1G80865
AT2G01610
AT2G01660	PLASMODESMATA-LOCATED PROTEIN 6 (PDLP6)
AT2G01940	SHOOT GRAVITROPISM 5 (SGR5);ARABIDOPSIS THALIANA INDETERMINATE(ID)-DOMAIN 15 (ATIDD15);INDETERMINATE(ID)-DOMAIN 15 (IDD15)
AT2G02000	GLUTAMATE DECARBOXYLASE 3 (GAD3)
AT2G02120	LOW-MOLECULAR-WEIGHT CYSTEINE-RICH 70 (LCR70); (PDF2.1)
AT2G02540	HOMEOBOX PROTEIN 21 (ATHB21);ZINC FINGER HOMEODOMAIN 4 (ZFHD4);HOMEOBOX PROTEIN 21 (HB21);ZINC FINGER HOMEODOMAIN 3 (ZHD3)
AT2G03020
AT2G03550
AT2G04090
AT2G04570
AT2G04805
AT2G05045
AT2G06925	PHOSPHOLIPASE A2-ALPHA (ATSPLA2-ALPHA); (PLA2-ALPHA)
AT2G15010
AT2G15327
AT2G15400	(NRPE3B); (RBP36B)
AT2G16850	PLASMA MEMBRANE INTRINSIC PROTEIN 3B (PIP3B);PLASMA MEMBRANE INTRINSIC PROTEIN 2;8 (PIP2;8)
AT2G17680
AT2G17950	WUSCHEL 1 (WUS1); (PGA6);WUSCHEL (WUS)
AT2G18370
AT2G18570
AT2G18620	GERANYLGERANYL PYROPHOSPHATE SYNTHASE 2 (GGPPS2)
AT2G19320
AT2G20100	UNKNOWN TRANSCRIPTION FACTOR 1 (UKTF1)
AT2G20870
AT2G20873
AT2G22170	PLAT DOMAIN PROTEIN 2 (PLAT2)
AT2G23510	SPERMIDINE DISINAPOYL ACYLTRANSFERASE (SDT)
AT2G24255	F-BOX/DUF295 ANCESTRAL 15 (ATFDA15)
AT2G24696
AT2G24700
AT2G26040	PYR1-LIKE 2 (PYL2);REGULATORY COMPONENTS OF ABA RECEPTOR 14 (RCAR14)
AT2G26400	ACIREDUCTONE DIOXYGENASE (ARD);ACIREDUCTONE DIOXYGENASE 3 (ATARD3);ACIREDUCTONE DIOXYGENASE 3 (ARD3)
AT2G26700	PINOID2 (PID2);AGC VIIIA KINASE 1-10 (AGC1-10)
AT2G27550	CENTRORADIALIS (ATC)
AT2G28420	GLYOXYLASE I 8 (GLYI8)
AT2G28490
AT2G28790
AT2G28870	(SMR10)
AT2G29125	DEVIL 13 (DVL13);ROTUNDIFOLIA LIKE 2 (RTFL2)
AT2G30370	CHALLAH (CHAL);EPIDERMIS PATTERNING FACTOR (EPF1)-LIKE 6 (EPFL6); (ATEPFL6)
AT2G30650
AT2G30670
AT2G30933
AT2G32275
AT2G33420
AT2G34320
AT2G34490	CYTOCHROME P450, FAMILY 710, SUBFAMILY A, POLYPEPTIDE 2 (CYP710A2)
AT2G34700
AT2G34830	WRKY DNA-BINDING PROTEIN 35 (WRKY35);MATERNAL EFFECT EMBRYO ARREST 24 (MEE24);WRKY DNA-BINDING PROTEIN 35 (AtWRKY35)
AT2G34870	MATERNAL EFFECT EMBRYO ARREST 26 (MEE26)
AT2G35820
AT2G37740	ZINC-FINGER PROTEIN 10 (ATZFP10);ZINC-FINGER PROTEIN 10 (ZFP10)
AT2G38540	LIPID TRANSFER PROTEIN 1 (LP1);LIPID TRANSFER PROTEIN 1 (LTP1);ARABIDOPSIS THALIANA LIPID TRANSFER PROTEIN 1 (ATLTP1); (ATLTPI-4)
AT2G38900
AT2G39510	USUALLY MULTIPLE ACIDS MOVE IN AND OUT TRANSPORTERS 14 (UMAMIT14)
AT2G39850
AT2G40050
AT2G40435
AT2G40450
AT2G40470	LOB DOMAIN-CONTAINING PROTEIN 15 (LBD15)
AT2G40750	WRKY DNA-BINDING PROTEIN 54 (WRKY54);WRKY DNA-BINDING PROTEIN 54 (ATWRKY54)
AT2G41225	ARGOS-LIKE3 (ARL3);ORGAN SIZE RELATED 2 (OSR2)
AT2G42110
AT2G42410	ZINC FINGER PROTEIN 11 (ZFP11);ZINC FINGER PROTEIN 11 (ATZFP11)
AT2G42430	LATERAL ORGAN BOUNDARIES-DOMAIN 16 (LBD16);ASYMMETRIC LEAVES2-LIKE 18 (ASL18)
AT2G42540	COLD-REGULATED 15A (COR15A); (COR15); (ATCOR15A)
AT2G42730
AT2G43660
AT2G43670
AT2G44460	BETA GLUCOSIDASE 28 (BGLU28)
AT2G44745	WRKY DNA-BINDING PROTEIN 12 (WRKY12); (ATWRKY12)
AT2G45130	ARABIDOPSIS THALIANA SPX DOMAIN GENE 3 (ATSPX3);SPX DOMAIN GENE 3 (SPX3)
AT2G45650	AGAMOUS-LIKE 6 (AGL6);REDUCED SHOOT BRANCHING 1 (RSB1)
AT2G46630
AT2G46770	ARABIDOPSIS NAC DOMAIN CONTAINING PROTEIN 43 (ANAC043);EMBRYO DEFECTIVE 2301 (EMB2301);NAC SECONDARY WALL THICKENING PROMOTING FACTOR1 (NST1)
AT2G46960	CYTOCHROME P450, FAMILY 709, SUBFAMILY B, POLYPEPTIDE 1 (CYP709B1)
AT2G47050
AT2G47460	PRODUCTION OF FLAVONOL GLYCOSIDES 1 (PFG1);MYB DOMAIN PROTEIN 12 (ATMYB12);MYB DOMAIN PROTEIN 12 (MYB12)
AT2G48080	ATALKBH10A (ALKBH10A)
AT3G01535
AT3G01565
AT3G02670
AT3G02673
AT3G03190	ARABIDOPSIS GLUTATHIONE-S-TRANSFERASE 6 (ATGSTF6);GLUTATHIONE S-TRANSFERASE F11 (GSTF11);GLUTATHIONE S-TRANSFERASE F11 (ATGSTF11)
AT3G03200	NAC DOMAIN CONTAINING PROTEIN 45 (anac045);NAC DOMAIN CONTAINING PROTEIN 45 (NAC045);NAC DOMAIN CONTAINING PROTEIN 45 (NAC45)
AT3G03260	HOMEODOMAIN GLABROUS 8 (HDG8)
AT3G03660	WUSCHEL RELATED HOMEOBOX 11 (WOX11)
AT3G04530	(ATPPCK2);PHOSPHOENOLPYRUVATE CARBOXYLASE KINASE 2 (PPCK2);PHOSPHOENOLPYRUVATE CARBOXYLASE KINASE 2 (PEPCK2)
AT3G05035
AT3G05155
AT3G06360	ARABINOGALACTAN PROTEIN 27 (AGP27);ARABINOGALACTAN PROTEIN 27 (AtAGP27)
AT3G08770	LIPID TRANSFER PROTEIN 6 (LTP6); (ATLTPI-6)
AT3G08860	PYRIMIDINE 4 (PYD4)
AT3G09155
AT3G09680
AT3G10000	EMBRYO SAC DEVELOPMENT ARREST 31 (EDA31)
AT3G11260	WUSCHEL RELATED HOMEOBOX 5 (WOX5);WUSCHEL RELATED HOMEOBOX 5B (WOX5B)
AT3G12420
AT3G12430
AT3G12440
AT3G12502
AT3G12890	ACTIVATOR OF SPOMIN::LUC2 (ASML2)
AT3G13130
AT3G13175	PSI-INTERACTING ROOT-CELL ENRICHED 1 (PRCE1)
AT3G13280
AT3G13650
AT3G13730	CYTOCHROME P450, FAMILY 90, SUBFAMILY D, POLYPEPTIDE 1 (CYP90D1)
AT3G13890	MYB DOMAIN PROTEIN 26 (ATMYB26);MALE STERILE 35 (MS35);MYB DOMAIN PROTEIN 26 (MYB26)
AT3G13960	GROWTH-REGULATING FACTOR 5 (AtGRF5);GROWTH-REGULATING FACTOR 5 (GRF5)
AT3G15280
AT3G17280
AT3G17730	NAC DOMAIN CONTAINING PROTEIN 57 (NAC057);NAC DOMAIN CONTAINING PROTEIN 57 (anac057)
AT3G18280	TRACHEARY ELEMENT DIFFERENTIATION-RELATED 4 (TED4); (ATTED4)
AT3G18570
AT3G18715	INFLORESCENCE DEFICIENT IN ABSCISSION (IDA)-LIKE 4 (IDL4)
AT3G19184
AT3G19550
AT3G19710	BRANCHED-CHAIN AMINOTRANSFERASE4 (BCAT4)
AT3G20210	DELTA VACUOLAR PROCESSING ENZYME (DELTA-VPE);DELTA VACUOLAR PROCESSING ENZYME (DELTAVPE);ASPARAGINYL ENDOPEPTIDASE 4 (AEP4)
AT3G20470	(ATGRP5);GLYCINE-RICH PROTEIN 5 (GRP-5); (ATGRP-5);GLYCINE-RICH PROTEIN 5 (GRP5)
AT3G20640
AT3G21370	BETA GLUCOSIDASE 19 (BGLU19)
AT3G21380
AT3G21550	ARABIDOPSIS THALIANA DUF679 DOMAIN MEMBRANE PROTEIN 2 (AtDMP2);DUF679 DOMAIN MEMBRANE PROTEIN 2 (DMP2)
AT3G23430	PHOSPHATE 1 (PHO1);ARABIDOPSIS PHOSPHATE 1 (ATPHO1)
AT3G23860	GTP-BINDING PROTEIN RELATED1 (GPR1)
AT3G24250
AT3G25260	(ATNPF4.1);NRT1/ PTR FAMILY 4.1 (NPF4.1)
AT3G26550
AT3G26760
AT3G26790	FUSCA3 (FUS3)
AT3G27250	(AITR1);DIG-LIKE 4 (DIL4)
AT3G27400	(PLL18)
AT3G27660	OLEOSIN 4 (OLEO4);OLEOSIN 3 (OLE3)
AT3G28230
AT3G28570
AT3G28917	MINI ZINC FINGER 2 (MIF2)
AT3G29250	SHORT-CHAIN DEHYDROGENASE REDUCTASE 4 (SDR4); (ATSDR4)
AT3G30340	USUALLY MULTIPLE ACIDS MOVE IN AND OUT TRANSPORTERS 32 (UMAMIT32)
AT3G30725	GLUTAMINE DUMPER 6 (AtGDU6);GLUTAMINE DUMPER 6 (GDU6)
AT3G30730
AT3G44770
AT3G45000	(VPS24.2); (VPS24)
AT3G45080
AT3G45140	LIPOXYGENASE 2 (LOX2);ARABIODOPSIS THALIANA LIPOXYGENASE 2 (ATLOX2)
AT3G45180	UBIQUITIN-LIKE PROTEIN 5A (UBL5A)
AT3G46890
AT3G47400
AT3G47980	(ATNITR2;2)
AT3G48490
AT3G49270
AT3G49580	RESPONSE TO LOW SULFUR 1 (LSU1)
AT3G50330	HECATE 2 (HEC2)
AT3G53650
AT3G54770	ABA-REGULATED RNA-BINDING PROTEIN 1 (ARP1)
AT3G55515	DEVIL 8 (DVL8);ROTUNDIFOLIA LIKE 7 (RTFL7)
AT3G56220
AT3G56620	USUALLY MULTIPLE ACIDS MOVE IN AND OUT TRANSPORTERS 10 (UMAMIT10)
AT3G57950
AT3G58250
AT3G58780	SHATTERPROOF 1 (SHP1)
AT3G60490	ETHYLENE-RESPONSIVE TRANSCRIPTION FACTOR 35 (ERF35)
AT3G60870	AT-HOOK MOTIF NUCLEAR-LOCALIZED PROTEIN 18 (AHL18)
AT3G60900	FASCICLIN-LIKE ARABINOGALACTAN-PROTEIN 10 (FLA10)
AT3G61970	NGATHA2 (NGA2)
AT3G62460
AT3G62570
AT3G62610	MYB DOMAIN PROTEIN 11 (AtMYB11);PRODUCTION OF FLAVONOL GLYCOSIDES 2 (PFG2);MYB DOMAIN PROTEIN 11 (MYB11)
AT3G63110	ISOPENTENYLTRANSFERASE 3 (ATIPT3);ISOPENTENYLTRANSFERASE 3 (IPT3)
AT4G00880	SMALL AUXIN UPREGULATED RNA 31 (SAUR31)
AT4G00883
AT4G00893
AT4G01450	USUALLY MULTIPLE ACIDS MOVE IN AND OUT TRANSPORTERS 30 (UMAMIT30)
AT4G01895
AT4G01985
AT4G02670	INDETERMINATE(ID)-DOMAIN 12 (AtIDD12);INDETERMINATE(ID)-DOMAIN 12 (IDD12)
AT4G04830	METHIONINE SULFOXIDE REDUCTASE B5 (ATMSRB5);METHIONINE SULFOXIDE REDUCTASE B5 (MSRB5)
AT4G08868
AT4G08910
AT4G09600	GAST1 PROTEIN HOMOLOG 3 (GASA3)
AT4G09950	IMMUNE ASSOCIATED NUCLEOTIDE BINDING 13 (IAN13)
AT4G10240	B-BOX DOMAIN PROTEIN 23 (BBX23)
AT4G11040	REDUCED DORMANCY 5 (RDO5);DELAY OF GERMINATION 18 (DOG18)
AT4G11320	CYSTEINE PROTEASE 2 (CP2); (ATCP2)
AT4G12350	MYB DOMAIN PROTEIN 42 (MYB42);MYB DOMAIN PROTEIN 42 (AtMYB42)
AT4G12890
AT4G12960	GAMMA-INTERFERON-RESPONSIVE LYSOSOMAL THIOL REDUCTASE (GILT); (AtGILT)
AT4G13770	REDUCED EPIDERMAL FLUORESCENCE 2 (REF2);"CYTOCHROME P450, FAMILY 83, SUBFAMILY A, POLYPEPTIDE 1" (CYP83A1)
AT4G14060
AT4G14730	GOLGI ANTIAPOPTOTIC PROTEIN 1 (GAAP1); (ATLFG1);LIFEGUARD 1 (LFG1)
AT4G15160	(PAC2)
AT4G15370	BARUOL SYNTHASE 1 (BARS1);PENTACYCLIC TRITERPENE SYNTHASE 2 (PEN2)
AT4G15380	CYTOCHROME P450, FAMILY 705, SUBFAMILY A, POLYPEPTIDE 4 (CYP705A4)
AT4G15390
AT4G15393	CYTOCHROME P450, FAMILY 702, SUBFAMILY A, POLYPEPTIDE 5 (CYP702A5)
AT4G15450
AT4G15620	CASP-LIKE PROTEIN 1E2 (CASPL1E2)
AT4G16030
AT4G16260
AT4G16447
AT4G16460
AT4G16545
AT4G17920	ARABIDOPSIS T??XICOS EN LEVADURA 29 (ATL29)
AT4G18350	NINE-CIS-EPOXYCAROTENOID DIOXYGENASE 2 (NCED2);NINE-CIS-EPOXYCAROTENOID DIOXYGENASE 2 (ATNCED2)
AT4G18920
AT4G18980	ATS40-3 (AtS40-3)
AT4G19030	NOD26-LIKE INTRINSIC PROTEIN 1;1 (NIP1;1);NOD26-LIKE MAJOR INTRINSIC PROTEIN 1 (ATNLM1); (AT-NLM1);NOD26-LIKE MAJOR INTRINSIC PROTEIN 1 (NLM1)
AT4G19430
AT4G19975
AT4G19980
AT4G20230	TERPENE SYNTHASE 30 (TPS30)
AT4G20235	CYTOCHROME P450, FAMILY 71, SUBFAMILY A, POLYPEPTIDE 28 (CYP71A28)
AT4G20240	CYTOCHROME P450, FAMILY 71, SUBFAMILY A, POLYPEPTIDE 27 (CYP71A27)
AT4G22160
AT4G22233
AT4G22235
AT4G23590
AT4G23600	CORONATINE INDUCED 1 (CORI3);JASMONIC ACID RESPONSIVE 2 (JR2)
AT4G23670
AT4G23690	DIRIGENT PROTEIN 6 (DIR6);ARABIDOPSIS THALIANA DIRIGENT PROTEIN 6 (ATDIR6)
AT4G23720
AT4G24130
AT4G24420
AT4G24980	USUALLY MULTIPLE ACIDS MOVE IN AND OUT TRANSPORTERS 16-PSEUDOGENE (UMAMIT16-PSI)
AT4G25760	GLUTAMINE DUMPER 2 (ATGDU2);GLUTAMINE DUMPER 2 (GDU2)
AT4G26255
AT4G26330	UNFERTILIZED EMBRYO SAC 17 (UNE17); (ATSBT3.18)
AT4G26950
AT4G27140	SEED STORAGE ALBUMIN 1 (SESA1); (AT2S1)
AT4G27160	(AT2S3);SEED STORAGE ALBUMIN 3 (SESA3)
AT4G27170	SEED STORAGE ALBUMIN 4 (SESA4); (AT2S4)
AT4G27330	SPOROCYTELESS (SPL);NOZZLE (NZZ)
AT4G28365	(AtENODL3);EARLY NODULIN-LIKE PROTEIN 3 (ENODL3)
AT4G28811
AT4G29100	(BHLH68)
AT4G29150	IQ-DOMAIN 25 (IQD25)
AT4G29270
AT4G29770	HEAT-INDUCED TAS1 TARGET 1 (HTT1)
AT4G30170
AT4G30450
AT4G30980	LJRHL1-LIKE 2 (LRL2);DEFECTIVE REGION OF POLLEN 2 (DROP2)
AT4G31330
AT4G31730	GLUTAMINE DUMPER 1 (GDU1);GLUTAMINE DUMPER1 (GDU1)
AT4G31900	PICKLE RELATED 2 (PKR2);CHROMATIN REMODELING 7 (CHR7)
AT4G31910	BR-RELATED ACYLTRANSFERASE1 (BAT1);PIZZA (PIZ)
AT4G32490	EARLY NODULIN-LIKE PROTEIN 4 (ENODL4); (AtENODL4)
AT4G32540	YUCCA (YUC);YUCCA 1 (YUC1)
AT4G32780	FORKED-LIKE4 (FL4)
AT4G33330	PLANT GLYCOGENIN-LIKE STARCH INITIATION PROTEIN 3 (PGSIP3);GLUCURONIC ACID SUBSTITUTION OF XYLAN 2 (GUX2)
AT4G33450	MYB DOMAIN PROTEIN 69 (AtMYB69);MYB DOMAIN PROTEIN 69 (MYB69)
AT4G33810
AT4G34419
AT4G34520	FATTY ACID ELONGATION1 (FAE1);3-KETOACYL-COA SYNTHASE 18 (KCS18)
AT4G34560
AT4G35390	AT-HOOK MOTIF NUCLEAR LOCALIZED PROTEIN 25 (AHL25);AT-HOOK PROTEIN OF GA FEEDBACK 1 (AGF1)
AT4G35710
AT4G37390	AUXIN UPREGULATED 3 (AUR3); (BRU6); (GH3-2); (GH3.2);YADOKARI 1 (YDK1)
AT4G37409
AT4G37410	CYTOCHROME P450, FAMILY 81, SUBFAMILY F, POLYPEPTIDE 4 (CYP81F4)
AT4G37650	SHORT ROOT (SHR);ENDODERMAL-AMYLOPLAST LESS 1 (EAL1);SHOOT GRAVITROPISM 7 (SGR7); (EAL1)
AT4G37810	(ATEPFL2); (EPFL2)
AT4G37970	(ATCAD6);CINNAMYL ALCOHOL DEHYDROGENASE 6 (CAD6)
AT4G38340	NIN-LIKE PROTEIN 3 (NLP3)
AT4G39130
AT4G39480	CYTOCHROME P450, FAMILY 96, SUBFAMILY A, POLYPEPTIDE 9 (CYP96A9)
AT4G39590
AT4G39720
AT4G40010	SUCROSE NONFERMENTING 1-RELATED PROTEIN KINASE 2-7 (SNRK2-7);SNF1-RELATED PROTEIN KINASE 2.7 (SNRK2.7); (SRK2F)
AT5G01305	REGULATOR OF AXILLARY MERISTEM FORMATION (ROX)
AT5G01370	ALC-INTERACTING PROTEIN 1 (ACI1);TON1 RECRUITING MOTIF 29 (TRM29)
AT5G02510
AT5G02750	SHOOT GRAVITROPISM 9 (SGR9)
AT5G03010
AT5G03545	(AT4);INDUCED BY PI STARVATION 2 (ATIPS2)
AT5G03790	(ATHB51);LATE MERISTEM IDENTITY1 (LMI1);HOMEOBOX 51 (HB51)
AT5G03795
AT5G03820
AT5G03840	TERMINAL FLOWER 1 (TFL1);TERMINAL FLOWER 1 (TFL-1)
AT5G04010
AT5G04200	METACASPASE 2F (MCP2f);METACASPASE 2F (AtMCP2f);METACASPASE 9 (AtMC9);METACASPASE 9 (MC9)
AT5G04355
AT5G04950	NICOTIANAMINE SYNTHASE 1 (NAS1);ARABIDOPSIS THALIANA NICOTIANAMINE SYNTHASE 1 (ATNAS1)
AT5G05290	EXPANSIN A2 (ATEXPA2);EXPANSIN 2 (EXP2); (ATEXP2); (ATHEXP ALPHA 1.12);EXPANSIN A2 (EXPA2)
AT5G06070	(RAB);RABBIT EARS (RBE)
AT5G07060	MOS4-ASSOCIATED COMPLEX SUBUNIT 5C (MAC5C)
AT5G07190	SEED GENE 3 (ATS3)
AT5G07510	GLYCINE-RICH PROTEIN 14 (GRP14);ARABIDOPSIS THALIANA GLYCINE-RICH PROTEIN 14 (ATGRP14);GLYCINE-RICH PROTEIN 4 (GRP-4);ARABIDOPSIS THALIANA GLYCINE-RICH PROTEIN 4 (ATGRP-4)
AT5G08391
AT5G08460
AT5G09750	HECATE 3 (HEC3)
AT5G09805	INFLORESCENCE DEFICIENT IN ABSCISSION (IDA)-LIKE 3 (IDL3)
AT5G10120
AT5G10180	ARABIDOPSIS SULFATE TRANSPORTER 68 (AST68);SULFATE TRANSPORTER 2;1 (SULTR2;1)
AT5G11540	(ATGULLO3);L -GULONO-1,4-LACTONE ( L -GULL) OXIDASE 3 (GULLO3)
AT5G11930	(ROXY20)
AT5G12280
AT5G13170	SENESCENCE-ASSOCIATED GENE 29 (SAG29); (SWEET15); (AtSWEET15)
AT5G14690
AT5G15140	PATERNALLY EXPRESSED GENE 9 (PEG9)
AT5G15150	HOMEOBOX 3 (ATHB-3);HOMEOBOX FROM ARABIDOPSIS THALIANA 7 (HAT7); (ATHB3);HOMEOBOX 3 (HB-3)
AT5G16460	SEIPIN1 (SEIPIN1)
AT5G16600	MYB DOMAIN PROTEIN 43 (MYB43);MYB DOMAIN PROTEIN 43 (AtMYB43)
AT5G17030	UDP-GLUCOSYL TRANSFERASE 78D3 (UGT78D3)
AT5G18450
AT5G18690	ARABINOGALACTAN PROTEIN 25 (AGP25);ARABIDOPSIS THALIANA ARABINOGALACTAN PROTEINS 25 (ATAGP25)
AT5G19650	(ATOFP8);OVATE FAMILY PROTEIN 8 (OFP8)
AT5G19880
AT5G20710	BETA-GALACTOSIDASE 7 (BGAL7)
AT5G20740
AT5G22580
AT5G23010	GLUCOSINOLATE METABOLISM 1 (GSM1);METHYLTHIOALKYLMALATE SYNTHASE 1 (MAM1);2-ISOPROPYLMALATE SYNTHASE 3 (IMS3)
AT5G23020	(MAM3);METHYLTHIOALKYMALATE SYNTHASE-LIKE (MAM-L);2-ISOPROPYLMALATE SYNTHASE 2 (IMS2)
AT5G23170
AT5G23220	NICOTINAMIDASE 3 (NIC3)
AT5G23830
AT5G23950
AT5G24205
AT5G24206
AT5G24770	VEGETATIVE STORAGE PROTEIN 2 (VSP2); (ATVSP2)
AT5G24780	VEGETATIVE STORAGE PROTEIN 1 (VSP1); (ATVSP1)
AT5G25390	SHINE2 (SHN2);SHINE3 (SHN3)
AT5G25490
AT5G25830	GATA TRANSCRIPTION FACTOR 12 (GATA12)
AT5G25890	INDOLE-3-ACETIC ACID INDUCIBLE 28 (IAA28);IAA-ALANINE RESISTANT 2 (IAR2)
AT5G26260
AT5G26290	TRAF MEDIATED GAMETOGENESIS PROGRESSION (RAMGAP)
AT5G28490	LIGHT-DEPENDENT SHORT HYPOCOTYLS 1 (LSH1);ORGAN BOUNDARY 2 (OBO2);ORGAN BOUNDARY 1 (OBO1)
AT5G37300	(WSD1)
AT5G37990	(CIMT1)
AT5G38000
AT5G38020
AT5G38030	DETOXIFICATION30 (DTX30)
AT5G38100
AT5G38160
AT5G38170
AT5G39240
AT5G40020
AT5G40040
AT5G42200	ARABIDOPSIS T??XICOS EN LEVADURA 23 (ATL23)
AT5G42580	CYTOCHROME P450, FAMILY 705, SUBFAMILY A, POLYPEPTIDE 12 (CYP705A12)
AT5G42590	CYTOCHROME P450, FAMILY 71, SUBFAMILY A, POLYPEPTIDE 16 (CYP71A16);MARNERAL OXIDASE (MRO)
AT5G43180
AT5G44220
AT5G44420	LOW-MOLECULAR-WEIGHT CYSTEINE-RICH 77 (LCR77);PLANT DEFENSIN 1.2 (PDF1.2);PLANT DEFENSIN 1.2A (PDF1.2A)
AT5G44460	CALMODULIN LIKE 43 (CML43)
AT5G44570	CELL WALL MAINTAINER 2 (CWM2)
AT5G44630
AT5G45990
AT5G46297
AT5G46540	ATP-BINDING CASSETTE B7 (ABCB7);P-GLYCOPROTEIN 7 (PGP7)
AT5G46730
AT5G47000
AT5G47920
AT5G47990	CYTOCHROME P450, FAMILY 705, SUBFAMILY A, POLYPEPTIDE 5 (CYP705A5);THALIAN-DIOL DESATURASE (THAD);THALIAN-DIOL DESATURASE (THAD1)
AT5G48000	CYTOCHROME P450, FAMILY 708, SUBFAMILY A, POLYPEPTIDE 2 (CYP708A2);CYTOCHROME P450, FAMILY 708, SUBFAMILY A, POLYPEPTIDE 2 (CYP708 A2);THALIANOL HYDROXYLASE (THAH);THALIANOL HYDROXYLASE 1 (THAH1)
AT5G48010	THALIANOL SYNTHASE (THAS);THALIANOL SYNTHASE 1 (THAS1);ARABIDOPSIS THALIANA THALIANOL SYNTHASE 1 (AtTHAS1)
AT5G48060	MULTIPLE C2 DOMAIN AND TRANSMEMBRANE REGION PROTEIN 2 (MCTP2)
AT5G48290
AT5G49120
AT5G49130	(BIGE1B)
AT5G49138
AT5G49180	PECTIN METHYLESTERASE 58 (PME58)
AT5G49615	TRANS-ACTING SIRNA3B (TAS3b)
AT5G50010	(SACL2)
AT5G50090
AT5G50120
AT5G50130
AT5G50160	FERRIC REDUCTION OXIDASE 8 (FRO8);FERRIC REDUCTION OXIDASE 8 (ATFRO8)
AT5G50480	NUCLEAR FACTOR Y, SUBUNIT C6 (NF-YC6)
AT5G51210	OLEOSIN3 (OLEO3)
AT5G51310
AT5G51610
AT5G51860	AGAMOUS-LIKE 72 (AGL72)
AT5G51920
AT5G52330
AT5G52620
AT5G53820
AT5G54370
AT5G54400
AT5G54800	GLUCOSE 6-PHOSPHATE/PHOSPHATE TRANSLOCATOR 1 (GPT1);ARABIDOPSIS GLUCOSE 6-PHOSPHATE/PHOSPHATE TRANSLOCATOR 1 (ATGPT1);GROWING PLUS-END TRACKING 1 (GPT1)
AT5G55240	ARABIDOPSIS THALIANA PEROXYGENASE 2 (ATPXG2)
AT5G55250	IAA CARBOXYLMETHYLTRANSFERASE 1 (IAMT1); (AtIAMT1)
AT5G55370	LONG-CHAIN-ALCOHOL O-FATTY-ACYLTRANSFERASE 2 (AT2)
AT5G55430
AT5G56510	PUMILIO 12 (APUM12);WHITE RUST RESISTANCE 4 (WRR4);PUMILIO 12 (PUM12)
AT5G56840
AT5G56970	(ATCKX3);CYTOKININ OXIDASE 3 (CKX3)
AT5G56990
AT5G57400
AT5G57520	ZINC FINGER PROTEIN 2 (ZFP2);ZINC FINGER PROTEIN 2 (ATZFP2)
AT5G58390
AT5G58500	LIGHT SENSITIVE HYPOCOTYLS 5 (LSH5)
AT5G59305
AT5G59310	LIPID TRANSFER PROTEIN 4 (LTP4); (ATLTPI-11)
AT5G59320	LIPID TRANSFER PROTEIN 3 (LTP3)
AT5G59520	ZRT/IRT-LIKE PROTEIN 2 (ZIP2); (ATZIP2)
AT5G61730	ARABIDOPSIS THALIANA ABC2 HOMOLOG 11 (ATATH11);ABC2 HOMOLOG 11 (ATH11);ATP-BINDING CASSETTE A9 (ABCA9); (ATABCA9)
AT5G62750
AT5G62800
AT5G62940	HIGH CAMBIAL ACTIVITY2 (HCA2);DNA BINDING WITH ONE FINGER 5.6 (DOF5.6)
AT5G63087
AT5G63350	ABA-INDUCED TRANSCRIPTION REPRESSOR 6 (AITR6);DIG-LIKE 1 (DIL1)
AT5G63590	FLAVONOL SYNTHASE 3 (FLS3); (ATFLS3);FLAVONOL SYNTHASE (FLS)
AT5G66400	RESPONSIVE TO ABA 18 (RAB18);ARABIDOPSIS THALIANA DROUGHT-INDUCED 8 (ATDI8)
AT5G66690	(UGT72E2)

## Sheet: 82TFs
OL_82TFs	FAMILY	All Gene Symbols
AT1G12260	NAC	VASCULAR RELATED NAC-DOMAIN PROTEIN 4 (VND4);EMBRYO DEFECTIVE 2749 (EMB2749);NAC 007 (ANAC007);NAC 007 (NAC007)
AT1G12630	ERF
AT1G13290	C2H2	DEFECTIVELY ORGANIZED TRIBUTARIES 5 (DOT5);WIP DOMAIN PROTEIN 6 (WIP6)
AT1G13600	bZIP	BASIC LEUCINE-ZIPPER 58 (AtbZIP58);BASIC LEUCINE-ZIPPER 58 (bZIP58)
AT1G15360	ERF	SHINE 1 (SHN1);WAX INDUCER 1 (WIN1); (ATSHN1)
AT1G21970	NF-YB	LEAFY COTYLEDON 1 (LEC1);EMBRYO DEFECTIVE 212 (EMB 212);EMBRYO DEFECTIVE 212 (EMB212);NUCLEAR FACTOR Y, SUBUNIT B9 (NF-YB9); (AtLEC1)
AT1G27660	bHLH
AT1G28300	B3	(ATLEC2);LEAFY COTYLEDON 2 (LEC2)
AT1G31310	Trihelix
AT1G32240	G2-like	KANADI 2 (KAN2)
AT1G43640	TUB	TUBBY LIKE PROTEIN 5 (AtTLP5);TUBBY LIKE PROTEIN 5 (TLP5)
AT1G46264	HSF	(AT-HSFB4);HEAT SHOCK TRANSCRIPTION FACTOR B4 (HSFB4);SCHIZORIZA (SCZ)
AT1G46480	WOX	WUSCHEL RELATED HOMEOBOX 4 (WOX4)
AT1G53160	SBP	SQUAMOSA PROMOTER BINDING PROTEIN-LIKE 4 (SPL4);FLORAL TRANSITION AT THE MERISTEM6 (FTM6)
AT1G62700	NAC	VASCULAR RELATED NAC-DOMAIN PROTEIN 5 (VND5);ARABIDOPSIS NAC DOMAIN CONTAINING PROTEIN 26 (ANAC026)
AT1G64620	Dof	(DOF1.8)
AT1G66470	bHLH	ROOT HAIR DEFECTIVE6 (RHD6); (AtRHD6)
AT1G67260	TCP	TCP DOMAIN PROTEIN 1 (TCP1)
AT1G68240	bHLH
AT1G68510	LBD	LOB DOMAIN-CONTAINING PROTEIN 42 (LBD42)
AT1G75710	C2H2
AT1G76420	NAC	CUP SHAPED COTYLEDON3 (CUC3); (NAC368);ARABIDOPSIS NAC DOMAIN CONTAINING PROTEIN 31 (ANAC031)
AT1G79180	MYB	MYB DOMAIN PROTEIN 63 (AtMYB63);MYB DOMAIN PROTEIN 63 (MYB63)
AT2G01940	C2H2	SHOOT GRAVITROPISM 5 (SGR5);ARABIDOPSIS THALIANA INDETERMINATE(ID)-DOMAIN 15 (ATIDD15);INDETERMINATE(ID)-DOMAIN 15 (IDD15)
AT2G02540	ZF-HD	HOMEOBOX PROTEIN 21 (ATHB21);ZINC FINGER HOMEODOMAIN 4 (ZFHD4);HOMEOBOX PROTEIN 21 (HB21);ZINC FINGER HOMEODOMAIN 3 (ZHD3)
AT2G17950	WOX	WUSCHEL 1 (WUS1); (PGA6);WUSCHEL (WUS)
AT2G24696	B3
AT2G24700	B3
AT2G34830	WRKY	WRKY DNA-BINDING PROTEIN 35 (WRKY35);MATERNAL EFFECT EMBRYO ARREST 24 (MEE24);WRKY DNA-BINDING PROTEIN 35 (AtWRKY35)
AT2G37740	C2H2	ZINC-FINGER PROTEIN 10 (ATZFP10);ZINC-FINGER PROTEIN 10 (ZFP10)
AT2G40470	LBD	LOB DOMAIN-CONTAINING PROTEIN 15 (LBD15)
AT2G40750	WRKY	WRKY DNA-BINDING PROTEIN 54 (WRKY54);WRKY DNA-BINDING PROTEIN 54 (ATWRKY54)
AT2G42410	C2H2	ZINC FINGER PROTEIN 11 (ZFP11);ZINC FINGER PROTEIN 11 (ATZFP11)
AT2G42430	LBD	LATERAL ORGAN BOUNDARIES-DOMAIN 16 (LBD16);ASYMMETRIC LEAVES2-LIKE 18 (ASL18)
AT2G44745	WRKY	WRKY DNA-BINDING PROTEIN 12 (WRKY12); (ATWRKY12)
AT2G45650	MIKC	AGAMOUS-LIKE 6 (AGL6);REDUCED SHOOT BRANCHING 1 (RSB1)
AT2G46770	NAC	ARABIDOPSIS NAC DOMAIN CONTAINING PROTEIN 43 (ANAC043);EMBRYO DEFECTIVE 2301 (EMB2301);NAC SECONDARY WALL THICKENING PROMOTING FACTOR1 (NST1)
AT2G47460	MYB	PRODUCTION OF FLAVONOL GLYCOSIDES 1 (PFG1);MYB DOMAIN PROTEIN 12 (ATMYB12);MYB DOMAIN PROTEIN 12 (MYB12)
AT3G03200	NAC	NAC DOMAIN CONTAINING PROTEIN 45 (anac045);NAC DOMAIN CONTAINING PROTEIN 45 (NAC045);NAC DOMAIN CONTAINING PROTEIN 45 (NAC45)
AT3G03260	HD-ZIP	HOMEODOMAIN GLABROUS 8 (HDG8)
AT3G03660	WOX	WUSCHEL RELATED HOMEOBOX 11 (WOX11)
AT3G10000	Trihelix	EMBRYO SAC DEVELOPMENT ARREST 31 (EDA31)
AT3G11260	WOX	WUSCHEL RELATED HOMEOBOX 5 (WOX5);WUSCHEL RELATED HOMEOBOX 5B (WOX5B)
AT3G13890	MYB	MYB DOMAIN PROTEIN 26 (ATMYB26);MALE STERILE 35 (MS35);MYB DOMAIN PROTEIN 26 (MYB26)
AT3G13960	GRF	GROWTH-REGULATING FACTOR 5 (AtGRF5);GROWTH-REGULATING FACTOR 5 (GRF5)
AT3G17730	NAC	NAC DOMAIN CONTAINING PROTEIN 57 (NAC057);NAC DOMAIN CONTAINING PROTEIN 57 (anac057)
AT3G19184	B3
AT3G20640	bHLH
AT3G26790	B3	FUSCA3 (FUS3)
AT3G28917	ZF-HD	MINI ZINC FINGER 2 (MIF2)
AT3G50330	bHLH	HECATE 2 (HEC2)
AT3G58780	MIKC	SHATTERPROOF 1 (SHP1)
AT3G60490	ERF	ETHYLENE-RESPONSIVE TRANSCRIPTION FACTOR 35 (ERF35)
AT3G61970	B3	NGATHA2 (NGA2)
AT3G62610	MYB	MYB DOMAIN PROTEIN 11 (AtMYB11);PRODUCTION OF FLAVONOL GLYCOSIDES 2 (PFG2);MYB DOMAIN PROTEIN 11 (MYB11)
AT4G02670	C2H2	INDETERMINATE(ID)-DOMAIN 12 (AtIDD12);INDETERMINATE(ID)-DOMAIN 12 (IDD12)
AT4G10240	DBB	B-BOX DOMAIN PROTEIN 23 (BBX23)
AT4G12350	MYB	MYB DOMAIN PROTEIN 42 (MYB42);MYB DOMAIN PROTEIN 42 (AtMYB42)
AT4G27330	NZZ/SPL	SPOROCYTELESS (SPL);NOZZLE (NZZ)
AT4G28811	bHLH
AT4G29100	bHLH	(BHLH68)
AT4G29770	ARR	HEAT-INDUCED TAS1 TARGET 1 (HTT1)
AT4G30980	bHLH	LJRHL1-LIKE 2 (LRL2);DEFECTIVE REGION OF POLLEN 2 (DROP2)
AT4G33450	MYB	MYB DOMAIN PROTEIN 69 (AtMYB69);MYB DOMAIN PROTEIN 69 (MYB69)
AT4G37650	GRAS	SHORT ROOT (SHR);ENDODERMAL-AMYLOPLAST LESS 1 (EAL1);SHOOT GRAVITROPISM 7 (SGR7); (EAL1)
AT4G38340	Nin-like	NIN-LIKE PROTEIN 3 (NLP3)
AT5G03790	HD-ZIP	(ATHB51);LATE MERISTEM IDENTITY1 (LMI1);HOMEOBOX 51 (HB51)
AT5G06070	C2H2	(RAB);RABBIT EARS (RBE)
AT5G07060	C3H	MOS4-ASSOCIATED COMPLEX SUBUNIT 5C (MAC5C)
AT5G09750	bHLH	HECATE 3 (HEC3)
AT5G10120	EIL
AT5G15150	HD-ZIP	HOMEOBOX 3 (ATHB-3);HOMEOBOX FROM ARABIDOPSIS THALIANA 7 (HAT7); (ATHB3);HOMEOBOX 3 (HB-3)
AT5G16600	MYB	MYB DOMAIN PROTEIN 43 (MYB43);MYB DOMAIN PROTEIN 43 (AtMYB43)
AT5G18450	ERF
AT5G25390	ERF	SHINE2 (SHN2);SHINE3 (SHN3)
AT5G25830	GATA	GATA TRANSCRIPTION FACTOR 12 (GATA12)
AT5G25890	ARP	INDOLE-3-ACETIC ACID INDUCIBLE 28 (IAA28);IAA-ALANINE RESISTANT 2 (IAR2)
AT5G50480	NF-YC	NUCLEAR FACTOR Y, SUBUNIT C6 (NF-YC6)
AT5G51860	MIKC	AGAMOUS-LIKE 72 (AGL72)
AT5G56840	MYB_related
AT5G57520	C2H2	ZINC FINGER PROTEIN 2 (ZFP2);ZINC FINGER PROTEIN 2 (ATZFP2)
AT5G62940	Dof	HIGH CAMBIAL ACTIVITY2 (HCA2);DNA BINDING WITH ONE FINGER 5.6 (DOF5.6)

## Sheet: GO_564genes
Category	Term	Count	PValue	Fold Enrichment	Bonferroni	Benjamini	FDR
GOTERM_BP_DIRECT	GO:0019915~lipid storage	7	1.5887e-05	12.4984	0.00984883	0.00989757	0.00970693
GOTERM_BP_DIRECT	GO:2000652~regulation of secondary cell wall biogenesis	8	0.000107039	7.27179	0.0645135	0.0333425	0.0327003
GOTERM_BP_DIRECT	GO:0022414~reproductive process	5	0.000478661	13.1562	0.257905	0.099402	0.0974874
GOTERM_BP_DIRECT	GO:0006355~regulation of transcription, DNA-templated	60	0.000662676	1.55582	0.338327	0.103212	0.101224
GOTERM_BP_DIRECT	GO:0009888~tissue development	29	0.00105687	1.9513	0.482515	0.108736	0.106641
GOTERM_BP_DIRECT	GO:0080003~thalianol metabolic process	3	0.00117687	49.9936	0.519834	0.108736	0.106641
GOTERM_BP_DIRECT	GO:0006869~lipid transport	9	0.00122175	4.28516	0.533088	0.108736	0.106641
GOTERM_BP_DIRECT	GO:0010344~seed oilbody biogenesis	4	0.00151986	16.6645	0.612328	0.118359	0.11608
GOTERM_BP_DIRECT	GO:0009625~response to insect	6	0.00177369	6.81731	0.669117	0.121279	0.118943
GOTERM_BP_DIRECT	GO:0009299~mRNA transcription	4	0.00194669	15.3826	0.702985	0.121279	0.118943
GOTERM_BP_DIRECT	GO:0090698~post-embryonic plant morphogenesis	4	0.00244112	14.2839	0.781873	0.130081	0.127576
GOTERM_BP_DIRECT	GO:0016132~brassinosteroid biosynthetic process	5	0.00250558	8.61958	0.790479	0.130081	0.127576
GOTERM_BP_DIRECT	GO:0009908~flower development	17	0.00285133	2.33487	0.831179	0.131215	0.128688
GOTERM_BP_DIRECT	GO:0019761~glucosinolate biosynthetic process	8	0.00294866	4.20999	0.84114	0.131215	0.128688
GOTERM_BP_DIRECT	GO:0048316~seed development	17	0.0038027	2.26638	0.906855	0.151029	0.14812
GOTERM_BP_DIRECT	GO:0045893~positive regulation of transcription, DNA-templated	16	0.00387875	2.33888	0.911182	0.151029	0.14812
GOTERM_BP_DIRECT	GO:0043170~macromolecule metabolic process	13	0.00594813	2.51906	0.975687	0.217981	0.213783
GOTERM_BP_DIRECT	GO:0080143~regulation of amino acid export	3	0.00781179	21.4258	0.992447	0.256145	0.251211
GOTERM_BP_DIRECT	GO:1905177~tracheary element differentiation	3	0.00781179	21.4258	0.992447	0.256145	0.251211
GOTERM_BP_DIRECT	GO:0048364~root development	21	0.00958006	1.87142	0.997514	0.285906	0.280399
GOTERM_BP_DIRECT	GO:0010252~auxin homeostasis	5	0.0096373	5.95162	0.997602	0.285906	0.280399
GOTERM_BP_DIRECT	GO:0016125~sterol metabolic process	5	0.0113307	5.68109	0.999174	0.320864	0.314683
GOTERM_BP_DIRECT	GO:0010262~somatic embryogenesis	4	0.0131151	7.99897	0.999732	0.355248	0.348405
GOTERM_BP_DIRECT	GO:0010431~seed maturation	5	0.0152644	5.20767	0.999931	0.396237	0.388605
GOTERM_BP_DIRECT	GO:0010268~brassinosteroid homeostasis	4	0.0161976	7.40646	0.999962	0.403643	0.395868
GOTERM_BP_DIRECT	GO:0033993~response to lipid	24	0.0170045	1.68518	0.999977	0.40417	0.396385
GOTERM_BP_DIRECT	GO:0048646~anatomical structure formation involved in morphogenesis	5	0.0175162	4.99936	0.999983	0.40417	0.396385
GOTERM_BP_DIRECT	GO:0016053~organic acid biosynthetic process	4	0.0255345	6.2492	1	0.568143	0.557199
GOTERM_BP_DIRECT	GO:0010047~fruit dehiscence	3	0.0268104	11.537	1	0.575961	0.564867
GOTERM_BP_DIRECT	GO:0006952~defense response	25	0.0320092	1.5584	1	0.664724	0.65192
GOTERM_BP_DIRECT	GO:0090558~plant epidermis development	12	0.0395638	1.99974	1	0.772146	0.757274
GOTERM_BP_DIRECT	GO:0016104~triterpenoid biosynthetic process	3	0.0396608	9.3738	1	0.772146	0.757274
GOTERM_BP_DIRECT	GO:0051555~flavonol biosynthetic process	3	0.0443673	8.8224	1	0.806315	0.790784
GOTERM_BP_DIRECT	GO:0048827~phyllome development	7	0.0449805	2.71283	1	0.806315	0.790784
GOTERM_BP_DIRECT	GO:0048878~chemical homeostasis	4	0.0452986	4.99936	1	0.806315	0.790784
GOTERM_BP_DIRECT	GO:0006865~amino acid transport	5	0.0491298	3.62272	1	0.829575	0.813596
GOTERM_BP_DIRECT	GO:0009956~radial pattern formation	3	0.0492685	8.33226	1	0.829575	0.813596
GOTERM_BP_DIRECT	GO:0045490~pectin catabolic process	6	0.0537018	2.9408	1	0.880427	0.863469
GOTERM_BP_DIRECT	GO:0048462~carpel formation	2	0.0586947	33.3291	1	0.91417	0.896562
GOTERM_BP_DIRECT	GO:1900386~positive regulation of flavonol biosynthetic process	2	0.0586947	33.3291	1	0.91417	0.896562
GOTERM_BP_DIRECT	GO:0019748~secondary metabolic process	9	0.0619413	2.13243	1	0.941206	0.923077
GOTERM_BP_DIRECT	GO:0009407~toxin catabolic process	4	0.0638503	4.34727	1	0.947112	0.928869
GOTERM_BP_DIRECT	GO:0030154~cell differentiation	23	0.0672627	1.47417	1	0.974527	0.955756
GOTERM_BP_DIRECT	GO:0048609~multicellular organismal reproductive process	3	0.0706325	6.81731	1	1	0.980828
GOTERM_BP_DIRECT	GO:0099402~plant organ development	4	0.0778638	3.99949	1	1	0.982315
GOTERM_BP_DIRECT	GO:0009753~response to jasmonic acid	17	0.0815522	1.55943	1	1	0.982315
GOTERM_BP_DIRECT	GO:0019760~glucosinolate metabolic process	6	0.0878095	2.54205	1	1	0.982315
GOTERM_BP_DIRECT	GO:0010087~phloem or xylem histogenesis	5	0.0933472	2.9066	1	1	0.982315
GOTERM_BP_DIRECT	GO:0010227~floral organ abscission	3	0.0943957	5.76849	1	1	0.982315
GOTERM_BP_DIRECT	GO:0030418~nicotianamine biosynthetic process	2	0.0959018	19.9974	1	1	0.982315
GOTERM_BP_DIRECT	GO:0009804~coumarin metabolic process	2	0.0959018	19.9974	1	1	0.982315
GOTERM_BP_DIRECT	GO:0009611~response to wounding	25	0.0980312	1.38257	1	1	0.982315
Category	Term	Count	PValue	Fold Enrichment	Bonferroni	Benjamini	FDR
GOTERM_CC_DIRECT	GO:0005576~extracellular region	103	6.91673e-07	1.61912	6.50152e-05	6.50173e-05	6.50173e-05
GOTERM_CC_DIRECT	GO:0000326~protein storage vacuole	5	0.000407128	13.7381	0.0375545	0.019135	0.019135
GOTERM_CC_DIRECT	GO:0012511~monolayer-surrounded lipid storage body	5	0.000734248	11.8647	0.066715	0.0230064	0.0230064
GOTERM_CC_DIRECT	GO:0005811~lipid particle	5	0.0114288	5.67444	0.660572	0.268577	0.268577
Category	Term	Count	PValue	Fold Enrichment	Bonferroni	Benjamini	FDR
GOTERM_MF_DIRECT	GO:0003700~transcription factor activity, sequence-specific DNA binding	77	2.06569e-12	2.35402	6.54821e-10	6.54824e-10	6.36233e-10
GOTERM_MF_DIRECT	GO:0045735~nutrient reservoir activity	8	1.30589e-06	13.7858	0.000413881	0.000137989	0.000134071
GOTERM_MF_DIRECT	GO:0004497~monooxygenase activity	20	1.23492e-06	3.85797	0.000391392	0.000137989	0.000134071
GOTERM_MF_DIRECT	GO:0020037~heme binding	23	1.0354e-05	2.99503	0.00327685	0.000820554	0.000797257
GOTERM_MF_DIRECT	GO:0016705~oxidoreductase activity, acting on paired donors, with incorporation or reduction of molecular oxygen	18	1.75568e-05	3.49828	0.0055501	0.00106354	0.00103335
GOTERM_MF_DIRECT	GO:0005506~iron ion binding	21	2.14685e-05	3.04953	0.00678249	0.00106354	0.00103335
GOTERM_MF_DIRECT	GO:0003677~DNA binding	58	2.34851e-05	1.77316	0.00741723	0.00106354	0.00103335
GOTERM_MF_DIRECT	GO:0000976~transcription regulatory region sequence-specific DNA binding	29	0.000913134	1.96489	0.251434	0.036183	0.0351557
GOTERM_MF_DIRECT	GO:0022857~transmembrane transporter activity	16	0.00118277	2.64265	0.312821	0.0416598	0.0404771
GOTERM_MF_DIRECT	GO:0016491~oxidoreductase activity	22	0.00171115	2.12983	0.418939	0.0515417	0.0500783
GOTERM_MF_DIRECT	GO:0046983~protein dimerization activity	17	0.00178851	2.44124	0.43304	0.0515417	0.0500783
GOTERM_MF_DIRECT	GO:0016709~oxidoreductase activity, acting on paired donors, with incorporation or reduction of molecular oxygen, NAD(P)H as one donor, and incorporation of one atom of oxygen	7	0.00602944	4.25738	0.85297	0.159278	0.154756
GOTERM_MF_DIRECT	GO:0008757~S-adenosylmethionine-dependent methyltransferase activity	6	0.00834195	4.77201	0.929735	0.203415	0.19764
GOTERM_MF_DIRECT	GO:0008289~lipid binding	8	0.016498	3.04099	0.994874	0.367187	0.356762
GOTERM_MF_DIRECT	GO:0000981~RNA polymerase II transcription factor activity, sequence-specific DNA binding	13	0.0173748	2.17495	0.996137	0.367187	0.356762
GOTERM_MF_DIRECT	GO:0000250~lanosterol synthase activity	3	0.0330227	10.3394	0.999976	0.615777	0.598294
GOTERM_MF_DIRECT	GO:0042300~beta-amyrin synthase activity	3	0.0330227	10.3394	0.999976	0.615777	0.598294
GOTERM_MF_DIRECT	GO:0000978~RNA polymerase II core promoter proximal region sequence-specific DNA binding	11	0.0350749	2.12983	0.999988	0.617708	0.600171
GOTERM_MF_DIRECT	GO:0016702~oxidoreductase activity, acting on single donors with incorporation of molecular oxygen, incorporation of two atoms of oxygen	3	0.0417083	9.12297	0.999999	0.69587	0.676114
GOTERM_MF_DIRECT	GO:0043565~sequence-specific DNA binding	16	0.0456355	1.73044	1	0.723322	0.702786
GOTERM_MF_DIRECT	GO:0043295~glutathione binding	3	0.0511419	8.16265	1	0.771999	0.750081
GOTERM_MF_DIRECT	GO:0010177~2-(2'-methylthio)ethylmalate synthase activity	2	0.0567698	34.4645	1	0.782436	0.760222
GOTERM_MF_DIRECT	GO:0071614~linoleic acid epoxygenase activity	2	0.0567698	34.4645	1	0.782436	0.760222
GOTERM_MF_DIRECT	GO:0004857~enzyme inhibitor activity	6	0.0763017	2.65112	1	1	0.974684
GOTERM_MF_DIRECT	GO:0015186~L-glutamine transmembrane transporter activity	2	0.092819	20.6787	1	1	0.974684
GOTERM_MF_DIRECT	GO:0030410~nicotianamine synthase activity	2	0.092819	20.6787	1	1	0.974684
