# Supplementary material for: Polycomb repressive complex 2 facilitates the transition from heterotrophy to photoautotrophy during seedling emergence
Source: Plant Cell. 2025 Jun 14;37(7):koaf148. doi: 10.1093/plcell/koaf148 (PMC12236341; doi:10.1093/plcell/koaf148)
Supplement: koaf148_Supplementary_Data [file koaf148_supplementary_data.zip › Supplementary_Data_Set_26.xlsx]

## Sheet: Fig_1
Supplemental Data Set 26: Data for Fig. 1A: d13C - timecourse in separated root and shoot
genotype	time point	tissue	treatment	d13C	avg-separate	se	sd
wt	seed	whole	ctrl	-30.986	-30.8643	0.177869	0.308078
wt	seed	whole	ctrl	-31.093
wt	seed	whole	ctrl	-30.514
wt	48h	whole	ctrl	-30.484	-30.9027	0.216695	0.375327
wt	48h	whole	ctrl	-31.209
wt	48h	whole	ctrl	-31.015
wt	72h	root	ctrl	-31.354	-31.124	0.142244	0.246374
wt	72h	root	ctrl	-30.864
wt	72h	root	ctrl	-31.154
wt	72h	shoot	ctrl	-30.217	-31.3593	0.576737	0.998938
wt	72h	shoot	ctrl	-31.792
wt	72h	shoot	ctrl	-32.069
wt	72h	whole	DCMU	-30.863	-30.602	0.423319	0.73321
wt	72h	whole	DCMU	-29.774
wt	72h	whole	DCMU	-31.169
wt	5dag	root	ctrl	-43.059	-43.256	0.566636	0.981442
wt	5dag	root	ctrl	-42.388
wt	5dag	root	ctrl	-44.321
wt	5dag	shoot	ctrl	-43.265	-45.954	1.41911	2.45797
wt	5dag	shoot	ctrl	-46.512
wt	5dag	shoot	ctrl	-48.085
wt	7dag	root	ctrl	-53.255	-53.268	0.0785005	0.135967
wt	7dag	root	ctrl	-53.41
wt	7dag	root	ctrl	-53.139
wt	7dag	shoot	ctrl	-53.337	-52.2737	0.868736	1.5047
wt	7dag	shoot	ctrl	-50.552
wt	7dag	shoot	ctrl	-52.932
wt	7dag	whole	DCMU	-30.194	-30.1757	0.0678831	0.117577
wt	7dag	whole	DCMU	-30.283
wt	7dag	whole	DCMU	-30.05
wt	10dag	root	ctrl	-49.802	-50.8613	0.577824	1.00082
wt	10dag	root	ctrl	-51.791
wt	10dag	root	ctrl	-50.991
wt	10dag	shoot	ctrl	-55.018	-54.6137	0.341868	0.592132
wt	10dag	shoot	ctrl	-53.934
wt	10dag	shoot	ctrl	-54.889
wt	14dag	root	ctrl	-50.917	-50.3053	0.323101	0.559627
wt	14dag	root	ctrl	-49.819
wt	14dag	root	ctrl	-50.18
wt	14dag	shoot	ctrl	-55.529	-55.5053	1.04363	1.80762
wt	14dag	shoot	ctrl	-53.686
wt	14dag	shoot	ctrl	-57.301
wt	14dag	whole	DCMU	-31.067	-30.388	0.341796	0.592008
wt	14dag	whole	DCMU	-29.98
wt	14dag	whole	DCMU	-30.117

## Sheet: Fig_3+Suppl_Fig_5
Supplemental Data Set 26: Raw and plotted data for Fig. 3 and Supplemental Fig. 5
Fig. 3C, Suppl Fig. 5A: ChIP-qPCR-shoot
ACT7										for input 10%									Graph data
	Sample id	replicate1	replicate2	replicate3	sd	Primer's E	Linear			Mean linear	sd	%		Relative error 1	Relative error 2	new rel error	new absolute error
7day	input	29.8	30.05	29.95	0.125831	2	1.06981e-09	8.99598e-10	9.64166e-10	9.77858e-10	8.59273e-11	100							ACT7		% of input	Abs error
	IgG	35.87	34.94	34.89	0.551936	2	1.59241e-11	3.03397e-11	3.14097e-11	2.58912e-11	8.64832e-12	0.264774		0.334026	0.087873	0.421899	0.111708		7day	IgG	0.264774	0.111708
	H3	28.84	28.8	28.66	0.0945163	2	2.08111e-09	2.13962e-09	2.35766e-09	2.19279e-09	1.4574e-10	22.4245		0.0664633	0.087873	0.154336	3.46091			H3	22.4245	3.46091
	H3K27me3	34.38	34.88	34.82	0.273008	2	4.4729e-11	3.16281e-11	3.29713e-11	3.64428e-11	7.20739e-12	0.37268		0.197773	0.087873	0.285646	0.106454			H3K27me3	0.37268	0.106454
3day	input	31.8278	31.4445	31.3885	0.239109	2	2.62348e-10	3.42193e-10	3.55724e-10	3.20088e-10	5.04604e-11	100
	IgG	0	0	0	0	2		0	0	0	0	0		#DIV/0!	0.157645	#DIV/0!	#DIV/0!		3day	IgG	0	0
	H3	30.2315	30.1986	30.1354	0.0488473	2	7.93278e-10	8.11527e-10	8.47918e-10	8.17574e-10	2.78172e-11	25.5422		0.0340241	0.157645	0.191669	4.89565			H3	25.5422	4.89565
	H3K27me3	36.1488	37.2154	37.3154	0.646602	2	1.31258e-11	6.26683e-12	5.84716e-12	8.41325e-12	4.08655e-12	0.262842		0.485728	0.157645	0.643373	0.169105			H3K27me3	0.262842	0.169105
LEC1										for input 10%
	Sample id	replicate1	replicate2	replicate3	sd	Primer's E	Linear			Mean linear	sd	%		Relative error 1	Relative error 2	new rel error	new absolute error		LEC1			Abs error
7day	input	29.44	29.55	29.62	0.0907377	2	1.37302e-09	1.27222e-09	1.21197e-09	1.28574e-09	8.13716e-11	100							7day	IgG	0.339462	0.0844396
	IgG	34.76	34.24	34.3	0.284488	2	3.43714e-11	4.92871e-11	4.72793e-11	4.36459e-11	8.09446e-12	0.339462		0.185457	0.0632878	0.248745	0.0844396			H3	25.8715	6.56576
	H3	28.38	27.88	28.28	0.264575	2	2.86265e-09	4.0484e-09	3.06812e-09	3.32639e-09	6.33664e-10	25.8715		0.190496	0.0632878	0.253784	6.56576			H3K27me3	20.9476	3.55558
	H3K27me3	28.61	28.5	28.31	0.151767	2	2.4408e-09	2.63418e-09	3.00497e-09	2.69332e-09	2.867e-10	20.9476		0.106449	0.0632878	0.169737	3.55558
3day	input	33.0584	33.0244	33.0235	0.0198955	2	1.11798e-10	1.14465e-10	1.14535e-10	1.13599e-10	1.56032e-12	100							3day	IgG	0	0
	IgG	0	0	0	0	2	1	1	1	1	0	8.80287e+10		0	0.0137353	0.0137353	1.2091e+09			H3	73.4897	6.94013
	H3	30.0686	30.1194	30.295	0.118797	2	8.88075e-10	8.57346e-10	7.59093e-10	8.34838e-10	6.73727e-11	73.4897		0.0807016	0.0137353	0.0944368	6.94013			H3K27me3	17.7661	1.21996
	H3K27me3	32.2974	32.1828	32.1428	0.0802236	2	1.8946e-10	2.0512e-10	2.10885e-10	2.01822e-10	1.10866e-11	17.7661		0.0549326	0.0137353	0.0686679	1.21996
LEC2
	Sample id	replicate1	replicate2	replicate3	sd	Primer's E	Linear			Mean linear	sd	%		Relative error 1	Relative error 2	new rel error	new absolute error		LEC2			Abs error
7day	input	31.0347	30.634	30.4537	0.297383	2	4.54602e-10	6.00135e-10	6.80033e-10	5.78257e-10	1.14297e-10	100							7day	IgG	0.4276	0.189354
	IgG	35.0267	35.0625	35.7144	0.387119	2	2.85704e-11	2.78704e-11	1.77379e-11	2.47262e-11	6.06219e-12	0.4276		0.245172	0.197657	0.44283	0.189354			H3	35.6951	8.7272
	H3	28.8962	28.8864	28.776	0.0667239	2	2.00166e-09	2.01518e-09	2.17545e-09	2.0641e-09	9.66728e-11	35.6951		0.0468354	0.197657	0.244493	8.7272			H3K27me3	15.4087	4.07655
	H3K27me3	29.9981	30.0211	30.1789	0.0984132	2	9.3254e-10	9.17801e-10	8.22709e-10	8.91017e-10	5.96132e-11	15.4087		0.0669047	0.197657	0.264562	4.07655
3day	input	29.6601	29.4537	29.2474	0.206321	2	1.17877e-09	1.36008e-09	1.56909e-09	1.36931e-09	1.95323e-10	100							3day	IgG	0.083383	0.0505689
	IgG	36.278	37.3137	35.8277	0.761942	2	1.20016e-11	5.85421e-12	1.63975e-11	1.14178e-11	5.29582e-12	0.083383		0.463823	0.142643	0.606466	0.0505689			H3	50.4407	8.21992
	H3	27.0877	27.143	27.0977	0.029468	2	7.01097e-09	6.7473e-09	6.9625e-09	6.90692e-09	1.40344e-10	50.4407		0.0203193	0.142643	0.162962	8.21992			H3K27me3	11.1548	2.2569
	H3K27me3	29.3277	29.3455	29.1905	0.0847843	2	1.48414e-09	1.46601e-09	1.63219e-09	1.52745e-09	9.11609e-11	11.1548		0.0596818	0.142643	0.202324	2.2569
FUS3																			FUS3			Abs error
	Sample id	replicate1	replicate2	replicate3	sd	Primer's E	Linear			Mean linear	sd	%		Relative error 1	Relative error 2	new rel error	new absolute error		7day	IgG	0.227844	0.10045
7day	input	30.5382	30.0859	30.4226	0.234978	2	6.41328e-10	8.77481e-10	6.94859e-10	7.37889e-10	1.23817e-10	100								H3	28.6628	7.33811
	IgG	36.2169	35.8395	35.4266	0.395281	2	1.25203e-11	1.6264e-11	2.16529e-11	1.68124e-11	4.59096e-12	0.227844		0.27307	0.167799	0.440869	0.10045			H3K27me3	17.3281	3.37108
	H3	28.8934	28.8908	28.6768	0.124341	2	2.00546e-09	2.0091e-09	2.33043e-09	2.11499e-09	1.86577e-10	28.6628		0.0882164	0.167799	0.256015	7.33811
	H3K27me3	29.5488	29.5784	29.5021	0.0384781	2	1.2733e-09	1.2474e-09	1.31517e-09	1.27862e-09	3.41973e-11	17.3281		0.0267455	0.167799	0.194545	3.37108		3day	IgG	0.038029	0.0100327
3day	input	29.3947	29.0901	29.03	0.195544	2	1.4168e-09	1.74993e-09	1.82428e-09	1.66367e-09	2.17005e-10	100								H3	33.2398	7.58521
	IgG	37.2646	37.0007	37.3646	0.188034	2	6.05663e-12	7.27262e-12	5.65104e-12	6.32676e-12	8.43865e-13	0.038029		0.13338	0.130437	0.263818	0.0100327			H3K27me3	19.7634	4.93363
	H3	27.5447	27.4796	27.2793	0.138341	2	5.10747e-09	5.34331e-09	6.1392e-09	5.52999e-09	5.40609e-10	33.2398		0.0977594	0.130437	0.228197	7.58521
	H3K27me3	28.0423	28.1354	28.384	0.176672	2	3.61768e-09	3.39158e-09	2.85466e-09	3.28798e-09	3.91918e-10	19.7634		0.119197	0.130437	0.249635	4.93363
ABI3																			ABI3			Abs error
	Sample id	replicate1	replicate2	replicate3	sd	Primer's E	Linear			Mean linear	sd	%		Relative error 1	Relative error 2	new rel error	new absolute error		7day	IgG	0.231117	0.0762101
7day	input	28.78	28.79	28.88	0.0550757	2	2.16949e-09	2.1545e-09	2.0242e-09	2.11606e-09	7.99058e-11	100								H3	18.1481	1.27517
	IgG	34.62	33.84	34.41	0.403609	2	3.7874e-11	6.50347e-11	4.38084e-11	4.89057e-11	1.42798e-11	0.231117		0.291986	0.0377616	0.329747	0.0762101			H3K27me3	12.728	1.8355
	H3	28.01	27.92	27.94	0.0472582	2	3.69956e-09	3.9377e-09	3.88349e-09	3.84025e-09	1.2482e-10	18.1481		0.0325031	0.0377616	0.0702647	1.27517
	H3K27me3	28.61	28.5	28.31	0.151767	2	2.4408e-09	2.63418e-09	3.00497e-09	2.69332e-09	2.867e-10	12.728		0.106449	0.0377616	0.14421	1.8355		3day	IgG	0.029481	0.00493805
3day	input	29.4362	29.5903	29.3057	0.142462	2	1.37661e-09	1.23717e-09	1.50697e-09	1.37358e-09	1.34922e-10	100								H3	35.8682	9.28283
	IgG	37.8477	37.9477	37.7477	0.1	2	4.04298e-12	3.77224e-12	4.33316e-12	4.04946e-12	2.80519e-13	0.029481		0.0692731	0.0982264	0.1675	0.00493805			H3K27me3	14.3934	2.01941
	H3	27.4688	27.8926	27.4688	0.24467	2	5.38365e-09	4.01327e-09	5.38346e-09	4.92679e-09	7.91133e-10	35.8682		0.160578	0.0982264	0.258804	9.28283
	H3K27me3	28.8812	28.8776	28.9858	0.0614712	2	2.02259e-09	2.02754e-09	1.88105e-09	1.97706e-09	8.31828e-11	14.3934		0.042074	0.0982264	0.1403	2.01941
ELIP1
	Sample id	replicate1	replicate2	replicate3	sd	Primer's E	Linear			Mean linear	sd	%		Relative error 1	Relative error 2	new rel error	new absolute error		ELIP1		% of input	Abs error
7day	input	28.66	29.09	28.87	0.215019	2	2.35766e-09	1.75e-09	2.03828e-09	2.04864e-09	3.03961e-10	100							7day	IgG	0.287404	0.102382
	IgG	34.09	34.24	33.68	0.289885	2	5.46874e-11	4.92871e-11	7.26624e-11	5.8879e-11	1.22384e-11	0.287404		0.207857	0.148372	0.356229	0.102382			H3	23.7202	3.8606
	H3	27.6	27.61	27.64	0.0208167	2	4.91555e-09	4.8816e-09	4.78113e-09	4.85943e-09	6.98965e-11	23.7202		0.0143837	0.148372	0.162756	3.8606			H3K27me3	12.0842	2.16101
	H3K27me3	28.62	28.54	28.61	0.043589	2	2.42394e-09	2.56215e-09	2.4408e-09	2.47563e-09	7.54003e-11	12.0842		0.030457	0.148372	0.178829	2.16101
3day	input	30.0894	30.3934	30.5862	0.250507	2	8.75389e-10	7.09064e-10	6.2033e-10	7.34928e-10	1.29482e-10	100							3day	IgG	0.0532111	0.013061
	IgG	37.898	37.998	37.798	0.1	2	3.90438e-12	3.64291e-12	4.18461e-12	3.91063e-12	2.70902e-13	0.0532111		0.0692731	0.176183	0.245456	0.013061			H3	38.1803	7.34701
	H3	28.4299	28.4133	28.3837	0.0233883	2	2.76537e-09	2.79728e-09	2.85529e-09	2.80598e-09	4.55869e-11	38.1803		0.0162463	0.176183	0.192429	7.34701			H3K27me3	1.73703	0.63549
	H3K27me3	33.0188	33.0495	32.5816	0.261738	2	1.14908e-10	1.12486e-10	1.55582e-10	1.27659e-10	2.42126e-11	1.73703		0.189666	0.176183	0.365849	0.63549
ICL
	Sample id	replicate1	replicate2	replicate3	sd	Primer's E	Linear			Mean linear	sd	%		Relative error 1	Relative error 2	new rel error	new absolute error
7day	input	30.4108	30.3971	30.0272	0.217655	2	7.00553e-10	7.07218e-10	9.13959e-10	7.7391e-10	1.21332e-10	100							ICL		% of input	Abs error
	IgG	35.7662	35.0405	36.7391	0.852285	2	1.71117e-11	2.82978e-11	8.71821e-12	1.80426e-11	9.82294e-12	0.233135		0.544431	0.156777	0.701209	0.163476		7day	IgG	0.233135	0.163476
	H3	29.3908	29.4781	29.4272	0.043874	2	1.42066e-09	1.3372e-09	1.38524e-09	1.38103e-09	4.18895e-11	17.8449		0.030332	0.156777	0.187109	3.33894			H3	17.8449	3.33894
	H3K27me3	30.0535	29.8591	30.0326	0.106703	2	8.97423e-10	1.02686e-09	9.10534e-10	9.44941e-10	7.12507e-11	12.21		0.0754023	0.156777	0.23218	2.8349			H3K27me3	12.21	2.8349
3day	input	29.48	29.4669	29.2756	0.114388	2	1.33548e-09	1.3477e-09	1.53872e-09	1.4073e-09	1.13975e-10	100
	IgG	38.405	38.6739	37.7349	0.483611	2	2.74751e-12	2.28029e-12	4.37197e-12	3.13326e-12	1.0979e-12	0.0222643		0.350402	0.0809884	0.431391	0.0096046		3day	IgG	0.0222643	0.0096046
	H3	27.3541	27.2177	27.1951	0.086045	2	5.82883e-09	6.40716e-09	6.50806e-09	6.24802e-09	3.66516e-10	44.3971		0.0586611	0.0809884	0.13965	6.20004			H3	44.3971	6.20004
	H3K27me3	32.7572	32.9816	32.8454	0.113079	2	1.37755e-10	1.17907e-10	1.29581e-10	1.28414e-10	9.97538e-12	0.912485		0.0776813	0.0809884	0.15867	0.144784			H3K27me3	0.912485	0.144784
PCK1
	Sample id	replicate1	replicate2	replicate3	sd	Primer's E	Linear			Mean linear	sd	%		Relative error 1	Relative error 2	new rel error	new absolute error		PCK1		% of input	Abs error
7day	input	29.7318	30.0131	30.0578	0.176772	2	1.12162e-09	9.22877e-10	8.9472e-10	9.79738e-10	1.23675e-10	100							7day	IgG	0.481256	0.109874
	IgG	34.1501	34.4347	34.3418	0.145119	2	5.24561e-11	4.30654e-11	4.59298e-11	4.71504e-11	4.81284e-12	0.481256		0.102074	0.126232	0.228307	0.109874			H3	13.1616	3.42579
	H3	29.703	29.3311	29.5829	0.189788	2	1.14422e-09	1.48067e-09	1.24357e-09	1.28949e-09	1.72863e-10	13.1616		0.134055	0.126232	0.260288	3.42579			H3K27me3	7.01176	1.19893
	H3K27me3	30.4777	30.3663	30.4759	0.0637768	2	6.68812e-10	7.22467e-10	6.69626e-10	6.86968e-10	3.07456e-11	7.01176		0.0447555	0.126232	0.170988	1.19893
3day	input	29.0722	28.6992	29.134	0.235256	2	1.77169e-09	2.29454e-09	1.69746e-09	1.92123e-09	3.25418e-10	100							3day	IgG	0.200966	0.0896272
	IgG	34.1935	34.8816	34.8041	0.376887	2	5.09008e-11	3.15936e-11	3.33358e-11	3.86101e-11	1.06796e-11	0.200966		0.276602	0.16938	0.445982	0.0896272			H3	18.5218	3.36604
	H3	28.0781	28.0746	28.0458	0.0177634	2	3.52889e-09	3.53749e-09	3.60897e-09	3.55845e-09	4.39617e-11	18.5218		0.0123542	0.16938	0.181734	3.36604			H3K27me3	2.96179	0.795621
	H3K27me3	30.7852	30.8063	30.5546	0.139614	2	5.4043e-10	5.32572e-10	6.34082e-10	5.69028e-10	5.64749e-11	2.96179		0.0992481	0.16938	0.268628	0.795621
FLC
	Sample id	replicate1	replicate2	replicate3	sd	Primer's E	Linear			Mean linear	sd	%		Relative error 1	Relative error 2	new rel error	new absolute error
7day	input	30.3414	30.006	30.3654	0.200913	2	7.35063e-10	9.27446e-10	7.22959e-10	7.95156e-10	1.14726e-10	100							FLC		% of input	Abs error
	IgG	35.7707	35.1265	35.0892	0.383163	2	1.70586e-11	2.66608e-11	2.7359e-11	2.36928e-11	5.756e-12	0.297964		0.242943	0.144281	0.387224	0.115379		7day	IgG	0.297964	0.115379
	H3	28.9656	28.8307	28.5829	0.194117	2	1.90763e-09	2.09453e-09	2.48715e-09	2.1631e-09	2.95782e-10	27.2035		0.13674	0.144281	0.281021	7.64475			H3	27.2035	7.64475
	H3K27me3	29.7151	29.958	29.617	0.17553	2	1.13469e-09	9.58864e-10	1.21449e-09	1.10268e-09	1.30785e-10	13.8675		0.118606	0.144281	0.262888	3.6456			H3K27me3	13.8675	3.6456
3day	input	29.1734	29.0622	28.8837	0.146102	2	1.65175e-09	1.78404e-09	2.01895e-09	1.81825e-09	1.85973e-10	100
	IgG	36.3809	37.3832	36.8821	0.501191	2	1.11755e-11	5.57855e-12	7.89577e-12	8.21662e-12	2.81225e-12	0.0451898		0.342264	0.102282	0.444546	0.0200889		3day	IgG	0.0451898	0.0200889
	H3	27.3183	27.1678	27.0031	0.157678	2	5.97531e-09	6.63259e-09	7.43464e-09	6.68085e-09	7.30861e-10	36.7434		0.109397	0.102282	0.211678	7.77777			H3	36.7434	7.77777
	H3K27me3	30.0982	30.2635	30.6061	0.259045	2	8.70038e-10	7.75865e-10	6.11862e-10	7.52588e-10	1.30653e-10	4.13909		0.173604	0.102282	0.275886	1.14192			H3K27me3	4.13909	1.14192
TCP2
	Sample id	replicate1	replicate2	replicate3	sd	Primer's E	Linear			Mean linear	sd	%		Relative error 1	Relative error 2	new rel error	new absolute error		TCP2		% of input	Abs error
7day	input	30.8948	31.3266	31.2679	0.234188	2	5.00885e-10	3.71328e-10	3.86753e-10	4.19656e-10	7.07685e-11	100							7day	IgG	0.208274	0.0929167
	IgG	36.3598	36.8027	37.1542	0.398075	2	1.134e-11	8.34253e-12	6.53846e-12	8.74034e-12	2.42538e-12	0.208274		0.277493	0.168635	0.446127	0.0929167			H3	20.404	4.31853
	H3	30.1937	30.0961	30.0765	0.0627808	2	8.14295e-10	8.71283e-10	8.83218e-10	8.56265e-10	3.68336e-11	20.404		0.0430165	0.168635	0.211651	4.31853			H3K27me3	1.81956	0.736033
	H3K27me3	33.3464	33.5225	34.0438	0.362629	2	9.15666e-11	8.10414e-11	5.6469e-11	7.6359e-11	1.80113e-11	1.81956		0.235876	0.168635	0.404511	0.736033
3day	input	30.1595	30.0557	30.0724	0.0557316	2	8.33843e-10	8.96048e-10	8.85719e-10	8.7187e-10	3.33349e-11	100							3day	IgG	0.038158	0.019364
	IgG	38.9978	37.5591	38.1759	0.721798	2	1.82177e-12	4.9385e-12	3.22038e-12	3.32688e-12	1.56109e-12	0.038158		0.469236	0.0382338	0.50747	0.019364			H3	32.3377	4.60891
	H3	28.5646	28.2621	28.3949	0.151628	2	2.51877e-09	3.10637e-09	2.83314e-09	2.81943e-09	2.9404e-10	32.3377		0.10429	0.0382338	0.142524	4.60891			H3K27me3	9.10045	1.00661
	H3K27me3	30.1896	30.3553	30.1564	0.10653	2	8.16624e-10	7.28046e-10	8.35653e-10	7.93441e-10	5.74272e-11	9.10045		0.0723774	0.0382338	0.110611	1.00661
NGA2
	Sample id	replicate1	replicate2	replicate3	sd	Primer's E	Linear			Mean linear	sd	%		Relative error 1	Relative error 2	new rel error	new absolute error
7day	input	31.4445	31.3949	31.709	0.168875	2	3.42175e-10	3.54157e-10	2.84857e-10	3.27063e-10	3.7039e-11	100							NGA2		% of input	Abs error
	IgG	36.2781	37.8124	36.6765	0.796173	2	1.20007e-11	4.14305e-12	9.10485e-12	8.41621e-12	3.97384e-12	0.257327		0.472165	0.113247	0.585413	0.150642		7day	IgG	0.257327	0.150642
	H3	30.5041	30.3213	30.3697	0.0947303	2	6.5667e-10	7.45402e-10	7.20778e-10	7.07617e-10	4.58069e-11	21.6355		0.0647341	0.113247	0.177981	3.85071			H3	21.6355	3.85071
	H3K27me3	32.2516	32.4724	32.1749	0.154437	2	1.95572e-10	1.67821e-10	2.06249e-10	1.8988e-10	1.98359e-11	5.80562		0.104465	0.113247	0.217713	1.26396			H3K27me3	5.80562	1.26396
3day	input	30.6703	30.348	30.4678	0.162899	2	5.85215e-10	7.31697e-10	6.734e-10	6.63437e-10	7.37473e-11	100
	IgG	38.1621	39.0109	39.1369	0.530196	2	3.25134e-12	1.80524e-12	1.65431e-12	2.23696e-12	8.8171e-13	0.0337177		0.394155	0.111159	0.505315	0.0170381		3day	IgG	0.0337177	0.0170381
	H3	28.6973	28.7495	28.5755	0.0893114	2	2.29745e-09	2.21579e-09	2.49989e-09	2.33771e-09	1.46265e-10	35.2363		0.0625676	0.111159	0.173727	6.12149			H3	35.2363	6.12149
	H3K27me3	30.2694	30.2559	30.1455	0.0679456	2	7.72705e-10	7.79963e-10	8.41968e-10	7.98212e-10	3.80673e-11	12.0315		0.0476908	0.111159	0.15885	1.9112			H3K27me3	12.0315	1.9112
FUM2
	Sample id	replicate1	replicate2	replicate3	sd	Primer's E	Linear			Mean linear	sd	%		Relative error 1	Relative error 2	new rel error	new absolute error
7day	input	30.7688	30.7517	30.6624	0.0571426	2	5.46587e-10	5.53129e-10	5.88436e-10	5.62717e-10	2.25117e-11	100
	IgG	36.8859	36.0311	36.0633	0.484502	2	7.87464e-12	1.42416e-11	1.39271e-11	1.20145e-11	3.58863e-12	0.213508		0.298693	0.0400054	0.338698	0.0723147		FUM2		% of input	Abs error
	H3	29.3989	29.4376	29.4195	0.0193812	2	1.41272e-09	1.3753e-09	1.39265e-09	1.39356e-09	1.87289e-11	24.7648		0.0134397	0.0400054	0.0534451	1.32355		7day	IgG	0.213508	0.0723147
	H3K27me3	31.247	30.747	31.8507	0.552683	2	3.92376e-10	5.5493e-10	2.58213e-10	4.01839e-10	1.48585e-10	7.14106		0.369762	0.0400054	0.409767	2.92617			H3	24.7648	1.32355
3day	input	29.3105	29.6768	29.7495	0.235256	2	1.50194e-09	1.16521e-09	1.10796e-09	1.25837e-09	2.12874e-10	100								H3K27me3	7.14106	2.92617
	IgG	0	0	0	0	2	1	1	1	1	0	0		0	0.169166	0.169166	0
	H3	28.1466	28.0473	28.0587	0.0543507	2	3.36529e-09	3.60515e-09	3.57671e-09	3.51572e-09	1.31049e-10	27.9387		0.0372751	0.169166	0.206441	5.7677		3day	IgG	0	0
	H3K27me3	29.6512	29.0574	29.4125	0.298799	2	1.18603e-09	1.78999e-09	1.39942e-09	1.45848e-09	3.06279e-10	11.5902		0.209998	0.169166	0.379165	4.39461			H3	27.9387	5.7677
																				H3K27me3	11.5902	4.39461
PLT5
	Sample id	replicate1	replicate2	replicate3	sd	Primer's E	Linear			Mean linear	sd	%		Relative error 1	Relative error 2	new rel error	new absolute error
7day	input	30.9645	31.2004	30.9649	0.136076	2	4.77266e-10	4.05268e-10	4.77115e-10	4.53216e-10	4.15247e-11	100
	IgG	35.9361	36.2012	35.9492	0.149408	2	1.5211e-11	1.26578e-11	1.50734e-11	1.4314e-11	1.43602e-12	0.315832		0.100322	0.0916222	0.191945	0.0606223		PLT5		% of input	Abs error
	H3	29.3555	29.6244	29.4697	0.134914	2	1.4558e-09	1.20832e-09	1.34504e-09	1.33639e-09	1.23969e-10	29.4867		0.0927643	0.0916222	0.184387	5.43695		7day	IgG	0.315832	0.0606223
	H3K27me3	30.0543	30.2651	30.1638	0.105424	2	8.96921e-10	7.74994e-10	8.31389e-10	8.34434e-10	6.10207e-11	18.4114		0.0731282	0.0916222	0.16475	3.03329			H3	29.4867	5.43695
3day	input	30.0328	29.8732	30.057	0.0998352	2	9.10391e-10	1.01685e-09	8.9525e-10	9.4083e-10	6.62683e-11	100								H3K27me3	18.4114	3.03329
	IgG	37.0997	38.975	39.0627	1.10892	2	6.79027e-12	1.85074e-12	1.74163e-12	3.46088e-12	2.88385e-12	0.0367854		0.833272	0.0704361	0.903708	0.0332433
	H3	28.3672	28.1895	28.285	0.088952	2	2.88812e-09	3.26678e-09	3.05749e-09	3.0708e-09	1.8968e-10	32.6392		0.061769	0.0704361	0.132205	4.31507		3day	IgG	0.0367854	0.0332433
	H3K27me3	31.3979	31.3551	31.3997	0.025238	2	3.53416e-10	3.6405e-10	3.52967e-10	3.56811e-10	6.27293e-12	3.79252		0.0175805	0.0704361	0.0880166	0.333804			H3	32.6392	4.31507
																				H3K27me3	3.79252	0.333804
BHL2
	Sample id	replicate1	replicate2	replicate3	sd	Primer's E	Linear			Mean linear	sd	%		Relative error 1	Relative error 2	new rel error	new absolute error
7day	input	29.3694	29.4018	29.3674	0.0192865	2	1.44192e-09	1.40991e-09	1.44387e-09	1.4319e-09	1.90685e-11	100
	IgG				#DIV/0!	2	1	1	1	1	0	0		0	0.013317	0.013317	0		BHL2		% of input	Abs error
	H3	27.6821	27.6924	27.6614	0.0157885	2	4.64374e-09	4.61051e-09	4.7107e-09	4.65498e-09	5.10288e-11	32.5092		0.0109622	0.013317	0.0242792	0.789295		7day	IgG	0	0
	H3K27me3	31.3613	31.0724	31.4186	0.185605	2	3.62494e-10	4.4288e-10	3.48373e-10	3.84583e-10	5.09785e-11	2.68582		0.132555	0.013317	0.145872	0.391787			H3	32.5092	0.789295
3day	input	31.3637	31.119	30.8966	0.233634	2	3.61906e-10	4.28806e-10	5.0027e-10	4.30327e-10	6.91944e-11	100								H3K27me3	2.68582	0.391787
	IgG	36.8813	37.0255	35.537	0.820954	2	7.89971e-12	7.14856e-12	2.00589e-11	1.17024e-11	7.24669e-12	0.271942		0.619249	0.160795	0.780043	0.212126
	H3	30.1824	29.5229	29.8983	0.330809	2	8.20724e-10	1.29638e-09	9.99348e-10	1.03882e-09	2.40269e-10	24.1401		0.231291	0.160795	0.392086	9.46501		3day	IgG	0.271942	0.212126
	H3K27me3	32.4742	32.5913	32.6587	0.0933621	2	1.67606e-10	1.54538e-10	1.47485e-10	1.56543e-10	1.02092e-11	3.63776		0.0652166	0.160795	0.226011	0.822176			H3	24.1401	9.46501
																				H3K27me3	3.63776	0.822176
Fig. 3D: RT-qPCR-shoot
		Test gene							Ref gene						3. Primer efficiency				4. Relative Normalized Expression
			tech rep																	Graph data
			replicate1	replicate2	replicate3	avg	se		replicate1	replicate2	replicate3	avg	se							MNE	SE	FLC	average	sd		t.test pvalue
FLC	biological replicate	R1	26.7333	26.7884	26.7756	26.7657	0.0166575		23.9845	23.8608	24.0861	23.9771	0.065155		Test gene	2	Ref gene	2		0.144723	0.00674618	2day	0.164907	0.0364135		0.0451859
2day		R2	25.9785	25.8706	25.9382	25.9291	0.0314797		23.8925	23.6303	23.4464	23.6564	0.12944		Test gene	2	Ref gene	2		0.206943	0.0191082
		R3	26.5051	26.8227	26.6217	26.6498	0.0927414		23.9614	23.7032	23.8688	23.8445	0.0755222		Test gene	2	Ref gene	2		0.143055	0.0118595
7day	biological replicate	R1	27.5759	27.5345	27.4406	27.517	0.0400336		24.1685	23.9331	24.2748	24.1254	0.100963		Test gene	2	Ref gene	2		0.0952876	0.00717353	7day	0.0839099	0.0324532
		R2	28.4782	28.6076	28.4493	28.5117	0.048664		24.2685	23.9331	24.1275	24.1097	0.0972468		Test gene	2	Ref gene	2		0.0472998	0.00356523
		R3	27.3163	27.3742	27.3998	27.3634	0.0247036		24.0966	23.9045	24.5021	24.1677	0.176156		Test gene	2	Ref gene	2		0.109142	0.0134569
			replicate1	replicate2	replicate3	avg	se		replicate1	replicate2	replicate3	avg	se							MNE	SE	TCP2
TCP2	biological replicate	R1	27.9642	27.9935	27.9778	27.9785	0.00847487		23.9845	23.8608	24.0861	23.9771	0.065155		Test gene	2	Ref gene	2		0.0624389	0.00284362	2day	0.0647403	0.0073761		0.00130924
2day		R2	27.8495	27.6194	27.7651	27.7447	0.0672072		23.8925	23.6303	23.4464	23.6564	0.12944		Test gene	2	Ref gene	2		0.0587892	0.00594322
		R3	27.1031	27.9032	27.8554	27.6206	0.259105		23.9614	23.7032	23.8688	23.8445	0.0755222		Test gene	2	Ref gene	2		0.0729927	0.0136548
7day	biological replicate	R1	26.4159	26.4845	26.4398	26.4467	0.0200788		24.1685	23.9331	24.2748	24.1254	0.100963		Test gene	2	Ref gene	2		0.200087	0.0142767	7day	0.203445	0.02902
		R2	26.2129	26.2806	26.1219	26.2051	0.0459738		24.2685	23.9331	24.1275	24.1097	0.0972468		Test gene	2	Ref gene	2		0.233998	0.0174467
		R3	26.5084	26.7389	26.7688	26.672	0.0822505		24.0966	23.9045	24.5021	24.1677	0.176156		Test gene	2	Ref gene	2		0.17625	0.0237508
NGA2																						NGA2
2day	biological replicate	R1	28.8025	28.987	28.6761	28.8219	0.0902672		23.9845	23.8608	24.0861	23.9771	0.065155		Test gene	2	Ref gene	2		0.0348004	0.00268537	2day	0.0378876	0.00594244		0.0851661
		R2	28.5661	28.5789	28.4433	28.5295	0.0432183		23.8925	23.6303	23.4464	23.6564	0.12944		Test gene	2	Ref gene	2		0.0341242	0.0032278
		R3	28.4384	28.2651	28.2769	28.3268	0.0559111		23.9614	23.7032	23.8688	23.8445	0.0755222		Test gene	2	Ref gene	2		0.0447382	0.00291391
7day	biological replicate	R1	28.0138	27.8493	27.764	27.8757	0.0733128		24.1685	23.9331	24.2748	24.1254	0.100963		Test gene	2	Ref gene	2		0.0743126	0.00642699	7day	0.0762974	0.0286203
		R2	27.3739	27.3575	27.317	27.3495	0.0169027		24.2685	23.9331	24.1275	24.1097	0.0972468		Test gene	2	Ref gene	2		0.105858	0.00724251
		R3	28.7021	28.4545	28.4245	28.527	0.0879636		24.0966	23.9045	24.5021	24.1677	0.176156		Test gene	2	Ref gene	2		0.0487211	0.00664941
																										ELIP1
ELIP1			replicate1	replicate2	replicate3	avg	se		replicate1	replicate2	replicate3	avg	se							MNE	SE	ELIP1
2day	biological replicate	R1	19.2994	19.3448	19.2448	19.2963	0.028907		23.9845	23.8608	24.0861	23.9771	0.065155		Test gene	2	Ref gene	2		25.6478	1.26719	2day	25.6896	3.77696		0.0003136
		R2	18.983	18.6571	18.683	18.7744	0.104601		23.8925	23.6303	23.4464	23.6564	0.12944		Test gene	2	Ref gene	2		29.4873	3.40148
		R3	19.3013	19.5672	19.2996	19.3894	0.0889114		23.9614	23.7032	23.8688	23.8445	0.0755222		Test gene	2	Ref gene	2		21.9337	1.77357
7day	biological replicate	R1	25.4728	25.418	25.3931	25.428	0.0235262		24.1685	23.9331	24.2748	24.1254	0.100963		Test gene	2	Ref gene	2		0.40542	0.0291322	7day	0.321528	0.190046
		R2	27.3391	27.4099	27.3773	27.3754	0.020473		24.2685	23.9331	24.1275	24.1097	0.0972468		Test gene	2	Ref gene	2		0.103971	0.00716191
		R3	25.2805	25.2919	25.3371	25.3032	0.0172683		24.0966	23.9045	24.5021	24.1677	0.176156		Test gene	2	Ref gene	2		0.455193	0.0558465
PLT5																						PLT5
2day	biological replicate	R1	27.2568	27.2887	27.3203	27.2886	0.018331		23.9845	23.8608	24.0861	23.9771	0.065155		Test gene	2	Ref gene	2		0.100725	0.00472554	2day	0.0632799	0.0326089		0.0361194
		R2	28.3144	28.2226	28.2432	28.2601	0.0278246		23.8925	23.6303	23.4464	23.6564	0.12944		Test gene	2	Ref gene	2		0.0411293	0.00377445
		R3	28.2457	28.2318	28.1996	28.2257	0.0136674		23.9614	23.7032	23.8688	23.8445	0.0755222		Test gene	2	Ref gene	2		0.0479855	0.00255275
7day	biological replicate	R1	31.5234	31.5475	31.5	31.5236	0.0137038		24.1685	23.9331	24.2748	24.1254	0.100963		Test gene	2	Ref gene	2		0.00592828	0.000418677	7day	0.00481221	0.00135121
		R2	32.2997	32.3548	32.3914	32.3487	0.0266517		24.2685	23.9331	24.1275	24.1097	0.0972468		Test gene	2	Ref gene	2		0.00330995	0.000231339
		R3	31.9623	31.5961	31.7079	31.7554	0.108365		24.0966	23.9045	24.5021	24.1677	0.176156		Test gene	2	Ref gene	2		0.00519839	0.000745219
ICL
			replicate1	replicate2	replicate3	avg	se		replicate1	replicate2	replicate3	avg	se							MNE	SE	ICL
	biological replicate	R1	19.3111	19.2378	19.3376	19.2955	0.0298637		23.9845	23.8608	24.0861	23.9771	0.065155		Test gene	2	Ref gene	2		25.6623	1.2749	2day	23.9462	1.58846		1.42555e-05
2day		R2	19.1708	19.1578	18.9495	19.0927	0.0716783		23.8925	23.6303	23.4464	23.6564	0.12944		Test gene	2	Ref gene	2		23.6489	2.4254
		R3	19.3225	19.3635	19.3665	19.3508	0.0141816		23.9614	23.7032	23.8688	23.8445	0.0755222		Test gene	2	Ref gene	2		22.5275	1.19988
7day	biological replicate	R1	25.5702	25.6712	25.6443	25.6286	0.0302049		24.1685	23.9331	24.2748	24.1254	0.100963		Test gene	2	Ref gene	2		0.352789	0.0257701	7day	0.442674	0.210913
		R2	25.7449	25.7923	26.1257	25.8876	0.119808		24.2685	23.9331	24.1275	24.1097	0.0972468		Test gene	2	Ref gene	2		0.291595	0.0311884
		R3	25.1182	24.4382	24.5929	24.7164	0.205806		24.0966	23.9045	24.5021	24.1677	0.176156		Test gene	2	Ref gene	2		0.68364	0.12837
FUM2
																						FUM2
2day	biological replicate	R1	29.732	29.4378	29.6387	29.6029	0.086802		23.9845	23.8608	24.0861	23.9771	0.065155		Test gene	2	Ref gene	2		0.0202524	0.0015236	2day	0.0215926	0.00308365		8.4555e-05
		R2	29.3053	29.3108	29.4152	29.3438	0.0357468		23.8925	23.6303	23.4464	23.6564	0.12944		Test gene	2	Ref gene	2		0.0194058	0.00180628
		R3	29.1986	29.1843	29.0956	29.1595	0.0322123		23.9614	23.7032	23.8688	23.8445	0.0755222		Test gene	2	Ref gene	2		0.0251196	0.00142958
7day	biological replicate	R1	24.1661	23.786	24.0901	24.0141	0.116137		24.1685	23.9331	24.2748	24.1254	0.100963		Test gene	2	Ref gene	2		1.08026	0.115228	7day	1.03448	0.0647459
		R2	24.2202	24.2751	23.883	24.1261	0.122589		24.2685	23.9331	24.1275	24.1097	0.0972468		Test gene	2	Ref gene	2		0.988697	0.107235
		R3				#DIV/0!	#DIV/0!		24.0966	23.9045	24.5021	24.1677	0.176156		Test gene	2	Ref gene	2		#DIV/0!	#DIV/0!
PCK1
			replicate1	replicate2	replicate3	avg	se		replicate1	replicate2	replicate3	avg	se							MNE	SE	PCK1
2day	biological replicate	R1	21.275	21.347	21.1795	21.2672	0.0485013		23.9845	23.8608	24.0861	23.9771	0.065155		Test gene	2	Ref gene	2		6.54289	0.368372	2day	5.45321	1.04603		0.00106143
		R2	21.4237	21.2559	21.0232	21.2343	0.116102		23.8925	23.6303	23.4464	23.6564	0.12944		Test gene	2	Ref gene	2		5.3596	0.645963
		R3	21.6738	21.8228	21.5684	21.6883	0.0738182		23.9614	23.7032	23.8688	23.8445	0.0755222		Test gene	2	Ref gene	2		4.45713	0.326266
7day	biological replicate	R1	25.2468	25.3845	25.2579	25.2964	0.0441716		24.1685	23.9331	24.2748	24.1254	0.100963		Test gene	2	Ref gene	2		0.444132	0.0339257	7day	0.293448	0.131306
		R2	26.3576	26.3504	26.5108	26.4063	0.0522946		24.2685	23.9331	24.1275	24.1097	0.0972468		Test gene	2	Ref gene	2		0.203542	0.015578
		R3	26.7795	26.0034	26.0312	26.2714	0.254185		24.0966	23.9045	24.5021	24.1677	0.176156		Test gene	2	Ref gene	2		0.232671	0.0498758
LEC1																						LEC1
2day	biological replicate	R1	0	0	0	0	0		23.9845	23.8608	24.0861	23.9771	0.065155		Test gene	2	Ref gene	2		1.65131e+07	745763	2day	0	0
		R2	0	0	0	0	0		23.8925	23.6303	23.4464	23.6564	0.12944		Test gene	2	Ref gene	2		1.32216e+07	1.18625e+06
		R3	0	0	0	0	0		23.9614	23.7032	23.8688	23.8445	0.0755222		Test gene	2	Ref gene	2		1.50625e+07	788493
7day	biological replicate	R1	0	0	0	0	0		24.1685	23.9331	24.2748	24.1254	0.100963		Test gene	2	Ref gene	2		1.83013e+07	1.28076e+06	7day	0	0
		R2	0	0	0	0	0		24.2685	23.9331	24.1275	24.1097	0.0972468		Test gene	2	Ref gene	2		1.81025e+07	1.22022e+06
		R3	0	0	0	0	0		24.0966	23.9045	24.5021	24.1677	0.176156		Test gene	2	Ref gene	2		1.88456e+07	2.30109e+06
LEC2
																						LEC2
2day	biological replicate	R1	0	0	0	0	0		23.9845	23.8608	24.0861	23.9771	0.065155		Test gene	2	Ref gene	2		1.65131e+07	745763	2day	0	0
		R2	0	0	0	0	0		23.8925	23.6303	23.4464	23.6564	0.12944		Test gene	2	Ref gene	2		1.32216e+07	1.18625e+06
		R3	0	0	0	0	0		23.9614	23.7032	23.8688	23.8445	0.0755222		Test gene	2	Ref gene	2		1.50625e+07	788493
7day	biological replicate	R1	0	0	0	0	0		24.1685	23.9331	24.2748	24.1254	0.100963		Test gene	2	Ref gene	2		1.83013e+07	1.28076e+06	7day	0	0
		R2	0	0	0	0	0		24.2685	23.9331	24.1275	24.1097	0.0972468		Test gene	2	Ref gene	2		1.81025e+07	1.22022e+06
		R3	0	0	0	0	0		24.0966	23.9045	24.5021	24.1677	0.176156		Test gene	2	Ref gene	2		1.88456e+07	2.30109e+06
ABI3
																						ABI3
2day	biological replicate	R1	29.3963	29.5728	29.6948	29.5546	0.0866342		23.9845	23.8608	24.0861	23.9771	0.065155		Test gene	2	Ref gene	2		0.0209408	0.00157343	2day	0.0215643	0.0039658		0.000796355
		R2	29.2731	29.1379	29.9585	29.4565	0.254028		23.8925	23.6303	23.4464	23.6564	0.12944		Test gene	2	Ref gene	2		0.0179472	0.00354671
		R3	29.7868	28.7869	28.7883	29.1207	0.333067		23.9614	23.7032	23.8688	23.8445	0.0755222		Test gene	2	Ref gene	2		0.0258049	0.00610866
7day	biological replicate	R1	34.7886	34.48	34.4772	34.5819	0.103348		24.1685	23.9331	24.2748	24.1254	0.100963		Test gene	2	Ref gene	2		0.00071168	7.12716e-05	7day	0.000612522	0.000219889
		R2	35.6808	35.4673	35.4939	35.5473	0.0671952		24.2685	23.9331	24.1275	24.1097	0.0972468		Test gene	2	Ref gene	2		0.000360516	2.9538e-05
		R3	34.2956	35.1286	34.1336	34.5193	0.308242		24.0966	23.9045	24.5021	24.1677	0.176156		Test gene	2	Ref gene	2		0.000765371	0.000188347
FUS3
																						FUS3
2day	biological replicate	R1	28.8757	28.9383	28.7186	28.8442	0.065369		23.9845	23.8608	24.0861	23.9771	0.065155		Test gene	2	Ref gene	2		0.0342657	0.0021921	2day	0.026016	0.00949007		0.0917871
		R2	29.9703	29.1063	29.8871	29.6546	0.275165		23.8925	23.6303	23.4464	23.6564	0.12944		Test gene	2	Ref gene	2		0.0156447	0.00329757
		R3	29.0658	29.0658	28.8559	28.9958	0.0699716		23.9614	23.7032	23.8688	23.8445	0.0755222		Test gene	2	Ref gene	2		0.0281376	0.00200798
7day	biological replicate	R1	30.0825	30.1193	30.4402	30.214	0.113586		24.1685	23.9331	24.2748	24.1254	0.100963		Test gene	2	Ref gene	2		0.014695	0.00154794	7day	0.0137727	0.00146401
		R2	30.3473	30.5228	30.571	30.4804	0.0679588		24.2685	23.9331	24.1275	24.1097	0.0972468		Test gene	2	Ref gene	2		0.0120846	0.000993775
		R3	30.2848	30.308	30.2223	30.2717	0.0256043		24.0966	23.9045	24.5021	24.1677	0.176156		Test gene	2	Ref gene	2		0.0145385	0.00179384
	BLH2																					BLH2
2day	biological replicate	R1	24.203	24.2918	24.2066	24.2338	0.0290043		23.9845	23.8608	24.0861	23.9771	0.065155		Test gene	2	Ref gene	2		0.837002	0.0413769	2day	0.795599	0.0610788		0.00468017
		R2	24.0152	23.7081	24.0819	23.9351	0.115124		23.8925	23.6303	23.4464	23.6564	0.12944		Test gene	2	Ref gene	2		0.824345	0.0989815
		R3	24.3681	24.1759	24.3785	24.3075	0.06586		23.9614	23.7032	23.8688	23.8445	0.0755222		Test gene	2	Ref gene	2		0.725451	0.0503878
7day	biological replicate	R1	23.5712	23.6319	23.5385	23.5805	0.0273439		24.1685	23.9331	24.2748	24.1254	0.100963		Test gene	2	Ref gene	2		1.45893	0.105777	7day	1.80598	0.300858
		R2	23.0715	23.1758	23.0971	23.1148	0.031394		24.2685	23.9331	24.1275	24.1097	0.0972468		Test gene	2	Ref gene	2		1.99292	0.141162
		R3	23.1871	23.0205	23.3695	23.1924	0.10078		24.0966	23.9045	24.5021	24.1677	0.176156		Test gene	2	Ref gene	2		1.9661	0.276575
Fig. 3H, Suppl. Fig. 5C:ChIP-qPCR-root
ACT7										for input 10%
	Sample id	replicate1	replicate2	replicate3	sd	Primer's E	Linear			Mean linear	sd	%		Relative error 1	Relative error 2	new rel error	new absolute error		Graph data
2 day	input	31.1676	31.056	30.8611	0.155147	2	4.1458e-10	4.47937e-10	5.1273e-10	4.58416e-10	4.99068e-11	100										Abs error
	IgG	36.7354	37.7297	37.3706	0.503515	2	8.74076e-12	4.38759e-12	5.6276e-12	6.25198e-12	2.24275e-12	0.136382		0.358726	0.108868	0.467594	0.0637716		ACT7	Sample id	%
	H3	29.089	29.4713	29.5074	0.231881	2	1.75124e-09	1.34353e-09	1.31031e-09	1.46836e-09	2.45544e-10	32.0311		0.167224	0.108868	0.276092	8.84353		2 day	IgG	0.136382	0.0637716
	H3K27me3	34.9511	35.1473	34.8137	0.167643	2	3.01071e-11	2.62792e-11	3.31149e-11	2.98338e-11	3.42607e-12	0.650801		0.114839	0.108868	0.223707	0.145589			H3	32.0311	8.84353
7 day	input	29.81	30.01	29.76	0.132288	2	1.06242e-09	9.24889e-10	1.09989e-09	1.02906e-09	9.21426e-11	100								H3K27me3	0.650801	0.145589
	IgG	32.52	31.93	31.58	0.475079	2	1.6237e-10	2.44406e-10	3.11511e-10	2.39429e-10	7.4695e-11	2.32666		0.311972	0.0895402	0.401512	0.934183
	H3	28.35	28.19	28.32	0.085049	2	2.9228e-09	3.26561e-09	2.98422e-09	3.05754e-09	1.82789e-10	29.7119		0.0597829	0.0895402	0.149323	4.43667		7 day	IgG	2.32666	0.934183
	H3K27me3	35.27	34.98	36.26	0.671143	2	2.41364e-11	2.95101e-11	1.21521e-11	2.19329e-11	8.8863e-12	0.213134		0.405159	0.0895402	0.494699	0.105437			H3	29.7119	4.43667
																				H3K27me3	0.213134	0.105437
PSAD1										for input 10%
	Sample id	replicate1	replicate2	replicate3	sd	Primer's E	Linear			Mean linear	sd	%		Relative error 1	Relative error 2	new rel error	new absolute error
2 day	input	31.1551	31.0933	31.0672	0.0451355	2	4.18205e-10	4.36503e-10	4.44474e-10	4.33061e-10	1.34688e-11	100
	IgG	39.6871	36.9815	37.3339	1.47094	2	1.12978e-12	7.36981e-12	5.77275e-12	4.75745e-12	3.24155e-12	0.109856		0.681363	0.0311013	0.712464	0.0782687		PSAD1	Sample id	%	new absolute error
	H3	30.0871	30.177	30.0861	0.0522305	2	8.76775e-10	8.2377e-10	8.77379e-10	8.59308e-10	3.07783e-11	19.8427		0.0358175	0.0311013	0.0669188	1.32785		2 day	IgG	0.109856	0.0782687
	H3K27me3	31.9466	32.2808	32.3206	0.205381	2	2.41604e-10	1.9165e-10	1.86438e-10	2.06564e-10	3.04571e-11	4.76986		0.147446	0.0311013	0.178548	0.851648			H3	19.8427	1.32785
7 day	input	31.1187	30.8747	30.8598	0.145383	2	4.28879e-10	5.0792e-10	5.13193e-10	4.83331e-10	4.72301e-11	100								H3K27me3	4.76986	0.851648
	IgG	32.8719	33.0036	32.6173	0.196372	2	1.27223e-10	1.16129e-10	1.51782e-10	1.31711e-10	1.82452e-11	2.72508		0.138524	0.097718	0.236242	0.643779
	H3	29.8074	29.8797	29.8163	0.0394305	2	1.06436e-09	1.01232e-09	1.05778e-09	1.04482e-09	2.83404e-11	21.6171		0.0271247	0.097718	0.124843	2.69873		7 day	IgG	2.72508	0.643779
	H3K27me3	31.4907	31.9177	31.5509	0.231106	2	3.31395e-10	2.46499e-10	3.17856e-10	2.98583e-10	4.56115e-11	6.17761		0.15276	0.097718	0.250478	1.54735			H3	21.6171	2.69873
																				H3K27me3	6.17761	1.54735
LHCA2										for input 10%
	Sample id	replicate1	replicate2	replicate3	sd	Primer's E	Linear			Mean linear	sd	%		Relative error 1	Relative error 2	new rel error	new absolute error
2 day	input	33.6116	33.845	33.8318	0.131086	2	7.61903e-11	6.48117e-11	6.54067e-11	6.88029e-11	6.40459e-12	100
	IgG				#DIV/0!	2	1	1	1	1	0	1.45343e+11		0	0.093086	0.093086	1.35294e+10		LHCA2	Sample id	%	new absolute error
	H3	32.265	32.3222	32.2068	0.0577407	2	1.93757e-10	1.86226e-10	2.01745e-10	1.93909e-10	7.7607e-12	28.1833		0.0400224	0.093086	0.133108	3.75143		2 day	IgG	0	0
	H3K27me3	35.5439	35.4748	35.4735	0.0402669	2	1.99626e-11	2.09421e-11	2.09605e-11	2.06217e-11	5.70866e-13	2.99722		0.0276827	0.093086	0.120769	0.36197			H3	28.1833	3.75143
7 day	input	33.366	33.4581	33.3296	0.0662563	2	9.03273e-11	8.47424e-11	9.2641e-11	8.92369e-11	4.06064e-12	100								H3K27me3	2.99722	0.36197
	IgG	36.2317	35.4073	35.5666	0.43728	2	1.2393e-11	2.19452e-11	1.96505e-11	1.79963e-11	4.98637e-12	2.01668		0.277078	0.0455041	0.322582	0.650547
	H3	32.1256	32.3423	32.0535	0.150298	2	2.13419e-10	1.83655e-10	2.24352e-10	2.07142e-10	2.10622e-11	23.2126		0.10168	0.0455041	0.147184	3.41653		7 day	IgG	2.01668	0.650547
	H3K27me3	34.1549	34.2465	34.069	0.0887321	2	5.22806e-11	4.90671e-11	5.54885e-11	5.22787e-11	3.21073e-12	5.85842		0.0614157	0.0455041	0.10692	0.626381			H3	23.2126	3.41653
																				H3K27me3	5.85842	0.626381
GLK1										for input 10%
	Sample id	replicate1	replicate2	replicate3	sd	Primer's E	Linear			Mean linear	sd	%		Relative error 1	Relative error 2	new rel error	new absolute error
2 day	input	30.53	30.5095	30.269	0.145152	2	6.44981e-10	6.5424e-10	7.72919e-10	6.90714e-10	7.13427e-11	100							GLK1	Sample id	%	new absolute error
	IgG	37.4166	36.7263	36.1725	0.62329	2	5.4511e-12	8.79602e-12	1.29119e-11	9.05302e-12	3.73705e-12	0.131068		0.412796	0.103288	0.516085	0.067642		2 day	IgG	0.131068	0.067642
	H3	28.9255	28.7777	28.8463	0.0739531	2	1.96142e-09	2.17299e-09	2.07207e-09	2.06883e-09	1.0582e-10	29.952		0.0511499	0.103288	0.154438	4.62573			H3	29.952	4.62573
	H3K27me3	30.3414	30.5118	30.3268	0.102873	2	7.35077e-10	6.53164e-10	7.42536e-10	7.10259e-10	4.95866e-11	10.283		0.0698147	0.103288	0.173103	1.78001			H3K27me3	10.283	1.78001
7 day	input	29.9731	30.0775	29.7798	0.151048	2	9.48845e-10	8.82601e-10	1.08488e-09	9.72109e-10	1.03128e-10	100
	IgG	31.8611	32.0194	31.8171	0.106419	2	2.56363e-10	2.29719e-10	2.64309e-10	2.5013e-10	1.81176e-11	2.57306		0.0724326	0.106087	0.178519	0.459341		7 day	IgG	2.57306	0.459341
	H3	28.6123	28.7259	28.7015	0.0597791	2	2.43688e-09	2.25244e-09	2.29078e-09	2.3267e-09	9.73242e-11	23.9346		0.0418293	0.106087	0.147916	3.5403			H3	23.9346	3.5403
	H3K27me3	29.674	29.8721	29.9752	0.153119	2	1.16748e-09	1.01765e-09	9.47448e-10	1.04419e-09	1.12394e-10	10.7415		0.107637	0.106087	0.213723	2.29571			H3K27me3	10.7415	2.29571
HRS1										for input 10%
	Sample id	replicate1	replicate2	replicate3	sd	Primer's E	Linear			Mean linear	sd	%		Relative error 1	Relative error 2	new rel error	new absolute error		HRS1	Sample id	%	new absolute error
2 day	input	30.4953	30.4448	30.424	0.0366886	2	6.60681e-10	6.84243e-10	6.9417e-10	6.79698e-10	1.72009e-11	100							2 day
	IgG	37.7322	36.2522	37.3219	0.764061	2	4.38006e-12	1.22178e-11	5.82107e-12	7.47297e-12	4.1718e-12	0.109945		0.558253	0.0253067	0.583559	0.0641597			IgG	0.109945	0.0641597
	H3	29.1336	29.2814	29.4483	0.157453	2	1.69792e-09	1.53254e-09	1.36515e-09	1.53187e-09	1.66389e-10	22.5375		0.108618	0.0253067	0.133925	3.01833			H3	22.5375	3.01833
	H3K27me3	30.8064	31.1505	31.0753	0.180884	2	5.32519e-10	4.19534e-10	4.41972e-10	4.64675e-10	5.98163e-11	6.83649		0.128727	0.0253067	0.154034	1.05305			H3K27me3	6.83649	1.05305
7 day	input	30.3323	30.3503	30.3647	0.0162497	2	7.39744e-10	7.30557e-10	7.233e-10	7.31201e-10	8.24085e-12	100							7 day	input
	IgG	32.8059	32.2372	31.7372	0.53469	2	1.33183e-10	1.97531e-10	2.79345e-10	2.03353e-10	7.3255e-11	2.78108		0.360236	0.0112703	0.371506	1.03319			IgG	2.78108	1.03319
	H3	28.9849	29.1819	29.2623	0.142704	2	1.88219e-09	1.64205e-09	1.55298e-09	1.69241e-09	1.70286e-10	23.1456		0.100617	0.0112703	0.111888	2.58971			H3	23.1456	2.58971
	H3K27me3	31.5275	31.3429	31.4027	0.0941561	2	3.23065e-10	3.67152e-10	3.52233e-10	3.47484e-10	2.24238e-11	4.75223		0.0645321	0.0112703	0.0758024	0.360231			H3K27me3	4.75223	0.360231
AGL21										for input 10%
	Sample id	replicate1	replicate2	replicate3	sd	Primer's E	Linear			Mean linear	sd	%		Relative error 1	Relative error 2	new rel error	new absolute error		AGL21	Sample id	%	new absolute error
2 day	input	30.6674	30.7066	30.7729	0.0533266	2	5.86392e-10	5.70691e-10	5.45044e-10	5.67376e-10	2.08724e-11	100							2 day
	IgG	38.1394	37.9198	37.9198	0.126764	2	3.30296e-12	3.8459e-12	3.8459e-12	3.66492e-12	3.13467e-13	0.0645943		0.0855316	0.0367875	0.122319	0.00790112			IgG	0.0645943	0.00790112
	H3	29.3234	29.62	29.329	0.169659	2	1.48858e-09	1.21194e-09	1.48282e-09	1.39445e-09	1.5808e-10	24.5771		0.113364	0.0367875	0.150151	3.69028			H3	24.5771	3.69028
	H3K27me3	31.5664	31.5929	31.5635	0.0162386	2	3.1447e-10	3.08728e-10	3.15094e-10	3.12764e-10	3.50928e-12	5.51246		0.0112202	0.0367875	0.0480078	0.264641			H3K27me3	5.51246	0.264641
7 day	input	30.4449	30.489	30.3307	0.0816975	2	6.8419e-10	6.63583e-10	7.40544e-10	6.96106e-10	3.984e-11	100							7 day
	IgG	33.0029	32.3792	32.5478	0.322611	2	1.16184e-10	1.79014e-10	1.59271e-10	1.5149e-10	3.21296e-11	2.17624		0.212091	0.0572327	0.269324	0.586114			IgG	2.17624	0.586114
	H3	29.5468	29.7645	29.5594	0.122203	2	1.27508e-09	1.0965e-09	1.26398e-09	1.21185e-09	1.00055e-10	17.409		0.082564	0.0572327	0.139797	2.43372			H3	17.409	2.43372
	H3K27me3	31.7887	31.8753	31.8302	0.0433223	2	2.69552e-10	2.53844e-10	2.61903e-10	2.61766e-10	7.85478e-12	3.76044		0.0300068	0.0572327	0.0872395	0.328059			H3K27me3	3.76044	0.328059
PSAH2										for input 10%
	Sample id	replicate1	replicate2	replicate3	sd	Primer's E	Linear			Mean linear	sd	%		Relative error 1	Relative error 2	new rel error	new absolute error
2 day	input	30.2508	30.4394	30.4934	0.127376	2	7.82699e-10	6.86775e-10	6.61552e-10	7.10342e-10	6.39192e-11	100							PSAH2	Sample id	%
	IgG	37.5337	36.5699	36.7103	0.520687	2	5.026e-12	9.80307e-12	8.89399e-12	7.90769e-12	2.53667e-12	0.111322		0.320785	0.0899838	0.410769	0.0457277		2 day	IgG	0.111322	0.0457277
	H3	28.2571	28.4299	28.5588	0.151375	2	3.11712e-09	2.76533e-09	2.52892e-09	2.80379e-09	2.95978e-10	39.471		0.105563	0.0899838	0.195547	7.71844			H3	39.471	7.71844
	H3K27me3	33.5429	33.4266	33.1252	0.215585	2	7.99087e-11	8.66131e-11	1.06742e-10	9.10878e-11	1.39649e-11	1.28231		0.153312	0.0899838	0.243296	0.31198			H3K27me3	1.28231	0.31198
7 day	input	30.322	30.4233	29.9106	0.271522	2	7.45028e-10	6.94504e-10	9.90854e-10	8.10129e-10	1.58538e-10	100
	IgG	32.1185	32.3916	31.8727	0.259577	2	2.14473e-10	1.77482e-10	2.5431e-10	2.15421e-10	3.84226e-11	2.6591		0.17836	0.195695	0.374056	0.994652		7 day	IgG	2.6591	0.994652
	H3	29.0175	29.1355	29.3645	0.17639	2	1.84013e-09	1.6957e-09	1.44684e-09	1.66089e-09	1.98943e-10	20.5015		0.119781	0.195695	0.315477	6.46775			H3	20.5015	6.46775
	H3K27me3	31.4432	31.5121	31.4002	0.0564469	2	3.42489e-10	3.26522e-10	3.52857e-10	3.40623e-10	1.32663e-11	4.20455		0.0389471	0.195695	0.234642	0.986565			H3K27me3	4.20455	0.986565
PGRL1B										for input 10%
	Sample id	replicate1	replicate2	replicate3	sd	Primer's E	Linear			Mean linear	sd	%		Relative error 1	Relative error 2	new rel error	new absolute error
2 day	input	31.6214	31.5342	31.6597	0.0642868	2	3.02701e-10	3.21548e-10	2.94771e-10	3.0634e-10	1.37548e-11	100							PGRL1B	Sample id	%	new absolute error
	IgG				#DIV/0!	2	1	1	1	1	0	3.26435e+10		0	0.0449004	0.0449004	1.4657e+09		2 day	IgG	0	0
	H3	30.0754	30.4459	30.1878	0.189964	2	8.83882e-10	6.83704e-10	8.17674e-10	7.95087e-10	1.01983e-10	25.9544		0.128266	0.0449004	0.173166	4.49443			H3	25.9544	4.49443
	H3K27me3	34.2707	34.8073	35.5489	0.64179	2	4.82481e-11	3.32625e-11	1.98943e-11	3.38016e-11	1.41846e-11	1.1034		0.419641	0.0449004	0.464542	0.512577			H3K27me3	1.1034	0.512577
7 day	input	31.5112	31.6907	31.4907	0.109998	2	3.26721e-10	2.88511e-10	3.31401e-10	3.15544e-10	2.35281e-11	100
	IgG	33.6412	33.4458	33.4125	0.123524	2	7.46457e-11	8.54679e-11	8.74659e-11	8.25265e-11	6.89772e-12	2.61537		0.0835819	0.0745634	0.158145	0.413608		7 day	IgG	2.61537	0.413608
	H3	30.3997	30.0819	30.1543	0.166591	2	7.05935e-10	8.79927e-10	8.36859e-10	8.07573e-10	9.06177e-11	25.593		0.11221	0.0745634	0.186773	4.78009			H3	25.593	4.78009
	H3K27me3	32.9472	32.763	32.699	0.128845	2	1.20755e-10	1.37202e-10	1.43419e-10	1.33792e-10	1.17106e-11	4.24004		0.0875282	0.0745634	0.162092	0.687274			H3K27me3	4.24004	0.687274
Fig. 3I: RT-qPCR-root
		Test gene							Ref gene
			tech rep																	Graph data
AGL21			replicate1	replicate2	replicate3	avg	se		replicate1	replicate2	replicate3	avg	se							MNE	SE		AGL21	average	sd
2day	biological replicate	R1	30.8382	30.7671	30.8289	30.8114	0.0223091		25.7408	25.847	25.4325	25.6734	0.124307		Test gene	2	Ref gene	2		0.0283997	0.00248611		2day	0.0417881	0.0118346
		R2	28.5891	28.7092	28.6578	28.652	0.0347891		24.199	24.1919	24.249	24.2133	0.0179686		Test gene	2	Ref gene	2		0.0461115	0.00125149
		R3	29.1994	29.3126	29.4028	29.305	0.0588411		25.01	24.9586	25.0537	25.0074	0.0274751		Test gene	2	Ref gene	2		0.0508532	0.00228904
7day	biological replicate	R1	28.44	28.4593	28.7102	28.5365	0.0870089		25.5158	25.5428	25.5398	25.5328	0.00853213		Test gene	2	Ref gene	2		0.12468	0.00755553		7day	0.128192	0.0146064
		R2	26.6954	26.7514	26.7862	26.7443	0.0264372		24.014	24.0138	23.8247	23.9508	0.0630562		Test gene	2	Ref gene	2		0.144234	0.00683573
		R3	27.3862	27.3153	27.2212	27.3075	0.0477707		24.2012	24.1829	24.2025	24.1955	0.00634037		Test gene	2	Ref gene	2		0.115662	0.00386339
PSAD1																							PSAD1
2day	biological replicate	R1	31.1717	31.2714	31.5622	31.3351	0.117141		25.7408	25.847	25.4325	25.6734	0.124307		Test gene	2	Ref gene	2		0.0197545	0.00233879		2 day	0.0192419	0.00199761
		R2	30.3202	29.991	29.954	30.0884	0.11637		24.199	24.1919	24.249	24.2133	0.0179686		Test gene	2	Ref gene	2		0.017038	0.00139059
		R3	30.4848	30.5613	30.7104	30.5855	0.0662469		25.01	24.9586	25.0537	25.0074	0.0274751		Test gene	2	Ref gene	2		0.0209333	0.00104062
7day	biological replicate	R1	32.9201	33	32.8442	32.9214	0.0449728		25.5158	25.5428	25.5398	25.5328	0.00853213		Test gene	2	Ref gene	2		0.00596768	0.000189347		7day	0.00619393	0.00248228
		R2	31.0471	30.7637	30.5356	30.7821	0.147931		24.014	24.0138	23.8247	23.9508	0.0630562		Test gene	2	Ref gene	2		0.00878158	0.000978837
		R3	32.2651	32.301	32.1029	32.223	0.0609287		24.2012	24.1829	24.2025	24.1955	0.00634037		Test gene	2	Ref gene	2		0.00383252	0.000162731
LHCA2			replicate1	replicate2	replicate3	avg	se		replicate1	replicate2	replicate3	avg	se							MNE	SE		LHCA2
2day	biological replicate	R1	28.2872	28.7534	28.2232	28.4213	0.167075		25.7408	25.847	25.4325	25.6734	0.124307		Test gene	2	Ref gene	2		0.148875	0.0214893		2 day	0.309666	0.139874
		R2	26.1769	25.3772	25.0163	25.5235	0.342903		24.199	24.1919	24.249	24.2133	0.0179686		Test gene	2	Ref gene	2		0.403272	0.0959822
		R3	26.2316	26.565	26.4496	26.4154	0.0977561		25.01	24.9586	25.0537	25.0074	0.0274751		Test gene	2	Ref gene	2		0.37685	0.0265245
7day	biological replicate	R1	29.176	29.4019	29.2487	29.2755	0.0666059		25.5158	25.5428	25.5398	25.5328	0.00853213		Test gene	2	Ref gene	2		0.0747019	0.003477		7day	0.060461	0.0210848
		R2	27.6879	27.9322	27.7146	27.7782	0.0773774		24.014	24.0138	23.8247	23.9508	0.0630562		Test gene	2	Ref gene	2		0.0704423	0.00487373
		R3	28.8631	29.1063	28.9761	28.9818	0.0702489		24.2012	24.1829	24.2025	24.1955	0.00634037		Test gene	2	Ref gene	2		0.0362389	0.00177175
GLK1																							GLK1
2day	biological replicate	R1	33.0437	33.1878	31.9405	32.724	0.393965		25.7408	25.847	25.4325	25.6734	0.124307		Test gene	2	Ref gene	2		0.00754342	0.00216004		2 day	0.00595798	0.00151385
		R2	32.463	31.3996	32.1383	32.0003	0.314639		24.199	24.1919	24.249	24.2133	0.0179686		Test gene	2	Ref gene	2		0.00452767	0.000989055
		R3	32.5045	32.332	32.4729	32.4365	0.0530353		25.01	24.9586	25.0537	25.0074	0.0274751		Test gene	2	Ref gene	2		0.00580284	0.000240246
7day	biological replicate	R1	32.7824	32.8185	32.7869	32.7959	0.0113751		25.5158	25.5428	25.5398	25.5328	0.00853213		Test gene	2	Ref gene	2		0.00651005	6.41637e-05		7day	0.00595798	0.00143188
		R2	31.519	31.6947	31.8293	31.681	0.0898403		24.014	24.0138	23.8247	23.9508	0.0630562		Test gene	2	Ref gene	2		0.00470965	0.000358311
		R3	32.1705	32.5136	32.1594	32.2811	0.11628		24.2012	24.1829	24.2025	24.1955	0.00634037		Test gene	2	Ref gene	2		0.00368117	0.000297141
HRS1			replicate1	replicate2	replicate3	avg	se		replicate1	replicate2	replicate3	avg	se							MNE	SE		HRS1
2day	biological replicate	R1	26.7657	26.5975	26.5411	26.6348	0.0674552		25.7408	25.847	25.4325	25.6734	0.124307		Test gene	2	Ref gene	2		0.513583	0.0503475		2day	0.517667	0.0307379
		R2	25.2153	25.1814	25.3378	25.2449	0.0475054		24.199	24.1919	24.249	24.2133	0.0179686		Test gene	2	Ref gene	2		0.489176	0.0172214
		R3	26.062	25.6895	25.8564	25.8693	0.107725		25.01	24.9586	25.0537	25.0074	0.0274751		Test gene	2	Ref gene	2		0.550243	0.0424017
7day	biological replicate	R1	25.3993	25.3324	25.4835	25.4051	0.0436937		25.5158	25.5428	25.5398	25.5328	0.00853213		Test gene	2	Ref gene	2		1.09259	0.0337153		7day	1.08105	0.224701
		R2	23.7146	23.4019	23.6012	23.5726	0.0914114		24.014	24.0138	23.8247	23.9508	0.0630562		Test gene	2	Ref gene	2		1.29975	0.100047
		R3	24.4231	24.5434	24.3194	24.4286	0.0647202		24.2012	24.1829	24.2025	24.1955	0.00634037		Test gene	2	Ref gene	2		0.850796	0.0383499
PSAH2																							PSAH2
2day	biological replicate	R1	29.3726	29.4015	29.5885	29.4542	0.0676676		25.7408	25.847	25.4325	25.6734	0.124307		Test gene	2	Ref gene	2		0.0727574	0.00713767		2day	0.138376	0.0572595
		R2	27.1328	26.6605	26.6669	26.8201	0.156395		24.199	24.1919	24.249	24.2133	0.0179686		Test gene	2	Ref gene	2		0.164168	0.0179136
		R3	27.2719	27.4143	27.8013	27.4958	0.158149		25.01	24.9586	25.0537	25.0074	0.0274751		Test gene	2	Ref gene	2		0.178204	0.0198275
7day	biological replicate	R1	30.5189	30.5737	30.7105	30.601	0.0569664		25.5158	25.5428	25.5398	25.5328	0.00853213		Test gene	2	Ref gene	2		0.0298071	0.00119009		7day	0.0177976	0.0111744
		R2	29.8132	29.8936	30.0759	29.9276	0.0777096		24.014	24.0138	23.8247	23.9508	0.0630562		Test gene	2	Ref gene	2		0.015879	0.00110146
		R3	31.015	30.9084	31.7222	31.2152	0.255355		24.2012	24.1829	24.2025	24.1955	0.00634037		Test gene	2	Ref gene	2		0.00770684	0.00136452
PGRL1B																							PGRL1B
2day	biological replicate	R1	28.2818	28.159	28.2918	28.2442	0.0427092		25.7408	25.847	25.4325	25.6734	0.124307		Test gene	2	Ref gene	2		0.168316	0.0153348		2day	0.136562	0.0358193
		R2	27.2278	27.4485	28.0286	27.5683	0.238778		24.199	24.1919	24.249	24.2133	0.0179686		Test gene	2	Ref gene	2		0.0977334	0.0162215
		R3	27.8847	27.7617	27.7744	27.8069	0.0390624		25.01	24.9586	25.0537	25.0074	0.0274751		Test gene	2	Ref gene	2		0.143637	0.00475478
7day	biological replicate	R1	28.3284	28.1381	28.1351	28.2005	0.06393		25.5158	25.5428	25.5398	25.5328	0.00853213		Test gene	2	Ref gene	2		0.157377	0.00703568		7day	0.133844	0.0208008
		R2	26.8528	26.936	27.0212	26.9366	0.0486205		24.014	24.0138	23.8247	23.9508	0.0630562		Test gene	2	Ref gene	2		0.126236	0.00696715
		R3	27.4048	27.1928	27.2415	27.2797	0.0641298		24.2012	24.1829	24.2025	24.1955	0.00634037		Test gene	2	Ref gene	2		0.117918	0.00526715

## Sheet: Fig_4+Suppl_Fig_6+Suppl_Fig_7
Supplemental Data Set 26: Data for Fig. 4B: CO2 assimilation
		before labelling			1 hr 13CO2 labelling
14 dag	WT(Col)	1.08742	1.08815	0.00109056	2.96204	3.01969	0.0961914
		1.0894			3.13074
		1.08761			2.9663
	clf swn	1.08378	1.08384	0.00305997	1.23472	1.18719	0.0413931
		1.08693			1.16779
		1.08081			1.15906
	WT(Col) + suc	1.08619	1.08583	0.000428761	3.90529	3.59172	0.322311
		1.08536			3.26133
		1.08594			3.60853
	clf swn + suc	1.08216	1.08212	0.000178502	1.09136	1.08889	0.00229318
		1.08227			1.08684
		1.08192			1.08845
Supplemental Data Set 26: Data for Fig. 4H: Heatmap
	AT1G21970	AT1G28300	AT3G26790	AT3G24650	AT3G21720	AT5G15800	AT3G02310	AT5G20240	AT1G69120	AT3G54340	AT4G18960	AT5G10140	AT5G65070	AT5G65080
RPKM	LEC1	LEC2	FUS3	ABI3	ICL	SEP1	SEP2	PI	AP1	AP3	AG	FLC	MAF4	MAF5
S-P	0.06728	0.04945	0.04358	0.04299	2.78975	0.84938	0.04429	1.53382	0.0387	0.05556	0.0424	5.22031	1.25752	0.57972
S-M	0.08397	0.06393	0.05071	0.0975	5.96847	0.07911	0.05337	0.06452	0.04664	0.06696	0.04201	3.35393	0.57221	0.31718
cs-S-P	0.06447	0.04417	0.04736	0.84628	901.469	30.1047	37.0913	301.514	3.40359	27.3003	5.49718	60.5211	3.53797	7.48703
cs-S-M	0.51867	0.69637	0.89251	31.7809	1832.73	27.8084	43.1538	132.926	11.1352	103.373	29.6652	41.7781	3.76944	8.6615
Z-score (plot)	LEC1	LEC2	FUS3	ABI3	ICL	SEP1	SEP2	PI	AP1	AP3	AG	FLC	MAF4	MAF5
S-P	-0.52035	-0.50936	-0.50859	-0.51804	-0.78158	-0.84109	-0.86131	-0.7534	-0.69142	-0.66845	-0.62026	-0.79986	-0.63829	-0.83105
S-M	-0.44564	-0.46439	-0.49172	-0.51458	-0.77794	-0.88784	-0.86092	-0.7637	-0.6899	-0.66822	-0.62029	-0.86621	-1.06432	-0.89032
cs-S-P	-0.5329	-0.52574	-0.49965	-0.46698	0.24689	0.93414	0.73084	1.34946	-0.04825	-0.11055	-0.23444	1.16621	0.77936	0.72813
cs-S-M	1.49889	1.4995	1.49996	1.49959	1.31263	0.79479	0.99138	0.16765	1.42956	1.44722	1.47498	0.49986	0.92326	0.99324
DESeq (indication of p-value)		sampleA	sampleB	logFC	PValue	FDR				sampleA	sampleB	logFC	PValue	FDR
LEC1	AT1G21970	cs-S-P	S-P	n.s.	n.s.	n.s.		LEC1	AT1G21970	cs-S-M	cs-S-P	5.33971	0.00268407	0.0104739
LEC2	AT1G28300	cs-S-P	S-P	n.s.	n.s.	n.s.		LEC2	AT1G28300	cs-S-M	cs-S-P	3.01125	0.00732938	0.0259162
FUS3	AT3G26790	cs-S-P	S-P	n.s.	n.s.	n.s.		FUS3	AT3G26790	cs-S-M	cs-S-P	7.01366	0.000163975	0.000810866
ABI3	AT3G24650	cs-S-P	S-P	3.74519	1.13e-05	8.75e-05		ABI3	AT3G24650	cs-S-M	cs-S-P	7.33807	6.05056e-17	7.05383e-16
ICL	AT3G21720	cs-S-P	S-P	8.24705	2.21032e-105	8.4202e-101		ICL	AT3G21720	cs-S-M	cs-S-P	7.25012	4.20163e-18	9.24892e-17
SEP1	AT5G15800	cs-S-P	S-P	5.46238	5.06216e-13	2.52412e-11		SEP1	AT5G15800	cs-S-M	cs-S-P	11.4765	2.02322e-75	1.14997e-72
SEP2	AT3G02310	cs-S-P	S-P	12.142	7.48642e-72	3.56494e-68		SEP2	AT3G02310	cs-S-M	cs-S-P	12.0943	9.5769e-114	2.27942e-110
PI	AT5G20240	cs-S-P	S-P	7.44647	1.04317e-96	1.32465e-92		PI	AT5G20240	cs-S-M	cs-S-P	10.246	3.41514e-129	1.18232e-125
AP1	AT1G69120	cs-S-P	S-P	7.81985	4.34e-10	7.55e-09		AP1	AT1G69120	cs-S-M	cs-S-P	9.59193	1.19395e-15	1.25899e-14
AP3	AT3G54340	cs-S-P	S-P	10.273	1.86e-17	8.63e-16		AP3	AT3G54340	cs-S-M	cs-S-P	12.2698	5.20653e-25	1.01985e-23
AG	AT4G18960	cs-S-P	S-P	9.83814	1.59751e-38	9.50895e-36		AG	AT4G18960	cs-S-M	cs-S-P	12.026	4.67361e-74	2.43809e-71
FLC	AT5G10140	cs-S-P	S-P	3.41064	4.30123e-28	1.078e-25		FLC	AT5G10140	cs-S-M	cs-S-P	2.95235	1.27556e-39	1.15382e-37
MAF4	AT5G65070	cs-S-P	S-P	1.31746	0.00199025	0.0148854		MAF4	AT5G65070	cs-S-M	cs-S-P	2.44181	0.000224011	0.00107739
MAF5	AT5G65080	cs-S-P	S-P	3.36092	2.74871e-16	2.12829e-14		MAF5	AT5G65080	cs-S-M	cs-S-P	9.52064	3.82909e-30	1.94167e-28
Supplemental Data Set 26: Data for Supplementary Fig. 6A: Seeds per silique
Graph Data
	avg	sd	n seeds	n siliques	t-test
WT	46.7931	6.66954	2714	58	0.430683
clf/+ swn/-	47.9875	10.0044	3839	80
seed/silique - raw
		silique 1	silique 2	silique 3	silique 4	silique 5	silique 6	silique 7	silique 8	silique 9	silique 10	silique 11	silique 12	silique 13	silique 14	silique 15	silique 16	silique 17	silique 18	silique 19	silique 20	silique 21	silique 22	silique 23	silique 24	silique 25	silique 26	silique 27	silique 28	silique 29	silique 30	silique 31	silique 32	silique 33	silique 34	silique 35	silique 36	silique 37	silique 38	silique 39	silique 40	silique 41	silique 42	silique 43	silique 44	silique 45	silique 46	silique 47	silique 48
	WT	46	52	50	48	52	49	57	51	55	59	52	58	49	46	57	55	57	44	44	54	53	53	54	51	53	48	41	47	54	49	55	48	31	48	45	44	42	48	47	36	41	40	39	42	43	37	39	36
	clf/+ swn/-	30	35	41	38	38	36	33	35	34	29	33	37	30	33	30	40	67	62	67	65	58	52	55	65	54	45	64	59	39	55	44	56	50	50	53	53	56	56	54	60	54	54	51	45	48	50	51	47
Supplemental Data Set 26: Data for Supplementary Fig. 6B: Seed abortion
	n aborted	n seeds-total	% normal	% aborted	n siliques	n plants
Ccss	15	6346	99.7636	0.236369	145	15
WT	15	4331	99.6537	0.34634	96	17
Supplemental Data Set 26: Data for Supplementary Fig. 6C: Penetrance of ccss phenotype
Graph Data
	Observed				Expected
	WT-phenotype	cs phenotype	sd	se			Chi-square-test	N-experiments	N-plants per experiment
1% sucrose (cs-M)	0.797746	0.202254	0.0191075	0.00780059	0.75	0.25	0.9122	6	150-260
0% sucrose (cs-P)	0.754588	0.245412	0.048447	0.0197784	0.75	0.25	0.991545	6	130-230
Raw data
	Observed			Expected		Chi-square	%		Observed				Expected
	CLF/? swn/swn	clf/clf swn/swn	total				CLF/? swn/swn	clf/clf swn/swn	WT-phenotype	cs phenotype	sd	se			Chi-square-test
cs-M	120	34	154	115.5	38.5	0.402348	0.779221	0.220779	0.797746	0.202254	0.0191075	0.00780059	0.75	0.25	0.9122
	159	37	196	147	49	0.0477612	0.811224	0.188776
	176	37	213	159.75	53.25	0.01013	0.826291	0.173709
	211	54	265	198.75	66.25	0.0822371	0.796226	0.203774
	128	37	165	123.75	41.25	0.444812	0.775758	0.224242
	142	36	178	133.5	44.5	0.141204	0.797753	0.202247			sd	se
cs-P	141	59	200	150	50	0.141645	0.705	0.295	0.754588	0.245412	0.048447	0.0197784	0.75	0.25	0.991545
	96	33	129	96.75	32.25	0.878794	0.744186	0.255814
	139	53	192	144	48	0.404657	0.723958	0.276042
	92	32	124	93	31	0.835705	0.741935	0.258065
	130	39	169	126.75	42.25	0.563703	0.769231	0.230769
	199	37	236	177	59	0.000942193	0.84322	0.15678
Supplemental Data Set 26: Data for Supplementary Fig. 6D: Germination rate
Graph data - WT - cumulative%
	2d-germ		3d-germ		4d-germ		5d-germ		total N seeds
	mean	stDEV	mean	stDEV	mean	stDEV	mean	stDEV
MS (light - LD)	96.9091	0.459358	98.6188	0.197758	100	0	100	0	359
MS+DCMU10 (light - LD)	93.9824	0.232438	98.0907	0.570027	98.7271	0.380018	100	0	345
MS+suc (light-LD)	93.4163	4.42545	99.0826	0.917431	100	1.00486e-14	100	1.00486e-14	248
MS+suc+DCMU10 (light-LD)	95.1533	0.708812	99.308	0.00239464	100	0	100	0	289
Graph data - ccss - cumulative%
	2d-germ		3d-germ		4d-germ		5d-germ		total N seeds - only ccss
	mean	stDEV	mean	stDEV	mean	stDEV	mean	stDEV
MS (light - LD)	36.853	10.766	75.0518	1.13872	93.2712	1.96687	100	1.42109e-14	88
MS+DCMU10 (light - LD)	33.1653	10.5847	73.0343	1.15927	88.8609	1.76411	100	0	63
MS+suc (light-LD)	35.0192	0.536398	73.3716	4.40613	90.8812	4.67433	100	1.00486e-14	74
MS+suc+DCMU10 (light-LD)	35.9677	5.96774	80.129	2.12903	90.5806	4.58065	100	0	112
Supplemental Data Set 26: Data for Supplementary Fig. 6G: Penetrance of fat red phenotype in sucrose
														% of Fat Red Positive phenotype			Mean % - fat red phenotype
R1	total seedling	stained		R2	total seedling	stained		R3	total seedling	stained		SUC %	R1	R2	R3		SUC %	mean of % of Fat Red Positive phenotype	sd
WT_P (0%)	200	0		WT_P (0%)	200	0		WT_P (0%)	200	0		WT_P (0%)	0	0	0		WT_P (0%)	0
WT_M (0.5%)	200	0		WT_M (0.5%)	200	0		WT_M (0.5%)	200	0		WT_M (0.5%)	0	0	0		WT_M (0.5%)	0
WT_M (1%)	200	0		WT_M (1%)	200	0		WT_M (1%)	200	0		WT_M (1%)	0	0	0		WT_M (1%)	0
WT_M (2%)	200	0		WT_M (2%)	200	0		WT_M (2%)	200	0		WT_M (2%)	0	0	0		WT_M (2%)	0
cs_P (0%)	45	0		cs_P (0%)	56	0		cs_P (0%)	39	0		cs_P (0%)	0	0	0		cs_P (0%)	0
cs_M (0.5%)	52	36		cs_M (0.5%)	47	33		cs_M (0.5%)	33	24		cs_M (0.5%)	69.2308	70.2128	72.7273		cs_M (0.5%)	70.7236	1.80336
cs_M (1%)	34	34		cs_M (1%)	59	59		cs_M (1%)	40	40		cs_M (1%)	100	100	100		cs_M (1%)	100	0
cs_M (2%)	46	46		cs_M (2%)	32	32		cs_M (2%)	25	25		cs_M (2%)	100	100	100		cs_M (2%)	100	0
Supplemental Data Set 26: Data for Supplementary Fig. 6H: Penetrance of fat red phenotype - sucrose transfer
Scheme									N=21-38
	4°C dark	22°C, const light				22/20°C LD			R1		R2		R3					Graph data
sample #	0 - 48 hrs	0-24 hrs	24-48 hrs	48-72 hrs	3d - 5d	5d - 14 d		sample #	stained	total	stained	total	stained	total	%stainedA	%stainedB	%stainedC	avg	sd
1	S	S	S	S	S	S		1	26	29	29	30	33	36	0.896552	0.966667	0.916667	0.926628	0.0361034
2	S							2	0	35	2	33	0	32	0	0.0606061	0	0.020202	0.0349909
3	S	S						3	0	38	0	30	0	29	0	0	0	0	0
4	S	S	S					4	0	30	0	38	0	33	0	0	0	0	0
5	S	S	S	S				5	2	24	0	35	0	33	0.0833333	0	0	0.0277778	0.0481125
6	S	S	S	S	S			6	0	29	0	27	0	38	0	0	0	0	0
7		S	S	S	S	S		7	35	35	32	33	30	30	1	0.969697	1	0.989899	0.0174955
8			S	S	S	S		8	35	35	30	32	27	29	1	0.9375	0.931034	0.956178	0.0380883
9				S	S	S		9	26	32	24	30	27	33	0.8125	0.8	0.818182	0.810227	0.00930154
10					S	S		10	0	21	2	29	3	30	0	0.0689655	0.1	0.0563218	0.0511849
11						S		11	2	35	0	38	0	33	0.0571429	0	0	0.0190476	0.0329914
12								12	0	33	0	32	0	36	0	0	0	0	0
Supplemental Data Set 26: Data for Supplementary Fig. 6I: Biomass accumulation
biomass on -suc				biomass on + suc
6 DAY				6 DAY
WT	seedling weight (5 seedlings)	mg		WT	seedling weight (5 seedlings)	mg
R1	0.003	3		R1	0.0037	3.7
R2	0.0028	2.8		R2	0.0039	3.9
R3	0.0028	2.8		R3	0.0042	4.2
R4	0.0027	2.7		R4	0.004	4
6 DAY				6 DAY
clf swn	seedling weight (5 seedlings)	mg		clf swn	seedling weight (5 seedlings)	mg
R1	0.0009	0.9		R1	0.0019	1.9
R2	0.001	1		R2	0.0017	1.7
R3	0.0015	1.5		R3	0.0015	1.5
R4	0.0022	2.2		R4	0.0017	1.7
12 DAY				12 DAY
WT	seedling weight (5 seedlings)	mg		WT	seedling weight (5 seedlings)	mg
R1	0.0286	28.6		R1	0.0491	49.1
R2	0.0375	37.5		R2	0.0501	50.1
R3	0.038	38		R3	0.0481	48.1
R4	0.036	36		R4	0.0521	52.1
12 DAY				12 DAY
clf swn	seedling weight (5 seedlings)	mg		clf swn	seedling weight (5 seedlings)	mg
R1	0.0029	2.9		R1	0.0057	5.7
R2	0.0024	2.4		R2	0.0044	4.4
R3	0.0029	2.9		R3	0.0039	3.9
R4	0.0035	3.5		R4	0.0045	4.5
Supplemental Data Set 26: Data for Supplementary Fig.7F: LAFL expression - RT-qPCR
																			Graph Data
WT -SUC		replicate1	replicate2	replicate3	avg	se		replicate1	replicate2	replicate3	avg	se							Relative Normalized Expression	SD
R1	LEC1	ND	ND	ND	ND	ND	PP2A	24.3779	23.6164	23.5711	23.8552	0.320547		Test gene	2	Ref gene	2		ND	ND
R2		ND	ND	ND	ND	ND		24.5768	24.1762	24.4737	24.4089	0.147061		Test gene	2	Ref gene	2		ND	ND
R3		ND	ND	ND	ND	ND		24.2285	24.6235	24.168	24.34	0.174932		Test gene	2	Ref gene	2		ND	ND
WT +SUC
R1	LEC1	ND	ND	ND	ND	ND		24.7751	24.7631	24.5623	24.7001	0.0845454		Test gene	2	Ref gene	2		ND	ND
R2		ND	ND	ND	ND	ND		25.7521	25.6289	25.4629	25.6146	0.102624		Test gene	2	Ref gene	2		ND	ND
R3		ND	ND	ND	ND	ND		25.401	24.8882	24.9888	25.0927	0.192139		Test gene	2	Ref gene	2		ND	ND
clf swn -SUC
R1	LEC1	38.9526	39.362	38.979	39.0979	0.162031		24.7277	24.4779	24.3257	24.5104	0.143525		Test gene	2	Ref gene	2		4.06194e-05	6.0944e-06
R2		39.7013	38.7298	38.9373	39.1228	0.361775		25.0958	25.488	25.1198	25.2345	0.155445		Test gene	2	Ref gene	2		6.595e-05	1.79998e-05
R3		39.6425	38.993	39.5469	39.3942	0.247972		24.0728	24.0478	24.1326	24.0844	0.0308055		Test gene	2	Ref gene	2		2.46204e-05	4.26431e-06
clf swn +SUC
R1	LEC1	33.7855	33.8719	33.9051	33.8542	0.0436764		25.7315	26.0789	25.8798	25.8967	0.123266		Test gene	2	Ref gene	2		0.00402323	0.00036469
R2		33.3468	33.4081	33.1926	33.3158	0.0785043		25.3737	25.075	25.0122	25.1537	0.136587		Test gene	2	Ref gene	2		0.00349097	0.00038121
R3		33.5855	33.7195	33.6905	33.6651	0.0498534		24.9159	25.1873	25.2516	25.1182	0.12599		Test gene	2	Ref gene	2		0.00267379	0.000251116
WT -SUC		replicate1	replicate2	replicate3	avg	se		replicate1	replicate2	replicate3	avg	se								SD
R1	LEC2	ND	ND	ND	ND	ND	PP2A	24.3779	23.6164	23.5711	23.8552	0.320547		Test gene	2	Ref gene	2		ND	ND
R2		ND	ND	ND	ND	ND		24.5768	24.1762	24.4737	24.4089	0.147061		Test gene	2	Ref gene	2		ND	ND
R3		ND	ND	ND	ND	ND		24.2285	24.6235	24.168	24.34	0.174932		Test gene	2	Ref gene	2		ND	ND
WT +SUC
R1	LEC2	ND	ND	ND	ND	ND		24.7751	24.7631	24.5623	24.7001	0.0845454		Test gene	2	Ref gene	2		ND	ND
R2		ND	ND	ND	ND	ND		25.7521	25.6289	25.4629	25.6146	0.102624		Test gene	2	Ref gene	2		ND	ND
R3		ND	ND	ND	ND	ND		25.401	24.8882	24.9888	25.0927	0.192139		Test gene	2	Ref gene	2		ND	ND
clf swn -SUC
R1	LEC2	ND	ND	ND	ND	ND		24.7277	24.4779	24.3257	24.5104	0.143525		Test gene	2	Ref gene	2		ND	ND
R2		ND	ND	ND	ND	ND		25.0958	25.488	25.1198	25.2345	0.155445		Test gene	2	Ref gene	2		ND	ND
R3		ND	ND	ND	ND	ND		24.0728	24.0478	24.1326	24.0844	0.0308055		Test gene	2	Ref gene	2		ND	ND
clf swn +SUC
R1	LEC2	38.0158	38.3004	38.053	38.1231	0.109391		25.7315	26.0789	25.8798	25.8967	0.123266		Test gene	2	Ref gene	2		0.000208691	2.38397e-05
R2		38.1583	38.43	38.23	38.2728	0.0995702		25.3737	25.075	25.0122	25.1537	0.136587		Test gene	2	Ref gene	2		0.000112394	1.31682e-05
R3		38.2583	38.0043	38.123	38.1285	0.0898806		24.9159	25.1873	25.2516	25.1182	0.12599		Test gene	2	Ref gene	2		0.000121203	1.30019e-05
WT -SUC		replicate1	replicate2	replicate3	avg	se		replicate1	replicate2	replicate3	avg	se								SD
R1	OLEO3	33.0241	34.7751	33.1636	33.6543	0.688153	PP2A	24.3779	23.6164	23.5711	23.8552	0.320547		Test gene	2	Ref gene	2		0.00112247	0.000590647
R2		33.2943	33.0789	33.5023	33.2918	0.149715		24.5768	24.1762	24.4737	24.4089	0.147061		Test gene	2	Ref gene	2		0.00211823	0.000308127
R3		32.477	32.0372	31.7437	32.086	0.260986		24.2285	24.6235	24.168	24.34	0.174932		Test gene	2	Ref gene	2		0.00465829	0.00101448
WT +SUC
R1	OLEO3	34.5516	34.4584	34.3874	34.4658	0.0582405		24.7751	24.7631	24.5623	24.7001	0.0845454		Test gene	2	Ref gene	2		0.0011488	8.175e-05
R2		33.1363	33.3395	33.0775	33.1844	0.0971764		25.7521	25.6289	25.4629	25.6146	0.102624		Test gene	2	Ref gene	2		0.00526334	0.00051562
R3		33.0825	33.0351	33.1617	33.0931	0.0452049		25.401	24.8882	24.9888	25.0927	0.192139		Test gene	2	Ref gene	2		0.00390517	0.000534293
clf swn -SUC
R1	OLEO3	27.5948	27.6578	28.0587	27.7704	0.177926		24.7277	24.4779	24.3257	24.5104	0.143525		Test gene	2	Ref gene	2		0.104387	0.0165403
R2		27.4203	26.4702	27.1417	27.0107	0.345358		25.0958	25.488	25.1198	25.2345	0.155445		Test gene	2	Ref gene	2		0.291947	0.0766405
R3		28.2242	27.544	27.1967	27.655	0.369562		24.0728	24.0478	24.1326	24.0844	0.0308055		Test gene	2	Ref gene	2		0.0841676	0.0216353
clf swn +SUC
R1	OLEO3	22.5547	22.1304	22.965	22.55	0.295102		25.7315	26.0789	25.8798	25.8967	0.123266		Test gene	2	Ref gene	2		10.1733	2.25518
R2		21.6857	21.6249	21.4564	21.589	0.0839835		25.3737	25.075	25.0122	25.1537	0.136587		Test gene	2	Ref gene	2		11.8323	1.31504
R3		21.739	21.0165	21.7968	21.5175	0.307428		24.9159	25.1873	25.2516	25.1182	0.12599		Test gene	2	Ref gene	2		12.1324	2.79401
WT -SUC		replicate1	replicate2	replicate3	avg	se		replicate1	replicate2	replicate3	avg	se								SD
R1	ABI3	37.007	37.1731	36.714	36.9647	0.164365	PP2A	24.3779	23.6164	23.5711	23.8552	0.320547		Test gene	2	Ref gene	2		0.000113145	2.82516e-05
R2		37.207	37.3731	37.7514	37.4438	0.197291		24.5768	24.1762	24.4737	24.4089	0.147061		Test gene	2	Ref gene	2		0.000119151	2.03228e-05
R3		36.466	36.4778	36.5033	36.4824	0.0135014		24.2285	24.6235	24.168	24.34	0.174932		Test gene	2	Ref gene	2		0.000221202	2.69013e-05
WT +SUC
R1	ABI3	36.8689	36.91	36.7998	36.8596	0.0393569		24.7751	24.7631	24.5623	24.7001	0.0845454		Test gene	2	Ref gene	2		0.000218599	1.41305e-05
R2		37.4689	37.3689	37.0998	37.3125	0.134962		25.7521	25.6289	25.4629	25.6146	0.102624		Test gene	2	Ref gene	2		0.000301009	3.53751e-05
R3		36.4689	36.51	36.0998	36.3596	0.159713		25.401	24.8882	24.9888	25.0927	0.192139		Test gene	2	Ref gene	2		0.00040582	7.02815e-05
clf swn -SUC
R1	ABI3	29.778	29.492	30.0715	29.7805	0.204911		24.7277	24.4779	24.3257	24.5104	0.143525		Test gene	2	Ref gene	2		0.0259146	0.00449382
R2		29.468	29.1338	29.0603	29.2207	0.153651		25.0958	25.488	25.1198	25.2345	0.155445		Test gene	2	Ref gene	2		0.0631014	0.00955982
R3		29.7161	29.4824	29.6521	29.6169	0.0854144		24.0728	24.0478	24.1326	24.0844	0.0308055		Test gene	2	Ref gene	2		0.0216051	0.00135977
clf swn +SUC
R1	ABI3	26.2858	26.3602	26.5858	26.4106	0.110469		25.7315	26.0789	25.8798	25.8967	0.123266		Test gene	2	Ref gene	2		0.70036	0.0803534
R2		25.1762	25.3633	26.0162	25.5186	0.311839		25.3737	25.075	25.0122	25.1537	0.136587		Test gene	2	Ref gene	2		0.776506	0.183236
R3		26.1762	26.1963	25.0162	25.7963	0.477722		24.9159	25.1873	25.2516	25.1182	0.12599		Test gene	2	Ref gene	2		0.625027	0.214042
WT -SUC		replicate1	replicate2	replicate3	avg	se		replicate1	replicate2	replicate3	avg	se								SD
R1	FUS3	32.1367	32.4371	32.0555	32.2098	0.142141	PP2A	24.3779	23.6164	23.5711	23.8552	0.320547		Test gene	2	Ref gene	2		0.00305492	0.000742501
R2		32.3789	32.3989	32.087	32.2882	0.123452		24.5768	24.1762	24.4737	24.4089	0.147061		Test gene	2	Ref gene	2		0.00424702	0.000565238
R3		31.8091	31.1749	30.6638	31.2159	0.405702		24.2285	24.6235	24.168	24.34	0.174932		Test gene	2	Ref gene	2		0.00851418	0.00260737
WT +SUC
R1	FUS3	31.9052	31.7736	31.8457	31.8415	0.0466083		24.7751	24.7631	24.5623	24.7001	0.0845454		Test gene	2	Ref gene	2		0.00708324	0.000473992
R2		31.7546	31.8097	31.613	31.7258	0.0717659		25.7521	25.6289	25.4629	25.6146	0.102624		Test gene	2	Ref gene	2		0.0144664	0.0012557
R3		31.0238	31.3151	31.704	31.3477	0.241323		25.401	24.8882	24.9888	25.0927	0.192139		Test gene	2	Ref gene	2		0.0130938	0.00279966
clf swn -SUC
R1	FUS3	28.7143	28.5237	28.6997	28.6459	0.0750373		24.7277	24.4779	24.3257	24.5104	0.143525		Test gene	2	Ref gene	2		0.0568981	0.0063874
R2		29.0413	28.9762	29.2431	29.0868	0.0984028		25.0958	25.488	25.1198	25.2345	0.155445		Test gene	2	Ref gene	2		0.0692361	0.00882903
R3		28.7081	29.1206	28.5545	28.7944	0.207016		24.0728	24.0478	24.1326	24.0844	0.0308055		Test gene	2	Ref gene	2		0.0382064	0.0055427
clf swn +SUC
R1	FUS3	25.5513	25.7456	25.4262	25.5744	0.113822		25.7315	26.0789	25.8798	25.8967	0.123266		Test gene	2	Ref gene	2		1.25039	0.145414
R2		25.1957	25.1151	25.3335	25.2148	0.0780992		25.3737	25.075	25.0122	25.1537	0.136587		Test gene	2	Ref gene	2		0.958522	0.104536
R3		25.0781	25.0388	24.1971	24.7713	0.351922		24.9159	25.1873	25.2516	25.1182	0.12599		Test gene	2	Ref gene	2		1.27186	0.329532
Supplemental Data Set 26: Data for Supplementary Fig.7G: ABA concentration
ABA levels in in 1 g of tissue extracted (pmol/g FW; Mean±SD; Relative standard deviation, RSD %)
Asterisks indicate statistically significant difference in the clf swn line versus WT under different growth conditions in a paired Student's t-test (*, **, and *** correspond to P-values of 0.05 > p > 0.01, 0.01 > p > 0.001, and p < 0.001, respectively).
developmental state	genotype	medium	pmol/g FW
seedling - shoot	WT	1/2MS	0.472414	0.507089	±	0.161714
			0.415357		RSD	0.318906
			0.810392
			0.5008
			0.336481
seedling - shoot		1/2MS+suc	0.254821	0.286076	±	0.123827
			0.207925		RSD	0.432847
			0.349455			0.0640764
			0.48868
			0.1295
seedling - shoot	clf swn	1/2MS	<0.1		<LOD		<LOD = under detecction limit (below 0.1pmol/g)
			<0.1
			<0.1
			<0.1
			<0.1
seedling - shoot		1/2MS+suc	0.959643	1.27324	±	0.492373
			2.00283		RSD	0.386709
			0.711935	*	/	0.0141201
			1.70358
			0.988197
[truncated: 32 more columns]

## Sheet: Fig_5B
Supplemental Data Set 26: Data for Fig. 5B: RT-qPCR-based heatmap
Z-score normalized relative expression
	wt 2day -suc			wt 2day +suc			wt 7day -suc			wt 7day +suc			MUTANT 9 day -suc			MUTANT 9 day +suc
ID	R1	R1	R3	R1	R1	R3	R1	R1	R3	R1	R1	R3	R1	R1	R3	R1	R1	R3
LEC1	0	0	0	0	0	0	0	0	0	0	0	0	0	0	0	0.000241671	0.000119558	0.000188912
LEC2	0	0	0	0	0	0	0	0	0	0	0	0	0	0	0	0.000128436	0.000193775	0.000140871
ABI3	0.0315927	0.0137787	0.0306998	0.19824	0.111253	0.219374	0.00142336	0.00024582	0.000765371	0.00112514	0.00302107	0.00116793	0.0175606	0.0236895	0.032765	0.476319	0.437291	0.420448
FUS3	0.0100018	0.15253	0.0334751	0.0511303	0.0842574	0.0361986	0.0379764	0.0120846	0.0145385	0.0261349	0.130951	0.00896264	0.037038	0.0225675	0.0424419	0.111362	0.0902456	0.0838139
OLEO3	0.120552	0.127154	0.16155	0.342128	0.520928	0.48049	0.0173568	0.00143436	0.0119921	0.0201346	0.0104014	0.0181538	0.105488	0.128549	0.140792	6.26219	5.51489	5.72258
SDP1	0.313754	0.277935	0.135158	0.678615	0.648559	0.780816	0.203809	0.0990888	0.176656	0.28143	0.343174	0.0998736	0.682367	0.426748	0.566271	0.421421	0.601513	0.366021
SDP1-LIKE	0.079535	0.0880356	0.0565802	0.308647	0.273819	0.4819	0.0417489	0.0190711	0.0248228	0.0420179	0.169981	0.0186968	0.150714	0.161294	0.209612	0.324585	0.307076	0.228986
DSEL	0.00490311	0.00337455	0.00300617	0.012016	0.0090978	0.0116039	0.00772089	0.00597143	0.00662774	0.0143232	0.0129993	0.00803624	0.0155475	0.0150555	0.0215285	0.0279695	0.0361465	0.0250334
ACX1	1.4901	0.774145	0.605065	3.26088	1.61645	3.23789	0.232575	0.132665	0.197782	0.520012	0.645271	0.206773	0.901763	1.32792	1.60944	2.05148	2.7384	1.56555
ACX4	1.1007	0.925523	1.17223	2.35197	2.90373	2.61342	0.898473	0.171154	0.58712	1.72322	1.70939	1.4355	3.78026	3.41146	3.62581	2.42279	2.24492	1.71713
ACX5	0.12528	0.115785	0.116289	0.216415	0.205935	0.294243	0.0675095	0.0465919	0.0524009	0.18197	0.144601	0.0893051	0.127198	0.118837	0.154781	0.198884	0.251739	0.158586
ACX6	0.0220202	0.147003	0.0371451	0.0731664	0.0988727	0.070192	0.0640152	0.0134295	0.019021	0.0399712	0.133985	0.0159705	0.0154293	0.0112058	0.0104162	0.0296327	0.0341178	0.0160272
LACS6	2.14527	1.79684	1.71926	6.95222	6.33556	7.51449	0.49382	0.0739863	0.488728	0.967123	1.26297	1.07541	1.40622	1.14901	1.24686	2.72578	2.85469	2.51984
LACS7	0.384641	0.229315	0.235398	1.01158	1.42456	1.56314	0.0308717	0.0243526	0.0243847	0.113842	0.103436	0.0500051	0.218416	0.206907	0.284198	0.607097	0.959264	0.66128
MFP2	3.03495	2.21175	1.74075	20.9101	23.7354	32.5645	0.380529	0.146003	0.266513	0.774733	0.687841	0.476832	0.685463	0.612899	0.891909	4.11246	6.90034	3.45815
PKT3	3.29892	2.55794	2.25818	27.4807	28.5668	30.7502	1.11844	0.262364	0.531992	1.47949	1.34426	1.04359	2.06836	1.59887	2.02553	7.67411	10.2912	6.48302
PKT4	0.178169	0.122766	0.12868	0.611513	0.527504	0.693918	0.0600472	0.0408875	0.0454868	0.122295	0.105123	0.0574408	0.128083	0.183483	0.190558	0.276114	0.398688	0.231647
ICL	38.7161	18.1561	26.8007	110.94	82.8985	99.3373	1.41116	0.291595	0.68364	0.951386	1.1921	0.530857	11.8363	12.88	13.6261	76.6386	88.4424	72.1703
MLS	3.99189	3.00118	2.78962	23.7416	28.7424	31.499	0.188015	0.0441107	0.103434	0.16514	0.265701	0.0943827	0.225597	0.280043	0.464892	7.79924	13.0261	8.01851
PMDH1	2.31228	2.22901	1.96974	13.892	15.0532	13.6248	0.571278	0.0864558	0.506472	1.02488	1.3062	1.05668	0	0	0	5.22948	5.02805	4.24766
PMDH2	4.13616	4.96925	7.78318	2.28271	3.63691	2.94264	19.3295	1.53786	22.4274	27.754	31.0192	24.2243	6.52126	6.5905	7.40398	2.45661	2.11893	2.54324
CSY1	0.000382007	0.000224572	0.000262543	0.000337923	0.000223889	0.000425151	6.12579e-05	0	0	0	0	6.92893e-05	0.000564941	0.000203169	0	0.00183501	0.00189972	0.00191736
c-NAD-MDH1	5.66433	7.93461	7.17048	34.1278	42.9475	45.2641	5.42517	1.0773	4.61328	15.1121	14.246	10.2384	7.95476	5.85792	6.22598	14.7912	14.42	11.3924
c-NAD-MDH2	0.812147	0.865556	0.739991	4.14431	4.86399	5.28187	0.212645	0.0565035	0.208897	0.586974	0.464104	0.301288	0.449113	0.412859	0.573673	1.87471	2.78305	1.89212
FUM1	3.0461	3.06282	2.88051	7.62447	7.55047	8.00377	0.97639	0.202661	0.785211	2.17427	2.53559	1.81647	0.695032	0.712217	0.885748	1.67404	1.89649	1.5728
FUM2	0.0152772	0.0148985	0.0298846	0.00541129	0.00601801	0.00564596	1.08026	0.988697		1.07917	1.25364	0.922033	0.0145633	0.0214986	0.0178859	0.00276214	0.00217717	0.00265575
IDH1	0.835478	1.11839	1.00009	2.30155	2.23052	3.02951	0.495624	0.395109	0.15776	0.895008	0.805264	0.79196	0.809527	0.669144	0.77466	1.58008	1.67404	1.37872
IDH2	0.361486	0.455796	0.404333	1.10128	1.30471	1.48922	0.395162	0.354061	0.0968257	0.571128	0.806618	0.54478	0.471442	0.395127	0.465968	0.802923	0.795536	0.716978
IDH-III	0.000191684	0.000151884	0.000306929	0.00645335	0.00550334	0.0072664	0.00061338	0.000476972	0.000198251	0.000937477	0.000676639	0.000794498	0.000236668	0.000295147	0.000138769	0.00478699	0.0043644	0.00372985
mMDH1	3.86688	3.67743	3.45916	8.68219	13.7287	14.5945	2.08359	2.38437	0.700688	4.70351	2.93545	3.90415	1.90768	1.91905	2.316	3.42634	4.01853	2.76383
mMDH2	0.984728	1.06953	1.3525	3.97237	6.10437	5.03968	0.393674	0.434933	0.0139145	0.677381	1.17456	1.15524	0.635142	0.412859	0.465968	3.81937	2.94173	2.70695
SDH1-1	1.78377e-05	1.45359e-05	2.56612e-05	0	0	0	0	0	0	0	0	0	0	0	0	0	0	0
SDH2-3	0.0799905	0.0674776	0.0828634	0.0658228	0.0969546	0.0675594	0.0117036	0.0082891	0.000639754	0.00881279	0.0134807	0.0104642	0.0452842	0.0671589	0.0422463	1.09936	0.882703	0.814131
Suc-CoA alpha 1	3.84595	4.34026	3.77652	7.57915	8.49856	7.74532	1.64339	0.116975	1.68028	3.55504	6.04764	4.20067	1.86842	1.69787	1.69933	5.12186	3.75809	3.41843
Suc-CoA alpha 2	0.744778	0.454085	1.03777	2.0056	2.14714	1.98926	0.455814	0.0662733	0.454024	0.921	1.35946	1.15086	0.47692	0.363591	0.380236	1.54399	1.25701	0.848704
PCK1	4.93554	1.86767	2.6513	15.5326	12.3647	17.8886	0.444132	0.203542	0.293147	0.884832	1.08406	0.429903	4.61123	4.42923	4.78428	21.259	21.259	22.0087
PCK2	0.255319	0.075234	0.0353117	0.0288411	0.0182261	0.0264307	0.222352	0.0329818	0.103126	0.0165464	0.0209573	0.0100872	0.148495	0.205953	0.187068	0.0217929	0.0228235	0.0172173
PPCK2	0.0113293	0.00697693	0.0118892	0.00947753	0.00855175	0.00991669	0.0134728	0.00188416	0.0108078	0.0252758	0.013884	0.0233618	0.066607	0.0554394	0.0560025	0.107073	0.0729642	0.0708052

## Sheet: Fig_6+Suppl_Fig_11
Supplemental Data Set 26: Data for Fig. 6C,D: RT-qPCR in seeds and seedlings
	FUS3	replicate1 CT	replicate2 CT	replicate3	avg	se	PP2A	replicate1 CT	replicate2 CT	replicate3	avg	se		Primer efficiency					MNE	SE		mean - 3 biol replicates	SD - 3 biol replicates
S1	1	30.07	30.07		30.07	0		24.51	25.03		24.77	0.212289		Test gene	2	Ref gene	2		0.0253829	0.00373503		0.0246742	0.00100863
	2	30.02	29.91		29.965	0.0449073		24.53	24.77		24.65	0.0979796		Test gene	2	Ref gene	2		0.0251203	0.00187669
	3	30.16	30.05		30.105	0.0449073		24.52	24.87		24.695	0.142887		Test gene	2	Ref gene	2		0.0235195	0.00244174
S2	4	18.47	18.76		18.615	0.118392		27.94	28.07		28.005	0.0530723		Test gene	2	Ref gene	2		670.921	60.3368		596.008	87.5737
	5	18.74	18.82		18.78	0.0326599		27.98	28.12		28.05	0.0571548		Test gene	2	Ref gene	2		617.374	28.1699
	6	19.25	19.14		19.195	0.0449073		27.98	28.34		28.16	0.146969		Test gene	2	Ref gene	2		499.728	53.2315
S3	7	20.54	19.94		20.24	0.244949		25.26	25.46		25.36	0.0816497		Test gene	2	Ref gene	2		34.7755	6.22377		35.0292	1.11802
	8	20.1	20.37		20.235	0.110227		25.29	25.54		25.415	0.102062		Test gene	2	Ref gene	2		36.2523	3.77481
	9	20.45	20.12		20.285	0.134722		25.53	25.22		25.375	0.126557		Test gene	2	Ref gene	2		34.0598	4.36385
D0	10	27.12	26.7		26.91	0.171464		26.02	26.21		26.115	0.0775672		Test gene	2	Ref gene	2		0.576343	0.0751814		0.497582	0.100628
	11	27.02	27.54		27.28	0.212289		26.05	25.75		25.9	0.122474		Test gene	2	Ref gene	2		0.384219	0.0652711
	12	27.31	27.18		27.245	0.0530723		26.21	26.46		26.335	0.102062		Test gene	2	Ref gene	2		0.532185	0.0424349
D1	13	27.31	27.41		27.36	0.05		25.24	25.78		25.51	0.27		Test gene	2	Ref gene	2		0.277392	0.0527966		0.203483	0.0686867
	14	28.14	28.39		28.265	0.125		25.42	25.47		25.445	0.025		Test gene	2	Ref gene	2		0.14161	0.0125126
	15	28.23	28.22		28.225	0.005		25.64	26.04		25.84	0.2		Test gene	2	Ref gene	2		0.191445	0.0265482
D3	16	30.79	31.19		30.99	0.2		29.16	29.46		29.31	0.15		Test gene	2	Ref gene	2		0.312083	0.0540798		0.308123	0.025114
	17	30.95	31.22		31.085	0.135		29.35	29.63		29.49	0.14		Test gene	2	Ref gene	2		0.331022	0.0446244
	18	31.78	31.18		31.48	0.3		29.68	29.62		29.65	0.03		Test gene	2	Ref gene	2		0.281265	0.058779
D5	19	32.69	33.82		33.255	0.565		31.34	31.17		31.255	0.085		Test gene	2	Ref gene	2		0.25	0.0990088		0.184648	0.0578187
	20	33.92	34.16		34.04	0.12		31.42	31.44		31.43	0.01		Test gene	2	Ref gene	2		0.163799	0.0136717
	21	34.37	33.98		34.175	0.195		31.4	31.28		31.34	0.06		Test gene	2	Ref gene	2		0.140146	0.019819
D7	22	34.34	34.69		34.515	0.175		27.33	28.06		27.695	0.365		Test gene	2	Ref gene	2		0.00885066	0.00248327		0.0170869	0.00715701
	23	34.18	32.19		33.185	0.995		27.3	28.03		27.665	0.365		Test gene	2	Ref gene	2		0.0217929	0.0160095
	24	33.33	33.45		33.39	0.06		27.65	27.93		27.79	0.14		Test gene	2	Ref gene	2		0.0206173	0.00217671
	ABI3	replicate1 CT	replicate2 CT	replicate3	avg	se	PP2A	replicate1 CT	replicate2 CT	replicate3	avg	se		Primer efficiency					MNE	SE		mean - 3 biol replicates	SD - 3 biol replicates
S1	1	24.89	24.26		24.575	0.257196		26.65	26.52		26.585	0.0530723		Test gene	2	Ref gene	2		4.02782	0.733188		4.46684	0.49973
	2	23.66	23.63		23.645	0.0122474		25.78	25.76		25.77	0.00816497		Test gene	2	Ref gene	2		4.36203	0.0445051
	3	26.06	26.22		26.14	0.0653197		28.51	28.42		28.465	0.0367423		Test gene	2	Ref gene	2		5.01066	0.260291
S2	4	23.75	23.61		23.68	0.0571548		26.32	26.2		26.26	0.0489898		Test gene	2	Ref gene	2		5.9794	0.311994		6.79206	0.712686
	5	23.76	23.35		23.555	0.167382		26.46	26.39		26.425	0.0285774		Test gene	2	Ref gene	2		7.31065	0.860457
	6	23.77	24.08		23.925	0.126557		26.66	26.84		26.75	0.0734847		Test gene	2	Ref gene	2		7.08614	0.718805
S3	7	24.96	24.47		24.715	0.200042		25.88	25.87		25.875	0.00408248		Test gene	2	Ref gene	2		2.23457	0.309907		2.39255	0.253664
	8	24.48	24.7		24.59	0.0898146		26.01	26.02		26.015	0.00408248		Test gene	2	Ref gene	2		2.68515	0.167336
	9	24.99	24.96		24.975	0.0122474		26.16	26.14		26.15	0.00816497		Test gene	2	Ref gene	2		2.25793	0.0230373
D0	10	32.16	32.48		32.32	0.130639		25.97	25.9		25.935	0.0285774		Test gene	2	Ref gene	2		0.0119653	0.00110911		0.0178777	0.00512488
	11	31.33	31.32		31.325	0.00408248		25.74	25.71		25.725	0.0122474		Test gene	2	Ref gene	2		0.0206173	0.000184494
	12	31.51	31.72		31.615	0.0857321		26.06	26.03		26.045	0.0122474		Test gene	2	Ref gene	2		0.0210505	0.00126363
D1	13	22.78	22.73		22.755	0.025		23.57	23.5		23.535	0.035		Test gene	2	Ref gene	2		1.71713	0.0511935		1.68508	0.31835
	14	22.57	22.5		22.535	0.035		23.69	23.36		23.525	0.165		Test gene	2	Ref gene	2		1.98618	0.232213
	15	23.31	23.62		23.465	0.155		23.55	24.25		23.9	0.35		Test gene	2	Ref gene	2		1.35191	0.358698
D3	16	26.5	26.26		26.38	0.12		24.78	24.58		24.68	0.1		Test gene	2	Ref gene	2		0.307786	0.0333249		0.261127	0.0430383
	17	26.41	26.92		26.665	0.255		24.67	24.69		24.68	0.01		Test gene	2	Ref gene	2		0.252613	0.0446843
	18	26.99	26.73		26.86	0.13		24.76	24.63		24.695	0.065		Test gene	2	Ref gene	2		0.222982	0.0224644
D5	19	34.19	35.19		34.69	0.5		28.63	28.74		28.685	0.055		Test gene	2	Ref gene	2		0.0155709	0.00542903		0.0162352	0.0144782
	20	34.21	33.72		33.965	0.245		28.89	29.02		28.955	0.065		Test gene	2	Ref gene	2		0.0310341	0.00545258
	21	35.17	35.2		35.185	0.015		26.17	26.41		26.29	0.12		Test gene	2	Ref gene	2		0.00210057	0.000176081
D7	22	34.55	35.88		35.215	0.665		25.58	25.53		25.555	0.025		Test gene	2	Ref gene	2		0.00123609	0.00057017		0.129961	0.222509
	23	34.3	34.5		34.4	0.1		25.19	25.3		25.245	0.055		Test gene	2	Ref gene	2		0.00175416	0.000138767
	24	33.62	33.7		33.66	0.04		32.13	32.45		32.29	0.16		Test gene	2	Ref gene	2		0.386891	0.0442282
	LEC2	replicate1 CT	replicate2 CT	replicate3	avg	se	PP2A	replicate1 CT	replicate2 CT	replicate3	avg	se		Primer efficiency					MNE	SE		mean - 3 biol replicates	SD - 3 biol replicates
S1	1	27.02	26.94		26.98	0.0326599		24.51	25.03		24.77	0.212289		Test gene	2	Ref gene	2		0.216134	0.0321778		0.197085	0.0171131
	2	27.18	26.88		27.03	0.122474		24.53	24.77		24.65	0.0979796		Test gene	2	Ref gene	2		0.192109	0.0208853
	3	27.14	27.15		27.145	0.00408248		24.52	24.87		24.695	0.142887		Test gene	2	Ref gene	2		0.183011	0.0181331
S2	4	31.16	30.87		31.015	0.118392		27.94	28.07		28.005	0.0530723		Test gene	2	Ref gene	2		0.124137	0.0111638		0.118924	0.00940456
	5	31.01	31.1		31.055	0.0367423		27.98	28.12		28.05	0.0571548		Test gene	2	Ref gene	2		0.124568	0.00586671
	6	31.49	31.25		31.37	0.0979796		27.98	28.34		28.16	0.146969		Test gene	2	Ref gene	2		0.108067	0.0132311
S3	7	30.83	30.81		30.82	0.00816497		25.26	25.46		25.36	0.0816497		Test gene	2	Ref gene	2		0.0227183	0.00129216		0.0201502	0.00243032
	8	30.94	31.2		31.07	0.106145		25.29	25.54		25.415	0.102062		Test gene	2	Ref gene	2		0.0198461	0.00202565
	9	31.25	31.11		31.18	0.0571548		25.53	25.22		25.375	0.126557		Test gene	2	Ref gene	2		0.0178863	0.00172162
D0	10	35.74	35.54		35.64	0.0816497		26.02	26.21		26.115	0.0775672		Test gene	2	Ref gene	2		0.00135734	0.000105957		0.0014812	0.00010846
	11	35.22	35.29		35.255	0.0285774		26.05	25.75		25.9	0.122474		Test gene	2	Ref gene	2		0.00152709	0.000133121
	12	35.72	35.6		35.66	0.0489898		26.21	26.46		26.335	0.102062		Test gene	2	Ref gene	2		0.00155918	0.000122351
D1	13	28.57	28.76		28.665	0.095		25.24	25.78		25.51	0.27		Test gene	2	Ref gene	2		0.112267	0.0222733		0.125306	0.0229228
	14	28.56	28.65		28.605	0.045		25.42	25.47		25.445	0.025		Test gene	2	Ref gene	2		0.111878	0.00399203
	15	28.53	28.59		28.56	0.03		25.64	26.04		25.84	0.2		Test gene	2	Ref gene	2		0.151774	0.0212758
D3	16	34.62	34.72		34.67	0.05		29.16	29.46		29.31	0.15		Test gene	2	Ref gene	2		0.0243489	0.00266855		0.0243944	0.00232046
	17	34.68	35.3		34.99	0.31		29.35	29.63		29.49	0.14		Test gene	2	Ref gene	2		0.0220971	0.00520987
	18	34.33	35.42		34.875	0.545		29.68	29.62		29.65	0.03		Test gene	2	Ref gene	2		0.0267373	0.0101157
D5	19	36.51	36.48		36.495	0.015		31.34	31.17		31.255	0.085		Test gene	2	Ref gene	2		0.0264608	0.00158309		0.0214251	0.00436551
	20	37.4	36.88		37.14	0.26		31.42	31.44		31.43	0.01		Test gene	2	Ref gene	2		0.0191038	0.00344539
	21	36.86	37.3		37.08	0.22		31.4	31.28		31.34	0.06		Test gene	2	Ref gene	2		0.0187106	0.00295743
D7	22	37.39	36.35		36.87	0.52		27.33	28.06		27.695	0.365		Test gene	2	Ref gene	2		0.00173001	0.000761841		0.00164534	0.000201814
	23	36.47	37.11		36.79	0.32		27.3	28.03		27.665	0.365		Test gene	2	Ref gene	2		0.00179102	0.000602612
	24	36.89	37.62		37.255	0.365		27.65	27.93		27.79	0.14		Test gene	2	Ref gene	2		0.00141498	0.000383419
	PCK1	replicate1 CT	replicate2 CT	replicate3	avg	se	PP2A	replicate1 CT	replicate2 CT	replicate3	avg	se		Primer efficiency					MNE	SE		mean - 3 biol replicates	SD - 3 biol replicates
S1	1	26.16	26.26		26.21	0.0408248		24.51	25.03		24.77	0.212289		Test gene	2	Ref gene	2		0.368567	0.0552275		0.336772	0.0277372
	2	26.27	26.28		26.275	0.00408248		24.53	24.77		24.65	0.0979796		Test gene	2	Ref gene	2		0.32421	0.0220376
	3	26.52	26.18		26.35	0.138804		24.52	24.87		24.695	0.142887		Test gene	2	Ref gene	2		0.317538	0.0438455
S2	4	28.06	28.18		28.12	0.0489898		27.94	28.07		28.005	0.0530723		Test gene	2	Ref gene	2		0.923382	0.0462278		0.922989	0.043145
	5	28.18	28.02		28.1	0.0653197		27.98	28.12		28.05	0.0571548		Test gene	2	Ref gene	2		0.965936	0.0581122
	6	28.21	28.48		28.345	0.110227		27.98	28.34		28.16	0.146969		Test gene	2	Ref gene	2		0.879649	0.112014
S3	7	31.14	31		31.07	0.0571548		25.26	25.46		25.36	0.0816497		Test gene	2	Ref gene	2		0.0191038	0.00131975		0.0210872	0.00235027
	8	30.84	30.79		30.815	0.0204124		25.29	25.54		25.415	0.102062		Test gene	2	Ref gene	2		0.0236831	0.00170862
	9	31.08	30.89		30.985	0.0775672		25.53	25.22		25.375	0.126557		Test gene	2	Ref gene	2		0.0204749	0.00210663
D0	10	30.51	30.51		30.51	0		26.02	26.21		26.115	0.0775672		Test gene	2	Ref gene	2		0.0475306	0.0025555		0.0450059	0.00231405
	11	30.46	30.42		30.44	0.0163299		26.05	25.75		25.9	0.122474		Test gene	2	Ref gene	2		0.0429857	0.00368147
	12	30.75	30.9		30.825	0.0612372		26.21	26.46		26.335	0.102062		Test gene	2	Ref gene	2		0.0445016	0.00367142
D1	13	20.43	20.29		20.36	0.07		25.24	25.78		25.51	0.27		Test gene	2	Ref gene	2		35.5062	6.86467		40.6423	8.89588
	14	20.19	20.4		20.295	0.105		25.42	25.47		25.445	0.025		Test gene	2	Ref gene	2		35.5062	2.6564
	15	20.16	20.18		20.17	0.01		25.64	26.04		25.84	0.2		Test gene	2	Ref gene	2		50.9143	7.06704
D3	16	24.09	24.05		24.07	0.02		29.16	29.46		29.31	0.15		Test gene	2	Ref gene	2		37.7918	3.96406		41.2472	3.16887
	17	23.86	24.2		24.03	0.17		29.35	29.63		29.49	0.14		Test gene	2	Ref gene	2		44.0173	6.71924
	18	24.28	24.24		24.26	0.02		29.68	29.62		29.65	0.03		Test gene	2	Ref gene	2		41.9326	1.04797
D5	19	32.88	33.11		32.995	0.115		31.34	31.17		31.255	0.085		Test gene	2	Ref gene	2		0.29937	0.0296743		0.364159	0.0737534
	20	32.59	32.61		32.6	0.01		31.42	31.44		31.43	0.01		Test gene	2	Ref gene	2		0.444421	0.00435648
	21	32.85	32.87		32.86	0.01		31.4	31.28		31.34	0.06		Test gene	2	Ref gene	2		0.348686	0.0147015
D7	22	28.87	28.97		28.92	0.05		27.33	28.06		27.695	0.365		Test gene	2	Ref gene	2		0.427798	0.109243		0.442122	0.0187126
	23	28.66	28.89		28.775	0.115		27.3	28.03		27.665	0.365		Test gene	2	Ref gene	2		0.463294	0.122893
	24	28.9	29.08		28.99	0.09		27.65	27.93		27.79	0.14		Test gene	2	Ref gene	2		0.435275	0.0502145
	ELIP1	replicate1 CT	replicate2 CT	replicate3	avg	se	PP2A	replicate1 CT	replicate2 CT	replicate3	avg	se		Primer efficiency					MNE	SE		mean - 3 biol replicates	SD - 3 biol replicates
S1	1	25.61	25.52		25.565	0.0367423		26.65	26.52		26.585	0.0530723		Test gene	2	Ref gene	2		2.02792	0.0907341		2.29184	0.333451
	2	24.34	24.37		24.355	0.0122474		25.78	25.76		25.77	0.00816497		Test gene	2	Ref gene	2		2.6666	0.0272069
	3	27.37	27.31		27.34	0.0244949		28.51	28.42		28.465	0.0367423		Test gene	2	Ref gene	2		2.18102	0.0667577
S2	4	24.27	24.87		24.57	0.244949		26.32	26.2		26.26	0.0489898		Test gene	2	Ref gene	2		3.22657	0.558674		4.67676	1.27118
	5	24.73	23.36		24.045	0.5593		26.46	26.39		26.425	0.0285774		Test gene	2	Ref gene	2		5.20537	2.02064
	6	23.74	24.79		24.265	0.428661		26.66	26.84		26.75	0.0734847		Test gene	2	Ref gene	2		5.59834	1.68767
S3	7	28.46	28.3		28.38	0.0653197		25.88	25.87		25.875	0.00408248		Test gene	2	Ref gene	2		0.176165	0.00799165		0.0826535	0.0809838
	8	30.63	31.02		30.825	0.159217		26.01	26.02		26.015	0.00408248		Test gene	2	Ref gene	2		0.0356489	0.00393553
	9	31.23	30.65		30.94	0.236784		26.16	26.14		26.15	0.00816497		Test gene	2	Ref gene	2		0.0361465	0.00593611
D0	10	33.07	33.27		33.17	0.0816497		25.97	25.9		25.935	0.0285774		Test gene	2	Ref gene	2		0.00663816	0.000398035		0.0171895	0.00973638
	11	31.84	31.03		31.435	0.330681		25.74	25.71		25.725	0.0122474		Test gene	2	Ref gene	2		0.0191038	0.00438179
	12	31.33	31.31		31.32	0.00816497		26.06	26.03		26.045	0.0122474		Test gene	2	Ref gene	2		0.0258266	0.000263505
D1	13	20.4	20.21		20.305	0.095		23.57	23.5		23.535	0.035		Test gene	2	Ref gene	2		9.38268	0.658437		9.1759	0.698133
	14	20.55	20.36		20.455	0.095		23.69	23.36		23.525	0.165		Test gene	2	Ref gene	2		8.39773	1.10826
	15	20.65	20.58		20.615	0.035		23.55	24.25		23.9	0.35		Test gene	2	Ref gene	2		9.74728	2.3765
D3	16	19.16	18.98		19.07	0.09		24.78	24.58		24.68	0.1		Test gene	2	Ref gene	2		48.8403	4.55452		45.3356	3.32551
	17	19.06	19.5		19.28	0.22		24.67	24.69		24.68	0.01		Test gene	2	Ref gene	2		42.2243	6.44553
	18	19.37	19.04		19.205	0.165		24.76	24.63		24.695	0.065		Test gene	2	Ref gene	2		44.9422	5.52447
D5	19	28.56	28.59		28.575	0.015		28.63	28.74		28.685	0.055		Test gene	2	Ref gene	2		1.07923	0.0426462		0.820799	0.467388
	20	30.84	30.73		30.785	0.055		28.89	29.02		28.955	0.065		Test gene	2	Ref gene	2		0.281265	0.0166001
	21	26.16	26.14		26.15	0.01		26.17	26.41		26.29	0.12		Test gene	2	Ref gene	2		1.10191	0.0919716
D7	22	24.9	24.98		24.94	0.04		25.58	25.53		25.555	0.025		Test gene	2	Ref gene	2		1.53156	0.0500753		2.05924	1.39649
	23	23.4	23.36		23.38	0.02		25.19	25.3		25.245	0.055		Test gene	2	Ref gene	2		3.64268	0.147767
	24	32.16	32.41		32.285	0.125		32.13	32.45		32.29	0.16		Test gene	2	Ref gene	2		1.00347	0.141225
	FLC	replicate1 CT	replicate2 CT	replicate3	avg	se	PP2A	replicate1 CT	replicate2 CT	replicate3	avg	se		Primer efficiency					MNE	SE		mean - 3 biol replicates	SD - 3 biol replicates
S1	1	27.94	27.92		27.93	0.00816497		24.51	25.03		24.77	0.212289		Test gene	2	Ref gene	2		0.111878	0.0164748		0.090415	0.0186878
	2	28.15	28.52		28.335	0.151052		24.53	24.77		24.65	0.0979796		Test gene	2	Ref gene	2		0.0777507	0.00970318
	3	28.14	28.48		28.31	0.138804		24.52	24.87		24.695	0.142887		Test gene	2	Ref gene	2		0.0816162	0.0112695
S2	4	27.51	27.5		27.505	0.00408248		27.94	28.07		28.005	0.0530723		Test gene	2	Ref gene	2		1.41421	0.0521782		1.13015	0.246724
	5	27.71	28.37		28.04	0.269444		27.98	28.12		28.05	0.0571548		Test gene	2	Ref gene	2		1.00696	0.192248
	6	28.31	28.1		28.205	0.0857321		27.98	28.34		28.16	0.146969		Test gene	2	Ref gene	2		0.96929	0.114315
S3	7	33.71	33.58		33.645	0.0530723		25.26	25.46		25.36	0.0816497		Test gene	2	Ref gene	2		0.00320602	0.000216408		0.00246409	0.000729309
	8	33.99	34.2		34.095	0.0857321		25.29	25.54		25.415	0.102062		Test gene	2	Ref gene	2		0.00243815	0.000225262
	9	34.33	34.74		34.535	0.167382		25.53	25.22		25.375	0.126557		Test gene	2	Ref gene	2		0.0017481	0.000254262
D0	10	28.32	28.32		28.32	0		26.02	26.21		26.115	0.0775672		Test gene	2	Ref gene	2		0.216885	0.0116609		0.204995	0.0267666
	11	28.26	28.58		28.42	0.130639		26.05	25.75		25.9	0.122474		Test gene	2	Ref gene	2		0.174343	0.02164
	12	28.67	28.32		28.495	0.142887		26.21	26.46		26.335	0.102062		Test gene	2	Ref gene	2		0.223756	0.027234
D1	13	27.88	28.73		28.305	0.425		25.24	25.78		25.51	0.27		Test gene	2	Ref gene	2		0.144086	0.0502871		0.13073	0.0194278
	14	28.93	28.37		28.65	0.28		25.42	25.47		25.445	0.025		Test gene	2	Ref gene	2		0.108442	0.0211303
	15	28.39	28.97		28.68	0.29		25.64	26.04		25.84	0.2		Test gene	2	Ref gene	2		0.139661	0.0341025
D3	16	30.23	29.44		29.835	0.395		29.16	29.46		29.31	0.15		Test gene	2	Ref gene	2		0.694959	0.203533		0.881975	0.178163
	17	29.11	30.17		29.64	0.53		29.35	29.63		29.49	0.14		Test gene	2	Ref gene	2		0.90125	0.342447
	18	29.86	29.3		29.58	0.28		29.68	29.62		29.65	0.03		Test gene	2	Ref gene	2		1.04972	0.204896
D5	19	33.17	33.37		33.27	0.1		31.34	31.17		31.255	0.085		Test gene	2	Ref gene	2		0.247414	0.0225076		0.226873	0.0227879
	20	33.58	33.51		33.545	0.035		31.42	31.44		31.43	0.01		Test gene	2	Ref gene	2		0.230846	0.00582445
	21	33.29	34		33.645	0.355		31.4	31.28		31.34	0.06		Test gene	2	Ref gene	2		0.202361	0.0505005
D7	22	33.18	32.52		32.85	0.33		27.33	28.06		27.695	0.365		Test gene	2	Ref gene	2		0.0280666	0.00957273		0.0321956	0.00361552
	23	32.39	32.72		32.555	0.165		27.3	28.03		27.665	0.365		Test gene	2	Ref gene	2		0.0337259	0.00936394
	24	32.75	32.52		32.635	0.115		27.65	27.93		27.79	0.14		Test gene	2	Ref gene	2		0.0347944	0.00436956
	ICL	replicate1 CT	replicate2 CT	replicate3	avg	se	PP2A	replicate1 CT	replicate2 CT	replicate3	avg	se		Primer efficiency					MNE	SE		mean - 3 biol replicates	SD - 3 biol replicates
S1	1	22.81	22.86		22.835	0.0204124		24.51	25.03		24.77	0.212289		Test gene	2	Ref gene	2		3.82378	0.565255		3.29957	0.459108
	2	23.11	23.05		23.08	0.0244949		24.53	24.77		24.65	0.0979796		Test gene	2	Ref gene	2		2.96905	0.207846
	3	23.05	23.07		23.06	0.00816497		24.52	24.87		24.695	0.142887		Test gene	2	Ref gene	2		3.10588	0.308113
S2	4	22.57	22.5		22.535	0.0285774		27.94	28.07		28.005	0.0530723		Test gene	2	Ref gene	2		44.3235	1.85188		45.6318	1.13585
	5	22.46	22.57		22.515	0.0449073		27.98	28.12		28.05	0.0571548		Test gene	2	Ref gene	2		46.3661	2.33604
	6	22.65	22.61		22.63	0.0163299		27.98	28.34		28.16	0.146969		Test gene	2	Ref gene	2		46.2057	4.73601
S3	7	28.98	29.21		29.095	0.0938971		25.26	25.46		25.36	0.0816497		Test gene	2	Ref gene	2		0.0751023	0.00647755		0.0684357	0.00922158
	8	29.13	29.28		29.205	0.0612372		25.29	25.54		25.415	0.102062		Test gene	2	Ref gene	2		0.072293	0.00596425
	9	29.25	29.72		29.485	0.191877		25.53	25.22		25.375	0.126557		Test gene	2	Ref gene	2		0.0579118	0.0092267
D0	10	25.83	26.06		25.945	0.0938971		26.02	26.21		26.115	0.0775672		Test gene	2	Ref gene	2		1.12506	0.0949773		1.1443	0.198683
	11	26.15	25.78		25.965	0.151052		26.05	25.75		25.9	0.122474		Test gene	2	Ref gene	2		0.955945	0.128855
	12	25.79	26.01		25.9	0.0898146		26.21	26.46		26.335	0.102062		Test gene	2	Ref gene	2		1.35191	0.127398
D1	13	18.04	18.62		18.33	0.29		25.24	25.78		25.51	0.27		Test gene	2	Ref gene	2		145.009	39.8264		148.207	8.25892
	14	18.34	18.25		18.295	0.045		25.42	25.47		25.445	0.025		Test gene	2	Ref gene	2		142.025	5.06772
	15	18.4	18.68		18.54	0.14		25.64	26.04		25.84	0.2		Test gene	2	Ref gene	2		157.586	26.6666
D3	16	20.02	19.78		19.9	0.12		29.16	29.46		29.31	0.15		Test gene	2	Ref gene	2		680.287	90.5797		736.183	49.8522
	17	19.92	19.86		19.89	0.03		29.35	29.63		29.49	0.14		Test gene	2	Ref gene	2		776.047	77.0177
	18	20.22	19.97		20.095	0.125		29.68	29.62		29.65	0.03		Test gene	2	Ref gene	2		752.214	67.0252
D5	19	32.35	32.62		32.485	0.135		31.34	31.17		31.255	0.085		Test gene	2	Ref gene	2		0.426317	0.0471414		0.431619	0.0607318
	20	32.36	32.53		32.445	0.085		31.42	31.44		31.43	0.01		Test gene	2	Ref gene	2		0.494828	0.0293551
	21	32.73	32.79		32.76	0.03		31.4	31.28		31.34	0.06		Test gene	2	Ref gene	2		0.373712	0.0173768
D7	22	33.48	33.76		33.62	0.14		27.33	28.06		27.695	0.365		Test gene	2	Ref gene	2		0.0164588	0.00445985		0.0184904	0.0017711
	23	33.22	33.44		33.33	0.11		27.3	28.03		27.665	0.365		Test gene	2	Ref gene	2		0.019709	0.00520788
	24	33.72	33.25		33.485	0.235		27.65	27.93		27.79	0.14		Test gene	2	Ref gene	2		0.0193034	0.00366002
Supplemental Data Set 26: Data for Fig. 6E: ChIP-qPCR in seeds and seedlings
CT - Biol. replicate 1			ACT7	WOX11	OLE3	FUS3		CT - Biol. replicate 2		ACT7	WOX11	OLE3	FUS3		CT - Biol. replicate 3		ACT7	WOX11	OLE3	FUS3															Data for graphs
	SS	input (10%)	30.1977	29.7668	29.1156	29.0806		SS	input (10%)	30.1671	29.3823	29.1756	29.0321		SS	input (10%)	30.8059	29.7179	29.4286	29.3943			ACT7		biol replicates (each value is a mean of 3 technical qPCR replicates; CT of 40 - not detected)										paired analysis						ACT7
			30.1367	29.6926	29.271	29.0253				30.4722	29.5787	29.2133	29.1008				30.5999	29.7946	29.6223	29.4014				Sample id	replicate1	replicate2	replicate3	sd	Primer's E	Linear					replicate1	replicate2	replicate3	avg	sd			Sample id
			30.1452	29.4489	29.013	28.6956				30.3658	29.4777	29.0063	29.0198				30.5904	29.9098	29.7153	29.5077			SS	input (10%)	30.1599	30.335	30.6654	0.25669	2	8.3363e-10	7.38315e-10	5.87221e-10									1DL	IgG #1	1.2508	0.373687
		IgG	40	39.156	40	37.7			IgG	40	39.899	40	39.2484			IgG	40	40	40	39.3504				IgG	39.6061	39.6889	40	0.207679	2	1.19503e-12	1.12833e-12	9.09495e-13			1.35033	1.56464	0.837423	1.2508	0.373687			H3K27me3 #18	2.70303	2.59776
			38.8183	40	40	38.0056				39.6645	39.0404	40	38.55				40	40	40	39.3271				H3	33.3955	33.6909	33.1002	0.295377	2	8.84989e-11	7.21142e-11	1.08606e-10			100	100	100	100	#REF!
			40	40	40	37.6168				39.4023	40	40	37.8504				40	40	40	39.0707				H3K27me3	40	37.825	39.2732	1.10729	2	9.09495e-13	4.10728e-12	1.50515e-12			1.02769	5.69552	1.38588	2.70303	2.59776		2DL	IgG #1	0.171949	0.0203187
		H3	sample spill	sample spill	sample spill	sample spill			H3	33.5535	32.6741	32.2217	32.7571			H3	33.08	32.2074	31.6637	32.3715																						H3K27me3 #18	0.419002	0.0364338
										33.883	32.3961	32.31	32.7496				33.0789	32.0144	31.4918	32.2908			TR	input (10%)	30.5624	31.0361	30.5786	0.268963	2	6.30655e-10	4.54139e-10	6.23639e-10
										33.6363	32.8459	31.8261	32.7532				33.1416	31.9159	32.0508	32.2544				IgG	39.7436	39.7266	40	0.153181	2	1.08636e-12	1.0993e-12	9.09495e-13			0.195372	0.15907	0.161404	0.171949	0.0203187		3DL	IgG #1	0.144241	0.0481499
		H3K27me3	40	35.4211	40	37.273			H3K27me3	37.8669	35.1068	36.3417	35.4369			H3K27me3	40	35.2041	36.8005	38.3011				H3	30.7441	30.4304	30.7249	0.175803	2	5.56047e-10	6.91076e-10	5.63489e-10			100	100	100	100	#REF!			H3K27me3 #18	1.64195	0.361894
			40	35.2663	37.5213	38.6108				39.1913	34.5586	37.5331	36.7962				37.8197	34.2288	40	39.3505				H3K27me3	38.6897	38.1939	38.723	0.296347	2	2.25549e-12	3.18056e-12	2.20406e-12			0.405629	0.460233	0.391145	0.419002	0.0364338
			40	35.8705	40	37.0164				36.4167	34.6535	37.5918	36.1216				40	34.449	40	37.7022																					4DD	IgG #1	0.481806	0.315323
	TR	input (10%)	30.7815	30.067	29.3434	29.3493		TR	input (10%)	31.0677	29.9592	29.5315	29.5902		TR	input (10%)	30.4659	30.2009	29.4051	29.4738			CE	input (10%)	31.2295	29.9784	30.4002	0.636511	2	3.97176e-10	9.45362e-10	7.05714e-10										H3K27me3 #18	3.69574	2.16007
			30.6408	29.8792	29.3685	29.2832				31.2527	30.029	29.4742	29.4992				30.809	29.9946	29.3206	29.5192				IgG	39.9243	40	39.9099	0.0483969	2	9.58502e-13	9.09495e-13	9.68092e-13			0.0968188	0.193087	0.142816	0.144241	0.0481499
			30.265	29.8315	29.3556	29.027				30.788	30.1661	29.3257	29.7222				30.4608	29.9656	29.3096	29.4421				H3	29.9119	30.9835	30.4583	0.535839	2	9.89996e-10	4.71029e-10	6.77859e-10			100	100	100	100	#REF!
		IgG	39.2309	40	38.3103	37.2456			IgG	39.1797	38.1357	40	39.6111			IgG	40	40	39.5288	37.1777				H3K27me3	36.2523	36.8057	36.1577	0.350001	2	1.22168e-11	8.32498e-12	1.30449e-11			1.23402	1.7674	1.92442	1.64195	0.361894
			40	40	40	37.2456				40	40	40	38.84				40	40	37.9198	38.6696
			40	39.3214	37.5263	37.1656				40	40	37.8516	38.0118				40	40	40	37.9			4DD	input (10%)	31.0339	30.9899	31.0849	0.0475382	2	4.5485e-10	4.68929e-10	4.39049e-10
		H3	30.8684	29.8192	29.3974	29.9862			H3	30.3878	29.6586	29.0335	29.9802			H3	30.5492	29.7939	29.5409	30.0306				IgG	40	39.336	40	0.383335	2	9.09495e-13	1.44102e-12	9.09495e-13			0.253546	0.841601	0.350272	0.481806	0.315323
			30.6783	29.828	30.0459	29.7303				30.4789	29.4588	28.8204	29.5234				30.72	29.9418	29.5664	30.0393				H3	31.3765	32.4434	31.8427	0.534878	2	3.5871e-10	1.71224e-10	2.59654e-10			100	100	100	100	#REF!
			30.6856	29.5811	29.1262	29.542				30.4246	29.4165	28.9877	29.2712				30.9055	30.1401	29.4596	30.0052				H3K27me3	36.4102	36.4774	37.5378	0.632486	2	1.09503e-11	1.04521e-11	5.01189e-12			3.05269	6.10432	1.93022	3.69574	2.16007
		H3K27me3	38.5638	31.4806	33.878	32.8607			H3K27me3	38.0974	31.2045	33.269	32.8746			H3K27me3	37.7396	30.9204	33.2655	32.6907
			38.6612	31.3608	34.9683	33.1053				37.2115	31.1503	33.397	32.3404				39.9833	30.8289	33.9177	33.0394
			38.8441	31.6239	33.8303	32.6457				39.2727	30.9395	33.4274	32.0192				38.446	31.2539	32.9157	32.544			WOX11																		WOX11
	CE	input (10%)	31.3299	30.094	30.2397	29.7854		CE	input (10%)	29.8081	28.9249	28.8028	28.992		CE	input (10%)	30.3464	29.3657	28.9415	29.2718				Sample id	replicate1	replicate2	replicate3	sd	Primer's E	Linear					replicate1	replicate2	replicate3	avg	sd			Sample id
			31.2649	29.9538	30.3306	29.8763				30.3536	29.4311	29.2693	28.7022				30.5535	29.4408	29.1922	29.2686			SS	input (10%)	29.6361	29.4796	29.8074	0.163974	2	1.19853e-09	1.33586e-09	1.06432e-09									1DL	IgG #1	0.594053	0.187022
			31.0937	29.7805	29.4571	29.6917				29.7735	29.4125	28.8192	29.0545				30.3007	29.0299	29.0526	29.2552				IgG	39.7187	39.6465	40	0.186795	2	1.10534e-12	1.16205e-12	9.09495e-13			0.601859	0.77705	0.403251	0.594053	0.187022			H3K27me3 #18	16.8476	5.86191
		IgG	40	40	40	38.2984			IgG	40	37.0891	38.4824	40			IgG	40	40	40	40				H3	32.3423	32.6387	32.0459	0.296399	2	1.83654e-10	1.49546e-10	2.25541e-10			100	100	100	100	#REF!
			40	37.87	40	38.804				40	40	40	40				39.7298	40	40	38.4934				H3K27me3	35.5193	34.773	34.6273	0.478498	2	2.03065e-11	3.4064e-11	3.76825e-11			11.057	22.7783	16.7076	16.8476	5.86191		2DL	IgG #1	0.0991798	0.00683932
			39.7728	38.0317	40	39.1392				40	40	37.1864	40				40	40	40	39.0647																						H3K27me3 #18	37.2198	9.96337
		H3	30.0093	28.8872	29.0169	28.9309			H3	31.119	30.4131	29.8435	30.2714			H3	30.629	29.9089	28.0993	30.6366			TR	input (10%)	29.9259	30.0514	30.0537	0.0731683	2	9.80427e-10	8.98696e-10	8.97278e-10
			30.0165	29.0606	28.5039	29.3428				31.0438	29.6802	29.5995	30.1555				30.2752	29.4902	29.2639	29.6866				IgG	39.7738	39.3786	40	0.314523	2	1.06388e-12	1.39917e-12	9.09495e-13			0.0955783	0.107067	0.0948939	0.0991798	0.00683932		3DL	IgG #1	0.134453	0.0631358
			29.7098	28.9855	28.4884	29.1926				30.7876	30.1454	29.0151	30.885				30.4706	29.5855	29.5059	29.762				H3	29.7428	29.5113	29.9586	0.223695	2	1.1131e-09	1.30681e-09	9.58434e-10			100	100	100	100	#REF!			H3K27me3 #18	67.5958	8.57754
		H3K27me3	36.3187	29.9073	31.3246	30.0007			H3K27me3	37.4228	30.362	32.0774	30.6957			H3K27me3	36.6289	30.3275	31.3343	30.339				H3K27me3	31.4884	31.0981	31.0011	0.257954	2	3.31925e-10	4.35048e-10	4.65306e-10			29.8199	33.2908	48.5486	37.2198	9.96337
			35.3864	29.6887	31.2815	29.8406				37.0068	30.2521	31.9628	30.7825				35.9164	29.9233	31.1803	29.9243																					4DD	IgG #1	0.272438	0.139307
			37.0519	29.6834	31.7952	30.1031				35.9874	30.8752	31.3824	31.0995				35.9279	30.2944	31.2948	30.392			CE	input (10%)	29.9428	29.2562	29.2788	0.390047	2	9.69008e-10	1.55962e-09	1.53534e-09										H3K27me3 #18	67.9554	24.5851
	4DD	input (10%)	30.9702	30.0276	29.9606	29.5131		4DD	input (10%)	31.1051	30.1837	30.0196	29.8522		4DD	input (10%)	30.5574	30.2896	29.6935	30.5018				IgG	38.6339	39.0297	40	0.702894	2	2.34442e-12	1.78193e-12	9.09495e-13			0.123939	0.202186	0.077234	0.134453	0.0631358
			31.1397	29.6897	29.1942	29.5382				31.248	30.3215	29.8517	29.8579				31.4089	30.1806	29.8548	30.0568				H3	28.9777	30.0796	29.6615	0.556236	2	1.8916e-09	8.81333e-10	1.17758e-09			100	100	100	100	#REF!
			30.9918	29.7645	29.2397	29.5314				30.6166	30.5547	29.4303	30.6756				31.2884	30.1045	29.5963	29.8369				H3K27me3	29.7598	30.4964	30.1817	0.369606	2	1.10003e-09	6.60181e-10	8.21087e-10			58.1537	74.9071	69.7265	67.5958	8.57754
		IgG	40	39.2648	40	36.4511			IgG	40	40	40	38.8619			IgG	40	40	40	37.4532
			40	40	35.5708	38.0748				40	40	40	40				40	38.5614	40	40			4DD	input (10%)	29.8273	30.3533	30.1915	0.269435	2	1.04977e-09	7.29026e-10	8.15536e-10
			40	40	40	40				38.0081	38.4453	40	37.1238				40	40	40	40				IgG	39.7549	39.4818	39.5205	0.147814	2	1.07788e-12	1.30257e-12	1.26811e-12			0.121276	0.395652	0.300386	0.272438	0.139307
		H3	31.4477	30.1702	30.0541	30.0543			H3	32.3331	31.9529	31.0822	31.6836			H3	31.6457	31.2737	30.3587	31.4306				H3	30.0674	31.5002	31.1415	0.745557	2	8.88789e-10	3.29222e-10	4.22162e-10			100	100	100	100	#REF!
			31.4507	30.1223	30.1164	30.1838				32.4894	31.0968	30.6519	31.7626				31.9499	31.0879	30.6437	31.0049				H3K27me3	30.5164	31.6609	32.4224	0.959404	2	6.51093e-10	2.94514e-10	1.73729e-10			73.2562	89.4577	41.1524	67.9554	24.5851
			31.231	29.9098	29.511	30.0533				32.5077	31.4509	30.5875	31.7913				31.9325	31.0628	31.0537	31.1962
		H3K27me3	35.4512	30.6555	32.5611	30.3747			H3K27me3	36.479	31.9058	33.08	32.1038			H3K27me3	37.5187	32.255	34.5439	32.7456
			36.7233	30.3576	32.3284	30.2805				37.0813	31.3691	33.1612	31.7929				37.7702	32.5331	34.048	32.1386			OLE3																		OLE3
			37.0562	30.5361	32.8182	30.4487				35.872	31.708	33.244	32.202				37.3244	32.4792	34.4162	32.4255				Sample id	replicate1	replicate2	replicate3	sd	Primer's E	Linear					replicate1	replicate2	replicate3	avg	sd			Sample id
																							SS	input (10%)	29.1332	29.1318	29.5888	0.26343	2	1.69837e-09	1.70007e-09	1.23851e-09									1DL	IgG #1	0.373634	0.0495915
																								IgG	40	40	40	0	2	9.09495e-13	9.09495e-13	9.09495e-13			0.37144	0.424286	0.325176	0.373634	0.0495915			H3K27me3 #18	1.46235	1.37276
																								H3	31.9273	32.1193	31.7354	0.191909	2	2.44856e-10	2.14359e-10	2.79693e-10			100	100	100	100	#REF!
																								H3K27me3	39.1738	37.1555	38.9335	1.10244	2	1.61259e-12	6.53243e-12	1.90479e-12			0.658587	3.04743	0.68103	1.46235	1.37276		2DL	IgG #1	0.129134	0.0531987
																																										H3K27me3 #18	5.16163	1.61595
																							TR	input (10%)	29.3558	29.4438	29.3451	0.0541571	2	1.45555e-09	1.36941e-09	1.46637e-09
																								IgG	38.6122	39.2839	39.1495	0.355404	2	2.37993e-12	1.49408e-12	1.63991e-12			0.183625	0.0773298	0.126447	0.129134	0.0531987		3DL	IgG #1	0.0907482	0.0826303
																								H3	29.5232	28.9472	29.5223	0.33229	2	1.29608e-09	1.93209e-09	1.29692e-09			100	100	100	100	#REF!			H3K27me3 #18	18.1696	3.27813
																								H3K27me3	34.2255	33.3645	33.3663	0.496606	2	4.9784e-11	9.04258e-11	9.03119e-11			3.84112	4.6802	6.96359	5.16163	1.61595
																																									4DD	IgG #1	0.192155	0.052451
																							CE	input (10%)	30.0091	28.9638	29.0621	0.577244	2	9.25464e-10	1.91004e-09	1.78418e-09										H3K27me3 #18	14.2409	5.70473
																								IgG	40	38.5563	40	0.833543	2	9.09495e-13	2.47405e-12	9.09495e-13			0.0388376	0.186034	0.047373	0.0907482	0.0826303
																								H3	28.6697	29.486	28.9564	0.414141	2	2.34179e-09	1.32989e-09	1.91986e-09			100	100	100	100	#REF!
																								H3K27me3	31.4671	31.8075	31.2698	0.272018	2	3.36864e-10	2.66059e-10	3.86234e-10			14.3849	20.0061	20.1178	18.1696	3.27813
																							4DD	input (10%)	29.4648	29.7672	29.7149	0.161582	2	1.34957e-09	1.09442e-09	1.13484e-09
																								IgG	38.5236	40	40	0.852392	2	2.53068e-12	9.09495e-13	9.09495e-13			0.252449	0.166974	0.157043	0.192155	0.052451
																								H3	29.8938	30.7738	30.6854	0.484567	2	1.00245e-09	5.44691e-10	5.79136e-10			100	100	100	100	#REF!
																								H3K27me3	32.5692	33.1617	34.336	0.899246	2	1.56926e-10	1.04069e-10	4.61127e-11			15.6542	19.1061	7.96233	14.2409	5.70473
																							FUS3																		FUS3
																								Sample id	replicate1	replicate2	replicate3	sd	Primer's E	Linear					replicate1	replicate2	replicate3	avg	sd			Sample id
																							SS	input (10%)	28.9338	29.0509	29.4345	0.261873	2	1.95006e-09	1.79808e-09	1.37829e-09									1DL	IgG #1	1.7498	0.913632
																								IgG	37.7741	38.5494	39.2494	0.737959	2	4.25458e-12	2.48582e-12	1.53022e-12			2.63748	1.79968	0.812255	1.7498	0.913632			H3K27me3 #18	4.67546	4.42056
																								H3	32.5294	32.7533	32.3055	0.223875	2	1.61312e-10	1.38126e-10	1.88391e-10			100	100	100	100	#REF!
																								H3K27me3	37.6334	36.1182	38.4513	1.18377	2	4.69043e-12	1.3407e-11	2.66077e-12			2.90767	9.70634	1.41237	4.67546	4.42056		2DL	IgG #1	0.385858	0.20359
																																										H3K27me3 #18	13.5749	1.83247
																							TR	input (10%)	29.2199	29.6039	29.4784	0.195803	2	1.59935e-09	1.2256e-09	1.33697e-09
																								IgG	37.2056	38.8114	37.9236	0.804417	2	6.30955e-12	2.07296e-12	3.8357e-12			0.570803	0.167705	0.419065	0.385858	0.20359		3DL	IgG #1	0.145642	0.0255427
																								H3	29.7528	29.5916	30.025	0.21908	2	1.10538e-09	1.23607e-09	9.153e-10			100	100	100	100	#REF!			H3K27me3 #18	72.9032	15.6977
																								H3K27me3	32.8705	32.4114	32.758	0.239306	2	1.27346e-10	1.75063e-10	1.37672e-10			11.5206	14.1629	15.0411	13.5749	1.83247
																																									4DD	IgG #1	0.535052	0.254428
																							CE	input (10%)	29.7845	28.9162	29.2652	0.4369	2	1.08138e-09	1.97401e-09	1.54989e-09										H3K27me3 #18	69.1978	22.9093
																								IgG	38.7472	40	39.186	0.635688	2	2.16734e-12	9.09495e-13	1.59893e-12			0.129595	0.132233	0.175096	0.145642	0.0255427
																								H3	29.1554	30.4373	30.0284	0.65478	2	1.67239e-09	6.87797e-10	9.1317e-10			100	100	100	100	#REF!
																								H3K27me3	29.9814	30.8593	30.2184	0.454124	2	9.43377e-10	5.13381e-10	8.00482e-10			56.4088	74.6413	87.6596	72.9032	15.6977
																							4DD	input (10%)	29.5276	30.1286	30.1318	0.347929	2	1.29217e-09	8.51923e-10	8.50003e-10
																								IgG	38.1753	38.6619	39.1511	0.487878	2	3.22174e-12	2.29935e-12	1.63817e-12			0.370022	0.82806	0.407074	0.535052	0.254428
																								H3	30.0971	31.7459	31.2106	0.841095	2	8.70691e-10	2.77679e-10	4.02426e-10			100	100	100	100	#REF!
																								H3K27me3	30.368	32.0329	32.4366	1.09652	2	7.21662e-10	2.27585e-10	1.72036e-10			82.8839	81.9597	42.7498	69.1978	22.9093
Supplemental Data Set 26: Data for Fig. 6F, Suppl. Fig. S11: CRISPR-ICL lines
Plant batch IDs (all T3)		Line - genotype	mutation ICL
	IM1666	Col
NS160	IM1667	swn-3/- clf-29/-
NS161	IM1668	clf swn ICL_CRIPR line#22-8	plus 4bp
NS164	IM1671	clf swn ICL_CRIPR line#22-15	plus 1bp
NS166	IM1673	clf swn ICL_CRIPR line#23-7	minus 2bp
NS167	IM1674	clf swn ICL_CRIPR line#23-11	minus 5bp
Fig. 6F_CRISPR-ICL lines: ICL Expression
		technical replicates						technical replicates											Graph Data
ICL		replicate1	replicate2	replicate3	avg	se	PP2A	replicate1	replicate2	replicate3	avg	se							ICL	SE
IM1666	Col	22.9309	23.128	23.4518	23.1702	0.151866	IM1666	25.3387	25.4693	25.3288	25.3789	0.045274		Test gene	2	Ref gene	2	IM1666	4.62247	0.507748
IM1667	swn-3/- clf-29/-	21.2129	21.2353	21.7167	21.3883	0.164342	IM1667	25.8373	26.035	26.0966	25.9896	0.0782327		Test gene	2	Ref gene	2	IM1667	24.2741	3.06246
IM1668	clf swn ICL_CRIPR line#22-8	26.69	27.0567	26.915	26.8872	0.106768	IM1668	25.858	25.7526	25.6017	25.7374	0.0743926		Test gene	2	Ref gene	2	IM1668	0.450682	0.0406511
IM1671	clf swn ICL_CRIPR line#22-15	26.0925	26.3342	26.4022	26.2763	0.0939876	IM1671	24.4632	24.6269	24.6708	24.587	0.0631629		Test gene	2	Ref gene	2	IM1671	0.310068	0.0243378
IM1673	clf swn ICL_CRIPR line#23-7	25.3223	25.5289	25.5677	25.473	0.0761699	IM1673	24.7475	24.7021	24.8896	24.7797	0.0564693		Test gene	2	Ref gene	2	IM1673	0.618464	0.0406476
IM1674	clf swn ICL_CRIPR line#23-11	26.7542	26.7321	26.9542	26.8135	0.0706512	IM1674	25.5614	25.631	25.5931	25.5952	0.0201268		Test gene	2	Ref gene	2	IM1674	0.429774	0.0218841
Fig. 6F_CRISPR-ICL lines:Penetrance of fat red phenotype
T3									1/2 MS +1% SUC							Graph data
			Replicate 1				Replicate 2				Replicate 3					Line ID T3		Replicate 1	Replicate 2	Replicate 3	AVERAGE	STDEV.S
T3 Plant line ID		mutation	Plated seeds	germinated seeds	total seedling looks like mutant	FR positive	Plated seeds	germinated seeds	total seedling looks like mutant	FR positive	Plated seeds	germinated seeds	total seedling looks like mutant	FR positive		NS160	swn-3/- clf-29/-	100	95.2381	100	98.4127	2.74929
NS160	swn-3/- clf-29/-	Ccss	104	98	17	17	98	95	21	20	101	93	13	13		NS161	clf swn ICL_CRIPR line#22-8	53.8462	47.0588	55	51.9683	4.29072
NS161	clf swn ICL_CRIPR line#22-8	Ccss, ICL 4 bp insertion	103	97	13	7	100	99	17	8	101	100	20	11		NS164	clf swn ICL_CRIPR line#22-15	53.8462	50	55.5556	53.1339	2.84544
NS164	clf swn ICL_CRIPR line#22-15	Ccss, ICL 1 bp insertion	105	104	26	14	103	102	36	18	101	98	27	15		NS166	clf swn ICL_CRIPR line#23-7	46.1538	42.3077	47.8261	45.4292	2.82966
NS166	clf swn ICL_CRIPR line#23-7	Ccss, ICL 2 bp deletion	96	96	26	12	93	92	26	11	96	95	23	11		NS167	clf swn ICL_CRIPR line#23-11	60	52.6316	57.6923	56.7746	3.76895
NS167	clf swn ICL_CRIPR line#23-11	Ccss, ICL 5 bp deletion	96	96	20	12	101	94	19	10	99	95	26	15
Supplementary Fig. 11G_CRISPR-ICL lines: Seed germination
T3									1/2 MS +1% SUC							Graph data
			Replicate 1				Replicate 2				Replicate 3					Line ID T3		Replicate 1	Replicate 2	Replicate 3	AVERAGE	STDEV.S
T3 Plant line ID		mutation	Plated seeds	germinated seeds	total seedling looks like mutant	FR positive	Plated seeds	germinated seeds	total seedling looks like mutant	FR positive	Plated seeds	germinated seeds	total seedling looks like mutant	FR positive		NS160	swn-3/- clf-29/-	94.2308	96.9388	92.0792	94.4163	2.43509
NS160	swn-3/- clf-29/-	Ccss	104	98	17	17	98	95	21	20	101	93	13	13		NS161	clf swn ICL_CRIPR line#22-8	94.1748	99	99.0099	97.3949	2.78872
NS161	clf swn ICL_CRIPR line#22-8	Ccss, ICL 4 bp insertion	103	97	13	7	100	99	17	8	101	100	20	11		NS164	clf swn ICL_CRIPR line#22-15	99.0476	99.0291	97.0297	98.3688	1.15974
NS164	clf swn ICL_CRIPR line#22-15	Ccss, ICL 1 bp insertion	105	104	26	14	103	102	36	18	101	98	27	15		NS166	clf swn ICL_CRIPR line#23-7	100	98.9247	98.9583	99.2944	0.611338
NS166	clf swn ICL_CRIPR line#23-7	Ccss, ICL 2 bp deletion	96	96	26	12	93	92	26	11	96	95	23	11		NS167	clf swn ICL_CRIPR line#23-11	100	93.0693	95.9596	96.343	3.48121
NS167	clf swn ICL_CRIPR line#23-11	Ccss, ICL 5 bp deletion	96	96	20	12	101	94	19	10	99	95	26	15
Supplementary Fig. 11H_CRISPR-ICL lines: Penetrance of cs phenotype
T3									1/2 MS +1% SUC							Graph data
			Replicate 1				Replicate 2				Replicate 3					Excluding non-germ.		% ccss double mutant
T3 Plant line ID		mutation	Plated seeds	germinated seeds	total seedling looks like mutant	FR positive	Plated seeds	germinated seeds	total seedling looks like mutant	FR positive	Plated seeds	germinated seeds	total seedling looks like mutant	FR positive		Line ID T3		Replicate 1	Replicate 2	Replicate 3	AVERAGE	STDEV.S
NS160	swn-3/- clf-29/-	Ccss	104	98	17	17	98	95	21	20	101	93	13	13		NS160	swn-3/- clf-29/-	17.3469	22.1053	13.9785	17.8102	4.08314
NS161	clf swn ICL_CRIPR line#22-8	Ccss, ICL 4 bp insertion	103	97	13	7	100	99	17	8	101	100	20	11		NS161	clf swn ICL_CRIPR line#22-8	13.4021	17.1717	20	16.8579	3.31014
NS164	clf swn ICL_CRIPR line#22-15	Ccss, ICL 1 bp insertion	105	104	26	14	103	102	36	18	101	98	27	15		NS164	clf swn ICL_CRIPR line#22-15	25	35.2941	27.551	29.2817	5.36085
NS166	clf swn ICL_CRIPR line#23-7	Ccss, ICL 2 bp deletion	96	96	26	12	93	92	26	11	96	95	23	11		NS166	clf swn ICL_CRIPR line#23-7	27.0833	28.2609	24.2105	26.5182	2.08346
NS167	clf swn ICL_CRIPR line#23-11	Ccss, ICL 5 bp deletion	96	96	20	12	101	94	19	10	99	95	26	15		NS167	clf swn ICL_CRIPR line#23-11	20.8333	20.2128	27.3684	22.8048	3.96434
																Including non-germ.		% ccss double mutant
																Line ID T3		Replicate 1	Replicate 2	Replicate 3	AVERAGE	STDEV.S
																NS160	swn-3/- clf-29/-	22.1154	24.4898	20.7921	22.4658	1.87359
																NS161	clf swn ICL_CRIPR line#22-8	18.4466	18	20.7921	19.0796	1.4998
																NS164	clf swn ICL_CRIPR line#22-15	25.7143	35.9223	29.703	30.4465	5.14448
																NS166	clf swn ICL_CRIPR line#23-7	27.0833	29.0323	25	27.0385	2.0165
																NS167	clf swn ICL_CRIPR line#23-11	20.8333	25.7426	30.303	25.6263	4.73592
Supplemental Data Set 26: Suppl. Fig. S11B,C: TF, MEME enrichment
Gene list
9036	H3K27me3 target in 3 and/or 7-dag shoots (S-P3_T70 AND/OR S-P_T70)
378	H3K27me3 target only in 3-dag shoots (S-P3_T70 NOT S-P_T70)
7641	H3K27me3 target in 3 and 7-dag shoots (S-P3_T70 AND S-P_T70)
1017	H3K27me3 target only in 7-dag shoots (S-P_T70 NOT S-P3_T70)
564	H3K27me3 target in 3-dag shoot (S-P3_T70) and upregulated in cs-S-M, NOT upregulated in cs-S-P
805	genes equally enriched for H3K27me3 in 3 and 7-dag shoots (log2FC S-P3_T70/S-P_T70 > -0.6 < 0.6) AND upregulated in cs-S-P/S-P
126	genes enriched in H3K27me3 in 7-day shoot over 3/day shoot (log2FC S-P_T70/S-P3_T70 > 0.6) AND upregulated in cs-S-P/S-P
8033	H3K27me3 target in 3 and/or 7-dag shoots (S-P3_T70 AND/OR S-P_T70), NOT upregulated in cs-S-P/S-P
Supplementary Fig. 11C_TF enrichment
VAL1/VAL2		Yuan 2021 et al._Supplementary Table S3
	gene numbers	VAL1/VAL2-targets	proportion of genes	enrichment/depletion
araport 11	38032	10778	0.283393			Fisher´s exact test
	T70	overlap				sample1		sample2
H3K27me3 target in 3 and/or 7-dag shoots (S-P3_T70 AND/OR S-P_T70)	9036	2589	0.286521	1		success	population	success	population	Fisher´s exact p (determined by OriginPro)
H3K27me3 target only in 3-dag shoots (S-P3_T70 NOT S-P_T70)	378	121	0.320106	1.11722		2589	9036	121	378	0.164091
H3K27me3 target in 3 and 7-dag shoots (S-P3_T70 AND S-P_T70)	7641	2159	0.282555	0.986158		2589	9036	2159	7641	0.581617
H3K27me3 target only in 7-dag shoots (S-P_T70 NOT S-P3_T70)	1017	309	0.303835	1.06043		2589	9036	309	1017	0.257684
H3K27me3 target in 3-dag shoot (S-P3_T70) and upregulated in cs-S-M, NOT upregulated in cs-S-P	564	247	0.437943	1.52849		2589	9036	247	564	1.57907e-12
genes equally enriched for H3K27me3 in 3 and 7-dag shoots (log2FC S-P3_T70/S-P_T70 > -0.6 < 0.6) AND upregulated in cs-S-P/S-P	805	478	0.593789	2.07241		2589	9036	478	805	0
genes enriched in H3K27me3 in 7-day shoot over 3/day shoot (log2FC S-P_T70/S-P3_T70 > 0.6) AND upregulated in cs-S-P/S-P	126	77	0.611111	2.13287		2589	9036	77	126	1.09024e-13
H3K27me3 target in 3 and/or 7-dag shoots (S-P3_T70 AND/OR S-P_T70), NOT upregulated in cs-S-P/S-P	8033	1997	0.2486	0.86765		2589	9036	1997	8033	2.16062e-08
TRB1		(Zhou et al. 2018 - Dataset1):
	gene numbers	TRB1-targets	proportion of genes	enrichment/depletion
araport 11	38032	9239	0.242927			Fisher´s exact test
	T70	overlap				sample1		sample2
H3K27me3 target in 3 and/or 7-dag shoots (S-P3_T70 AND/OR S-P_T70)	9036	2126	0.235281	1		success	population	success	population	Fisher´s exact p (determined by OriginPro)
H3K27me3 target only in 3-dag shoots (S-P3_T70 NOT S-P_T70)	378	142	0.375661	1.59665		2126	9036	142	378	2.70517e-09
H3K27me3 target in 3 and 7-dag shoots (S-P3_T70 AND S-P_T70)	7641	1784	0.233477	0.992333		2126	9036	1784	7641	0.797343
H3K27me3 target only in 7-dag shoots (S-P_T70 NOT S-P3_T70)	1017	200	0.196657	0.835838		2126	9036	200	1017	0.00534747
H3K27me3 target in 3-dag shoot (S-P3_T70) and upregulated in cs-S-M, NOT upregulated in cs-S-P	564	156	0.276596	1.1756		2126	9036	156	564	0.0282664
genes equally enriched for H3K27me3 in 3 and 7-dag shoots (log2FC S-P3_T70/S-P_T70 > -0.6 < 0.6) AND upregulated in cs-S-P/S-P	805	296	0.367702	1.56282		2126	9036	296	805	1.21589e-15
genes enriched in H3K27me3 in 7-day shoot over 3/day shoot (log2FC S-P_T70/S-P3_T70 > 0.6) AND upregulated in cs-S-P/S-P	126	41	0.325397	1.38301		2126	9036	41	126	0.0259878
H3K27me3 target in 3 and/or 7-dag shoots (S-P3_T70 AND/OR S-P_T70), NOT upregulated in cs-S-P/S-P	8033	1754	0.218349	0.928036		2126	9036	1754	8033	0.00843127
AZF1/BPC1		Xiao 2017 et al._Table S4_annotated
	gene numbers	AZF1/BPC1-targets	proportion of genes	enrichment/depletion
araport 11	38032	1603	0.0421487			Fisher´s exact test
	T70	overlap				sample1		sample2
H3K27me3 target in 3 and/or 7-dag shoots (S-P3_T70 AND/OR S-P_T70)	9036	601	0.0665117	1		success	population	success	population	Fisher´s exact p (determined by OriginPro)
H3K27me3 target only in 3-dag shoots (S-P3_T70 NOT S-P_T70)	378	73	0.193122	2.90357		601	9036	73	378	1.70944e-15
H3K27me3 target in 3 and 7-dag shoots (S-P3_T70 AND S-P_T70)	7641	493	0.0645204	0.97006		601	9036	493	7641	0.615608
H3K27me3 target only in 7-dag shoots (S-P_T70 NOT S-P3_T70)	1017	35	0.0344149	0.517427		601	9036	35	1017	2.33057e-05
H3K27me3 target in 3-dag shoot (S-P3_T70) and upregulated in cs-S-M, NOT upregulated in cs-S-P	564	52	0.0921986	1.3862		601	9036	52	564	0.0245379
genes equally enriched for H3K27me3 in 3 and 7-dag shoots (log2FC S-P3_T70/S-P_T70 > -0.6 < 0.6) AND upregulated in cs-S-P/S-P	805	100	0.124224	1.86769		601	9036	100	805	1.7478e-08
genes enriched in H3K27me3 in 7-day shoot over 3/day shoot (log2FC S-P_T70/S-P3_T70 > 0.6) AND upregulated in cs-S-P/S-P	126	3	0.0238095	0.357975		601	9036	3	126	0.0670447
H3K27me3 target in 3 and/or 7-dag shoots (S-P3_T70 AND/OR S-P_T70), NOT upregulated in cs-S-P/S-P	8033	485	0.0603759	0.907749		601	9036	485	8033	0.102443
Supplementary Fig. 11C_MEME_motif enrichment
	Results of MEME analysis - SEA
	p cutoff 0.05
	Gene list	RANK	DB	ID	ALT_ID	CONSENSUS	TP	TP%	FP	FP%	ENR_RATIO	SCORE_THR	PVALUE	LOG_PVALUE	EVALUE	LOG_EVALUE	QVALUE	LOG_QVALUE
H3K27me3 target in 3 and/or 7-dag shoots (S-P3_T70 AND/OR S-P_T70)	9036	1	PRE_REF6_Arabidopsis.meme	RY-motif	RY-motif_10.1038/ng.3937	CATGCA	4410	38	7485	31.21	1.22	12	4.83e-37	-83.62	3.86e-36	-81.54	3.86e-36	-81.54
H3K27me3 target only in 3-dag shoots (S-P3_T70 NOT S-P_T70)	378	1	PRE_REF6_Arabidopsis.meme	REF6-motif	REF6-motif_10.1038/ng.3555	CTCTGTT	232	100	23488	97.94	1.02	1.2	0.00811	-4.81	0.0649	-2.74	0.0649	-2.74
H3K27me3 target in 3 and 7-dag shoots (S-P3_T70 AND S-P_T70)	7641	1	PRE_REF6_Arabidopsis.meme	RY-motif	RY-motif_10.1093/nar/gkaa1129	CATGCA	1356	27.48	5452	22.73	1.21	12	9.24e-13	-27.71	7.39e-12	-25.63	7.39e-12	-25.63
		2	PRE_REF6_Arabidopsis.meme	Telobox	Telobox_10.1038/ng.3937	AAACCCTAA	680	13.78	2934	12.23	1.13	14	0.00163	-6.42	0.013	-4.34	0.00652	-5.03
H3K27me3 target only in 7-dag shoots (S-P_T70 NOT S-P3_T70)	1017	none
H3K27me3 target in 3-dag shoot (S-P3_T70) and upregulated in cs-S-M, NOT upregulated in cs-S-P	564	none
genes equally enriched for H3K27me3 in 3 and 7-dag shoots (log2FC S-P3_T70/S-P_T70 > -0.6 < 0.6) AND upregulated in cs-S-P/S-P	805	1	PRE_REF6_Arabidopsis.meme	RY-motif	RY-motif_10.1038/ng.3937	CATGCA	241	42.73	8186	34.13	1.25	4.2	1.71e-05	-10.98	0.000137	-8.9	0.000137	-8.9
genes enriched in H3K27me3 in 7-day shoot over 3/day shoot (log2FC S-P_T70/S-P3_T70 > 0.6) AND upregulated in cs-S-P/S-P	126	1	PRE_REF6_Arabidopsis.meme	RY-motif	RY-motif_10.1038/ng.3937	CATGCA	36	40.45	7448	31.06	1.32	12	0.0384	-3.26	0.307	-1.18	0.307	-1.18
H3K27me3 target in 3 and/or 7-dag shoots (S-P3_T70 AND/OR S-P_T70), NOT upregulated in cs-S-P/S-P	8033	1	PRE_REF6_Arabidopsis.meme	RY-motif	RY-motif_10.1038/ng.3937	CATGCA	2053	40.25	8023	33.45	1.2	12	1.1e-13	-29.84	8.79e-13	-27.76	8.79e-13	-27.76
		2	PRE_REF6_Arabidopsis.meme	Telobox	Telobox_10.1038/ng.3937	AAACCCTAA	708	13.88	3053	12.73	1.09	14	0.0206	-3.88	0.164	-1.81	0.0822	-2.5
