# Supplementary material for: Polycomb repressive complex 2 facilitates the transition from heterotrophy to photoautotrophy during seedling emergence
Source: Plant Cell. 2025 Jun 14;37(7):koaf148. doi: 10.1093/plcell/koaf148 (PMC12236341; doi:10.1093/plcell/koaf148)
Supplement: koaf148_Supplementary_Data [file koaf148_supplementary_data.zip › Supplementary_Data_Set_5.xlsx]

## Sheet: Index
Supplementary Data Set 5: Lists of H3K27me3 target genes identified in this study
Genes identified as H3K27me3 targets. T1: genes with ≥ 1 bp overlap between gene body and significant H3K27me3/H3 enrichment peak; T70: genes with ≥ 70% gene body overlapping with significant H3K27me3/H3 enrichment peak.
To go through the list click on the particular sample buttons below to view the list of T70 or T1 genes in particular samples
	List of PRC2 Target genes
	Sample	(T1)-genes
	S-P3	10289
	R-P3	10458
	S-D3	10035
	R-D3	10433
	S-P	11074
	R-P	11307
	S-H	10399
	R-H	11791
	Union All Samples	14388
	Union Shoot samples	11947
	Union root samples	13196
	Sample	(T70)-genes
	S-P3	8019
	R-P3	8238
	S-D3	7801
	R-D3	8188
	S-P	8658
	R-P	9021
	S-H	8152
	R-H	9156
	Union All Samples	11204
	Union Shoot samples	9339
	Union root samples	10359
	Common in shoot samples	7100
	Common in root samples	7173

## Sheet: T1_genes list
S-P3	R-P3	S-D3	R-D3	S-P	R-P	S-H	R-H		Union All Samples T1 genes	Union Shoot T1 genes	Union Root T1 genes
AT1G01020	AT1G01020	AT1G01020	AT1G01020	AT1G01020	AT1G01020	AT1G01020	AT1G01020		AT1G01020	AT1G01020	AT1G01020
AT1G03987	AT1G03987	AT1G03987	AT1G03987	AT1G03987	AT1G03987	AT1G03987	AT1G03987		AT1G01030	AT1G01030	AT1G01030
AT1G01030	AT1G01030	AT1G01030	AT1G01030	AT1G01030	AT1G01030	AT1G01030	AT1G01030		AT1G01070	AT1G01070	AT1G01070
AT1G01070	AT1G01070	AT1G01070	AT1G01070	AT1G01070	AT1G01070	AT1G01070	AT1G01070		AT1G01080	AT1G01080	AT1G01140
AT1G04003	AT1G04003	AT1G04003	AT1G04003	AT1G04003	AT1G04003	AT1G04003	AT1G04003		AT1G01120	AT1G01120	AT1G01150
AT1G01120	AT1G01150	AT1G08765	AT1G01140	AT1G01080	AT1G01140	AT1G08765	AT1G01140		AT1G01140	AT1G01183	AT1G01183
AT1G08765	AT1G08765	AT1G01183	AT1G08765	AT1G01120	AT1G01150	AT1G01183	AT1G01150		AT1G01150	AT1G01190	AT1G01190
AT1G01183	AT1G01183	AT1G01190	AT1G01183	AT1G08765	AT1G08765	AT1G01190	AT1G08765		AT1G01183	AT1G01200	AT1G01200
AT1G01190	AT1G01190	AT1G01250	AT1G01190	AT1G01183	AT1G01183	AT1G01200	AT1G01183		AT1G01190	AT1G01250	AT1G01250
AT1G01250	AT1G01250	AT1G01280	AT1G01200	AT1G01190	AT1G01190	AT1G01250	AT1G01190		AT1G01200	AT1G01280	AT1G01305
AT1G01280	AT1G01305	AT1G01340	AT1G01250	AT1G01200	AT1G01250	AT1G01340	AT1G01250		AT1G01250	AT1G01340	AT1G01310
AT1G01340	AT1G01340	AT1G01355	AT1G01340	AT1G01250	AT1G01305	AT1G01355	AT1G01340		AT1G01280	AT1G01355	AT1G01340
AT1G01355	AT1G01355	AT1G01390	AT1G01355	AT1G01280	AT1G01310	AT1G01390	AT1G01355		AT1G01305	AT1G01380	AT1G01355
AT1G01390	AT1G01390	AT1G01400	AT1G01380	AT1G01355	AT1G01340	AT1G01400	AT1G01380		AT1G01310	AT1G01390	AT1G01380
AT1G01400	AT1G01400	AT1G01410	AT1G01390	AT1G01380	AT1G01355	AT1G01410	AT1G01390		AT1G01340	AT1G01400	AT1G01390
AT1G01410	AT1G01410	AT1G01420	AT1G01400	AT1G01390	AT1G01380	AT1G01420	AT1G01400		AT1G01355	AT1G01410	AT1G01400
AT1G01420	AT1G01420	AT1G01453	AT1G01410	AT1G01400	AT1G01390	AT1G01453	AT1G01410		AT1G01380	AT1G01420	AT1G01410
AT1G01453	AT1G01453	AT1G01460	AT1G01420	AT1G01410	AT1G01400	AT1G01460	AT1G01420		AT1G01390	AT1G01453	AT1G01420
AT1G01460	AT1G01460	AT1G01580	AT1G01453	AT1G01420	AT1G01410	AT1G01580	AT1G01448		AT1G01400	AT1G01460	AT1G01448
AT1G01480	AT1G01580	AT1G01590	AT1G01460	AT1G01453	AT1G01420	AT1G01670	AT1G01453		AT1G01410	AT1G01470	AT1G01453
AT1G01580	AT1G01590	AT1G01670	AT1G01580	AT1G01460	AT1G01453	AT1G01680	AT1G01460		AT1G01420	AT1G01480	AT1G01460
AT1G01590	AT1G01610	AT1G01680	AT1G01590	AT1G01470	AT1G01460	AT1G08775	AT1G01470		AT1G01448	AT1G01580	AT1G01470
AT1G01670	AT1G01670	AT1G08775	AT1G01670	AT1G01480	AT1G01480	AT1G01900	AT1G01580		AT1G01453	AT1G01590	AT1G01480
AT1G01680	AT1G01680	AT1G01900	AT1G01680	AT1G01580	AT1G01580	AT1G02040	AT1G01590		AT1G01460	AT1G01670	AT1G01580
AT1G08775	AT1G08775	AT1G04077	AT1G08775	AT1G01590	AT1G01590	AT1G02050	AT1G01660		AT1G01470	AT1G01680	AT1G01590
AT1G01900	AT1G01900	AT1G01980	AT1G01900	AT1G01670	AT1G01610	AT1G02065	AT1G01670		AT1G01480	AT1G01900	AT1G01610
AT1G04077	AT1G02040	AT1G02030	AT1G04077	AT1G01680	AT1G01660	AT1G02067	AT1G01680		AT1G01580	AT1G01980	AT1G01660
AT1G01980	AT1G02050	AT1G02040	AT1G02040	AT1G08775	AT1G01670	AT1G02070	AT1G08775		AT1G01590	AT1G02030	AT1G01670
AT1G02030	AT1G02065	AT1G02050	AT1G02050	AT1G01900	AT1G01680	AT1G02190	AT1G01900		AT1G01610	AT1G02040	AT1G01680
AT1G02040	AT1G02067	AT1G02065	AT1G02065	AT1G04077	AT1G08775	AT1G02205	AT1G04077		AT1G01660	AT1G02050	AT1G01900
AT1G02050	AT1G02070	AT1G02067	AT1G02067	AT1G01980	AT1G01900	AT1G02310	AT1G02040		AT1G01670	AT1G02065	AT1G02040
AT1G02065	AT1G02190	AT1G02070	AT1G02070	AT1G02040	AT1G04077	AT1G04103	AT1G02050		AT1G01680	AT1G02067	AT1G02050
AT1G02067	AT1G02205	AT1G02190	AT1G02190	AT1G02050	AT1G02040	AT1G02330	AT1G02060		AT1G01900	AT1G02070	AT1G02060
AT1G02070	AT1G02310	AT1G02205	AT1G02205	AT1G02065	AT1G02050	AT1G02335	AT1G02065		AT1G01980	AT1G02190	AT1G02065
AT1G02190	AT1G04103	AT1G02310	AT1G02310	AT1G02067	AT1G02065	AT1G02340	AT1G02067		AT1G02030	AT1G02205	AT1G02067
AT1G02205	AT1G02335	AT1G04103	AT1G04103	AT1G02070	AT1G02067	AT1G02360	AT1G02070		AT1G02040	AT1G02310	AT1G02070
AT1G02310	AT1G02340	AT1G02335	AT1G02335	AT1G02190	AT1G02070	AT1G02390	AT1G02190		AT1G02050	AT1G02330	AT1G02190
AT1G04103	AT1G02360	AT1G02340	AT1G02340	AT1G02205	AT1G02190	AT1G02400	AT1G02205		AT1G02060	AT1G02335	AT1G02205
AT1G02335	AT1G02390	AT1G02360	AT1G02360	AT1G02310	AT1G02205	AT1G02400	AT1G02300		AT1G02065	AT1G02340	AT1G02300
AT1G02340	AT1G02400	AT1G02390	AT1G02390	AT1G04103	AT1G02300	AT1G02405	AT1G02335		AT1G02067	AT1G02360	AT1G02310
AT1G02360	AT1G02400	AT1G02400	AT1G02400	AT1G02335	AT1G02310	AT1G02450	AT1G02340		AT1G02070	AT1G02390	AT1G02335
AT1G02390	AT1G02405	AT1G02400	AT1G02400	AT1G02340	AT1G04103	AT1G02460	AT1G02390		AT1G02190	AT1G02400	AT1G02340
AT1G02400	AT1G02440	AT1G02405	AT1G02405	AT1G02360	AT1G02335	AT1G02530	AT1G02440		AT1G02205	AT1G02405	AT1G02360
AT1G02400	AT1G02450	AT1G02450	AT1G02440	AT1G02390	AT1G02340	AT1G02540	AT1G02450		AT1G02300	AT1G02450	AT1G02390
AT1G02405	AT1G02460	AT1G02460	AT1G02450	AT1G02400	AT1G02360	AT1G02550	AT1G02460		AT1G02310	AT1G02460	AT1G02400
AT1G02450	AT1G02530	AT1G02530	AT1G02460	AT1G02400	AT1G02390	AT1G02575	AT1G02460		AT1G02330	AT1G02530	AT1G02405
AT1G02460	AT1G02540	AT1G02540	AT1G02530	AT1G02405	AT1G02440	AT1G02580	AT1G02530		AT1G02335	AT1G02540	AT1G02440
AT1G02540	AT1G02550	AT1G02550	AT1G02540	AT1G02450	AT1G02450	AT1G08805	AT1G02540		AT1G02340	AT1G02550	AT1G02450
AT1G02550	AT1G02575	AT1G02575	AT1G02550	AT1G02460	AT1G02460	AT1G04127	AT1G02550		AT1G02360	AT1G02575	AT1G02460
AT1G02575	AT1G02580	AT1G02580	AT1G02575	AT1G02540	AT1G02530	AT1G02620	AT1G02575		AT1G02390	AT1G02580	AT1G02530
AT1G02580	AT1G08805	AT1G08805	AT1G02580	AT1G02550	AT1G02540	AT1G04133	AT1G02580		AT1G02400	AT1G02620	AT1G02540
AT1G08805	AT1G04127	AT1G04127	AT1G08805	AT1G02575	AT1G02550	AT1G02680	AT1G02620		AT1G02405	AT1G02680	AT1G02550
AT1G04127	AT1G02590	AT1G02620	AT1G04127	AT1G02580	AT1G02575	AT1G02681	AT1G04133		AT1G02440	AT1G02681	AT1G02575
AT1G02620	AT1G02620	AT1G04133	AT1G02620	AT1G08805	AT1G02580	AT1G04143	AT1G02630		AT1G02450	AT1G02690	AT1G02580
AT1G04133	AT1G04133	AT1G02680	AT1G04133	AT1G04127	AT1G08805	AT1G02690	AT1G02640		AT1G02460	AT1G02770	AT1G02590
AT1G02680	AT1G02670	AT1G02681	AT1G02630	AT1G02620	AT1G04127	AT1G02770	AT1G02650		AT1G02530	AT1G02790	AT1G02620
AT1G02681	AT1G02681	AT1G04143	AT1G02681	AT1G04133	AT1G02590	AT1G02790	AT1G02680		AT1G02540	AT1G02800	AT1G02630
AT1G04143	AT1G04143	AT1G02770	AT1G04143	AT1G02680	AT1G02620	AT1G02810	AT1G02681		AT1G02550	AT1G02810	AT1G02640
AT1G02770	AT1G02770	AT1G02790	AT1G02770	AT1G02681	AT1G04133	AT1G02813	AT1G04143		AT1G02575	AT1G02813	AT1G02650
AT1G02790	AT1G02790	AT1G02810	AT1G02790	AT1G04143	AT1G02630	AT1G02940	AT1G02750		AT1G02580	AT1G02940	AT1G02670
AT1G02810	AT1G02810	AT1G02813	AT1G02800	AT1G02770	AT1G02650	AT1G02950	AT1G02760		AT1G02590	AT1G02950	AT1G02680
AT1G02813	AT1G02813	AT1G02940	AT1G02810	AT1G02790	AT1G02681	AT1G02952	AT1G02770		AT1G02620	AT1G02952	AT1G02681
AT1G02940	AT1G02920	AT1G02950	AT1G02813	AT1G02800	AT1G04143	AT1G02960	AT1G02790		AT1G02630	AT1G02960	AT1G02750
AT1G02950	AT1G02940	AT1G02952	AT1G02920	AT1G02810	AT1G02770	AT1G02980	AT1G02800		AT1G02640	AT1G02980	AT1G02760
AT1G02952	AT1G02950	AT1G02980	AT1G02940	AT1G02813	AT1G02790	AT1G03010	AT1G02810		AT1G02650	AT1G03010	AT1G02770
AT1G02980	AT1G02952	AT1G03020	AT1G02950	AT1G02940	AT1G02800	AT1G03020	AT1G02813		AT1G02670	AT1G03020	AT1G02790
AT1G03020	AT1G02980	AT1G03103	AT1G02952	AT1G02950	AT1G02810	AT1G03103	AT1G02940		AT1G02680	AT1G03103	AT1G02800
AT1G03103	AT1G03020	AT1G03106	AT1G02980	AT1G02952	AT1G02813	AT1G03106	AT1G02950		AT1G02681	AT1G03106	AT1G02810
AT1G03106	AT1G03103	AT1G03170	AT1G03020	AT1G02960	AT1G02920	AT1G03340	AT1G02952		AT1G02690	AT1G03170	AT1G02813
AT1G03170	AT1G03106	AT1G03340	AT1G03103	AT1G02980	AT1G02940	AT1G03390	AT1G02960		AT1G02750	AT1G03340	AT1G02920
AT1G03340	AT1G03170	AT1G03390	AT1G03106	AT1G03020	AT1G02950	AT1G03400	AT1G02980		AT1G02760	AT1G03390	AT1G02940
AT1G03390	AT1G03340	AT1G03395	AT1G03170	AT1G03103	AT1G02952	AT1G03445	AT1G02990		AT1G02770	AT1G03395	AT1G02950
AT1G03395	AT1G03390	AT1G03400	AT1G03340	AT1G03106	AT1G02960	AT1G03490	AT1G03020		AT1G02790	AT1G03400	AT1G02952
AT1G03400	AT1G03400	AT1G03445	AT1G03390	AT1G03170	AT1G02980	AT1G03495	AT1G03103		AT1G02800	AT1G03410	AT1G02960
AT1G03410	AT1G03410	AT1G03490	AT1G03395	AT1G03340	AT1G03020	AT1G03710	AT1G03106		AT1G02810	AT1G03445	AT1G02980
AT1G03445	AT1G04183	AT1G03495	AT1G03400	AT1G03400	AT1G03103	AT1G03720	AT1G03170		AT1G02813	AT1G03490	AT1G02990
AT1G03490	AT1G03445	AT1G03710	AT1G03410	AT1G03445	AT1G03106	AT1G04207	AT1G03340		AT1G02920	AT1G03495	AT1G03020
AT1G03495	AT1G03490	AT1G03720	AT1G04183	AT1G03490	AT1G03170	AT1G03790	AT1G03390		AT1G02940	AT1G03700	AT1G03103
AT1G03710	AT1G03495	AT1G04207	AT1G03420	AT1G03495	AT1G03340	AT1G03800	AT1G03395		AT1G02950	AT1G03710	AT1G03106
AT1G03720	AT1G03700	AT1G03790	AT1G03445	AT1G03700	AT1G03390	AT1G03810	AT1G03400		AT1G02952	AT1G03720	AT1G03170
AT1G04207	AT1G03710	AT1G03800	AT1G03490	AT1G03710	AT1G03395	AT1G03820	AT1G03410		AT1G02960	AT1G03790	AT1G03340
AT1G03790	AT1G03720	AT1G03810	AT1G03495	AT1G03720	AT1G03400	AT1G03840	AT1G04183		AT1G02980	AT1G03800	AT1G03390
AT1G03800	AT1G04207	AT1G03820	AT1G03700	AT1G04207	AT1G03410	AT1G03880	AT1G03420		AT1G02990	AT1G03810	AT1G03395
AT1G03810	AT1G03790	AT1G03840	AT1G03710	AT1G03790	AT1G04183	AT1G03890	AT1G03445		AT1G03010	AT1G03820	AT1G03400
AT1G03820	AT1G03800	AT1G03850	AT1G03720	AT1G03800	AT1G03420	AT1G03982	AT1G03490		AT1G03020	AT1G03840	AT1G03410
AT1G03840	AT1G03810	AT1G03880	AT1G04207	AT1G03810	AT1G03445	AT1G04150	AT1G03495		AT1G03103	AT1G03850	AT1G03420
AT1G03880	AT1G03820	AT1G03890	AT1G03790	AT1G03820	AT1G03490	AT1G04180	AT1G03620		AT1G03106	AT1G03880	AT1G03445
AT1G03890	AT1G03840	AT1G03982	AT1G03800	AT1G03840	AT1G03495	AT1G04210	AT1G03700		AT1G03170	AT1G03890	AT1G03490
AT1G03982	AT1G03880	AT1G04243	AT1G03810	AT1G03850	AT1G03600	AT1G04220	AT1G03710		AT1G03340	AT1G03900	AT1G03495
AT1G04243	AT1G03890	AT1G04150	AT1G03820	AT1G03880	AT1G03620	AT1G04247	AT1G03720		AT1G03390	AT1G03920	AT1G03600
AT1G04150	AT1G03900	AT1G04180	AT1G03840	AT1G03890	AT1G03700	AT1G04250	AT1G04207		AT1G03395	AT1G03980	AT1G03620
AT1G04180	AT1G03982	AT1G04220	AT1G03880	AT1G03900	AT1G03710	AT1G04320	AT1G03790		AT1G03400	AT1G03982	AT1G03700
AT1G04210	AT1G04150	AT1G04247	AT1G03890	AT1G03920	AT1G03720	AT1G04330	AT1G03800		AT1G03410	AT1G03987	AT1G03710
AT1G04220	AT1G04180	AT1G04253	AT1G03982	AT1G03980	AT1G04207	AT1G04370	AT1G03810		AT1G03420	AT1G04003	AT1G03720
AT1G04247	AT1G04210	AT1G04250	AT1G04150	AT1G03982	AT1G03790	AT1G04380	AT1G03820		AT1G03445	AT1G04077	AT1G03790
AT1G04250	AT1G04220	AT1G04330	AT1G04180	AT1G04243	AT1G03800	AT1G04445	AT1G03840		AT1G03490	AT1G04103	AT1G03800
AT1G04330	AT1G04247	AT1G04370	AT1G04210	AT1G04150	AT1G03810	AT1G04450	AT1G03880		AT1G03495	AT1G04127	AT1G03810
AT1G04370	AT1G04250	AT1G04380	AT1G04220	AT1G04180	AT1G03820	AT1G04455	AT1G03890		AT1G03600	AT1G04133	AT1G03820
AT1G04380	AT1G04280	AT1G04445	AT1G04247	AT1G04210	AT1G03840	AT1G04457	AT1G03900		AT1G03620	AT1G04143	AT1G03840
AT1G04445	AT1G04330	AT1G04450	AT1G04250	AT1G04220	AT1G03880	AT1G04470	AT1G03920		AT1G03700	AT1G04150	AT1G03880
AT1G04450	AT1G04370	AT1G04455	AT1G04280	AT1G04247	AT1G03890	AT1G04500	AT1G03982		AT1G03710	AT1G04180	AT1G03890
AT1G04455	AT1G04445	AT1G04457	AT1G04330	AT1G04250	AT1G03900	AT1G04540	AT1G04150		AT1G03720	AT1G04207	AT1G03900
AT1G04457	AT1G04450	AT1G04470	AT1G04370	AT1G04280	AT1G03920	AT1G04560	AT1G04180		AT1G03790	AT1G04210	AT1G03920
AT1G04470	AT1G04455	AT1G04500	AT1G04380	AT1G04330	AT1G03982	AT1G04580	AT1G04210		AT1G03800	AT1G04220	AT1G03982
AT1G04500	AT1G04457	AT1G04540	AT1G04445	AT1G04370	AT1G04150	AT1G04600	AT1G04220		AT1G03810	AT1G04243	AT1G03987
AT1G04540	AT1G04470	AT1G04560	AT1G04450	AT1G04380	AT1G04180	AT1G04625	AT1G04247		AT1G03820	AT1G04247	AT1G04003
AT1G04560	AT1G04500	AT1G04580	AT1G04455	AT1G04445	AT1G04210	AT1G04283	AT1G04230		AT1G03840	AT1G04250	AT1G04077
AT1G04580	AT1G04560	AT1G04600	AT1G04457	AT1G04450	AT1G04220	AT1G04660	AT1G04250		AT1G03850	AT1G04253	AT1G04103
AT1G04600	AT1G04600	AT1G04625	AT1G04470	AT1G04455	AT1G04247	AT1G04670	AT1G04280		AT1G03880	AT1G04280	AT1G04127
AT1G04625	AT1G04625	AT1G04283	AT1G04500	AT1G04457	AT1G04250	AT1G04890	AT1G04370		AT1G03890	AT1G04283	AT1G04133
AT1G04283	AT1G04283	AT1G04660	AT1G04560	AT1G04470	AT1G04280	AT1G04293	AT1G04380		AT1G03900	AT1G04293	AT1G04143
AT1G04660	AT1G04660	AT1G04670	AT1G04600	AT1G04500	AT1G04320	AT1G05070	AT1G04257		AT1G03920	AT1G04320	AT1G04150
AT1G04670	AT1G04670	AT1G04880	AT1G04625	AT1G04540	AT1G04330	AT1G05080	AT1G04390		AT1G03980	AT1G04327	AT1G04180
AT1G04880	AT1G04890	AT1G04890	AT1G04283	AT1G04560	AT1G04370	AT1G05085	AT1G04420		AT1G03982	AT1G04330	AT1G04183
AT1G04890	AT1G04293	AT1G04293	AT1G04660	AT1G04580	AT1G04380	AT1G08865	AT1G04445		AT1G03987	AT1G04370	AT1G04207
AT1G04293	AT1G04895	AT1G04895	AT1G04670	AT1G04600	AT1G04257	AT1G05230	AT1G04450		AT1G04003	AT1G04373	AT1G04210
AT1G05070	AT1G05080	AT1G05080	AT1G04880	AT1G04625	AT1G04420	AT1G05260	AT1G04455		AT1G04077	AT1G04377	AT1G04220
AT1G05080	AT1G05085	AT1G05085	AT1G04890	AT1G04283	AT1G04445	AT1G05270	AT1G04457		AT1G04103	AT1G04380	AT1G04230
AT1G05085	AT1G04327	AT1G08865	AT1G04293	AT1G04660	AT1G04450	AT1G05280	AT1G04470		AT1G04127	AT1G04383	AT1G04247
AT1G04327	AT1G08865	AT1G05230	AT1G04895	AT1G04670	AT1G04455	AT1G04373	AT1G04500		AT1G04133	AT1G04387	AT1G04250
AT1G08865	AT1G05230	AT1G05260	AT1G05080	AT1G04880	AT1G04457	AT1G05290	AT1G04555		AT1G04143	AT1G04403	AT1G04257
AT1G05230	AT1G05260	AT1G05280	AT1G05085	AT1G04890	AT1G04470	AT1G05291	AT1G04560		AT1G04150	AT1G04417	AT1G04280
AT1G05260	AT1G05280	AT1G04373	AT1G04327	AT1G04293	AT1G04500	AT1G04377	AT1G04570		AT1G04180	AT1G04443	AT1G04283
AT1G05280	AT1G04373	AT1G05290	AT1G08865	AT1G04895	AT1G04560	AT1G04383	AT1G04600		AT1G04183	AT1G04445	AT1G04293
AT1G04373	AT1G05290	AT1G05291	AT1G05230	AT1G05080	AT1G04580	AT1G04387	AT1G04600		AT1G04207	AT1G04450	AT1G04320
AT1G05290	AT1G05291	AT1G04377	AT1G05240	AT1G05085	AT1G04600	AT1G05300	AT1G04620		AT1G04210	AT1G04455	AT1G04327
AT1G05291	AT1G04377	AT1G04383	AT1G05260	AT1G08865	AT1G04625	AT1G05310	AT1G04625		AT1G04220	AT1G04457	AT1G04330
AT1G04377	AT1G04383	AT1G04387	AT1G05280	AT1G05230	AT1G04283	AT1G05320	AT1G04283		AT1G04230	AT1G04470	AT1G04333
AT1G04383	AT1G04387	AT1G05300	AT1G04373	AT1G05260	AT1G04660	AT1G05370	AT1G04660		AT1G04243	AT1G04500	AT1G04353
AT1G04387	AT1G05300	AT1G05310	AT1G05290	AT1G05280	AT1G04670	AT1G05400	AT1G04670		AT1G04247	AT1G04513	AT1G04370
AT1G05300	AT1G05310	AT1G05320	AT1G05291	AT1G04373	AT1G04890	AT1G05420	AT1G04680		AT1G04250	AT1G04540	AT1G04373
AT1G05310	AT1G05320	AT1G05370	AT1G04377	AT1G05290	AT1G04293	AT1G05450	AT1G04890		AT1G04253	AT1G04560	AT1G04377
AT1G05320	AT1G05370	AT1G05400	AT1G04383	AT1G05291	AT1G04895	AT1G05460	AT1G04293		AT1G04257	AT1G04580	AT1G04380
AT1G05370	AT1G05400	AT1G05410	AT1G04387	AT1G04377	AT1G05080	AT1G05500	AT1G05080		AT1G04280	AT1G04600	AT1G04383
AT1G05400	AT1G05410	AT1G05420	AT1G05300	AT1G04383	AT1G05085	AT1G05510	AT1G05085		AT1G04283	AT1G04603	AT1G04387
AT1G05420	AT1G05420	AT1G05450	AT1G05310	AT1G04387	AT1G04327	AT1G05540	AT1G04327		AT1G04293	AT1G04613	AT1G04390
AT1G05450	AT1G05450	AT1G05460	AT1G05320	AT1G05300	AT1G04333	AT1G05550	AT1G08865		AT1G04320	AT1G04623	AT1G04403
AT1G05460	AT1G05460	AT1G05500	AT1G05370	AT1G05310	AT1G08865	AT1G05550	AT1G05220		AT1G04327	AT1G04625	AT1G04420
AT1G05500	AT1G05500	AT1G05510	AT1G05400	AT1G05320	AT1G04353	AT1G05577	AT1G04353		AT1G04330	AT1G04653	AT1G04443
AT1G05510	AT1G05510	AT1G05540	AT1G05410	AT1G05370	AT1G05230	AT1G05580	AT1G05230		AT1G04333	AT1G04660	AT1G04445
AT1G05540	AT1G05540	AT1G05550	AT1G05420	AT1G05400	AT1G05240	AT1G05650	AT1G05240		AT1G04353	AT1G04670	AT1G04450
AT1G05550	AT1G05550	AT1G05550	AT1G05450	AT1G05410	AT1G05260	AT1G04403	AT1G05260		AT1G04370	AT1G04677	AT1G04455
AT1G05550	AT1G05550	AT1G05577	AT1G05460	AT1G05420	AT1G05280	AT1G05660	AT1G05280		AT1G04373	AT1G04683	AT1G04457
AT1G05577	AT1G05577	AT1G05580	AT1G05500	AT1G05450	AT1G04373	AT1G05730	AT1G04373		AT1G04377	AT1G04703	AT1G04470
AT1G05580	AT1G05580	AT1G05615	AT1G05510	AT1G05460	AT1G05290	AT1G04417	AT1G05290		AT1G04380	AT1G04717	AT1G04500
AT1G05615	AT1G05615	AT1G05650	AT1G05540	AT1G05500	AT1G05291	AT1G05740	AT1G05291		AT1G04383	AT1G04747	AT1G04555
AT1G05650	AT1G05650	AT1G04403	AT1G05550	AT1G05510	AT1G04377	AT1G05800	AT1G04377		AT1G04387	AT1G04783	AT1G04560
AT1G04403	AT1G05660	AT1G05660	AT1G05577	AT1G05540	AT1G04383	AT1G04443	AT1G04383		AT1G04390	AT1G04787	AT1G04570
AT1G05660	AT1G05800	AT1G05730	AT1G05580	AT1G05550	AT1G04387	AT1G06080	AT1G04387		AT1G04403	AT1G04793	AT1G04580
AT1G05730	AT1G05880	AT1G04417	AT1G05615	AT1G05550	AT1G05300	AT1G06090	AT1G05310		AT1G04417	AT1G04877	AT1G04600
AT1G05740	AT1G05930	AT1G05740	AT1G05650	AT1G05577	AT1G05310	AT1G06100	AT1G05320		AT1G04420	AT1G04880	AT1G04613
AT1G05800	AT1G04443	AT1G05800	AT1G04403	AT1G05580	AT1G05320	AT1G06135	AT1G05370		AT1G04443	AT1G04887	AT1G04620
AT1G05810	AT1G06080	AT1G05810	AT1G05660	AT1G05650	AT1G05370	AT1G06137	AT1G05420		AT1G04445	AT1G04890	AT1G04623
AT1G05920	AT1G06090	AT1G05920	AT1G05800	AT1G04403	AT1G05420	AT1G06280	AT1G05450		AT1G04450	AT1G04895	AT1G04625
AT1G04443	AT1G06100	AT1G05930	AT1G05880	AT1G05660	AT1G05450	AT1G06310	AT1G05460		AT1G04455	AT1G04923	AT1G04653
AT1G06080	AT1G06120	AT1G04443	AT1G04443	AT1G05730	AT1G05460	AT1G06320	AT1G05500		AT1G04457	AT1G04937	AT1G04660
AT1G06090	AT1G06135	AT1G06080	AT1G06080	AT1G04417	AT1G05500	AT1G06330	AT1G05510		AT1G04470	AT1G04957	AT1G04670
AT1G06100	AT1G06137	AT1G06090	AT1G06090	AT1G05740	AT1G05510	AT1G06340	AT1G05540		AT1G04500	AT1G04967	AT1G04677
AT1G06120	AT1G06160	AT1G06100	AT1G06100	AT1G05800	AT1G05540	AT1G06350	AT1G05550		AT1G04513	AT1G04987	AT1G04680
AT1G06135	AT1G06225	AT1G06120	AT1G06120	AT1G05880	AT1G05550	AT1G06360	AT1G05577		AT1G04540	AT1G05027	AT1G04683
AT1G06137	AT1G06280	AT1G06135	AT1G06135	AT1G04443	AT1G05577	AT1G06620	AT1G05580		AT1G04555	AT1G05053	AT1G04703
AT1G06225	AT1G06320	AT1G06137	AT1G06137	AT1G06080	AT1G05580	AT1G06800	AT1G05590		AT1G04560	AT1G05067	AT1G04717
AT1G06270	AT1G06330	AT1G06225	AT1G06160	AT1G06090	AT1G05590	AT1G04513	AT1G05615		AT1G04570	AT1G05070	AT1G04747
AT1G06280	AT1G06340	AT1G06280	AT1G06225	AT1G06100	AT1G05615	AT1G06810	AT1G05620		AT1G04580	AT1G05073	AT1G04783
AT1G06310	AT1G06350	AT1G06310	AT1G06270	AT1G06120	AT1G05650	AT1G06980	AT1G05650		AT1G04600	AT1G05080	AT1G04787
AT1G06320	AT1G06360	AT1G06320	AT1G06280	AT1G06135	AT1G05660	AT1G06990	AT1G05660		AT1G04603	AT1G05085	AT1G04793
AT1G06330	AT1G06620	AT1G06330	AT1G06310	AT1G06137	AT1G05800	AT1G07000	AT1G05670		AT1G04613	AT1G05097	AT1G04813
AT1G06340	AT1G06800	AT1G06340	AT1G06320	AT1G06225	AT1G05880	AT1G07090	AT1G05800		AT1G04620	AT1G05103	AT1G04877
AT1G06350	AT1G06810	AT1G06350	AT1G06330	AT1G06270	AT1G04443	AT1G07175	AT1G05880		AT1G04623	AT1G05107	AT1G04880
AT1G06360	AT1G06820	AT1G06360	AT1G06340	AT1G06280	AT1G06080	AT1G07430	AT1G04443		AT1G04625	AT1G05153	AT1G04887
AT1G06610	AT1G06980	AT1G06610	AT1G06350	AT1G06310	AT1G06090	AT1G07550	AT1G06080		AT1G04653	AT1G05157	AT1G04890
AT1G06620	AT1G06990	AT1G06620	AT1G06360	AT1G06320	AT1G06100	AT1G04613	AT1G06090		AT1G04660	AT1G05167	AT1G04893
AT1G06800	AT1G07000	AT1G06800	AT1G06800	AT1G06330	AT1G06120	AT1G07640	AT1G06100		AT1G04670	AT1G05173	AT1G04895
AT1G04513	AT1G07090	AT1G06810	AT1G06810	AT1G06340	AT1G06130	AT1G07650	AT1G06110		AT1G04677	AT1G05230	AT1G04923
AT1G06810	AT1G07175	AT1G06820	AT1G06820	AT1G06350	AT1G06135	AT1G07645	AT1G06135		AT1G04680	AT1G05260	AT1G04937
AT1G06820	AT1G07430	AT1G06980	AT1G06980	AT1G06360	AT1G06137	AT1G07680	AT1G06137		AT1G04683	AT1G05270	AT1G04943
AT1G06980	AT1G07440	AT1G06990	AT1G06990	AT1G06610	AT1G06160	AT1G07720	AT1G06160		AT1G04703	AT1G05280	AT1G04947
AT1G06990	AT1G07450	AT1G07000	AT1G07000	AT1G06620	AT1G06225	AT1G07795	AT1G06270		AT1G04717	AT1G05290	AT1G04953
AT1G07000	AT1G07460	AT1G07090	AT1G07090	AT1G06800	AT1G06280	AT1G07800	AT1G06280		AT1G04747	AT1G05291	AT1G04957
AT1G07090	AT1G07485	AT1G07175	AT1G07175	AT1G04513	AT1G06310	AT1G07850	AT1G06310		AT1G04783	AT1G05300	AT1G04967
AT1G07175	AT1G07490	AT1G07260	AT1G07430	AT1G06810	AT1G06320	AT1G07870	AT1G06320		AT1G04787	AT1G05307	AT1G04987
AT1G07430	AT1G07550	AT1G07430	AT1G07440	AT1G06980	AT1G06330	AT1G07860	AT1G06330		AT1G04793	AT1G05310	AT1G05027
AT1G07460	AT1G04613	AT1G07460	AT1G07450	AT1G06990	AT1G06340	AT1G07900	AT1G06340		AT1G04813	AT1G05317	AT1G05053
AT1G07485	AT1G07640	AT1G07550	AT1G07460	AT1G07000	AT1G06350	AT1G07985	AT1G06350		AT1G04877	AT1G05320	AT1G05067
AT1G07490	AT1G07650	AT1G04613	AT1G07485	AT1G07090	AT1G06360	AT1G08065	AT1G06360		AT1G04880	AT1G05333	AT1G05073
AT1G07550	AT1G07645	AT1G07640	AT1G07490	AT1G07175	AT1G06370	AT1G08070	AT1G06370		AT1G04887	AT1G05370	AT1G05080
AT1G04613	AT1G07690	AT1G07650	AT1G07550	AT1G07430	AT1G06800	AT1G08080	AT1G06800		AT1G04890	AT1G05383	AT1G05085
AT1G07640	AT1G07720	AT1G07645	AT1G04613	AT1G07460	AT1G06810	AT1G08090	AT1G06810		AT1G04893	AT1G05387	AT1G05097
AT1G07650	AT1G04623	AT1G07680	AT1G07640	AT1G07485	AT1G06970	AT1G08100	AT1G06820		AT1G04895	AT1G05397	AT1G05103
AT1G07645	AT1G07850	AT1G07690	AT1G07650	AT1G07490	AT1G06980	AT1G08105	AT1G06960		AT1G04923	AT1G05400	AT1G05107
AT1G07680	AT1G07870	AT1G07720	AT1G07645	AT1G07550	AT1G06990	AT1G08135	AT1G06970		AT1G04937	AT1G05407	AT1G05117
AT1G07690	AT1G07860	AT1G04623	AT1G07690	AT1G04603	AT1G07000	AT1G08140	AT1G06980		AT1G04943	AT1G05410	AT1G05153
AT1G07720	AT1G07900	AT1G07850	AT1G07720	AT1G07610	AT1G07090	AT1G08150	AT1G06990		AT1G04947	AT1G05413	AT1G05157
AT1G04623	AT1G07985	AT1G07870	AT1G04623	AT1G04613	AT1G07175	AT1G08160	AT1G07000		AT1G04953	AT1G05420	AT1G05167
AT1G07850	AT1G08065	AT1G07860	AT1G07850	AT1G07640	AT1G07430	AT1G08170	AT1G07090		AT1G04957	AT1G05443	AT1G05173
AT1G07870	AT1G08080	AT1G07900	AT1G07870	AT1G07650	AT1G07440	AT1G08280	AT1G07175		AT1G04967	AT1G05447	AT1G05220
AT1G07860	AT1G08090	AT1G07985	AT1G07860	AT1G07645	AT1G07450	AT1G08290	AT1G07280		AT1G04987	AT1G05450	AT1G05230
AT1G07900	AT1G08100	AT1G08065	AT1G07900	AT1G07680	AT1G07460	AT1G08320	AT1G07430		AT1G05027	AT1G05460	AT1G05233
AT1G07985	AT1G08105	AT1G08080	AT1G08065	AT1G07690	AT1G07485	AT1G04653	AT1G07440		AT1G05053	AT1G05477	AT1G05240
AT1G08065	AT1G08135	AT1G08090	AT1G08080	AT1G07720	AT1G07490	AT1G08430	AT1G07450		AT1G05067	AT1G05483	AT1G05260
AT1G08080	AT1G08140	AT1G08100	AT1G08090	AT1G04623	AT1G07550	AT1G08440	AT1G07460		AT1G05070	AT1G05487	AT1G05263
AT1G08090	AT1G08150	AT1G08105	AT1G08100	AT1G07795	AT1G04613	AT1G08465	AT1G07485		AT1G05073	AT1G05500	AT1G05280
AT1G08100	AT1G08160	AT1G08135	AT1G08105	AT1G07800	AT1G07640	AT1G08670	AT1G07490		AT1G05080	AT1G05503	AT1G05290
AT1G08105	AT1G08170	AT1G08140	AT1G08135	AT1G07850	AT1G07650	AT1G08860	AT1G07550		AT1G05085	AT1G05510	AT1G05291
AT1G08135	AT1G08230	AT1G08150	AT1G08140	AT1G07870	AT1G07645	AT1G04677	AT1G07630		AT1G05097	AT1G05523	AT1G05300
AT1G08140	AT1G08280	AT1G08160	AT1G08150	AT1G07860	AT1G07690	AT1G04683	AT1G04613		AT1G05103	AT1G05527	AT1G05307
AT1G08150	AT1G08290	AT1G08170	AT1G08160	AT1G07900	AT1G07720	AT1G08985	AT1G07640		AT1G05107	AT1G05533	AT1G05310
AT1G08160	AT1G08300	AT1G08280	AT1G08170	AT1G07985	AT1G04623	AT1G08990	AT1G07650		AT1G05117	AT1G05537	AT1G05320
AT1G08170	AT1G08320	AT1G08290	AT1G08290	AT1G08065	AT1G07725	AT1G09000	AT1G07645		AT1G05153	AT1G05540	AT1G05333
AT1G08280	AT1G04653	AT1G08320	AT1G08300	AT1G08070	AT1G07728	AT1G09030	AT1G07720		AT1G05157	AT1G05550	AT1G05370
AT1G08290	AT1G08430	AT1G04653	AT1G08320	AT1G08080	AT1G07850	AT1G09080	AT1G04623		AT1G05167	AT1G05577	AT1G05383
AT1G08320	AT1G08440	AT1G08430	AT1G08430	AT1G08090	AT1G07870	AT1G09090	AT1G07850		AT1G05173	AT1G05580	AT1G05387
AT1G04653	AT1G08460	AT1G08440	AT1G08440	AT1G08100	AT1G07860	AT1G09240	AT1G07870		AT1G05220	AT1G05583	AT1G05397
AT1G08430	AT1G08465	AT1G08465	AT1G08460	AT1G08105	AT1G07900	AT1G09350	AT1G07860		AT1G05230	AT1G05587	AT1G05400
AT1G08440	AT1G08670	AT1G08670	AT1G08465	AT1G08135	AT1G07985	AT1G09360	AT1G07900		AT1G05233	AT1G05593	AT1G05407
AT1G08465	AT1G08790	AT1G08790	AT1G08670	AT1G08140	AT1G08065	AT1G09380	AT1G08065		AT1G05240	AT1G05597	AT1G05410
AT1G08670	AT1G08860	AT1G08860	AT1G08860	AT1G08150	AT1G08070	AT1G09480	AT1G08070		AT1G05260	AT1G05603	AT1G05413
AT1G08790	AT1G04677	AT1G04677	AT1G04677	AT1G08160	AT1G08080	AT1G09483	AT1G08070		AT1G05263	AT1G05615	AT1G05420
AT1G08860	AT1G04683	AT1G04683	AT1G04683	AT1G08170	AT1G08090	AT1G09486	AT1G08080		AT1G05270	AT1G05647	AT1G05447
AT1G04677	AT1G08985	AT1G08985	AT1G08990	AT1G08230	AT1G08100	AT1G09500	AT1G08090		AT1G05280	AT1G05650	AT1G05450
AT1G04683	AT1G08990	AT1G08990	AT1G09030	AT1G08280	AT1G08105	AT1G09510	AT1G08100		AT1G05290	AT1G05653	AT1G05460
AT1G08990	AT1G09030	AT1G09000	AT1G09080	AT1G08290	AT1G08135	AT1G09520	AT1G08105		AT1G05291	AT1G05657	AT1G05500
AT1G09000	AT1G09080	AT1G09030	AT1G09090	AT1G08320	AT1G08140	AT1G04703	AT1G08135		AT1G05300	AT1G05660	AT1G05503
AT1G09030	AT1G09090	AT1G09080	AT1G09240	AT1G04653	AT1G08150	AT1G09540	AT1G08140		AT1G05307	AT1G05693	AT1G05510
AT1G09080	AT1G09176	AT1G09090	AT1G09350	AT1G08340	AT1G08160	AT1G09550	AT1G08150		AT1G05310	AT1G05697	AT1G05523
AT1G09090	AT1G09240	AT1G09176	AT1G09360	AT1G08430	AT1G08165	AT1G09625	AT1G08160		AT1G05317	AT1G05713	AT1G05527
AT1G09176	AT1G09350	AT1G09240	AT1G09380	AT1G08440	AT1G08170	AT1G04717	AT1G08165		AT1G05320	AT1G05717	AT1G05533
AT1G09240	AT1G09360	AT1G09350	AT1G09470	AT1G08465	AT1G08230	AT1G09665	AT1G08170		AT1G05333	AT1G05730	AT1G05537
AT1G09350	AT1G09380	AT1G09360	AT1G09480	AT1G08670	AT1G08280	AT1G09790	AT1G08230		AT1G05370	AT1G05733	AT1G05540
AT1G09360	AT1G09470	AT1G09380	AT1G09480	AT1G08790	AT1G08290	AT1G09880	AT1G08280		AT1G05383	AT1G05740	AT1G05543
AT1G09380	AT1G09480	AT1G09470	AT1G09483	AT1G08860	AT1G08300	AT1G04747	AT1G08290		AT1G05387	AT1G05753	AT1G05550
AT1G09480	AT1G09480	AT1G09480	AT1G09486	AT1G04677	AT1G08320	AT1G09890	AT1G08430		AT1G05397	AT1G05767	AT1G05567
AT1G09480	AT1G09483	AT1G09480	AT1G09500	AT1G04683	AT1G08430	AT1G09930	AT1G08440		AT1G05400	AT1G05787	AT1G05577
AT1G09483	AT1G09486	AT1G09483	AT1G09510	AT1G08930	AT1G08440	AT1G09932	AT1G08460		AT1G05407	AT1G05793	AT1G05580
AT1G09486	AT1G09500	AT1G09486	AT1G04703	AT1G08985	AT1G08460	AT1G09935	AT1G08465		AT1G05410	AT1G05797	AT1G05583
AT1G09510	AT1G09510	AT1G09510	AT1G09550	AT1G08990	AT1G08465	AT1G09960	AT1G08660		AT1G05413	AT1G05800	AT1G05587
AT1G04703	AT1G04703	AT1G04703	AT1G04717	AT1G09000	AT1G08630	AT1G10010	AT1G08670		AT1G05420	AT1G05803	AT1G05590
AT1G09550	AT1G09550	AT1G09550	AT1G09665	AT1G09030	AT1G08670	AT1G10225	AT1G08845		AT1G05443	AT1G05807	AT1G05593
AT1G04717	AT1G04717	AT1G09625	AT1G09680	AT1G09080	AT1G08860	AT1G10240	AT1G08860		AT1G05447	AT1G05810	AT1G05597
AT1G09665	AT1G09665	AT1G04717	AT1G09790	AT1G09090	AT1G04677	AT1G10250	AT1G08870		AT1G05450	AT1G05813	AT1G05603
AT1G09790	AT1G09680	AT1G09665	AT1G09812	AT1G09240	AT1G04683	AT1G10260	AT1G08990		AT1G05460	AT1G05817	AT1G05615
AT1G09810	AT1G09790	AT1G09790	AT1G09880	AT1G09260	AT1G08990	AT1G04783	AT1G09030		AT1G05477	AT1G05823	AT1G05620
AT1G09880	AT1G09812	AT1G09794	AT1G04747	AT1G09350	AT1G09030	AT1G10380	AT1G09080		AT1G05483	AT1G05827	AT1G05643
AT1G04747	AT1G09880	AT1G09880	AT1G09890	AT1G09360	AT1G09080	AT1G10385	AT1G09090		AT1G05487	AT1G05843	AT1G05647
AT1G09890	AT1G04747	AT1G04747	AT1G09930	AT1G09380	AT1G09090	AT1G04787	AT1G09240		AT1G05500	AT1G05847	AT1G05650
AT1G09930	AT1G09890	AT1G09890	AT1G09932	AT1G09470	AT1G09240	AT1G10400	AT1G09245		AT1G05503	AT1G05857	AT1G05653
AT1G09932	AT1G09930	AT1G09930	AT1G09935	AT1G09480	AT1G09245	AT1G10480	AT1G09350		AT1G05510	AT1G05863	AT1G05657
AT1G09935	AT1G09932	AT1G09932	AT1G09940	AT1G09480	AT1G09350	AT1G10560	AT1G09360		AT1G05523	AT1G05880	AT1G05660
AT1G09950	AT1G09935	AT1G09935	AT1G09960	AT1G09483	AT1G09360	AT1G10580	AT1G09380		AT1G05527	AT1G05887	AT1G05663
AT1G09960	AT1G09960	AT1G09960	AT1G10010	AT1G09486	AT1G09370	AT1G10585	AT1G09480		AT1G05533	AT1G05893	AT1G05670
AT1G10010	AT1G10010	AT1G10010	AT1G10060	AT1G09500	AT1G09380	AT1G10586	AT1G09483		AT1G05537	AT1G05897	AT1G05687
AT1G10060	AT1G10060	AT1G10050	AT1G10225	AT1G09510	AT1G09470	AT1G10588	AT1G09490		AT1G05540	AT1G05903	AT1G05693
AT1G10225	AT1G10225	AT1G10060	AT1G10230	AT1G04703	AT1G09480	AT1G10590	AT1G09500		AT1G05543	AT1G05920	AT1G05697
AT1G10240	AT1G10250	AT1G10225	AT1G10240	AT1G09550	AT1G09480	AT1G10620	AT1G09510		AT1G05550	AT1G05930	AT1G05713
AT1G10250	AT1G10260	AT1G10240	AT1G10250	AT1G09625	AT1G09483	AT1G10657	AT1G09520		AT1G05567	AT1G05937	AT1G05717
AT1G10260	AT1G04783	AT1G10250	AT1G10260	AT1G04717	AT1G09500	AT1G10680	AT1G04703		AT1G05577	AT1G05943	AT1G05733
AT1G04783	AT1G10340	AT1G10260	AT1G04783	AT1G09665	AT1G09510	AT1G10680	AT1G09540		AT1G05580	AT1G05947	AT1G05787
AT1G10340	AT1G10360	AT1G04783	AT1G10340	AT1G09680	AT1G04703	AT1G10682	AT1G09550		AT1G05583	AT1G05953	AT1G05793
AT1G10380	AT1G10370	AT1G10380	AT1G10370	AT1G09790	AT1G09550	AT1G10745	AT1G04717		AT1G05587	AT1G05957	AT1G05797
AT1G10385	AT1G10380	AT1G10385	AT1G10380	AT1G09794	AT1G04717	AT1G10747	AT1G09665		AT1G05590	AT1G05967	AT1G05800
AT1G04787	AT1G10385	AT1G04787	AT1G10385	AT1G09880	AT1G09665	AT1G10875	AT1G09680		AT1G05593	AT1G06007	AT1G05803
AT1G10400	AT1G04787	AT1G10400	AT1G04787	AT1G04747	AT1G09680	AT1G10880	AT1G09790		AT1G05597	AT1G06013	AT1G05807
AT1G10480	AT1G04793	AT1G10480	AT1G10480	AT1G09890	AT1G09790	AT1G11070	AT1G09812		AT1G05603	AT1G06027	AT1G05813
AT1G10560	AT1G10480	AT1G10550	AT1G10550	AT1G09930	AT1G09812	AT1G11080	AT1G09880		AT1G05615	AT1G06047	AT1G05817
AT1G10580	AT1G10550	AT1G10560	AT1G10580	AT1G09932	AT1G09880	AT1G11150	AT1G04747		AT1G05620	AT1G06057	AT1G05823
AT1G10585	AT1G10585	AT1G10580	AT1G10585	AT1G09935	AT1G04747	AT1G11190	AT1G09890		AT1G05643	AT1G06080	AT1G05827
AT1G10586	AT1G10586	AT1G10585	AT1G10586	AT1G09950	AT1G09890	AT1G11210	AT1G09930		AT1G05647	AT1G06090	AT1G05843
AT1G10588	AT1G10588	AT1G10586	AT1G10588	AT1G09960	AT1G09930	AT1G11220	AT1G09932		AT1G05650	AT1G06100	AT1G05847
AT1G10620	AT1G10590	AT1G10588	AT1G10620	AT1G10010	AT1G09932	AT1G11230	AT1G09935		AT1G05653	AT1G06103	AT1G05857
AT1G10657	AT1G10620	AT1G10620	AT1G04813	AT1G10060	AT1G09935	AT1G11240	AT1G09940		AT1G05657	AT1G06113	AT1G05863
AT1G10680	AT1G04813	AT1G10657	AT1G10657	AT1G10225	AT1G09960	AT1G11250	AT1G10010		AT1G05660	AT1G06120	AT1G05880
AT1G10747	AT1G10657	AT1G10680	AT1G10680	AT1G10240	AT1G10010	AT1G11370	AT1G10060		AT1G05663	AT1G06127	AT1G05887
AT1G10875	AT1G10680	AT1G10747	AT1G10680	AT1G10250	AT1G10060	AT1G11450	AT1G10225		AT1G05670	AT1G06133	AT1G05893
AT1G10880	AT1G10680	AT1G10875	AT1G10875	AT1G10260	AT1G10225	AT1G11460	AT1G10250		AT1G05687	AT1G06135	AT1G05897
AT1G11040	AT1G10875	AT1G10880	AT1G10880	AT1G04783	AT1G10240	AT1G11470	AT1G10260		AT1G05693	AT1G06137	AT1G05903
AT1G11070	AT1G10880	AT1G11040	AT1G11070	AT1G10380	AT1G10250	AT1G11475	AT1G04783		AT1G05697	AT1G06153	AT1G05930
AT1G11080	AT1G11070	AT1G11070	AT1G11080	AT1G10385	AT1G10260	AT1G11482	AT1G10360		AT1G05713	AT1G06157	AT1G05937
AT1G11125	AT1G11080	AT1G11080	AT1G11150	AT1G04787	AT1G04783	AT1G11490	AT1G10370		AT1G05717	AT1G06163	AT1G05943
AT1G11150	AT1G11150	AT1G11125	AT1G11190	AT1G10400	AT1G10360	AT1G11500	AT1G10380		AT1G05730	AT1G06187	AT1G05947
AT1G11190	AT1G11190	AT1G11150	AT1G11210	AT1G04793	AT1G10370	AT1G11510	AT1G10385		AT1G05733	AT1G06217	AT1G05953
AT1G11210	AT1G11210	AT1G11190	AT1G11220	AT1G10480	AT1G10380	AT1G11520	AT1G04787		AT1G05740	AT1G06225	AT1G05957
AT1G11220	AT1G11220	AT1G11210	AT1G11230	AT1G10550	AT1G10385	AT1G11550	AT1G10390		AT1G05753	AT1G06270	AT1G05967
AT1G11230	AT1G11230	AT1G11220	AT1G11240	AT1G10560	AT1G04787	AT1G11560	AT1G10585		AT1G05767	AT1G06280	AT1G06003
AT1G11240	AT1G11240	AT1G11230	AT1G11240	AT1G10585	AT1G10480	AT1G11570	AT1G10586		AT1G05787	AT1G06310	AT1G06007
AT1G11250	AT1G11240	AT1G11240	AT1G11250	AT1G10586	AT1G10550	AT1G11572	AT1G10588		AT1G05793	AT1G06320	AT1G06013
AT1G11260	AT1G11250	AT1G11250	AT1G11370	AT1G10588	AT1G10585	AT1G11580	AT1G10590		AT1G05797	AT1G06330	AT1G06023
AT1G11370	AT1G11370	AT1G11260	AT1G11450	AT1G10620	AT1G10586	AT1G11600	AT1G10620		AT1G05800	AT1G06340	AT1G06027
AT1G11450	AT1G11450	AT1G11370	AT1G11460	AT1G10657	AT1G10588	AT1G11608	AT1G04813		AT1G05803	AT1G06350	AT1G06047
AT1G11460	AT1G11460	AT1G11450	AT1G11470	AT1G10680	AT1G10620	AT1G11610	AT1G10657		AT1G05807	AT1G06353	AT1G06057
AT1G11470	AT1G11470	AT1G11460	AT1G11482	AT1G10682	AT1G04813	AT1G11620	AT1G10680		AT1G05810	AT1G06357	AT1G06080
AT1G11482	AT1G11500	AT1G11470	AT1G11490	AT1G10745	AT1G10657	AT1G11670	AT1G10710		AT1G05813	AT1G06360	AT1G06090
AT1G11490	AT1G11510	AT1G11482	AT1G11500	AT1G10747	AT1G10680	AT1G11740	AT1G10715		AT1G05817	AT1G06363	AT1G06100
AT1G11500	AT1G11520	AT1G11490	AT1G11510	AT1G10750	AT1G10680	AT1G11765	AT1G10717		AT1G05823	AT1G06383	AT1G06103
AT1G11510	AT1G11560	AT1G11500	AT1G11520	AT1G10875	AT1G10747	AT1G11770	AT1G10870		AT1G05827	AT1G06387	AT1G06110
AT1G11520	AT1G11570	AT1G11510	AT1G11572	AT1G10880	AT1G10875	AT1G04887	AT1G10875		AT1G05843	AT1G06393	AT1G06113
AT1G11550	AT1G11572	AT1G11520	AT1G11580	AT1G11040	AT1G10880	AT1G11780	AT1G10880		AT1G05847	AT1G06403	AT1G06120
AT1G11560	AT1G11580	AT1G11560	AT1G11600	AT1G11070	AT1G11070	AT1G11806	AT1G11040		AT1G05857	AT1G06413	AT1G06127
AT1G11570	AT1G11600	AT1G11570	AT1G11608	AT1G11080	AT1G11080	AT1G11810	AT1G11070		AT1G05863	AT1G06427	AT1G06130
AT1G11572	AT1G11608	AT1G11572	AT1G11610	AT1G11125	AT1G11150	AT1G11850	AT1G11080		AT1G05880	AT1G06433	AT1G06133
AT1G11580	AT1G11610	AT1G11580	AT1G11670	AT1G11150	AT1G11190	AT1G11915	AT1G11190		AT1G05887	AT1G06437	AT1G06135
AT1G11600	AT1G11670	AT1G11600	AT1G11740	AT1G11185	AT1G11210	AT1G11920	AT1G11220		AT1G05893	AT1G06493	AT1G06137
AT1G11608	AT1G11740	AT1G11608	AT1G11765	AT1G11190	AT1G11220	AT1G11925	AT1G11230		AT1G05897	AT1G06497	AT1G06160
AT1G11610	AT1G11765	AT1G11610	AT1G11770	AT1G11210	AT1G11230	AT1G11980	AT1G11240		AT1G05903	AT1G06507	AT1G06163
AT1G11655	AT1G11770	AT1G11655	AT1G04887	AT1G11220	AT1G11240	AT1G11990	AT1G11250		AT1G05920	AT1G06513	AT1G06187
AT1G11670	AT1G04887	AT1G11670	AT1G11780	AT1G11230	AT1G11240	AT1G12010	AT1G11370		AT1G05930	AT1G06517	AT1G06217
AT1G11740	AT1G11780	AT1G11684	AT1G11803	AT1G11240	AT1G11250	AT1G12030	AT1G11450		AT1G05937	AT1G06523	AT1G06225
AT1G11765	AT1G11803	AT1G11690	AT1G11806	AT1G11250	AT1G11370	AT1G04923	AT1G11460		AT1G05943	AT1G06603	AT1G06270
AT1G11770	AT1G11806	AT1G11740	AT1G11810	AT1G11362	AT1G11450	AT1G12040	AT1G11470		AT1G05947	AT1G06610	AT1G06280
AT1G04887	AT1G11810	AT1G11765	AT1G11850	AT1G11370	AT1G11460	AT1G12050	AT1G11475		AT1G05953	AT1G06620	AT1G06310
AT1G11780	AT1G11850	AT1G11770	AT1G11915	AT1G11420	AT1G11470	AT1G12060	AT1G11482		AT1G05957	AT1G06637	AT1G06320
AT1G11806	AT1G11915	AT1G04887	AT1G11920	AT1G11450	AT1G11482	AT1G12064	AT1G11490		AT1G05967	AT1G06697	AT1G06330
AT1G11810	AT1G11920	AT1G11780	AT1G11925	AT1G11460	AT1G11490	AT1G12070	AT1G11500		AT1G06003	AT1G06703	AT1G06340
AT1G11850	AT1G11925	AT1G11806	AT1G11980	AT1G11470	AT1G11500	AT1G12080	AT1G11510		AT1G06007	AT1G06707	AT1G06343
AT1G11915	AT1G11930	AT1G11810	AT1G11990	AT1G11482	AT1G11510	AT1G12090	AT1G11520		AT1G06013	AT1G06713	AT1G06350
AT1G11920	AT1G11980	AT1G11850	AT1G12010	AT1G11490	AT1G11520	AT1G12100	AT1G11550		AT1G06023	AT1G06737	AT1G06353
AT1G11925	AT1G11990	AT1G11915	AT1G12020	AT1G11500	AT1G11560	AT1G12110	AT1G11560		AT1G06027	AT1G06743	AT1G06357
AT1G11980	AT1G12010	AT1G11920	AT1G12030	AT1G11510	AT1G11570	AT1G12110	AT1G11570		AT1G06047	AT1G06757	AT1G06360
AT1G11990	AT1G12020	AT1G11925	AT1G04923	AT1G11520	AT1G11580	AT1G12130	AT1G11580		AT1G06057	AT1G06763	AT1G06363
AT1G12010	AT1G12030	AT1G11980	AT1G12040	AT1G11550	AT1G11600	AT1G12160	AT1G11600		AT1G06080	AT1G06773	AT1G06370
AT1G12030	AT1G04923	AT1G11990	AT1G12050	AT1G11560	AT1G11608	AT1G12170	AT1G11608		AT1G06090	AT1G06777	AT1G06377
AT1G04923	AT1G12040	AT1G12010	AT1G12060	AT1G11570	AT1G11610	AT1G12180	AT1G11610		AT1G06100	AT1G06783	AT1G06383
AT1G12040	AT1G12040	AT1G12030	AT1G12064	AT1G11572	AT1G11670	AT1G12190	AT1G11730		AT1G06103	AT1G06800	AT1G06387
AT1G12050	AT1G12060	AT1G04923	AT1G12070	AT1G11580	AT1G11740	AT1G08885	AT1G04877		AT1G06110	AT1G06810	AT1G06393
AT1G12060	AT1G12064	AT1G12040	AT1G12080	AT1G11600	AT1G11765	AT1G12200	AT1G11735		AT1G06113	AT1G06817	AT1G06403
AT1G12064	AT1G12070	AT1G12050	AT1G12090	AT1G11608	AT1G11770	AT1G12260	AT1G11740		AT1G06120	AT1G06820	AT1G06413
AT1G12070	AT1G12080	AT1G12060	AT1G12100	AT1G11610	AT1G04887	AT1G04937	AT1G11765		AT1G06127	AT1G06853	AT1G06427
AT1G12080	AT1G12090	AT1G12064	AT1G12110	AT1G11620	AT1G11803	AT1G12380	AT1G11770		AT1G06130	AT1G06857	AT1G06433
AT1G12090	AT1G12100	AT1G12070	AT1G12130	AT1G11655	AT1G11806	AT1G12490	AT1G04887		AT1G06133	AT1G06863	AT1G06437
AT1G12100	AT1G12110	AT1G12080	AT1G12170	AT1G11670	AT1G11810	AT1G04957	AT1G11780		AT1G06135	AT1G06867	AT1G06443
AT1G12110	AT1G12110	AT1G12090	AT1G12180	AT1G11684	AT1G11850	AT1G12540	AT1G11803		AT1G06137	AT1G06873	AT1G06447
AT1G12110	AT1G12130	AT1G12100	AT1G12190	AT1G11690	AT1G11915	AT1G12550	AT1G11806		AT1G06153	AT1G06877	AT1G06493
AT1G12130	AT1G12170	AT1G12110	AT1G08885	AT1G04877	AT1G11920	AT1G12560	AT1G11810		AT1G06157	AT1G06903	AT1G06497
AT1G12160	AT1G12180	AT1G12110	AT1G12200	AT1G11735	AT1G11925	AT1G12570	AT1G11820		AT1G06160	AT1G06907	AT1G06507
AT1G12170	AT1G12190	AT1G12130	AT1G12260	AT1G11740	AT1G11980	AT1G12630	AT1G04893		AT1G06163	AT1G06917	AT1G06513
AT1G12180	AT1G08885	AT1G12160	AT1G04937	AT1G11765	AT1G11990	AT1G12660	AT1G11840		AT1G06187	AT1G06927	AT1G06517
AT1G12190	AT1G12200	AT1G12170	AT1G12320	AT1G11770	AT1G12010	AT1G12663	AT1G11850		AT1G06217	AT1G06933	AT1G06523
AT1G12200	AT1G12260	AT1G12180	AT1G04943	AT1G04887	AT1G12020	AT1G12665	AT1G11915		AT1G06225	AT1G06937	AT1G06577
AT1G12260	AT1G04937	AT1G12190	AT1G12380	AT1G11780	AT1G12030	AT1G12667	AT1G11920		AT1G06270	AT1G06947	AT1G06583
AT1G04937	AT1G12320	AT1G12200	AT1G12490	AT1G11803	AT1G04923	AT1G12669	AT1G11925		AT1G06280	AT1G06953	AT1G06587
AT1G12380	AT1G12380	AT1G12260	AT1G04957	AT1G11806	AT1G12040	AT1G12672	AT1G11980		AT1G06310	AT1G06980	AT1G06593
AT1G12490	AT1G12490	AT1G04937	AT1G12540	AT1G11810	AT1G12060	AT1G12740	AT1G11990		AT1G06320	AT1G06983	AT1G06603
AT1G04957	AT1G04957	AT1G12380	AT1G12550	AT1G11850	AT1G12064	AT1G12805	AT1G12000		AT1G06330	AT1G06990	AT1G06617
AT1G12540	AT1G12540	AT1G12490	AT1G12560	AT1G11915	AT1G12070	AT1G12810	AT1G12010		AT1G06340	AT1G07000	AT1G06620
AT1G12550	AT1G12550	AT1G04957	AT1G12570	AT1G11920	AT1G12080	AT1G12940	AT1G12020		AT1G06343	AT1G07017	AT1G06637
AT1G12560	AT1G12560	AT1G12540	AT1G12630	AT1G11925	AT1G12090	AT1G12950	AT1G12030		AT1G06350	AT1G07090	AT1G06653
AT1G12570	AT1G12570	AT1G12550	AT1G12660	AT1G11980	AT1G12100	AT1G12960	AT1G04923		AT1G06353	AT1G07143	AT1G06697
AT1G12630	AT1G12600	AT1G12560	AT1G12663	AT1G11990	AT1G12110	AT1G12980	AT1G12040		AT1G06357	AT1G07147	AT1G06703
AT1G12660	AT1G12630	AT1G12570	AT1G12665	AT1G12010	AT1G12110	AT1G13130	AT1G12060		AT1G06360	AT1G07163	AT1G06707
AT1G12663	AT1G12660	AT1G12630	AT1G12667	AT1G12030	AT1G12130	AT1G13200	AT1G12064		AT1G06363	AT1G07175	AT1G06713
AT1G12667	AT1G12663	AT1G12660	AT1G12669	AT1G04923	AT1G12170	AT1G13290	AT1G12070		AT1G06370	AT1G07203	AT1G06737
AT1G04967	AT1G12667	AT1G12663	AT1G12670	AT1G12040	AT1G12180	AT1G13300	AT1G12080		AT1G06377	AT1G07233	AT1G06743
AT1G12740	AT1G12669	AT1G12667	AT1G12672	AT1G12050	AT1G12190	AT1G13310	AT1G12090		AT1G06383	AT1G07237	AT1G06757
AT1G12800	AT1G12670	AT1G04967	AT1G04967	AT1G12060	AT1G08885	AT1G13370	AT1G12100		AT1G06387	AT1G07247	AT1G06763
AT1G12805	AT1G12672	AT1G12740	AT1G12740	AT1G12064	AT1G12200	AT1G13400	AT1G12110		AT1G06393	AT1G07253	AT1G06773
AT1G12855	AT1G04967	AT1G12805	AT1G12805	AT1G12070	AT1G12250	AT1G13410	AT1G12110		AT1G06403	AT1G07257	AT1G06777
AT1G12940	AT1G12740	AT1G12870	AT1G12855	AT1G12080	AT1G12260	AT1G13420	AT1G12130		AT1G06413	AT1G07260	AT1G06783
AT1G12950	AT1G12805	AT1G12940	AT1G12940	AT1G12090	AT1G04937	AT1G13430	AT1G12160		AT1G06427	AT1G07263	AT1G06800
AT1G12960	AT1G12855	AT1G12950	AT1G12950	AT1G12100	AT1G12320	AT1G13590	AT1G12170		AT1G06433	AT1G07267	AT1G06810
AT1G12980	AT1G12940	AT1G12960	AT1G12960	AT1G12110	AT1G04943	AT1G13600	AT1G12180		AT1G06437	AT1G07273	AT1G06817
AT1G13070	AT1G12950	AT1G12980	AT1G12980	AT1G12110	AT1G12380	AT1G13605	AT1G12190		AT1G06443	AT1G07277	AT1G06820
AT1G04987	AT1G12960	AT1G13070	AT1G13070	AT1G12130	AT1G12480	AT1G13607	AT1G08885		AT1G06447	AT1G07283	AT1G06833
AT1G13130	AT1G12980	AT1G04987	AT1G04987	AT1G12160	AT1G12490	AT1G13608	AT1G12200		AT1G06493	AT1G07297	AT1G06837
AT1G13200	AT1G13070	AT1G13130	AT1G13130	AT1G12170	AT1G04957	AT1G13609	AT1G12250		AT1G06497	AT1G07317	AT1G06853
AT1G13280	AT1G04987	AT1G13200	AT1G13200	AT1G12180	AT1G12540	AT1G13610	AT1G12260		AT1G06507	AT1G07347	AT1G06857
AT1G13290	AT1G13130	AT1G13260	AT1G13280	AT1G12190	AT1G12550	AT1G13620	AT1G04937		AT1G06513	AT1G07353	AT1G06863
AT1G13300	AT1G13200	AT1G13280	AT1G13290	AT1G08885	AT1G12560	AT1G13630	AT1G12320		AT1G06517	AT1G07357	AT1G06867
AT1G13370	AT1G13280	AT1G13290	AT1G13300	AT1G12200	AT1G12570	AT1G13670	AT1G04943		AT1G06523	AT1G07367	AT1G06873
AT1G13400	AT1G13290	AT1G13300	AT1G13370	AT1G12260	AT1G12600	AT1G13680	AT1G04947		AT1G06577	AT1G07373	AT1G06877
AT1G13410	AT1G13300	AT1G13370	AT1G13400	AT1G04937	AT1G12615	AT1G05027	AT1G12380		AT1G06583	AT1G07397	AT1G06907
AT1G13420	AT1G13370	AT1G13400	AT1G13410	AT1G12380	AT1G12620	AT1G13710	AT1G12480		AT1G06587	AT1G07407	AT1G06917
AT1G13430	AT1G13400	AT1G13410	AT1G13420	AT1G12490	AT1G12630	AT1G13760	AT1G04953		AT1G06593	AT1G07417	AT1G06933
AT1G13590	AT1G13410	AT1G13420	AT1G13430	AT1G04957	AT1G12660	AT1G13840	AT1G12490		AT1G06603	AT1G07423	AT1G06937
AT1G08905	AT1G13420	AT1G13430	AT1G08905	AT1G12540	AT1G12663	AT1G14040	AT1G04957		AT1G06610	AT1G07430	AT1G06947
AT1G13600	AT1G13430	AT1G13520	AT1G13600	AT1G12550	AT1G12665	AT1G14100	AT1G12540		AT1G06617	AT1G07433	AT1G06953
AT1G13605	AT1G13590	AT1G13590	AT1G13605	AT1G12560	AT1G12667	AT1G14110	AT1G12550		AT1G06620	AT1G07437	AT1G06960
AT1G13607	AT1G13600	AT1G13600	AT1G13607	AT1G12570	AT1G12669	AT1G05053	AT1G12560		AT1G06637	AT1G07443	AT1G06970
AT1G13608	AT1G13605	AT1G13605	AT1G13608	AT1G12600	AT1G12670	AT1G14120	AT1G12570		AT1G06653	AT1G07447	AT1G06980
AT1G13609	AT1G13607	AT1G13607	AT1G13609	AT1G12630	AT1G12672	AT1G14130	AT1G12600		AT1G06697	AT1G07457	AT1G06990
AT1G13610	AT1G13608	AT1G13608	AT1G13610	AT1G12660	AT1G04967	AT1G14220	AT1G12630		AT1G06703	AT1G07460	AT1G06997
AT1G13620	AT1G13609	AT1G13609	AT1G13620	AT1G12663	AT1G12740	AT1G14240	AT1G12660		AT1G06707	AT1G07463	AT1G07000
AT1G13630	AT1G13610	AT1G13610	AT1G13630	AT1G12665	AT1G12805	AT1G14250	AT1G12663		AT1G06713	AT1G07467	AT1G07090
AT1G13650	AT1G13620	AT1G13620	AT1G13635	AT1G12667	AT1G12855	AT1G05067	AT1G12665		AT1G06737	AT1G07485	AT1G07137
AT1G13670	AT1G13630	AT1G13630	AT1G13650	AT1G12669	AT1G12940	AT1G05073	AT1G12667		AT1G06743	AT1G07490	AT1G07143
AT1G13680	AT1G13635	AT1G13670	AT1G13670	AT1G12670	AT1G12950	AT1G14540	AT1G12669		AT1G06757	AT1G07497	AT1G07147
AT1G05027	AT1G13650	AT1G13680	AT1G13680	AT1G12672	AT1G12960	AT1G14550	AT1G12670		AT1G06763	AT1G07503	AT1G07163
AT1G13710	AT1G13670	AT1G05027	AT1G05027	AT1G04967	AT1G12980	AT1G14580	AT1G12740		AT1G06773	AT1G07523	AT1G07167
AT1G13760	AT1G13680	AT1G13710	AT1G13710	AT1G12740	AT1G13070	AT1G05097	AT1G12805		AT1G06777	AT1G07533	AT1G07173
AT1G13840	AT1G05027	AT1G13760	AT1G13760	AT1G12805	AT1G04987	AT1G05103	AT1G12855		AT1G06783	AT1G07537	AT1G07175
AT1G13850	AT1G13710	AT1G13840	AT1G13840	AT1G12940	AT1G13130	AT1G05107	AT1G12860		AT1G06800	AT1G07550	AT1G07187
AT1G14040	AT1G13760	AT1G14040	AT1G14040	AT1G12950	AT1G13200	AT1G14600	AT1G12870		AT1G06810	AT1G07553	AT1G07233
AT1G14100	AT1G13840	AT1G14100	AT1G14100	AT1G12960	AT1G13290	AT1G14630	AT1G12880		AT1G06817	AT1G07557	AT1G07237
AT1G14110	AT1G14040	AT1G14110	AT1G14110	AT1G12980	AT1G13300	AT1G14700	AT1G12940		AT1G06820	AT1G07597	AT1G07247
AT1G05053	AT1G14100	AT1G05053	AT1G05053	AT1G13070	AT1G13370	AT1G14730	AT1G12950		AT1G06833	AT1G07610	AT1G07253
AT1G14120	AT1G14110	AT1G14120	AT1G14120	AT1G04987	AT1G13400	AT1G14755	AT1G12960		AT1G06837	AT1G07617	AT1G07257
AT1G14130	AT1G05053	AT1G14130	AT1G14130	AT1G13130	AT1G13410	AT1G14760	AT1G12980		AT1G06853	AT1G07640	AT1G07263
AT1G14220	AT1G14120	AT1G14220	AT1G14220	AT1G13200	AT1G13410	AT1G14770	AT1G13070		AT1G06857	AT1G07645	AT1G07267
AT1G14240	AT1G14130	AT1G14240	AT1G14240	AT1G13260	AT1G13420	AT1G14780	AT1G04987		AT1G06863	AT1G07650	AT1G07273
AT1G14250	AT1G14220	AT1G14250	AT1G14250	AT1G13280	AT1G13430	AT1G14790	AT1G13130		AT1G06867	AT1G07673	AT1G07277
AT1G05067	AT1G14240	AT1G05067	AT1G05067	AT1G13290	AT1G13440	AT1G14880	AT1G13200		AT1G06873	AT1G07680	AT1G07280
AT1G05073	AT1G14250	AT1G05073	AT1G05073	AT1G13300	AT1G13590	AT1G14890	AT1G13290		AT1G06877	AT1G07683	AT1G07283
AT1G14420	AT1G05067	AT1G14420	AT1G14420	AT1G13310	AT1G08905	AT1G14930	AT1G13370		AT1G06903	AT1G07690	AT1G07317
AT1G14440	AT1G05073	AT1G14440	AT1G14440	AT1G13370	AT1G13600	AT1G14940	AT1G13400		AT1G06907	AT1G07717	AT1G07347
AT1G14540	AT1G14420	AT1G14540	AT1G14540	AT1G13400	AT1G13605	AT1G14950	AT1G13410		AT1G06917	AT1G07720	AT1G07353
AT1G14550	AT1G14440	AT1G14550	AT1G14550	AT1G13410	AT1G13607	AT1G14960	AT1G13420		AT1G06927	AT1G07723	AT1G07357
AT1G14580	AT1G14540	AT1G14580	AT1G14580	AT1G13420	AT1G13608	AT1G05153	AT1G13430		AT1G06933	AT1G07727	AT1G07367
AT1G05097	AT1G14550	AT1G05097	AT1G05097	AT1G13430	AT1G13609	AT1G15085	AT1G13440		AT1G06937	AT1G07767	AT1G07373
AT1G05103	AT1G14580	AT1G05103	AT1G05103	AT1G13590	AT1G13610	AT1G15320	AT1G13600		AT1G06947	AT1G07777	AT1G07397
AT1G05107	AT1G05097	AT1G05107	AT1G05107	AT1G08905	AT1G13620	AT1G15330	AT1G13605		AT1G06953	AT1G07783	AT1G07407
AT1G14600	AT1G05103	AT1G14600	AT1G14590	AT1G13600	AT1G13630	AT1G15350	AT1G13607		AT1G06960	AT1G07793	AT1G07413
AT1G14630	AT1G05107	AT1G14630	AT1G14600	AT1G13605	AT1G13635	AT1G05157	AT1G13608		AT1G06970	AT1G07795	AT1G07417
AT1G14700	AT1G14600	AT1G14700	AT1G14630	AT1G13607	AT1G13650	AT1G15360	AT1G13609		AT1G06980	AT1G07800	AT1G07423
AT1G14730	AT1G14630	AT1G14730	AT1G14686	AT1G13608	AT1G13670	AT1G15380	AT1G13610		AT1G06983	AT1G07850	AT1G07430
AT1G14755	AT1G14686	AT1G14755	AT1G14687	AT1G13609	AT1G13680	AT1G15385	AT1G13620		AT1G06990	AT1G07857	AT1G07433
AT1G14760	AT1G14687	AT1G14760	AT1G14688	AT1G13610	AT1G05027	AT1G15540	AT1G13630		AT1G06997	AT1G07860	AT1G07437
AT1G14780	AT1G14688	AT1G14780	AT1G05117	AT1G13620	AT1G13710	AT1G15550	AT1G13635		AT1G07000	AT1G07863	AT1G07440
AT1G14790	AT1G14700	AT1G14790	AT1G14700	AT1G13630	AT1G13760	AT1G15560	AT1G13650		AT1G07017	AT1G07867	AT1G07443
AT1G14880	AT1G14730	AT1G14880	AT1G14730	AT1G13670	AT1G13840	AT1G05167	AT1G13670		AT1G07090	AT1G07870	AT1G07447
AT1G14890	AT1G14755	AT1G14890	AT1G14755	AT1G13680	AT1G14040	AT1G05173	AT1G13680		AT1G07137	AT1G07900	AT1G07450
AT1G14930	AT1G14760	AT1G14930	AT1G14760	AT1G05027	AT1G14100	AT1G15580	AT1G05027		AT1G07143	AT1G07913	AT1G07460
AT1G14940	AT1G14780	AT1G14940	AT1G14770	AT1G13710	AT1G14110	AT1G15590	AT1G13710		AT1G07147	AT1G07917	AT1G07467
AT1G14950	AT1G14790	AT1G14950	AT1G14780	AT1G13760	AT1G05053	AT1G15600	AT1G13760		AT1G07163	AT1G07923	AT1G07485
AT1G14960	AT1G14880	AT1G14960	AT1G14790	AT1G13770	AT1G14120	AT1G15610	AT1G13770		AT1G07167	AT1G07927	AT1G07490
AT1G15010	AT1G14890	AT1G15010	AT1G14880	AT1G13840	AT1G14130	AT1G15620	AT1G13840		AT1G07173	AT1G07933	AT1G07493
AT1G05153	AT1G14930	AT1G05153	AT1G14890	AT1G14040	AT1G14220	AT1G15625	AT1G14100		AT1G07175	AT1G07937	AT1G07497
AT1G15085	AT1G14940	AT1G15085	AT1G14930	AT1G14100	AT1G14240	AT1G15630	AT1G14110		AT1G07187	AT1G07985	AT1G07503
AT1G15320	AT1G14950	AT1G15310	AT1G14940	AT1G14110	AT1G14250	AT1G15640	AT1G05053		AT1G07203	AT1G08007	AT1G07523
AT1G15330	AT1G14960	AT1G15320	AT1G14950	AT1G05053	AT1G05067	AT1G15680	AT1G14120		AT1G07233	AT1G08013	AT1G07533
AT1G05157	AT1G05153	AT1G15330	AT1G14960	AT1G14120	AT1G05073	AT1G15840	AT1G14130		AT1G07237	AT1G08017	AT1G07537
AT1G15360	AT1G15085	AT1G05157	AT1G05153	AT1G14130	AT1G14420	AT1G15850	AT1G14220		AT1G07247	AT1G08023	AT1G07550
AT1G15380	AT1G15320	AT1G15360	AT1G15085	AT1G14220	AT1G14440	AT1G16290	AT1G14240		AT1G07253	AT1G08027	AT1G07553
AT1G15385	AT1G15330	AT1G15380	AT1G15320	AT1G14240	AT1G14520	AT1G16310	AT1G14250		AT1G07257	AT1G08057	AT1G07557
AT1G15460	AT1G05157	AT1G15385	AT1G15330	AT1G14250	AT1G14540	AT1G16380	AT1G05067		AT1G07260	AT1G08063	AT1G07597
AT1G15460	AT1G15360	AT1G15460	AT1G05157	AT1G05067	AT1G14550	AT1G16390	AT1G05073		AT1G07263	AT1G08065	AT1G07617
AT1G15540	AT1G15380	AT1G15460	AT1G15360	AT1G05073	AT1G14580	AT1G16400	AT1G14420		AT1G07267	AT1G08070	AT1G07630
AT1G15550	AT1G15385	AT1G15540	AT1G15380	AT1G14440	AT1G05097	AT1G16410	AT1G14430		AT1G07273	AT1G08080	AT1G07640
AT1G15560	AT1G15540	AT1G15550	AT1G15385	AT1G14540	AT1G05103	AT1G16420	AT1G14430		AT1G07277	AT1G08090	AT1G07645
AT1G15580	AT1G15550	AT1G15560	AT1G15460	AT1G14550	AT1G05107	AT1G16520	AT1G14440		AT1G07280	AT1G08100	AT1G07650
AT1G15590	AT1G15560	AT1G15580	AT1G15540	AT1G14580	AT1G14600	AT1G16530	AT1G14520		AT1G07283	AT1G08105	AT1G07673
AT1G15600	AT1G05167	AT1G15590	AT1G15560	AT1G05097	AT1G14610	AT1G16700	AT1G14540		AT1G07297	AT1G08135	AT1G07690
AT1G15610	AT1G15570	AT1G15600	AT1G05167	AT1G05103	AT1G14630	AT1G16705	AT1G14550		AT1G07317	AT1G08140	AT1G07707
AT1G15620	AT1G15580	AT1G15610	AT1G15570	AT1G05107	AT1G14686	AT1G16905	AT1G14580		AT1G07347	AT1G08147	AT1G07717
AT1G15625	AT1G15590	AT1G15620	AT1G15580	AT1G14600	AT1G14687	AT1G16910	AT1G05097		AT1G07353	AT1G08150	AT1G07720
AT1G15630	AT1G15600	AT1G15625	AT1G15590	AT1G14630	AT1G14688	AT1G16930	AT1G05103		AT1G07357	AT1G08153	AT1G07723
AT1G15640	AT1G15610	AT1G15630	AT1G15600	AT1G14700	AT1G05117	AT1G16940	AT1G05107		AT1G07367	AT1G08157	AT1G07725
AT1G15680	AT1G15620	AT1G15640	AT1G15610	AT1G14730	AT1G14700	AT1G16945	AT1G14590		AT1G07373	AT1G08160	AT1G07727
AT1G15840	AT1G15625	AT1G15680	AT1G15620	AT1G14755	AT1G14730	AT1G16950	AT1G14600		AT1G07397	AT1G08163	AT1G07728
AT1G15850	AT1G15630	AT1G15840	AT1G15625	AT1G14760	AT1G14755	AT1G16980	AT1G14610		AT1G07407	AT1G08170	AT1G07767
AT1G16290	AT1G15640	AT1G15850	AT1G15630	AT1G14770	AT1G14760	AT1G17000	AT1G14630		AT1G07413	AT1G08177	AT1G07777
AT1G16310	AT1G15680	AT1G16290	AT1G15640	AT1G14780	AT1G14780	AT1G17010	AT1G14688		AT1G07417	AT1G08183	AT1G07783
AT1G16380	AT1G15840	AT1G16310	AT1G15680	AT1G14790	AT1G14790	AT1G17060	AT1G05117		AT1G07423	AT1G08193	AT1G07793
AT1G16390	AT1G15850	AT1G16380	AT1G15840	AT1G14860	AT1G14880	AT1G17150	AT1G14690		AT1G07430	AT1G08223	AT1G07850
AT1G16400	AT1G16290	AT1G16390	AT1G15850	AT1G14870	AT1G14890	AT1G17190	AT1G14700		AT1G07433	AT1G08227	AT1G07857
AT1G16410	AT1G16380	AT1G16400	AT1G16290	AT1G14880	AT1G14930	AT1G17200	AT1G14730		AT1G07437	AT1G08230	AT1G07860
AT1G16420	AT1G16390	AT1G16410	AT1G16380	AT1G14890	AT1G14940	AT1G17300	AT1G14755		AT1G07440	AT1G08237	AT1G07863
AT1G16520	AT1G16400	AT1G16420	AT1G16390	AT1G14930	AT1G14950	AT1G17310	AT1G14760		AT1G07443	AT1G08263	AT1G07867
AT1G16530	AT1G16410	AT1G16500	AT1G16400	AT1G14940	AT1G14960	AT1G17345	AT1G14770		AT1G07447	AT1G08277	AT1G07870
AT1G16700	AT1G16500	AT1G16530	AT1G16410	AT1G14950	AT1G15010	AT1G17420	AT1G14880		AT1G07450	AT1G08280	AT1G07877
AT1G16705	AT1G16520	AT1G16700	AT1G16420	AT1G14960	AT1G15015	AT1G17700	AT1G14890		AT1G07457	AT1G08283	AT1G07897
AT1G16760	AT1G16530	AT1G16705	AT1G16500	AT1G15010	AT1G15020	AT1G17710	AT1G14930		AT1G07460	AT1G08290	AT1G07900
AT1G16905	AT1G05263	AT1G16760	AT1G16530	AT1G05153	AT1G05153	AT1G17770	AT1G14940		AT1G07463	AT1G08297	AT1G07903
AT1G16910	AT1G16760	AT1G16905	AT1G05263	AT1G15085	AT1G15085	AT1G17800	AT1G14950		AT1G07467	AT1G08303	AT1G07913
AT1G16930	AT1G16905	AT1G16910	AT1G16760	AT1G15320	AT1G15320	AT1G17810	AT1G14960		AT1G07485	AT1G08307	AT1G07917
AT1G16940	AT1G16910	AT1G16930	AT1G16905	AT1G15330	AT1G15330	AT1G17910	AT1G05153		AT1G07490	AT1G08313	AT1G07923
AT1G16945	AT1G16930	AT1G16940	AT1G16910	AT1G05157	AT1G15340	AT1G17950	AT1G15085		AT1G07493	AT1G08320	AT1G07927
AT1G16950	AT1G16940	AT1G16945	AT1G16930	AT1G15360	AT1G05157	AT1G17960	AT1G15310		AT1G07497	AT1G08327	AT1G07933
AT1G16980	AT1G16945	AT1G16950	AT1G16940	AT1G15380	AT1G15360	AT1G18050	AT1G15320		AT1G07503	AT1G08337	AT1G07937
AT1G17000	AT1G16950	AT1G16980	AT1G16945	AT1G15385	AT1G15380	AT1G18090	AT1G15330		AT1G07523	AT1G08340	AT1G07985
AT1G17010	AT1G16980	AT1G17000	AT1G16950	AT1G15460	AT1G15385	AT1G18100	AT1G15340		AT1G07533	AT1G08343	AT1G07993
AT1G17060	AT1G17000	AT1G17010	AT1G16980	AT1G15460	AT1G15540	AT1G05383	AT1G05157		AT1G07537	AT1G08347	AT1G07997
AT1G17150	AT1G17010	AT1G17060	AT1G17000	AT1G15540	AT1G15550	AT1G18120	AT1G15360		AT1G07550	AT1G08357	AT1G08007
AT1G17190	AT1G17020	AT1G17150	AT1G17010	AT1G15550	AT1G15560	AT1G18140	AT1G15380		AT1G07553	AT1G08383	AT1G08013
AT1G17200	AT1G17060	AT1G17190	AT1G17020	AT1G15560	AT1G05167	AT1G18191	AT1G15385		AT1G07557	AT1G08393	AT1G08017
AT1G17300	AT1G17150	AT1G17200	AT1G17060	AT1G15580	AT1G05173	AT1G18193	AT1G15540		AT1G07597	AT1G08397	AT1G08023
AT1G17310	AT1G17200	AT1G17300	AT1G17150	AT1G15590	AT1G15570	AT1G18197	AT1G15550		AT1G07610	AT1G08403	AT1G08027
AT1G17345	AT1G17300	AT1G17310	AT1G17200	AT1G15600	AT1G15580	AT1G18200	AT1G15560		AT1G07617	AT1G08413	AT1G08057
AT1G17380	AT1G17310	AT1G17345	AT1G17300	AT1G15610	AT1G15590	AT1G18210	AT1G05167		AT1G07630	AT1G08417	AT1G08063
AT1G17420	AT1G17345	AT1G17380	AT1G17310	AT1G15620	AT1G15600	AT1G18220	AT1G05173		AT1G07640	AT1G08430	AT1G08065
AT1G17615	AT1G17380	AT1G05307	AT1G17345	AT1G15625	AT1G15610	AT1G05387	AT1G15570		AT1G07645	AT1G08433	AT1G08070
AT1G17700	AT1G17400	AT1G17420	AT1G17380	AT1G15630	AT1G15620	AT1G05397	AT1G15580		AT1G07650	AT1G08437	AT1G08080
AT1G17710	AT1G05307	AT1G17615	AT1G17400	AT1G15640	AT1G15625	AT1G18230	AT1G15590		AT1G07673	AT1G08440	AT1G08090
AT1G17745	AT1G17420	AT1G17700	AT1G05307	AT1G15680	AT1G15630	AT1G18290	AT1G15600		AT1G07680	AT1G08447	AT1G08100
AT1G05317	AT1G17615	AT1G17710	AT1G17420	AT1G15840	AT1G15680	AT1G18310	AT1G15610		AT1G07683	AT1G08465	AT1G08105
AT1G17770	AT1G17700	AT1G17745	AT1G17615	AT1G15850	AT1G15840	AT1G18350	AT1G15620		AT1G07690	AT1G08473	AT1G08133
AT1G17800	AT1G17710	AT1G05317	AT1G17700	AT1G16060	AT1G15850	AT1G18360	AT1G15625		AT1G07707	AT1G08483	AT1G08135
AT1G17810	AT1G17770	AT1G17770	AT1G17710	AT1G16290	AT1G16290	AT1G18400	AT1G15630		AT1G07717	AT1G08487	AT1G08137
AT1G17910	AT1G17800	AT1G17800	AT1G17770	AT1G16310	AT1G16380	AT1G18410	AT1G15640		AT1G07720	AT1G08493	AT1G08140
AT1G17950	AT1G17810	AT1G17810	AT1G17800	AT1G16380	AT1G16390	AT1G18570	AT1G15680		AT1G07723	AT1G08507	AT1G08147
AT1G17960	AT1G17910	AT1G17910	AT1G17810	AT1G16390	AT1G16400	AT1G18580	AT1G15757		AT1G07725	AT1G08517	AT1G08150
AT1G18040	AT1G17950	AT1G17950	AT1G17910	AT1G16400	AT1G16410	AT1G05407	AT1G15760		AT1G07727	AT1G08523	AT1G08153
AT1G18050	AT1G17960	AT1G17960	AT1G17950	AT1G16410	AT1G16420	AT1G05413	AT1G15840		AT1G07728	AT1G08553	AT1G08157
AT1G18100	AT1G18040	AT1G18040	AT1G17960	AT1G16420	AT1G16500	AT1G18710	AT1G15850		AT1G07767	AT1G08567	AT1G08160
AT1G05383	AT1G18050	AT1G18050	AT1G18040	AT1G16520	AT1G05233	AT1G18760	AT1G16290		AT1G07777	AT1G08587	AT1G08163
AT1G18120	AT1G18100	AT1G18100	AT1G18050	AT1G16530	AT1G16520	AT1G18770	AT1G16370		AT1G07783	AT1G08607	AT1G08165
AT1G18140	AT1G05383	AT1G05383	AT1G18100	AT1G16705	AT1G16530	AT1G18773	AT1G16380		AT1G07793	AT1G08613	AT1G08170
AT1G18191	AT1G18120	AT1G18120	AT1G05383	AT1G16760	AT1G05263	AT1G18780	AT1G16390		AT1G07795	AT1G08670	AT1G08177
AT1G18193	AT1G18140	AT1G18140	AT1G18120	AT1G16850	AT1G16760	AT1G18790	AT1G16400		AT1G07800	AT1G08673	AT1G08183
AT1G18197	AT1G18191	AT1G18191	AT1G18140	AT1G16905	AT1G16770	AT1G18810	AT1G16410		AT1G07850	AT1G08677	AT1G08193
AT1G18200	AT1G18193	AT1G18193	AT1G18191	AT1G16910	AT1G16905	AT1G18830	AT1G16420		AT1G07857	AT1G08683	AT1G08223
AT1G18210	AT1G18197	AT1G18197	AT1G18193	AT1G16930	AT1G16910	AT1G18835	AT1G16500		AT1G07860	AT1G08687	AT1G08227
AT1G18220	AT1G18200	AT1G18200	AT1G18197	AT1G16940	AT1G16930	AT1G05443	AT1G05233		AT1G07863	AT1G08697	AT1G08230
AT1G05387	AT1G18220	AT1G18210	AT1G18200	AT1G16945	AT1G16940	AT1G05447	AT1G16510		AT1G07867	AT1G08703	AT1G08237
AT1G05397	AT1G05387	AT1G18220	AT1G18220	AT1G16950	AT1G16945	AT1G18860	AT1G16520		AT1G07870	AT1G08717	AT1G08257
AT1G18230	AT1G05397	AT1G05387	AT1G05387	AT1G16980	AT1G16950	AT1G18960	AT1G16530		AT1G07877	AT1G08757	AT1G08263
AT1G18280	AT1G18230	AT1G05397	AT1G05397	AT1G17000	AT1G16960	AT1G18970	AT1G16905		AT1G07897	AT1G08763	AT1G08277
AT1G18290	AT1G18310	AT1G18230	AT1G18230	AT1G17010	AT1G16980	AT1G18975	AT1G16910		AT1G07900	AT1G08765	AT1G08280
AT1G18310	AT1G18350	AT1G18290	AT1G18350	AT1G17020	AT1G17000	AT1G19030	AT1G16930		AT1G07903	AT1G08767	AT1G08283
AT1G18350	AT1G18360	AT1G18310	AT1G18360	AT1G17060	AT1G17010	AT1G19060	AT1G16940		AT1G07913	AT1G08773	AT1G08290
AT1G18360	AT1G18400	AT1G18350	AT1G18400	AT1G17150	AT1G17020	AT1G19160	AT1G16945		AT1G07917	AT1G08775	AT1G08297
AT1G18400	AT1G18400	AT1G18360	AT1G18400	AT1G17190	AT1G17030	AT1G19170	AT1G16950		AT1G07923	AT1G08777	AT1G08300
AT1G18410	AT1G18410	AT1G18400	AT1G18570	AT1G17200	AT1G17060	AT1G08925	AT1G16980		AT1G07927	AT1G08783	AT1G08303
AT1G18520	AT1G18570	AT1G18410	AT1G18580	AT1G17285	AT1G17150	AT1G19180	AT1G17000		AT1G07933	AT1G08790	AT1G08307
AT1G18570	AT1G18580	AT1G18520	AT1G18690	AT1G17300	AT1G17200	AT1G19190	AT1G17010		AT1G07937	AT1G08805	AT1G08313
AT1G05407	AT1G18690	AT1G18570	AT1G05407	AT1G17310	AT1G17300	AT1G05477	AT1G17020		AT1G07985	AT1G08807	AT1G08320
AT1G05413	AT1G05407	AT1G05407	AT1G05413	AT1G17345	AT1G17310	AT1G05483	AT1G17030		AT1G07993	AT1G08813	AT1G08327
AT1G18710	AT1G05413	AT1G05413	AT1G18710	AT1G17380	AT1G17345	AT1G05487	AT1G17150		AT1G07997	AT1G08817	AT1G08337
AT1G18760	AT1G18710	AT1G18710	AT1G18760	AT1G17400	AT1G17380	AT1G19230	AT1G17160		AT1G08007	AT1G08823	AT1G08343
AT1G18770	AT1G18760	AT1G18760	AT1G18770	AT1G05307	AT1G17400	AT1G19250	AT1G17200		AT1G08013	AT1G08827	AT1G08347
AT1G18773	AT1G18770	AT1G18770	AT1G18773	AT1G17420	AT1G05307	AT1G19320	AT1G17210		AT1G08017	AT1G08833	AT1G08357
AT1G18780	AT1G18773	AT1G18773	AT1G18780	AT1G17615	AT1G17420	AT1G08935	AT1G17290		AT1G08023	AT1G08843	AT1G08383
AT1G18790	AT1G18780	AT1G18780	AT1G18790	AT1G17700	AT1G17430	AT1G19390	AT1G17300		AT1G08027	AT1G08847	AT1G08393
AT1G18810	AT1G18790	AT1G18790	AT1G18810	AT1G17710	AT1G17615	AT1G05503	AT1G17310		AT1G08057	AT1G08853	AT1G08397
AT1G18830	AT1G18810	AT1G18810	AT1G18835	AT1G17770	AT1G17700	AT1G19415	AT1G17380		AT1G08063	AT1G08857	AT1G08403
AT1G18835	AT1G18835	AT1G18830	AT1G05447	AT1G17800	AT1G17710	AT1G19460	AT1G17400		AT1G08065	AT1G08860	AT1G08413
AT1G05447	AT1G05447	AT1G18835	AT1G18860	AT1G17810	AT1G17770	AT1G19464	AT1G05307		AT1G08070	AT1G08863	AT1G08417
AT1G18860	AT1G18860	AT1G05447	AT1G18960	AT1G05333	AT1G17800	AT1G19470	AT1G17420		AT1G08080	AT1G08865	AT1G08427
AT1G18960	AT1G18960	AT1G18860	AT1G18970	AT1G17910	AT1G17810	AT1G19500	AT1G17430		AT1G08090	AT1G08885	AT1G08430
AT1G18970	AT1G18970	AT1G18960	AT1G18975	AT1G17950	AT1G05333	AT1G19510	AT1G17690		AT1G08100	AT1G08893	AT1G08440
AT1G18975	AT1G18975	AT1G18970	AT1G19030	AT1G17960	AT1G17820	AT1G19560	AT1G17700		AT1G08105	AT1G08897	AT1G08447
AT1G19030	AT1G19030	AT1G18975	AT1G19060	AT1G18040	AT1G17910	AT1G19565	AT1G17710		AT1G08133	AT1G08903	AT1G08460
AT1G19060	AT1G19060	AT1G19030	AT1G19140	AT1G18050	AT1G17920	AT1G19570	AT1G17770		AT1G08135	AT1G08905	AT1G08465
AT1G19160	AT1G19140	AT1G19060	AT1G19150	AT1G18090	AT1G17950	AT1G19600	AT1G17800		AT1G08137	AT1G08907	AT1G08473
AT1G19170	AT1G19150	AT1G19160	AT1G19160	AT1G18100	AT1G17960	AT1G19610	AT1G17810		AT1G08140	AT1G08917	AT1G08477
AT1G08925	AT1G19160	AT1G19170	AT1G19230	AT1G05383	AT1G18050	AT1G19630	AT1G05333		AT1G08147	AT1G08923	AT1G08483
AT1G05483	AT1G19230	AT1G08925	AT1G19250	AT1G18120	AT1G18100	AT1G19620	AT1G17820		AT1G08150	AT1G08925	AT1G08487
AT1G05487	AT1G19250	AT1G05483	AT1G19320	AT1G18140	AT1G05383	AT1G19640	AT1G17910		AT1G08153	AT1G08927	AT1G08493
AT1G19230	AT1G19320	AT1G05487	AT1G19330	AT1G18191	AT1G18120	AT1G19670	AT1G17920		AT1G08157	AT1G08930	AT1G08507
AT1G19250	AT1G08935	AT1G19230	AT1G08935	AT1G18193	AT1G18140	AT1G19780	AT1G17950		AT1G08160	AT1G08933	AT1G08517
AT1G19320	AT1G19390	AT1G19250	AT1G19390	AT1G18197	AT1G18191	AT1G19790	AT1G17960		AT1G08163	AT1G08935	AT1G08523
AT1G08935	AT1G05503	AT1G19320	AT1G05503	AT1G18200	AT1G18197	AT1G19800	AT1G18120		AT1G08165	AT1G08945	AT1G08553
AT1G19390	AT1G19415	AT1G08935	AT1G19415	AT1G18210	AT1G18200	AT1G19810	AT1G18140		AT1G08170	AT1G08957	AT1G08587
AT1G05503	AT1G19460	AT1G19390	AT1G19460	AT1G18220	AT1G18220	AT1G19830	AT1G18220		AT1G08177	AT1G08967	AT1G08607
AT1G19415	AT1G19464	AT1G05503	AT1G19464	AT1G05387	AT1G05387	AT1G19890	AT1G05387		AT1G08183	AT1G08975	AT1G08630
AT1G19460	AT1G19470	AT1G19415	AT1G19470	AT1G05397	AT1G05397	AT1G19900	AT1G05397		AT1G08193	AT1G08977	AT1G08660
AT1G19464	AT1G19500	AT1G19460	AT1G19500	AT1G18230	AT1G18230	AT1G19930	AT1G18230		AT1G08223	AT1G08983	AT1G08663
AT1G19470	AT1G19510	AT1G19464	AT1G19510	AT1G18250	AT1G18310	AT1G19940	AT1G18310		AT1G08227	AT1G08985	AT1G08670
AT1G19500	AT1G19560	AT1G19470	AT1G19560	AT1G18280	AT1G18350	AT1G19940	AT1G18400		AT1G08230	AT1G08990	AT1G08673
AT1G19510	AT1G19565	AT1G19500	AT1G19565	AT1G18290	AT1G18360	AT1G19960	AT1G18400		AT1G08237	AT1G09000	AT1G08677
AT1G19560	AT1G19570	AT1G19510	AT1G19570	AT1G18310	AT1G18400	AT1G20065	AT1G18410		AT1G08257	AT1G09013	AT1G08683
AT1G19565	AT1G19610	AT1G19560	AT1G19610	AT1G18350	AT1G18410	AT1G05523	AT1G18510		AT1G08263	AT1G09017	AT1G08717
AT1G19570	AT1G19630	AT1G19565	AT1G19630	AT1G18360	AT1G18570	AT1G20070	AT1G18520		AT1G08277	AT1G09030	AT1G08723
AT1G19600	AT1G19620	AT1G19600	AT1G19620	AT1G18400	AT1G18580	AT1G05527	AT1G18570		AT1G08280	AT1G09065	AT1G08743
AT1G19610	AT1G19640	AT1G19610	AT1G19640	AT1G18410	AT1G18690	AT1G05533	AT1G18580		AT1G08283	AT1G09073	AT1G08757
AT1G19630	AT1G19670	AT1G19630	AT1G19670	AT1G18520	AT1G05407	AT1G20080	AT1G18690		AT1G08290	AT1G09075	AT1G08763
AT1G19630	AT1G19780	AT1G19630	AT1G19780	AT1G18570	AT1G05413	AT1G20120	AT1G05407		AT1G08297	AT1G09080	AT1G08765
AT1G19620	AT1G19790	AT1G19620	AT1G19790	AT1G18580	AT1G18710	AT1G20130	AT1G05413		AT1G08300	AT1G09090	AT1G08767
AT1G19640	AT1G19810	AT1G19640	AT1G19800	AT1G18710	AT1G18760	AT1G20132	AT1G18710		AT1G08303	AT1G09093	AT1G08773
AT1G19670	AT1G19830	AT1G19670	AT1G19810	AT1G18760	AT1G18770	AT1G20135	AT1G18760		AT1G08307	AT1G09095	AT1G08775
AT1G19780	AT1G19890	AT1G19780	AT1G19830	AT1G18770	AT1G18773	AT1G20180	AT1G18770		AT1G08313	AT1G09097	AT1G08777
AT1G19790	AT1G19900	AT1G19790	AT1G19890	AT1G18773	AT1G18780	AT1G20240	AT1G18773		AT1G08320	AT1G09103	AT1G08783
AT1G19810	AT1G19930	AT1G19810	AT1G19900	AT1G18780	AT1G18790	AT1G20320	AT1G18780		AT1G08327	AT1G09107	AT1G08790
AT1G19830	AT1G19940	AT1G19830	AT1G19920	AT1G18790	AT1G18800	AT1G05537	AT1G18790		AT1G08337	AT1G09113	AT1G08805
AT1G19890	AT1G19940	AT1G19890	AT1G19930	AT1G18810	AT1G18810	AT1G20360	AT1G18800		AT1G08340	AT1G09115	AT1G08807
AT1G19900	AT1G19960	AT1G19900	AT1G19940	AT1G18830	AT1G18835	AT1G20375	AT1G18810		AT1G08343	AT1G09117	AT1G08813
AT1G19920	AT1G19968	AT1G19930	AT1G19940	AT1G18830	AT1G05447	AT1G20380	AT1G18835		AT1G08347	AT1G09127	AT1G08817
AT1G19930	AT1G19970	AT1G19940	AT1G19960	AT1G18835	AT1G18860	AT1G20500	AT1G05447		AT1G08357	AT1G09135	AT1G08823
AT1G19940	AT1G05523	AT1G19940	AT1G19968	AT1G05443	AT1G18960	AT1G20530	AT1G18860		AT1G08383	AT1G09137	AT1G08827
AT1G19940	AT1G20070	AT1G19960	AT1G19970	AT1G05447	AT1G18970	AT1G20657	AT1G18960		AT1G08393	AT1G09145	AT1G08833
AT1G19960	AT1G05527	AT1G19968	AT1G20065	AT1G18860	AT1G18975	AT1G20683	AT1G18970		AT1G08397	AT1G09176	AT1G08843
AT1G19968	AT1G05533	AT1G20065	AT1G05523	AT1G18960	AT1G19030	AT1G20687	AT1G18975		AT1G08403	AT1G09185	AT1G08845
AT1G20065	AT1G20080	AT1G05523	AT1G20070	AT1G18970	AT1G19060	AT1G20730	AT1G19030		AT1G08413	AT1G09187	AT1G08847
AT1G05523	AT1G20120	AT1G20070	AT1G05527	AT1G18975	AT1G19140	AT1G20735	AT1G19060		AT1G08417	AT1G09203	AT1G08853
AT1G20070	AT1G20130	AT1G05527	AT1G20080	AT1G19030	AT1G19150	AT1G20740	AT1G19140		AT1G08427	AT1G09205	AT1G08857
AT1G05527	AT1G20132	AT1G05533	AT1G20120	AT1G19060	AT1G19160	AT1G20750	AT1G19150		AT1G08430	AT1G09207	AT1G08860
AT1G05533	AT1G20135	AT1G20080	AT1G20130	AT1G19160	AT1G19250	AT1G20790	AT1G19160		AT1G08433	AT1G09213	AT1G08863
AT1G20080	AT1G20180	AT1G20120	AT1G20132	AT1G19170	AT1G19320	AT1G05583	AT1G19250		AT1G08437	AT1G09215	AT1G08865
AT1G20120	AT1G20240	AT1G20130	AT1G20135	AT1G08925	AT1G19330	AT1G05587	AT1G19320		AT1G08440	AT1G09227	AT1G08867
AT1G20130	AT1G20290	AT1G20132	AT1G20180	AT1G19180	AT1G08935	AT1G05593	AT1G19330		AT1G08447	AT1G09235	AT1G08870
AT1G20132	AT1G20290	AT1G20135	AT1G20240	AT1G19190	AT1G19390	AT1G05597	AT1G08935		AT1G08460	AT1G09240	AT1G08885
AT1G20135	AT1G20310	AT1G20180	AT1G20290	AT1G19200	AT1G05503	AT1G05603	AT1G19390		AT1G08465	AT1G09243	AT1G08893
AT1G20180	AT1G20320	AT1G20240	AT1G20310	AT1G05477	AT1G19415	AT1G20795	AT1G19410		AT1G08473	AT1G09260	AT1G08897
AT1G20240	AT1G20340	AT1G20290	AT1G20320	AT1G05483	AT1G19460	AT1G20800	AT1G05503		AT1G08477	AT1G09273	AT1G08903
AT1G20290	AT1G20350	AT1G20310	AT1G20340	AT1G05487	AT1G19464	AT1G20803	AT1G19415		AT1G08483	AT1G09277	AT1G08905
AT1G20310	AT1G05537	AT1G20320	AT1G20350	AT1G19230	AT1G19470	AT1G20810	AT1G19460		AT1G08487	AT1G09283	AT1G08907
AT1G20320	AT1G20360	AT1G20350	AT1G05537	AT1G19250	AT1G19500	AT1G20850	AT1G19464		AT1G08493	AT1G09303	AT1G08917
AT1G20350	AT1G05543	AT1G20360	AT1G20360	AT1G19260	AT1G19510	AT1G20860	AT1G19470		AT1G08507	AT1G09350	AT1G08923
AT1G20360	AT1G20375	AT1G20375	AT1G05543	AT1G19320	AT1G19540	AT1G20860	AT1G19500		AT1G08517	AT1G09360	AT1G08927
AT1G20375	AT1G20380	AT1G20380	AT1G20375	AT1G08935	AT1G19550	AT1G20900	AT1G19510		AT1G08523	AT1G09373	AT1G08933
AT1G20380	AT1G20500	AT1G20450	AT1G20380	AT1G19390	AT1G19560	AT1G08945	AT1G19530		AT1G08553	AT1G09380	AT1G08935
AT1G20450	AT1G20530	AT1G20500	AT1G20500	AT1G05503	AT1G19565	AT1G20910	AT1G19540		AT1G08567	AT1G09387	AT1G08953
AT1G20500	AT1G20657	AT1G20530	AT1G20530	AT1G19415	AT1G19570	AT1G20940	AT1G19560		AT1G08587	AT1G09393	AT1G08955
AT1G20530	AT1G20683	AT1G20657	AT1G20657	AT1G19460	AT1G19600	AT1G20990	AT1G19565		AT1G08607	AT1G09397	AT1G08967
AT1G20657	AT1G20687	AT1G20683	AT1G20683	AT1G19464	AT1G19610	AT1G21050	AT1G19570		AT1G08613	AT1G09470	AT1G08983
AT1G20683	AT1G20730	AT1G20687	AT1G20687	AT1G19470	AT1G19630	AT1G21110	AT1G19600		AT1G08630	AT1G09480	AT1G08985
AT1G20687	AT1G20735	AT1G20730	AT1G20691	AT1G19500	AT1G19620	AT1G21120	AT1G19610		AT1G08660	AT1G09483	AT1G08987
AT1G20730	AT1G20740	AT1G20735	AT1G20730	AT1G19510	AT1G19640	AT1G21140	AT1G19630		AT1G08663	AT1G09486	AT1G08990
AT1G20735	AT1G20790	AT1G20740	AT1G20735	AT1G19530	AT1G19650	AT1G21150	AT1G19620		AT1G08670	AT1G09493	AT1G09013
AT1G20740	AT1G05583	AT1G20790	AT1G20740	AT1G19540	AT1G19670	AT1G21286	AT1G19640		AT1G08673	AT1G09495	AT1G09017
AT1G20780	AT1G05587	AT1G05583	AT1G20750	AT1G19560	AT1G19780	AT1G21290	AT1G19670		AT1G08677	AT1G09497	AT1G09030
AT1G20790	AT1G05593	AT1G05587	AT1G20790	AT1G19565	AT1G19790	AT1G21300	AT1G19780		AT1G08683	AT1G09500	AT1G09033
AT1G05583	AT1G05597	AT1G05593	AT1G05583	AT1G19610	AT1G19800	AT1G21310	AT1G19790		AT1G08687	AT1G09503	AT1G09037
AT1G05587	AT1G05603	AT1G05597	AT1G05587	AT1G19630	AT1G19810	AT1G21313	AT1G19800		AT1G08697	AT1G09505	AT1G09047
AT1G05593	AT1G20795	AT1G05603	AT1G05593	AT1G19620	AT1G19830	AT1G05647	AT1G19810		AT1G08703	AT1G09507	AT1G09075
AT1G05597	AT1G20800	AT1G20795	AT1G05597	AT1G19640	AT1G19890	AT1G21320	AT1G19830		AT1G08717	AT1G09510	AT1G09080
AT1G05603	AT1G20803	AT1G20800	AT1G05603	AT1G19670	AT1G19900	AT1G21323	AT1G19890		AT1G08723	AT1G09520	AT1G09090
AT1G20795	AT1G20810	AT1G20803	AT1G20795	AT1G19780	AT1G19920	AT1G21326	AT1G19900		AT1G08743	AT1G09525	AT1G09093
AT1G20800	AT1G20850	AT1G20810	AT1G20800	AT1G19790	AT1G19930	AT1G05657	AT1G19920		AT1G08757	AT1G09535	AT1G09095
AT1G20803	AT1G20860	AT1G20850	AT1G20803	AT1G19810	AT1G19940	AT1G21330	AT1G19930		AT1G08763	AT1G09540	AT1G09097
AT1G20810	AT1G20860	AT1G20860	AT1G20810	AT1G19830	AT1G19940	AT1G21340	AT1G19940		AT1G08765	AT1G09545	AT1G09103
AT1G20850	AT1G20940	AT1G20860	AT1G20850	AT1G19850	AT1G19960	AT1G21350	AT1G19940		AT1G08767	AT1G09547	AT1G09107
AT1G20860	AT1G20990	AT1G20900	AT1G20860	AT1G19890	AT1G19968	AT1G21360	AT1G19960		AT1G08773	AT1G09550	AT1G09113
AT1G20860	AT1G21050	AT1G08945	AT1G20940	AT1G19900	AT1G19970	AT1G21470	AT1G19968		AT1G08775	AT1G09555	AT1G09115
AT1G20900	AT1G21100	AT1G20940	AT1G20990	AT1G19930	AT1G20065	AT1G21475	AT1G19970		AT1G08777	AT1G09557	AT1G09127
AT1G08945	AT1G21110	AT1G20990	AT1G21050	AT1G19940	AT1G05523	AT1G21490	AT1G20065		AT1G08783	AT1G09563	AT1G09135
AT1G20940	AT1G21120	AT1G21050	AT1G21100	AT1G19940	AT1G20070	AT1G21525	AT1G05523		AT1G08790	AT1G09565	AT1G09137
AT1G20990	AT1G21130	AT1G21100	AT1G21110	AT1G19960	AT1G05527	AT1G21528	AT1G20070		AT1G08805	AT1G09567	AT1G09145
AT1G21050	AT1G21140	AT1G21110	AT1G21120	AT1G19968	AT1G05533	AT1G21529	AT1G05527		AT1G08807	AT1G09573	AT1G09147
AT1G21100	AT1G21150	AT1G21120	AT1G21130	AT1G19970	AT1G20080	AT1G21530	AT1G05533		AT1G08813	AT1G09585	AT1G09153
AT1G21110	AT1G21250	AT1G21140	AT1G21140	AT1G20065	AT1G20120	AT1G21540	AT1G20080		AT1G08817	AT1G09587	AT1G09176
AT1G21120	AT1G21260	AT1G21286	AT1G21150	AT1G05523	AT1G20130	AT1G21550	AT1G20120		AT1G08823	AT1G09593	AT1G09185
AT1G21140	AT1G21286	AT1G21290	AT1G21250	AT1G20070	AT1G20132	AT1G21840	AT1G20130		AT1G08827	AT1G09597	AT1G09187
AT1G21270	AT1G21290	AT1G21300	AT1G21260	AT1G05527	AT1G20135	AT1G21850	AT1G20132		AT1G08833	AT1G09603	AT1G09203
AT1G21280	AT1G21300	AT1G21310	AT1G21286	AT1G05533	AT1G20180	AT1G21860	AT1G20135		AT1G08843	AT1G09605	AT1G09205
AT1G21286	AT1G21310	AT1G21313	AT1G21290	AT1G20080	AT1G20190	AT1G21864	AT1G20180		AT1G08845	AT1G09607	AT1G09207
AT1G21290	AT1G21313	AT1G05647	AT1G21300	AT1G20120	AT1G20240	AT1G21866	AT1G20190		AT1G08847	AT1G09613	AT1G09213
AT1G21300	AT1G21320	AT1G21320	AT1G21310	AT1G20130	AT1G20290	AT1G21890	AT1G20230		AT1G08853	AT1G09615	AT1G09215
AT1G21310	AT1G21323	AT1G21323	AT1G21310	AT1G20132	AT1G20310	AT1G21910	AT1G20240		AT1G08857	AT1G09625	AT1G09217
AT1G21313	AT1G21326	AT1G21326	AT1G21313	AT1G20135	AT1G20320	AT1G21930	AT1G20290		AT1G08860	AT1G09653	AT1G09227
AT1G05647	AT1G05653	AT1G05653	AT1G05647	AT1G20180	AT1G20340	AT1G21940	AT1G20310		AT1G08863	AT1G09655	AT1G09233
AT1G21320	AT1G05657	AT1G05657	AT1G21320	AT1G20240	AT1G20350	AT1G21950	AT1G20320		AT1G08865	AT1G09665	AT1G09235
AT1G21323	AT1G21330	AT1G21330	AT1G21323	AT1G20290	AT1G05537	AT1G21960	AT1G20340		AT1G08867	AT1G09680	AT1G09240
AT1G21326	AT1G21360	AT1G21350	AT1G21326	AT1G20310	AT1G20360	AT1G21970	AT1G20350		AT1G08870	AT1G09683	AT1G09243
AT1G05653	AT1G21395	AT1G21360	AT1G05653	AT1G20320	AT1G20375	AT1G21973	AT1G05537		AT1G08885	AT1G09685	AT1G09245
AT1G05657	AT1G21400	AT1G21430	AT1G05657	AT1G20350	AT1G20380	AT1G05693	AT1G20360		AT1G08893	AT1G09695	AT1G09253
AT1G21330	AT1G21430	AT1G21470	AT1G21330	AT1G20360	AT1G20500	AT1G05697	AT1G20375		AT1G08897	AT1G09717	AT1G09273
AT1G21360	AT1G21470	AT1G21475	AT1G21360	AT1G20375	AT1G20515	AT1G21990	AT1G20380		AT1G08903	AT1G09723	AT1G09277
AT1G21430	AT1G21475	AT1G21490	AT1G21395	AT1G20380	AT1G20520	AT1G22000	AT1G20500		AT1G08905	AT1G09725	AT1G09283
AT1G21470	AT1G21490	AT1G21525	AT1G21400	AT1G20500	AT1G20530	AT1G22010	AT1G20510		AT1G08907	AT1G09727	AT1G09293
AT1G21475	AT1G21500	AT1G21528	AT1G21470	AT1G20530	AT1G20657	AT1G22015	AT1G20515		AT1G08917	AT1G09735	AT1G09303
AT1G21490	AT1G21525	AT1G21529	AT1G21480	AT1G20657	AT1G20670	AT1G22030	AT1G20520		AT1G08923	AT1G09745	AT1G09323
AT1G21525	AT1G21528	AT1G21530	AT1G21475	AT1G20683	AT1G20683	AT1G22065	AT1G20530		AT1G08925	AT1G09773	AT1G09350
AT1G21528	AT1G21529	AT1G21540	AT1G21490	AT1G20687	AT1G20687	AT1G22080	AT1G20657		AT1G08927	AT1G09775	AT1G09360
AT1G21529	AT1G21530	AT1G21550	AT1G21500	AT1G20730	AT1G20730	AT1G22090	AT1G20680		AT1G08930	AT1G09785	AT1G09370
AT1G21530	AT1G21540	AT1G21722	AT1G21525	AT1G20735	AT1G20735	AT1G05713	AT1G20683		AT1G08933	AT1G09790	AT1G09373
AT1G21540	AT1G21550	AT1G21850	AT1G21528	AT1G20740	AT1G20740	AT1G22100	AT1G20687		AT1G08935	AT1G09794	AT1G09380
AT1G21550	AT1G21850	AT1G21860	AT1G21529	AT1G20750	AT1G20750	AT1G22110	AT1G20730		AT1G08945	AT1G09805	AT1G09387
AT1G21722	AT1G21860	AT1G21864	AT1G21530	AT1G20790	AT1G20790	AT1G22120	AT1G20735		AT1G08953	AT1G09810	AT1G09393
AT1G21850	AT1G21864	AT1G21866	AT1G21540	AT1G05583	AT1G05583	AT1G22130	AT1G05567		AT1G08955	AT1G09813	AT1G09397
AT1G21860	AT1G21890	AT1G21890	AT1G21550	AT1G05587	AT1G05587	AT1G05717	AT1G20740		AT1G08957	AT1G09817	AT1G09417
AT1G21864	AT1G21910	AT1G21910	AT1G21850	AT1G05593	AT1G05593	AT1G22150	AT1G20750		AT1G08967	AT1G09825	AT1G09457
AT1G21890	AT1G21940	AT1G21940	AT1G21860	AT1G05597	AT1G05597	AT1G22210	AT1G20790		AT1G08975	AT1G09845	AT1G09470
AT1G21910	AT1G21950	AT1G21950	AT1G21864	AT1G05603	AT1G05603	AT1G22220	AT1G05583		AT1G08977	AT1G09855	AT1G09475
AT1G21940	AT1G21960	AT1G21960	AT1G21890	AT1G20795	AT1G20795	AT1G22240	AT1G05587		AT1G08983	AT1G09875	AT1G09480
AT1G21950	AT1G21970	AT1G21970	AT1G21910	AT1G20800	AT1G20800	AT1G22250	AT1G05593		AT1G08985	AT1G09880	AT1G09483
AT1G21960	AT1G21973	AT1G21973	AT1G21940	AT1G20803	AT1G20803	AT1G05733	AT1G05597		AT1G08987	AT1G09890	AT1G09486
AT1G21970	AT1G05693	AT1G05693	AT1G21950	AT1G20810	AT1G20810	AT1G22340	AT1G05603		AT1G08990	AT1G09927	AT1G09490
AT1G21973	AT1G05697	AT1G05697	AT1G21960	AT1G20850	AT1G20850	AT1G22350	AT1G20795		AT1G09000	AT1G09930	AT1G09495
AT1G05693	AT1G21990	AT1G21990	AT1G21970	AT1G20860	AT1G20850	AT1G22360	AT1G20800		AT1G09013	AT1G09932	AT1G09500
AT1G05697	AT1G22000	AT1G22000	AT1G21973	AT1G20860	AT1G20860	AT1G22380	AT1G20803		AT1G09017	AT1G09935	AT1G09503
AT1G21990	AT1G22010	AT1G22010	AT1G05693	AT1G20900	AT1G20860	AT1G22420	AT1G20810		AT1G09030	AT1G09950	AT1G09505
AT1G22000	AT1G22015	AT1G22015	AT1G21990	AT1G08945	AT1G20870	AT1G22440	AT1G20860		AT1G09033	AT1G09953	AT1G09507
AT1G22010	AT1G22065	AT1G22065	AT1G22000	AT1G20910	AT1G20940	AT1G22490	AT1G20870		AT1G09037	AT1G09957	AT1G09510
AT1G22015	AT1G22080	AT1G22080	AT1G22010	AT1G20940	AT1G20990	AT1G22600	AT1G20940		AT1G09047	AT1G09960	AT1G09515
AT1G22065	AT1G22090	AT1G22090	AT1G22015	AT1G20990	AT1G21050	AT1G22680	AT1G20950		AT1G09065	AT1G10010	AT1G09520
AT1G22080	AT1G05713	AT1G05713	AT1G22065	AT1G21050	AT1G21110	AT1G22710	AT1G20990		AT1G09073	AT1G10050	AT1G09525
AT1G22090	AT1G22100	AT1G22110	AT1G22080	AT1G21100	AT1G21120	AT1G22760	AT1G21050		AT1G09075	AT1G10060	AT1G09535
AT1G05713	AT1G22110	AT1G22120	AT1G22090	AT1G21110	AT1G21130	AT1G22900	AT1G21110		AT1G09080	AT1G10225	AT1G09540
AT1G22110	AT1G22120	AT1G22130	AT1G05713	AT1G21120	AT1G21140	AT1G22910	AT1G21120		AT1G09090	AT1G10240	AT1G09545
AT1G22120	AT1G22130	AT1G22150	AT1G22100	AT1G21130	AT1G21150	AT1G22990	AT1G21140		AT1G09093	AT1G10250	AT1G09550
AT1G22130	AT1G05717	AT1G22210	AT1G22110	AT1G21140	AT1G21240	AT1G23037	AT1G21150		AT1G09095	AT1G10260	AT1G09555
AT1G22150	AT1G22150	AT1G22220	AT1G22120	AT1G21286	AT1G21245	AT1G23070	AT1G05643		AT1G09097	AT1G10340	AT1G09557
AT1G22210	AT1G22210	AT1G22240	AT1G22130	AT1G21290	AT1G21250	AT1G23110	AT1G21240		AT1G09103	AT1G10380	AT1G09563
AT1G22220	AT1G22240	AT1G22340	AT1G22150	AT1G21300	AT1G21260	AT1G05787	AT1G21245		AT1G09107	AT1G10385	AT1G09565
AT1G22240	AT1G22330	AT1G22350	AT1G22210	AT1G21310	AT1G21286	AT1G23120	AT1G21250		AT1G09113	AT1G10400	AT1G09567
AT1G22340	AT1G22340	AT1G22370	AT1G22240	AT1G21313	AT1G21290	AT1G23130	AT1G21260		AT1G09115	AT1G10480	AT1G09573
AT1G22350	AT1G22350	AT1G22380	AT1G22250	AT1G05647	AT1G21300	AT1G23140	AT1G21286		AT1G09117	AT1G10550	AT1G09583
AT1G22370	AT1G22370	AT1G22400	AT1G05733	AT1G21320	AT1G21310	AT1G23145	AT1G21290		AT1G09127	AT1G10560	AT1G09585
AT1G22380	AT1G22380	AT1G22420	AT1G22340	AT1G21323	AT1G21310	AT1G05793	AT1G21300		AT1G09135	AT1G10580	AT1G09587
AT1G22400	AT1G22400	AT1G22440	AT1G22350	AT1G21326	AT1G21313	AT1G23147	AT1G21310		AT1G09137	AT1G10585	AT1G09593
AT1G22420	AT1G22420	AT1G22480	AT1G22370	AT1G05657	AT1G21320	AT1G23150	AT1G21310		AT1G09145	AT1G10586	AT1G09597
AT1G22440	AT1G22490	AT1G22490	AT1G22380	AT1G21330	AT1G21323	AT1G23160	AT1G21313		AT1G09147	AT1G10588	AT1G09603
AT1G22480	AT1G22570	AT1G22500	AT1G22400	AT1G21340	AT1G21326	AT1G23200	AT1G21320		AT1G09153	AT1G10590	AT1G09605
AT1G22490	AT1G22600	AT1G05753	AT1G22420	AT1G21350	AT1G05653	AT1G23201	AT1G21323		AT1G09176	AT1G10620	AT1G09607
AT1G22500	AT1G22650	AT1G22570	AT1G22490	AT1G21360	AT1G05657	AT1G23205	AT1G05657		AT1G09185	AT1G10657	AT1G09613
AT1G05753	AT1G22680	AT1G22680	AT1G22570	AT1G21430	AT1G21330	AT1G23210	AT1G21330		AT1G09187	AT1G10680	AT1G09615
AT1G22550	AT1G22690	AT1G22690	AT1G22650	AT1G21470	AT1G21340	AT1G23230	AT1G21340		AT1G09203	AT1G10682	AT1G09653
AT1G22570	AT1G22710	AT1G22710	AT1G22680	AT1G21480	AT1G21360	AT1G23240	AT1G21350		AT1G09205	AT1G10745	AT1G09665
AT1G22680	AT1G22760	AT1G22760	AT1G22690	AT1G21475	AT1G21370	AT1G23250	AT1G21360		AT1G09207	AT1G10747	AT1G09680
AT1G22710	AT1G22900	AT1G05767	AT1G22710	AT1G21490	AT1G21395	AT1G23300	AT1G05663		AT1G09213	AT1G10750	AT1G09683
AT1G22760	AT1G22910	AT1G22810	AT1G22760	AT1G21525	AT1G21400	AT1G23320	AT1G21395		AT1G09215	AT1G10875	AT1G09705
AT1G22900	AT1G22910	AT1G22900	AT1G22900	AT1G21528	AT1G21470	AT1G23340	AT1G21400		AT1G09217	AT1G10880	AT1G09725
AT1G22910	AT1G22990	AT1G22910	AT1G22910	AT1G21529	AT1G21480	AT1G23350	AT1G21470		AT1G09227	AT1G11040	AT1G09735
AT1G22990	AT1G23000	AT1G22990	AT1G22990	AT1G21530	AT1G21475	AT1G23380	AT1G21480		AT1G09233	AT1G11070	AT1G09743
AT1G23000	AT1G23010	AT1G23037	AT1G23000	AT1G21540	AT1G21490	AT1G05797	AT1G21475		AT1G09235	AT1G11080	AT1G09745
AT1G23037	AT1G23037	AT1G23040	AT1G23010	AT1G21550	AT1G21500	AT1G05803	AT1G21490		AT1G09240	AT1G11125	AT1G09747
AT1G23040	AT1G23040	AT1G23120	AT1G23037	AT1G21722	AT1G21510	AT1G05807	AT1G21500		AT1G09243	AT1G11150	AT1G09773
AT1G23120	AT1G23070	AT1G23130	AT1G23070	AT1G21850	AT1G21525	AT1G05813	AT1G21510		AT1G09245	AT1G11185	AT1G09775
AT1G23130	AT1G23080	AT1G23140	AT1G23090	AT1G21860	AT1G21528	AT1G23400	AT1G21520		AT1G09253	AT1G11190	AT1G09785
AT1G23140	AT1G23090	AT1G23145	AT1G23100	AT1G21864	AT1G21529	AT1G23410	AT1G21525		AT1G09260	AT1G11210	AT1G09790
AT1G23145	AT1G23090	AT1G05793	AT1G23110	AT1G21890	AT1G21530	AT1G23420	AT1G21528		AT1G09273	AT1G11220	AT1G09805
AT1G05793	AT1G23110	AT1G23147	AT1G05787	AT1G21910	AT1G21540	AT1G05817	AT1G21529		AT1G09277	AT1G11230	AT1G09812
AT1G23147	AT1G05787	AT1G23150	AT1G23120	AT1G21930	AT1G21550	AT1G23500	AT1G21530		AT1G09283	AT1G11240	AT1G09813
AT1G23150	AT1G23120	AT1G23160	AT1G23130	AT1G21940	AT1G21722	AT1G23510	AT1G21540		AT1G09293	AT1G11250	AT1G09817
AT1G23160	AT1G23130	AT1G23200	AT1G23140	AT1G21950	AT1G21850	AT1G23520	AT1G21550		AT1G09303	AT1G11260	AT1G09825
AT1G23200	AT1G23140	AT1G23201	AT1G23145	AT1G21960	AT1G21860	AT1G23530	AT1G21840		AT1G09323	AT1G11362	AT1G09845
AT1G23201	AT1G23145	AT1G23205	AT1G05793	AT1G21970	AT1G21864	AT1G23540	AT1G21850		AT1G09350	AT1G11370	AT1G09855
AT1G23205	AT1G05793	AT1G23210	AT1G23147	AT1G21973	AT1G21866	AT1G23560	AT1G21860		AT1G09360	AT1G11420	AT1G09875
AT1G23210	AT1G23147	AT1G23240	AT1G23150	AT1G05693	AT1G21870	AT1G23570	AT1G21864		AT1G09370	AT1G11450	AT1G09880
AT1G23240	AT1G23150	AT1G23250	AT1G23160	AT1G05697	AT1G21890	AT1G23580	AT1G21866		AT1G09373	AT1G11460	AT1G09890
AT1G23250	AT1G23160	AT1G23300	AT1G23200	AT1G21990	AT1G21910	AT1G23590	AT1G21870		AT1G09380	AT1G11470	AT1G09927
AT1G23300	AT1G23200	AT1G23320	AT1G23201	AT1G22000	AT1G21930	AT1G23600	AT1G21880		AT1G09387	AT1G11475	AT1G09930
AT1G23320	AT1G23201	AT1G23340	AT1G23205	AT1G22010	AT1G21940	AT1G23610	AT1G05687		AT1G09393	AT1G11482	AT1G09932
AT1G23340	AT1G23205	AT1G23350	AT1G23210	AT1G22015	AT1G21950	AT1G05823	AT1G21890		AT1G09397	AT1G11490	AT1G09935
AT1G23350	AT1G23210	AT1G23380	AT1G23240	AT1G22065	AT1G21960	AT1G23620	AT1G21900		AT1G09417	AT1G11500	AT1G09940
AT1G23380	AT1G23240	AT1G05797	AT1G23250	AT1G22080	AT1G21970	AT1G23640	AT1G21910		AT1G09457	AT1G11510	AT1G09953
AT1G05797	AT1G23250	AT1G05803	AT1G23270	AT1G22090	AT1G21973	AT1G23645	AT1G21930		AT1G09470	AT1G11520	AT1G09957
AT1G05803	AT1G23270	AT1G05807	AT1G23290	AT1G05713	AT1G05693	AT1G23650	AT1G21940		AT1G09475	AT1G11550	AT1G09960
AT1G05807	AT1G23300	AT1G05813	AT1G23300	AT1G22100	AT1G05697	AT1G23660	AT1G21950		AT1G09480	AT1G11560	AT1G09967
AT1G05813	AT1G23320	AT1G23400	AT1G23320	AT1G22110	AT1G21990	AT1G23670	AT1G21960		AT1G09483	AT1G11570	AT1G09973
AT1G23400	AT1G23340	AT1G23410	AT1G23340	AT1G22120	AT1G22000	AT1G23680	AT1G21970		AT1G09486	AT1G11572	AT1G10010
AT1G23410	AT1G23350	AT1G23420	AT1G23350	AT1G22130	AT1G22010	AT1G23690	AT1G21973		AT1G09490	AT1G11580	AT1G10060
AT1G23420	AT1G23380	AT1G05817	AT1G23380	AT1G05717	AT1G22015	AT1G23700	AT1G05693		AT1G09493	AT1G11600	AT1G10225
AT1G05817	AT1G05797	AT1G23500	AT1G05797	AT1G22140	AT1G08955	AT1G05827	AT1G05697		AT1G09495	AT1G11608	AT1G10230
AT1G23500	AT1G05803	AT1G23510	AT1G05803	AT1G22150	AT1G22065	AT1G23720	AT1G21990		AT1G09497	AT1G11610	AT1G10240
AT1G23510	AT1G05807	AT1G23520	AT1G05807	AT1G22210	AT1G22080	AT1G23720	AT1G22000		AT1G09500	AT1G11620	AT1G10250
AT1G23520	AT1G05813	AT1G23530	AT1G05813	AT1G22220	AT1G22090	AT1G23730	AT1G22010		AT1G09503	AT1G11655	AT1G10260
AT1G23530	AT1G23400	AT1G23540	AT1G23400	AT1G22240	AT1G05713	AT1G23750	AT1G22015		AT1G09505	AT1G11670	AT1G10340
AT1G23540	AT1G23410	AT1G23560	AT1G23410	AT1G22340	AT1G22100	AT1G23760	AT1G08955		AT1G09507	AT1G11684	AT1G10360
AT1G23560	AT1G23420	AT1G23570	AT1G23420	AT1G22350	AT1G22110	AT1G23770	AT1G22065		AT1G09510	AT1G11690	AT1G10370
AT1G23570	AT1G05817	AT1G23580	AT1G05817	AT1G22360	AT1G22120	AT1G23780	AT1G22080		AT1G09515	AT1G11735	AT1G10380
AT1G23580	AT1G23500	AT1G23590	AT1G23500	AT1G22360	AT1G22130	AT1G23810	AT1G22090		AT1G09520	AT1G11740	AT1G10385
AT1G23590	AT1G23510	AT1G23600	AT1G23510	AT1G22380	AT1G05717	AT1G23910	AT1G05713		AT1G09525	AT1G11765	AT1G10390
AT1G23600	AT1G23520	AT1G23610	AT1G23520	AT1G22400	AT1G22140	AT1G23935	AT1G22100		AT1G09535	AT1G11770	AT1G10480
AT1G23610	AT1G23530	AT1G05823	AT1G23530	AT1G22420	AT1G22150	AT1G23965	AT1G22110		AT1G09540	AT1G11780	AT1G10550
AT1G05823	AT1G23540	AT1G23620	AT1G23540	AT1G22440	AT1G22210	AT1G23970	AT1G22120		AT1G09545	AT1G11803	AT1G10580
AT1G23620	AT1G23550	AT1G23640	AT1G23550	AT1G22470	AT1G22240	AT1G05843	AT1G22130		AT1G09547	AT1G11806	AT1G10585
AT1G23640	AT1G23560	AT1G23645	AT1G23560	AT1G22480	AT1G22250	AT1G23995	AT1G05717		AT1G09550	AT1G11810	AT1G10586
AT1G23645	AT1G23570	AT1G23650	AT1G23570	AT1G22490	AT1G05733	AT1G05847	AT1G22140		AT1G09555	AT1G11850	AT1G10588
AT1G23650	AT1G23580	AT1G23660	AT1G23580	AT1G22500	AT1G22330	AT1G24000	AT1G22150		AT1G09557	AT1G11915	AT1G10590
AT1G23660	AT1G23590	AT1G23670	AT1G23590	AT1G05753	AT1G22340	AT1G24010	AT1G22210		AT1G09563	AT1G11920	AT1G10620
AT1G23670	AT1G23600	AT1G23680	AT1G23600	AT1G22550	AT1G22350	AT1G24020	AT1G22240		AT1G09565	AT1G11925	AT1G10657
AT1G23680	AT1G23610	AT1G23690	AT1G23610	AT1G22570	AT1G22370	AT1G24060	AT1G22250		AT1G09567	AT1G11980	AT1G10680
AT1G23690	AT1G05823	AT1G23700	AT1G05823	AT1G22600	AT1G22380	AT1G24062	AT1G05733		AT1G09573	AT1G11990	AT1G10710
AT1G23700	AT1G23620	AT1G23700	AT1G23620	AT1G22680	AT1G22400	AT1G24068	AT1G22260		AT1G09583	AT1G12010	AT1G10715
AT1G23700	AT1G23640	AT1G05827	AT1G23640	AT1G22710	AT1G22420	AT1G24070	AT1G22330		AT1G09585	AT1G12030	AT1G10717
AT1G05827	AT1G23645	AT1G23720	AT1G23645	AT1G22720	AT1G22430	AT1G24110	AT1G22340		AT1G09587	AT1G12040	AT1G10747
AT1G23720	AT1G23650	AT1G23720	AT1G23650	AT1G22760	AT1G22490	AT1G24130	AT1G22350		AT1G09593	AT1G12050	AT1G10870
AT1G23730	AT1G23660	AT1G23730	AT1G23660	AT1G05767	AT1G22570	AT1G24140	AT1G22370		AT1G09597	AT1G12060	AT1G10875
AT1G23760	AT1G23670	AT1G23760	AT1G23670	AT1G22810	AT1G22590	AT1G05857	AT1G22380		AT1G09603	AT1G12064	AT1G10880
AT1G23770	AT1G23680	AT1G23770	AT1G23680	AT1G22900	AT1G22600	AT1G24145	AT1G22400		AT1G09605	AT1G12070	AT1G11040
AT1G23810	AT1G23690	AT1G23810	AT1G23690	AT1G22910	AT1G22650	AT1G24147	AT1G22403		AT1G09607	AT1G12080	AT1G11070
AT1G23910	AT1G23700	AT1G23910	AT1G23700	AT1G22990	AT1G22680	AT1G24148	AT1G22420		AT1G09613	AT1G12090	AT1G11080
AT1G23935	AT1G23720	AT1G23935	AT1G23720	AT1G23000	AT1G22690	AT1G24200	AT1G22490		AT1G09615	AT1G12100	AT1G11150
AT1G23965	AT1G23730	AT1G23965	AT1G23720	AT1G23010	AT1G22700	AT1G24220	AT1G22570		AT1G09625	AT1G12110	AT1G11190
AT1G23970	AT1G23740	AT1G23970	AT1G23730	AT1G23037	AT1G22710	AT1G24256	AT1G22600		AT1G09653	AT1G12130	AT1G11210
AT1G05843	AT1G23750	AT1G24000	AT1G23740	AT1G23040	AT1G22760	AT1G24260	AT1G22650		AT1G09655	AT1G12160	AT1G11220
AT1G05847	AT1G23760	AT1G24010	AT1G23760	AT1G23070	AT1G22900	AT1G05863	AT1G22680		AT1G09665	AT1G12170	AT1G11230
AT1G24000	AT1G23770	AT1G24020	AT1G23770	AT1G23090	AT1G22910	AT1G05897	AT1G22690		AT1G09680	AT1G12180	AT1G11240
AT1G24010	AT1G23810	AT1G24060	AT1G23810	AT1G23120	AT1G22990	AT1G24400	AT1G22700		AT1G09683	AT1G12190	AT1G11250
AT1G24020	AT1G23910	AT1G24062	AT1G23910	AT1G23130	AT1G23000	AT1G24470	AT1G22710		AT1G09685	AT1G12200	AT1G11370
AT1G24060	AT1G23960	AT1G24068	AT1G23960	AT1G23140	AT1G23010	AT1G24475	AT1G22760		AT1G09695	AT1G12260	AT1G11450
AT1G24062	AT1G23965	AT1G24070	AT1G23965	AT1G23145	AT1G23037	AT1G24480	AT1G22900		AT1G09705	AT1G12380	AT1G11460
AT1G24068	AT1G23970	AT1G24110	AT1G23970	AT1G05793	AT1G23060	AT1G24485	AT1G22910		AT1G09717	AT1G12490	AT1G11470
AT1G24070	AT1G23985	AT1G24130	AT1G23985	AT1G23147	AT1G23070	AT1G24520	AT1G22990		AT1G09723	AT1G12540	AT1G11475
AT1G24110	AT1G05843	AT1G24140	AT1G05843	AT1G23150	AT1G23080	AT1G24540	AT1G23000		AT1G09725	AT1G12550	AT1G11482
AT1G24120	AT1G23995	AT1G05857	AT1G23995	AT1G23160	AT1G23090	AT1G24545	AT1G23010		AT1G09727	AT1G12560	AT1G11490
AT1G24130	AT1G05847	AT1G24145	AT1G05847	AT1G23200	AT1G23100	AT1G24577	AT1G23037		AT1G09735	AT1G12570	AT1G11500
AT1G24140	AT1G24000	AT1G24147	AT1G24000	AT1G23201	AT1G23110	AT1G24590	AT1G23060		AT1G09743	AT1G12600	AT1G11510
AT1G05857	AT1G24010	AT1G24148	AT1G24010	AT1G23205	AT1G05787	AT1G24620	AT1G23070		AT1G09745	AT1G12630	AT1G11520
AT1G24145	AT1G24020	AT1G24220	AT1G24020	AT1G23210	AT1G23120	AT1G24650	AT1G23080		AT1G09747	AT1G12660	AT1G11550
AT1G24147	AT1G24060	AT1G24256	AT1G24060	AT1G23240	AT1G23130	AT1G24657	AT1G23090		AT1G09773	AT1G12663	AT1G11560
AT1G24148	AT1G24062	AT1G24260	AT1G24062	AT1G23250	AT1G23140	AT1G24660	AT1G23100		AT1G09775	AT1G12665	AT1G11570
AT1G24220	AT1G24068	AT1G05887	AT1G24068	AT1G23300	AT1G23145	AT1G24686	AT1G23110		AT1G09785	AT1G12667	AT1G11572
AT1G24256	AT1G24070	AT1G05893	AT1G24070	AT1G23320	AT1G05793	AT1G24733	AT1G05787		AT1G09790	AT1G12669	AT1G11580
AT1G24260	AT1G24110	AT1G05897	AT1G24080	AT1G23340	AT1G23147	AT1G24735	AT1G23120		AT1G09794	AT1G12670	AT1G11600
AT1G05863	AT1G24120	AT1G24400	AT1G24090	AT1G23350	AT1G23150	AT1G25230	AT1G23130		AT1G09805	AT1G12672	AT1G11608
AT1G05887	AT1G24130	AT1G24405	AT1G24110	AT1G23380	AT1G23160	AT1G05937	AT1G23140		AT1G09810	AT1G12740	AT1G11610
AT1G05893	AT1G24140	AT1G24430	AT1G24120	AT1G05797	AT1G23190	AT1G25240	AT1G23145		AT1G09812	AT1G12800	AT1G11670
AT1G05897	AT1G05857	AT1G05903	AT1G24130	AT1G05803	AT1G23200	AT1G05943	AT1G05793		AT1G09813	AT1G12805	AT1G11730
AT1G24400	AT1G24145	AT1G24470	AT1G24140	AT1G05807	AT1G23201	AT1G25250	AT1G23147		AT1G09817	AT1G12810	AT1G11735
AT1G24405	AT1G24147	AT1G24475	AT1G05857	AT1G05813	AT1G23205	AT1G05947	AT1G23150		AT1G09825	AT1G12855	AT1G11740
AT1G24470	AT1G24148	AT1G24480	AT1G24145	AT1G23400	AT1G23210	AT1G05953	AT1G23160		AT1G09845	AT1G12870	AT1G11765
AT1G24475	AT1G24220	AT1G24485	AT1G24147	AT1G23410	AT1G23240	AT1G25270	AT1G23200		AT1G09855	AT1G12940	AT1G11770
AT1G24480	AT1G24256	AT1G24520	AT1G24148	AT1G23420	AT1G23250	AT1G25277	AT1G23201		AT1G09875	AT1G12950	AT1G11780
AT1G24485	AT1G24260	AT1G24540	AT1G24256	AT1G05817	AT1G23270	AT1G25300	AT1G23205		AT1G09880	AT1G12960	AT1G11803
AT1G24510	AT1G05863	AT1G24545	AT1G24260	AT1G23500	AT1G23280	AT1G25310	AT1G23210		AT1G09890	AT1G12980	AT1G11806
AT1G24520	AT1G24265	AT1G24577	AT1G05863	AT1G23510	AT1G23300	AT1G05957	AT1G23230		AT1G09927	AT1G13070	AT1G11810
AT1G24530	AT1G05887	AT1G24590	AT1G05887	AT1G23520	AT1G23320	AT1G25320	AT1G23240		AT1G09930	AT1G13130	AT1G11820
AT1G24540	AT1G05893	AT1G24620	AT1G05893	AT1G23530	AT1G23340	AT1G25330	AT1G23250		AT1G09932	AT1G13200	AT1G11840
AT1G24545	AT1G05897	AT1G24650	AT1G05897	AT1G23540	AT1G23350	AT1G25340	AT1G23260		AT1G09935	AT1G13260	AT1G11850
AT1G24577	AT1G24400	AT1G24657	AT1G24400	AT1G23550	AT1G23360	AT1G25410	AT1G23270		AT1G09940	AT1G13280	AT1G11915
AT1G24590	AT1G24405	AT1G24660	AT1G24405	AT1G23550	AT1G23380	AT1G25425	AT1G23280		AT1G09950	AT1G13290	AT1G11920
AT1G24620	AT1G24420	AT1G24686	AT1G24420	AT1G23560	AT1G05797	AT1G25450	AT1G23290		AT1G09953	AT1G13300	AT1G11925
AT1G24650	AT1G24430	AT1G24733	AT1G24470	AT1G23570	AT1G05803	AT1G05967	AT1G23300		AT1G09957	AT1G13310	AT1G11930
AT1G24657	AT1G24470	AT1G24735	AT1G24475	AT1G23580	AT1G05807	AT1G25510	AT1G23320		AT1G09960	AT1G13370	AT1G11980
AT1G24660	AT1G24475	AT1G25240	AT1G24480	AT1G23590	AT1G05813	AT1G25988	AT1G23340		AT1G09967	AT1G13400	AT1G11990
AT1G24686	AT1G24480	AT1G05943	AT1G24485	AT1G23600	AT1G23400	AT1G26200	AT1G23350		AT1G09973	AT1G13410	AT1G12000
AT1G24733	AT1G24485	AT1G25250	AT1G24510	AT1G23610	AT1G23410	AT1G26240	AT1G23360		AT1G10010	AT1G13420	AT1G12010
AT1G24735	AT1G24510	AT1G05947	AT1G24520	AT1G05823	AT1G23420	AT1G26240	AT1G23380		AT1G10050	AT1G13430	AT1G12020
AT1G25240	AT1G24520	AT1G05953	AT1G24530	AT1G23620	AT1G05817	AT1G26250	AT1G05797		AT1G10060	AT1G13520	AT1G12030
AT1G05943	AT1G24530	AT1G25270	AT1G24540	AT1G23640	AT1G23500	AT1G26255	AT1G05803		AT1G10225	AT1G13590	AT1G12040
AT1G25250	AT1G24540	AT1G25277	AT1G24545	AT1G23645	AT1G23510	AT1G26300	AT1G05807		AT1G10230	AT1G13600	AT1G12050
AT1G05947	AT1G24545	AT1G25300	AT1G24580	AT1G23650	AT1G23520	AT1G26310	AT1G05813		AT1G10240	AT1G13605	AT1G12060
AT1G05953	AT1G24575	AT1G25310	AT1G24575	AT1G23660	AT1G23530	AT1G26320	AT1G23400		AT1G10250	AT1G13607	AT1G12064
AT1G25270	AT1G24577	AT1G05957	AT1G24577	AT1G23670	AT1G23540	AT1G26330	AT1G23410		AT1G10260	AT1G13608	AT1G12070
AT1G25277	AT1G24590	AT1G25320	AT1G24590	AT1G23680	AT1G23550	AT1G26350	AT1G23420		AT1G10340	AT1G13609	AT1G12080
AT1G25300	AT1G24620	AT1G25330	AT1G24620	AT1G23690	AT1G23560	AT1G26355	AT1G05817		AT1G10360	AT1G13610	AT1G12090
AT1G25310	AT1G24650	AT1G25340	AT1G24650	AT1G23700	AT1G23570	AT1G26360	AT1G23500		AT1G10370	AT1G13620	AT1G12100
AT1G05957	AT1G24657	AT1G08975	AT1G24657	AT1G23700	AT1G23580	AT1G26360	AT1G23510		AT1G10380	AT1G13630	AT1G12110
AT1G25330	AT1G24660	AT1G25400	AT1G24660	AT1G05827	AT1G23590	AT1G26380	AT1G23520		AT1G10385	AT1G13650	AT1G12130
AT1G25340	AT1G24686	AT1G25410	AT1G24686	AT1G23720	AT1G23600	AT1G26390	AT1G23530		AT1G10390	AT1G13670	AT1G12160
AT1G08975	AT1G24733	AT1G25422	AT1G24733	AT1G23730	AT1G23610	AT1G26400	AT1G23540		AT1G10400	AT1G13680	AT1G12170
AT1G25400	AT1G24735	AT1G25425	AT1G24735	AT1G23760	AT1G05823	AT1G26410	AT1G23550		AT1G10480	AT1G13710	AT1G12180
AT1G25410	AT1G25230	AT1G25440	AT1G25240	AT1G23770	AT1G23620	AT1G26420	AT1G23560		AT1G10550	AT1G13760	AT1G12190
AT1G25422	AT1G25240	AT1G25450	AT1G05943	AT1G23810	AT1G23640	AT1G26450	AT1G23570		AT1G10560	AT1G13770	AT1G12200
AT1G25425	AT1G05943	AT1G05967	AT1G25250	AT1G23910	AT1G23645	AT1G26500	AT1G23580		AT1G10580	AT1G13840	AT1G12250
AT1G25450	AT1G25250	AT1G25510	AT1G05947	AT1G23935	AT1G23650	AT1G26510	AT1G23590		AT1G10585	AT1G13850	AT1G12260
AT1G05967	AT1G05947	AT1G25530	AT1G05953	AT1G23965	AT1G23660	AT1G26515	AT1G23600		AT1G10586	AT1G14040	AT1G12320
AT1G25510	AT1G05953	AT1G25988	AT1G25270	AT1G23970	AT1G23670	AT1G26600	AT1G23610		AT1G10588	AT1G14100	AT1G12380
AT1G25530	AT1G25270	AT1G26200	AT1G25300	AT1G23990	AT1G23680	AT1G06007	AT1G05823		AT1G10590	AT1G14110	AT1G12480
AT1G25988	AT1G25300	AT1G26240	AT1G25310	AT1G24000	AT1G23690	AT1G26700	AT1G23620		AT1G10620	AT1G14120	AT1G12490
AT1G26200	AT1G25310	AT1G26240	AT1G05957	AT1G24010	AT1G23700	AT1G26710	AT1G23640		AT1G10657	AT1G14130	AT1G12540
AT1G26240	AT1G05957	AT1G26250	AT1G25320	AT1G24020	AT1G05827	AT1G26720	AT1G23645		AT1G10680	AT1G14220	AT1G12550
AT1G26240	AT1G25320	AT1G26255	AT1G25330	AT1G24060	AT1G23720	AT1G06013	AT1G23650		AT1G10682	AT1G14240	AT1G12560
AT1G26250	AT1G25330	AT1G26310	AT1G25340	AT1G24062	AT1G23730	AT1G26773	AT1G23660		AT1G10710	AT1G14250	AT1G12570
AT1G26255	AT1G25340	AT1G26320	AT1G25400	AT1G24068	AT1G23740	AT1G26780	AT1G23670		AT1G10715	AT1G14420	AT1G12600
AT1G26310	AT1G25400	AT1G26350	AT1G25410	AT1G24070	AT1G23750	AT1G26790	AT1G23680		AT1G10717	AT1G14440	AT1G12615
AT1G26320	AT1G25410	AT1G26355	AT1G25422	AT1G24110	AT1G23760	AT1G26795	AT1G23690		AT1G10745	AT1G14540	AT1G12620
AT1G26330	AT1G25420	AT1G26360	AT1G25425	AT1G24120	AT1G23770	AT1G26796	AT1G23700		AT1G10747	AT1G14550	AT1G12630
AT1G26350	AT1G25422	AT1G26360	AT1G25440	AT1G24130	AT1G23810	AT1G26797	AT1G23720		AT1G10750	AT1G14580	AT1G12660
AT1G26355	AT1G25425	AT1G26380	AT1G25450	AT1G24140	AT1G23910	AT1G26798	AT1G23730		AT1G10870	AT1G14600	AT1G12663
AT1G26360	AT1G25440	AT1G26390	AT1G05967	AT1G24145	AT1G23960	AT1G26799	AT1G23740		AT1G10875	AT1G14630	AT1G12665
AT1G26360	AT1G25450	AT1G26400	AT1G25510	AT1G24147	AT1G23965	AT1G26800	AT1G23750		AT1G10880	AT1G14700	AT1G12667
AT1G26380	AT1G05967	AT1G26410	AT1G25530	AT1G24148	AT1G23970	AT1G26815	AT1G23760		AT1G11040	AT1G14730	AT1G12669
AT1G26390	AT1G25510	AT1G26420	AT1G25988	AT1G24220	AT1G23985	AT1G06027	AT1G23770		AT1G11070	AT1G14755	AT1G12670
AT1G26400	AT1G25530	AT1G26450	AT1G26200	AT1G24256	AT1G05843	AT1G26820	AT1G23780		AT1G11080	AT1G14760	AT1G12672
AT1G26410	AT1G25988	AT1G26500	AT1G26240	AT1G24260	AT1G23995	AT1G26870	AT1G23810		AT1G11125	AT1G14770	AT1G12740
AT1G26420	AT1G26200	AT1G26510	AT1G26250	AT1G05863	AT1G05847	AT1G26880	AT1G23910		AT1G11150	AT1G14780	AT1G12805
AT1G26450	AT1G26240	AT1G26515	AT1G26255	AT1G05887	AT1G24000	AT1G26890	AT1G23965		AT1G11185	AT1G14790	AT1G12855
AT1G26500	AT1G26250	AT1G26600	AT1G26310	AT1G05893	AT1G24010	AT1G26945	AT1G23970		AT1G11190	AT1G14860	AT1G12860
AT1G26510	AT1G26255	AT1G06007	AT1G26320	AT1G05897	AT1G24020	AT1G26970	AT1G23985		AT1G11210	AT1G14870	AT1G12870
AT1G26515	AT1G26310	AT1G26700	AT1G26350	AT1G24400	AT1G24050	AT1G26973	AT1G05843		AT1G11220	AT1G14880	AT1G12880
AT1G26600	AT1G26320	AT1G26710	AT1G26355	AT1G24405	AT1G24060	AT1G26975	AT1G23995		AT1G11230	AT1G14890	AT1G12940
AT1G06007	AT1G26330	AT1G26720	AT1G26360	AT1G24470	AT1G24062	AT1G26976	AT1G05847		AT1G11240	AT1G14930	AT1G12950
AT1G26700	AT1G26350	AT1G06013	AT1G26380	AT1G24475	AT1G24068	AT1G27020	AT1G23990		AT1G11250	AT1G14940	AT1G12960
AT1G26710	AT1G26355	AT1G26773	AT1G26390	AT1G24480	AT1G24070	AT1G27030	AT1G24000		AT1G11260	AT1G14950	AT1G12980
AT1G26720	AT1G26360	AT1G26780	AT1G26400	AT1G24485	AT1G24110	AT1G27040	AT1G24010		AT1G11362	AT1G14960	AT1G13070
AT1G26773	AT1G26360	AT1G26790	AT1G26410	AT1G24520	AT1G24120	AT1G27045	AT1G24020		AT1G11370	AT1G15010	AT1G13130
AT1G26780	AT1G26380	AT1G26795	AT1G26420	AT1G24530	AT1G24130	AT1G06047	AT1G24030		AT1G11420	AT1G15085	AT1G13200
AT1G26790	AT1G26390	AT1G26796	AT1G26450	AT1G24540	AT1G24140	AT1G06057	AT1G24040		AT1G11450	AT1G15310	AT1G13280
AT1G26795	AT1G26400	AT1G26797	AT1G26500	AT1G24545	AT1G05857	AT1G27220	AT1G24050		AT1G11460	AT1G15320	AT1G13290
AT1G26796	AT1G26410	AT1G26798	AT1G06003	AT1G24577	AT1G24145	AT1G27240	AT1G24060		AT1G11470	AT1G15330	AT1G13300
AT1G26797	AT1G26420	AT1G26799	AT1G26510	AT1G24590	AT1G24147	AT1G27250	AT1G24062		AT1G11475	AT1G15350	AT1G13370
AT1G26798	AT1G26450	AT1G26815	AT1G26515	AT1G24620	AT1G24148	AT1G27460	AT1G24068		AT1G11482	AT1G15360	AT1G13400
AT1G26799	AT1G26500	AT1G06027	AT1G26560	AT1G24650	AT1G24200	AT1G27461	AT1G24070		AT1G11490	AT1G15380	AT1G13410
AT1G26815	AT1G26510	AT1G26820	AT1G26570	AT1G24657	AT1G24210	AT1G27470	AT1G24080		AT1G11500	AT1G15385	AT1G13420
AT1G06027	AT1G26515	AT1G26870	AT1G26600	AT1G24660	AT1G24220	AT1G27480	AT1G24090		AT1G11510	AT1G15460	AT1G13430
AT1G26820	AT1G26560	AT1G26880	AT1G26610	AT1G24686	AT1G24256	AT1G27490	AT1G24110		AT1G11520	AT1G15540	AT1G13440
AT1G26830	AT1G26570	AT1G26890	AT1G06007	AT1G24733	AT1G24260	AT1G27550	AT1G24120		AT1G11550	AT1G15550	AT1G13590
AT1G26870	AT1G26590	AT1G26945	AT1G26700	AT1G24735	AT1G05863	AT1G27555	AT1G24130		AT1G11560	AT1G15560	AT1G13600
AT1G26880	AT1G26600	AT1G26970	AT1G26710	AT1G25230	AT1G24265	AT1G27560	AT1G24140		AT1G11570	AT1G15580	AT1G13605
AT1G26890	AT1G26610	AT1G26973	AT1G26720	AT1G05937	AT1G24388	AT1G06103	AT1G05857		AT1G11572	AT1G15590	AT1G13607
AT1G26945	AT1G06007	AT1G26975	AT1G26762	AT1G25240	AT1G24390	AT1G27580	AT1G24145		AT1G11580	AT1G15600	AT1G13608
AT1G26970	AT1G26700	AT1G26976	AT1G06023	AT1G05943	AT1G05887	AT1G27600	AT1G24147		AT1G11600	AT1G15610	AT1G13609
AT1G26973	AT1G26710	AT1G27020	AT1G26773	AT1G25250	AT1G05893	AT1G27610	AT1G24148		AT1G11608	AT1G15620	AT1G13610
AT1G26975	AT1G26720	AT1G27030	AT1G26780	AT1G05947	AT1G05897	AT1G27620	AT1G24200		AT1G11610	AT1G15625	AT1G13620
AT1G26976	AT1G26762	AT1G27040	AT1G26790	AT1G05953	AT1G24400	AT1G27630	AT1G24210		AT1G11620	AT1G15630	AT1G13630
AT1G27020	AT1G06023	AT1G06047	AT1G26795	AT1G25270	AT1G24405	AT1G27660	AT1G24212		AT1G11655	AT1G15640	AT1G13635
AT1G27030	AT1G26773	AT1G27220	AT1G26796	AT1G25277	AT1G24420	AT1G27670	AT1G24220		AT1G11670	AT1G15680	AT1G13650
AT1G27040	AT1G26780	AT1G27240	AT1G26797	AT1G25300	AT1G24430	AT1G27671	AT1G24230		AT1G11684	AT1G15840	AT1G13670
AT1G06047	AT1G26790	AT1G27460	AT1G26798	AT1G25310	AT1G05903	AT1G27740	AT1G24250		AT1G11690	AT1G15850	AT1G13680
AT1G27220	AT1G26795	AT1G27461	AT1G26799	AT1G05957	AT1G24470	AT1G27860	AT1G24256		AT1G11730	AT1G16060	AT1G13710
AT1G27240	AT1G26796	AT1G27490	AT1G26815	AT1G25320	AT1G24475	AT1G27870	AT1G24260		AT1G11735	AT1G16290	AT1G13760
AT1G27460	AT1G26797	AT1G27550	AT1G06027	AT1G25320	AT1G24480	AT1G27990	AT1G05863		AT1G11740	AT1G16310	AT1G13770
AT1G27461	AT1G26798	AT1G27555	AT1G26820	AT1G25330	AT1G24485	AT1G28000	AT1G24265		AT1G11765	AT1G16380	AT1G13840
AT1G27480	AT1G26799	AT1G27560	AT1G26870	AT1G25340	AT1G24520	AT1G28005	AT1G24388		AT1G11770	AT1G16390	AT1G14040
AT1G27490	AT1G26815	AT1G06103	AT1G26880	AT1G25400	AT1G24530	AT1G28010	AT1G24390		AT1G11780	AT1G16400	AT1G14100
AT1G27550	AT1G06027	AT1G27580	AT1G26945	AT1G25410	AT1G24540	AT1G28020	AT1G05887		AT1G11803	AT1G16410	AT1G14110
AT1G27555	AT1G26820	AT1G27610	AT1G26970	AT1G25422	AT1G24545	AT1G28030	AT1G05893		AT1G11806	AT1G16420	AT1G14120
AT1G27560	AT1G26870	AT1G27620	AT1G26973	AT1G25425	AT1G24570	AT1G28040	AT1G05897		AT1G11810	AT1G16500	AT1G14130
AT1G06103	AT1G26880	AT1G27660	AT1G26975	AT1G25440	AT1G24580	AT1G28070	AT1G24400		AT1G11820	AT1G16520	AT1G14220
AT1G27580	AT1G26890	AT1G27670	AT1G26976	AT1G25450	AT1G24575	AT1G28080	AT1G24470		AT1G11840	AT1G16530	AT1G14240
AT1G27610	AT1G26945	AT1G27671	AT1G27020	AT1G05967	AT1G24577	AT1G06113	AT1G24475		AT1G11850	AT1G16700	AT1G14250
AT1G27620	AT1G26970	AT1G27740	AT1G27030	AT1G25510	AT1G24590	AT1G28090	AT1G24480		AT1G11915	AT1G16705	AT1G14420
AT1G27660	AT1G26973	AT1G27860	AT1G27040	AT1G25530	AT1G24620	AT1G28130	AT1G24485		AT1G11920	AT1G16760	AT1G14430
AT1G27670	AT1G26975	AT1G27870	AT1G27045	AT1G25988	AT1G24650	AT1G28160	AT1G24520		AT1G11925	AT1G16850	AT1G14440
AT1G27671	AT1G26976	AT1G27890	AT1G27220	AT1G26200	AT1G24657	AT1G28170	AT1G24540		AT1G11930	AT1G16905	AT1G14520
AT1G27740	AT1G27020	AT1G27950	AT1G27240	AT1G26240	AT1G24660	AT1G28180	AT1G24545		AT1G11980	AT1G16910	AT1G14540
AT1G27850	AT1G27030	AT1G27990	AT1G27460	AT1G26240	AT1G24686	AT1G28230	AT1G24570		AT1G11990	AT1G16930	AT1G14550
AT1G27860	AT1G27040	AT1G28000	AT1G27461	AT1G26250	AT1G24733	AT1G06133	AT1G24580		AT1G12000	AT1G16940	AT1G14580
AT1G27870	AT1G27045	AT1G28005	AT1G27480	AT1G26255	AT1G24735	AT1G28270	AT1G24575		AT1G12010	AT1G16945	AT1G14590
AT1G27890	AT1G27080	AT1G28020	AT1G27490	AT1G26310	AT1G24764	AT1G28290	AT1G24577		AT1G12020	AT1G16950	AT1G14600
AT1G27940	AT1G27220	AT1G28030	AT1G27550	AT1G26320	AT1G25230	AT1G28300	AT1G24590		AT1G12030	AT1G16980	AT1G14610
AT1G27950	AT1G27240	AT1G28040	AT1G27555	AT1G26350	AT1G05937	AT1G28305	AT1G24620		AT1G12040	AT1G17000	AT1G14630
AT1G27990	AT1G27460	AT1G28070	AT1G27560	AT1G26355	AT1G25240	AT1G28306	AT1G24650		AT1G12050	AT1G17010	AT1G14686
AT1G28000	AT1G27461	AT1G28080	AT1G06103	AT1G26360	AT1G05943	AT1G28310	AT1G24657		AT1G12060	AT1G17020	AT1G14687
AT1G28005	AT1G27470	AT1G06113	AT1G27580	AT1G26360	AT1G25250	AT1G28323	AT1G24660		AT1G12064	AT1G17060	AT1G14688
AT1G28010	AT1G27480	AT1G28130	AT1G27580	AT1G26380	AT1G05947	AT1G28327	AT1G24686		AT1G12070	AT1G17150	AT1G14690
AT1G28020	AT1G27490	AT1G28160	AT1G27610	AT1G26390	AT1G05953	AT1G28360	AT1G24733		AT1G12080	AT1G17190	AT1G14700
AT1G28030	AT1G27550	AT1G28170	AT1G27620	AT1G26400	AT1G25270	AT1G28375	AT1G24735		AT1G12090	AT1G17200	AT1G14730
AT1G28040	AT1G27555	AT1G28180	AT1G27660	AT1G26410	AT1G25277	AT1G28390	AT1G24764		AT1G12100	AT1G17285	AT1G14755
AT1G28070	AT1G27560	AT1G28190	AT1G27670	AT1G26420	AT1G25300	AT1G06153	AT1G25230		AT1G12110	AT1G17300	AT1G14760
AT1G28080	AT1G06103	AT1G06127	AT1G27671	AT1G26450	AT1G25310	AT1G28400	AT1G25240		AT1G12130	AT1G17310	AT1G14770
AT1G06113	AT1G27580	AT1G28230	AT1G27740	AT1G26500	AT1G05957	AT1G28430	AT1G05943		AT1G12160	AT1G17345	AT1G14780
AT1G28090	AT1G27610	AT1G06133	AT1G27850	AT1G26510	AT1G25320	AT1G28447	AT1G25250		AT1G12170	AT1G17380	AT1G14790
AT1G28130	AT1G27620	AT1G28270	AT1G27860	AT1G26515	AT1G25330	AT1G28450	AT1G05947		AT1G12180	AT1G17400	AT1G14880
AT1G28160	AT1G27660	AT1G28290	AT1G27870	AT1G26600	AT1G25340	AT1G28455	AT1G05953		AT1G12190	AT1G17420	AT1G14890
AT1G28170	AT1G27670	AT1G28300	AT1G27950	AT1G06007	AT1G25400	AT1G28460	AT1G25270		AT1G12200	AT1G17615	AT1G14930
AT1G28180	AT1G27671	AT1G28305	AT1G27990	AT1G26700	AT1G25410	AT1G28465	AT1G25290		AT1G12250	AT1G17700	AT1G14940
AT1G28190	AT1G27740	AT1G28306	AT1G28000	AT1G26710	AT1G25420	AT1G28470	AT1G25300		AT1G12260	AT1G17710	AT1G14950
AT1G06127	AT1G27850	AT1G28310	AT1G28005	AT1G26720	AT1G25422	AT1G06163	AT1G25310		AT1G12320	AT1G17745	AT1G14960
AT1G28230	AT1G27860	AT1G28323	AT1G28010	AT1G06013	AT1G25425	AT1G28480	AT1G05957		AT1G12380	AT1G17770	AT1G15010
AT1G06133	AT1G27870	AT1G28327	AT1G28020	AT1G26762	AT1G25440	AT1G28490	AT1G25320		AT1G12480	AT1G17800	AT1G15015
AT1G28270	AT1G27940	AT1G28360	AT1G28030	AT1G26773	AT1G25450	AT1G28490	AT1G25330		AT1G12490	AT1G17810	AT1G15020
AT1G28290	AT1G27950	AT1G28375	AT1G28040	AT1G26780	AT1G05967	AT1G28500	AT1G25340		AT1G12540	AT1G17910	AT1G15085
AT1G28300	AT1G27990	AT1G28390	AT1G28070	AT1G26790	AT1G25510	AT1G28590	AT1G25410		AT1G12550	AT1G17950	AT1G15310
AT1G28305	AT1G28000	AT1G06153	AT1G28080	AT1G26795	AT1G25520	AT1G28591	AT1G25420		AT1G12560	AT1G17960	AT1G15320
AT1G28306	AT1G28005	AT1G28400	AT1G06113	AT1G26796	AT1G25530	AT1G28620	AT1G25422		AT1G12570	AT1G18040	AT1G15330
AT1G28310	AT1G28002	AT1G28430	AT1G28090	AT1G26797	AT1G25988	AT1G28630	AT1G25425		AT1G12600	AT1G18050	AT1G15340
AT1G28323	AT1G28010	AT1G28447	AT1G28160	AT1G26798	AT1G26200	AT1G28640	AT1G25440		AT1G12615	AT1G18090	AT1G15360
AT1G28327	AT1G28020	AT1G28450	AT1G28170	AT1G26799	AT1G26240	AT1G28650	AT1G25450		AT1G12620	AT1G18100	AT1G15380
AT1G28360	AT1G28030	AT1G28455	AT1G28180	AT1G26815	AT1G26250	AT1G28660	AT1G05967		AT1G12630	AT1G18120	AT1G15385
AT1G28375	AT1G28040	AT1G28460	AT1G06127	AT1G06027	AT1G26255	AT1G28695	AT1G25460		AT1G12660	AT1G18140	AT1G15460
AT1G28390	AT1G28070	AT1G28465	AT1G28230	AT1G26820	AT1G26300	AT1G28700	AT1G25470		AT1G12663	AT1G18191	AT1G15540
AT1G06153	AT1G28080	AT1G28470	AT1G06133	AT1G26870	AT1G26310	AT1G28710	AT1G25510		AT1G12665	AT1G18193	AT1G15550
AT1G28400	AT1G06113	AT1G06163	AT1G28270	AT1G26880	AT1G26320	AT1G29000	AT1G25520		AT1G12667	AT1G18197	AT1G15560
AT1G28430	AT1G28160	AT1G28480	AT1G28290	AT1G26890	AT1G26350	AT1G29005	AT1G25530		AT1G12669	AT1G18200	AT1G15570
AT1G28447	AT1G28170	AT1G28500	AT1G28300	AT1G26945	AT1G26355	AT1G29010	AT1G25988		AT1G12670	AT1G18210	AT1G15580
AT1G28450	AT1G28180	AT1G28590	AT1G28305	AT1G26970	AT1G26360	AT1G06187	AT1G26200		AT1G12672	AT1G18220	AT1G15590
AT1G28455	AT1G06127	AT1G28591	AT1G28306	AT1G26973	AT1G26380	AT1G29020	AT1G26208		AT1G12740	AT1G18230	AT1G15600
AT1G28460	AT1G28230	AT1G28610	AT1G28310	AT1G26975	AT1G26390	AT1G29050	AT1G26240		AT1G12800	AT1G18250	AT1G15610
AT1G28465	AT1G06133	AT1G28620	AT1G28323	AT1G26976	AT1G26400	AT1G06217	AT1G26250		AT1G12805	AT1G18280	AT1G15620
AT1G28470	AT1G28270	AT1G28630	AT1G28327	AT1G27020	AT1G26410	AT1G29080	AT1G26255		AT1G12810	AT1G18290	AT1G15625
AT1G06163	AT1G28290	AT1G28640	AT1G28360	AT1G27030	AT1G26420	AT1G29090	AT1G26260		AT1G12855	AT1G18310	AT1G15630
AT1G28480	AT1G28300	AT1G28650	AT1G28375	AT1G27040	AT1G26450	AT1G29100	AT1G26310		AT1G12860	AT1G18350	AT1G15640
AT1G28500	AT1G28305	AT1G28690	AT1G28400	AT1G27080	AT1G26500	AT1G29110	AT1G26320		AT1G12870	AT1G18360	AT1G15680
AT1G28590	AT1G28306	AT1G28695	AT1G28430	AT1G06047	AT1G06003	AT1G29140	AT1G26330		AT1G12880	AT1G18400	AT1G15757
AT1G28591	AT1G28310	AT1G28700	AT1G28447	AT1G06057	AT1G26510	AT1G29160	AT1G26340		AT1G12940	AT1G18410	AT1G15760
AT1G28610	AT1G28323	AT1G29000	AT1G28450	AT1G27220	AT1G26515	AT1G29170	AT1G26350		AT1G12950	AT1G18520	AT1G15840
AT1G28620	AT1G28327	AT1G29005	AT1G28455	AT1G27240	AT1G26560	AT1G29179	AT1G26355		AT1G12960	AT1G18570	AT1G15850
AT1G28630	AT1G28360	AT1G29010	AT1G28460	AT1G27460	AT1G26570	AT1G29180	AT1G26360		AT1G12980	AT1G18580	AT1G16290
AT1G28640	AT1G28375	AT1G06187	AT1G28465	AT1G27461	AT1G26590	AT1G29190	AT1G26370		AT1G13070	AT1G18710	AT1G16370
AT1G28650	AT1G28400	AT1G29020	AT1G28470	AT1G27490	AT1G26600	AT1G29195	AT1G26380		AT1G13130	AT1G18760	AT1G16380
AT1G28690	AT1G28430	AT1G29050	AT1G06163	AT1G27550	AT1G26610	AT1G29210	AT1G26390		AT1G13200	AT1G18770	AT1G16390
AT1G28695	AT1G28447	AT1G06217	AT1G28480	AT1G27555	AT1G06007	AT1G29200	AT1G26400		AT1G13260	AT1G18773	AT1G16400
AT1G28700	AT1G28450	AT1G29080	AT1G28490	AT1G27560	AT1G26700	AT1G29270	AT1G26410		AT1G13280	AT1G18780	AT1G16410
AT1G29000	AT1G28455	AT1G29090	AT1G28500	AT1G06103	AT1G26710	AT1G29280	AT1G26420		AT1G13290	AT1G18790	AT1G16420
AT1G29005	AT1G28460	AT1G29100	AT1G28590	AT1G27580	AT1G26720	AT1G29290	AT1G26450		AT1G13300	AT1G18810	AT1G16500
AT1G29010	AT1G28465	AT1G29110	AT1G28591	AT1G27600	AT1G26762	AT1G29475	AT1G26500		AT1G13310	AT1G18830	AT1G16510
AT1G06187	AT1G28470	AT1G29140	AT1G28600	AT1G27610	AT1G06023	AT1G29480	AT1G06003		AT1G13370	AT1G18835	AT1G16520
AT1G29020	AT1G06163	AT1G29160	AT1G28610	AT1G27620	AT1G26773	AT1G29660	AT1G26510		AT1G13400	AT1G18860	AT1G16530
AT1G29050	AT1G28480	AT1G29179	AT1G28620	AT1G27650	AT1G26780	AT1G29715	AT1G26515		AT1G13410	AT1G18960	AT1G16760
AT1G06217	AT1G28500	AT1G29180	AT1G28630	AT1G27660	AT1G26790	AT1G29720	AT1G26520		AT1G13420	AT1G18970	AT1G16770
AT1G29080	AT1G28590	AT1G29190	AT1G28640	AT1G27670	AT1G26795	AT1G29860	AT1G26560		AT1G13430	AT1G18975	AT1G16905
AT1G29090	AT1G28591	AT1G29195	AT1G28650	AT1G27671	AT1G26796	AT1G29870	AT1G26570		AT1G13440	AT1G19030	AT1G16910
AT1G29100	AT1G28600	AT1G29210	AT1G28660	AT1G27740	AT1G26797	AT1G30040	AT1G26590		AT1G13520	AT1G19060	AT1G16930
AT1G29110	AT1G28610	AT1G29200	AT1G28690	AT1G27860	AT1G26798	AT1G30080	AT1G26600		AT1G13590	AT1G19160	AT1G16940
AT1G29140	AT1G28620	AT1G29270	AT1G28695	AT1G27870	AT1G26799	AT1G30090	AT1G26610		AT1G13600	AT1G19170	AT1G16945
AT1G29160	AT1G28630	AT1G29280	AT1G28700	AT1G27880	AT1G26815	AT1G30100	AT1G06007		AT1G13605	AT1G19180	AT1G16950
AT1G29179	AT1G28640	AT1G29290	AT1G28710	AT1G27890	AT1G06027	AT1G30135	AT1G26700		AT1G13607	AT1G19190	AT1G16960
AT1G29180	AT1G28650	AT1G29395	AT1G29000	AT1G27950	AT1G26820	AT1G30140	AT1G26710		AT1G13608	AT1G19200	AT1G16980
AT1G29190	AT1G28660	AT1G29475	AT1G29005	AT1G27990	AT1G26870	AT1G30150	AT1G26720		AT1G13609	AT1G19230	AT1G17000
AT1G29195	AT1G28690	AT1G29480	AT1G29010	AT1G28000	AT1G26945	AT1G30160	AT1G06013		AT1G13610	AT1G19250	AT1G17010
AT1G29210	AT1G28695	AT1G29660	AT1G06187	AT1G28005	AT1G26970	AT1G30170	AT1G26730		AT1G13620	AT1G19260	AT1G17020
AT1G29200	AT1G28700	AT1G29660	AT1G29020	AT1G28002	AT1G26973	AT1G30180	AT1G26761		AT1G13630	AT1G19320	AT1G17030
AT1G29270	AT1G28710	AT1G29670	AT1G29050	AT1G28020	AT1G26975	AT1G30190	AT1G26762		AT1G13635	AT1G19390	AT1G17060
AT1G29280	AT1G29000	AT1G29715	AT1G06217	AT1G28030	AT1G26976	AT1G30250	AT1G06023		AT1G13650	AT1G19415	AT1G17150
AT1G29290	AT1G29005	AT1G29720	AT1G29080	AT1G28040	AT1G27020	AT1G30340	AT1G26773		AT1G13670	AT1G19460	AT1G17160
AT1G29395	AT1G29010	AT1G29860	AT1G29090	AT1G28070	AT1G27030	AT1G30350	AT1G26780		AT1G13680	AT1G19464	AT1G17200
AT1G29475	AT1G06187	AT1G29870	AT1G29100	AT1G28080	AT1G27040	AT1G30650	AT1G26790		AT1G13710	AT1G19470	AT1G17210
AT1G29480	AT1G29020	AT1G30040	AT1G29110	AT1G06113	AT1G27045	AT1G30660	AT1G26795		AT1G13760	AT1G19500	AT1G17290
AT1G29660	AT1G29050	AT1G30080	AT1G29140	AT1G28090	AT1G06047	AT1G30670	AT1G26796		AT1G13770	AT1G19510	AT1G17300
AT1G29660	AT1G06217	AT1G30100	AT1G29160	AT1G28130	AT1G27220	AT1G30700	AT1G26797		AT1G13840	AT1G19530	AT1G17310
AT1G29670	AT1G29080	AT1G30135	AT1G29270	AT1G28160	AT1G27240	AT1G30710	AT1G26798		AT1G13850	AT1G19540	AT1G17345
AT1G29715	AT1G29090	AT1G30140	AT1G29280	AT1G28170	AT1G27460	AT1G30720	AT1G26799		AT1G14040	AT1G19560	AT1G17380
AT1G29720	AT1G29100	AT1G30150	AT1G29395	AT1G28180	AT1G27461	AT1G30730	AT1G26815		AT1G14100	AT1G19565	AT1G17400
AT1G29860	AT1G29110	AT1G30160	AT1G29475	AT1G28190	AT1G27480	AT1G30740	AT1G06027		AT1G14110	AT1G19570	AT1G17420
AT1G29870	AT1G29140	AT1G30170	AT1G29480	AT1G06127	AT1G27490	AT1G30760	AT1G26820		AT1G14120	AT1G19600	AT1G17430
AT1G30040	AT1G29160	AT1G30180	AT1G29660	AT1G28230	AT1G27550	AT1G06353	AT1G26870		AT1G14130	AT1G19610	AT1G17615
AT1G30080	AT1G29280	AT1G30190	AT1G29670	AT1G06133	AT1G27555	AT1G30780	AT1G26880		AT1G14220	AT1G19620	AT1G17690
AT1G30100	AT1G29395	AT1G30250	AT1G29680	AT1G28270	AT1G27560	AT1G06357	AT1G26945		AT1G14240	AT1G19630	AT1G17700
AT1G30140	AT1G29475	AT1G30340	AT1G29715	AT1G28290	AT1G06103	AT1G06363	AT1G26970		AT1G14250	AT1G19640	AT1G17710
AT1G30150	AT1G29480	AT1G30350	AT1G29720	AT1G28300	AT1G27580	AT1G30784	AT1G26973		AT1G14420	AT1G19670	AT1G17770
AT1G30160	AT1G29660	AT1G30370	AT1G29860	AT1G28305	AT1G27580	AT1G30790	AT1G26975		AT1G14430	AT1G19780	AT1G17800
AT1G30170	AT1G29670	AT1G30650	AT1G29870	AT1G28306	AT1G27610	AT1G30795	AT1G26976		AT1G14440	AT1G19790	AT1G17810
AT1G30180	AT1G29680	AT1G30660	AT1G09075	AT1G28310	AT1G27620	AT1G30810	AT1G27020		AT1G14520	AT1G19800	AT1G17820
AT1G30190	AT1G29715	AT1G30700	AT1G29980	AT1G28323	AT1G27660	AT1G30800	AT1G27030		AT1G14540	AT1G19810	AT1G17910
AT1G30250	AT1G29720	AT1G30710	AT1G30040	AT1G28327	AT1G27670	AT1G30814	AT1G27040		AT1G14550	AT1G19830	AT1G17920
AT1G30340	AT1G29860	AT1G30720	AT1G30050	AT1G28360	AT1G27671	AT1G30820	AT1G27045		AT1G14580	AT1G19850	AT1G17950
AT1G30350	AT1G29870	AT1G30730	AT1G30080	AT1G28370	AT1G27680	AT1G30840	AT1G27080		AT1G14590	AT1G19890	AT1G17960
AT1G30370	AT1G09075	AT1G30740	AT1G30100	AT1G28375	AT1G27740	AT1G30910	AT1G06057		AT1G14600	AT1G19900	AT1G18040
AT1G30650	AT1G30040	AT1G30760	AT1G30135	AT1G28390	AT1G27850	AT1G30920	AT1G27220		AT1G14610	AT1G19920	AT1G18050
AT1G30660	AT1G30050	AT1G06353	AT1G30140	AT1G06153	AT1G27860	AT1G30921	AT1G27240		AT1G14630	AT1G19930	AT1G18100
AT1G30700	AT1G30080	AT1G30780	AT1G30150	AT1G28400	AT1G27870	AT1G30925	AT1G27460		AT1G14686	AT1G19940	AT1G18120
AT1G30710	AT1G30100	AT1G06357	AT1G30160	AT1G06157	AT1G27940	AT1G06383	AT1G27461		AT1G14687	AT1G19960	AT1G18140
AT1G30720	AT1G30140	AT1G06363	AT1G30170	AT1G28430	AT1G27950	AT1G30930	AT1G27470		AT1G14688	AT1G19968	AT1G18191
AT1G30730	AT1G30150	AT1G30784	AT1G30180	AT1G28447	AT1G27960	AT1G06387	AT1G27480		AT1G14690	AT1G19970	AT1G18193
AT1G30740	AT1G30160	AT1G30790	AT1G30190	AT1G28450	AT1G28000	AT1G30935	AT1G27490		AT1G14700	AT1G20065	AT1G18197
AT1G30760	AT1G30170	AT1G30795	AT1G30210	AT1G28455	AT1G28005	AT1G30940	AT1G27550		AT1G14730	AT1G20070	AT1G18200
AT1G06353	AT1G30180	AT1G30810	AT1G30220	AT1G28460	AT1G28002	AT1G30945	AT1G27555		AT1G14755	AT1G20080	AT1G18220
AT1G30780	AT1G30190	AT1G30814	AT1G30250	AT1G28465	AT1G28010	AT1G06393	AT1G27560		AT1G14760	AT1G20120	AT1G18230
AT1G06357	AT1G30210	AT1G30840	AT1G30260	AT1G28470	AT1G28020	AT1G09095	AT1G06103		AT1G14770	AT1G20130	AT1G18310
AT1G06363	AT1G30220	AT1G30870	AT1G30350	AT1G06163	AT1G28030	AT1G30950	AT1G27580		AT1G14780	AT1G20132	AT1G18350
AT1G30784	AT1G30250	AT1G30920	AT1G30370	AT1G28480	AT1G28040	AT1G30960	AT1G27580		AT1G14790	AT1G20135	AT1G18360
AT1G30790	AT1G30260	AT1G30921	AT1G30650	AT1G28500	AT1G28070	AT1G30990	AT1G27610		AT1G14860	AT1G20180	AT1G18400
AT1G30795	AT1G30350	AT1G30925	AT1G30700	AT1G28590	AT1G28080	AT1G31000	AT1G27620		AT1G14870	AT1G20240	AT1G18410
AT1G30810	AT1G30370	AT1G06383	AT1G30710	AT1G28591	AT1G06113	AT1G31010	AT1G27660		AT1G14880	AT1G20290	AT1G18510
AT1G30800	AT1G30650	AT1G30930	AT1G30720	AT1G28610	AT1G28160	AT1G06403	AT1G27670		AT1G14890	AT1G20310	AT1G18520
AT1G30814	AT1G30700	AT1G06387	AT1G30730	AT1G28620	AT1G28170	AT1G31030	AT1G27671		AT1G14930	AT1G20320	AT1G18570
AT1G30840	AT1G30710	AT1G30935	AT1G30740	AT1G28630	AT1G28180	AT1G31040	AT1G27680		AT1G14940	AT1G20350	AT1G18580
AT1G30870	AT1G30720	AT1G30940	AT1G30760	AT1G28640	AT1G06127	AT1G31050	AT1G27740		AT1G14950	AT1G20360	AT1G18690
AT1G30910	AT1G30730	AT1G30945	AT1G06353	AT1G28650	AT1G28230	AT1G31090	AT1G27850		AT1G14960	AT1G20375	AT1G18710
AT1G30920	AT1G30740	AT1G06393	AT1G30780	AT1G28660	AT1G06133	AT1G31093	AT1G27860		AT1G15010	AT1G20380	AT1G18760
AT1G30921	AT1G30760	AT1G09095	AT1G06357	AT1G28695	AT1G28270	AT1G31100	AT1G27870		AT1G15015	AT1G20450	AT1G18770
AT1G30925	AT1G06353	AT1G30950	AT1G06363	AT1G28700	AT1G28290	AT1G31140	AT1G27950		AT1G15020	AT1G20500	AT1G18773
AT1G06383	AT1G30780	AT1G30960	AT1G30784	AT1G28710	AT1G28300	AT1G31163	AT1G27960		AT1G15085	AT1G20530	AT1G18780
AT1G30930	AT1G06357	AT1G30990	AT1G30790	AT1G29000	AT1G28305	AT1G31166	AT1G27980		AT1G15310	AT1G20657	AT1G18790
AT1G06387	AT1G06363	AT1G31000	AT1G30795	AT1G29005	AT1G28306	AT1G06413	AT1G27990		AT1G15320	AT1G20683	AT1G18800
AT1G30935	AT1G30784	AT1G31010	AT1G30810	AT1G29010	AT1G28310	AT1G31173	AT1G28000		AT1G15330	AT1G20687	AT1G18810
AT1G30940	AT1G30790	AT1G31040	AT1G30814	AT1G06187	AT1G28323	AT1G31245	AT1G28005		AT1G15340	AT1G20730	AT1G18835
AT1G30945	AT1G30795	AT1G31050	AT1G30840	AT1G29020	AT1G28327	AT1G31250	AT1G28002		AT1G15350	AT1G20735	AT1G18860
AT1G06393	AT1G30810	AT1G31090	AT1G30920	AT1G29050	AT1G28360	AT1G31255	AT1G28010		AT1G15360	AT1G20740	AT1G18960
AT1G09095	AT1G30800	AT1G31093	AT1G30921	AT1G06217	AT1G28375	AT1G06427	AT1G28020		AT1G15380	AT1G20750	AT1G18970
AT1G30950	AT1G30814	AT1G31140	AT1G30925	AT1G29080	AT1G28400	AT1G31260	AT1G28030		AT1G15385	AT1G20780	AT1G18975
AT1G30960	AT1G30840	AT1G31163	AT1G06383	AT1G29090	AT1G28430	AT1G31270	AT1G28040		AT1G15460	AT1G20790	AT1G19030
AT1G30990	AT1G30850	AT1G31166	AT1G30930	AT1G29100	AT1G28447	AT1G31274	AT1G28070		AT1G15540	AT1G20795	AT1G19060
AT1G31000	AT1G30920	AT1G06413	AT1G06387	AT1G29110	AT1G28450	AT1G31290	AT1G28080		AT1G15550	AT1G20800	AT1G19140
AT1G31010	AT1G30921	AT1G31173	AT1G30935	AT1G29140	AT1G28455	AT1G06433	AT1G06113		AT1G15560	AT1G20803	AT1G19150
AT1G31040	AT1G30925	AT1G31245	AT1G30940	AT1G29160	AT1G28460	AT1G31310	AT1G28160		AT1G15570	AT1G20810	AT1G19160
AT1G31050	AT1G06383	AT1G31250	AT1G30945	AT1G29170	AT1G28465	AT1G31380	AT1G28170		AT1G15580	AT1G20850	AT1G19230
AT1G31090	AT1G30930	AT1G31255	AT1G06393	AT1G29179	AT1G28470	AT1G06437	AT1G28180		AT1G15590	AT1G20860	AT1G19250
AT1G31093	AT1G06387	AT1G06427	AT1G09095	AT1G29180	AT1G06163	AT1G31390	AT1G28230		AT1G15600	AT1G20900	AT1G19320
AT1G31140	AT1G30940	AT1G31260	AT1G30950	AT1G29190	AT1G28480	AT1G31400	AT1G06133		AT1G15610	AT1G20910	AT1G19330
AT1G31163	AT1G30945	AT1G31270	AT1G30960	AT1G29195	AT1G28500	AT1G31510	AT1G28270		AT1G15620	AT1G20940	AT1G19390
AT1G31166	AT1G06393	AT1G31290	AT1G30990	AT1G29210	AT1G28590	AT1G31520	AT1G28290		AT1G15625	AT1G20990	AT1G19410
AT1G06413	AT1G09095	AT1G06433	AT1G31000	AT1G29200	AT1G28591	AT1G31530	AT1G28300		AT1G15630	AT1G21050	AT1G19415
AT1G31173	AT1G30950	AT1G31310	AT1G31010	AT1G09065	AT1G28600	AT1G31540	AT1G28305		AT1G15640	AT1G21100	AT1G19460
AT1G31245	AT1G30960	AT1G31380	AT1G31040	AT1G29270	AT1G28610	AT1G31600	AT1G28306		AT1G15680	AT1G21110	AT1G19464
AT1G31250	AT1G30990	AT1G06437	AT1G31050	AT1G29280	AT1G28620	AT1G31620	AT1G28310		AT1G15757	AT1G21120	AT1G19470
AT1G31255	AT1G31000	AT1G31390	AT1G31070	AT1G29290	AT1G28630	AT1G31630	AT1G28320		AT1G15760	AT1G21130	AT1G19500
AT1G06427	AT1G31010	AT1G31400	AT1G31090	AT1G29395	AT1G28640	AT1G31640	AT1G28323		AT1G15840	AT1G21140	AT1G19510
AT1G31260	AT1G31040	AT1G31510	AT1G31093	AT1G29660	AT1G28650	AT1G31670	AT1G28327		AT1G15850	AT1G21150	AT1G19530
AT1G31270	AT1G31050	AT1G31520	AT1G31140	AT1G29670	AT1G28660	AT1G31690	AT1G28360		AT1G16060	AT1G21270	AT1G19540
AT1G31290	AT1G31070	AT1G31530	AT1G31163	AT1G29680	AT1G28690	AT1G31710	AT1G28375		AT1G16290	AT1G21280	AT1G19550
AT1G06433	AT1G31080	AT1G31540	AT1G31166	AT1G29715	AT1G28695	AT1G31720	AT1G28400		AT1G16310	AT1G21286	AT1G19560
AT1G31310	AT1G31090	AT1G31550	AT1G06413	AT1G29720	AT1G28700	AT1G31770	AT1G28430		AT1G16370	AT1G21290	AT1G19565
AT1G31380	AT1G31093	AT1G31620	AT1G31173	AT1G29860	AT1G28710	AT1G31772	AT1G28447		AT1G16380	AT1G21300	AT1G19570
AT1G06437	AT1G31140	AT1G31630	AT1G31245	AT1G29870	AT1G29000	AT1G31880	AT1G28450		AT1G16390	AT1G21310	AT1G19600
AT1G31390	AT1G31163	AT1G31640	AT1G31250	AT1G09075	AT1G29005	AT1G31885	AT1G28455		AT1G16400	AT1G21313	AT1G19610
AT1G31400	AT1G31166	AT1G31670	AT1G31255	AT1G30040	AT1G29010	AT1G31970	AT1G28460		AT1G16410	AT1G21320	AT1G19620
AT1G31510	AT1G06413	AT1G31690	AT1G06427	AT1G30080	AT1G06187	AT1G31990	AT1G28465		AT1G16420	AT1G21323	AT1G19630
AT1G31520	AT1G31173	AT1G31710	AT1G31260	AT1G30100	AT1G29020	AT1G06493	AT1G28470		AT1G16500	AT1G21326	AT1G19640
AT1G31530	AT1G31245	AT1G31710	AT1G31270	AT1G30135	AT1G29050	AT1G06497	AT1G06163		AT1G16510	AT1G21330	AT1G19650
AT1G31540	AT1G31250	AT1G31720	AT1G31274	AT1G30140	AT1G29080	AT1G06507	AT1G28480		AT1G16520	AT1G21340	AT1G19670
AT1G31550	AT1G31255	AT1G31772	AT1G31290	AT1G30150	AT1G29090	AT1G06513	AT1G28490		AT1G16530	AT1G21350	AT1G19780
AT1G31620	AT1G06427	AT1G31885	AT1G06433	AT1G30160	AT1G29100	AT1G06517	AT1G28500		AT1G16700	AT1G21360	AT1G19790
AT1G31630	AT1G31260	AT1G31990	AT1G31310	AT1G30170	AT1G29110	AT1G06523	AT1G28590		AT1G16705	AT1G21430	AT1G19800
AT1G31640	AT1G31270	AT1G06493	AT1G31370	AT1G30180	AT1G29120	AT1G31983	AT1G28591		AT1G16760	AT1G21470	AT1G19810
AT1G31670	AT1G31290	AT1G06497	AT1G31380	AT1G30190	AT1G29140	AT1G31993	AT1G28600		AT1G16770	AT1G21475	AT1G19830
AT1G31690	AT1G06433	AT1G06507	AT1G06437	AT1G30220	AT1G29395	AT1G32020	AT1G28610		AT1G16850	AT1G21480	AT1G19890
AT1G31710	AT1G31310	AT1G06513	AT1G31390	AT1G30250	AT1G29660	AT1G32030	AT1G28620		AT1G16905	AT1G21490	AT1G19900
AT1G31710	AT1G31370	AT1G06517	AT1G31400	AT1G30260	AT1G29670	AT1G32040	AT1G28630		AT1G16910	AT1G21525	AT1G19920
AT1G31720	AT1G31380	AT1G06523	AT1G31510	AT1G30270	AT1G29680	AT1G32040	AT1G28630		AT1G16930	AT1G21528	AT1G19930
AT1G31772	AT1G06437	AT1G31983	AT1G31520	AT1G30340	AT1G29715	AT1G32045	AT1G28640		AT1G16940	AT1G21529	AT1G19940
AT1G31885	AT1G31390	AT1G32010	AT1G31530	AT1G30340	AT1G29720	AT1G32049	AT1G28650		AT1G16945	AT1G21530	AT1G19960
AT1G31990	AT1G31400	AT1G32020	AT1G31540	AT1G30350	AT1G29730	AT1G32050	AT1G28660		AT1G16950	AT1G21540	AT1G19968
AT1G06493	AT1G31510	AT1G32030	AT1G31550	AT1G30650	AT1G29860	AT1G32100	AT1G28670		AT1G16960	AT1G21550	AT1G19970
AT1G06497	AT1G31520	AT1G32040	AT1G31555	AT1G30660	AT1G29870	AT1G32140	AT1G28690		AT1G16980	AT1G21722	AT1G20065
AT1G06507	AT1G31530	AT1G32049	AT1G06443	AT1G30670	AT1G29920	AT1G32170	AT1G28695		AT1G17000	AT1G21840	AT1G20070
AT1G06513	AT1G31540	AT1G32050	AT1G06447	AT1G30700	AT1G29930	AT1G32172	AT1G28700		AT1G17010	AT1G21850	AT1G20080
AT1G06517	AT1G31550	AT1G32100	AT1G31580	AT1G30710	AT1G09075	AT1G09115	AT1G28710		AT1G17020	AT1G21860	AT1G20120
AT1G06523	AT1G31555	AT1G32140	AT1G31620	AT1G30720	AT1G29980	AT1G32240	AT1G29000		AT1G17030	AT1G21864	AT1G20130
AT1G31983	AT1G06443	AT1G32170	AT1G31630	AT1G30730	AT1G30030	AT1G32250	AT1G29005		AT1G17060	AT1G21866	AT1G20132
AT1G31993	AT1G06447	AT1G32172	AT1G31640	AT1G30740	AT1G30040	AT1G32270	AT1G29010		AT1G17150	AT1G21890	AT1G20135
AT1G32010	AT1G31580	AT1G09115	AT1G31670	AT1G30760	AT1G30050	AT1G32280	AT1G06187		AT1G17160	AT1G21910	AT1G20180
AT1G32020	AT1G31620	AT1G32240	AT1G31690	AT1G06353	AT1G30080	AT1G32350	AT1G29020		AT1G17190	AT1G21930	AT1G20190
AT1G32030	AT1G31630	AT1G32270	AT1G31710	AT1G30780	AT1G30100	AT1G32420	AT1G29025		AT1G17200	AT1G21940	AT1G20230
AT1G32040	AT1G31640	AT1G32280	AT1G31710	AT1G06357	AT1G30135	AT1G32430	AT1G29050		AT1G17210	AT1G21950	AT1G20240
AT1G32049	AT1G31670	AT1G32350	AT1G31720	AT1G06363	AT1G30140	AT1G32450	AT1G06217		AT1G17285	AT1G21960	AT1G20290
AT1G32050	AT1G31690	AT1G32420	AT1G31880	AT1G30784	AT1G30150	AT1G32560	AT1G29080		AT1G17290	AT1G21970	AT1G20310
AT1G32100	AT1G31710	AT1G32430	AT1G31885	AT1G30790	AT1G30160	AT1G32570	AT1G29090		AT1G17300	AT1G21973	AT1G20320
AT1G32140	AT1G31710	AT1G32450	AT1G31990	AT1G30795	AT1G30170	AT1G32650	AT1G29100		AT1G17310	AT1G21990	AT1G20340
AT1G32150	AT1G31720	AT1G32560	AT1G06493	AT1G30810	AT1G30180	AT1G32660	AT1G29110		AT1G17345	AT1G22000	AT1G20350
AT1G32170	AT1G31880	AT1G32650	AT1G06497	AT1G30814	AT1G30190	AT1G06603	AT1G29120		AT1G17380	AT1G22010	AT1G20360
AT1G32172	AT1G31885	AT1G32660	AT1G06507	AT1G30840	AT1G30210	AT1G32710	AT1G29140		AT1G17400	AT1G22015	AT1G20375
AT1G09115	AT1G31990	AT1G06603	AT1G06513	AT1G30850	AT1G30220	AT1G32713	AT1G29179		AT1G17420	AT1G22030	AT1G20380
AT1G32240	AT1G06493	AT1G32770	AT1G06517	AT1G30860	AT1G30250	AT1G32763	AT1G29180		AT1G17430	AT1G22065	AT1G20500
AT1G32270	AT1G06497	AT1G32780	AT1G06523	AT1G30870	AT1G30320	AT1G32770	AT1G29190		AT1G17615	AT1G22080	AT1G20510
AT1G32280	AT1G06507	AT1G32850	AT1G31983	AT1G30910	AT1G30340	AT1G32780	AT1G29475		AT1G17690	AT1G22090	AT1G20515
AT1G32350	AT1G06513	AT1G32910	AT1G32020	AT1G30920	AT1G30340	AT1G32850	AT1G29480		AT1G17700	AT1G22100	AT1G20520
AT1G32420	AT1G06517	AT1G32950	AT1G32030	AT1G30921	AT1G30350	AT1G32960	AT1G29490		AT1G17710	AT1G22110	AT1G20530
AT1G32430	AT1G06523	AT1G06637	AT1G32040	AT1G30925	AT1G30650	AT1G32970	AT1G29570		AT1G17745	AT1G22120	AT1G20657
AT1G32450	AT1G31983	AT1G32960	AT1G32049	AT1G06383	AT1G30700	AT1G32975	AT1G29580		AT1G17770	AT1G22130	AT1G20670
AT1G32560	AT1G32020	AT1G32970	AT1G32050	AT1G30930	AT1G30710	AT1G32980	AT1G29660		AT1G17800	AT1G22140	AT1G20680
AT1G32650	AT1G32030	AT1G32975	AT1G32100	AT1G06387	AT1G30720	AT1G32990	AT1G29670		AT1G17810	AT1G22150	AT1G20683
AT1G32660	AT1G32040	AT1G32980	AT1G32140	AT1G30935	AT1G30730	AT1G33020	AT1G29680		AT1G17820	AT1G22210	AT1G20687
AT1G06603	AT1G32049	AT1G33020	AT1G32170	AT1G30940	AT1G30740	AT1G33070	AT1G29710		AT1G17910	AT1G22220	AT1G20691
AT1G32710	AT1G32050	AT1G33070	AT1G32172	AT1G30945	AT1G30760	AT1G33080	AT1G29715		AT1G17920	AT1G22240	AT1G20730
AT1G32763	AT1G32100	AT1G33080	AT1G09115	AT1G06393	AT1G06353	AT1G33090	AT1G29720		AT1G17950	AT1G22250	AT1G20735
AT1G32770	AT1G32140	AT1G33090	AT1G32240	AT1G09095	AT1G30780	AT1G33100	AT1G29730		AT1G17960	AT1G22340	AT1G20740
AT1G32780	AT1G32170	AT1G33100	AT1G32270	AT1G30950	AT1G06357	AT1G33102	AT1G29860		AT1G18040	AT1G22350	AT1G20750
AT1G32850	AT1G32172	AT1G33102	AT1G32270	AT1G30960	AT1G06363	AT1G09135	AT1G29870		AT1G18050	AT1G22360	AT1G20790
AT1G32910	AT1G09115	AT1G09135	AT1G32280	AT1G30980	AT1G30784	AT1G09145	AT1G29880		AT1G18090	AT1G22370	AT1G20795
AT1G32950	AT1G32240	AT1G33170	AT1G32350	AT1G30990	AT1G30790	AT1G33170	AT1G29920		AT1G18100	AT1G22380	AT1G20800
AT1G06637	AT1G32270	AT1G33200	AT1G32420	AT1G31000	AT1G30795	AT1G33180	AT1G29930		AT1G18120	AT1G22400	AT1G20803
AT1G32960	AT1G32280	AT1G33220	AT1G32430	AT1G31010	AT1G30810	AT1G33280	AT1G29940		AT1G18140	AT1G22420	AT1G20810
AT1G32970	AT1G32350	AT1G33280	AT1G32450	AT1G31030	AT1G30814	AT1G33290	AT1G09075		AT1G18191	AT1G22440	AT1G20850
AT1G32975	AT1G32420	AT1G33300	AT1G32540	AT1G31040	AT1G30840	AT1G33300	AT1G29980		AT1G18193	AT1G22470	AT1G20860
AT1G32980	AT1G32430	AT1G33320	AT1G32560	AT1G31050	AT1G30850	AT1G33320	AT1G30040		AT1G18197	AT1G22480	AT1G20870
AT1G33020	AT1G32450	AT1G33440	AT1G32650	AT1G31090	AT1G30860	AT1G33440	AT1G30050		AT1G18200	AT1G22490	AT1G20940
AT1G33070	AT1G32540	AT1G33510	AT1G32660	AT1G31093	AT1G30910	AT1G33500	AT1G30080		AT1G18210	AT1G22500	AT1G20950
AT1G33080	AT1G32560	AT1G33530	AT1G06603	AT1G31100	AT1G30920	AT1G33510	AT1G30100		AT1G18220	AT1G22550	AT1G20990
AT1G33090	AT1G32650	AT1G33540	AT1G32710	AT1G31140	AT1G30921	AT1G33530	AT1G30135		AT1G18230	AT1G22570	AT1G21050
AT1G33100	AT1G32660	AT1G33550	AT1G32713	AT1G31163	AT1G30925	AT1G33540	AT1G30140		AT1G18250	AT1G22600	AT1G21100
AT1G33102	AT1G06603	AT1G33590	AT1G32770	AT1G31166	AT1G06383	AT1G33550	AT1G30150		AT1G18280	AT1G22680	AT1G21110
AT1G09135	AT1G32710	AT1G33600	AT1G32780	AT1G06413	AT1G30930	AT1G33610	AT1G30150		AT1G18290	AT1G22690	AT1G21120
AT1G09145	AT1G32713	AT1G33610	AT1G06617	AT1G31173	AT1G06387	AT1G33670	AT1G30160		AT1G18310	AT1G22710	AT1G21130
AT1G33170	AT1G32770	AT1G33670	AT1G32850	AT1G31245	AT1G30935	AT1G06697	AT1G30170		AT1G18350	AT1G22720	AT1G21140
AT1G33200	AT1G32780	AT1G06697	AT1G32910	AT1G31250	AT1G30940	AT1G33710	AT1G30180		AT1G18360	AT1G22760	AT1G21150
AT1G33220	AT1G06617	AT1G33710	AT1G32950	AT1G31255	AT1G30945	AT1G33720	AT1G30190		AT1G18400	AT1G22810	AT1G21240
AT1G33280	AT1G32850	AT1G33720	AT1G06637	AT1G06427	AT1G06393	AT1G33730	AT1G30210		AT1G18410	AT1G22900	AT1G21245
AT1G33300	AT1G32910	AT1G33730	AT1G32960	AT1G31260	AT1G09095	AT1G33740	AT1G30220		AT1G18510	AT1G22910	AT1G21250
AT1G33320	AT1G32970	AT1G33740	AT1G32970	AT1G31270	AT1G30950	AT1G33743	AT1G30250		AT1G18520	AT1G22990	AT1G21260
AT1G33440	AT1G32975	AT1G33743	AT1G32975	AT1G31290	AT1G30960	AT1G06703	AT1G30320		AT1G18570	AT1G23000	AT1G21286
AT1G33510	AT1G32980	AT1G06703	AT1G32980	AT1G06433	AT1G30990	AT1G06707	AT1G30340		AT1G18580	AT1G23010	AT1G21290
AT1G33520	AT1G32990	AT1G06707	AT1G33020	AT1G31310	AT1G31000	AT1G33750	AT1G30350		AT1G18690	AT1G23037	AT1G21300
AT1G33530	AT1G33020	AT1G33750	AT1G33070	AT1G31355	AT1G31010	AT1G33760	AT1G30370		AT1G18710	AT1G23040	AT1G21310
AT1G33540	AT1G33070	AT1G33760	AT1G33080	AT1G31358	AT1G31040	AT1G33770	AT1G06343		AT1G18760	AT1G23070	AT1G21313
AT1G33550	AT1G33080	AT1G33770	AT1G33090	AT1G31380	AT1G31050	AT1G33790	AT1G30500		AT1G18770	AT1G23090	AT1G21320
AT1G33590	AT1G33090	AT1G33811	AT1G33100	AT1G06437	AT1G31070	AT1G33811	AT1G30650		AT1G18773	AT1G23110	AT1G21323
AT1G33600	AT1G33100	AT1G33817	AT1G33102	AT1G31390	AT1G31072	AT1G33813	AT1G30660		AT1G18780	AT1G23120	AT1G21326
AT1G33610	AT1G33102	AT1G33820	AT1G09135	AT1G31400	AT1G31080	AT1G33817	AT1G30670		AT1G18790	AT1G23130	AT1G21330
AT1G33670	AT1G09135	AT1G33830	AT1G33110	AT1G31510	AT1G31090	AT1G33820	AT1G30710		AT1G18800	AT1G23140	AT1G21340
AT1G06697	AT1G33110	AT1G33835	AT1G33170	AT1G31520	AT1G31093	AT1G33830	AT1G30720		AT1G18810	AT1G23145	AT1G21350
AT1G33710	AT1G09145	AT1G33840	AT1G33180	AT1G31530	AT1G31140	AT1G33835	AT1G30730		AT1G18830	AT1G23147	AT1G21360
AT1G33720	AT1G33170	AT1G33850	AT1G33200	AT1G31540	AT1G31163	AT1G33840	AT1G30740		AT1G18835	AT1G23150	AT1G21370
AT1G33730	AT1G33180	AT1G33860	AT1G33220	AT1G31540	AT1G31166	AT1G33850	AT1G30750		AT1G18860	AT1G23160	AT1G21395
AT1G33740	AT1G33280	AT1G06713	AT1G33280	AT1G31620	AT1G06413	AT1G33860	AT1G30760		AT1G18960	AT1G23200	AT1G21400
AT1G33743	AT1G33300	AT1G33870	AT1G33300	AT1G31630	AT1G31173	AT1G06713	AT1G06353		AT1G18970	AT1G23201	AT1G21430
AT1G06703	AT1G33320	AT1G33880	AT1G33320	AT1G31640	AT1G31245	AT1G33870	AT1G30780		AT1G18975	AT1G23205	AT1G21470
AT1G06707	AT1G33440	AT1G33890	AT1G33440	AT1G31670	AT1G31250	AT1G33880	AT1G06357		AT1G19030	AT1G23210	AT1G21475
AT1G33750	AT1G33500	AT1G33900	AT1G33500	AT1G31690	AT1G31255	AT1G33890	AT1G06363		AT1G19060	AT1G23230	AT1G21480
AT1G33760	AT1G33510	AT1G33910	AT1G33510	AT1G31710	AT1G06427	AT1G33900	AT1G30790		AT1G19140	AT1G23240	AT1G21490
AT1G33770	AT1G33530	AT1G33920	AT1G33530	AT1G31720	AT1G31260	AT1G33910	AT1G30795		AT1G19150	AT1G23250	AT1G21500
AT1G33811	AT1G33540	AT1G33930	AT1G33540	AT1G31772	AT1G31270	AT1G33920	AT1G30814		AT1G19160	AT1G23300	AT1G21510
AT1G33813	AT1G33550	AT1G33940	AT1G33550	AT1G31885	AT1G31274	AT1G33930	AT1G30820		AT1G19170	AT1G23320	AT1G21520
AT1G33817	AT1G33590	AT1G33945	AT1G33590	AT1G31990	AT1G31290	AT1G33940	AT1G30840		AT1G19180	AT1G23340	AT1G21525
AT1G33820	AT1G33600	AT1G33950	AT1G33610	AT1G06493	AT1G06433	AT1G33945	AT1G06377		AT1G19190	AT1G23350	AT1G21528
AT1G33830	AT1G33610	AT1G33950	AT1G33670	AT1G06497	AT1G31310	AT1G33950	AT1G30850		AT1G19200	AT1G23380	AT1G21529
AT1G33835	AT1G33670	AT1G33960	AT1G06697	AT1G06507	AT1G31370	AT1G33950	AT1G30860		AT1G19230	AT1G23400	AT1G21530
AT1G33840	AT1G06697	AT1G34044	AT1G33710	AT1G06513	AT1G31380	AT1G33960	AT1G30910		AT1G19250	AT1G23410	AT1G21540
AT1G33850	AT1G33710	AT1G34046	AT1G33720	AT1G06517	AT1G06437	AT1G34030	AT1G30920		AT1G19260	AT1G23420	AT1G21550
AT1G33860	AT1G33720	AT1G34047	AT1G33730	AT1G06523	AT1G31390	AT1G34040	AT1G30921		AT1G19320	AT1G23500	AT1G21722
AT1G06713	AT1G33730	AT1G34049	AT1G33740	AT1G31983	AT1G31400	AT1G34044	AT1G30925		AT1G19330	AT1G23510	AT1G21840
AT1G33870	AT1G33740	AT1G34050	AT1G33743	AT1G32020	AT1G31510	AT1G34046	AT1G06383		AT1G19390	AT1G23520	AT1G21850
AT1G33880	AT1G33743	AT1G34097	AT1G06703	AT1G32030	AT1G31520	AT1G34047	AT1G30930		AT1G19410	AT1G23530	AT1G21860
AT1G33890	AT1G06703	AT1G34100	AT1G06707	AT1G32040	AT1G31530	AT1G34049	AT1G06387		AT1G19415	AT1G23540	AT1G21864
AT1G33900	AT1G06707	AT1G34140	AT1G33750	AT1G32045	AT1G31540	AT1G34050	AT1G30935		AT1G19460	AT1G23550	AT1G21866
AT1G33910	AT1G33750	AT1G34281	AT1G33760	AT1G32049	AT1G31550	AT1G34060	AT1G30940		AT1G19464	AT1G23560	AT1G21870
AT1G33920	AT1G33760	AT1G34315	AT1G33811	AT1G32050	AT1G31555	AT1G34097	AT1G30945		AT1G19470	AT1G23570	AT1G21880
AT1G33930	AT1G33811	AT1G34317	AT1G33817	AT1G32100	AT1G06443	AT1G34100	AT1G06393		AT1G19500	AT1G23580	AT1G21890
AT1G33940	AT1G33813	AT1G34330	AT1G33820	AT1G32140	AT1G06447	AT1G34140	AT1G09095		AT1G19510	AT1G23590	AT1G21900
AT1G33945	AT1G33817	AT1G34440	AT1G33830	AT1G32170	AT1G31570	AT1G34281	AT1G30950		AT1G19530	AT1G23600	AT1G21910
AT1G33950	AT1G33820	AT1G34460	AT1G33835	AT1G32172	AT1G31580	AT1G34330	AT1G30960		AT1G19540	AT1G23610	AT1G21930
AT1G33960	AT1G33830	AT1G06757	AT1G33840	AT1G09115	AT1G31620	AT1G34440	AT1G30990		AT1G19550	AT1G23620	AT1G21940
AT1G34040	AT1G33835	AT1G06763	AT1G33850	AT1G32240	AT1G31630	AT1G34460	AT1G31000		AT1G19560	AT1G23640	AT1G21950
AT1G34044	AT1G33840	AT1G06773	AT1G06713	AT1G32250	AT1G31640	AT1G06757	AT1G31010		AT1G19565	AT1G23645	AT1G21960
AT1G34046	AT1G33850	AT1G34480	AT1G33870	AT1G32270	AT1G31670	AT1G06763	AT1G06403		AT1G19570	AT1G23650	AT1G21970
AT1G34047	AT1G06713	AT1G34490	AT1G33880	AT1G32280	AT1G31690	AT1G06773	AT1G31040		AT1G19600	AT1G23660	AT1G21973
AT1G34049	AT1G33870	AT1G34500	AT1G33890	AT1G32350	AT1G31710	AT1G34470	AT1G31050		AT1G19610	AT1G23670	AT1G21990
AT1G34050	AT1G33880	AT1G34510	AT1G33900	AT1G32420	AT1G31710	AT1G34470	AT1G31070		AT1G19620	AT1G23680	AT1G22000
AT1G34097	AT1G33890	AT1G34520	AT1G33910	AT1G32430	AT1G31720	AT1G34480	AT1G31080		AT1G19630	AT1G23690	AT1G22010
AT1G34100	AT1G33900	AT1G34540	AT1G33920	AT1G32450	AT1G31880	AT1G34490	AT1G31090		AT1G19640	AT1G23700	AT1G22015
AT1G34140	AT1G33910	AT1G34545	AT1G33930	AT1G32510	AT1G31885	AT1G34500	AT1G31093		AT1G19650	AT1G23720	AT1G22065
AT1G34281	AT1G33920	AT1G34575	AT1G33940	AT1G32560	AT1G31970	AT1G34510	AT1G31100		AT1G19670	AT1G23730	AT1G22080
AT1G34315	AT1G33930	AT1G34580	AT1G33945	AT1G32650	AT1G31990	AT1G34520	AT1G31140		AT1G19780	AT1G23750	AT1G22090
AT1G34317	AT1G33940	AT1G34650	AT1G33950	AT1G32660	AT1G06493	AT1G34540	AT1G31163		AT1G19790	AT1G23760	AT1G22100
AT1G34330	AT1G33945	AT1G34670	AT1G33950	AT1G06603	AT1G06497	AT1G34545	AT1G31166		AT1G19800	AT1G23770	AT1G22110
AT1G34440	AT1G33950	AT1G34680	AT1G33960	AT1G32710	AT1G06507	AT1G06777	AT1G06413		AT1G19810	AT1G23780	AT1G22120
AT1G34460	AT1G33960	AT1G34760	AT1G33970	AT1G32713	AT1G06513	AT1G06783	AT1G31173		AT1G19830	AT1G23810	AT1G22130
AT1G06757	AT1G33970	AT1G34790	AT1G34046	AT1G32763	AT1G06517	AT1G34575	AT1G31245		AT1G19850	AT1G23910	AT1G22140
AT1G06763	AT1G34046	AT1G35140	AT1G34047	AT1G32770	AT1G06523	AT1G34580	AT1G31250		AT1G19890	AT1G23935	AT1G22150
AT1G06773	AT1G34047	AT1G35170	AT1G34049	AT1G32780	AT1G31983	AT1G34650	AT1G31255		AT1G19900	AT1G23965	AT1G22210
AT1G34480	AT1G34049	AT1G35180	AT1G34050	AT1G32850	AT1G32020	AT1G34660	AT1G06427		AT1G19920	AT1G23970	AT1G22240
AT1G34490	AT1G34050	AT1G35181	AT1G34140	AT1G32910	AT1G32030	AT1G34670	AT1G31260		AT1G19930	AT1G23990	AT1G22250
AT1G34500	AT1G34060	AT1G35183	AT1G34281	AT1G32960	AT1G32040	AT1G34680	AT1G31270		AT1G19940	AT1G23995	AT1G22260
AT1G34510	AT1G34097	AT1G35186	AT1G34330	AT1G32970	AT1G32049	AT1G34790	AT1G31274		AT1G19960	AT1G24000	AT1G22330
AT1G34520	AT1G34100	AT1G35210	AT1G34440	AT1G32975	AT1G32050	AT1G35140	AT1G31290		AT1G19968	AT1G24010	AT1G22340
AT1G34540	AT1G34130	AT1G35230	AT1G34460	AT1G32980	AT1G32100	AT1G35170	AT1G31290		AT1G19970	AT1G24020	AT1G22350
AT1G34545	AT1G34140	AT1G35250	AT1G06757	AT1G33020	AT1G32140	AT1G35180	AT1G31300		AT1G20065	AT1G24060	AT1G22370
AT1G06777	AT1G34245	AT1G35255	AT1G06763	AT1G33070	AT1G32150	AT1G35181	AT1G06433		AT1G20070	AT1G24062	AT1G22380
AT1G06783	AT1G34281	AT1G35260	AT1G06773	AT1G33080	AT1G32170	AT1G35183	AT1G31310		AT1G20080	AT1G24068	AT1G22400
AT1G34575	AT1G34330	AT1G06853	AT1G34470	AT1G33090	AT1G32172	AT1G35186	AT1G31360		AT1G20120	AT1G24070	AT1G22403
AT1G34580	AT1G34440	AT1G35270	AT1G34480	AT1G33100	AT1G09115	AT1G06817	AT1G31370		AT1G20130	AT1G24110	AT1G22420
AT1G34650	AT1G34460	AT1G35290	AT1G34490	AT1G33102	AT1G32240	AT1G35210	AT1G31380		AT1G20132	AT1G24120	AT1G22430
AT1G34670	AT1G06757	AT1G35310	AT1G34500	AT1G09135	AT1G32270	AT1G35230	AT1G06437		AT1G20135	AT1G24130	AT1G22490
AT1G34680	AT1G06763	AT1G35320	AT1G34510	AT1G33170	AT1G32280	AT1G09205	AT1G31390		AT1G20180	AT1G24140	AT1G22570
AT1G34760	AT1G06773	AT1G35320	AT1G34520	AT1G33280	AT1G32350	AT1G35240	AT1G31400		AT1G20190	AT1G24145	AT1G22590
AT1G34790	AT1G34470	AT1G35330	AT1G34540	AT1G33300	AT1G32420	AT1G35242	AT1G31410		AT1G20230	AT1G24147	AT1G22600
AT1G35130	AT1G34480	AT1G06857	AT1G34545	AT1G33320	AT1G32430	AT1G35250	AT1G31510		AT1G20240	AT1G24148	AT1G22650
AT1G35130	AT1G34490	AT1G06863	AT1G34575	AT1G33440	AT1G32450	AT1G35255	AT1G31520		AT1G20290	AT1G24200	AT1G22680
AT1G35140	AT1G34500	AT1G35350	AT1G34580	AT1G33500	AT1G32540	AT1G35260	AT1G31530		AT1G20310	AT1G24220	AT1G22690
AT1G35170	AT1G34510	AT1G06867	AT1G34650	AT1G33510	AT1G32550	AT1G06853	AT1G31540		AT1G20320	AT1G24256	AT1G22700
AT1G35180	AT1G34520	AT1G06873	AT1G34670	AT1G33530	AT1G32560	AT1G35270	AT1G31550		AT1G20340	AT1G24260	AT1G22710
AT1G35181	AT1G34540	AT1G06877	AT1G34680	AT1G33540	AT1G32650	AT1G35290	AT1G31555		AT1G20350	AT1G24400	AT1G22760
AT1G35183	AT1G34545	AT1G35353	AT1G34760	AT1G33550	AT1G32660	AT1G35310	AT1G06443		AT1G20360	AT1G24405	AT1G22900
AT1G35186	AT1G06777	AT1G35360	AT1G34790	AT1G33560	AT1G06603	AT1G35320	AT1G06447		AT1G20375	AT1G24430	AT1G22910
AT1G35210	AT1G06783	AT1G35365	AT1G35140	AT1G33610	AT1G32710	AT1G35320	AT1G31570		AT1G20380	AT1G24470	AT1G22990
AT1G35230	AT1G34575	AT1G35435	AT1G35170	AT1G33670	AT1G32713	AT1G35330	AT1G31580		AT1G20450	AT1G24475	AT1G23000
AT1G35250	AT1G34580	AT1G35440	AT1G35180	AT1G06697	AT1G32770	AT1G06857	AT1G31620		AT1G20500	AT1G24480	AT1G23010
AT1G35255	AT1G34650	AT1G35450	AT1G35181	AT1G33710	AT1G32780	AT1G06863	AT1G31630		AT1G20510	AT1G24485	AT1G23037
AT1G35260	AT1G34670	AT1G35490	AT1G35183	AT1G33720	AT1G06617	AT1G06867	AT1G31640		AT1G20515	AT1G24510	AT1G23040
AT1G06853	AT1G34680	AT1G35535	AT1G35186	AT1G33730	AT1G32850	AT1G06877	AT1G31670		AT1G20520	AT1G24520	AT1G23060
AT1G35270	AT1G34790	AT1G35537	AT1G35210	AT1G33740	AT1G32860	AT1G35353	AT1G31690		AT1G20530	AT1G24530	AT1G23070
AT1G35290	AT1G35140	AT1G09215	AT1G35230	AT1G33743	AT1G32910	AT1G35360	AT1G31710		AT1G20657	AT1G24540	AT1G23080
AT1G35310	AT1G35170	AT1G06907	AT1G09205	AT1G06703	AT1G32970	AT1G35365	AT1G31710		AT1G20670	AT1G24545	AT1G23090
AT1G35320	AT1G35180	AT1G35540	AT1G35250	AT1G06707	AT1G32975	AT1G35435	AT1G31720		AT1G20680	AT1G24577	AT1G23100
AT1G35320	AT1G35181	AT1G35545	AT1G35255	AT1G33750	AT1G32980	AT1G35440	AT1G31730		AT1G20683	AT1G24590	AT1G23110
AT1G35330	AT1G35183	AT1G35550	AT1G35260	AT1G33760	AT1G32990	AT1G35450	AT1G31750		AT1G20687	AT1G24620	AT1G23120
AT1G06857	AT1G35186	AT1G35570	AT1G35290	AT1G33770	AT1G33010	AT1G35467	AT1G31760		AT1G20691	AT1G24650	AT1G23130
AT1G06863	AT1G06817	AT1G35630	AT1G35310	AT1G33785	AT1G33020	AT1G06903	AT1G31880		AT1G20730	AT1G24657	AT1G23140
AT1G35350	AT1G35210	AT1G06917	AT1G35320	AT1G33790	AT1G33030	AT1G35490	AT1G31885		AT1G20735	AT1G24660	AT1G23145
AT1G06867	AT1G35230	AT1G35690	AT1G35320	AT1G33811	AT1G33070	AT1G35535	AT1G31970		AT1G20740	AT1G24686	AT1G23147
AT1G06877	AT1G09205	AT1G35730	AT1G35330	AT1G33813	AT1G33080	AT1G35537	AT1G31990		AT1G20750	AT1G24733	AT1G23150
AT1G35353	AT1G35250	AT1G35750	AT1G06857	AT1G33817	AT1G33090	AT1G09215	AT1G06493		AT1G20780	AT1G24735	AT1G23160
AT1G35360	AT1G35255	AT1G09235	AT1G06863	AT1G33820	AT1G33100	AT1G06907	AT1G06497		AT1G20790	AT1G25230	AT1G23190
AT1G35365	AT1G35260	AT1G06933	AT1G06867	AT1G33830	AT1G33102	AT1G35540	AT1G06507		AT1G20795	AT1G25240	AT1G23200
AT1G35435	AT1G35290	AT1G06937	AT1G06873	AT1G33835	AT1G09135	AT1G35545	AT1G06513		AT1G20800	AT1G25250	AT1G23201
AT1G35440	AT1G35310	AT1G35830	AT1G06877	AT1G33840	AT1G33170	AT1G35550	AT1G06517		AT1G20803	AT1G25270	AT1G23205
AT1G35450	AT1G35320	AT1G35870	AT1G35353	AT1G33850	AT1G33280	AT1G35570	AT1G06523		AT1G20810	AT1G25277	AT1G23210
AT1G35490	AT1G35320	AT1G35880	AT1G35360	AT1G33860	AT1G33300	AT1G35625	AT1G31983		AT1G20850	AT1G25300	AT1G23230
AT1G35535	AT1G35330	AT1G35890	AT1G35365	AT1G06713	AT1G33320	AT1G35630	AT1G32010		AT1G20860	AT1G25310	AT1G23240
AT1G35537	AT1G06857	AT1G35895	AT1G35435	AT1G33870	AT1G33440	AT1G06917	AT1G32020		AT1G20870	AT1G25320	AT1G23250
AT1G09215	AT1G06863	AT1G35910	AT1G35440	AT1G33880	AT1G33500	AT1G35690	AT1G32030		AT1G20900	AT1G25330	AT1G23260
AT1G06907	AT1G35350	AT1G36060	AT1G35450	AT1G33890	AT1G33510	AT1G06927	AT1G32040		AT1G20910	AT1G25340	AT1G23270
AT1G35540	AT1G06867	AT1G36070	AT1G35465	AT1G33900	AT1G33530	AT1G35750	AT1G32049		AT1G20940	AT1G25400	AT1G23280
AT1G35545	AT1G06873	AT1G06947	AT1G35490	AT1G33910	AT1G33540	AT1G09235	AT1G32050		AT1G20950	AT1G25410	AT1G23290
AT1G35550	AT1G06877	AT1G06953	AT1G35535	AT1G33920	AT1G33550	AT1G06933	AT1G32100		AT1G20990	AT1G25422	AT1G23300
AT1G35570	AT1G35353	AT1G36150	AT1G35537	AT1G33930	AT1G33600	AT1G06937	AT1G32140		AT1G21050	AT1G25425	AT1G23320
AT1G35625	AT1G35360	AT1G06983	AT1G09215	AT1G33940	AT1G33610	AT1G35830	AT1G32172		AT1G21100	AT1G25440	AT1G23340
AT1G35630	AT1G35365	AT1G36940	AT1G06907	AT1G33945	AT1G33670	AT1G35870	AT1G09115		AT1G21110	AT1G25450	AT1G23350
AT1G06917	AT1G35420	AT1G37130	AT1G35540	AT1G33950	AT1G06697	AT1G35880	AT1G32180		AT1G21120	AT1G25510	AT1G23360
AT1G35690	AT1G35440	AT1G37140	AT1G35545	AT1G33950	AT1G33710	AT1G35880	AT1G32240		AT1G21130	AT1G25530	AT1G23380
AT1G35730	AT1G35450	AT1G41830	AT1G35550	AT1G33960	AT1G33720	AT1G35890	AT1G32270		AT1G21140	AT1G25988	AT1G23400
AT1G35750	AT1G35465	AT1G42560	AT1G35560	AT1G34040	AT1G33730	AT1G35895	AT1G32270		AT1G21150	AT1G26200	AT1G23410
AT1G09235	AT1G35490	AT1G07143	AT1G35570	AT1G09185	AT1G33740	AT1G35910	AT1G32280		AT1G21240	AT1G26240	AT1G23420
AT1G06933	AT1G35535	AT1G42980	AT1G35630	AT1G06737	AT1G33743	AT1G36060	AT1G32350		AT1G21245	AT1G26250	AT1G23500
AT1G06937	AT1G35537	AT1G43005	AT1G35690	AT1G06743	AT1G06703	AT1G36070	AT1G32420		AT1G21250	AT1G26255	AT1G23510
AT1G35830	AT1G09215	AT1G43010	AT1G35730	AT1G34044	AT1G06707	AT1G06947	AT1G32430		AT1G21260	AT1G26300	AT1G23520
AT1G35870	AT1G06907	AT1G43020	AT1G35750	AT1G34046	AT1G33750	AT1G06953	AT1G32450		AT1G21270	AT1G26310	AT1G23530
AT1G35880	AT1G35540	AT1G07147	AT1G09235	AT1G34047	AT1G33760	AT1G36150	AT1G32540		AT1G21280	AT1G26320	AT1G23540
AT1G35890	AT1G35545	AT1G43140	AT1G06933	AT1G34049	AT1G33785	AT1G06983	AT1G32560		AT1G21286	AT1G26330	AT1G23550
AT1G35895	AT1G35550	AT1G43171	AT1G06937	AT1G34050	AT1G33790	AT1G36940	AT1G32570		AT1G21290	AT1G26350	AT1G23560
AT1G35910	AT1G35560	AT1G43180	AT1G35830	AT1G34060	AT1G33790	AT1G37130	AT1G06577		AT1G21300	AT1G26355	AT1G23570
AT1G36060	AT1G35570	AT1G07163	AT1G35870	AT1G34140	AT1G33810	AT1G37140	AT1G06583		AT1G21310	AT1G26360	AT1G23580
AT1G06947	AT1G35625	AT1G43630	AT1G35880	AT1G34160	AT1G33811	AT1G07017	AT1G06587		AT1G21313	AT1G26380	AT1G23590
AT1G06953	AT1G35630	AT1G43640	AT1G35890	AT1G34281	AT1G33813	AT1G41830	AT1G32575		AT1G21320	AT1G26390	AT1G23600
AT1G36150	AT1G35690	AT1G43650	AT1G35895	AT1G34315	AT1G33817	AT1G42560	AT1G06593		AT1G21323	AT1G26400	AT1G23610
AT1G06983	AT1G35730	AT1G43790	AT1G35910	AT1G34317	AT1G33820	AT1G07143	AT1G32650		AT1G21326	AT1G26410	AT1G23620
AT1G36940	AT1G35750	AT1G43800	AT1G36060	AT1G34330	AT1G33830	AT1G42980	AT1G32660		AT1G21330	AT1G26420	AT1G23640
AT1G37130	AT1G09235	AT1G43810	AT1G06947	AT1G34440	AT1G33835	AT1G43005	AT1G06603		AT1G21340	AT1G26450	AT1G23645
AT1G37140	AT1G06933	AT1G43886	AT1G06953	AT1G34460	AT1G33840	AT1G43010	AT1G32770		AT1G21350	AT1G26500	AT1G23650
AT1G41830	AT1G06937	AT1G07233	AT1G36150	AT1G06757	AT1G33850	AT1G43020	AT1G32780		AT1G21360	AT1G26510	AT1G23660
AT1G42560	AT1G35830	AT1G44010	AT1G36180	AT1G06763	AT1G33860	AT1G07147	AT1G06617		AT1G21370	AT1G26515	AT1G23670
AT1G07143	AT1G35870	AT1G44050	AT1G37130	AT1G06773	AT1G06713	AT1G43140	AT1G32850		AT1G21395	AT1G26600	AT1G23680
AT1G42980	AT1G35880	AT1G44080	AT1G37140	AT1G34470	AT1G33870	AT1G43171	AT1G32860		AT1G21400	AT1G26700	AT1G23690
AT1G43005	AT1G35890	AT1G07237	AT1G37150	AT1G34480	AT1G33880	AT1G43180	AT1G32910		AT1G21430	AT1G26710	AT1G23700
AT1G43010	AT1G35895	AT1G44090	AT1G41830	AT1G34490	AT1G33890	AT1G43630	AT1G32970		AT1G21470	AT1G26720	AT1G23720
AT1G43020	AT1G35910	AT1G44130	AT1G42560	AT1G34500	AT1G33900	AT1G43640	AT1G32975		AT1G21475	AT1G26762	AT1G23730
AT1G43130	AT1G36060	AT1G44180	AT1G07143	AT1G34510	AT1G33910	AT1G43650	AT1G32980		AT1G21480	AT1G26773	AT1G23740
AT1G07147	AT1G06947	AT1G07247	AT1G42980	AT1G34520	AT1G33920	AT1G43781	AT1G32990		AT1G21490	AT1G26780	AT1G23750
AT1G43140	AT1G06953	AT1G07253	AT1G43005	AT1G34540	AT1G33930	AT1G43790	AT1G32992		AT1G21500	AT1G26790	AT1G23760
AT1G43171	AT1G36150	AT1G07257	AT1G43010	AT1G34545	AT1G33940	AT1G43800	AT1G33010		AT1G21510	AT1G26795	AT1G23770
AT1G43180	AT1G36940	AT1G44191	AT1G43020	AT1G06777	AT1G33945	AT1G43810	AT1G33020		AT1G21520	AT1G26796	AT1G23780
AT1G07163	AT1G37130	AT1G07263	AT1G43040	AT1G06783	AT1G33950	AT1G07203	AT1G33030		AT1G21525	AT1G26797	AT1G23810
AT1G43630	AT1G37140	AT1G07267	AT1G07147	AT1G34575	AT1G33950	AT1G43886	AT1G33070		AT1G21528	AT1G26798	AT1G23910
AT1G43640	AT1G41830	AT1G44224	AT1G43140	AT1G34580	AT1G33960	AT1G07233	AT1G33080		AT1G21529	AT1G26799	AT1G23960
AT1G43650	AT1G42550	AT1G44286	AT1G43171	AT1G34650	AT1G33970	AT1G44010	AT1G33090		AT1G21530	AT1G26800	AT1G23965
AT1G43790	AT1G42560	AT1G44318	AT1G43180	AT1G34670	AT1G34030	AT1G44020	AT1G33100		AT1G21540	AT1G26815	AT1G23970
AT1G43800	AT1G07143	AT1G44350	AT1G07163	AT1G34680	AT1G34046	AT1G44050	AT1G33102		AT1G21550	AT1G26820	AT1G23985
AT1G43810	AT1G42980	AT1G44350	AT1G43630	AT1G34760	AT1G34047	AT1G44075	AT1G09135		AT1G21722	AT1G26830	AT1G23990
AT1G07203	AT1G43005	AT1G44382	AT1G43640	AT1G34790	AT1G34049	AT1G44080	AT1G33160		AT1G21840	AT1G26870	AT1G23995
AT1G43886	AT1G43010	AT1G44478	AT1G43650	AT1G35130	AT1G34050	AT1G07237	AT1G09145		AT1G21850	AT1G26880	AT1G24000
AT1G07233	AT1G43020	AT1G44510	AT1G43680	AT1G35140	AT1G34060	AT1G44085	AT1G33170		AT1G21860	AT1G26890	AT1G24010
AT1G44010	AT1G43040	AT1G44542	AT1G43781	AT1G35170	AT1G34130	AT1G44090	AT1G33180		AT1G21864	AT1G26945	AT1G24020
AT1G44050	AT1G07147	AT1G44740	AT1G43790	AT1G35180	AT1G34140	AT1G44180	AT1G33190		AT1G21866	AT1G26970	AT1G24030
AT1G44080	AT1G43140	AT1G44800	AT1G43800	AT1G35181	AT1G34281	AT1G07247	AT1G06653		AT1G21870	AT1G26973	AT1G24040
AT1G07237	AT1G43171	AT1G44830	AT1G43810	AT1G35183	AT1G34330	AT1G07253	AT1G33280		AT1G21880	AT1G26975	AT1G24050
AT1G44090	AT1G43180	AT1G44895	AT1G43886	AT1G35186	AT1G34440	AT1G07257	AT1G33300		AT1G21890	AT1G26976	AT1G24060
AT1G44130	AT1G07163	AT1G07273	AT1G07233	AT1G06817	AT1G34460	AT1G44191	AT1G33320		AT1G21900	AT1G27020	AT1G24062
AT1G44180	AT1G43630	AT1G07277	AT1G44010	AT1G35200	AT1G06757	AT1G07263	AT1G33440		AT1G21910	AT1G27030	AT1G24068
AT1G07247	AT1G43640	AT1G07283	AT1G44050	AT1G35210	AT1G06763	AT1G07267	AT1G33490		AT1G21930	AT1G27040	AT1G24070
AT1G07253	AT1G43650	AT1G44940	AT1G44080	AT1G35230	AT1G06773	AT1G44224	AT1G33500		AT1G21940	AT1G27045	AT1G24080
AT1G07257	AT1G43790	AT1G44941	AT1G07237	AT1G09205	AT1G34470	AT1G44286	AT1G33510		AT1G21950	AT1G27080	AT1G24090
AT1G44191	AT1G43800	AT1G44970	AT1G44090	AT1G35240	AT1G34480	AT1G44318	AT1G33530		AT1G21960	AT1G27220	AT1G24110
AT1G07263	AT1G43810	AT1G45010	AT1G44180	AT1G35242	AT1G34490	AT1G44350	AT1G33540		AT1G21970	AT1G27240	AT1G24120
AT1G07267	AT1G43886	AT1G45063	AT1G07247	AT1G35250	AT1G34500	AT1G44382	AT1G33550		AT1G21973	AT1G27250	AT1G24130
AT1G44224	AT1G07233	AT1G45100	AT1G07253	AT1G35255	AT1G34510	AT1G44414	AT1G33590		AT1G21990	AT1G27460	AT1G24140
AT1G44286	AT1G43997	AT1G45140	AT1G07257	AT1G35260	AT1G34520	AT1G44446	AT1G33600		AT1G22000	AT1G27461	AT1G24145
AT1G44318	AT1G44010	AT1G45145	AT1G44191	AT1G06853	AT1G34540	AT1G44478	AT1G33610		AT1G22010	AT1G27470	AT1G24147
AT1G44350	AT1G44050	AT1G45191	AT1G07263	AT1G35270	AT1G34545	AT1G44510	AT1G33612		AT1G22015	AT1G27480	AT1G24148
AT1G44382	AT1G44080	AT1G45201	AT1G07267	AT1G35290	AT1G06777	AT1G44542	AT1G33670		AT1G22030	AT1G27490	AT1G24200
AT1G44478	AT1G07237	AT1G46120	AT1G44224	AT1G35300	AT1G06783	AT1G44740	AT1G06697		AT1G22065	AT1G27550	AT1G24210
AT1G44510	AT1G44090	AT1G46264	AT1G44286	AT1G35310	AT1G34575	AT1G44800	AT1G33710		AT1G22080	AT1G27555	AT1G24212
AT1G44542	AT1G44150	AT1G46336	AT1G44318	AT1G35320	AT1G34580	AT1G44830	AT1G33720		AT1G22090	AT1G27560	AT1G24220
AT1G44740	AT1G44180	AT1G46408	AT1G44350	AT1G35320	AT1G34650	AT1G44895	AT1G33720		AT1G22100	AT1G27580	AT1G24230
AT1G44800	AT1G07247	AT1G09495	AT1G44478	AT1G35330	AT1G34660	AT1G07273	AT1G33730		AT1G22110	AT1G27600	AT1G24250
AT1G44830	AT1G07253	AT1G46480	AT1G44510	AT1G06857	AT1G34670	AT1G07277	AT1G33740		AT1G22120	AT1G27610	AT1G24256
AT1G44895	AT1G07257	AT1G46552	AT1G44542	AT1G06863	AT1G34680	AT1G07283	AT1G33743		AT1G22130	AT1G27620	AT1G24260
AT1G07273	AT1G44191	AT1G46840	AT1G44740	AT1G35350	AT1G34760	AT1G44940	AT1G06703		AT1G22140	AT1G27630	AT1G24265
AT1G07277	AT1G07263	AT1G46912	AT1G44760	AT1G06877	AT1G34790	AT1G44941	AT1G06707		AT1G22150	AT1G27650	AT1G24388
AT1G07283	AT1G07267	AT1G47300	AT1G44800	AT1G35353	AT1G35130	AT1G44970	AT1G33750		AT1G22210	AT1G27660	AT1G24390
AT1G44940	AT1G44224	AT1G07347	AT1G44830	AT1G35360	AT1G35130	AT1G45010	AT1G33760		AT1G22220	AT1G27670	AT1G24400
AT1G44941	AT1G44286	AT1G47317	AT1G44890	AT1G35365	AT1G35140	AT1G45063	AT1G33770		AT1G22240	AT1G27671	AT1G24405
AT1G44970	AT1G44318	AT1G07353	AT1G44895	AT1G35435	AT1G35170	AT1G45100	AT1G33785		AT1G22250	AT1G27740	AT1G24420
AT1G45010	AT1G44350	AT1G47320	AT1G07273	AT1G35440	AT1G35180	AT1G45140	AT1G33790		AT1G22260	AT1G27850	AT1G24430
AT1G45063	AT1G44382	AT1G47350	AT1G07277	AT1G35450	AT1G35181	AT1G45145	AT1G33810		AT1G22330	AT1G27860	AT1G24470
AT1G45100	AT1G44414	AT1G47370	AT1G07283	AT1G35467	AT1G35183	AT1G45191	AT1G33811		AT1G22340	AT1G27870	AT1G24475
AT1G45140	AT1G44478	AT1G47389	AT1G44940	AT1G06903	AT1G35186	AT1G45201	AT1G33813		AT1G22350	AT1G27880	AT1G24480
AT1G45145	AT1G44510	AT1G47390	AT1G44941	AT1G35490	AT1G35190	AT1G46120	AT1G33817		AT1G22360	AT1G27890	AT1G24485
AT1G45191	AT1G44542	AT1G47395	AT1G44970	AT1G35535	AT1G35200	AT1G46192	AT1G33820		AT1G22370	AT1G27940	AT1G24510
AT1G45201	AT1G44740	AT1G47400	AT1G45010	AT1G35537	AT1G35210	AT1G46264	AT1G33830		AT1G22380	AT1G27950	AT1G24520
AT1G46120	AT1G44760	AT1G07357	AT1G45063	AT1G09215	AT1G35230	AT1G46336	AT1G33835		AT1G22400	AT1G27990	AT1G24530
AT1G46264	AT1G44800	AT1G07367	AT1G45100	AT1G06907	AT1G09205	AT1G46408	AT1G33840		AT1G22403	AT1G28000	AT1G24540
AT1G46336	AT1G44830	AT1G47405	AT1G45140	AT1G35540	AT1G06833	AT1G09495	AT1G33850		AT1G22420	AT1G28002	AT1G24545
AT1G46408	AT1G44890	AT1G09505	AT1G45145	AT1G35545	AT1G06837	AT1G46480	AT1G06713		AT1G22430	AT1G28005	AT1G24570
AT1G09495	AT1G44895	AT1G07373	AT1G45191	AT1G35550	AT1G35250	AT1G46552	AT1G33870		AT1G22440	AT1G28010	AT1G24575
AT1G46480	AT1G07273	AT1G47410	AT1G45201	AT1G35570	AT1G35255	AT1G46554	AT1G33880		AT1G22470	AT1G28020	AT1G24577
AT1G46552	AT1G07277	AT1G47430	AT1G46120	AT1G35625	AT1G35260	AT1G46840	AT1G33890		AT1G22480	AT1G28030	AT1G24580
AT1G46840	AT1G07283	AT1G47435	AT1G46264	AT1G35630	AT1G06853	AT1G46912	AT1G33900		AT1G22490	AT1G28040	AT1G24590
AT1G46912	AT1G44940	AT1G47440	AT1G46336	AT1G06917	AT1G35270	AT1G07317	AT1G33910		AT1G22500	AT1G28070	AT1G24620
AT1G47300	AT1G44941	AT1G47450	AT1G46408	AT1G35690	AT1G35290	AT1G47300	AT1G33920		AT1G22550	AT1G28080	AT1G24650
AT1G07347	AT1G44970	AT1G47480	AT1G09495	AT1G35710	AT1G35310	AT1G07347	AT1G33930		AT1G22570	AT1G28090	AT1G24657
AT1G47317	AT1G45010	AT1G47485	AT1G46480	AT1G35730	AT1G35320	AT1G47310	AT1G33940		AT1G22590	AT1G28130	AT1G24660
AT1G07353	AT1G45063	AT1G47495	AT1G46552	AT1G35750	AT1G35330	AT1G47317	AT1G33945		AT1G22600	AT1G28160	AT1G24686
AT1G47320	AT1G45100	AT1G47510	AT1G46840	AT1G09235	AT1G06857	AT1G07353	AT1G33950		AT1G22650	AT1G28170	AT1G24733
AT1G47350	AT1G45145	AT1G47540	AT1G46912	AT1G06933	AT1G06863	AT1G47320	AT1G33950		AT1G22680	AT1G28180	AT1G24735
AT1G47360	AT1G45191	AT1G47550	AT1G07317	AT1G06937	AT1G35350	AT1G47350	AT1G33960		AT1G22690	AT1G28190	AT1G24764
AT1G47370	AT1G45201	AT1G47590	AT1G47300	AT1G35830	AT1G06867	AT1G47360	AT1G33970		AT1G22700	AT1G28230	AT1G25230
AT1G47380	AT1G46120	AT1G47595	AT1G07347	AT1G35870	AT1G06873	AT1G47360	AT1G09185		AT1G22710	AT1G28270	AT1G25240
AT1G47389	AT1G46264	AT1G47600	AT1G47310	AT1G35880	AT1G06877	AT1G47370	AT1G06737		AT1G22720	AT1G28290	AT1G25250
AT1G47390	AT1G46336	AT1G47603	AT1G47317	AT1G35890	AT1G35353	AT1G47380	AT1G06743		AT1G22760	AT1G28300	AT1G25270
AT1G47395	AT1G46408	AT1G07397	AT1G07353	AT1G35895	AT1G35360	AT1G47389	AT1G34044		AT1G22810	AT1G28305	AT1G25277
AT1G47400	AT1G09495	AT1G07407	AT1G47320	AT1G35910	AT1G35365	AT1G47390	AT1G34046		AT1G22900	AT1G28306	AT1G25290
AT1G07357	AT1G46480	AT1G47606	AT1G47350	AT1G36060	AT1G35440	AT1G47395	AT1G34047		AT1G22910	AT1G28310	AT1G25300
AT1G07367	AT1G46552	AT1G47610	AT1G47360	AT1G36070	AT1G35450	AT1G47400	AT1G34049		AT1G22990	AT1G28323	AT1G25310
AT1G47405	AT1G46840	AT1G47620	AT1G47360	AT1G06947	AT1G35465	AT1G07357	AT1G34050		AT1G23000	AT1G28327	AT1G25320
AT1G09505	AT1G46912	AT1G47630	AT1G47370	AT1G06953	AT1G35490	AT1G07367	AT1G34060		AT1G23010	AT1G28360	AT1G25330
AT1G07373	AT1G47300	AT1G47655	AT1G47389	AT1G36150	AT1G35535	AT1G47405	AT1G34065		AT1G23037	AT1G28370	AT1G25340
AT1G47410	AT1G07347	AT1G47670	AT1G47390	AT1G06983	AT1G35537	AT1G09505	AT1G34240		AT1G23040	AT1G28375	AT1G25400
AT1G47430	AT1G47317	AT1G47705	AT1G47395	AT1G36940	AT1G09215	AT1G07373	AT1G34281		AT1G23060	AT1G28390	AT1G25410
AT1G47435	AT1G07353	AT1G47730	AT1G47400	AT1G37130	AT1G06907	AT1G47410	AT1G34330		AT1G23070	AT1G28400	AT1G25420
AT1G47440	AT1G47320	AT1G09545	AT1G07357	AT1G37140	AT1G35540	AT1G47430	AT1G34440		AT1G23080	AT1G28430	AT1G25422
AT1G47450	AT1G47350	AT1G09555	AT1G07367	AT1G37150	AT1G35545	AT1G47435	AT1G34460		AT1G23090	AT1G28447	AT1G25425
AT1G47480	AT1G47360	AT1G07417	AT1G47405	AT1G41830	AT1G35550	AT1G47440	AT1G06757		AT1G23100	AT1G28450	AT1G25440
AT1G47485	AT1G47360	AT1G07423	AT1G09505	AT1G42560	AT1G35560	AT1G47450	AT1G34470		AT1G23110	AT1G28455	AT1G25450
AT1G47495	AT1G47370	AT1G07433	AT1G07373	AT1G07143	AT1G35570	AT1G47460	AT1G34480		AT1G23120	AT1G28460	AT1G25460
AT1G47510	AT1G47389	AT1G07437	AT1G47410	AT1G42980	AT1G35610	AT1G47480	AT1G34490		AT1G23130	AT1G28465	AT1G25470
AT1G47540	AT1G47390	AT1G47770	AT1G47430	AT1G43005	AT1G35625	AT1G47485	AT1G34500		AT1G23140	AT1G28470	AT1G25510
AT1G47550	AT1G47395	AT1G47780	AT1G47435	AT1G43010	AT1G35630	AT1G47510	AT1G34510		AT1G23145	AT1G28480	AT1G25520
AT1G47580	AT1G47400	AT1G07443	AT1G47440	AT1G43020	AT1G06917	AT1G47540	AT1G34520		AT1G23147	AT1G28490	AT1G25530
AT1G47590	AT1G07357	AT1G47783	AT1G47450	AT1G07147	AT1G35690	AT1G47550	AT1G34540		AT1G23150	AT1G28500	AT1G25988
AT1G47595	AT1G07367	AT1G47786	AT1G47460	AT1G43140	AT1G35730	AT1G47580	AT1G34545		AT1G23160	AT1G28590	AT1G26200
AT1G47600	AT1G47405	AT1G47790	AT1G47480	AT1G43171	AT1G35750	AT1G47590	AT1G06777		AT1G23190	AT1G28591	AT1G26208
AT1G47603	AT1G09505	AT1G47800	AT1G47485	AT1G43180	AT1G09235	AT1G47595	AT1G06783		AT1G23200	AT1G28610	AT1G26240
AT1G07397	AT1G07373	AT1G47810	AT1G47495	AT1G07163	AT1G06933	AT1G47600	AT1G34550		AT1G23201	AT1G28620	AT1G26250
AT1G07407	AT1G47410	AT1G07447	AT1G47510	AT1G43630	AT1G06937	AT1G47603	AT1G34560		AT1G23205	AT1G28630	AT1G26255
AT1G47606	AT1G47430	AT1G47813	AT1G47540	AT1G43640	AT1G35830	AT1G07397	AT1G34575		AT1G23210	AT1G28640	AT1G26260
AT1G47610	AT1G47435	AT1G47860	AT1G47550	AT1G43650	AT1G35870	AT1G07407	AT1G34580		AT1G23230	AT1G28650	AT1G26300
AT1G47620	AT1G47440	AT1G47885	AT1G47590	AT1G43780	AT1G35880	AT1G47606	AT1G34640		AT1G23240	AT1G28660	AT1G26310
AT1G47630	AT1G47450	AT1G47890	AT1G47595	AT1G43781	AT1G35890	AT1G47610	AT1G34650		AT1G23250	AT1G28690	AT1G26320
AT1G47655	AT1G47480	AT1G47910	AT1G47600	AT1G43790	AT1G35895	AT1G47620	AT1G34660		AT1G23260	AT1G28695	AT1G26330
AT1G47670	AT1G47485	AT1G47915	AT1G47603	AT1G43800	AT1G35910	AT1G47625	AT1G34670		AT1G23270	AT1G28700	AT1G26340
AT1G47705	AT1G47510	AT1G47920	AT1G07397	AT1G43810	AT1G36060	AT1G47670	AT1G34680		AT1G23280	AT1G28710	AT1G26350
AT1G47730	AT1G47540	AT1G47980	AT1G07407	AT1G07203	AT1G06947	AT1G47680	AT1G34760		AT1G23290	AT1G29000	AT1G26355
AT1G09525	AT1G47550	AT1G47990	AT1G47606	AT1G43886	AT1G06953	AT1G47705	AT1G34790		AT1G23300	AT1G29005	AT1G26360
AT1G09535	AT1G47570	AT1G48000	AT1G47610	AT1G07233	AT1G36225	AT1G47730	AT1G35140		AT1G23320	AT1G29010	AT1G26370
AT1G09545	AT1G47590	AT1G48060	AT1G47620	AT1G43940	AT1G36700	AT1G09545	AT1G35170		AT1G23340	AT1G29020	AT1G26380
AT1G09555	AT1G47595	AT1G48070	AT1G47705	AT1G44010	AT1G37140	AT1G09555	AT1G35180		AT1G23350	AT1G29050	AT1G26390
AT1G07417	AT1G47600	AT1G09565	AT1G47730	AT1G44020	AT1G37150	AT1G07417	AT1G35181		AT1G23360	AT1G29080	AT1G26400
AT1G07423	AT1G47603	AT1G07467	AT1G09515	AT1G44050	AT1G40105	AT1G07423	AT1G35183		AT1G23380	AT1G29090	AT1G26410
AT1G07433	AT1G07397	AT1G09585	AT1G09525	AT1G44075	AT1G41830	AT1G07433	AT1G35186		AT1G23400	AT1G29100	AT1G26420
AT1G07437	AT1G07407	AT1G48130	AT1G09535	AT1G44080	AT1G42560	AT1G07437	AT1G06817		AT1G23410	AT1G29110	AT1G26450
AT1G47770	AT1G47606	AT1G48140	AT1G09545	AT1G07237	AT1G42970	AT1G47770	AT1G35190		AT1G23420	AT1G29140	AT1G26500
AT1G47780	AT1G47610	AT1G48180	AT1G09555	AT1G44085	AT1G07143	AT1G47780	AT1G35200		AT1G23500	AT1G29160	AT1G26510
AT1G07443	AT1G47620	AT1G48190	AT1G07417	AT1G44090	AT1G42980	AT1G07443	AT1G35230		AT1G23510	AT1G29170	AT1G26515
AT1G47783	AT1G47705	AT1G48325	AT1G07423	AT1G44120	AT1G43005	AT1G47783	AT1G09205		AT1G23520	AT1G29179	AT1G26520
AT1G47786	AT1G47730	AT1G48340	AT1G07433	AT1G44130	AT1G43010	AT1G47786	AT1G06833		AT1G23530	AT1G29180	AT1G26560
AT1G47790	AT1G09515	AT1G48400	AT1G07437	AT1G44150	AT1G43020	AT1G47790	AT1G06837		AT1G23540	AT1G29190	AT1G26570
AT1G47800	AT1G09525	AT1G48405	AT1G47770	AT1G44180	AT1G07147	AT1G47800	AT1G35250		AT1G23550	AT1G29195	AT1G26590
AT1G47810	AT1G09535	AT1G48500	AT1G47780	AT1G07247	AT1G43140	AT1G47810	AT1G35255		AT1G23560	AT1G29200	AT1G26600
AT1G07447	AT1G09545	AT1G48510	AT1G07443	AT1G07253	AT1G43171	AT1G07447	AT1G35260		AT1G23570	AT1G29210	AT1G26610
AT1G47813	AT1G09555	AT1G48530	AT1G47783	AT1G07257	AT1G43180	AT1G47813	AT1G06853		AT1G23580	AT1G29270	AT1G26700
AT1G47860	AT1G07417	AT1G48590	AT1G47786	AT1G44191	AT1G43630	AT1G47860	AT1G35270		AT1G23590	AT1G29280	AT1G26710
AT1G47885	AT1G07423	AT1G07497	AT1G47790	AT1G07263	AT1G43640	AT1G47880	AT1G35280		AT1G23600	AT1G29290	AT1G26720
AT1G47890	AT1G07433	AT1G48640	AT1G47800	AT1G07267	AT1G07187	AT1G47885	AT1G35290		AT1G23610	AT1G29395	AT1G26730
AT1G47910	AT1G07437	AT1G48670	AT1G47810	AT1G44224	AT1G43680	AT1G47890	AT1G35310		AT1G23620	AT1G29475	AT1G26761
AT1G47915	AT1G47770	AT1G48690	AT1G07447	AT1G44286	AT1G43780	AT1G47915	AT1G35320		AT1G23640	AT1G29480	AT1G26762
AT1G47920	AT1G47780	AT1G48698	AT1G47813	AT1G44318	AT1G43781	AT1G47920	AT1G35330		AT1G23645	AT1G29660	AT1G26773
AT1G47980	AT1G07443	AT1G48700	AT1G47860	AT1G44350	AT1G43790	AT1G47930	AT1G06857		AT1G23650	AT1G29670	AT1G26780
AT1G47990	AT1G47783	AT1G48725	AT1G47885	AT1G44382	AT1G43800	AT1G47980	AT1G06863		AT1G23660	AT1G29680	AT1G26790
AT1G48000	AT1G47786	AT1G48730	AT1G47890	AT1G44414	AT1G43810	AT1G07457	AT1G35353		AT1G23670	AT1G29715	AT1G26795
AT1G48060	AT1G47790	AT1G48740	AT1G47915	AT1G44478	AT1G43886	AT1G07463	AT1G35360		AT1G23680	AT1G29720	AT1G26796
AT1G48070	AT1G47800	AT1G48740	AT1G47920	AT1G44510	AT1G07233	AT1G47990	AT1G35365		AT1G23690	AT1G29860	AT1G26797
AT1G48095	AT1G47810	AT1G48742	AT1G47980	AT1G44542	AT1G43940	AT1G48000	AT1G35420		AT1G23700	AT1G29870	AT1G26798
AT1G09565	AT1G07447	AT1G48745	AT1G47990	AT1G44608	AT1G43997	AT1G48060	AT1G35435		AT1G23720	AT1G30040	AT1G26799
AT1G07467	AT1G47813	AT1G07503	AT1G48000	AT1G44740	AT1G44050	AT1G48070	AT1G35440		AT1G23730	AT1G30080	AT1G26815
AT1G09585	AT1G47860	AT1G48800	AT1G48060	AT1G44800	AT1G44080	AT1G48095	AT1G35450		AT1G23740	AT1G30090	AT1G26820
AT1G48120	AT1G47885	AT1G48810	AT1G48070	AT1G44830	AT1G07237	AT1G09565	AT1G35465		AT1G23750	AT1G30100	AT1G26870
AT1G48130	AT1G47890	AT1G48820	AT1G48095	AT1G44895	AT1G44090	AT1G07467	AT1G35535		AT1G23760	AT1G30135	AT1G26880
AT1G48140	AT1G47915	AT1G48870	AT1G09565	AT1G07273	AT1G44180	AT1G09585	AT1G35537		AT1G23770	AT1G30140	AT1G26890
AT1G48180	AT1G47920	AT1G48910	AT1G07467	AT1G07277	AT1G07247	AT1G48120	AT1G09215		AT1G23780	AT1G30150	AT1G26945
AT1G48190	AT1G47980	AT1G48930	AT1G09585	AT1G07283	AT1G07253	AT1G48130	AT1G06907		AT1G23810	AT1G30160	AT1G26970
AT1G48325	AT1G47990	AT1G48980	AT1G48100	AT1G44940	AT1G07257	AT1G48140	AT1G35540		AT1G23910	AT1G30170	AT1G26973
AT1G48340	AT1G48000	AT1G48990	AT1G48130	AT1G44941	AT1G44191	AT1G48180	AT1G35545		AT1G23935	AT1G30180	AT1G26975
AT1G48400	AT1G48060	AT1G49000	AT1G48140	AT1G45010	AT1G07263	AT1G48190	AT1G35550		AT1G23960	AT1G30190	AT1G26976
AT1G48405	AT1G48070	AT1G07523	AT1G48190	AT1G45015	AT1G07267	AT1G48325	AT1G35570		AT1G23965	AT1G30220	AT1G27020
AT1G48500	AT1G48095	AT1G49005	AT1G48325	AT1G45063	AT1G44224	AT1G48400	AT1G35610		AT1G23970	AT1G30250	AT1G27030
AT1G48510	AT1G09565	AT1G49030	AT1G48400	AT1G45100	AT1G44286	AT1G48405	AT1G35630		AT1G23985	AT1G30260	AT1G27040
AT1G48530	AT1G07467	AT1G49100	AT1G48405	AT1G45140	AT1G44318	AT1G48500	AT1G35690		AT1G23990	AT1G30270	AT1G27045
AT1G48590	AT1G09585	AT1G49110	AT1G48500	AT1G45145	AT1G44350	AT1G48510	AT1G35730		AT1G23995	AT1G30340	AT1G27080
AT1G07497	AT1G48100	AT1G49120	AT1G48500	AT1G07297	AT1G44382	AT1G48530	AT1G35740		AT1G24000	AT1G30350	AT1G27220
AT1G48640	AT1G48130	AT1G49130	AT1G48520	AT1G45191	AT1G44414	AT1G48590	AT1G35750		AT1G24010	AT1G30370	AT1G27240
AT1G48670	AT1G48140	AT1G07533	AT1G48530	AT1G45201	AT1G44446	AT1G07497	AT1G09235		AT1G24020	AT1G30650	AT1G27460
AT1G48690	AT1G48180	AT1G49190	AT1G48590	AT1G46120	AT1G44478	AT1G48640	AT1G06933		AT1G24030	AT1G30660	AT1G27461
AT1G48698	AT1G48190	AT1G49210	AT1G07497	AT1G46192	AT1G44510	AT1G48650	AT1G06937		AT1G24040	AT1G30670	AT1G27470
AT1G48700	AT1G48325	AT1G49220	AT1G48640	AT1G46192	AT1G44542	AT1G48670	AT1G35830		AT1G24050	AT1G30700	AT1G27480
AT1G48725	AT1G48400	AT1G49225	AT1G48670	AT1G46264	AT1G44575	AT1G48690	AT1G35870		AT1G24060	AT1G30710	AT1G27490
AT1G48730	AT1G48405	AT1G49250	AT1G48690	AT1G46336	AT1G44740	AT1G48698	AT1G35880		AT1G24062	AT1G30720	AT1G27550
AT1G48740	AT1G48500	AT1G07537	AT1G48698	AT1G46408	AT1G44760	AT1G48700	AT1G35890		AT1G24068	AT1G30730	AT1G27555
AT1G48740	AT1G48520	AT1G49260	AT1G48700	AT1G09495	AT1G44790	AT1G48720	AT1G35895		AT1G24070	AT1G30740	AT1G27560
AT1G48742	AT1G48530	AT1G49270	AT1G48730	AT1G46480	AT1G44800	AT1G48725	AT1G35910		AT1G24080	AT1G30760	AT1G27580
AT1G48745	AT1G48590	AT1G49280	AT1G48740	AT1G46552	AT1G44830	AT1G48730	AT1G35970		AT1G24090	AT1G30780	AT1G27610
AT1G07503	AT1G07497	AT1G49290	AT1G48740	AT1G46840	AT1G44890	AT1G48740	AT1G36060		AT1G24110	AT1G30784	AT1G27620
AT1G48800	AT1G48640	AT1G49310	AT1G48742	AT1G46912	AT1G44895	AT1G48740	AT1G06947		AT1G24120	AT1G30790	AT1G27660
AT1G48810	AT1G48690	AT1G49320	AT1G48745	AT1G07317	AT1G07273	AT1G48742	AT1G06953		AT1G24130	AT1G30795	AT1G27670
AT1G48820	AT1G48698	AT1G49330	AT1G07503	AT1G47271	AT1G07277	AT1G07503	AT1G36180		AT1G24140	AT1G30800	AT1G27671
AT1G48870	AT1G48700	AT1G07553	AT1G48800	AT1G47300	AT1G07283	AT1G48800	AT1G36225		AT1G24145	AT1G30810	AT1G27680
AT1G48910	AT1G48730	AT1G07557	AT1G48810	AT1G07347	AT1G44940	AT1G48810	AT1G36441		AT1G24147	AT1G30814	AT1G27740
AT1G48930	AT1G48742	AT1G49370	AT1G48820	AT1G47310	AT1G44941	AT1G48820	AT1G36445		AT1G24148	AT1G30820	AT1G27850
AT1G48980	AT1G48745	AT1G49430	AT1G48870	AT1G47317	AT1G45100	AT1G48830	AT1G36450		AT1G24200	AT1G30840	AT1G27860
AT1G48990	AT1G07503	AT1G49450	AT1G48910	AT1G07353	AT1G45110	AT1G48870	AT1G36480		AT1G24210	AT1G30850	AT1G27870
AT1G07523	AT1G48800	AT1G49470	AT1G48980	AT1G47320	AT1G45140	AT1G48910	AT1G36510		AT1G24212	AT1G30860	AT1G27940
AT1G49005	AT1G48810	AT1G49570	AT1G48990	AT1G47350	AT1G45145	AT1G48980	AT1G36915		AT1G24220	AT1G30870	AT1G27950
AT1G49030	AT1G48820	AT1G49770	AT1G49000	AT1G47360	AT1G45191	AT1G48990	AT1G36922		AT1G24230	AT1G30910	AT1G27960
AT1G49032	AT1G48830	AT1G07597	AT1G07523	AT1G47360	AT1G45201	AT1G07523	AT1G36925		AT1G24250	AT1G30920	AT1G27980
AT1G49100	AT1G48870	AT1G49790	AT1G49005	AT1G47370	AT1G46120	AT1G49005	AT1G06997		AT1G24256	AT1G30921	AT1G27990
AT1G49110	AT1G48910	AT1G49800	AT1G49030	AT1G47380	AT1G46192	AT1G49020	AT1G36940		AT1G24260	AT1G30925	AT1G28000
AT1G49120	AT1G48930	AT1G49810	AT1G49100	AT1G47389	AT1G46264	AT1G49030	AT1G36942		AT1G24265	AT1G30930	AT1G28002
AT1G49130	AT1G48980	AT1G49860	AT1G49110	AT1G47390	AT1G46336	AT1G49100	AT1G37000		AT1G24388	AT1G30935	AT1G28005
AT1G07533	AT1G48990	AT1G49900	AT1G49120	AT1G47395	AT1G46408	AT1G49110	AT1G37020		AT1G24390	AT1G30940	AT1G28010
AT1G49190	AT1G49000	AT1G49930	AT1G49130	AT1G47400	AT1G09495	AT1G49120	AT1G37030		AT1G24400	AT1G30945	AT1G28020
AT1G49210	AT1G07523	AT1G49938	AT1G49180	AT1G07357	AT1G46480	AT1G49130	AT1G37030		AT1G24405	AT1G30950	AT1G28030
AT1G49220	AT1G49005	AT1G49940	AT1G07533	AT1G07367	AT1G46552	AT1G49180	AT1G37035		AT1G24420	AT1G30960	AT1G28040
AT1G49225	AT1G49030	AT1G49960	AT1G49190	AT1G47405	AT1G46840	AT1G07533	AT1G37037		AT1G24430	AT1G30980	AT1G28070
AT1G49250	AT1G49100	AT1G50050	AT1G49210	AT1G09505	AT1G46912	AT1G49190	AT1G37038		AT1G24470	AT1G30990	AT1G28080
AT1G07537	AT1G49110	AT1G50060	AT1G49220	AT1G07373	AT1G46984	AT1G49210	AT1G37113		AT1G24475	AT1G31000	AT1G28090
AT1G49260	AT1G49120	AT1G50090	AT1G49225	AT1G47410	AT1G07317	AT1G49220	AT1G37140		AT1G24480	AT1G31010	AT1G28160
AT1G49270	AT1G49130	AT1G50130	AT1G49250	AT1G47430	AT1G47290	AT1G49225	AT1G40089		AT1G24485	AT1G31030	AT1G28170
AT1G49280	AT1G07533	AT1G50190	AT1G07537	AT1G47435	AT1G47300	AT1G49225	AT1G40091		AT1G24510	AT1G31040	AT1G28180
AT1G49290	AT1G49190	AT1G50210	AT1G49260	AT1G47440	AT1G07347	AT1G49230	AT1G40091		AT1G24520	AT1G31050	AT1G28230
AT1G49310	AT1G49200	AT1G50220	AT1G49270	AT1G47480	AT1G47310	AT1G49250	AT1G41830		AT1G24530	AT1G31090	AT1G28270
AT1G49320	AT1G49205	AT1G07617	AT1G49280	AT1G47485	AT1G47317	AT1G07537	AT1G42120		AT1G24540	AT1G31093	AT1G28290
AT1G49330	AT1G49210	AT1G50310	AT1G49290	AT1G47495	AT1G07353	AT1G49260	AT1G42130		AT1G24545	AT1G31100	AT1G28300
AT1G07553	AT1G49220	AT1G50470	AT1G49300	AT1G47510	AT1G47320	AT1G49270	AT1G42240		AT1G24570	AT1G31140	AT1G28305
AT1G07557	AT1G49225	AT1G50610	AT1G49310	AT1G47540	AT1G47350	AT1G49280	AT1G42250		AT1G24575	AT1G31163	AT1G28306
AT1G49370	AT1G49250	AT1G50650	AT1G49320	AT1G47550	AT1G47360	AT1G49290	AT1G42260		AT1G24577	AT1G31166	AT1G28310
AT1G49430	AT1G07537	AT1G50680	AT1G49330	AT1G47590	AT1G47370	AT1G49310	AT1G42377		AT1G24580	AT1G31173	AT1G28320
AT1G49450	AT1G49260	AT1G50690	AT1G49370	AT1G47595	AT1G47380	AT1G49320	AT1G42380		AT1G24590	AT1G31245	AT1G28323
AT1G49470	AT1G49270	AT1G50720	AT1G49430	AT1G47600	AT1G47389	AT1G49330	AT1G42550		AT1G24620	AT1G31250	AT1G28327
AT1G49570	AT1G49280	AT1G07673	AT1G49450	AT1G47603	AT1G47390	AT1G07553	AT1G42560		AT1G24650	AT1G31255	AT1G28360
AT1G49770	AT1G49290	AT1G07683	AT1G49470	AT1G07397	AT1G47395	AT1G07557	AT1G42703		AT1G24657	AT1G31260	AT1G28375
AT1G49800	AT1G49310	AT1G50760	AT1G49570	AT1G07407	AT1G47400	AT1G49370	AT1G42697		AT1G24660	AT1G31270	AT1G28400
AT1G49810	AT1G49320	AT1G50870	AT1G49770	AT1G47606	AT1G07357	AT1G49430	AT1G42700		AT1G24686	AT1G31274	AT1G28430
AT1G49860	AT1G49330	AT1G50880	AT1G07597	AT1G47610	AT1G07367	AT1G49450	AT1G42705		AT1G24733	AT1G31290	AT1G28447
AT1G49870	AT1G49370	AT1G50890	AT1G49790	AT1G47620	AT1G47405	AT1G49470	AT1G09475		AT1G24735	AT1G31310	AT1G28450
AT1G49900	AT1G49430	AT1G50960	AT1G49800	AT1G47625	AT1G09505	AT1G49475	AT1G07137		AT1G24764	AT1G31355	AT1G28455
AT1G49930	AT1G49450	AT1G50980	AT1G49810	AT1G47630	AT1G07373	AT1G49570	AT1G42960		AT1G25230	AT1G31358	AT1G28460
AT1G49938	AT1G49470	AT1G50990	AT1G49860	AT1G47655	AT1G47410	AT1G49770	AT1G42970		AT1G25240	AT1G31380	AT1G28465
AT1G49940	AT1G49570	AT1G51000	AT1G49920	AT1G47670	AT1G47430	AT1G07597	AT1G07143		AT1G25250	AT1G31390	AT1G28470
AT1G49960	AT1G49770	AT1G51010	AT1G49930	AT1G47680	AT1G47435	AT1G49790	AT1G42980		AT1G25270	AT1G31400	AT1G28480
AT1G50050	AT1G07597	AT1G51020	AT1G49938	AT1G47705	AT1G47440	AT1G49800	AT1G43005		AT1G25277	AT1G31510	AT1G28490
AT1G50060	AT1G49790	AT1G51030	AT1G49940	AT1G47730	AT1G47450	AT1G49810	AT1G43010		AT1G25290	AT1G31520	AT1G28500
AT1G50080	AT1G49800	AT1G51035	AT1G49960	AT1G09525	AT1G47480	AT1G49860	AT1G43020		AT1G25300	AT1G31530	AT1G28590
AT1G50090	AT1G49810	AT1G51040	AT1G50050	AT1G09535	AT1G47485	AT1G49870	AT1G43030		AT1G25310	AT1G31540	AT1G28591
AT1G50130	AT1G49860	AT1G51050	AT1G50090	AT1G09545	AT1G47510	AT1G49920	AT1G07147		AT1G25320	AT1G31550	AT1G28600
AT1G50190	AT1G49920	AT1G51150	AT1G50130	AT1G09555	AT1G47540	AT1G49930	AT1G43140		AT1G25330	AT1G31600	AT1G28610
AT1G50210	AT1G49930	AT1G51175	AT1G50190	AT1G07417	AT1G47550	AT1G49938	AT1G43170		AT1G25340	AT1G31620	AT1G28620
AT1G50220	AT1G49938	AT1G51190	AT1G50210	AT1G07423	AT1G47570	AT1G49940	AT1G43171		AT1G25400	AT1G31630	AT1G28630
AT1G07617	AT1G49940	AT1G51210	AT1G50220	AT1G07433	AT1G47580	AT1G49960	AT1G43180		AT1G25410	AT1G31640	AT1G28640
AT1G50310	AT1G49960	AT1G51220	AT1G07617	AT1G07437	AT1G47590	AT1G50050	AT1G43180		AT1G25420	AT1G31670	AT1G28650
AT1G50470	AT1G50050	AT1G51230	AT1G50310	AT1G47770	AT1G47595	AT1G50060	AT1G43570		AT1G25422	AT1G31690	AT1G28660
AT1G50610	AT1G50080	AT1G51240	AT1G50470	AT1G47780	AT1G47600	AT1G50080	AT1G43575		AT1G25425	AT1G31710	AT1G28670
AT1G50650	AT1G50090	AT1G51250	AT1G50610	AT1G07443	AT1G47603	AT1G50090	AT1G07163		AT1G25440	AT1G31720	AT1G28690
AT1G50680	AT1G50130	AT1G51260	AT1G50650	AT1G47783	AT1G07397	AT1G50130	AT1G43600		AT1G25450	AT1G31770	AT1G28695
AT1G50690	AT1G50190	AT1G51270	AT1G50680	AT1G47786	AT1G07407	AT1G50210	AT1G07167		AT1G25460	AT1G31772	AT1G28700
AT1G50720	AT1G50210	AT1G51290	AT1G50690	AT1G47790	AT1G47606	AT1G50220	AT1G43605		AT1G25470	AT1G31880	AT1G28710
AT1G07673	AT1G50220	AT1G51300	AT1G50720	AT1G47800	AT1G47610	AT1G07617	AT1G07173		AT1G25510	AT1G31885	AT1G29000
AT1G07683	AT1G07617	AT1G51320	AT1G50870	AT1G47810	AT1G47620	AT1G50310	AT1G43640		AT1G25520	AT1G31970	AT1G29005
AT1G50760	AT1G50310	AT1G07727	AT1G50880	AT1G07447	AT1G47705	AT1G50470	AT1G43650		AT1G25530	AT1G31983	AT1G29010
AT1G50870	AT1G50470	AT1G51330	AT1G50890	AT1G47813	AT1G47730	AT1G50610	AT1G43675		AT1G25988	AT1G31990	AT1G29020
AT1G50880	AT1G50610	AT1G51355	AT1G50960	AT1G47840	AT1G07413	AT1G50650	AT1G07187		AT1G26200	AT1G31993	AT1G29025
AT1G50890	AT1G50650	AT1G51440	AT1G50980	AT1G47860	AT1G09515	AT1G50680	AT1G43680		AT1G26208	AT1G32010	AT1G29050
AT1G50960	AT1G50680	AT1G51460	AT1G50990	AT1G47885	AT1G09525	AT1G50690	AT1G43780		AT1G26240	AT1G32020	AT1G29080
AT1G50980	AT1G50690	AT1G51470	AT1G51000	AT1G47890	AT1G09535	AT1G50720	AT1G43781		AT1G26250	AT1G32030	AT1G29090
AT1G50990	AT1G50720	AT1G51480	AT1G51010	AT1G47915	AT1G09545	AT1G50760	AT1G43800		AT1G26255	AT1G32040	AT1G29100
AT1G51000	AT1G50870	AT1G51490	AT1G51020	AT1G47920	AT1G09555	AT1G50870	AT1G43810		AT1G26260	AT1G32045	AT1G29110
AT1G51010	AT1G50880	AT1G51500	AT1G51030	AT1G47930	AT1G07417	AT1G50880	AT1G43886		AT1G26300	AT1G32049	AT1G29120
AT1G51020	AT1G50890	AT1G51500	AT1G51035	AT1G47980	AT1G07423	AT1G50890	AT1G07233		AT1G26310	AT1G32050	AT1G29140
AT1G51030	AT1G07707	AT1G51780	AT1G51040	AT1G07457	AT1G07433	AT1G50930	AT1G43997		AT1G26320	AT1G32100	AT1G29160
AT1G51035	AT1G50960	AT1G51790	AT1G51050	AT1G07463	AT1G07437	AT1G50960	AT1G44010		AT1G26330	AT1G32140	AT1G29179
AT1G51040	AT1G50980	AT1G51800	AT1G51055	AT1G47990	AT1G47770	AT1G50980	AT1G44020		AT1G26340	AT1G32150	AT1G29180
AT1G51050	AT1G50990	AT1G51802	AT1G51150	AT1G48000	AT1G47780	AT1G50990	AT1G44050		AT1G26350	AT1G32170	AT1G29190
AT1G51150	AT1G51000	AT1G51805	AT1G07723	AT1G48060	AT1G07443	AT1G51000	AT1G44080		AT1G26355	AT1G32172	AT1G29270
AT1G51175	AT1G51010	AT1G51810	AT1G51175	AT1G48070	AT1G47783	AT1G51010	AT1G07237		AT1G26360	AT1G32240	AT1G29280
AT1G51190	AT1G51020	AT1G07767	AT1G51190	AT1G48095	AT1G47786	AT1G51020	AT1G44090		AT1G26370	AT1G32250	AT1G29395
AT1G51210	AT1G51030	AT1G51820	AT1G51210	AT1G09565	AT1G47790	AT1G51030	AT1G44100		AT1G26380	AT1G32270	AT1G29475
AT1G51220	AT1G51035	AT1G51823	AT1G51220	AT1G07467	AT1G47800	AT1G51035	AT1G44180		AT1G26390	AT1G32280	AT1G29480
AT1G51230	AT1G51040	AT1G51830	AT1G51230	AT1G09585	AT1G47810	AT1G51040	AT1G07247		AT1G26400	AT1G32350	AT1G29490
AT1G51240	AT1G51050	AT1G51840	AT1G51240	AT1G48130	AT1G07447	AT1G51050	AT1G07253		AT1G26410	AT1G32420	AT1G29570
AT1G51250	AT1G51055	AT1G51850	AT1G51250	AT1G48140	AT1G47813	AT1G51055	AT1G07257		AT1G26420	AT1G32430	AT1G29580
AT1G51260	AT1G51150	AT1G51860	AT1G51260	AT1G48180	AT1G47816	AT1G51150	AT1G44191		AT1G26450	AT1G32450	AT1G29660
AT1G51270	AT1G51190	AT1G51870	AT1G51270	AT1G48190	AT1G47860	AT1G07717	AT1G07263		AT1G26500	AT1G32510	AT1G29670
AT1G51290	AT1G51210	AT1G51880	AT1G51290	AT1G48325	AT1G47880	AT1G07723	AT1G07267		AT1G26510	AT1G32560	AT1G29680
AT1G51300	AT1G51220	AT1G51890	AT1G51300	AT1G48340	AT1G47885	AT1G51175	AT1G44224		AT1G26515	AT1G32570	AT1G29710
AT1G51320	AT1G51230	AT1G51900	AT1G51310	AT1G48400	AT1G47890	AT1G51190	AT1G44286		AT1G26520	AT1G32650	AT1G29715
AT1G07727	AT1G51240	AT1G51910	AT1G51320	AT1G48405	AT1G47980	AT1G51210	AT1G44318		AT1G26560	AT1G32660	AT1G29720
AT1G51330	AT1G51250	AT1G51913	AT1G07727	AT1G48470	AT1G47990	AT1G51220	AT1G44350		AT1G26570	AT1G32710	AT1G29730
AT1G51355	AT1G51260	AT1G51915	AT1G51330	AT1G48500	AT1G48000	AT1G51230	AT1G44350		AT1G26590	AT1G32713	AT1G29860
AT1G51440	AT1G51270	AT1G51920	AT1G51355	AT1G48510	AT1G48060	AT1G51240	AT1G44382		AT1G26600	AT1G32763	AT1G29870
AT1G51460	AT1G51290	AT1G51930	AT1G51440	AT1G48520	AT1G48070	AT1G51250	AT1G44414		AT1G26610	AT1G32770	AT1G29880
AT1G51470	AT1G51300	AT1G51970	AT1G51460	AT1G48530	AT1G48095	AT1G51260	AT1G44446		AT1G26700	AT1G32780	AT1G29920
AT1G51480	AT1G51320	AT1G51990	AT1G51470	AT1G48580	AT1G09565	AT1G51270	AT1G44446		AT1G26710	AT1G32850	AT1G29930
AT1G51490	AT1G07727	AT1G52000	AT1G51480	AT1G48590	AT1G07467	AT1G51290	AT1G44478		AT1G26720	AT1G32910	AT1G29940
AT1G51500	AT1G51330	AT1G52030	AT1G51490	AT1G07497	AT1G09585	AT1G51300	AT1G44510		AT1G26730	AT1G32950	AT1G29980
AT1G51500	AT1G51355	AT1G52040	AT1G51500	AT1G48640	AT1G48100	AT1G51320	AT1G44542		AT1G26761	AT1G32960	AT1G30030
AT1G51780	AT1G51440	AT1G07777	AT1G51538	AT1G48660	AT1G48130	AT1G07727	AT1G44575		AT1G26762	AT1G32970	AT1G30040
AT1G51790	AT1G51460	AT1G52050	AT1G51780	AT1G48670	AT1G48140	AT1G51330	AT1G44740		AT1G26773	AT1G32975	AT1G30050
AT1G51802	AT1G51470	AT1G52060	AT1G51790	AT1G48690	AT1G48180	AT1G51355	AT1G44760		AT1G26780	AT1G32980	AT1G30080
AT1G51805	AT1G51480	AT1G52070	AT1G51800	AT1G48698	AT1G48190	AT1G51440	AT1G44800		AT1G26790	AT1G32990	AT1G30100
AT1G51810	AT1G51490	AT1G07783	AT1G51800	AT1G48700	AT1G48325	AT1G51460	AT1G44830		AT1G26795	AT1G33020	AT1G30135
AT1G07767	AT1G51500	AT1G52100	AT1G51802	AT1G48725	AT1G48470	AT1G51470	AT1G44890		AT1G26796	AT1G33070	AT1G30140
AT1G51820	AT1G51538	AT1G52110	AT1G51805	AT1G48730	AT1G48500	AT1G51480	AT1G44895		AT1G26797	AT1G33080	AT1G30150
AT1G51823	AT1G51780	AT1G52120	AT1G51810	AT1G48740	AT1G48520	AT1G51490	AT1G07273		AT1G26798	AT1G33090	AT1G30160
AT1G51830	AT1G51800	AT1G52130	AT1G07767	AT1G48740	AT1G48530	AT1G51500	AT1G07277		AT1G26799	AT1G33100	AT1G30170
AT1G51840	AT1G51800	AT1G52140	AT1G51820	AT1G48742	AT1G48590	AT1G51780	AT1G07283		AT1G26800	AT1G33102	AT1G30180
AT1G51850	AT1G51802	AT1G52150	AT1G51823	AT1G07503	AT1G07497	AT1G51800	AT1G44940		AT1G26815	AT1G33170	AT1G30190
AT1G51860	AT1G51805	AT1G52150	AT1G51830	AT1G48800	AT1G48640	AT1G51802	AT1G44941		AT1G26820	AT1G33180	AT1G30210
AT1G51870	AT1G51810	AT1G07793	AT1G51840	AT1G48810	AT1G48660	AT1G51805	AT1G45010		AT1G26830	AT1G33200	AT1G30220
AT1G51880	AT1G07767	AT1G52190	AT1G51850	AT1G48820	AT1G48670	AT1G51810	AT1G45100		AT1G26870	AT1G33220	AT1G30250
AT1G51890	AT1G51820	AT1G52191	AT1G51860	AT1G48870	AT1G48690	AT1G07767	AT1G45110		AT1G26880	AT1G33280	AT1G30260
AT1G51900	AT1G51823	AT1G52200	AT1G51870	AT1G48910	AT1G48698	AT1G51820	AT1G45145		AT1G26890	AT1G33290	AT1G30320
AT1G51910	AT1G51830	AT1G52210	AT1G51880	AT1G48930	AT1G48700	AT1G51823	AT1G45190		AT1G26945	AT1G33300	AT1G30340
AT1G51913	AT1G51840	AT1G52211	AT1G51890	AT1G48980	AT1G48725	AT1G51830	AT1G45191		AT1G26970	AT1G33320	AT1G30350
AT1G51915	AT1G51850	AT1G52290	AT1G51900	AT1G48990	AT1G48730	AT1G51840	AT1G45201		AT1G26973	AT1G33440	AT1G30370
AT1G51920	AT1G51860	AT1G52400	AT1G51910	AT1G49000	AT1G48742	AT1G51850	AT1G45211		AT1G26975	AT1G33500	AT1G30500
AT1G51930	AT1G51870	AT1G52410	AT1G51913	AT1G07523	AT1G48745	AT1G51860	AT1G46120		AT1G26976	AT1G33510	AT1G30650
AT1G51970	AT1G51880	AT1G52415	AT1G51915	AT1G49005	AT1G07503	AT1G51870	AT1G46192		AT1G27020	AT1G33520	AT1G30660
AT1G51990	AT1G51890	AT1G52440	AT1G51920	AT1G49015	AT1G48800	AT1G51880	AT1G46192		AT1G27030	AT1G33530	AT1G30670
AT1G52000	AT1G51900	AT1G52460	AT1G51930	AT1G49020	AT1G48810	AT1G51890	AT1G46264		AT1G27040	AT1G33540	AT1G30700
AT1G52030	AT1G51910	AT1G52470	AT1G51970	AT1G49030	AT1G48820	AT1G51900	AT1G46336		AT1G27045	AT1G33550	AT1G30710
AT1G52040	AT1G51913	AT1G52490	AT1G51990	AT1G49060	AT1G48830	AT1G51910	AT1G46408		AT1G27080	AT1G33560	AT1G30720
AT1G07777	AT1G51915	AT1G52495	AT1G52000	AT1G49100	AT1G48910	AT1G51913	AT1G09495		AT1G27220	AT1G33590	AT1G30730
AT1G52050	AT1G51920	AT1G52680	AT1G52030	AT1G49110	AT1G48980	AT1G51915	AT1G46480		AT1G27240	AT1G33600	AT1G30740
AT1G52060	AT1G51930	AT1G52690	AT1G52040	AT1G49120	AT1G48990	AT1G51920	AT1G46552		AT1G27250	AT1G33610	AT1G30750
AT1G52070	AT1G51970	AT1G52695	AT1G07777	AT1G49130	AT1G49000	AT1G51930	AT1G46840		AT1G27460	AT1G33670	AT1G30760
AT1G07783	AT1G51990	AT1G52696	AT1G52050	AT1G07533	AT1G07523	AT1G51970	AT1G46912		AT1G27461	AT1G33710	AT1G30780
AT1G52100	AT1G52000	AT1G52700	AT1G52060	AT1G49190	AT1G49005	AT1G51980	AT1G07317		AT1G27470	AT1G33720	AT1G30784
AT1G52110	AT1G52030	AT1G52800	AT1G52070	AT1G49210	AT1G49030	AT1G51990	AT1G47290		AT1G27480	AT1G33730	AT1G30790
AT1G52120	AT1G52040	AT1G52827	AT1G07783	AT1G49220	AT1G49100	AT1G52000	AT1G47300		AT1G27490	AT1G33740	AT1G30795
AT1G52130	AT1G07777	AT1G52830	AT1G52100	AT1G49225	AT1G49110	AT1G52030	AT1G07347		AT1G27550	AT1G33743	AT1G30800
AT1G52140	AT1G52050	AT1G52840	AT1G52110	AT1G49225	AT1G49120	AT1G52040	AT1G47310		AT1G27555	AT1G33750	AT1G30810
AT1G52150	AT1G52060	AT1G52890	AT1G52120	AT1G49230	AT1G49130	AT1G07777	AT1G47317		AT1G27560	AT1G33760	AT1G30814
AT1G52150	AT1G52070	AT1G52900	AT1G52130	AT1G49250	AT1G49180	AT1G52050	AT1G07353		AT1G27580	AT1G33770	AT1G30820
AT1G07793	AT1G07783	AT1G52990	AT1G52140	AT1G07537	AT1G07533	AT1G52060	AT1G47320		AT1G27600	AT1G33785	AT1G30840
AT1G52190	AT1G52100	AT1G53020	AT1G52150	AT1G49260	AT1G49190	AT1G52070	AT1G47350		AT1G27610	AT1G33790	AT1G30850
AT1G52191	AT1G52110	AT1G53023	AT1G52190	AT1G49270	AT1G49200	AT1G52085	AT1G47360		AT1G27620	AT1G33811	AT1G30860
AT1G52200	AT1G52120	AT1G53025	AT1G52191	AT1G49280	AT1G49205	AT1G07783	AT1G47370		AT1G27630	AT1G33813	AT1G30910
AT1G52210	AT1G52130	AT1G53080	AT1G52200	AT1G49290	AT1G49210	AT1G52100	AT1G47380		AT1G27650	AT1G33817	AT1G30920
AT1G52211	AT1G52140	AT1G53120	AT1G52210	AT1G49310	AT1G49220	AT1G52110	AT1G47389		AT1G27660	AT1G33820	AT1G30921
AT1G52290	AT1G52150	AT1G53130	AT1G52211	AT1G49320	AT1G49225	AT1G52120	AT1G47390		AT1G27670	AT1G33830	AT1G30925
AT1G52400	AT1G52150	AT1G07857	AT1G52220	AT1G49330	AT1G49250	AT1G52130	AT1G47395		AT1G27671	AT1G33835	AT1G30930
AT1G52410	AT1G07793	AT1G07863	AT1G52290	AT1G07553	AT1G07537	AT1G52140	AT1G47400		AT1G27680	AT1G33840	AT1G30935
AT1G52415	AT1G52190	AT1G53160	AT1G52400	AT1G07557	AT1G49260	AT1G52150	AT1G07357		AT1G27740	AT1G33850	AT1G30940
AT1G52440	AT1G52191	AT1G07867	AT1G52410	AT1G49370	AT1G49270	AT1G52185	AT1G07367		AT1G27850	AT1G33860	AT1G30945
AT1G52460	AT1G52200	AT1G53163	AT1G52440	AT1G49420	AT1G49280	AT1G07793	AT1G47405		AT1G27860	AT1G33870	AT1G30950
AT1G52470	AT1G52200	AT1G53180	AT1G52460	AT1G49430	AT1G49290	AT1G52190	AT1G09505		AT1G27870	AT1G33880	AT1G30960
AT1G52490	AT1G52210	AT1G53260	AT1G52470	AT1G49450	AT1G49310	AT1G52191	AT1G07373		AT1G27880	AT1G33890	AT1G30990
AT1G52495	AT1G52211	AT1G53325	AT1G52490	AT1G49470	AT1G49320	AT1G52200	AT1G47410		AT1G27890	AT1G33900	AT1G31000
AT1G52680	AT1G52220	AT1G53340	AT1G52495	AT1G49475	AT1G49330	AT1G52210	AT1G47420		AT1G27940	AT1G33910	AT1G31010
AT1G52690	AT1G52290	AT1G53350	AT1G52680	AT1G49570	AT1G07553	AT1G52211	AT1G47430		AT1G27950	AT1G33920	AT1G31040
AT1G52695	AT1G52400	AT1G53360	AT1G52690	AT1G49770	AT1G07557	AT1G52400	AT1G47435		AT1G27960	AT1G33930	AT1G31050
AT1G52696	AT1G52410	AT1G53366	AT1G52695	AT1G07597	AT1G49370	AT1G52410	AT1G47440		AT1G27980	AT1G33940	AT1G31070
AT1G52700	AT1G52415	AT1G53370	AT1G52696	AT1G49790	AT1G49430	AT1G52440	AT1G47450		AT1G27990	AT1G33945	AT1G31072
AT1G52800	AT1G52440	AT1G53420	AT1G52700	AT1G49800	AT1G49450	AT1G52460	AT1G47460		AT1G28000	AT1G33950	AT1G31080
AT1G52827	AT1G52460	AT1G53540	AT1G52770	AT1G49810	AT1G49470	AT1G52470	AT1G47485		AT1G28002	AT1G33960	AT1G31090
AT1G52830	AT1G52470	AT1G53600	AT1G52800	AT1G49830	AT1G49475	AT1G52490	AT1G47490		AT1G28005	AT1G34030	AT1G31093
AT1G52840	AT1G52490	AT1G09605	AT1G52827	AT1G49860	AT1G49570	AT1G52495	AT1G47495		AT1G28010	AT1G34040	AT1G31100
AT1G52890	AT1G52495	AT1G09615	AT1G52830	AT1G49900	AT1G49770	AT1G52500	AT1G47510		AT1G28020	AT1G34044	AT1G31140
AT1G52900	AT1G52680	AT1G07913	AT1G52840	AT1G49930	AT1G07597	AT1G52680	AT1G47530		AT1G28030	AT1G34046	AT1G31163
AT1G52990	AT1G52690	AT1G53610	AT1G52857	AT1G49938	AT1G49790	AT1G52690	AT1G47540		AT1G28040	AT1G34047	AT1G31166
AT1G53020	AT1G52695	AT1G07917	AT1G52855	AT1G49940	AT1G49800	AT1G52695	AT1G47550		AT1G28070	AT1G34049	AT1G31173
AT1G53023	AT1G52696	AT1G53620	AT1G52890	AT1G49960	AT1G49810	AT1G52696	AT1G47565		AT1G28080	AT1G34050	AT1G31245
AT1G53025	AT1G52700	AT1G53625	AT1G52900	AT1G50050	AT1G49830	AT1G52700	AT1G47570		AT1G28090	AT1G34060	AT1G31250
AT1G53080	AT1G52770	AT1G53630	AT1G52990	AT1G50060	AT1G49860	AT1G52800	AT1G47578		AT1G28130	AT1G34097	AT1G31255
AT1G53120	AT1G52800	AT1G53633	AT1G53000	AT1G50080	AT1G49920	AT1G52827	AT1G47580		AT1G28160	AT1G34100	AT1G31260
AT1G53130	AT1G52827	AT1G07923	AT1G53010	AT1G50090	AT1G49930	AT1G52830	AT1G47590		AT1G28170	AT1G34140	AT1G31270
AT1G07857	AT1G52830	AT1G07927	AT1G53020	AT1G50130	AT1G49938	AT1G52840	AT1G47595		AT1G28180	AT1G34160	AT1G31274
AT1G07863	AT1G52840	AT1G53635	AT1G53023	AT1G50210	AT1G49940	AT1G52890	AT1G47600		AT1G28190	AT1G34281	AT1G31290
AT1G53160	AT1G52857	AT1G53640	AT1G53025	AT1G50220	AT1G49960	AT1G52900	AT1G47603		AT1G28230	AT1G34315	AT1G31300
AT1G07867	AT1G52855	AT1G53660	AT1G53080	AT1G07617	AT1G50050	AT1G52990	AT1G07397		AT1G28270	AT1G34317	AT1G31310
AT1G53163	AT1G52880	AT1G53683	AT1G53120	AT1G50310	AT1G50080	AT1G53010	AT1G07407		AT1G28290	AT1G34330	AT1G31360
AT1G53180	AT1G52890	AT1G53687	AT1G53130	AT1G50470	AT1G50090	AT1G53020	AT1G47606		AT1G28300	AT1G34440	AT1G31370
AT1G53260	AT1G52900	AT1G53690	AT1G07857	AT1G50610	AT1G50130	AT1G53023	AT1G47610		AT1G28305	AT1G34460	AT1G31380
AT1G53325	AT1G52990	AT1G53700	AT1G07863	AT1G50650	AT1G50210	AT1G53025	AT1G47620		AT1G28306	AT1G34470	AT1G31390
AT1G53340	AT1G53020	AT1G53705	AT1G53160	AT1G50680	AT1G50220	AT1G53080	AT1G47625		AT1G28310	AT1G34480	AT1G31400
AT1G53350	AT1G53023	AT1G53708	AT1G07867	AT1G50690	AT1G07617	AT1G53120	AT1G47705		AT1G28320	AT1G34490	AT1G31410
AT1G53360	AT1G53025	AT1G53815	AT1G53163	AT1G50720	AT1G50310	AT1G53130	AT1G47730		AT1G28323	AT1G34500	AT1G31510
AT1G53366	AT1G53080	AT1G53820	AT1G53170	AT1G07673	AT1G50470	AT1G07857	AT1G47740		AT1G28327	AT1G34510	AT1G31520
AT1G53370	AT1G53120	AT1G07937	AT1G53250	AT1G07683	AT1G50610	AT1G07863	AT1G07413		AT1G28360	AT1G34520	AT1G31530
AT1G53420	AT1G53130	AT1G53830	AT1G53260	AT1G50760	AT1G50650	AT1G53160	AT1G09515		AT1G28370	AT1G34540	AT1G31540
AT1G53540	AT1G07857	AT1G53930	AT1G53265	AT1G50870	AT1G50680	AT1G07867	AT1G09525		AT1G28375	AT1G34545	AT1G31550
AT1G09605	AT1G07863	AT1G53940	AT1G53325	AT1G50880	AT1G50690	AT1G53163	AT1G09535		AT1G28390	AT1G34575	AT1G31555
AT1G09615	AT1G53160	AT1G53945	AT1G53330	AT1G50890	AT1G50700	AT1G53180	AT1G09545		AT1G28400	AT1G34580	AT1G31570
AT1G07913	AT1G07867	AT1G53950	AT1G53340	AT1G50930	AT1G50720	AT1G53320	AT1G09555		AT1G28430	AT1G34650	AT1G31580
AT1G53610	AT1G53163	AT1G53970	AT1G53360	AT1G50960	AT1G50770	AT1G53325	AT1G07417		AT1G28447	AT1G34660	AT1G31620
AT1G07917	AT1G53250	AT1G53980	AT1G53366	AT1G50970	AT1G50780	AT1G53330	AT1G07423		AT1G28450	AT1G34670	AT1G31630
AT1G53620	AT1G53260	AT1G53990	AT1G53370	AT1G50980	AT1G50870	AT1G53340	AT1G07433		AT1G28455	AT1G34680	AT1G31640
AT1G53625	AT1G53265	AT1G54000	AT1G53420	AT1G50990	AT1G50880	AT1G53350	AT1G07437		AT1G28460	AT1G34760	AT1G31670
AT1G53630	AT1G53325	AT1G54010	AT1G53540	AT1G51000	AT1G50890	AT1G53360	AT1G47770		AT1G28465	AT1G34790	AT1G31690
AT1G53633	AT1G53330	AT1G54020	AT1G53600	AT1G51010	AT1G50950	AT1G53366	AT1G47780		AT1G28470	AT1G35130	AT1G31710
AT1G07923	AT1G53340	AT1G54035	AT1G09605	AT1G51020	AT1G07707	AT1G53370	AT1G07443		AT1G28480	AT1G35140	AT1G31720
AT1G07927	AT1G53360	AT1G54040	AT1G09615	AT1G51030	AT1G50960	AT1G53420	AT1G47783		AT1G28490	AT1G35170	AT1G31730
AT1G53635	AT1G53366	AT1G54200	AT1G07913	AT1G51035	AT1G50970	AT1G09605	AT1G47786		AT1G28500	AT1G35180	AT1G31750
AT1G53640	AT1G53370	AT1G54230	AT1G53610	AT1G51040	AT1G50980	AT1G09615	AT1G47790		AT1G28590	AT1G35181	AT1G31760
AT1G53660	AT1G53420	AT1G54300	AT1G07917	AT1G51050	AT1G50990	AT1G07913	AT1G47800		AT1G28591	AT1G35183	AT1G31880
AT1G53680	AT1G53540	AT1G54330	AT1G53620	AT1G51055	AT1G51000	AT1G53610	AT1G47810		AT1G28600	AT1G35186	AT1G31885
AT1G53683	AT1G53600	AT1G54340	AT1G53625	AT1G51150	AT1G51010	AT1G07917	AT1G07447		AT1G28610	AT1G35200	AT1G31970
AT1G53687	AT1G09605	AT1G54400	AT1G53630	AT1G07717	AT1G51020	AT1G53620	AT1G47813		AT1G28620	AT1G35210	AT1G31983
AT1G53690	AT1G09615	AT1G54450	AT1G53633	AT1G07723	AT1G51030	AT1G53625	AT1G47816		AT1G28630	AT1G35230	AT1G31990
AT1G53700	AT1G07913	AT1G54470	AT1G07923	AT1G51175	AT1G51035	AT1G53630	AT1G47860		AT1G28640	AT1G35240	AT1G32010
AT1G53705	AT1G53610	AT1G54475	AT1G07927	AT1G51190	AT1G51040	AT1G53633	AT1G47880		AT1G28650	AT1G35242	AT1G32020
AT1G53708	AT1G07917	AT1G54530	AT1G53635	AT1G51210	AT1G51050	AT1G07923	AT1G47885		AT1G28660	AT1G35250	AT1G32030
AT1G53815	AT1G53620	AT1G54540	AT1G53640	AT1G51220	AT1G51055	AT1G07927	AT1G47890		AT1G28670	AT1G35255	AT1G32040
AT1G53820	AT1G53625	AT1G54550	AT1G53645	AT1G51230	AT1G51150	AT1G53635	AT1G47980		AT1G28690	AT1G35260	AT1G32049
AT1G07937	AT1G53630	AT1G54560	AT1G53660	AT1G51240	AT1G07717	AT1G53640	AT1G47990		AT1G28695	AT1G35270	AT1G32050
AT1G53830	AT1G53633	AT1G54575	AT1G53680	AT1G51250	AT1G07723	AT1G53660	AT1G48000		AT1G28700	AT1G35290	AT1G32100
AT1G53930	AT1G07923	AT1G54590	AT1G53683	AT1G51260	AT1G51175	AT1G53670	AT1G48060		AT1G28710	AT1G35300	AT1G32140
AT1G53940	AT1G07927	AT1G54600	AT1G53687	AT1G51270	AT1G51190	AT1G53680	AT1G48070		AT1G29000	AT1G35310	AT1G32150
AT1G53945	AT1G53635	AT1G54620	AT1G53690	AT1G51290	AT1G51210	AT1G53683	AT1G48095		AT1G29005	AT1G35320	AT1G32170
AT1G53950	AT1G53640	AT1G54660	AT1G53700	AT1G51300	AT1G51220	AT1G53687	AT1G09565		AT1G29010	AT1G35330	AT1G32172
AT1G53970	AT1G53645	AT1G54720	AT1G53705	AT1G51320	AT1G51230	AT1G53690	AT1G07467		AT1G29020	AT1G35350	AT1G32180
AT1G53980	AT1G53660	AT1G54860	AT1G53815	AT1G07727	AT1G51240	AT1G53700	AT1G09585		AT1G29025	AT1G35353	AT1G32240
AT1G53990	AT1G53680	AT1G54870	AT1G53820	AT1G51330	AT1G51250	AT1G53705	AT1G48100		AT1G29050	AT1G35360	AT1G32270
AT1G54000	AT1G53683	AT1G54890	AT1G07937	AT1G51355	AT1G51260	AT1G53708	AT1G48120		AT1G29080	AT1G35365	AT1G32280
AT1G54010	AT1G53687	AT1G54930	AT1G53830	AT1G51440	AT1G51270	AT1G07933	AT1G48130		AT1G29090	AT1G35435	AT1G32350
AT1G54020	AT1G53690	AT1G54940	AT1G53930	AT1G51460	AT1G51290	AT1G53810	AT1G48140		AT1G29100	AT1G35440	AT1G32420
AT1G54035	AT1G53700	AT1G08007	AT1G53940	AT1G51470	AT1G51300	AT1G53815	AT1G48180		AT1G29110	AT1G35450	AT1G32430
AT1G54040	AT1G53705	AT1G54950	AT1G53945	AT1G51480	AT1G51310	AT1G53820	AT1G48190		AT1G29120	AT1G35467	AT1G32450
AT1G54200	AT1G53708	AT1G08013	AT1G53950	AT1G51490	AT1G51320	AT1G07937	AT1G48325		AT1G29140	AT1G35490	AT1G32540
AT1G54230	AT1G07933	AT1G54955	AT1G53970	AT1G51500	AT1G51330	AT1G53830	AT1G48340		AT1G29160	AT1G35535	AT1G32550
AT1G54300	AT1G53815	AT1G54953	AT1G53980	AT1G51500	AT1G51355	AT1G53920	AT1G48420		AT1G29170	AT1G35537	AT1G32560
AT1G54330	AT1G53820	AT1G08017	AT1G53990	AT1G51780	AT1G51440	AT1G53930	AT1G48470		AT1G29179	AT1G35540	AT1G32570
AT1G54340	AT1G07937	AT1G08023	AT1G54010	AT1G51790	AT1G51460	AT1G53940	AT1G48500		AT1G29180	AT1G35545	AT1G32575
AT1G54400	AT1G53830	AT1G08027	AT1G54020	AT1G51802	AT1G51470	AT1G53945	AT1G48500		AT1G29190	AT1G35550	AT1G32650
AT1G54450	AT1G53930	AT1G54960	AT1G54035	AT1G51805	AT1G51480	AT1G53950	AT1G48510		AT1G29195	AT1G35570	AT1G32660
AT1G54470	AT1G53940	AT1G54970	AT1G54040	AT1G51810	AT1G51490	AT1G53970	AT1G48520		AT1G29200	AT1G35625	AT1G32710
AT1G54475	AT1G53945	AT1G54980	AT1G54200	AT1G07767	AT1G51500	AT1G53980	AT1G48530		AT1G29210	AT1G35630	AT1G32713
AT1G54530	AT1G53950	AT1G54985	AT1G54230	AT1G51820	AT1G51538	AT1G53990	AT1G07493		AT1G29270	AT1G35690	AT1G32770
AT1G54540	AT1G53970	AT1G55010	AT1G54300	AT1G51823	AT1G51780	AT1G54000	AT1G48590		AT1G29280	AT1G35710	AT1G32780
AT1G54550	AT1G53980	AT1G55020	AT1G54330	AT1G51830	AT1G51790	AT1G54010	AT1G07497		AT1G29290	AT1G35730	AT1G32850
AT1G54560	AT1G53990	AT1G55030	AT1G54340	AT1G51840	AT1G51790	AT1G54020	AT1G48660		AT1G29395	AT1G35750	AT1G32860
AT1G54575	AT1G54010	AT1G55035	AT1G54470	AT1G51850	AT1G51800	AT1G54035	AT1G48670		AT1G29475	AT1G35830	AT1G32910
AT1G54590	AT1G54020	AT1G55050	AT1G54475	AT1G51860	AT1G51802	AT1G54040	AT1G48698		AT1G29480	AT1G35870	AT1G32950
AT1G54600	AT1G54035	AT1G55110	AT1G54530	AT1G51870	AT1G51805	AT1G54200	AT1G48700		AT1G29490	AT1G35880	AT1G32960
AT1G54620	AT1G54040	AT1G55220	AT1G54540	AT1G51880	AT1G51810	AT1G54300	AT1G48725		AT1G29570	AT1G35890	AT1G32970
AT1G54660	AT1G54200	AT1G55221	AT1G54550	AT1G51890	AT1G07767	AT1G54330	AT1G48730		AT1G29580	AT1G35895	AT1G32975
AT1G54720	AT1G54230	AT1G55230	AT1G54560	AT1G51900	AT1G51820	AT1G54340	AT1G48740		AT1G29660	AT1G35910	AT1G32980
AT1G54860	AT1G54300	AT1G55240	AT1G54620	AT1G51910	AT1G51823	AT1G54450	AT1G48742		AT1G29670	AT1G36060	AT1G32990
AT1G54870	AT1G54330	AT1G55250	AT1G54660	AT1G51913	AT1G51830	AT1G54470	AT1G48800		AT1G29680	AT1G36070	AT1G32992
AT1G54890	AT1G54340	AT1G55260	AT1G54740	AT1G51915	AT1G51840	AT1G54475	AT1G48810		AT1G29710	AT1G36150	AT1G33010
AT1G54930	AT1G54400	AT1G55380	AT1G54820	AT1G51920	AT1G51850	AT1G54530	AT1G48820		AT1G29715	AT1G36940	AT1G33020
AT1G54940	AT1G54470	AT1G55390	AT1G54820	AT1G51930	AT1G51860	AT1G54540	AT1G48870		AT1G29720	AT1G37130	AT1G33030
AT1G08007	AT1G54475	AT1G55410	AT1G54850	AT1G51970	AT1G51870	AT1G54550	AT1G48910		AT1G29730	AT1G37140	AT1G33070
AT1G54950	AT1G54530	AT1G55420	AT1G54860	AT1G51990	AT1G51880	AT1G54560	AT1G48912		AT1G29860	AT1G37150	AT1G33080
AT1G08013	AT1G54540	AT1G55430	AT1G54870	AT1G52000	AT1G51890	AT1G54575	AT1G48980		AT1G29870	AT1G41830	AT1G33090
AT1G54955	AT1G54550	AT1G55440	AT1G54890	AT1G52030	AT1G51900	AT1G54580	AT1G48990		AT1G29880	AT1G42560	AT1G33100
AT1G54953	AT1G54560	AT1G55546	AT1G54930	AT1G52040	AT1G51910	AT1G54590	AT1G49000		AT1G29920	AT1G42980	AT1G33102
AT1G08017	AT1G54590	AT1G55560	AT1G54940	AT1G07777	AT1G51913	AT1G54600	AT1G07523		AT1G29930	AT1G43005	AT1G33110
AT1G08023	AT1G54600	AT1G55570	AT1G08007	AT1G52050	AT1G51915	AT1G54620	AT1G49005		AT1G29940	AT1G43010	AT1G33160
AT1G08027	AT1G54620	AT1G55580	AT1G54950	AT1G52060	AT1G51920	AT1G54660	AT1G49010		AT1G29980	AT1G43020	AT1G33170
AT1G54960	AT1G54660	AT1G55590	AT1G54950	AT1G52070	AT1G51930	AT1G54720	AT1G49015		AT1G30030	AT1G43130	AT1G33180
AT1G54970	AT1G54720	AT1G55591	AT1G08013	AT1G52080	AT1G51970	AT1G54730	AT1G49020		AT1G30040	AT1G43140	AT1G33190
AT1G54980	AT1G54740	AT1G55600	AT1G54955	AT1G52085	AT1G51980	AT1G54850	AT1G49030		AT1G30050	AT1G43171	AT1G33200
AT1G55010	AT1G54820	AT1G55640	AT1G54953	AT1G07783	AT1G51990	AT1G54860	AT1G49100		AT1G30080	AT1G43180	AT1G33220
AT1G09655	AT1G54820	AT1G55650	AT1G08017	AT1G52100	AT1G52000	AT1G54870	AT1G49110		AT1G30090	AT1G43630	AT1G33280
AT1G55020	AT1G54860	AT1G08063	AT1G08023	AT1G52110	AT1G52030	AT1G54890	AT1G49120		AT1G30100	AT1G43640	AT1G33300
AT1G55030	AT1G54870	AT1G55660	AT1G08027	AT1G52120	AT1G52040	AT1G54930	AT1G49130		AT1G30135	AT1G43650	AT1G33320
AT1G55035	AT1G54890	AT1G55700	AT1G54960	AT1G52130	AT1G07777	AT1G54940	AT1G49140		AT1G30140	AT1G43780	AT1G33440
AT1G55050	AT1G54930	AT1G55720	AT1G54970	AT1G52140	AT1G52050	AT1G08007	AT1G07533		AT1G30150	AT1G43781	AT1G33490
AT1G55060	AT1G54940	AT1G55775	AT1G54980	AT1G52150	AT1G52060	AT1G54950	AT1G49190		AT1G30160	AT1G43790	AT1G33500
AT1G55110	AT1G08007	AT1G55790	AT1G54985	AT1G52150	AT1G52070	AT1G08013	AT1G49200		AT1G30170	AT1G43800	AT1G33510
AT1G55220	AT1G54950	AT1G55928	AT1G55010	AT1G07793	AT1G52080	AT1G54955	AT1G49205		AT1G30180	AT1G43810	AT1G33530
AT1G55221	AT1G54950	AT1G56030	AT1G55020	AT1G52190	AT1G52085	AT1G54953	AT1G49210		AT1G30190	AT1G43886	AT1G33540
AT1G55230	AT1G08013	AT1G56040	AT1G55030	AT1G52191	AT1G07783	AT1G08017	AT1G49220		AT1G30210	AT1G43940	AT1G33550
AT1G55240	AT1G54955	AT1G56045	AT1G55035	AT1G52200	AT1G52100	AT1G08023	AT1G49225		AT1G30220	AT1G44010	AT1G33590
AT1G55250	AT1G54953	AT1G56100	AT1G55110	AT1G52200	AT1G52110	AT1G08027	AT1G49225		AT1G30250	AT1G44020	AT1G33600
AT1G55260	AT1G08017	AT1G56105	AT1G55220	AT1G52210	AT1G52120	AT1G54957	AT1G49230		AT1G30260	AT1G44050	AT1G33610
AT1G55370	AT1G08023	AT1G56120	AT1G55221	AT1G52211	AT1G52130	AT1G54960	AT1G49245		AT1G30270	AT1G44075	AT1G33612
AT1G55380	AT1G08027	AT1G56130	AT1G55230	AT1G52290	AT1G52140	AT1G54970	AT1G49250		AT1G30320	AT1G44080	AT1G33670
AT1G55390	AT1G54957	AT1G56150	AT1G55240	AT1G52400	AT1G52150	AT1G54980	AT1G07537		AT1G30340	AT1G44085	AT1G33710
AT1G55410	AT1G54960	AT1G56160	AT1G55260	AT1G52410	AT1G52185	AT1G54985	AT1G49260		AT1G30350	AT1G44090	AT1G33720
AT1G55420	AT1G54970	AT1G56165	AT1G55370	AT1G52415	AT1G07793	AT1G55010	AT1G49270		AT1G30370	AT1G44120	AT1G33730
AT1G55430	AT1G54980	AT1G56240	AT1G55380	AT1G52440	AT1G52190	AT1G09655	AT1G49280		AT1G30500	AT1G44130	AT1G33740
AT1G55440	AT1G55010	AT1G56242	AT1G55390	AT1G52460	AT1G52191	AT1G55020	AT1G49290		AT1G30650	AT1G44150	AT1G33743
AT1G55546	AT1G55020	AT1G56250	AT1G55410	AT1G52470	AT1G52200	AT1G55030	AT1G49320		AT1G30660	AT1G44180	AT1G33750
AT1G55560	AT1G55030	AT1G56270	AT1G55420	AT1G52490	AT1G52210	AT1G55035	AT1G49330		AT1G30670	AT1G44191	AT1G33760
AT1G55570	AT1G55035	AT1G56360	AT1G55430	AT1G52495	AT1G52211	AT1G55050	AT1G07553		AT1G30700	AT1G44224	AT1G33770
AT1G55580	AT1G55110	AT1G56380	AT1G55440	AT1G52680	AT1G52220	AT1G55110	AT1G07557		AT1G30710	AT1G44286	AT1G33785
AT1G55590	AT1G55220	AT1G56385	AT1G55546	AT1G52690	AT1G52230	AT1G55220	AT1G49370		AT1G30720	AT1G44318	AT1G33790
AT1G55591	AT1G55221	AT1G56390	AT1G08057	AT1G52695	AT1G52240	AT1G55221	AT1G49380		AT1G30730	AT1G44350	AT1G33810
AT1G55600	AT1G55230	AT1G56400	AT1G55550	AT1G52696	AT1G52290	AT1G55230	AT1G49420		AT1G30740	AT1G44382	AT1G33811
AT1G55640	AT1G55240	AT1G56410	AT1G55560	AT1G52700	AT1G52400	AT1G55240	AT1G49430		AT1G30750	AT1G44414	AT1G33813
AT1G55650	AT1G55260	AT1G56415	AT1G55570	AT1G52800	AT1G52410	AT1G55250	AT1G49450		AT1G30760	AT1G44446	AT1G33817
AT1G08063	AT1G55360	AT1G56430	AT1G55580	AT1G52827	AT1G52415	AT1G55260	AT1G49470		AT1G30780	AT1G44478	AT1G33820
AT1G55660	AT1G55370	AT1G56470	AT1G55590	AT1G52830	AT1G52440	AT1G55370	AT1G49570		AT1G30784	AT1G44510	AT1G33830
AT1G55700	AT1G55380	AT1G56480	AT1G55591	AT1G52840	AT1G52460	AT1G55380	AT1G49580		AT1G30790	AT1G44542	AT1G33835
AT1G55720	AT1G55390	AT1G56490	AT1G55600	AT1G52880	AT1G52470	AT1G55390	AT1G49740		AT1G30795	AT1G44608	AT1G33840
AT1G55775	AT1G55410	AT1G56510	AT1G55640	AT1G52890	AT1G52490	AT1G55410	AT1G49750		AT1G30800	AT1G44740	AT1G33850
AT1G55790	AT1G55420	AT1G56520	AT1G55650	AT1G52900	AT1G52495	AT1G55420	AT1G49770		AT1G30810	AT1G44800	AT1G33860
AT1G55928	AT1G55430	AT1G56530	AT1G08063	AT1G52990	AT1G52680	AT1G55430	AT1G07597		AT1G30814	AT1G44830	AT1G33870
AT1G56030	AT1G55440	AT1G56540	AT1G55660	AT1G53000	AT1G52690	AT1G55440	AT1G49790		AT1G30820	AT1G44895	AT1G33880
AT1G56040	AT1G55546	AT1G56550	AT1G55670	AT1G53010	AT1G52695	AT1G55560	AT1G49800		AT1G30840	AT1G44940	AT1G33890
AT1G56045	AT1G08057	AT1G56553	AT1G55673	AT1G53020	AT1G52696	AT1G55570	AT1G49810		AT1G30850	AT1G44941	AT1G33900
AT1G56100	AT1G55550	AT1G56555	AT1G55700	AT1G53023	AT1G52700	AT1G55580	AT1G49910		AT1G30860	AT1G44970	AT1G33910
AT1G56105	AT1G55560	AT1G56600	AT1G55720	AT1G53025	AT1G52760	AT1G55590	AT1G49920		AT1G30870	AT1G45010	AT1G33920
AT1G56120	AT1G55570	AT1G56620	AT1G55775	AT1G53080	AT1G52800	AT1G55591	AT1G49930		AT1G30910	AT1G45015	AT1G33930
AT1G56130	AT1G55580	AT1G56630	AT1G55790	AT1G53120	AT1G52810	AT1G55600	AT1G49938		AT1G30920	AT1G45063	AT1G33940
AT1G56150	AT1G55590	AT1G56650	AT1G55800	AT1G53130	AT1G52827	AT1G55604	AT1G49940		AT1G30921	AT1G45100	AT1G33945
AT1G56160	AT1G55591	AT1G56680	AT1G55928	AT1G07857	AT1G52830	AT1G55630	AT1G49940		AT1G30925	AT1G45140	AT1G33950
AT1G56165	AT1G55600	AT1G56710	AT1G56030	AT1G07863	AT1G52840	AT1G55640	AT1G49960		AT1G30930	AT1G45145	AT1G33960
AT1G56240	AT1G55640	AT1G08147	AT1G56040	AT1G53160	AT1G52857	AT1G55650	AT1G50050		AT1G30935	AT1G45191	AT1G33970
AT1G56242	AT1G55650	AT1G57550	AT1G56100	AT1G07867	AT1G52855	AT1G08063	AT1G50080		AT1G30940	AT1G45201	AT1G34030
AT1G56250	AT1G08063	AT1G08153	AT1G56105	AT1G53163	AT1G52890	AT1G55660	AT1G50090		AT1G30945	AT1G46120	AT1G34044
AT1G56270	AT1G55660	AT1G57565	AT1G56110	AT1G53180	AT1G52900	AT1G55700	AT1G50130		AT1G30950	AT1G46192	AT1G34046
AT1G56360	AT1G55670	AT1G57570	AT1G56120	AT1G53260	AT1G52990	AT1G55720	AT1G50210		AT1G30960	AT1G46264	AT1G34047
AT1G56380	AT1G55673	AT1G57580	AT1G56130	AT1G53325	AT1G53000	AT1G55775	AT1G50220		AT1G30980	AT1G46336	AT1G34049
AT1G56385	AT1G55700	AT1G57590	AT1G56150	AT1G53330	AT1G53010	AT1G55790	AT1G07617		AT1G30990	AT1G46408	AT1G34050
AT1G56390	AT1G55720	AT1G57650	AT1G56160	AT1G53340	AT1G53020	AT1G55800	AT1G50310		AT1G31000	AT1G46480	AT1G34060
AT1G56400	AT1G55775	AT1G57670	AT1G56165	AT1G53360	AT1G53023	AT1G55928	AT1G50320		AT1G31010	AT1G46552	AT1G34065
AT1G56410	AT1G55790	AT1G08157	AT1G56240	AT1G53366	AT1G53025	AT1G56030	AT1G50340		AT1G31030	AT1G46554	AT1G34097
AT1G56415	AT1G55800	AT1G08163	AT1G56242	AT1G53370	AT1G53080	AT1G56040	AT1G50470		AT1G31040	AT1G46840	AT1G34100
AT1G56430	AT1G55928	AT1G57690	AT1G56250	AT1G53420	AT1G53120	AT1G56045	AT1G50610		AT1G31050	AT1G46912	AT1G34130
AT1G56470	AT1G56030	AT1G57730	AT1G56270	AT1G53540	AT1G53130	AT1G56100	AT1G50650		AT1G31070	AT1G47271	AT1G34140
AT1G56480	AT1G56040	AT1G57740	AT1G56360	AT1G53600	AT1G07857	AT1G56105	AT1G50670		AT1G31072	AT1G47300	AT1G34240
AT1G56490	AT1G56100	AT1G57750	AT1G56380	AT1G09605	AT1G07863	AT1G56150	AT1G50680		AT1G31080	AT1G47310	AT1G34245
AT1G56510	AT1G56105	AT1G08177	AT1G56385	AT1G09615	AT1G53140	AT1G56160	AT1G50690		AT1G31090	AT1G47317	AT1G34281
AT1G56510	AT1G56120	AT1G57800	AT1G56390	AT1G07913	AT1G53160	AT1G56165	AT1G50700		AT1G31093	AT1G47320	AT1G34330
AT1G56520	AT1G56130	AT1G57810	AT1G56400	AT1G53610	AT1G07867	AT1G56240	AT1G50710		AT1G31100	AT1G47350	AT1G34440
AT1G56530	AT1G56150	AT1G57820	AT1G56410	AT1G07917	AT1G53163	AT1G56242	AT1G50720		AT1G31140	AT1G47360	AT1G34460
AT1G56540	AT1G56160	AT1G57820	AT1G56415	AT1G53620	AT1G53170	AT1G56250	AT1G07673		AT1G31163	AT1G47370	AT1G34470
AT1G56550	AT1G56165	AT1G57830	AT1G56430	AT1G53625	AT1G53250	AT1G56270	AT1G50770		AT1G31166	AT1G47380	AT1G34480
AT1G56553	AT1G56240	AT1G08183	AT1G56470	AT1G53630	AT1G53260	AT1G56360	AT1G50780		AT1G31173	AT1G47389	AT1G34490
AT1G56555	AT1G56242	AT1G57835	AT1G56480	AT1G53633	AT1G53325	AT1G56380	AT1G50870		AT1G31245	AT1G47390	AT1G34500
AT1G56560	AT1G56250	AT1G57850	AT1G56490	AT1G07923	AT1G53330	AT1G56385	AT1G50880		AT1G31250	AT1G47395	AT1G34510
AT1G56600	AT1G56270	AT1G57943	AT1G56510	AT1G07927	AT1G53340	AT1G56390	AT1G50890		AT1G31255	AT1G47400	AT1G34520
AT1G56620	AT1G56360	AT1G58007	AT1G56520	AT1G53635	AT1G53360	AT1G56400	AT1G50950		AT1G31260	AT1G47405	AT1G34540
AT1G56630	AT1G56380	AT1G58010	AT1G56530	AT1G53640	AT1G53366	AT1G56410	AT1G07707		AT1G31270	AT1G47410	AT1G34545
AT1G56650	AT1G56385	AT1G58037	AT1G56540	AT1G53645	AT1G53370	AT1G56415	AT1G50960		AT1G31274	AT1G47430	AT1G34550
AT1G56680	AT1G56390	AT1G08193	AT1G56550	AT1G53660	AT1G53420	AT1G56430	AT1G50970		AT1G31290	AT1G47435	AT1G34560
AT1G56710	AT1G56400	AT1G58040	AT1G56553	AT1G53680	AT1G53540	AT1G56460	AT1G50980		AT1G31300	AT1G47440	AT1G34575
AT1G57550	AT1G56410	AT1G58050	AT1G56555	AT1G53683	AT1G53600	AT1G56470	AT1G50990		AT1G31310	AT1G47450	AT1G34580
AT1G08153	AT1G56415	AT1G58090	AT1G56600	AT1G53687	AT1G09605	AT1G56480	AT1G51000		AT1G31355	AT1G47460	AT1G34640
AT1G57565	AT1G56430	AT1G58190	AT1G56620	AT1G53690	AT1G09615	AT1G56490	AT1G51010		AT1G31358	AT1G47480	AT1G34650
AT1G57570	AT1G56460	AT1G58225	AT1G56630	AT1G53700	AT1G07913	AT1G56510	AT1G51020		AT1G31360	AT1G47485	AT1G34660
AT1G57580	AT1G56470	AT1G58260	AT1G56640	AT1G53705	AT1G53610	AT1G56520	AT1G51030		AT1G31370	AT1G47495	AT1G34670
AT1G57590	AT1G56480	AT1G58265	AT1G56650	AT1G53708	AT1G07917	AT1G56530	AT1G51035		AT1G31380	AT1G47510	AT1G34680
AT1G57650	AT1G56490	AT1G58270	AT1G57550	AT1G07933	AT1G53620	AT1G56540	AT1G51040		AT1G31390	AT1G47540	AT1G34760
AT1G57670	AT1G56510	AT1G08223	AT1G57560	AT1G53790	AT1G53625	AT1G56550	AT1G51050		AT1G31400	AT1G47550	AT1G34790
AT1G08157	AT1G56520	AT1G08227	AT1G08153	AT1G53810	AT1G53630	AT1G56553	AT1G51055		AT1G31410	AT1G47580	AT1G35130
AT1G08163	AT1G56530	AT1G58280	AT1G57565	AT1G53815	AT1G53633	AT1G56555	AT1G51060		AT1G31510	AT1G47590	AT1G35140
AT1G57690	AT1G56540	AT1G58300	AT1G57570	AT1G53820	AT1G07923	AT1G56600	AT1G51150		AT1G31520	AT1G47595	AT1G35170
AT1G57730	AT1G56550	AT1G58310	AT1G57580	AT1G07937	AT1G07927	AT1G56620	AT1G07717		AT1G31530	AT1G47600	AT1G35180
AT1G57740	AT1G56553	AT1G58320	AT1G57590	AT1G53830	AT1G53635	AT1G56630	AT1G07723		AT1G31540	AT1G47603	AT1G35181
AT1G57750	AT1G56555	AT1G58330	AT1G57650	AT1G53920	AT1G53640	AT1G56640	AT1G51175		AT1G31550	AT1G47606	AT1G35183
AT1G08177	AT1G56600	AT1G08237	AT1G57670	AT1G53930	AT1G53645	AT1G56650	AT1G51190		AT1G31555	AT1G47610	AT1G35186
AT1G57800	AT1G56620	AT1G58340	AT1G08157	AT1G53935	AT1G53660	AT1G56680	AT1G51210		AT1G31570	AT1G47620	AT1G35190
AT1G57810	AT1G56630	AT1G58370	AT1G08163	AT1G53940	AT1G53670	AT1G56710	AT1G51220		AT1G31580	AT1G47625	AT1G35200
AT1G57820	AT1G56640	AT1G58390	AT1G57690	AT1G53945	AT1G53680	AT1G08147	AT1G51230		AT1G31600	AT1G47630	AT1G35210
AT1G57820	AT1G56650	AT1G58400	AT1G57730	AT1G53950	AT1G53683	AT1G57550	AT1G51240		AT1G31620	AT1G47655	AT1G35230
AT1G57830	AT1G08147	AT1G58410	AT1G57740	AT1G53970	AT1G53687	AT1G57560	AT1G51250		AT1G31630	AT1G47670	AT1G35250
AT1G08183	AT1G57550	AT1G58420	AT1G57750	AT1G53980	AT1G53690	AT1G08153	AT1G51260		AT1G31640	AT1G47680	AT1G35255
AT1G57835	AT1G57560	AT1G58450	AT1G57790	AT1G53990	AT1G53700	AT1G57565	AT1G51270		AT1G31670	AT1G47705	AT1G35260
AT1G57850	AT1G08153	AT1G58460	AT1G08177	AT1G54000	AT1G53705	AT1G57570	AT1G51290		AT1G31690	AT1G47730	AT1G35270
AT1G57943	AT1G57565	AT1G58602	AT1G57800	AT1G54010	AT1G53708	AT1G57580	AT1G51300		AT1G31710	AT1G47770	AT1G35280
AT1G58007	AT1G57570	AT1G59460	AT1G57810	AT1G54020	AT1G07933	AT1G57590	AT1G51310		AT1G31720	AT1G47780	AT1G35290
AT1G58010	AT1G57580	AT1G59470	AT1G57820	AT1G54035	AT1G53790	AT1G57650	AT1G51320		AT1G31730	AT1G47783	AT1G35310
AT1G58037	AT1G57590	AT1G59500	AT1G57820	AT1G54040	AT1G53815	AT1G57670	AT1G07727		AT1G31750	AT1G47786	AT1G35320
AT1G08193	AT1G57650	AT1G59530	AT1G57830	AT1G54200	AT1G53820	AT1G08157	AT1G51330		AT1G31760	AT1G47790	AT1G35330
AT1G58040	AT1G57670	AT1G59630	AT1G08183	AT1G54300	AT1G07937	AT1G08163	AT1G51340		AT1G31770	AT1G47800	AT1G35350
AT1G58050	AT1G08157	AT1G59670	AT1G57835	AT1G54330	AT1G53830	AT1G57690	AT1G51350		AT1G31772	AT1G47810	AT1G35353
AT1G58090	AT1G08163	AT1G59675	AT1G57850	AT1G54400	AT1G53930	AT1G57730	AT1G51355		AT1G31880	AT1G47813	AT1G35360
AT1G58190	AT1G57690	AT1G59680	AT1G58007	AT1G54450	AT1G53940	AT1G57740	AT1G51360		AT1G31885	AT1G47840	AT1G35365
AT1G58225	AT1G57730	AT1G59690	AT1G58010	AT1G54470	AT1G53945	AT1G57750	AT1G51440		AT1G31970	AT1G47860	AT1G35420
AT1G58260	AT1G57740	AT1G59722	AT1G58037	AT1G54475	AT1G53990	AT1G57790	AT1G51460		AT1G31983	AT1G47880	AT1G35435
AT1G58265	AT1G57750	AT1G59723	AT1G08193	AT1G54530	AT1G54010	AT1G08177	AT1G51470		AT1G31990	AT1G47885	AT1G35440
AT1G58270	AT1G57780	AT1G59724	AT1G58040	AT1G54540	AT1G54020	AT1G57800	AT1G51480		AT1G31993	AT1G47890	AT1G35450
AT1G09685	AT1G57790	AT1G59725	AT1G58050	AT1G54550	AT1G54035	AT1G57810	AT1G51490		AT1G32010	AT1G47910	AT1G35465
AT1G08223	AT1G08177	AT1G59730	AT1G58090	AT1G54560	AT1G54040	AT1G57820	AT1G51500		AT1G32020	AT1G47915	AT1G35490
AT1G08227	AT1G57800	AT1G59740	AT1G58190	AT1G54575	AT1G54040	AT1G57820	AT1G51510		AT1G32030	AT1G47920	AT1G35535
AT1G58280	AT1G57810	AT1G59780	AT1G58225	AT1G54590	AT1G54200	AT1G57830	AT1G51530		AT1G32040	AT1G47930	AT1G35537
AT1G58300	AT1G57820	AT1G59790	AT1G58260	AT1G54600	AT1G54230	AT1G08183	AT1G51538		AT1G32045	AT1G47980	AT1G35540
AT1G58310	AT1G57820	AT1G59800	AT1G58265	AT1G54620	AT1G54300	AT1G57835	AT1G51780		AT1G32049	AT1G47990	AT1G35545
AT1G58320	AT1G57830	AT1G08263	AT1G58270	AT1G54660	AT1G54330	AT1G57850	AT1G51790		AT1G32050	AT1G48000	AT1G35550
AT1G58330	AT1G08183	AT1G59810	AT1G08223	AT1G54720	AT1G54340	AT1G58007	AT1G51800		AT1G32100	AT1G48060	AT1G35560
AT1G08237	AT1G57835	AT1G59950	AT1G08227	AT1G54850	AT1G54450	AT1G58010	AT1G51802		AT1G32140	AT1G48070	AT1G35570
AT1G58340	AT1G57850	AT1G59960	AT1G58280	AT1G54860	AT1G54470	AT1G58037	AT1G51805		AT1G32150	AT1G48095	AT1G35610
AT1G58370	AT1G58007	AT1G59970	AT1G58300	AT1G54870	AT1G54475	AT1G08193	AT1G51810		AT1G32170	AT1G48120	AT1G35625
AT1G58390	AT1G58010	AT1G08277	AT1G58310	AT1G54890	AT1G54540	AT1G58040	AT1G07767		AT1G32172	AT1G48130	AT1G35630
AT1G58400	AT1G58037	AT1G08283	AT1G58320	AT1G54930	AT1G54550	AT1G58050	AT1G51820		AT1G32180	AT1G48140	AT1G35690
AT1G58410	AT1G08193	AT1G60040	AT1G58330	AT1G54940	AT1G54560	AT1G58055	AT1G51823		AT1G32240	AT1G48180	AT1G35730
AT1G58450	AT1G58040	AT1G60050	AT1G08237	AT1G08007	AT1G54620	AT1G58090	AT1G51830		AT1G32250	AT1G48190	AT1G35740
AT1G58460	AT1G58050	AT1G08297	AT1G58340	AT1G54950	AT1G54660	AT1G58190	AT1G51840		AT1G32270	AT1G48325	AT1G35750
AT1G58602	AT1G58090	AT1G60060	AT1G58370	AT1G08013	AT1G54720	AT1G58225	AT1G51850		AT1G32280	AT1G48340	AT1G35830
AT1G59453	AT1G58190	AT1G60072	AT1G58390	AT1G54955	AT1G54730	AT1G58260	AT1G51860		AT1G32350	AT1G48400	AT1G35870
AT1G59460	AT1G58225	AT1G60073	AT1G58400	AT1G54953	AT1G54740	AT1G58265	AT1G51870		AT1G32420	AT1G48405	AT1G35880
AT1G59470	AT1G58260	AT1G08303	AT1G58410	AT1G08017	AT1G54750	AT1G58270	AT1G51880		AT1G32430	AT1G48470	AT1G35890
AT1G59500	AT1G58265	AT1G60075	AT1G58450	AT1G08023	AT1G54780	AT1G09685	AT1G51890		AT1G32450	AT1G48500	AT1G35895
AT1G59530	AT1G58270	AT1G60095	AT1G58460	AT1G08027	AT1G54780	AT1G08223	AT1G51900		AT1G32510	AT1G48510	AT1G35910
AT1G59630	AT1G08223	AT1G60110	AT1G09705	AT1G54957	AT1G54790	AT1G08227	AT1G51910		AT1G32540	AT1G48520	AT1G35970
AT1G59670	AT1G08227	AT1G60120	AT1G58590	AT1G54960	AT1G07997	AT1G58280	AT1G51913		AT1G32550	AT1G48530	AT1G36060
AT1G59675	AT1G58300	AT1G08307	AT1G58602	AT1G54970	AT1G54820	AT1G58300	AT1G51915		AT1G32560	AT1G48580	AT1G36150
AT1G59680	AT1G58310	AT1G60130	AT1G59453	AT1G54980	AT1G54820	AT1G58310	AT1G51920		AT1G32570	AT1G48590	AT1G36180
AT1G59690	AT1G58320	AT1G60180	AT1G59460	AT1G54985	AT1G54850	AT1G58320	AT1G51930		AT1G32575	AT1G48640	AT1G36225
AT1G59700	AT1G58330	AT1G60240	AT1G59470	AT1G55010	AT1G54860	AT1G58330	AT1G51940		AT1G32650	AT1G48650	AT1G36441
AT1G59722	AT1G08237	AT1G60250	AT1G59500	AT1G09655	AT1G54870	AT1G08237	AT1G51970		AT1G32660	AT1G48660	AT1G36445
AT1G59723	AT1G58340	AT1G60260	AT1G59530	AT1G55020	AT1G54890	AT1G58340	AT1G51980		AT1G32710	AT1G48670	AT1G36450
AT1G59724	AT1G58360	AT1G60270	AT1G59550	AT1G55020	AT1G54930	AT1G58370	AT1G51990		AT1G32713	AT1G48690	AT1G36480
AT1G59725	AT1G58390	AT1G60280	AT1G59670	AT1G55030	AT1G54940	AT1G58390	AT1G52000		AT1G32763	AT1G48698	AT1G36510
AT1G59730	AT1G58400	AT1G60290	AT1G59675	AT1G55035	AT1G08007	AT1G58400	AT1G52030		AT1G32770	AT1G48700	AT1G36700
AT1G59740	AT1G58410	AT1G60300	AT1G59680	AT1G55050	AT1G54950	AT1G58410	AT1G52040		AT1G32780	AT1G48720	AT1G36915
AT1G59780	AT1G58450	AT1G60310	AT1G59690	AT1G55050	AT1G54950	AT1G09695	AT1G07777		AT1G32850	AT1G48725	AT1G36922
AT1G59790	AT1G58460	AT1G60320	AT1G59700	AT1G55110	AT1G08013	AT1G58450	AT1G52050		AT1G32860	AT1G48730	AT1G36925
AT1G59800	AT1G09705	AT1G60330	AT1G59722	AT1G55220	AT1G54955	AT1G58460	AT1G52060		AT1G32910	AT1G48740	AT1G36940
AT1G08263	AT1G58590	AT1G60340	AT1G59723	AT1G55221	AT1G54953	AT1G59460	AT1G52070		AT1G32950	AT1G48742	AT1G36942
AT1G59810	AT1G58602	AT1G60350	AT1G59724	AT1G55230	AT1G08017	AT1G59470	AT1G52080		AT1G32960	AT1G48745	AT1G37000
AT1G59950	AT1G59453	AT1G60360	AT1G59725	AT1G55240	AT1G08023	AT1G59500	AT1G52085		AT1G32970	AT1G48800	AT1G37020
AT1G59960	AT1G59460	AT1G08313	AT1G59730	AT1G55250	AT1G08027	AT1G59530	AT1G07783		AT1G32975	AT1G48810	AT1G37030
AT1G59970	AT1G59470	AT1G60370	AT1G59740	AT1G55260	AT1G54960	AT1G59540	AT1G52100		AT1G32980	AT1G48820	AT1G37035
AT1G08277	AT1G59470	AT1G60380	AT1G59780	AT1G55380	AT1G54970	AT1G59660	AT1G52110		AT1G32990	AT1G48830	AT1G37037
AT1G08283	AT1G59500	AT1G60390	AT1G59790	AT1G55390	AT1G54980	AT1G59670	AT1G52120		AT1G32992	AT1G48870	AT1G37038
AT1G59980	AT1G59530	AT1G60390	AT1G59800	AT1G55410	AT1G54985	AT1G59675	AT1G52130		AT1G33010	AT1G48910	AT1G37113
AT1G60040	AT1G59660	AT1G60400	AT1G08263	AT1G55420	AT1G55010	AT1G59680	AT1G52140		AT1G33020	AT1G48930	AT1G37130
AT1G60050	AT1G59670	AT1G60410	AT1G59810	AT1G55430	AT1G55020	AT1G59690	AT1G52150		AT1G33030	AT1G48980	AT1G37140
AT1G08297	AT1G59675	AT1G60420	AT1G59950	AT1G55440	AT1G55030	AT1G59700	AT1G52185		AT1G33070	AT1G48990	AT1G37150
AT1G60060	AT1G59680	AT1G60450	AT1G59960	AT1G55546	AT1G55035	AT1G59722	AT1G07793		AT1G33080	AT1G49000	AT1G40089
AT1G60070	AT1G59690	AT1G60470	AT1G08277	AT1G08057	AT1G55050	AT1G59723	AT1G52190		AT1G33090	AT1G49005	AT1G40091
AT1G60072	AT1G59700	AT1G60480	AT1G08283	AT1G55550	AT1G55050	AT1G59724	AT1G52191		AT1G33100	AT1G49015	AT1G40105
AT1G60073	AT1G59722	AT1G60570	AT1G60030	AT1G55560	AT1G55110	AT1G59725	AT1G52191		AT1G33102	AT1G49020	AT1G41830
AT1G08303	AT1G59723	AT1G08327	AT1G60040	AT1G55570	AT1G55220	AT1G59730	AT1G52200		AT1G33110	AT1G49030	AT1G42120
AT1G60075	AT1G59724	AT1G60580	AT1G60050	AT1G55580	AT1G55221	AT1G59740	AT1G52210		AT1G33160	AT1G49032	AT1G42130
AT1G60080	AT1G59725	AT1G60780	AT1G08297	AT1G55590	AT1G55230	AT1G59780	AT1G52211		AT1G33170	AT1G49060	AT1G42240
AT1G60095	AT1G59730	AT1G08337	AT1G60060	AT1G55591	AT1G55240	AT1G59790	AT1G52220		AT1G33180	AT1G49100	AT1G42250
AT1G60110	AT1G59740	AT1G08343	AT1G60072	AT1G55600	AT1G55260	AT1G59800	AT1G52230		AT1G33190	AT1G49110	AT1G42260
AT1G60120	AT1G59780	AT1G60783	AT1G60073	AT1G55604	AT1G55370	AT1G08263	AT1G52240		AT1G33200	AT1G49120	AT1G42377
AT1G08307	AT1G59790	AT1G60787	AT1G08303	AT1G55640	AT1G55380	AT1G59810	AT1G52290		AT1G33220	AT1G49130	AT1G42380
AT1G60130	AT1G59800	AT1G60815	AT1G60075	AT1G55650	AT1G55390	AT1G59950	AT1G52400		AT1G33280	AT1G49180	AT1G42550
AT1G60180	AT1G08263	AT1G60830	AT1G60080	AT1G08063	AT1G55410	AT1G59960	AT1G52410		AT1G33290	AT1G49190	AT1G42560
AT1G60240	AT1G59810	AT1G60835	AT1G60090	AT1G55660	AT1G55420	AT1G59970	AT1G52415		AT1G33300	AT1G49210	AT1G42697
AT1G60250	AT1G59950	AT1G60980	AT1G60095	AT1G55700	AT1G55430	AT1G08277	AT1G52440		AT1G33320	AT1G49220	AT1G42700
AT1G60260	AT1G59960	AT1G60983	AT1G60110	AT1G55720	AT1G55440	AT1G08283	AT1G52450		AT1G33440	AT1G49225	AT1G42703
AT1G60270	AT1G08277	AT1G60985	AT1G60120	AT1G55775	AT1G55546	AT1G60030	AT1G52460		AT1G33490	AT1G49230	AT1G42705
AT1G60280	AT1G08283	AT1G60986	AT1G08307	AT1G55790	AT1G08057	AT1G60040	AT1G52470		AT1G33500	AT1G49250	AT1G42960
AT1G60290	AT1G60030	AT1G61060	AT1G60130	AT1G55800	AT1G55550	AT1G60050	AT1G52490		AT1G33510	AT1G49260	AT1G42970
AT1G60300	AT1G60040	AT1G61070	AT1G60180	AT1G55928	AT1G55560	AT1G08297	AT1G52495		AT1G33520	AT1G49270	AT1G42980
AT1G60310	AT1G60050	AT1G61080	AT1G60240	AT1G55980	AT1G55570	AT1G60060	AT1G52500		AT1G33530	AT1G49280	AT1G43005
AT1G60320	AT1G08297	AT1G61090	AT1G60250	AT1G55990	AT1G55580	AT1G60072	AT1G52510		AT1G33540	AT1G49290	AT1G43010
AT1G60330	AT1G60060	AT1G61093	AT1G60260	AT1G56030	AT1G55590	AT1G60073	AT1G52680		AT1G33550	AT1G49310	AT1G43020
AT1G60340	AT1G60072	AT1G61095	AT1G60270	AT1G56040	AT1G55591	AT1G08303	AT1G52690		AT1G33560	AT1G49320	AT1G43030
AT1G60350	AT1G60073	AT1G61097	AT1G60280	AT1G56045	AT1G55600	AT1G60075	AT1G52695		AT1G33590	AT1G49330	AT1G43040
AT1G60360	AT1G08303	AT1G61105	AT1G60290	AT1G56100	AT1G55604	AT1G60080	AT1G52696		AT1G33600	AT1G49370	AT1G43140
AT1G08313	AT1G60075	AT1G61110	AT1G60300	AT1G56105	AT1G55640	AT1G60095	AT1G52700		AT1G33610	AT1G49420	AT1G43170
AT1G60370	AT1G60080	AT1G08357	AT1G60310	AT1G56120	AT1G55650	AT1G60110	AT1G52790		AT1G33612	AT1G49430	AT1G43171
AT1G60380	AT1G60090	AT1G61120	AT1G60320	AT1G56130	AT1G08063	AT1G60120	AT1G52800		AT1G33670	AT1G49450	AT1G43180
AT1G60390	AT1G60095	AT1G61130	AT1G60330	AT1G56150	AT1G55660	AT1G08307	AT1G52827		AT1G33710	AT1G49470	AT1G43570
AT1G60390	AT1G60110	AT1G61270	AT1G60340	AT1G56160	AT1G55670	AT1G60130	AT1G52830		AT1G33720	AT1G49475	AT1G43575
AT1G60400	AT1G60120	AT1G61300	AT1G60350	AT1G56165	AT1G55673	AT1G60180	AT1G52840		AT1G33730	AT1G49570	AT1G43600
AT1G60410	AT1G08307	AT1G61320	AT1G60360	AT1G56240	AT1G55700	AT1G60240	AT1G52857		AT1G33740	AT1G49770	AT1G43605
AT1G60420	AT1G60130	AT1G08383	AT1G08313	AT1G56242	AT1G55720	AT1G60250	AT1G52855		AT1G33743	AT1G49790	AT1G43630
AT1G60450	AT1G60180	AT1G61330	AT1G60370	AT1G56250	AT1G55730	AT1G60260	AT1G52890		AT1G33750	AT1G49800	AT1G43640
AT1G60470	AT1G60240	AT1G61540	AT1G60380	AT1G56270	AT1G55775	AT1G60270	AT1G52900		AT1G33760	AT1G49810	AT1G43650
AT1G60480	AT1G60250	AT1G61542	AT1G60390	AT1G56360	AT1G55790	AT1G60280	AT1G53010		AT1G33770	AT1G49830	AT1G43675
AT1G60490	AT1G60260	AT1G61550	AT1G60400	AT1G56380	AT1G55800	AT1G60290	AT1G53020		AT1G33785	AT1G49860	AT1G43680
AT1G60570	AT1G60270	AT1G61560	AT1G60410	AT1G56385	AT1G55928	AT1G60300	AT1G53023		AT1G33790	AT1G49870	AT1G43780
AT1G08327	AT1G60280	AT1G61563	AT1G60420	AT1G56390	AT1G56030	AT1G60310	AT1G53025		AT1G33810	AT1G49900	AT1G43781
AT1G60580	AT1G60290	AT1G61565	AT1G60450	AT1G56400	AT1G56040	AT1G60320	AT1G53080		AT1G33811	AT1G49920	AT1G43790
AT1G60780	AT1G60300	AT1G61566	AT1G60470	AT1G56410	AT1G56100	AT1G60330	AT1G53100		AT1G33813	AT1G49930	AT1G43800
AT1G08337	AT1G60310	AT1G61590	AT1G60480	AT1G56415	AT1G56105	AT1G60340	AT1G53120		AT1G33817	AT1G49938	AT1G43810
AT1G08343	AT1G60320	AT1G08397	AT1G60490	AT1G56430	AT1G56110	AT1G60350	AT1G53130		AT1G33820	AT1G49940	AT1G43886
AT1G60783	AT1G60330	AT1G08403	AT1G60570	AT1G56460	AT1G56120	AT1G60360	AT1G07857		AT1G33830	AT1G49960	AT1G43940
AT1G60787	AT1G60340	AT1G08413	AT1G08327	AT1G56470	AT1G56130	AT1G08313	AT1G07863		AT1G33835	AT1G50050	AT1G43997
AT1G60815	AT1G60350	AT1G08417	AT1G60580	AT1G56480	AT1G56150	AT1G60370	AT1G53140		AT1G33840	AT1G50060	AT1G44010
AT1G60830	AT1G60360	AT1G61630	AT1G60590	AT1G56490	AT1G56160	AT1G60380	AT1G53160		AT1G33850	AT1G50080	AT1G44020
AT1G60835	AT1G08313	AT1G61650	AT1G60590	AT1G56510	AT1G56165	AT1G60390	AT1G07867		AT1G33860	AT1G50090	AT1G44050
AT1G60980	AT1G60370	AT1G61660	AT1G60780	AT1G56520	AT1G56240	AT1G60400	AT1G53163		AT1G33870	AT1G50130	AT1G44080
AT1G60983	AT1G60380	AT1G61680	AT1G08337	AT1G56530	AT1G56242	AT1G60410	AT1G53250		AT1G33880	AT1G50190	AT1G44090
AT1G60985	AT1G60390	AT1G61688	AT1G08343	AT1G56540	AT1G56250	AT1G60420	AT1G53260		AT1G33890	AT1G50210	AT1G44100
AT1G60986	AT1G60400	AT1G61700	AT1G60783	AT1G56550	AT1G56270	AT1G60450	AT1G53265		AT1G33900	AT1G50220	AT1G44150
AT1G61060	AT1G60410	AT1G61710	AT1G60787	AT1G56553	AT1G56360	AT1G60470	AT1G53325		AT1G33910	AT1G50310	AT1G44180
AT1G61070	AT1G60420	AT1G61720	AT1G60815	AT1G56555	AT1G56380	AT1G60480	AT1G53340		AT1G33920	AT1G50470	AT1G44191
AT1G61080	AT1G60450	AT1G61750	AT1G08347	AT1G56560	AT1G56385	AT1G60570	AT1G53350		AT1G33930	AT1G50610	AT1G44224
AT1G61090	AT1G60470	AT1G61760	AT1G60820	AT1G56600	AT1G56390	AT1G08327	AT1G53360		AT1G33940	AT1G50650	AT1G44286
AT1G61093	AT1G60480	AT1G61810	AT1G60830	AT1G56620	AT1G56400	AT1G60580	AT1G53366		AT1G33945	AT1G50680	AT1G44318
AT1G61095	AT1G60570	AT1G61830	AT1G60835	AT1G56630	AT1G56410	AT1G60590	AT1G53370		AT1G33950	AT1G50690	AT1G44350
AT1G61097	AT1G08327	AT1G61840	AT1G60870	AT1G56650	AT1G56415	AT1G60780	AT1G53400		AT1G33960	AT1G50720	AT1G44382
AT1G61105	AT1G60580	AT1G61920	AT1G60980	AT1G56680	AT1G56430	AT1G08337	AT1G07877		AT1G33970	AT1G50760	AT1G44414
AT1G61110	AT1G60590	AT1G62000	AT1G60983	AT1G56710	AT1G56440	AT1G08343	AT1G53410		AT1G34030	AT1G50870	AT1G44446
AT1G08357	AT1G60780	AT1G08447	AT1G60985	AT1G08147	AT1G56460	AT1G60783	AT1G53420		AT1G34040	AT1G50880	AT1G44478
AT1G61120	AT1G08337	AT1G62030	AT1G60986	AT1G57550	AT1G56470	AT1G60787	AT1G53540		AT1G34044	AT1G50890	AT1G44510
AT1G61130	AT1G08343	AT1G09725	AT1G61050	AT1G08153	AT1G56480	AT1G60815	AT1G53541		AT1G34046	AT1G50930	AT1G44542
AT1G61270	AT1G60783	AT1G62035	AT1G61060	AT1G57565	AT1G56490	AT1G08347	AT1G07897		AT1G34047	AT1G50960	AT1G44575
AT1G61300	AT1G60787	AT1G62060	AT1G61065	AT1G57570	AT1G56500	AT1G60820	AT1G53542		AT1G34049	AT1G50970	AT1G44740
AT1G61320	AT1G60815	AT1G62070	AT1G61070	AT1G57580	AT1G56500	AT1G60830	AT1G07903		AT1G34050	AT1G50980	AT1G44760
AT1G08383	AT1G08347	AT1G62075	AT1G61080	AT1G57590	AT1G56510	AT1G60835	AT1G53600		AT1G34060	AT1G50990	AT1G44790
AT1G61330	AT1G60820	AT1G62080	AT1G61090	AT1G57650	AT1G56510	AT1G60980	AT1G09605		AT1G34065	AT1G51000	AT1G44800
AT1G61540	AT1G60830	AT1G62090	AT1G61093	AT1G57670	AT1G56520	AT1G60983	AT1G09615		AT1G34097	AT1G51010	AT1G44830
AT1G61542	AT1G60835	AT1G08473	AT1G61095	AT1G08157	AT1G56530	AT1G60985	AT1G07913		AT1G34100	AT1G51020	AT1G44890
AT1G61550	AT1G60870	AT1G62095	AT1G61097	AT1G08163	AT1G56540	AT1G60986	AT1G53610		AT1G34130	AT1G51030	AT1G44895
AT1G61560	AT1G60880	AT1G62160	AT1G61105	AT1G57690	AT1G56550	AT1G61050	AT1G07917		AT1G34140	AT1G51035	AT1G44940
AT1G61562	AT1G60980	AT1G62170	AT1G61110	AT1G57730	AT1G56553	AT1G61060	AT1G53620		AT1G34160	AT1G51040	AT1G44941
AT1G61563	AT1G60983	AT1G62190	AT1G08357	AT1G57740	AT1G56555	AT1G61070	AT1G53625		AT1G34240	AT1G51050	AT1G44970
AT1G61565	AT1G60985	AT1G62200	AT1G61120	AT1G57750	AT1G56600	AT1G61080	AT1G53630		AT1G34245	AT1G51055	AT1G45010
AT1G61566	AT1G60986	AT1G62210	AT1G61130	AT1G57790	AT1G56605	AT1G61080	AT1G53633		AT1G34281	AT1G51150	AT1G45063
AT1G61590	AT1G61050	AT1G62214	AT1G61165	AT1G08177	AT1G56620	AT1G61090	AT1G07923		AT1G34315	AT1G51175	AT1G45100
AT1G08397	AT1G61060	AT1G62220	AT1G61270	AT1G57800	AT1G56630	AT1G61093	AT1G07927		AT1G34317	AT1G51190	AT1G45110
AT1G08403	AT1G61065	AT1G08483	AT1G61300	AT1G57810	AT1G56640	AT1G61095	AT1G53635		AT1G34330	AT1G51210	AT1G45140
AT1G08413	AT1G61070	AT1G62225	AT1G61320	AT1G57820	AT1G56650	AT1G61097	AT1G53640		AT1G34440	AT1G51220	AT1G45145
AT1G08417	AT1G61080	AT1G62230	AT1G08383	AT1G57820	AT1G56660	AT1G61100	AT1G53645		AT1G34460	AT1G51230	AT1G45190
AT1G61630	AT1G61090	AT1G62262	AT1G61330	AT1G57830	AT1G56710	AT1G61105	AT1G53660		AT1G34470	AT1G51240	AT1G45191
AT1G61650	AT1G61093	AT1G08487	AT1G61540	AT1G08183	AT1G08147	AT1G61110	AT1G53670		AT1G34480	AT1G51250	AT1G45201
AT1G61660	AT1G61095	AT1G62270	AT1G61542	AT1G57835	AT1G57550	AT1G08357	AT1G53680		AT1G34490	AT1G51260	AT1G45211
AT1G61680	AT1G61097	AT1G08493	AT1G61550	AT1G57850	AT1G57560	AT1G61120	AT1G53683		AT1G34500	AT1G51270	AT1G46120
AT1G61688	AT1G61105	AT1G62280	AT1G61563	AT1G58007	AT1G08153	AT1G61130	AT1G53687		AT1G34510	AT1G51290	AT1G46192
AT1G61700	AT1G61110	AT1G62300	AT1G61565	AT1G58010	AT1G57565	AT1G61270	AT1G53690		AT1G34520	AT1G51300	AT1G46264
AT1G61710	AT1G08357	AT1G62320	AT1G61566	AT1G58037	AT1G57570	AT1G61300	AT1G53700		AT1G34540	AT1G51320	AT1G46336
AT1G61720	AT1G61120	AT1G62333	AT1G61590	AT1G08193	AT1G57580	AT1G61310	AT1G53705		AT1G34545	AT1G51330	AT1G46408
AT1G61750	AT1G61130	AT1G62340	AT1G08393	AT1G58040	AT1G57590	AT1G61320	AT1G53708		AT1G34550	AT1G51355	AT1G46480
AT1G61760	AT1G61270	AT1G62350	AT1G08397	AT1G58050	AT1G57650	AT1G08383	AT1G07933		AT1G34560	AT1G51440	AT1G46552
AT1G61810	AT1G61300	AT1G62355	AT1G08403	AT1G58090	AT1G57670	AT1G61330	AT1G53790		AT1G34575	AT1G51460	AT1G46840
AT1G61830	AT1G61320	AT1G62360	AT1G08413	AT1G58160	AT1G08157	AT1G61540	AT1G53815		AT1G34580	AT1G51470	AT1G46912
AT1G61840	AT1G08383	AT1G08517	AT1G08417	AT1G58170	AT1G08163	AT1G61542	AT1G53820		AT1G34640	AT1G51480	AT1G46984
AT1G61920	AT1G61330	AT1G62410	AT1G61630	AT1G58190	AT1G57690	AT1G61550	AT1G53830		AT1G34650	AT1G51490	AT1G47290
AT1G62000	AT1G61540	AT1G62420	AT1G61650	AT1G58225	AT1G57730	AT1G61560	AT1G53920		AT1G34660	AT1G51500	AT1G47300
AT1G08447	AT1G61542	AT1G62440	AT1G61660	AT1G58260	AT1G57740	AT1G61563	AT1G53930		AT1G34670	AT1G51780	AT1G47310
AT1G62030	AT1G61550	AT1G62450	AT1G61680	AT1G58265	AT1G57750	AT1G61565	AT1G53935		AT1G34680	AT1G51790	AT1G47317
AT1G09725	AT1G61550	AT1G62500	AT1G61688	AT1G58270	AT1G57770	AT1G61566	AT1G53940		AT1G34760	AT1G51800	AT1G47320
AT1G62035	AT1G61563	AT1G62510	AT1G61690	AT1G08223	AT1G57780	AT1G61580	AT1G53945		AT1G34790	AT1G51802	AT1G47350
AT1G62060	AT1G61565	AT1G62515	AT1G61700	AT1G08227	AT1G57790	AT1G61590	AT1G53950		AT1G35130	AT1G51805	AT1G47360
AT1G62070	AT1G61566	AT1G62540	AT1G61710	AT1G58280	AT1G08177	AT1G08393	AT1G53990		AT1G35140	AT1G51810	AT1G47370
AT1G62075	AT1G61590	AT1G62550	AT1G61720	AT1G58300	AT1G57800	AT1G61600	AT1G54010		AT1G35170	AT1G51820	AT1G47380
AT1G62080	AT1G08393	AT1G09735	AT1G61750	AT1G58310	AT1G57810	AT1G08397	AT1G54020		AT1G35180	AT1G51823	AT1G47389
AT1G62090	AT1G08397	AT1G62560	AT1G61760	AT1G58320	AT1G57820	AT1G08403	AT1G54030		AT1G35181	AT1G51830	AT1G47390
AT1G62160	AT1G08403	AT1G62570	AT1G61800	AT1G58330	AT1G57830	AT1G08413	AT1G54035		AT1G35183	AT1G51840	AT1G47395
AT1G62170	AT1G08413	AT1G62630	AT1G61810	AT1G08237	AT1G08183	AT1G08417	AT1G54040		AT1G35186	AT1G51850	AT1G47400
AT1G62190	AT1G08417	AT1G62660	AT1G61820	AT1G58340	AT1G57835	AT1G61630	AT1G54180		AT1G35190	AT1G51860	AT1G47405
AT1G62200	AT1G61630	AT1G62660	AT1G61830	AT1G58370	AT1G57840	AT1G61640	AT1G54200		AT1G35200	AT1G51870	AT1G47410
AT1G62210	AT1G61650	AT1G62695	AT1G61840	AT1G58390	AT1G57850	AT1G61650	AT1G54230		AT1G35210	AT1G51880	AT1G47420
AT1G62214	AT1G61660	AT1G62700	AT1G08447	AT1G58400	AT1G58007	AT1G61660	AT1G54300		AT1G35230	AT1G51890	AT1G47430
AT1G62220	AT1G61680	AT1G08553	AT1G62030	AT1G58410	AT1G58037	AT1G61680	AT1G54310		AT1G35240	AT1G51900	AT1G47435
AT1G08483	AT1G61688	AT1G62710	AT1G09725	AT1G09695	AT1G08193	AT1G61688	AT1G54330		AT1G35242	AT1G51910	AT1G47440
AT1G62225	AT1G61690	AT1G62760	AT1G62035	AT1G58420	AT1G58040	AT1G61690	AT1G54450		AT1G35250	AT1G51913	AT1G47450
AT1G62230	AT1G61700	AT1G62770	AT1G62055	AT1G58450	AT1G58050	AT1G61700	AT1G54470		AT1G35255	AT1G51915	AT1G47460
AT1G62262	AT1G61710	AT1G62940	AT1G62060	AT1G58460	AT1G58090	AT1G61710	AT1G54475		AT1G35260	AT1G51920	AT1G47480
AT1G08487	AT1G61720	AT1G62975	AT1G62070	AT1G59453	AT1G58190	AT1G61720	AT1G54520		AT1G35270	AT1G51930	AT1G47485
AT1G62270	AT1G61750	AT1G62978	AT1G62075	AT1G59460	AT1G58225	AT1G61750	AT1G54530		AT1G35280	AT1G51970	AT1G47490
AT1G08493	AT1G61760	AT1G62980	AT1G62080	AT1G59470	AT1G58260	AT1G61760	AT1G54540		AT1G35290	AT1G51980	AT1G47495
AT1G62280	AT1G61810	AT1G62981	AT1G62085	AT1G59470	AT1G58265	AT1G61810	AT1G54550		AT1G35300	AT1G51990	AT1G47510
AT1G62300	AT1G61820	AT1G62990	AT1G62090	AT1G59500	AT1G58270	AT1G61810	AT1G54560		AT1G35310	AT1G52000	AT1G47530
AT1G62320	AT1G61830	AT1G63005	AT1G62160	AT1G59530	AT1G08223	AT1G08433	AT1G54590		AT1G35320	AT1G52030	AT1G47540
AT1G62333	AT1G61840	AT1G08587	AT1G62170	AT1G59630	AT1G08227	AT1G08437	AT1G54600		AT1G35330	AT1G52040	AT1G47550
AT1G62340	AT1G08447	AT1G63030	AT1G62210	AT1G59660	AT1G58280	AT1G61820	AT1G54610		AT1G35350	AT1G52050	AT1G47565
AT1G62350	AT1G62030	AT1G63040	AT1G62214	AT1G59670	AT1G58300	AT1G61830	AT1G54660		AT1G35353	AT1G52060	AT1G47570
AT1G62355	AT1G09725	AT1G63055	AT1G62220	AT1G59675	AT1G58310	AT1G61840	AT1G54720		AT1G35360	AT1G52070	AT1G47578
AT1G62360	AT1G62035	AT1G63057	AT1G08483	AT1G59680	AT1G58320	AT1G08447	AT1G54780		AT1G35365	AT1G52080	AT1G47580
AT1G08517	AT1G62055	AT1G63060	AT1G62225	AT1G59690	AT1G58330	AT1G62030	AT1G07993		AT1G35420	AT1G52085	AT1G47590
AT1G62410	AT1G62060	AT1G63070	AT1G62230	AT1G59700	AT1G08237	AT1G09725	AT1G54790		AT1G35435	AT1G52100	AT1G47595
AT1G62420	AT1G62070	AT1G63080	AT1G62262	AT1G59722	AT1G58340	AT1G62035	AT1G54820		AT1G35440	AT1G52110	AT1G47600
AT1G62440	AT1G62075	AT1G63105	AT1G08487	AT1G59723	AT1G58370	AT1G62055	AT1G54820		AT1G35450	AT1G52120	AT1G47603
AT1G62450	AT1G62085	AT1G63110	AT1G62270	AT1G59724	AT1G58390	AT1G62060	AT1G54850		AT1G35465	AT1G52130	AT1G47606
AT1G62490	AT1G62090	AT1G63140	AT1G08493	AT1G59725	AT1G58450	AT1G62070	AT1G54860		AT1G35467	AT1G52140	AT1G47610
AT1G62500	AT1G08473	AT1G63190	AT1G62280	AT1G59730	AT1G58460	AT1G62075	AT1G54870		AT1G35490	AT1G52150	AT1G47620
AT1G62510	AT1G62095	AT1G63200	AT1G62290	AT1G59740	AT1G09705	AT1G62085	AT1G54890		AT1G35535	AT1G52185	AT1G47625
AT1G62515	AT1G62160	AT1G63205	AT1G62300	AT1G59780	AT1G58590	AT1G62090	AT1G54930		AT1G35537	AT1G52190	AT1G47705
AT1G62540	AT1G62170	AT1G63206	AT1G62333	AT1G59790	AT1G58602	AT1G62160	AT1G54940		AT1G35540	AT1G52191	AT1G47730
AT1G62540	AT1G62210	AT1G63210	AT1G62340	AT1G59800	AT1G59453	AT1G62170	AT1G08007		AT1G35545	AT1G52200	AT1G47740
AT1G62550	AT1G62214	AT1G09745	AT1G62350	AT1G08263	AT1G59460	AT1G62210	AT1G54950		AT1G35550	AT1G52210	AT1G47770
AT1G09735	AT1G62220	AT1G63245	AT1G62350	AT1G59810	AT1G59470	AT1G62214	AT1G54950		AT1G35560	AT1G52211	AT1G47780
AT1G62560	AT1G08483	AT1G63295	AT1G62355	AT1G59950	AT1G59500	AT1G62220	AT1G08013		AT1G35570	AT1G52290	AT1G47783
AT1G62570	AT1G62225	AT1G63310	AT1G62360	AT1G59960	AT1G59530	AT1G08483	AT1G54955		AT1G35610	AT1G52400	AT1G47786
AT1G62630	AT1G62230	AT1G63320	AT1G08517	AT1G59970	AT1G59550	AT1G62225	AT1G54953		AT1G35625	AT1G52410	AT1G47790
[truncated: 12,389 more rows]

## Sheet: T70_genes list
S-P3	R-P3	S-D3	R-D3	S-P	R-P	S-H	R-H	Union All Samples T70 genes	Union Shoot T70 genes	Union RootT70 genes	Common in shoot samples	Common in root samples
AT1G03987	AT1G03987	AT1G03987	AT1G03987	AT1G03987	AT1G03987	AT1G03987	AT1G03987	AT1G01030	AT1G01030	AT1G01030	AT4G32100	AT5G16970
AT1G01030	AT1G01030	AT1G01030	AT1G01030	AT1G01030	AT1G01030	AT1G01030	AT1G01030	AT1G01070	AT1G01070	AT1G01070	AT4G34580	AT4G32100
AT1G01070	AT1G01070	AT1G01070	AT1G01070	AT1G01070	AT1G01070	AT1G01070	AT1G01070	AT1G01120	AT1G01120	AT1G01150	AT4G03450	AT1G30814
AT1G04003	AT1G04003	AT1G04003	AT1G04003	AT1G04003	AT1G04003	AT1G04003	AT1G04003	AT1G01150	AT1G01183	AT1G01183	AT1G12980	AT4G34580
AT1G08765	AT1G01150	AT1G08765	AT1G08765	AT1G01120	AT1G01150	AT1G08765	AT1G01150	AT1G01183	AT1G01190	AT1G01190	AT1G08135	AT4G03450
AT1G01183	AT1G08765	AT1G01183	AT1G01183	AT1G08765	AT1G08765	AT1G01183	AT1G08765	AT1G01190	AT1G01250	AT1G01250	AT1G29010	AT1G71695
AT1G01190	AT1G01183	AT1G01190	AT1G01190	AT1G01183	AT1G01183	AT1G01190	AT1G01183	AT1G01250	AT1G01355	AT1G01305	AT1G23201	AT1G12980
AT1G01250	AT1G01190	AT1G01250	AT1G01250	AT1G01190	AT1G01190	AT1G01250	AT1G01190	AT1G01305	AT1G01380	AT1G01340	AT1G09030	AT1G08135
AT1G01355	AT1G01250	AT1G01355	AT1G01340	AT1G01250	AT1G01250	AT1G01355	AT1G01250	AT1G01340	AT1G01390	AT1G01355	AT5G19720	AT1G29010
AT1G01390	AT1G01305	AT1G01390	AT1G01355	AT1G01355	AT1G01305	AT1G01390	AT1G01355	AT1G01355	AT1G01400	AT1G01380	AT2G25630	AT1G23201
AT1G01400	AT1G01340	AT1G01400	AT1G01380	AT1G01380	AT1G01340	AT1G01400	AT1G01390	AT1G01380	AT1G01410	AT1G01390	AT4G08535	AT1G09030
AT1G01410	AT1G01355	AT1G01410	AT1G01390	AT1G01390	AT1G01355	AT1G01410	AT1G01400	AT1G01390	AT1G01420	AT1G01400	AT2G17600	AT5G19720
AT1G01420	AT1G01390	AT1G01420	AT1G01400	AT1G01400	AT1G01390	AT1G01420	AT1G01410	AT1G01400	AT1G01453	AT1G01410	AT5G35715	AT2G25630
AT1G01453	AT1G01400	AT1G01453	AT1G01410	AT1G01410	AT1G01400	AT1G01453	AT1G01420	AT1G01410	AT1G01460	AT1G01420	AT2G09135	AT4G08535
AT1G01460	AT1G01410	AT1G01580	AT1G01420	AT1G01420	AT1G01410	AT1G01580	AT1G01453	AT1G01420	AT1G01480	AT1G01453	AT2G21930	AT2G17600
AT1G01580	AT1G01420	AT1G01680	AT1G01453	AT1G01453	AT1G01420	AT1G01670	AT1G01460	AT1G01453	AT1G01580	AT1G01460	AT1G21310	AT2G08990
AT1G01680	AT1G01453	AT1G01900	AT1G01580	AT1G01460	AT1G01453	AT1G01680	AT1G01580	AT1G01460	AT1G01670	AT1G01580	AT2G18870	AT5G35715
AT1G01900	AT1G01580	AT1G02040	AT1G01670	AT1G01480	AT1G01460	AT1G02040	AT1G01670	AT1G01480	AT1G01680	AT1G01670	AT1G20730	AT2G09135
AT1G02040	AT1G01680	AT1G02065	AT1G01680	AT1G01580	AT1G01580	AT1G02065	AT1G01680	AT1G01580	AT1G01900	AT1G01680	AT1G56250	AT2G21930							C3
AT1G02065	AT1G02040	AT1G02067	AT1G02040	AT1G01670	AT1G01670	AT1G02067	AT1G01900	AT1G01670	AT1G02040	AT1G01900	AT5G20470	AT5G49743
AT1G02067	AT1G02065	AT1G02070	AT1G02065	AT1G01680	AT1G01680	AT1G02070	AT1G04077	AT1G01680	AT1G02065	AT1G02040	AT5G04950	AT2G29300
AT1G02070	AT1G02067	AT1G02190	AT1G02067	AT1G01900	AT1G02040	AT1G02190	AT1G02040	AT1G01900	AT1G02067	AT1G02050	AT5G66670	AT2G18870
AT1G02190	AT1G02070	AT1G02205	AT1G02070	AT1G04077	AT1G02065	AT1G02205	AT1G02050	AT1G02040	AT1G02070	AT1G02065	AT5G25550	AT1G56250
AT1G02205	AT1G02190	AT1G02335	AT1G02190	AT1G02040	AT1G02067	AT1G04103	AT1G02065	AT1G02050	AT1G02190	AT1G02067	AT5G23000	AT5G20470
AT1G02335	AT1G02205	AT1G02340	AT1G02205	AT1G02065	AT1G02070	AT1G02335	AT1G02067	AT1G02065	AT1G02205	AT1G02070	AT1G66852	AT5G04950
AT1G02340	AT1G02335	AT1G02390	AT1G02335	AT1G02067	AT1G02190	AT1G02340	AT1G02070	AT1G02067	AT1G02335	AT1G02190	AT4G30770	AT5G25550
AT1G02390	AT1G02340	AT1G02405	AT1G02340	AT1G02070	AT1G02205	AT1G02390	AT1G02190	AT1G02070	AT1G02340	AT1G02205	AT1G69810	AT1G75480
AT1G02405	AT1G02390	AT1G02450	AT1G02390	AT1G02190	AT1G02300	AT1G02405	AT1G02205	AT1G02190	AT1G02390	AT1G02300	AT3G03272	AT5G23000
AT1G02450	AT1G02405	AT1G02460	AT1G02450	AT1G02205	AT1G02335	AT1G02450	AT1G02335	AT1G02205	AT1G02405	AT1G02335	AT1G34330	AT1G66852
AT1G02460	AT1G02450	AT1G02540	AT1G02460	AT1G02335	AT1G02340	AT1G02460	AT1G02340	AT1G02300	AT1G02450	AT1G02340	AT3G12880	AT4G30770
AT1G02540	AT1G02460	AT1G02550	AT1G02540	AT1G02340	AT1G02390	AT1G02540	AT1G02390	AT1G02335	AT1G02460	AT1G02390	AT2G22960	AT1G69810
AT1G02550	AT1G02540	AT1G02575	AT1G02550	AT1G02390	AT1G02450	AT1G02550	AT1G02440	AT1G02340	AT1G02540	AT1G02405	AT5G38950	AT1G34330
AT1G02575	AT1G02550	AT1G02580	AT1G02575	AT1G02405	AT1G02460	AT1G02575	AT1G02450	AT1G02390	AT1G02550	AT1G02440	AT1G65630	AT3G12880
AT1G02580	AT1G02575	AT1G08805	AT1G02580	AT1G02450	AT1G02540	AT1G02580	AT1G02540	AT1G02405	AT1G02575	AT1G02450	AT1G71390	AT2G22960
AT1G08805	AT1G02580	AT1G04127	AT1G08805	AT1G02460	AT1G02550	AT1G02620	AT1G02550	AT1G02440	AT1G02580	AT1G02460	AT1G47790	AT5G38950
AT1G04127	AT1G08805	AT1G02620	AT1G04127	AT1G02540	AT1G02575	AT1G04133	AT1G02575	AT1G02450	AT1G02620	AT1G02540	AT5G46260	AT1G65630
AT1G02620	AT1G04127	AT1G04133	AT1G02620	AT1G02550	AT1G02580	AT1G02681	AT1G02580	AT1G02460	AT1G02681	AT1G02550	AT4G19720	AT1G71390
AT1G04133	AT1G02620	AT1G02681	AT1G04133	AT1G02575	AT1G08805	AT1G04143	AT1G02620	AT1G02540	AT1G02770	AT1G02575	AT3G50870	AT1G47790
AT1G02681	AT1G04133	AT1G04143	AT1G02630	AT1G02580	AT1G04127	AT1G02770	AT1G04133	AT1G02550	AT1G02790	AT1G02580	AT3G14500	AT5G46260
AT1G04143	AT1G02681	AT1G02770	AT1G02681	AT1G08805	AT1G02620	AT1G02790	AT1G02630	AT1G02575	AT1G02810	AT1G02620	AT1G28460	AT4G19720
AT1G02770	AT1G04143	AT1G02790	AT1G04143	AT1G04127	AT1G04133	AT1G02810	AT1G02681	AT1G02580	AT1G02813	AT1G02630	AT1G07617	AT1G07597
AT1G02790	AT1G02770	AT1G02810	AT1G02770	AT1G02620	AT1G02630	AT1G02813	AT1G04143	AT1G02620	AT1G02940	AT1G02681	AT3G49150	AT3G50870
AT1G02810	AT1G02790	AT1G02813	AT1G02790	AT1G04133	AT1G02681	AT1G02940	AT1G02760	AT1G02630	AT1G02950	AT1G02760	AT3G09680	AT3G14500
AT1G02813	AT1G02810	AT1G02940	AT1G02810	AT1G02681	AT1G04143	AT1G02950	AT1G02770	AT1G02681	AT1G02952	AT1G02770	AT1G51810	AT4G19380
AT1G02940	AT1G02813	AT1G02950	AT1G02813	AT1G04143	AT1G02770	AT1G02952	AT1G02790	AT1G02760	AT1G03020	AT1G02790	AT3G59590	AT1G28460
AT1G02950	AT1G02940	AT1G02952	AT1G02940	AT1G02770	AT1G02790	AT1G03020	AT1G02810	AT1G02770	AT1G03103	AT1G02810	AT1G25988	AT1G07617
AT1G02952	AT1G02950	AT1G03020	AT1G02950	AT1G02790	AT1G02810	AT1G03103	AT1G02813	AT1G02790	AT1G03106	AT1G02813	AT4G22235	AT3G49150
AT1G03020	AT1G02952	AT1G03103	AT1G02952	AT1G02810	AT1G02813	AT1G03106	AT1G02940	AT1G02810	AT1G03340	AT1G02920	AT2G16970	AT3G09680
AT1G03103	AT1G02980	AT1G03106	AT1G02980	AT1G02813	AT1G02920	AT1G03340	AT1G02950	AT1G02813	AT1G03400	AT1G02940	AT3G03655	AT1G51810
AT1G03106	AT1G03020	AT1G03340	AT1G03020	AT1G02940	AT1G02940	AT1G03400	AT1G02952	AT1G02920	AT1G03445	AT1G02950	AT3G13820	AT3G59590
AT1G03340	AT1G03103	AT1G03400	AT1G03103	AT1G02950	AT1G02950	AT1G03445	AT1G02980	AT1G02940	AT1G03490	AT1G02952	AT2G15080	AT1G25988
AT1G03400	AT1G03106	AT1G03445	AT1G03106	AT1G02952	AT1G02952	AT1G03490	AT1G03020	AT1G02950	AT1G03700	AT1G02980	AT1G10225	AT3G03655
AT1G03445	AT1G03340	AT1G03490	AT1G03340	AT1G03020	AT1G02980	AT1G03710	AT1G03103	AT1G02952	AT1G03710	AT1G03020	AT3G49770	AT3G13820
AT1G03490	AT1G03400	AT1G03710	AT1G03400	AT1G03103	AT1G03020	AT1G03720	AT1G03106	AT1G02980	AT1G03720	AT1G03103	AT2G09180	AT2G15080
AT1G03710	AT1G03445	AT1G03720	AT1G03410	AT1G03106	AT1G03103	AT1G04207	AT1G03340	AT1G03020	AT1G03790	AT1G03106	AT5G22720	AT1G10225
AT1G03720	AT1G03490	AT1G04207	AT1G03445	AT1G03340	AT1G03106	AT1G03790	AT1G03395	AT1G03103	AT1G03800	AT1G03340	AT1G57800	AT3G49770
AT1G04207	AT1G03700	AT1G03790	AT1G03490	AT1G03400	AT1G03340	AT1G03800	AT1G03400	AT1G03106	AT1G03810	AT1G03395	AT5G19580	AT2G09180
AT1G03790	AT1G03710	AT1G03800	AT1G03700	AT1G03445	AT1G03400	AT1G03810	AT1G03410	AT1G03340	AT1G03820	AT1G03400	AT5G52690	AT5G22720
AT1G03800	AT1G03720	AT1G03810	AT1G03710	AT1G03490	AT1G03410	AT1G03820	AT1G04183	AT1G03395	AT1G03840	AT1G03410	AT1G08080	AT1G57800
AT1G03810	AT1G04207	AT1G03820	AT1G03720	AT1G03700	AT1G03445	AT1G03840	AT1G03445	AT1G03400	AT1G03850	AT1G03445	AT5G50060	AT5G52690
AT1G03820	AT1G03790	AT1G03840	AT1G04207	AT1G03710	AT1G03490	AT1G03880	AT1G03490	AT1G03410	AT1G03880	AT1G03490	AT4G26560	AT1G08080
AT1G03840	AT1G03800	AT1G03850	AT1G03790	AT1G03720	AT1G03700	AT1G03890	AT1G03710	AT1G03445	AT1G03890	AT1G03700	AT3G28780	AT5G50060
AT1G03880	AT1G03810	AT1G03880	AT1G03800	AT1G04207	AT1G03710	AT1G03982	AT1G03720	AT1G03490	AT1G03982	AT1G03710	AT4G02317	AT1G71890
AT1G03890	AT1G03820	AT1G03890	AT1G03810	AT1G03790	AT1G03720	AT1G04150	AT1G04207	AT1G03700	AT1G03987	AT1G03720	AT2G27700	AT4G26560
AT1G03982	AT1G03840	AT1G03982	AT1G03820	AT1G03800	AT1G04207	AT1G04220	AT1G03790	AT1G03710	AT1G04003	AT1G03790	AT2G40210	AT4G23670
AT1G04243	AT1G03880	AT1G04243	AT1G03840	AT1G03810	AT1G03790	AT1G04247	AT1G03800	AT1G03720	AT1G04077	AT1G03800	AT5G57625	AT4G02317
AT1G04150	AT1G03890	AT1G04150	AT1G03880	AT1G03820	AT1G03800	AT1G04250	AT1G03810	AT1G03790	AT1G04103	AT1G03810	AT5G16285	AT2G27700
AT1G04180	AT1G03982	AT1G04180	AT1G03890	AT1G03840	AT1G03810	AT1G04320	AT1G03820	AT1G03800	AT1G04127	AT1G03820	AT4G09125	AT2G40210
AT1G04220	AT1G04150	AT1G04220	AT1G03982	AT1G03850	AT1G03820	AT1G04330	AT1G03840	AT1G03810	AT1G04133	AT1G03840	AT4G09885	AT5G57625
AT1G04247	AT1G04180	AT1G04247	AT1G04150	AT1G03880	AT1G03840	AT1G04370	AT1G03880	AT1G03820	AT1G04143	AT1G03880	AT2G22320	AT5G16285
AT1G04250	AT1G04220	AT1G04250	AT1G04180	AT1G03890	AT1G03880	AT1G04380	AT1G03890	AT1G03840	AT1G04150	AT1G03890	AT3G44560	AT4G09125
AT1G04330	AT1G04247	AT1G04330	AT1G04220	AT1G03982	AT1G03890	AT1G04445	AT1G04150	AT1G03850	AT1G04180	AT1G03982	AT1G67260	AT4G09885
AT1G04370	AT1G04330	AT1G04370	AT1G04247	AT1G04243	AT1G03982	AT1G04450	AT1G04180	AT1G03880	AT1G04207	AT1G03987	AT1G58010	AT5G24950
AT1G04380	AT1G04370	AT1G04380	AT1G04330	AT1G04150	AT1G04150	AT1G04455	AT1G04220	AT1G03890	AT1G04220	AT1G04003	AT4G31950	AT2G22320
AT1G04445	AT1G04445	AT1G04445	AT1G04370	AT1G04180	AT1G04180	AT1G04457	AT1G04247	AT1G03982	AT1G04243	AT1G04077	AT4G02805	AT3G07495
AT1G04450	AT1G04450	AT1G04450	AT1G04380	AT1G04220	AT1G04220	AT1G04500	AT1G04370	AT1G03987	AT1G04247	AT1G04127	AT3G27970	AT3G44560
AT1G04455	AT1G04455	AT1G04455	AT1G04445	AT1G04247	AT1G04247	AT1G04540	AT1G04380	AT1G04003	AT1G04250	AT1G04133	AT5G26250	AT1G67260
AT1G04457	AT1G04457	AT1G04457	AT1G04450	AT1G04250	AT1G04320	AT1G04560	AT1G04257	AT1G04077	AT1G04283	AT1G04143	AT3G09990	AT4G31950
AT1G04500	AT1G04500	AT1G04500	AT1G04455	AT1G04330	AT1G04330	AT1G04580	AT1G04420	AT1G04103	AT1G04293	AT1G04150	AT5G20560	AT1G62690
AT1G04540	AT1G04560	AT1G04560	AT1G04457	AT1G04370	AT1G04370	AT1G04283	AT1G04450	AT1G04127	AT1G04320	AT1G04180	AT3G20365	AT1G22100
AT1G04560	AT1G04283	AT1G04283	AT1G04500	AT1G04380	AT1G04380	AT1G04660	AT1G04455	AT1G04133	AT1G04330	AT1G04183	AT3G10575	AT1G24575
AT1G04580	AT1G04660	AT1G04660	AT1G04560	AT1G04445	AT1G04420	AT1G04670	AT1G04457	AT1G04143	AT1G04370	AT1G04207	AT2G02300	AT5G54610
AT1G04283	AT1G04670	AT1G04670	AT1G04283	AT1G04450	AT1G04445	AT1G04890	AT1G04500	AT1G04150	AT1G04373	AT1G04220	AT1G74000	AT4G02805
AT1G04660	AT1G04890	AT1G04890	AT1G04660	AT1G04455	AT1G04450	AT1G05080	AT1G04560	AT1G04180	AT1G04377	AT1G04247	AT3G05960	AT3G27970
AT1G04670	AT1G04293	AT1G04293	AT1G04670	AT1G04457	AT1G04455	AT1G05085	AT1G04283	AT1G04183	AT1G04380	AT1G04257	AT1G55580	AT5G26250
AT1G04890	AT1G05080	AT1G04895	AT1G04890	AT1G04500	AT1G04457	AT1G08865	AT1G04660	AT1G04207	AT1G04383	AT1G04283	AT5G62750	AT3G09990
AT1G04293	AT1G05085	AT1G05080	AT1G04293	AT1G04540	AT1G04500	AT1G05230	AT1G04670	AT1G04220	AT1G04387	AT1G04293	AT1G53340	AT5G20560
AT1G05080	AT1G08865	AT1G05085	AT1G04895	AT1G04560	AT1G04560	AT1G05260	AT1G04890	AT1G04243	AT1G04403	AT1G04320	AT2G16130	AT3G20365
AT1G05085	AT1G05260	AT1G08865	AT1G05080	AT1G04580	AT1G04283	AT1G05280	AT1G04293	AT1G04247	AT1G04417	AT1G04327	AT5G50500	AT3G10575
AT1G08865	AT1G05280	AT1G05260	AT1G05085	AT1G04283	AT1G04660	AT1G04373	AT1G05080	AT1G04250	AT1G04443	AT1G04330	AT3G57510	AT2G02300
AT1G05260	AT1G04373	AT1G05280	AT1G08865	AT1G04660	AT1G04670	AT1G05290	AT1G05085	AT1G04257	AT1G04445	AT1G04353	AT2G47560	AT1G74000
AT1G05280	AT1G05290	AT1G04373	AT1G05280	AT1G04670	AT1G04890	AT1G05291	AT1G08865	AT1G04283	AT1G04450	AT1G04370	AT1G56540	AT3G05960
AT1G04373	AT1G05291	AT1G05290	AT1G04373	AT1G04890	AT1G04293	AT1G04377	AT1G04353	AT1G04293	AT1G04455	AT1G04373	AT4G11880	AT1G55580
AT1G05290	AT1G04377	AT1G05291	AT1G05290	AT1G04293	AT1G04895	AT1G04383	AT1G05230	AT1G04320	AT1G04457	AT1G04377	AT1G77150	AT4G06105
AT1G05291	AT1G04383	AT1G04377	AT1G05291	AT1G04895	AT1G05080	AT1G04387	AT1G05260	AT1G04327	AT1G04500	AT1G04380	AT5G09500	AT2G16130
AT1G04377	AT1G04387	AT1G04383	AT1G04377	AT1G05080	AT1G05085	AT1G05310	AT1G05280	AT1G04330	AT1G04540	AT1G04383	AT1G69860	AT3G17140
AT1G04383	AT1G05310	AT1G04387	AT1G04383	AT1G05085	AT1G04327	AT1G05400	AT1G04373	AT1G04353	AT1G04560	AT1G04387	AT3G08555	AT5G50500
AT1G04387	AT1G05400	AT1G05310	AT1G04387	AT1G08865	AT1G08865	AT1G05420	AT1G05290	AT1G04370	AT1G04580	AT1G04403	AT2G38390	AT3G57510
AT1G05310	AT1G05420	AT1G05400	AT1G05310	AT1G05260	AT1G05230	AT1G05450	AT1G05291	AT1G04373	AT1G04603	AT1G04420	AT1G43650	AT2G47560
AT1G05400	AT1G05450	AT1G05420	AT1G05400	AT1G05280	AT1G05260	AT1G05540	AT1G04377	AT1G04377	AT1G04613	AT1G04443	AT1G05793	AT1G56540
AT1G05420	AT1G05540	AT1G05450	AT1G05420	AT1G04373	AT1G05280	AT1G05580	AT1G04383	AT1G04380	AT1G04623	AT1G04445	AT5G03810	AT4G11880
AT1G05450	AT1G05580	AT1G05510	AT1G05450	AT1G05290	AT1G04373	AT1G05650	AT1G04387	AT1G04383	AT1G04653	AT1G04450	AT1G51230	AT1G77150
AT1G05510	AT1G05615	AT1G05540	AT1G05540	AT1G05291	AT1G05290	AT1G04403	AT1G05310	AT1G04387	AT1G04660	AT1G04455	AT3G20760	AT1G05413
AT1G05540	AT1G05650	AT1G05580	AT1G05580	AT1G04377	AT1G05291	AT1G05660	AT1G05420	AT1G04403	AT1G04670	AT1G04457	AT3G01105	AT5G09500
AT1G05580	AT1G05660	AT1G05615	AT1G05615	AT1G04383	AT1G04377	AT1G04417	AT1G05450	AT1G04417	AT1G04677	AT1G04500	AT4G33600	AT1G69860
AT1G05615	AT1G05800	AT1G05650	AT1G05650	AT1G04387	AT1G04383	AT1G05740	AT1G05540	AT1G04420	AT1G04683	AT1G04560	AT3G04565	AT3G08555
AT1G05650	AT1G05880	AT1G04403	AT1G04403	AT1G05310	AT1G04387	AT1G05800	AT1G05550	AT1G04443	AT1G04703	AT1G04613	AT1G51990	AT2G38390
AT1G04403	AT1G04443	AT1G05660	AT1G05660	AT1G05400	AT1G05300	AT1G04443	AT1G05580	AT1G04445	AT1G04717	AT1G04623	AT5G23030	AT1G05793
AT1G05660	AT1G06080	AT1G05740	AT1G05800	AT1G05420	AT1G05310	AT1G06080	AT1G05615	AT1G04450	AT1G04747	AT1G04653	AT3G29580	AT5G03810
AT1G05740	AT1G06090	AT1G05800	AT1G04443	AT1G05450	AT1G05420	AT1G06090	AT1G05650	AT1G04455	AT1G04783	AT1G04660	AT2G38380	AT1G51230
AT1G05800	AT1G06135	AT1G04443	AT1G06080	AT1G05510	AT1G05450	AT1G06135	AT1G05660	AT1G04457	AT1G04787	AT1G04670	AT4G12485	AT2G07623
AT1G04443	AT1G06137	AT1G06080	AT1G06090	AT1G05540	AT1G05540	AT1G06137	AT1G05800	AT1G04500	AT1G04793	AT1G04677	AT2G08220	AT3G20760
AT1G06080	AT1G06160	AT1G06090	AT1G06135	AT1G05580	AT1G05550	AT1G06280	AT1G05880	AT1G04540	AT1G04887	AT1G04683	AT1G05597	AT3G01105
AT1G06090	AT1G06225	AT1G06120	AT1G06137	AT1G05650	AT1G05580	AT1G06320	AT1G04443	AT1G04560	AT1G04890	AT1G04703	AT4G34800	AT4G33600
AT1G06120	AT1G06280	AT1G06135	AT1G06160	AT1G04403	AT1G05615	AT1G06330	AT1G06080	AT1G04580	AT1G04895	AT1G04717	AT4G28340	AT1G51990
AT1G06135	AT1G06320	AT1G06137	AT1G06225	AT1G05660	AT1G05650	AT1G06340	AT1G06090	AT1G04603	AT1G04923	AT1G04747	AT5G08665	AT5G23030
AT1G06137	AT1G06330	AT1G06225	AT1G06280	AT1G04417	AT1G05660	AT1G06350	AT1G06100	AT1G04613	AT1G04937	AT1G04783	AT3G14510	AT3G29580
AT1G06225	AT1G06340	AT1G06280	AT1G06320	AT1G05740	AT1G05800	AT1G06360	AT1G06135	AT1G04623	AT1G04957	AT1G04787	AT3G05705	AT2G38380
AT1G06280	AT1G06350	AT1G06320	AT1G06330	AT1G05800	AT1G04443	AT1G06620	AT1G06137	AT1G04653	AT1G04967	AT1G04813	AT2G07758	AT1G63360
AT1G06320	AT1G06360	AT1G06330	AT1G06350	AT1G04443	AT1G06080	AT1G06810	AT1G06160	AT1G04660	AT1G04987	AT1G04877	AT1G06413	AT4G12485
AT1G06330	AT1G06620	AT1G06350	AT1G06360	AT1G06080	AT1G06090	AT1G06980	AT1G06280	AT1G04670	AT1G05027	AT1G04887	AT3G57620	AT2G08220
AT1G06350	AT1G06810	AT1G06360	AT1G06810	AT1G06090	AT1G06120	AT1G06990	AT1G06310	AT1G04677	AT1G05053	AT1G04890	AT4G28130	AT1G05597
AT1G06360	AT1G06980	AT1G06620	AT1G06980	AT1G06120	AT1G06135	AT1G07090	AT1G06320	AT1G04683	AT1G05067	AT1G04893	AT3G07675	AT4G28340
AT1G06620	AT1G06990	AT1G06810	AT1G06990	AT1G06135	AT1G06137	AT1G07175	AT1G06330	AT1G04703	AT1G05073	AT1G04895	AT5G08070	AT5G08665
AT1G06810	AT1G07090	AT1G06980	AT1G07090	AT1G06137	AT1G06160	AT1G07430	AT1G06340	AT1G04717	AT1G05080	AT1G04923	AT5G41510	AT1G65642
AT1G06980	AT1G07430	AT1G06990	AT1G07175	AT1G06225	AT1G06225	AT1G07550	AT1G06350	AT1G04747	AT1G05085	AT1G04937	AT3G29798	AT2G07758
AT1G06990	AT1G07440	AT1G07090	AT1G07430	AT1G06280	AT1G06280	AT1G07640	AT1G06360	AT1G04783	AT1G05097	AT1G04943	AT1G09805	AT1G06413
AT1G07090	AT1G07450	AT1G07430	AT1G07440	AT1G06310	AT1G06320	AT1G07645	AT1G06810	AT1G04787	AT1G05103	AT1G04947	AT5G22870	AT3G57620
AT1G07175	AT1G07460	AT1G07550	AT1G07460	AT1G06320	AT1G06330	AT1G07680	AT1G06970	AT1G04793	AT1G05107	AT1G04957	AT1G04377	AT4G28130
AT1G07430	AT1G07485	AT1G07640	AT1G07485	AT1G06330	AT1G06340	AT1G07720	AT1G06980	AT1G04813	AT1G05153	AT1G04967	AT2G01940	AT3G07675
AT1G07460	AT1G07490	AT1G07645	AT1G07490	AT1G06340	AT1G06350	AT1G07795	AT1G06990	AT1G04877	AT1G05157	AT1G04987	AT1G06330	AT5G08070
AT1G07485	AT1G07550	AT1G07690	AT1G07550	AT1G06350	AT1G06360	AT1G07800	AT1G07175	AT1G04887	AT1G05167	AT1G05027	AT2G02310	AT5G41510
AT1G07490	AT1G04613	AT1G07720	AT1G04613	AT1G06360	AT1G06810	AT1G07850	AT1G07430	AT1G04890	AT1G05173	AT1G05053	AT4G11020	AT3G08175
AT1G07550	AT1G07640	AT1G04623	AT1G07640	AT1G06620	AT1G06980	AT1G07860	AT1G07440	AT1G04893	AT1G05230	AT1G05067	AT3G08050	AT3G29798
AT1G04613	AT1G07645	AT1G07850	AT1G07645	AT1G06810	AT1G06990	AT1G07900	AT1G07450	AT1G04895	AT1G05260	AT1G05073	AT3G16430	AT1G09805
AT1G07640	AT1G07690	AT1G07860	AT1G07690	AT1G06980	AT1G07090	AT1G07985	AT1G07460	AT1G04923	AT1G05280	AT1G05080	AT1G51440	AT5G22870
AT1G07645	AT1G07720	AT1G07900	AT1G07720	AT1G06990	AT1G07175	AT1G08080	AT1G07485	AT1G04937	AT1G05290	AT1G05085	AT2G07719	AT1G04377
AT1G07690	AT1G04623	AT1G08065	AT1G04623	AT1G07000	AT1G07430	AT1G08090	AT1G07490	AT1G04943	AT1G05291	AT1G05097	AT1G62978	AT2G01940
AT1G07720	AT1G07860	AT1G08080	AT1G07860	AT1G07090	AT1G07440	AT1G08100	AT1G07550	AT1G04947	AT1G05307	AT1G05103	AT5G05340	AT1G06330
AT1G04623	AT1G07900	AT1G08090	AT1G07900	AT1G07175	AT1G07450	AT1G08135	AT1G04613	AT1G04957	AT1G05310	AT1G05107	AT4G05110	AT2G02310
AT1G07850	AT1G07985	AT1G08100	AT1G08065	AT1G07430	AT1G07460	AT1G08140	AT1G07640	AT1G04967	AT1G05383	AT1G05117	AT3G44080	AT4G11020
AT1G07860	AT1G08065	AT1G08135	AT1G08080	AT1G07460	AT1G07485	AT1G08150	AT1G07645	AT1G04987	AT1G05387	AT1G05153	AT1G47317	AT3G08050
AT1G07900	AT1G08080	AT1G08140	AT1G08090	AT1G07485	AT1G07490	AT1G08160	AT1G07720	AT1G05027	AT1G05397	AT1G05157	AT5G38000	AT3G16430
AT1G07985	AT1G08090	AT1G08150	AT1G08100	AT1G07490	AT1G07550	AT1G08170	AT1G04623	AT1G05053	AT1G05400	AT1G05167	AT1G80840	AT1G51440
AT1G08065	AT1G08100	AT1G08160	AT1G08135	AT1G07550	AT1G04613	AT1G08290	AT1G07850	AT1G05067	AT1G05407	AT1G05173	AT3G28320	AT2G07719
AT1G08080	AT1G08135	AT1G08170	AT1G08140	AT1G04603	AT1G07640	AT1G08320	AT1G08065	AT1G05073	AT1G05413	AT1G05230	AT2G23160	AT4G05110
AT1G08090	AT1G08140	AT1G08290	AT1G08150	AT1G07610	AT1G07645	AT1G04653	AT1G08080	AT1G05080	AT1G05420	AT1G05233	AT5G44630	AT3G44080
AT1G08100	AT1G08150	AT1G08320	AT1G08160	AT1G04613	AT1G07690	AT1G08430	AT1G08090	AT1G05085	AT1G05443	AT1G05260	AT2G40900	AT1G47317
AT1G08135	AT1G08160	AT1G04653	AT1G08170	AT1G07640	AT1G07720	AT1G08440	AT1G08100	AT1G05097	AT1G05447	AT1G05280	AT5G02340	AT5G38000
AT1G08140	AT1G08170	AT1G08430	AT1G08290	AT1G07645	AT1G04623	AT1G08465	AT1G08135	AT1G05103	AT1G05450	AT1G05290	AT2G21105	AT3G28320
AT1G08150	AT1G08290	AT1G08440	AT1G08320	AT1G07680	AT1G07985	AT1G08670	AT1G08140	AT1G05107	AT1G05477	AT1G05291	AT4G15280	AT2G23160
AT1G08160	AT1G08320	AT1G08465	AT1G08430	AT1G07690	AT1G08065	AT1G08860	AT1G08150	AT1G05117	AT1G05483	AT1G05300	AT4G01925	AT5G44630
AT1G08170	AT1G04653	AT1G08670	AT1G08440	AT1G07720	AT1G08080	AT1G04677	AT1G08160	AT1G05153	AT1G05487	AT1G05307	AT5G18270	AT2G40900
AT1G08290	AT1G08430	AT1G08790	AT1G08465	AT1G04623	AT1G08090	AT1G08985	AT1G08170	AT1G05157	AT1G05503	AT1G05310	AT1G05103	AT5G02340
AT1G08320	AT1G08440	AT1G04677	AT1G08670	AT1G07795	AT1G08100	AT1G08990	AT1G08290	AT1G05167	AT1G05510	AT1G05383	AT5G24100	AT4G15280
AT1G04653	AT1G08465	AT1G08990	AT1G08860	AT1G07850	AT1G08135	AT1G09030	AT1G08430	AT1G05173	AT1G05523	AT1G05387	AT1G23645	AT4G01925
AT1G08430	AT1G08670	AT1G09030	AT1G04677	AT1G07860	AT1G08140	AT1G09090	AT1G08440	AT1G05230	AT1G05527	AT1G05397	AT1G04455	AT5G18270
AT1G08440	AT1G08790	AT1G09090	AT1G04683	AT1G07985	AT1G08150	AT1G09240	AT1G08465	AT1G05233	AT1G05533	AT1G05400	AT4G05945	AT1G05103
AT1G08465	AT1G08860	AT1G09176	AT1G08990	AT1G08065	AT1G08160	AT1G09350	AT1G08670	AT1G05260	AT1G05537	AT1G05407	AT4G23590	AT1G23645
AT1G08670	AT1G04677	AT1G09240	AT1G09030	AT1G08080	AT1G08165	AT1G09360	AT1G08860	AT1G05280	AT1G05540	AT1G05413	AT1G48690	AT1G04455
AT1G08790	AT1G04683	AT1G09350	AT1G09090	AT1G08090	AT1G08170	AT1G09380	AT1G08870	AT1G05290	AT1G05580	AT1G05420	AT4G15417	AT3G51400
AT1G04677	AT1G08985	AT1G09360	AT1G09240	AT1G08100	AT1G08290	AT1G09483	AT1G08990	AT1G05291	AT1G05583	AT1G05447	AT1G09725	AT4G23590
AT1G04683	AT1G08990	AT1G09483	AT1G09350	AT1G08135	AT1G08320	AT1G09486	AT1G09030	AT1G05300	AT1G05587	AT1G05450	AT1G49570	AT4G15417
AT1G08990	AT1G09030	AT1G09486	AT1G09360	AT1G08140	AT1G08430	AT1G09500	AT1G09080	AT1G05307	AT1G05593	AT1G05503	AT5G62830	AT4G13560
AT1G09030	AT1G09090	AT1G04703	AT1G09380	AT1G08150	AT1G08440	AT1G09510	AT1G09090	AT1G05310	AT1G05597	AT1G05523	AT2G45130	AT1G09725
AT1G09090	AT1G09176	AT1G09550	AT1G09483	AT1G08160	AT1G08465	AT1G04703	AT1G09240	AT1G05383	AT1G05603	AT1G05527	AT2G39415	AT1G49570
AT1G09176	AT1G09240	AT1G09625	AT1G09500	AT1G08170	AT1G08670	AT1G09550	AT1G09245	AT1G05387	AT1G05615	AT1G05533	AT1G68470	AT5G62830
AT1G09240	AT1G09350	AT1G04717	AT1G04703	AT1G08290	AT1G08860	AT1G09625	AT1G09350	AT1G05397	AT1G05647	AT1G05537	AT1G13609	AT2G45130
AT1G09350	AT1G09360	AT1G09665	AT1G09550	AT1G08320	AT1G04677	AT1G04717	AT1G09360	AT1G05400	AT1G05650	AT1G05540	AT5G58400	AT1G68470
AT1G09360	AT1G09483	AT1G09790	AT1G04717	AT1G04653	AT1G04683	AT1G09665	AT1G09483	AT1G05407	AT1G05657	AT1G05550	AT5G50800	AT1G13609
AT1G09483	AT1G09500	AT1G04747	AT1G09665	AT1G08430	AT1G08990	AT1G09790	AT1G09500	AT1G05413	AT1G05660	AT1G05567	AT1G48800	AT5G58400
AT1G09486	AT1G04703	AT1G09890	AT1G09790	AT1G08440	AT1G09030	AT1G04747	AT1G09510	AT1G05420	AT1G05693	AT1G05580	AT1G47980	AT5G50800
AT1G04703	AT1G09550	AT1G09930	AT1G04747	AT1G08465	AT1G09080	AT1G09890	AT1G04703	AT1G05443	AT1G05697	AT1G05583	AT5G52750	AT1G48800
AT1G09550	AT1G04717	AT1G09932	AT1G09890	AT1G08670	AT1G09090	AT1G09930	AT1G09550	AT1G05447	AT1G05713	AT1G05587	AT3G08315	AT1G47980
AT1G04717	AT1G09665	AT1G09935	AT1G09930	AT1G08790	AT1G09240	AT1G09932	AT1G04717	AT1G05450	AT1G05717	AT1G05593	AT3G04205	AT5G40680
AT1G09665	AT1G09790	AT1G10225	AT1G09932	AT1G08860	AT1G09350	AT1G09935	AT1G09665	AT1G05477	AT1G05733	AT1G05597	AT1G06507	AT5G52750
AT1G09790	AT1G09812	AT1G10250	AT1G09935	AT1G04677	AT1G09360	AT1G10010	AT1G09790	AT1G05483	AT1G05740	AT1G05603	AT1G26400	AT3G08315
AT1G04747	AT1G04747	AT1G10260	AT1G10225	AT1G08985	AT1G09380	AT1G10225	AT1G09812	AT1G05487	AT1G05753	AT1G05615	AT5G05135	AT3G04205
AT1G09890	AT1G09890	AT1G04783	AT1G10230	AT1G08990	AT1G09483	AT1G10250	AT1G09880	AT1G05503	AT1G05793	AT1G05643	AT4G16545	AT2G38910
AT1G09930	AT1G09930	AT1G10380	AT1G10250	AT1G09030	AT1G09500	AT1G10260	AT1G04747	AT1G05510	AT1G05797	AT1G05650	AT4G13090	AT1G06507
AT1G09932	AT1G09932	AT1G10385	AT1G10260	AT1G09090	AT1G04703	AT1G04783	AT1G09890	AT1G05523	AT1G05800	AT1G05653	AT3G15910	AT1G26400
AT1G09935	AT1G09935	AT1G04787	AT1G04783	AT1G09240	AT1G09550	AT1G10380	AT1G09930	AT1G05527	AT1G05803	AT1G05657	AT1G59970	AT5G05135
AT1G10225	AT1G10225	AT1G10400	AT1G10370	AT1G09260	AT1G04717	AT1G10385	AT1G09932	AT1G05533	AT1G05807	AT1G05660	AT4G16230	AT4G16545
AT1G10250	AT1G10250	AT1G10480	AT1G10380	AT1G09350	AT1G09665	AT1G04787	AT1G09935	AT1G05537	AT1G05813	AT1G05693	AT1G11520	AT4G13090
AT1G10260	AT1G10260	AT1G10585	AT1G10385	AT1G09360	AT1G09790	AT1G10400	AT1G10225	AT1G05540	AT1G05817	AT1G05697	AT1G50990	AT3G15910
AT1G04783	AT1G04783	AT1G10586	AT1G04787	AT1G09483	AT1G09812	AT1G10480	AT1G10250	AT1G05550	AT1G05823	AT1G05713	AT3G55100	AT2G07684
AT1G10380	AT1G10370	AT1G10620	AT1G10480	AT1G09486	AT1G04747	AT1G10585	AT1G10260	AT1G05567	AT1G05827	AT1G05717	AT5G22970	AT4G16230
AT1G10385	AT1G10380	AT1G10680	AT1G10585	AT1G09500	AT1G09890	AT1G10586	AT1G04783	AT1G05580	AT1G05847	AT1G05733	AT2G36325	AT1G11520
AT1G04787	AT1G10385	AT1G10875	AT1G10586	AT1G04703	AT1G09930	AT1G10588	AT1G10370	AT1G05583	AT1G05857	AT1G05787	AT1G51320	AT1G50990
AT1G10400	AT1G04787	AT1G10880	AT1G10588	AT1G09550	AT1G09932	AT1G10620	AT1G10380	AT1G05587	AT1G05863	AT1G05793	AT5G24240	AT2G05215
AT1G10480	AT1G10480	AT1G11080	AT1G04813	AT1G09625	AT1G09935	AT1G10657	AT1G10385	AT1G05593	AT1G05887	AT1G05797	AT1G26700	AT3G55100
AT1G10585	AT1G10585	AT1G11190	AT1G10657	AT1G04717	AT1G10010	AT1G10747	AT1G04787	AT1G05597	AT1G05893	AT1G05800	AT1G70260	AT5G22970
AT1G10586	AT1G10586	AT1G11210	AT1G10875	AT1G09665	AT1G10225	AT1G10875	AT1G10585	AT1G05603	AT1G05897	AT1G05803	AT2G40750	AT2G36325
AT1G10588	AT1G10588	AT1G11220	AT1G10880	AT1G09790	AT1G10250	AT1G10880	AT1G10586	AT1G05615	AT1G05937	AT1G05807	AT1G61563	AT1G22150
AT1G10620	AT1G04813	AT1G11230	AT1G11080	AT1G04747	AT1G10260	AT1G11080	AT1G10588	AT1G05643	AT1G05943	AT1G05813	AT1G23145	AT1G51320
AT1G10680	AT1G10657	AT1G11250	AT1G11190	AT1G09890	AT1G04783	AT1G11190	AT1G10620	AT1G05647	AT1G05947	AT1G05817	AT2G02540	AT5G24240
AT1G10747	AT1G10875	AT1G11370	AT1G11220	AT1G09930	AT1G10370	AT1G11220	AT1G04813	AT1G05650	AT1G05953	AT1G05823	AT1G10250	AT1G26700
AT1G10875	AT1G10880	AT1G11450	AT1G11230	AT1G09932	AT1G10380	AT1G11230	AT1G10657	AT1G05653	AT1G05957	AT1G05843	AT3G12910	AT1G70260
AT1G10880	AT1G11080	AT1G11460	AT1G11250	AT1G09935	AT1G10385	AT1G11250	AT1G10680	AT1G05657	AT1G05967	AT1G05847	AT4G05625	AT2G40750
AT1G11080	AT1G11220	AT1G11470	AT1G11370	AT1G10010	AT1G04787	AT1G11370	AT1G10710	AT1G05660	AT1G06007	AT1G05857	AT1G55650	AT1G61563
AT1G11190	AT1G11230	AT1G11482	AT1G11450	AT1G10225	AT1G10480	AT1G11450	AT1G10715	AT1G05693	AT1G06013	AT1G05863	AT1G51850	AT1G23145
AT1G11210	AT1G11250	AT1G11510	AT1G11460	AT1G10250	AT1G10585	AT1G11460	AT1G10875	AT1G05697	AT1G06027	AT1G05880	AT1G45191	AT4G25330
AT1G11220	AT1G11370	AT1G11520	AT1G11470	AT1G10260	AT1G10586	AT1G11470	AT1G10880	AT1G05713	AT1G06047	AT1G05887	AT5G07935	AT2G02540
AT1G11230	AT1G11450	AT1G11560	AT1G11482	AT1G04783	AT1G10588	AT1G11482	AT1G11040	AT1G05717	AT1G06057	AT1G05893	AT2G28960	AT1G10250
AT1G11250	AT1G11460	AT1G11570	AT1G11500	AT1G10380	AT1G10620	AT1G11500	AT1G11070	AT1G05733	AT1G06080	AT1G05897	AT3G47210	AT3G12910
AT1G11370	AT1G11470	AT1G11572	AT1G11510	AT1G10385	AT1G04813	AT1G11510	AT1G11080	AT1G05740	AT1G06090	AT1G05937	AT5G01855	AT4G05625
AT1G11450	AT1G11500	AT1G11580	AT1G11520	AT1G04787	AT1G10657	AT1G11520	AT1G11220	AT1G05753	AT1G06103	AT1G05943	AT4G39750	AT1G55650
AT1G11460	AT1G11510	AT1G11600	AT1G11572	AT1G10400	AT1G10747	AT1G11560	AT1G11230	AT1G05787	AT1G06113	AT1G05947	AT4G05105	AT1G51850
AT1G11470	AT1G11520	AT1G11608	AT1G11580	AT1G04793	AT1G10875	AT1G11570	AT1G11240	AT1G05793	AT1G06120	AT1G05953	AT3G05450	AT1G45191
AT1G11482	AT1G11560	AT1G11610	AT1G11600	AT1G10480	AT1G10880	AT1G11572	AT1G11250	AT1G05797	AT1G06127	AT1G05957	AT1G55928	AT5G07935
AT1G11500	AT1G11572	AT1G11655	AT1G11608	AT1G10585	AT1G11080	AT1G11580	AT1G11370	AT1G05800	AT1G06133	AT1G05967	AT3G18010	AT2G28960
AT1G11510	AT1G11580	AT1G11684	AT1G11610	AT1G10586	AT1G11150	AT1G11600	AT1G11450	AT1G05803	AT1G06135	AT1G06003	AT4G18550	AT3G47210
AT1G11520	AT1G11600	AT1G11690	AT1G11765	AT1G10588	AT1G11220	AT1G11608	AT1G11460	AT1G05807	AT1G06137	AT1G06007	AT3G01250	AT5G01855
AT1G11560	AT1G11608	AT1G11765	AT1G11770	AT1G10620	AT1G11230	AT1G11610	AT1G11470	AT1G05813	AT1G06153	AT1G06013	AT1G09095	AT4G39750
AT1G11570	AT1G11610	AT1G11770	AT1G04887	AT1G10657	AT1G11250	AT1G11620	AT1G11482	AT1G05817	AT1G06157	AT1G06023	AT5G49520	AT4G05105
AT1G11572	AT1G11765	AT1G04887	AT1G11806	AT1G10680	AT1G11370	AT1G11740	AT1G11490	AT1G05823	AT1G06163	AT1G06027	AT3G46070	AT3G05450
AT1G11580	AT1G11770	AT1G11806	AT1G11850	AT1G10682	AT1G11450	AT1G11765	AT1G11500	AT1G05827	AT1G06187	AT1G06047	AT5G37180	AT1G55928
AT1G11600	AT1G04887	AT1G11850	AT1G11915	AT1G10745	AT1G11460	AT1G11770	AT1G11510	AT1G05843	AT1G06217	AT1G06057	AT1G18810	AT3G18010
AT1G11608	AT1G11806	AT1G11915	AT1G11920	AT1G10747	AT1G11470	AT1G04887	AT1G11520	AT1G05847	AT1G06225	AT1G06080	AT1G09930	AT4G18550
AT1G11610	AT1G11810	AT1G11920	AT1G11925	AT1G10875	AT1G11482	AT1G11806	AT1G11560	AT1G05857	AT1G06280	AT1G06090	AT1G10585	AT3G01250
AT1G11655	AT1G11850	AT1G11925	AT1G11980	AT1G10880	AT1G11490	AT1G11850	AT1G11580	AT1G05863	AT1G06310	AT1G06100	AT5G45240	AT1G09095
AT1G11765	AT1G11915	AT1G11980	AT1G11990	AT1G11080	AT1G11500	AT1G11915	AT1G11600	AT1G05880	AT1G06320	AT1G06103	AT2G08880	AT5G49520
AT1G11770	AT1G11920	AT1G11990	AT1G12010	AT1G11190	AT1G11510	AT1G11920	AT1G11608	AT1G05887	AT1G06330	AT1G06113	AT2G02450	AT3G46070
AT1G04887	AT1G11925	AT1G12010	AT1G12020	AT1G11220	AT1G11520	AT1G11925	AT1G11610	AT1G05893	AT1G06340	AT1G06120	AT1G55410	AT5G37180
AT1G11806	AT1G11980	AT1G12030	AT1G12030	AT1G11230	AT1G11560	AT1G11980	AT1G04877	AT1G05897	AT1G06350	AT1G06127	AT3G28420	AT1G18810
AT1G11850	AT1G11990	AT1G04923	AT1G04923	AT1G11250	AT1G11580	AT1G11990	AT1G11735	AT1G05937	AT1G06353	AT1G06133	AT5G05050	AT1G09930
AT1G11915	AT1G12010	AT1G12040	AT1G12040	AT1G11362	AT1G11600	AT1G12010	AT1G11740	AT1G05943	AT1G06357	AT1G06135	AT3G48343	AT1G10585
AT1G11920	AT1G12020	AT1G12064	AT1G12064	AT1G11370	AT1G11608	AT1G12030	AT1G11765	AT1G05947	AT1G06360	AT1G06137	AT5G01755	AT5G45240
AT1G11925	AT1G12030	AT1G12070	AT1G12070	AT1G11450	AT1G11610	AT1G04923	AT1G11770	AT1G05953	AT1G06363	AT1G06160	AT3G36659	AT2G08880
AT1G11980	AT1G04923	AT1G12080	AT1G12080	AT1G11460	AT1G11765	AT1G12040	AT1G04887	AT1G05957	AT1G06383	AT1G06163	AT1G20320	AT2G02450
AT1G11990	AT1G12064	AT1G12090	AT1G12090	AT1G11470	AT1G11803	AT1G12064	AT1G11803	AT1G05967	AT1G06387	AT1G06187	AT4G33040	AT1G55410
AT1G12010	AT1G12070	AT1G12100	AT1G12100	AT1G11482	AT1G11806	AT1G12070	AT1G11806	AT1G06003	AT1G06393	AT1G06217	AT4G33020	AT3G28420
AT1G12030	AT1G12080	AT1G12160	AT1G12110	AT1G11500	AT1G11810	AT1G12080	AT1G11810	AT1G06007	AT1G06403	AT1G06225	AT3G13010	AT5G05050
AT1G04923	AT1G12090	AT1G12170	AT1G12170	AT1G11510	AT1G11850	AT1G12090	AT1G04893	AT1G06013	AT1G06413	AT1G06280	AT2G32360	AT4G30975
AT1G12040	AT1G12100	AT1G12180	AT1G12180	AT1G11520	AT1G11915	AT1G12100	AT1G11850	AT1G06023	AT1G06427	AT1G06310	AT1G05260	AT3G48343
AT1G12064	AT1G12170	AT1G12190	AT1G12190	AT1G11560	AT1G11920	AT1G12160	AT1G11915	AT1G06027	AT1G06437	AT1G06320	AT1G08917	AT5G01755
AT1G12070	AT1G12180	AT1G12200	AT1G12200	AT1G11570	AT1G11925	AT1G12170	AT1G11920	AT1G06047	AT1G06493	AT1G06330	AT3G61920	AT3G36659
AT1G12080	AT1G12190	AT1G12260	AT1G12260	AT1G11572	AT1G11980	AT1G12180	AT1G11925	AT1G06057	AT1G06497	AT1G06340	AT4G09115	AT1G20320
AT1G12090	AT1G08885	AT1G04937	AT1G04937	AT1G11580	AT1G11990	AT1G12190	AT1G11980	AT1G06080	AT1G06507	AT1G06350	AT3G05645	AT4G33020
AT1G12100	AT1G12200	AT1G12490	AT1G12490	AT1G11600	AT1G12010	AT1G12200	AT1G11990	AT1G06090	AT1G06513	AT1G06353	AT2G20350	AT5G24050
AT1G12160	AT1G12260	AT1G04957	AT1G04957	AT1G11608	AT1G12020	AT1G12260	AT1G12010	AT1G06100	AT1G06517	AT1G06357	AT5G23790	AT3G13010
AT1G12170	AT1G04937	AT1G12540	AT1G12540	AT1G11610	AT1G12030	AT1G04937	AT1G12020	AT1G06103	AT1G06523	AT1G06360	AT5G35660	AT2G32360
AT1G12180	AT1G12490	AT1G12560	AT1G12560	AT1G11620	AT1G04923	AT1G12490	AT1G12030	AT1G06113	AT1G06603	AT1G06363	AT5G08465	AT1G08917
AT1G12190	AT1G04957	AT1G12570	AT1G12570	AT1G11655	AT1G12064	AT1G04957	AT1G04923	AT1G06120	AT1G06620	AT1G06377	AT2G14210	AT1G13635
AT1G12200	AT1G12540	AT1G12630	AT1G12630	AT1G11670	AT1G12070	AT1G12540	AT1G12064	AT1G06127	AT1G06637	AT1G06383	AT3G29150	AT3G61920
AT1G12260	AT1G12560	AT1G12660	AT1G12660	AT1G11684	AT1G12080	AT1G12560	AT1G12070	AT1G06133	AT1G06697	AT1G06387	AT3G02242	AT4G09115
AT1G04937	AT1G12570	AT1G12663	AT1G12663	AT1G11690	AT1G12090	AT1G12570	AT1G12080	AT1G06135	AT1G06703	AT1G06393	AT2G41860	AT3G05645
AT1G12490	AT1G12630	AT1G12667	AT1G12665	AT1G11735	AT1G12100	AT1G12630	AT1G12090	AT1G06137	AT1G06707	AT1G06403	AT5G02765	AT2G20350
AT1G04957	AT1G12660	AT1G04967	AT1G12667	AT1G11740	AT1G12130	AT1G12660	AT1G12100	AT1G06153	AT1G06713	AT1G06413	AT1G54950	AT5G23790
AT1G12540	AT1G12663	AT1G12805	AT1G12669	AT1G11765	AT1G12170	AT1G12663	AT1G12160	AT1G06157	AT1G06737	AT1G06427	AT3G54410	AT5G08465
AT1G12560	AT1G12667	AT1G12950	AT1G12670	AT1G11770	AT1G12180	AT1G12665	AT1G12170	AT1G06160	AT1G06743	AT1G06433	AT2G15600	AT3G44970
AT1G12570	AT1G12672	AT1G12960	AT1G12672	AT1G04887	AT1G12190	AT1G12667	AT1G12180	AT1G06163	AT1G06757	AT1G06437	AT1G52400	AT2G14210
AT1G12630	AT1G04967	AT1G12980	AT1G04967	AT1G11803	AT1G08885	AT1G12805	AT1G12190	AT1G06187	AT1G06763	AT1G06443	AT5G24790	AT3G29150
AT1G12660	AT1G12740	AT1G13130	AT1G12740	AT1G11806	AT1G12200	AT1G12950	AT1G12200	AT1G06217	AT1G06773	AT1G06447	AT5G41490	AT3G02242
AT1G12663	AT1G12805	AT1G13200	AT1G12805	AT1G11850	AT1G12260	AT1G12960	AT1G12260	AT1G06225	AT1G06777	AT1G06493	AT4G32780	AT2G41860
AT1G12667	AT1G12855	AT1G13290	AT1G12855	AT1G11915	AT1G04937	AT1G12980	AT1G04937	AT1G06280	AT1G06783	AT1G06497	AT3G06155	AT5G02765
AT1G04967	AT1G12940	AT1G13300	AT1G12940	AT1G11920	AT1G12490	AT1G13130	AT1G04943	AT1G06310	AT1G06810	AT1G06507	AT5G54225	AT3G54410
AT1G12805	AT1G12950	AT1G13370	AT1G12950	AT1G11925	AT1G04957	AT1G13200	AT1G04947	AT1G06320	AT1G06853	AT1G06513	AT3G50390	AT2G15600
AT1G12950	AT1G12960	AT1G13400	AT1G12960	AT1G11980	AT1G12540	AT1G13290	AT1G12380	AT1G06330	AT1G06857	AT1G06517	AT1G14880	AT3G23270
AT1G12960	AT1G12980	AT1G13420	AT1G12980	AT1G11990	AT1G12550	AT1G13300	AT1G12490	AT1G06340	AT1G06863	AT1G06523	AT5G26147	AT1G52400
AT1G12980	AT1G13070	AT1G13430	AT1G04987	AT1G12010	AT1G12560	AT1G13370	AT1G04957	AT1G06350	AT1G06867	AT1G06577	AT4G14368	AT5G24790
AT1G04987	AT1G04987	AT1G13590	AT1G13130	AT1G12030	AT1G12570	AT1G13400	AT1G12540	AT1G06353	AT1G06873	AT1G06583	AT1G11190	AT5G41490
AT1G13130	AT1G13130	AT1G13600	AT1G13200	AT1G04923	AT1G12600	AT1G13420	AT1G12560	AT1G06357	AT1G06877	AT1G06587	AT1G03890	AT4G32780
AT1G13200	AT1G13200	AT1G13605	AT1G13290	AT1G12040	AT1G12630	AT1G13430	AT1G12570	AT1G06360	AT1G06903	AT1G06603	AT2G21220	AT5G60260
AT1G13290	AT1G13290	AT1G13607	AT1G13300	AT1G12064	AT1G12660	AT1G13600	AT1G12600	AT1G06363	AT1G06907	AT1G06617	AT4G35725	AT3G06155
AT1G13300	AT1G13300	AT1G13608	AT1G13370	AT1G12070	AT1G12663	AT1G13605	AT1G12630	AT1G06377	AT1G06917	AT1G06620	AT5G61630	AT5G54225
AT1G13370	AT1G13370	AT1G13609	AT1G13400	AT1G12080	AT1G12665	AT1G13607	AT1G12660	AT1G06383	AT1G06927	AT1G06637	AT3G23630	AT3G50390
AT1G13400	AT1G13400	AT1G13610	AT1G13420	AT1G12090	AT1G12667	AT1G13608	AT1G12663	AT1G06387	AT1G06933	AT1G06653	AT5G05375	AT1G14880
AT1G13420	AT1G13420	AT1G13620	AT1G13430	AT1G12100	AT1G12669	AT1G13609	AT1G12665	AT1G06393	AT1G06937	AT1G06703	AT1G69792	AT5G26147
AT1G13430	AT1G13430	AT1G13670	AT1G13600	AT1G12130	AT1G12670	AT1G13610	AT1G12667	AT1G06403	AT1G06947	AT1G06707	AT2G05385	AT4G14368
AT1G13590	AT1G13600	AT1G13680	AT1G13605	AT1G12160	AT1G12672	AT1G13620	AT1G12669	AT1G06413	AT1G06953	AT1G06713	AT5G43066	AT1G03890
AT1G08905	AT1G13605	AT1G05027	AT1G13607	AT1G12170	AT1G04967	AT1G13670	AT1G12670	AT1G06427	AT1G06980	AT1G06743	AT2G03550	AT2G21220
AT1G13600	AT1G13607	AT1G13710	AT1G13608	AT1G12180	AT1G12740	AT1G13680	AT1G12740	AT1G06433	AT1G06983	AT1G06757	AT1G07237	AT4G35725
AT1G13605	AT1G13608	AT1G13760	AT1G13609	AT1G12190	AT1G12805	AT1G05027	AT1G12805	AT1G06437	AT1G06990	AT1G06763	AT4G10540	AT5G61630
AT1G13607	AT1G13609	AT1G13840	AT1G13610	AT1G08885	AT1G12855	AT1G13710	AT1G12855	AT1G06443	AT1G07000	AT1G06773	AT5G38420	AT3G23630
AT1G13608	AT1G13610	AT1G14100	AT1G13620	AT1G12200	AT1G12940	AT1G13760	AT1G12860	AT1G06447	AT1G07090	AT1G06777	AT2G39850	AT5G05375
AT1G13609	AT1G13620	AT1G14110	AT1G13635	AT1G12260	AT1G12950	AT1G13840	AT1G12870	AT1G06493	AT1G07143	AT1G06783	AT1G65681	AT1G69792
AT1G13610	AT1G13635	AT1G05053	AT1G13650	AT1G04937	AT1G12960	AT1G14100	AT1G12940	AT1G06497	AT1G07147	AT1G06810	AT5G37910	AT2G05385
AT1G13620	AT1G13670	AT1G14120	AT1G13670	AT1G12490	AT1G12980	AT1G14110	AT1G12950	AT1G06507	AT1G07163	AT1G06833	AT4G21030	AT5G43066
AT1G13670	AT1G13680	AT1G14220	AT1G13680	AT1G04957	AT1G13070	AT1G05053	AT1G12960	AT1G06513	AT1G07175	AT1G06837	AT1G74620	AT1G19630
AT1G13680	AT1G05027	AT1G14240	AT1G05027	AT1G12540	AT1G04987	AT1G14120	AT1G12980	AT1G06517	AT1G07233	AT1G06853	AT3G23060	AT2G03550
AT1G05027	AT1G13710	AT1G14250	AT1G13710	AT1G12550	AT1G13130	AT1G14220	AT1G13070	AT1G06523	AT1G07237	AT1G06857	AT4G05130	AT1G07237
AT1G13710	AT1G13760	AT1G05067	AT1G13760	AT1G12560	AT1G13200	AT1G14240	AT1G04987	AT1G06577	AT1G07247	AT1G06863	AT5G11320	AT4G10540
AT1G13760	AT1G13840	AT1G05073	AT1G13840	AT1G12570	AT1G13290	AT1G14250	AT1G13130	AT1G06583	AT1G07253	AT1G06867	AT3G14880	AT5G38420
AT1G13840	AT1G14100	AT1G14540	AT1G14100	AT1G12600	AT1G13370	AT1G05067	AT1G13200	AT1G06587	AT1G07257	AT1G06873	AT2G16190	AT3G21055
AT1G13850	AT1G14110	AT1G14550	AT1G14110	AT1G12630	AT1G13400	AT1G05073	AT1G13290	AT1G06603	AT1G07263	AT1G06877	AT5G05355	AT2G39850
AT1G14100	AT1G05053	AT1G14580	AT1G05053	AT1G12660	AT1G13420	AT1G14540	AT1G13370	AT1G06617	AT1G07267	AT1G06907	AT3G25573	AT2G17750
AT1G14110	AT1G14120	AT1G05097	AT1G14120	AT1G12663	AT1G13430	AT1G14550	AT1G13400	AT1G06620	AT1G07273	AT1G06933	AT1G62515	AT1G65681
AT1G05053	AT1G14220	AT1G05103	AT1G14220	AT1G12665	AT1G13590	AT1G14580	AT1G13410	AT1G06637	AT1G07277	AT1G06937	AT1G49430	AT5G37910
AT1G14120	AT1G14240	AT1G05107	AT1G14240	AT1G12667	AT1G08905	AT1G05097	AT1G13420	AT1G06653	AT1G07283	AT1G06947	AT5G06345	AT4G21030
AT1G14220	AT1G14250	AT1G14600	AT1G14250	AT1G12672	AT1G13600	AT1G05103	AT1G13430	AT1G06697	AT1G07297	AT1G06953	AT3G04570	AT2G18720
AT1G14240	AT1G05067	AT1G14630	AT1G05067	AT1G04967	AT1G13605	AT1G05107	AT1G13600	AT1G06703	AT1G07317	AT1G06970	AT4G03545	AT1G74620
AT1G14250	AT1G05073	AT1G14730	AT1G05073	AT1G12740	AT1G13607	AT1G14600	AT1G13605	AT1G06707	AT1G07347	AT1G06980	AT5G40560	AT2G07792
AT1G05067	AT1G14420	AT1G14755	AT1G14440	AT1G12805	AT1G13608	AT1G14630	AT1G13607	AT1G06713	AT1G07353	AT1G06990	AT3G28917	AT3G23060
AT1G05073	AT1G14440	AT1G14760	AT1G14540	AT1G12940	AT1G13609	AT1G14700	AT1G13608	AT1G06737	AT1G07357	AT1G06997	AT3G14820	AT4G05130
AT1G14540	AT1G14540	AT1G14880	AT1G14550	AT1G12950	AT1G13610	AT1G14730	AT1G13609	AT1G06743	AT1G07367	AT1G07090	AT2G06725	AT5G11320
AT1G14550	AT1G14550	AT1G14890	AT1G14580	AT1G12960	AT1G13620	AT1G14755	AT1G13610	AT1G06757	AT1G07373	AT1G07137	AT2G44110	AT3G14880
AT1G14580	AT1G14580	AT1G14930	AT1G05097	AT1G12980	AT1G13630	AT1G14760	AT1G13620	AT1G06763	AT1G07397	AT1G07143	AT2G37805	AT5G66340
AT1G05097	AT1G05097	AT1G14940	AT1G05103	AT1G04987	AT1G13635	AT1G14880	AT1G13630	AT1G06773	AT1G07407	AT1G07147	AT4G30410	AT2G16190
AT1G05103	AT1G05103	AT1G14950	AT1G05107	AT1G13130	AT1G13650	AT1G14930	AT1G13635	AT1G06777	AT1G07417	AT1G07163	AT4G27140	AT5G05355
AT1G05107	AT1G05107	AT1G14960	AT1G14600	AT1G13200	AT1G13670	AT1G14940	AT1G13650	AT1G06783	AT1G07423	AT1G07167	AT5G04347	AT3G25573
AT1G14600	AT1G14600	AT1G15010	AT1G14630	AT1G13260	AT1G13680	AT1G14950	AT1G13670	AT1G06810	AT1G07430	AT1G07173	AT3G03280	AT1G62515
AT1G14630	AT1G14630	AT1G05153	AT1G14686	AT1G13290	AT1G05027	AT1G14960	AT1G13680	AT1G06833	AT1G07433	AT1G07175	AT1G47480	AT1G49430
AT1G14700	AT1G14687	AT1G15320	AT1G14687	AT1G13300	AT1G13710	AT1G05153	AT1G05027	AT1G06837	AT1G07437	AT1G07187	AT3G08455	AT5G06345
AT1G14730	AT1G14688	AT1G05157	AT1G14688	AT1G13370	AT1G13760	AT1G15320	AT1G13710	AT1G06853	AT1G07443	AT1G07233	AT1G22900	AT5G59120
AT1G14755	AT1G14700	AT1G15360	AT1G05117	AT1G13400	AT1G13840	AT1G15330	AT1G13760	AT1G06857	AT1G07447	AT1G07237	AT5G11050	AT4G03545
AT1G14760	AT1G14730	AT1G15385	AT1G14700	AT1G13420	AT1G14100	AT1G05157	AT1G13840	AT1G06863	AT1G07457	AT1G07247	AT4G00225	AT5G40560
AT1G14880	AT1G14755	AT1G15540	AT1G14730	AT1G13430	AT1G14110	AT1G15360	AT1G14100	AT1G06867	AT1G07460	AT1G07253	AT3G01680	AT4G08215
AT1G14890	AT1G14760	AT1G15560	AT1G14755	AT1G13590	AT1G05053	AT1G15385	AT1G14110	AT1G06873	AT1G07463	AT1G07257	AT5G61700	AT3G28917
AT1G14930	AT1G14880	AT1G15580	AT1G14760	AT1G08905	AT1G14120	AT1G15540	AT1G05053	AT1G06877	AT1G07467	AT1G07263	AT1G69140	AT3G14820
AT1G14940	AT1G14890	AT1G15590	AT1G14880	AT1G13600	AT1G14220	AT1G15560	AT1G14120	AT1G06903	AT1G07485	AT1G07267	AT2G07641	AT2G44110
AT1G14950	AT1G14930	AT1G15600	AT1G14890	AT1G13605	AT1G14240	AT1G05167	AT1G14220	AT1G06907	AT1G07490	AT1G07273	AT1G31983	AT2G37805
AT1G14960	AT1G14940	AT1G15610	AT1G14930	AT1G13607	AT1G14250	AT1G05173	AT1G14240	AT1G06917	AT1G07497	AT1G07277	AT1G35210	AT5G13320
AT1G15010	AT1G14950	AT1G15620	AT1G14940	AT1G13608	AT1G05067	AT1G15580	AT1G14250	AT1G06927	AT1G07503	AT1G07283	AT1G63030	AT4G30410
AT1G05153	AT1G14960	AT1G15625	AT1G14950	AT1G13609	AT1G05073	AT1G15590	AT1G05067	AT1G06933	AT1G07523	AT1G07317	AT5G07160	AT4G27140
AT1G15320	AT1G05153	AT1G15630	AT1G14960	AT1G13610	AT1G14420	AT1G15600	AT1G05073	AT1G06937	AT1G07533	AT1G07347	AT2G06315	AT5G04347
AT1G05157	AT1G15320	AT1G15640	AT1G05153	AT1G13620	AT1G14440	AT1G15610	AT1G14420	AT1G06947	AT1G07537	AT1G07353	AT5G35338	AT3G08455
AT1G15360	AT1G05157	AT1G15680	AT1G15320	AT1G13670	AT1G14520	AT1G15620	AT1G14440	AT1G06953	AT1G07550	AT1G07357	AT1G69818	AT4G37580
AT1G15385	AT1G15360	AT1G15840	AT1G05157	AT1G13680	AT1G14540	AT1G15625	AT1G14540	AT1G06970	AT1G07553	AT1G07367	AT1G66440	AT1G22900
AT1G15540	AT1G15380	AT1G15850	AT1G15360	AT1G05027	AT1G14550	AT1G15630	AT1G14550	AT1G06980	AT1G07557	AT1G07373	AT3G01970	AT5G11050
AT1G15560	AT1G15385	AT1G16290	AT1G15385	AT1G13710	AT1G14580	AT1G15640	AT1G14580	AT1G06983	AT1G07597	AT1G07397	AT2G19425	AT4G00225
AT1G15590	AT1G15540	AT1G16390	AT1G15540	AT1G13760	AT1G05097	AT1G15680	AT1G05097	AT1G06990	AT1G07610	AT1G07407	AT5G11565	AT3G01680
AT1G15600	AT1G15560	AT1G16400	AT1G15560	AT1G13840	AT1G05103	AT1G15840	AT1G05103	AT1G06997	AT1G07617	AT1G07413	AT3G30724	AT2G07826
AT1G15610	AT1G15580	AT1G16410	AT1G15580	AT1G14100	AT1G05107	AT1G15850	AT1G05107	AT1G07000	AT1G07640	AT1G07417	AT1G66320	AT5G61700
AT1G15620	AT1G15590	AT1G16530	AT1G15590	AT1G14110	AT1G14600	AT1G16290	AT1G14600	AT1G07090	AT1G07645	AT1G07423	AT5G16460	AT1G69140
AT1G15625	AT1G15600	AT1G16705	AT1G15600	AT1G05053	AT1G14630	AT1G16390	AT1G14630	AT1G07137	AT1G07673	AT1G07430	AT1G33890	AT2G07641
AT1G15630	AT1G15610	AT1G16905	AT1G15610	AT1G14120	AT1G14687	AT1G16400	AT1G14688	AT1G07143	AT1G07680	AT1G07433	AT5G02035	AT1G31983
AT1G15640	AT1G15620	AT1G16910	AT1G15620	AT1G14220	AT1G14688	AT1G16410	AT1G05117	AT1G07147	AT1G07683	AT1G07437	AT3G22492	AT1G63030
AT1G15680	AT1G15625	AT1G16930	AT1G15625	AT1G14240	AT1G05117	AT1G16530	AT1G14755	AT1G07163	AT1G07690	AT1G07440	AT2G33270	AT5G07160
AT1G15840	AT1G15630	AT1G16940	AT1G15630	AT1G14250	AT1G14700	AT1G16705	AT1G14760	AT1G07167	AT1G07717	AT1G07443	AT5G65590	AT2G06315
AT1G15850	AT1G15640	AT1G16945	AT1G15640	AT1G05067	AT1G14730	AT1G16905	AT1G14880	AT1G07173	AT1G07720	AT1G07447	AT1G70080	AT1G66440
AT1G16290	AT1G15680	AT1G16950	AT1G15680	AT1G05073	AT1G14755	AT1G16910	AT1G14890	AT1G07175	AT1G07723	AT1G07450	AT1G47320	AT2G19425
AT1G16390	AT1G15840	AT1G16980	AT1G15840	AT1G14540	AT1G14760	AT1G16930	AT1G14930	AT1G07187	AT1G07727	AT1G07460	AT5G60470	AT5G11565
AT1G16400	AT1G15850	AT1G17000	AT1G15850	AT1G14550	AT1G14880	AT1G16940	AT1G14940	AT1G07233	AT1G07767	AT1G07467	AT4G33610	AT3G30724
AT1G16410	AT1G16290	AT1G17010	AT1G16290	AT1G14580	AT1G14890	AT1G16945	AT1G14950	AT1G07237	AT1G07777	AT1G07485	AT4G01360	AT1G66320
AT1G16530	AT1G16390	AT1G17150	AT1G16390	AT1G05097	AT1G14930	AT1G16950	AT1G14960	AT1G07247	AT1G07783	AT1G07490	AT2G28760	AT5G16460
AT1G16705	AT1G16400	AT1G17190	AT1G16400	AT1G05103	AT1G14940	AT1G16980	AT1G05153	AT1G07253	AT1G07793	AT1G07497	AT4G23882	AT1G33890
AT1G16905	AT1G16410	AT1G17200	AT1G16410	AT1G05107	AT1G14950	AT1G17000	AT1G15320	AT1G07257	AT1G07795	AT1G07503	AT4G18940	AT5G02035
AT1G16910	AT1G16500	AT1G17300	AT1G16500	AT1G14600	AT1G14960	AT1G17010	AT1G15330	AT1G07263	AT1G07800	AT1G07523	AT3G59845	AT3G22492
AT1G16930	AT1G16530	AT1G17310	AT1G16530	AT1G14630	AT1G15010	AT1G17150	AT1G05157	AT1G07267	AT1G07850	AT1G07533	AT1G69080	AT2G33270
AT1G16940	AT1G16760	AT1G17420	AT1G16905	AT1G14700	AT1G05153	AT1G17300	AT1G15360	AT1G07273	AT1G07857	AT1G07537	AT3G08040	AT5G65590
AT1G16945	AT1G16905	AT1G17700	AT1G16910	AT1G14730	AT1G15320	AT1G17310	AT1G15385	AT1G07277	AT1G07860	AT1G07550	AT5G24540	AT1G70080
AT1G16950	AT1G16910	AT1G17710	AT1G16930	AT1G14755	AT1G15330	AT1G17345	AT1G15540	AT1G07283	AT1G07863	AT1G07553	AT2G35270	AT1G47320
AT1G16980	AT1G16930	AT1G17770	AT1G16940	AT1G14760	AT1G05157	AT1G17700	AT1G15550	AT1G07297	AT1G07867	AT1G07557	AT5G52740	AT5G60470
AT1G17000	AT1G16940	AT1G17800	AT1G16945	AT1G14860	AT1G15360	AT1G17710	AT1G15560	AT1G07317	AT1G07900	AT1G07597	AT1G65750	AT4G01360
AT1G17010	AT1G16945	AT1G17910	AT1G16950	AT1G14870	AT1G15380	AT1G17770	AT1G05167	AT1G07347	AT1G07913	AT1G07617	AT5G14070	AT2G28760
AT1G17150	AT1G16950	AT1G17950	AT1G16980	AT1G14880	AT1G15385	AT1G17800	AT1G05173	AT1G07353	AT1G07917	AT1G07640	AT2G30130	AT4G23882
AT1G17190	AT1G16980	AT1G17960	AT1G17000	AT1G14890	AT1G15540	AT1G17910	AT1G15580	AT1G07357	AT1G07923	AT1G07645	AT3G22040	AT4G18940
AT1G17200	AT1G17000	AT1G18100	AT1G17010	AT1G14930	AT1G15560	AT1G17950	AT1G15590	AT1G07367	AT1G07927	AT1G07673	AT5G50115	AT3G59845
AT1G17300	AT1G17010	AT1G05383	AT1G17020	AT1G14940	AT1G05167	AT1G17960	AT1G15600	AT1G07373	AT1G07937	AT1G07690	AT4G29640	AT1G69080
AT1G17310	AT1G17020	AT1G18191	AT1G17150	AT1G14950	AT1G05173	AT1G18100	AT1G15610	AT1G07397	AT1G07985	AT1G07707	AT3G52980	AT1G31400
AT1G17345	AT1G17150	AT1G18197	AT1G17300	AT1G14960	AT1G15580	AT1G05383	AT1G15620	AT1G07407	AT1G08007	AT1G07717	AT1G04500	AT5G24540
AT1G17420	AT1G17300	AT1G18200	AT1G17310	AT1G15010	AT1G15590	AT1G18120	AT1G15625	AT1G07413	AT1G08013	AT1G07720	AT1G43180	AT5G52740
AT1G17700	AT1G17310	AT1G18220	AT1G17380	AT1G05153	AT1G15600	AT1G18191	AT1G15630	AT1G07417	AT1G08017	AT1G07723	AT5G48430	AT1G65750
AT1G17710	AT1G17345	AT1G05387	AT1G17400	AT1G15320	AT1G15610	AT1G18193	AT1G15680	AT1G07423	AT1G08023	AT1G07727	AT2G39175	AT5G14070
AT1G17770	AT1G17380	AT1G05397	AT1G05307	AT1G15330	AT1G15620	AT1G18197	AT1G15757	AT1G07430	AT1G08027	AT1G07767	AT5G05915	AT5G44870
AT1G17800	AT1G17400	AT1G18230	AT1G17420	AT1G05157	AT1G15625	AT1G18200	AT1G15760	AT1G07433	AT1G08057	AT1G07777	AT4G09030	AT2G30130
AT1G17910	AT1G05307	AT1G18290	AT1G17615	AT1G15360	AT1G15630	AT1G18220	AT1G15840	AT1G07437	AT1G08063	AT1G07783	AT5G61740	AT3G22040
AT1G17950	AT1G17420	AT1G18350	AT1G17700	AT1G15385	AT1G15680	AT1G05387	AT1G15850	AT1G07440	AT1G08065	AT1G07793	AT3G04625	AT5G50115
AT1G17960	AT1G17615	AT1G18410	AT1G17710	AT1G15540	AT1G15840	AT1G05397	AT1G16290	AT1G07443	AT1G08080	AT1G07850	AT1G44740	AT4G29640
AT1G18100	AT1G17700	AT1G18570	AT1G17770	AT1G15560	AT1G15850	AT1G18230	AT1G16380	AT1G07447	AT1G08090	AT1G07857	AT4G33220	AT3G52980
AT1G05383	AT1G17710	AT1G05407	AT1G17800	AT1G15580	AT1G16290	AT1G18290	AT1G16390	AT1G07450	AT1G08100	AT1G07860	AT4G16590	AT1G04500
AT1G18191	AT1G17770	AT1G05413	AT1G17910	AT1G15590	AT1G16380	AT1G18310	AT1G16400	AT1G07457	AT1G08135	AT1G07863	AT3G48550	AT5G48430
AT1G18193	AT1G17800	AT1G18710	AT1G17950	AT1G15600	AT1G16390	AT1G18350	AT1G16410	AT1G07460	AT1G08140	AT1G07867	AT4G29580	AT2G39175
AT1G18197	AT1G17910	AT1G18760	AT1G17960	AT1G15610	AT1G16400	AT1G18410	AT1G16500	AT1G07463	AT1G08147	AT1G07877	AT5G50190	AT5G05915
AT1G18200	AT1G17950	AT1G18770	AT1G05383	AT1G15620	AT1G16410	AT1G18570	AT1G05233	AT1G07467	AT1G08150	AT1G07897	AT1G26796	AT5G61740
AT1G18220	AT1G17960	AT1G18780	AT1G18120	AT1G15625	AT1G16500	AT1G05407	AT1G16510	AT1G07485	AT1G08153	AT1G07900	AT5G48710	AT3G04625
AT1G05387	AT1G05383	AT1G18790	AT1G18191	AT1G15630	AT1G05233	AT1G05413	AT1G16530	AT1G07490	AT1G08157	AT1G07903	AT2G04005	AT4G33220
AT1G05397	AT1G18120	AT1G18810	AT1G18197	AT1G15640	AT1G16530	AT1G18710	AT1G16905	AT1G07497	AT1G08160	AT1G07913	AT4G16095	AT4G24660
AT1G18230	AT1G18191	AT1G18835	AT1G18200	AT1G15680	AT1G16760	AT1G18760	AT1G16910	AT1G07503	AT1G08163	AT1G07917	AT5G09805	AT4G16590
AT1G18280	AT1G18197	AT1G05447	AT1G05387	AT1G15840	AT1G16905	AT1G18770	AT1G16930	AT1G07523	AT1G08170	AT1G07923	AT3G47480	AT2G07813
AT1G18290	AT1G18200	AT1G18860	AT1G05397	AT1G15850	AT1G16910	AT1G18773	AT1G16940	AT1G07533	AT1G08177	AT1G07927	AT5G60978	AT3G48550
AT1G18350	AT1G05387	AT1G18960	AT1G18230	AT1G16290	AT1G16930	AT1G18780	AT1G16945	AT1G07537	AT1G08183	AT1G07937	AT2G16575	AT4G29580
AT1G18410	AT1G05397	AT1G18970	AT1G18350	AT1G16390	AT1G16940	AT1G18790	AT1G16950	AT1G07550	AT1G08193	AT1G07985	AT5G41250	AT1G60787
AT1G18570	AT1G18230	AT1G19030	AT1G18570	AT1G16400	AT1G16945	AT1G18810	AT1G16980	AT1G07553	AT1G08223	AT1G07993	AT3G44220	AT1G26796
AT1G05407	AT1G18350	AT1G19060	AT1G05407	AT1G16410	AT1G16950	AT1G18835	AT1G17000	AT1G07557	AT1G08227	AT1G07997	AT3G24780	AT5G48710
AT1G05413	AT1G18410	AT1G19160	AT1G05413	AT1G16530	AT1G16980	AT1G05443	AT1G17010	AT1G07597	AT1G08237	AT1G08007	AT1G24062	AT4G16095
AT1G18710	AT1G18570	AT1G08925	AT1G18710	AT1G16905	AT1G17000	AT1G05447	AT1G17020	AT1G07610	AT1G08263	AT1G08013	AT5G35600	AT5G09805
AT1G18760	AT1G05407	AT1G19250	AT1G18760	AT1G16910	AT1G17010	AT1G18860	AT1G17030	AT1G07617	AT1G08277	AT1G08017	AT5G37620	AT3G47480
AT1G18770	AT1G05413	AT1G19320	AT1G18770	AT1G16930	AT1G17020	AT1G18960	AT1G17150	AT1G07640	AT1G08283	AT1G08023	AT4G02955	AT5G60978
AT1G18780	AT1G18710	AT1G08935	AT1G18773	AT1G16940	AT1G17030	AT1G18970	AT1G17200	AT1G07645	AT1G08290	AT1G08027	AT1G53820	AT2G16575
AT1G18790	AT1G18760	AT1G19390	AT1G18780	AT1G16945	AT1G17150	AT1G19060	AT1G17300	AT1G07673	AT1G08297	AT1G08057	AT5G56620	AT5G41250
AT1G18810	AT1G18770	AT1G05503	AT1G18790	AT1G16950	AT1G17300	AT1G19160	AT1G17310	AT1G07680	AT1G08303	AT1G08063	AT5G07040	AT3G28910
AT1G18835	AT1G18773	AT1G19415	AT1G18810	AT1G16980	AT1G17310	AT1G08925	AT1G17400	AT1G07683	AT1G08307	AT1G08065	AT3G03985	AT1G77760
AT1G05447	AT1G18780	AT1G19460	AT1G18835	AT1G17000	AT1G17345	AT1G19180	AT1G05307	AT1G07690	AT1G08313	AT1G08080	AT1G51900	AT3G24780
AT1G18860	AT1G18790	AT1G19464	AT1G05447	AT1G17010	AT1G17380	AT1G05477	AT1G17420	AT1G07707	AT1G08320	AT1G08090	AT4G22090	AT1G24062
AT1G18960	AT1G18810	AT1G19470	AT1G18860	AT1G17020	AT1G17400	AT1G19250	AT1G17700	AT1G07717	AT1G08327	AT1G08100	AT3G24270	AT5G35600
AT1G18970	AT1G18835	AT1G19500	AT1G18960	AT1G17150	AT1G05307	AT1G19320	AT1G17710	AT1G07720	AT1G08337	AT1G08133	AT4G15320	AT5G37620
AT1G19030	AT1G05447	AT1G19510	AT1G18970	AT1G17190	AT1G17420	AT1G08935	AT1G17770	AT1G07723	AT1G08343	AT1G08135	AT1G32020	AT4G02955
AT1G19060	AT1G18860	AT1G19565	AT1G19060	AT1G17200	AT1G17615	AT1G19390	AT1G17800	AT1G07727	AT1G08347	AT1G08137	AT2G08495	AT1G53820
AT1G19160	AT1G18960	AT1G19610	AT1G19150	AT1G17285	AT1G17700	AT1G05503	AT1G17810	AT1G07767	AT1G08357	AT1G08140	AT1G52695	AT5G56620
AT1G08925	AT1G18970	AT1G19620	AT1G19160	AT1G17300	AT1G17710	AT1G19415	AT1G17910	AT1G07777	AT1G08383	AT1G08147	AT4G17920	AT1G51900
AT1G19250	AT1G19030	AT1G19640	AT1G19250	AT1G17310	AT1G17770	AT1G19460	AT1G17950	AT1G07783	AT1G08393	AT1G08150	AT1G07373	AT4G22090
AT1G19320	AT1G19060	AT1G19670	AT1G19320	AT1G17345	AT1G17800	AT1G19464	AT1G17960	AT1G07793	AT1G08397	AT1G08153	AT2G19890	AT1G20350
AT1G08935	AT1G19150	AT1G19790	AT1G08935	AT1G17400	AT1G17810	AT1G19470	AT1G18120	AT1G07795	AT1G08403	AT1G08157	AT2G45400	AT3G24270
AT1G19390	AT1G19160	AT1G19810	AT1G19390	AT1G05307	AT1G17910	AT1G19500	AT1G05387	AT1G07800	AT1G08413	AT1G08160	AT1G14950	AT2G32680
AT1G05503	AT1G19250	AT1G19830	AT1G05503	AT1G17615	AT1G17950	AT1G19510	AT1G05397	AT1G07850	AT1G08417	AT1G08163	AT4G00883	AT4G15320
AT1G19415	AT1G19320	AT1G19890	AT1G19415	AT1G17700	AT1G17960	AT1G19560	AT1G18230	AT1G07857	AT1G08430	AT1G08165	AT1G10260	AT1G32020
AT1G19460	AT1G08935	AT1G19900	AT1G19460	AT1G17710	AT1G18120	AT1G19565	AT1G18410	AT1G07860	AT1G08433	AT1G08170	AT1G33750	AT3G03465
AT1G19464	AT1G19390	AT1G19930	AT1G19464	AT1G17770	AT1G18191	AT1G19610	AT1G05407	AT1G07863	AT1G08437	AT1G08177	AT1G61270	AT2G08495
AT1G19470	AT1G05503	AT1G19960	AT1G19470	AT1G17800	AT1G18197	AT1G19630	AT1G05413	AT1G07867	AT1G08440	AT1G08183	AT4G33735	AT1G52695
AT1G19500	AT1G19415	AT1G19968	AT1G19500	AT1G17810	AT1G18200	AT1G19620	AT1G18710	AT1G07877	AT1G08447	AT1G08193	AT4G19633	AT1G04180
AT1G19510	AT1G19460	AT1G05523	AT1G19510	AT1G17910	AT1G05387	AT1G19640	AT1G18760	AT1G07897	AT1G08465	AT1G08223	AT4G00120	AT5G54062
AT1G19560	AT1G19464	AT1G20070	AT1G19560	AT1G17950	AT1G05397	AT1G19670	AT1G18770	AT1G07900	AT1G08473	AT1G08227	AT4G05740	AT1G07373
AT1G19565	AT1G19470	AT1G05527	AT1G19565	AT1G17960	AT1G18230	AT1G19790	AT1G18773	AT1G07903	AT1G08483	AT1G08237	AT1G52000	AT2G19890
AT1G19610	AT1G19500	AT1G05533	AT1G19610	AT1G18100	AT1G18310	AT1G19810	AT1G18780	AT1G07913	AT1G08487	AT1G08263	AT1G52990	AT1G14950
AT1G19620	AT1G19510	AT1G20080	AT1G19630	AT1G05383	AT1G18350	AT1G19830	AT1G18790	AT1G07917	AT1G08493	AT1G08277	AT4G04095	AT5G05925
AT1G19640	AT1G19560	AT1G20120	AT1G19620	AT1G18120	AT1G18410	AT1G19890	AT1G18810	AT1G07923	AT1G08517	AT1G08283	AT1G37130	AT4G00883
AT1G19670	AT1G19565	AT1G20130	AT1G19640	AT1G18191	AT1G05407	AT1G19900	AT1G18835	AT1G07927	AT1G08553	AT1G08290	AT1G31310	AT1G55660
AT1G19790	AT1G19570	AT1G20132	AT1G19670	AT1G18197	AT1G05413	AT1G19930	AT1G05447	AT1G07937	AT1G08587	AT1G08297	AT3G55677	AT1G09373
AT1G19810	AT1G19610	AT1G20135	AT1G19790	AT1G18200	AT1G18710	AT1G19960	AT1G18860	AT1G07985	AT1G08613	AT1G08303	AT5G48510	AT1G10260
AT1G19830	AT1G19630	AT1G20180	AT1G19810	AT1G18220	AT1G18760	AT1G05523	AT1G18960	AT1G07993	AT1G08670	AT1G08307	AT4G28365	AT1G33750
AT1G19890	AT1G19620	AT1G20310	AT1G19830	AT1G05387	AT1G18770	AT1G20070	AT1G18970	AT1G07997	AT1G08673	AT1G08313	AT2G02580	AT1G61270
AT1G19900	AT1G19640	AT1G20320	AT1G19890	AT1G05397	AT1G18773	AT1G05527	AT1G19030	AT1G08007	AT1G08677	AT1G08320	AT5G55560	AT4G33735
AT1G19930	AT1G19670	AT1G20350	AT1G19900	AT1G18230	AT1G18780	AT1G05533	AT1G19060	AT1G08013	AT1G08683	AT1G08327	AT2G25820	AT4G19633
AT1G19960	AT1G19790	AT1G20360	AT1G19930	AT1G18250	AT1G18790	AT1G20080	AT1G19150	AT1G08017	AT1G08687	AT1G08337	AT5G03585	AT4G00120
AT1G19968	AT1G19810	AT1G20375	AT1G19960	AT1G18280	AT1G18810	AT1G20120	AT1G19160	AT1G08023	AT1G08697	AT1G08343	AT2G25330	AT4G05740
AT1G05523	AT1G19830	AT1G20657	AT1G19968	AT1G18290	AT1G18835	AT1G20130	AT1G19250	AT1G08027	AT1G08703	AT1G08347	AT1G47595	AT2G07785
AT1G20070	AT1G19890	AT1G20683	AT1G19970	AT1G18350	AT1G05447	AT1G20132	AT1G19320	AT1G08057	AT1G08717	AT1G08357	AT4G08770	AT1G52000
AT1G05527	AT1G19900	AT1G20687	AT1G05523	AT1G18400	AT1G18860	AT1G20135	AT1G19330	AT1G08063	AT1G08757	AT1G08383	AT4G03565	AT4G04095
AT1G05533	AT1G19930	AT1G20730	AT1G20070	AT1G18410	AT1G18960	AT1G20180	AT1G08935	AT1G08065	AT1G08763	AT1G08393	AT1G72140	AT1G31310
AT1G20080	AT1G19960	AT1G20735	AT1G05527	AT1G18520	AT1G18970	AT1G20320	AT1G19390	AT1G08080	AT1G08765	AT1G08397	AT2G21140	AT3G55677
AT1G20120	AT1G19968	AT1G20740	AT1G20080	AT1G18570	AT1G19060	AT1G05537	AT1G05503	AT1G08090	AT1G08767	AT1G08403	AT1G05291	AT5G48510
AT1G20130	AT1G05523	AT1G20790	AT1G20120	AT1G18710	AT1G19150	AT1G20360	AT1G19415	AT1G08100	AT1G08773	AT1G08413	AT1G66465	AT4G28365
AT1G20132	AT1G20070	AT1G05583	AT1G20130	AT1G18760	AT1G19160	AT1G20375	AT1G19464	AT1G08133	AT1G08777	AT1G08417	AT4G15460	AT2G02580
AT1G20135	AT1G05527	AT1G05587	AT1G20132	AT1G18770	AT1G19250	AT1G20500	AT1G19470	AT1G08135	AT1G08783	AT1G08427	AT5G38120	AT5G55560
AT1G20180	AT1G05533	AT1G05593	AT1G20135	AT1G18780	AT1G19320	AT1G20530	AT1G19500	AT1G08137	AT1G08790	AT1G08430	AT2G36890	AT5G37860
AT1G20310	AT1G20080	AT1G05597	AT1G20180	AT1G18790	AT1G08935	AT1G20657	AT1G19510	AT1G08140	AT1G08805	AT1G08440	AT3G16590	AT2G25820
AT1G20320	AT1G20120	AT1G05603	AT1G20310	AT1G18810	AT1G19390	AT1G20683	AT1G19560	AT1G08147	AT1G08807	AT1G08447	AT5G37730	AT2G25330
AT1G20350	AT1G20130	AT1G20795	AT1G20320	AT1G18835	AT1G05503	AT1G20687	AT1G19565	AT1G08150	AT1G08813	AT1G08465	AT5G14345	AT1G47595
AT1G20360	AT1G20132	AT1G20800	AT1G20350	AT1G05443	AT1G19415	AT1G20730	AT1G19610	AT1G08153	AT1G08817	AT1G08473	AT5G63660	AT4G08770
AT1G20375	AT1G20135	AT1G20803	AT1G05537	AT1G05447	AT1G19460	AT1G20735	AT1G19630	AT1G08157	AT1G08823	AT1G08477	AT2G32540	AT4G03565
AT1G20500	AT1G20180	AT1G20900	AT1G20360	AT1G18860	AT1G19464	AT1G20740	AT1G19620	AT1G08160	AT1G08827	AT1G08483	AT3G10845	AT1G72140
AT1G20657	AT1G20310	AT1G08945	AT1G20375	AT1G18960	AT1G19470	AT1G20790	AT1G19640	AT1G08163	AT1G08833	AT1G08487	AT1G78476	AT2G21140
AT1G20683	AT1G20320	AT1G20940	AT1G20657	AT1G18970	AT1G19500	AT1G05583	AT1G19670	AT1G08165	AT1G08843	AT1G08493	AT1G13300	AT1G05291
AT1G20687	AT1G20350	AT1G20990	AT1G20683	AT1G19030	AT1G19510	AT1G05587	AT1G19780	AT1G08170	AT1G08847	AT1G08517	AT1G11450	AT4G15460
AT1G20730	AT1G05537	AT1G21050	AT1G20687	AT1G19060	AT1G19560	AT1G05593	AT1G19790	AT1G08177	AT1G08853	AT1G08523	AT2G28970	AT5G38120
AT1G20735	AT1G20360	AT1G21110	AT1G20735	AT1G19160	AT1G19565	AT1G05597	AT1G19800	AT1G08183	AT1G08860	AT1G08553	AT1G29005	AT3G16650
AT1G20740	AT1G20375	AT1G21120	AT1G20740	AT1G08925	AT1G19570	AT1G05603	AT1G19810	AT1G08193	AT1G08863	AT1G08587	AT1G47350	AT3G16590
AT1G20790	AT1G20500	AT1G21140	AT1G20790	AT1G19180	AT1G19610	AT1G20795	AT1G19830	AT1G08223	AT1G08865	AT1G08607	AT5G51610	AT5G37730
AT1G05583	AT1G20530	AT1G21286	AT1G05583	AT1G19190	AT1G19630	AT1G20800	AT1G19890	AT1G08227	AT1G08885	AT1G08663	AT1G06103	AT5G14345
AT1G05587	AT1G20657	AT1G21290	AT1G05587	AT1G05477	AT1G19620	AT1G20803	AT1G19900	AT1G08237	AT1G08893	AT1G08670	AT3G56390	AT2G35960
AT1G05593	AT1G20683	AT1G21300	AT1G05593	AT1G05483	AT1G19640	AT1G20900	AT1G19930	AT1G08263	AT1G08897	AT1G08673	AT1G24010	AT2G32540
AT1G05597	AT1G20687	AT1G21310	AT1G05597	AT1G05487	AT1G19670	AT1G08945	AT1G19960	AT1G08277	AT1G08903	AT1G08677	AT4G28395	AT3G10845
AT1G05603	AT1G20730	AT1G21313	AT1G05603	AT1G19250	AT1G19790	AT1G20940	AT1G19968	AT1G08283	AT1G08905	AT1G08683	AT4G30280	AT1G78476
AT1G20795	AT1G20735	AT1G05647	AT1G20795	AT1G19320	AT1G19800	AT1G20990	AT1G19970	AT1G08290	AT1G08907	AT1G08717	AT1G21300	AT1G66990
AT1G20800	AT1G20740	AT1G21320	AT1G20800	AT1G08935	AT1G19810	AT1G21050	AT1G20065	AT1G08297	AT1G08917	AT1G08743	AT2G03250	AT1G11450
AT1G20803	AT1G20790	AT1G21323	AT1G20803	AT1G19390	AT1G19830	AT1G21110	AT1G05523	AT1G08303	AT1G08923	AT1G08757	AT1G32660	AT2G46720
AT1G20900	AT1G05583	AT1G21326	AT1G20940	AT1G05503	AT1G19890	AT1G21120	AT1G20070	AT1G08307	AT1G08925	AT1G08763	AT3G04990	AT2G28970
AT1G08945	AT1G05587	AT1G05657	AT1G20990	AT1G19415	AT1G19900	AT1G21140	AT1G05527	AT1G08313	AT1G08927	AT1G08765	AT1G62420	AT1G29005
AT1G20940	AT1G05593	AT1G21330	AT1G21050	AT1G19460	AT1G19930	AT1G21286	AT1G05533	AT1G08320	AT1G08933	AT1G08767	AT3G46613	AT1G47350
AT1G20990	AT1G05597	AT1G21360	AT1G21100	AT1G19464	AT1G19960	AT1G21290	AT1G20080	AT1G08327	AT1G08935	AT1G08773	AT5G57620	AT5G51610
AT1G21110	AT1G05603	AT1G21470	AT1G21110	AT1G19470	AT1G19968	AT1G21300	AT1G20120	AT1G08337	AT1G08945	AT1G08777	AT4G03620	AT1G06103
AT1G21120	AT1G20795	AT1G21475	AT1G21120	AT1G19500	AT1G05523	AT1G21310	AT1G20130	AT1G08343	AT1G08957	AT1G08783	AT4G08715	AT3G56390
AT1G21140	AT1G20800	AT1G21490	AT1G21140	AT1G19510	AT1G20070	AT1G21313	AT1G20132	AT1G08347	AT1G08967	AT1G08790	AT2G45110	AT5G46320
AT1G21286	AT1G20803	AT1G21525	AT1G21150	AT1G19530	AT1G05527	AT1G05647	AT1G20135	AT1G08357	AT1G08975	AT1G08805	AT1G09790	AT1G24010
AT1G21290	AT1G20940	AT1G21528	AT1G21250	AT1G19560	AT1G05533	AT1G21320	AT1G20180	AT1G08383	AT1G08977	AT1G08807	AT2G07799	AT4G28395
AT1G21300	AT1G20990	AT1G21529	AT1G21260	AT1G19565	AT1G20080	AT1G21323	AT1G20190	AT1G08393	AT1G08983	AT1G08813	AT1G60270	AT4G30280
AT1G21310	AT1G21050	AT1G21530	AT1G21286	AT1G19610	AT1G20120	AT1G05657	AT1G20240	AT1G08397	AT1G08985	AT1G08817	AT1G11806	AT1G21300
AT1G21313	AT1G21100	AT1G21540	AT1G21290	AT1G19630	AT1G20130	AT1G21330	AT1G20310	AT1G08403	AT1G08990	AT1G08823	AT2G03955	AT2G03250
AT1G05647	AT1G21110	AT1G21550	AT1G21300	AT1G19620	AT1G20132	AT1G21360	AT1G20320	AT1G08413	AT1G09013	AT1G08827	AT1G08027	AT1G32660
AT1G21320	AT1G21120	AT1G21722	AT1G21320	AT1G19640	AT1G20135	AT1G21470	AT1G20340	AT1G08417	AT1G09017	AT1G08833	AT5G49240	AT1G21150
AT1G21323	AT1G21130	AT1G21860	AT1G21323	AT1G19670	AT1G20180	AT1G21475	AT1G20350	AT1G08427	AT1G09030	AT1G08843	AT1G43140	AT3G04990
AT1G21326	AT1G21140	AT1G21864	AT1G21326	AT1G19790	AT1G20310	AT1G21490	AT1G05537	AT1G08430	AT1G09065	AT1G08847	AT1G09735	AT1G62420
AT1G05657	AT1G21150	AT1G21910	AT1G05653	AT1G19810	AT1G20320	AT1G21525	AT1G20360	AT1G08433	AT1G09073	AT1G08853	AT3G02375	AT3G46613
AT1G21330	AT1G21250	AT1G21940	AT1G05657	AT1G19830	AT1G20340	AT1G21528	AT1G20375	AT1G08437	AT1G09075	AT1G08860	AT5G45970	AT5G57620
AT1G21360	AT1G21260	AT1G21960	AT1G21330	AT1G19890	AT1G20350	AT1G21529	AT1G20500	AT1G08440	AT1G09090	AT1G08863	AT2G23900	AT4G03620
AT1G21470	AT1G21286	AT1G21970	AT1G21360	AT1G19900	AT1G05537	AT1G21530	AT1G20515	AT1G08447	AT1G09093	AT1G08865	AT1G49770	AT4G08715
AT1G21475	AT1G21290	AT1G21973	AT1G21395	AT1G19930	AT1G20360	AT1G21550	AT1G20520	AT1G08465	AT1G09095	AT1G08867	AT3G28330	AT2G45110
AT1G21490	AT1G21300	AT1G05693	AT1G21470	AT1G19960	AT1G20375	AT1G21850	AT1G20530	AT1G08473	AT1G09097	AT1G08870	AT1G07767	AT1G09790
AT1G21525	AT1G21310	AT1G05697	AT1G21475	AT1G19968	AT1G20500	AT1G21860	AT1G20657	AT1G08477	AT1G09103	AT1G08885	AT1G51300	AT2G07799
AT1G21528	AT1G21313	AT1G21990	AT1G21490	AT1G05523	AT1G20515	AT1G21910	AT1G20680	AT1G08483	AT1G09107	AT1G08893	AT1G56150	AT1G60270
AT1G21529	AT1G21320	AT1G22000	AT1G21525	AT1G20070	AT1G20520	AT1G21940	AT1G20683	AT1G08487	AT1G09113	AT1G08897	AT3G27500	AT1G11806
AT1G21530	AT1G21323	AT1G22010	AT1G21528	AT1G05527	AT1G20530	AT1G21960	AT1G20687	AT1G08493	AT1G09115	AT1G08903	AT2G02120	AT1G08027
AT1G21540	AT1G21326	AT1G22015	AT1G21529	AT1G05533	AT1G20657	AT1G21970	AT1G20730	AT1G08517	AT1G09117	AT1G08905	AT1G75520	AT5G49240
AT1G21550	AT1G05653	AT1G22065	AT1G21530	AT1G20080	AT1G20683	AT1G21973	AT1G20735	AT1G08523	AT1G09135	AT1G08907	AT5G01370	AT1G43140
AT1G21850	AT1G05657	AT1G22080	AT1G21540	AT1G20120	AT1G20687	AT1G05693	AT1G05567	AT1G08553	AT1G09137	AT1G08917	AT4G11190	AT1G09735
AT1G21860	AT1G21330	AT1G22090	AT1G21550	AT1G20130	AT1G20730	AT1G05697	AT1G20740	AT1G08587	AT1G09145	AT1G08923	AT4G37950	AT3G02375
AT1G21910	AT1G21360	AT1G22110	AT1G21850	AT1G20132	AT1G20735	AT1G21990	AT1G20750	AT1G08607	AT1G09176	AT1G08927	AT3G47400	AT5G45970
AT1G21940	AT1G21395	AT1G22120	AT1G21860	AT1G20135	AT1G20740	AT1G22000	AT1G05583	AT1G08613	AT1G09187	AT1G08933	AT4G19810	AT2G23900
AT1G21960	AT1G21470	AT1G22150	AT1G21890	AT1G20180	AT1G20750	AT1G22010	AT1G05587	AT1G08663	AT1G09203	AT1G08935	AT5G37732	AT1G49770
AT1G21970	AT1G21475	AT1G22210	AT1G21910	AT1G20310	AT1G05583	AT1G22015	AT1G05593	AT1G08670	AT1G09205	AT1G08953	AT5G47450	AT3G28330
AT1G21973	AT1G21490	AT1G22220	AT1G21940	AT1G20320	AT1G05587	AT1G22065	AT1G05597	AT1G08673	AT1G09207	AT1G08955	AT1G33080	AT1G07767
AT1G05693	AT1G21525	AT1G22340	AT1G21960	AT1G20350	AT1G05593	AT1G22080	AT1G05603	AT1G08677	AT1G09213	AT1G08967	AT5G66815	AT1G51300
AT1G05697	AT1G21528	AT1G22350	AT1G21970	AT1G20360	AT1G05597	AT1G22090	AT1G20795	AT1G08683	AT1G09215	AT1G08983	AT2G27930	AT1G56150
AT1G21990	AT1G21529	AT1G22370	AT1G21973	AT1G20375	AT1G05603	AT1G05713	AT1G20800	AT1G08687	AT1G09227	AT1G08985	AT1G64290	AT2G02120
AT1G22000	AT1G21530	AT1G22380	AT1G21990	AT1G20500	AT1G20795	AT1G22100	AT1G20803	AT1G08697	AT1G09235	AT1G08987	AT1G34044	AT1G75520
AT1G22010	AT1G21540	AT1G22420	AT1G22000	AT1G20657	AT1G20800	AT1G22110	AT1G20870	AT1G08703	AT1G09240	AT1G08990	AT3G51171	AT5G01370
AT1G22015	AT1G21550	AT1G22480	AT1G22010	AT1G20683	AT1G20803	AT1G22120	AT1G20940	AT1G08717	AT1G09243	AT1G09013	AT2G34204	AT4G11190
AT1G22065	AT1G21860	AT1G22490	AT1G22015	AT1G20687	AT1G20870	AT1G22130	AT1G20990	AT1G08743	AT1G09260	AT1G09017	AT3G50740	AT5G26920
AT1G22080	AT1G21890	AT1G05753	AT1G22080	AT1G20730	AT1G20940	AT1G22150	AT1G21050	AT1G08757	AT1G09273	AT1G09030	AT2G20080	AT4G37950
AT1G22090	AT1G21940	AT1G22680	AT1G22090	AT1G20735	AT1G20990	AT1G22210	AT1G21140	AT1G08763	AT1G09277	AT1G09033	AT1G68280	AT3G47400
AT1G22110	AT1G21960	AT1G22760	AT1G05713	AT1G20740	AT1G21050	AT1G22220	AT1G21150	AT1G08765	AT1G09283	AT1G09037	AT3G58310	AT4G19810
AT1G22120	AT1G21970	AT1G22900	AT1G22100	AT1G20790	AT1G21110	AT1G22250	AT1G05643	AT1G08767	AT1G09303	AT1G09075	AT1G05580	AT5G37732
AT1G22130	AT1G21973	AT1G22910	AT1G22110	AT1G05583	AT1G21120	AT1G05733	AT1G21240	AT1G08773	AT1G09350	AT1G09080	AT1G50880	AT3G61500
AT1G22150	AT1G21990	AT1G22990	AT1G22120	AT1G05587	AT1G21130	AT1G22340	AT1G21245	AT1G08777	AT1G09360	AT1G09090	AT4G14465	AT1G33080
AT1G22210	AT1G22000	AT1G23037	AT1G22130	AT1G05593	AT1G21140	AT1G22350	AT1G21250	AT1G08783	AT1G09373	AT1G09093	AT2G16225	AT5G66815
AT1G22220	AT1G22010	AT1G23120	AT1G22150	AT1G05597	AT1G21150	AT1G22380	AT1G21260	AT1G08790	AT1G09380	AT1G09095	AT5G39420	AT2G27930
AT1G22340	AT1G22015	AT1G23130	AT1G22210	AT1G05603	AT1G21245	AT1G22420	AT1G21286	AT1G08805	AT1G09483	AT1G09097	AT3G46086	AT3G51171
AT1G22370	AT1G22080	AT1G23140	AT1G22340	AT1G20795	AT1G21250	AT1G22680	AT1G21290	AT1G08807	AT1G09486	AT1G09103	AT2G07405	AT2G34204
AT1G22380	AT1G22090	AT1G23145	AT1G22350	AT1G20800	AT1G21260	AT1G22760	AT1G21300	AT1G08813	AT1G09493	AT1G09107	AT1G44830	AT3G50740
AT1G22420	AT1G05713	AT1G05793	AT1G22370	AT1G20803	AT1G21286	AT1G22900	AT1G21320	AT1G08817	AT1G09495	AT1G09113	AT5G06040	AT2G20080
AT1G22480	AT1G22100	AT1G23147	AT1G22380	AT1G20900	AT1G21290	AT1G22910	AT1G21323	AT1G08823	AT1G09497	AT1G09115	AT1G09563	AT3G58795
AT1G22490	AT1G22120	AT1G23150	AT1G22400	AT1G08945	AT1G21300	AT1G22990	AT1G05657	AT1G08827	AT1G09500	AT1G09127	AT4G23370	AT1G68280
AT1G05753	AT1G22130	AT1G23160	AT1G22420	AT1G20940	AT1G21320	AT1G23037	AT1G21330	AT1G08833	AT1G09503	AT1G09135	AT3G01080	AT3G58310
AT1G22570	AT1G22150	AT1G23200	AT1G22490	AT1G20990	AT1G21323	AT1G23070	AT1G21340	AT1G08843	AT1G09505	AT1G09137	AT1G61630	AT1G05580
AT1G22680	AT1G22210	AT1G23201	AT1G22570	AT1G21050	AT1G21326	AT1G23120	AT1G21360	AT1G08847	AT1G09507	AT1G09145	AT1G28590	AT1G50880
AT1G22760	AT1G22340	AT1G23205	AT1G22680	AT1G21110	AT1G05653	AT1G23130	AT1G21395	AT1G08853	AT1G09510	AT1G09147	AT5G05855	AT2G16225
AT1G22900	AT1G22350	AT1G23240	AT1G22710	AT1G21120	AT1G05657	AT1G23140	AT1G21470	AT1G08860	AT1G09535	AT1G09153	AT5G38450	AT5G39420
AT1G22910	AT1G22370	AT1G23250	AT1G22760	AT1G21130	AT1G21330	AT1G23145	AT1G21475	AT1G08863	AT1G09545	AT1G09176	AT5G17345	AT3G46086
AT1G22990	AT1G22380	AT1G23320	AT1G22900	AT1G21140	AT1G21340	AT1G05793	AT1G21490	AT1G08865	AT1G09547	AT1G09187	AT1G24145	AT2G07405
AT1G23037	AT1G22400	AT1G23340	AT1G22910	AT1G21286	AT1G21360	AT1G23147	AT1G21500	AT1G08867	AT1G09550	AT1G09203	AT3G55580	AT1G44830
AT1G23120	AT1G22420	AT1G23350	AT1G22990	AT1G21290	AT1G21395	AT1G23150	AT1G21510	AT1G08870	AT1G09555	AT1G09205	AT1G68170	AT4G15396
AT1G23130	AT1G22490	AT1G23380	AT1G23000	AT1G21300	AT1G21470	AT1G23160	AT1G21525	AT1G08885	AT1G09557	AT1G09207	AT4G14810	AT1G09585
AT1G23140	AT1G22570	AT1G05797	AT1G23037	AT1G21310	AT1G21475	AT1G23200	AT1G21528	AT1G08893	AT1G09563	AT1G09213	AT2G44030	AT1G09563
AT1G23145	AT1G22680	AT1G05803	AT1G23070	AT1G21313	AT1G21490	AT1G23201	AT1G21529	AT1G08897	AT1G09565	AT1G09215	AT2G45650	AT4G23370
AT1G05793	AT1G22710	AT1G05807	AT1G23090	AT1G05647	AT1G21500	AT1G23205	AT1G21530	AT1G08903	AT1G09567	AT1G09217	AT5G40020	AT3G01080
AT1G23147	AT1G22760	AT1G05813	AT1G23100	AT1G21320	AT1G21510	AT1G23240	AT1G21540	AT1G08905	AT1G09573	AT1G09227	AT2G30940	AT1G61630
AT1G23160	AT1G22900	AT1G23410	AT1G23120	AT1G21323	AT1G21525	AT1G23250	AT1G21550	AT1G08907	AT1G09587	AT1G09235	AT3G06962	AT1G28590
AT1G23200	AT1G22990	AT1G23420	AT1G23130	AT1G21326	AT1G21528	AT1G23320	AT1G21850	AT1G08917	AT1G09593	AT1G09240	AT4G13240	AT5G38450
AT1G23201	AT1G23000	AT1G05817	AT1G23140	AT1G05657	AT1G21529	AT1G23340	AT1G21860	AT1G08923	AT1G09597	AT1G09243	AT5G28490	AT5G17345
AT1G23205	AT1G23037	AT1G23500	AT1G23145	AT1G21330	AT1G21530	AT1G23350	AT1G21866	AT1G08925	AT1G09605	AT1G09245	AT1G51240	AT1G24145
AT1G23240	AT1G23070	AT1G23510	AT1G05793	AT1G21360	AT1G21540	AT1G23380	AT1G21870	AT1G08927	AT1G09607	AT1G09273	AT3G59160	AT3G55580
AT1G23250	AT1G23120	AT1G23520	AT1G23147	AT1G21470	AT1G21550	AT1G05797	AT1G21890	AT1G08933	AT1G09613	AT1G09277	AT3G25655	AT1G68170
AT1G23320	AT1G23130	AT1G23530	AT1G23150	AT1G21475	AT1G21722	AT1G05803	AT1G21940	AT1G08935	AT1G09615	AT1G09283	AT3G44718	AT4G14810
AT1G23340	AT1G23140	AT1G23540	AT1G23160	AT1G21490	AT1G21850	AT1G05807	AT1G21950	AT1G08945	AT1G09625	AT1G09293	AT3G51190	AT2G44030
AT1G23350	AT1G23145	AT1G23560	AT1G23200	AT1G21525	AT1G21860	AT1G05813	AT1G21960	AT1G08953	AT1G09653	AT1G09303	AT5G65850	AT2G45650
AT1G23380	AT1G05793	AT1G23570	AT1G23201	AT1G21528	AT1G21866	AT1G23410	AT1G21970	AT1G08955	AT1G09655	AT1G09323	AT4G06800	AT5G40020
AT1G05797	AT1G23147	AT1G23580	AT1G23205	AT1G21529	AT1G21870	AT1G23420	AT1G21973	AT1G08957	AT1G09665	AT1G09350	AT5G23950	AT3G06962
AT1G05803	AT1G23150	AT1G23590	AT1G23210	AT1G21530	AT1G21890	AT1G05817	AT1G05693	AT1G08967	AT1G09683	AT1G09360	AT5G55080	AT4G13240
AT1G05807	AT1G23160	AT1G23600	AT1G23240	AT1G21540	AT1G21910	AT1G23500	AT1G05697	AT1G08975	AT1G09695	AT1G09373	AT2G47040	AT5G28490
AT1G05813	AT1G23200	AT1G23610	AT1G23250	AT1G21550	AT1G21940	AT1G23510	AT1G21990	AT1G08977	AT1G09717	AT1G09380	AT2G30770	AT1G51240
AT1G23410	AT1G23201	AT1G05823	AT1G23270	AT1G21722	AT1G21950	AT1G23520	AT1G22000	AT1G08983	AT1G09723	AT1G09393	AT3G48231	AT3G59160
AT1G23420	AT1G23205	AT1G23620	AT1G23300	AT1G21850	AT1G21960	AT1G23530	AT1G22010	AT1G08985	AT1G09725	AT1G09397	AT2G28630	AT3G25655
AT1G05817	AT1G23210	AT1G23640	AT1G23320	AT1G21860	AT1G21970	AT1G23540	AT1G22015	AT1G08987	AT1G09727	AT1G09417	AT3G53770	AT4G12900
AT1G23500	AT1G23240	AT1G23645	AT1G23340	AT1G21910	AT1G21973	AT1G23560	AT1G08955	AT1G08990	AT1G09735	AT1G09457	AT2G03290	AT3G44718
AT1G23510	AT1G23250	AT1G23650	AT1G23350	AT1G21940	AT1G21990	AT1G23570	AT1G22065	AT1G09013	AT1G09745	AT1G09475	AT5G07465	AT1G23270
AT1G23520	AT1G23270	AT1G23660	AT1G05797	AT1G21950	AT1G22000	AT1G23580	AT1G22080	AT1G09017	AT1G09773	AT1G09483	AT4G25410	AT3G51190
AT1G23530	AT1G23320	AT1G23670	AT1G05803	AT1G21960	AT1G22010	AT1G23590	AT1G22090	AT1G09030	AT1G09775	AT1G09495	AT3G01331	AT5G65850
AT1G23540	AT1G23340	AT1G23680	AT1G05807	AT1G21970	AT1G22015	AT1G23600	AT1G05713	AT1G09033	AT1G09785	AT1G09500	AT4G26280	AT2G01340
AT1G23560	AT1G23350	AT1G23690	AT1G05813	AT1G21973	AT1G08955	AT1G23610	AT1G22100	AT1G09037	AT1G09790	AT1G09503	AT3G17260	AT5G55080
AT1G23570	AT1G05797	AT1G05827	AT1G23410	AT1G05693	AT1G22080	AT1G05823	AT1G22110	AT1G09065	AT1G09805	AT1G09505	AT2G39320	AT2G47040
AT1G23580	AT1G05803	AT1G23730	AT1G23420	AT1G05697	AT1G22090	AT1G23620	AT1G22120	AT1G09073	AT1G09813	AT1G09507	AT1G70270	AT2G30770
AT1G23590	AT1G05807	AT1G23760	AT1G05817	AT1G21990	AT1G05713	AT1G23640	AT1G22130	AT1G09075	AT1G09817	AT1G09510	AT1G34580	AT3G48231
AT1G23600	AT1G05813	AT1G23770	AT1G23500	AT1G22000	AT1G22100	AT1G23645	AT1G05717	AT1G09080	AT1G09825	AT1G09515	AT5G56200	AT2G28630
AT1G23610	AT1G23410	AT1G23810	AT1G23510	AT1G22010	AT1G22110	AT1G23650	AT1G22140	AT1G09090	AT1G09845	AT1G09525	AT2G26050	AT3G53770
AT1G05823	AT1G23420	AT1G23910	AT1G23520	AT1G22015	AT1G22120	AT1G23660	AT1G22150	AT1G09093	AT1G09875	AT1G09535	AT4G00180	AT2G03290
AT1G23620	AT1G05817	AT1G23965	AT1G23530	AT1G22065	AT1G22130	AT1G23670	AT1G22210	AT1G09095	AT1G09890	AT1G09545	AT4G09110	AT5G07465
AT1G23640	AT1G23500	AT1G24000	AT1G23540	AT1G22080	AT1G05717	AT1G23680	AT1G22240	AT1G09097	AT1G09930	AT1G09550	AT3G45940	AT3G61150
AT1G23645	AT1G23510	AT1G24010	AT1G23560	AT1G22090	AT1G22140	AT1G23690	AT1G22250	AT1G09103	AT1G09932	AT1G09555	AT1G15640	AT4G09025
AT1G23650	AT1G23520	AT1G24020	AT1G23570	AT1G05713	AT1G22150	AT1G23700	AT1G05733	AT1G09107	AT1G09935	AT1G09557	AT3G22565	AT4G25410
AT1G23660	AT1G23530	AT1G24060	AT1G23580	AT1G22100	AT1G22210	AT1G23730	AT1G22330	AT1G09113	AT1G09953	AT1G09563	AT1G56040	AT3G01331
AT1G23670	AT1G23540	AT1G24062	AT1G23590	AT1G22110	AT1G22240	AT1G23760	AT1G22340	AT1G09115	AT1G09957	AT1G09565	AT5G65730	AT5G05430
AT1G23680	AT1G23560	AT1G24068	AT1G23600	AT1G22120	AT1G22250	AT1G23770	AT1G22350	AT1G09117	AT1G10010	AT1G09567	AT4G08045	AT4G26280
AT1G23690	AT1G23570	AT1G24070	AT1G23610	AT1G22130	AT1G05733	AT1G23910	AT1G22380	AT1G09127	AT1G10225	AT1G09573	AT5G48070	AT3G17260
AT1G05827	AT1G23580	AT1G24110	AT1G05823	AT1G05717	AT1G22330	AT1G05847	AT1G22400	AT1G09135	AT1G10250	AT1G09583	AT4G22510	AT3G04425
AT1G23720	AT1G23590	AT1G24130	AT1G23620	AT1G22210	AT1G22340	AT1G24000	AT1G22420	AT1G09137	AT1G10260	AT1G09585	AT3G11435	AT2G39320
AT1G23730	AT1G23600	AT1G24140	AT1G23640	AT1G22220	AT1G22350	AT1G24010	AT1G22490	AT1G09145	AT1G10380	AT1G09587	AT3G21980	AT1G70270
AT1G23760	AT1G23610	AT1G05857	AT1G23645	AT1G22340	AT1G22370	AT1G24020	AT1G22570	AT1G09147	AT1G10385	AT1G09593	AT2G34140	AT1G34580
AT1G23770	AT1G05823	AT1G24145	AT1G23650	AT1G22350	AT1G22380	AT1G24060	AT1G22650	AT1G09153	AT1G10400	AT1G09597	AT4G07265	AT1G04987
AT1G23810	AT1G23620	AT1G24147	AT1G23660	AT1G22380	AT1G22400	AT1G24062	AT1G22680	AT1G09176	AT1G10480	AT1G09603	AT1G68825	AT5G56200
AT1G23910	AT1G23640	AT1G24148	AT1G23670	AT1G22420	AT1G22420	AT1G24068	AT1G22690	AT1G09187	AT1G10585	AT1G09605	AT3G15370	AT2G26050
AT1G23965	AT1G23645	AT1G24256	AT1G23680	AT1G22440	AT1G22490	AT1G24070	AT1G22710	AT1G09203	AT1G10586	AT1G09607	AT3G50755	AT4G00180
AT1G24000	AT1G23650	AT1G24260	AT1G23690	AT1G22470	AT1G22570	AT1G24110	AT1G22760	AT1G09205	AT1G10588	AT1G09613	AT3G11430	AT4G09110
AT1G24010	AT1G23660	AT1G05887	AT1G23700	AT1G22480	AT1G22600	AT1G24130	AT1G22900	AT1G09207	AT1G10620	AT1G09615	AT1G49100	AT3G16530
AT1G24020	AT1G23670	AT1G05893	AT1G23730	AT1G05753	AT1G22650	AT1G24140	AT1G22990	AT1G09213	AT1G10657	AT1G09653	AT2G26695	AT3G22565
AT1G24060	AT1G23680	AT1G05897	AT1G23760	AT1G22570	AT1G22680	AT1G05857	AT1G23000	AT1G09215	AT1G10680	AT1G09665	AT1G02580	AT1G56040
AT1G24062	AT1G23690	AT1G24400	AT1G23770	AT1G22600	AT1G22690	AT1G24145	AT1G23037	AT1G09217	AT1G10682	AT1G09683	AT4G15750	AT5G65730
AT1G24068	AT1G23720	AT1G24405	AT1G23810	AT1G22680	AT1G22710	AT1G24147	AT1G23060	AT1G09227	AT1G10745	AT1G09705	AT2G44560	AT4G08045
AT1G24070	AT1G23730	AT1G24430	AT1G23910	AT1G22720	AT1G22760	AT1G24148	AT1G23070	AT1G09235	AT1G10747	AT1G09725	AT3G04290	AT4G18390
AT1G24110	AT1G23760	AT1G24470	AT1G23960	AT1G22760	AT1G22900	AT1G24200	AT1G23080	AT1G09240	AT1G10875	AT1G09735	AT2G16005	AT5G48070
AT1G24130	AT1G23770	AT1G24475	AT1G23965	AT1G22900	AT1G22910	AT1G24256	AT1G23090	AT1G09243	AT1G10880	AT1G09743	AT2G36190	AT4G22510
AT1G24140	AT1G23810	AT1G24480	AT1G05843	AT1G22910	AT1G22990	AT1G24260	AT1G23100	AT1G09245	AT1G11080	AT1G09745	AT4G33330	AT3G11435
AT1G05857	AT1G23910	AT1G24485	AT1G23995	AT1G22990	AT1G23000	AT1G05863	AT1G23110	AT1G09260	AT1G11190	AT1G09747	AT3G11150	AT3G21980
AT1G24145	AT1G23960	AT1G24520	AT1G05847	AT1G23037	AT1G23037	AT1G05897	AT1G05787	AT1G09273	AT1G11210	AT1G09773	AT2G29790	AT4G07265
AT1G24147	AT1G23965	AT1G24540	AT1G24000	AT1G23070	AT1G23070	AT1G24400	AT1G23120	AT1G09277	AT1G11220	AT1G09775	AT4G14250	AT1G68825
AT1G24256	AT1G05843	AT1G24577	AT1G24010	AT1G23120	AT1G23080	AT1G24470	AT1G23130	AT1G09283	AT1G11230	AT1G09785	AT4G06055	AT3G15370
AT1G24260	AT1G23995	AT1G24590	AT1G24020	AT1G23130	AT1G23090	AT1G24475	AT1G23140	AT1G09293	AT1G11250	AT1G09790	AT3G09940	AT3G50755
AT1G05863	AT1G05847	AT1G24620	AT1G24060	AT1G23140	AT1G23100	AT1G24480	AT1G23145	AT1G09303	AT1G11362	AT1G09805	AT2G07735	AT3G11430
AT1G05887	AT1G24000	AT1G24650	AT1G24062	AT1G23145	AT1G23110	AT1G24485	AT1G05793	AT1G09323	AT1G11370	AT1G09812	AT1G65485	AT1G49100
AT1G05893	AT1G24010	AT1G24657	AT1G24068	AT1G05793	AT1G05787	AT1G24520	AT1G23147	AT1G09350	AT1G11450	AT1G09813	AT2G07734	AT2G26695
AT1G05897	AT1G24020	AT1G24660	AT1G24070	AT1G23147	AT1G23120	AT1G24540	AT1G23150	AT1G09360	AT1G11460	AT1G09817	AT5G17820	AT1G02580
AT1G24400	AT1G24060	AT1G24686	AT1G24080	AT1G23150	AT1G23130	AT1G24577	AT1G23160	AT1G09373	AT1G11470	AT1G09825	AT5G66400	AT4G15750
AT1G24405	AT1G24062	AT1G24733	AT1G24110	AT1G23160	AT1G23140	AT1G24590	AT1G23200	AT1G09380	AT1G11482	AT1G09845	AT5G46960	AT2G44560
AT1G24470	AT1G24068	AT1G25240	AT1G24130	AT1G23200	AT1G23145	AT1G24620	AT1G23201	AT1G09393	AT1G11500	AT1G09875	AT4G07090	AT3G04290
AT1G24475	AT1G24070	AT1G05943	AT1G24140	AT1G23201	AT1G05793	AT1G24650	AT1G23205	AT1G09397	AT1G11510	AT1G09880	AT2G09040	AT2G16005
AT1G24480	AT1G24110	AT1G25250	AT1G05857	AT1G23205	AT1G23147	AT1G24657	AT1G23210	AT1G09417	AT1G11520	AT1G09890	AT3G45560	AT2G36190
AT1G24485	AT1G24130	AT1G25270	AT1G24145	AT1G23240	AT1G23150	AT1G24660	AT1G23240	AT1G09457	AT1G11560	AT1G09927	AT1G33300	AT4G33330
AT1G24520	AT1G24140	AT1G25277	AT1G24147	AT1G23250	AT1G23160	AT1G24686	AT1G23250	AT1G09475	AT1G11570	AT1G09930	AT1G60180	AT3G11150
AT1G24540	AT1G05857	AT1G25300	AT1G24148	AT1G23320	AT1G23200	AT1G24733	AT1G23270	AT1G09483	AT1G11572	AT1G09932	AT5G05145	AT2G29790
AT1G24577	AT1G24145	AT1G25310	AT1G24256	AT1G23340	AT1G23201	AT1G24735	AT1G23280	AT1G09486	AT1G11580	AT1G09935	AT5G37210	AT4G14250
AT1G24590	AT1G24147	AT1G05957	AT1G24260	AT1G23350	AT1G23205	AT1G05937	AT1G23300	AT1G09493	AT1G11600	AT1G09953	AT1G52140	AT4G06055
AT1G24620	AT1G24148	AT1G25330	AT1G05863	AT1G23380	AT1G23210	AT1G25240	AT1G23320	AT1G09495	AT1G11608	AT1G09957	AT4G38213	AT2G07735
AT1G24650	AT1G24256	AT1G25340	AT1G05887	AT1G05797	AT1G23240	AT1G05943	AT1G23340	AT1G09497	AT1G11610	AT1G10010	AT1G60410	AT1G65485
AT1G24657	AT1G24260	AT1G08975	AT1G05893	AT1G05803	AT1G23250	AT1G25250	AT1G23350	AT1G09500	AT1G11620	AT1G10225	AT3G60120	AT2G07734
AT1G24660	AT1G05863	AT1G25400	AT1G05897	AT1G05807	AT1G23270	AT1G05947	AT1G23360	AT1G09503	AT1G11655	AT1G10230	AT3G53640	AT5G17820
AT1G24686	AT1G05887	AT1G25410	AT1G24400	AT1G05813	AT1G23300	AT1G05953	AT1G05797	AT1G09505	AT1G11670	AT1G10250	AT1G07923	AT5G66400
AT1G24733	AT1G05893	AT1G25422	AT1G24405	AT1G23410	AT1G23320	AT1G25270	AT1G05803	AT1G09507	AT1G11684	AT1G10260	AT4G35733	AT5G46960
AT1G25240	AT1G05897	AT1G25450	AT1G24470	AT1G23420	AT1G23340	AT1G25277	AT1G05807	AT1G09510	AT1G11690	AT1G10370	AT2G45760	AT4G07090
AT1G05943	AT1G24400	AT1G05967	AT1G24475	AT1G05817	AT1G23350	AT1G25300	AT1G05813	AT1G09515	AT1G11735	AT1G10380	AT2G06185	AT2G09040
AT1G25250	AT1G24405	AT1G25988	AT1G24480	AT1G23500	AT1G23360	AT1G25310	AT1G23420	AT1G09525	AT1G11740	AT1G10385	AT3G01240	AT3G45560
AT1G25270	AT1G24420	AT1G26200	AT1G24485	AT1G23510	AT1G23380	AT1G05957	AT1G05817	AT1G09535	AT1G11765	AT1G10480	AT1G49110	AT1G33300
AT1G25277	AT1G24430	AT1G26250	AT1G24520	AT1G23520	AT1G05797	AT1G25320	AT1G23500	AT1G09545	AT1G11770	AT1G10585	AT1G07433	AT1G60180
AT1G25300	AT1G24470	AT1G26255	AT1G24540	AT1G23530	AT1G05803	AT1G25330	AT1G23510	AT1G09547	AT1G11803	AT1G10586	AT3G43860	AT5G01320
AT1G25310	AT1G24475	AT1G26310	AT1G24575	AT1G23540	AT1G05807	AT1G25340	AT1G23520	AT1G09550	AT1G11806	AT1G10588	AT5G24560	AT5G05145
AT1G05957	AT1G24480	AT1G26320	AT1G24577	AT1G23560	AT1G05813	AT1G25410	AT1G23530	AT1G09555	AT1G11850	AT1G10620	AT1G71050	AT5G37210
AT1G25330	AT1G24485	AT1G26355	AT1G24590	AT1G23570	AT1G23420	AT1G25425	AT1G23540	AT1G09557	AT1G11915	AT1G10657	AT1G77650	AT1G52140
AT1G25340	AT1G24520	AT1G26380	AT1G24620	AT1G23580	AT1G05817	AT1G25450	AT1G23550	AT1G09563	AT1G11920	AT1G10680	AT5G43840	AT4G38213
AT1G08975	AT1G24540	AT1G26390	AT1G24650	AT1G23590	AT1G23500	AT1G05967	AT1G23560	AT1G09565	AT1G11925	AT1G10710	AT5G54030	AT1G60410
AT1G25400	AT1G24575	AT1G26400	AT1G24657	AT1G23600	AT1G23510	AT1G25988	AT1G23570	AT1G09567	AT1G11980	AT1G10715	AT5G10180	AT3G60120
AT1G25410	AT1G24577	AT1G26410	AT1G24660	AT1G23610	AT1G23520	AT1G26200	AT1G23580	AT1G09573	AT1G11990	AT1G10747	AT5G58390	AT3G53640
AT1G25422	AT1G24590	AT1G26420	AT1G24686	AT1G05823	AT1G23530	AT1G26250	AT1G23590	AT1G09583	AT1G12010	AT1G10875	AT5G37320	AT1G07923
AT1G25450	AT1G24620	AT1G26450	AT1G24733	AT1G23620	AT1G23540	AT1G26255	AT1G23600	AT1G09585	AT1G12030	AT1G10880	AT5G33355	AT4G35733
AT1G05967	AT1G24650	AT1G26510	AT1G25240	AT1G23640	AT1G23550	AT1G26310	AT1G23610	AT1G09587	AT1G12040	AT1G11040	AT1G19620	AT2G45760
AT1G25988	AT1G24657	AT1G26515	AT1G05943	AT1G23645	AT1G23560	AT1G26320	AT1G05823	AT1G09593	AT1G12064	AT1G11070	AT2G29040	AT2G06185
AT1G26200	AT1G24660	AT1G26600	AT1G25250	AT1G23650	AT1G23570	AT1G26355	AT1G23620	AT1G09597	AT1G12070	AT1G11080	AT5G07540	AT3G01240
AT1G26250	AT1G24686	AT1G06007	AT1G05947	AT1G23660	AT1G23580	AT1G26380	AT1G23640	AT1G09603	AT1G12080	AT1G11150	AT1G08357	AT1G49110
AT1G26255	AT1G24733	AT1G26700	AT1G05953	AT1G23670	AT1G23590	AT1G26390	AT1G23645	AT1G09605	AT1G12090	AT1G11190	AT2G34610	AT1G07433
AT1G26310	AT1G25240	AT1G26710	AT1G25270	AT1G23680	AT1G23600	AT1G26400	AT1G23650	AT1G09607	AT1G12100	AT1G11220	AT1G66960	AT3G43860
AT1G26320	AT1G05943	AT1G26720	AT1G25300	AT1G23690	AT1G23610	AT1G26410	AT1G23660	AT1G09613	AT1G12130	AT1G11230	AT2G30750	AT5G24560
AT1G26355	AT1G25250	AT1G26773	AT1G25310	AT1G05827	AT1G05823	AT1G26420	AT1G23670	AT1G09615	AT1G12160	AT1G11240	AT4G11393	AT1G71050
AT1G26380	AT1G05953	AT1G26780	AT1G05957	AT1G23720	AT1G23620	AT1G26450	AT1G23680	AT1G09625	AT1G12170	AT1G11250	AT3G09520	AT1G77650
AT1G26390	AT1G25270	AT1G26790	AT1G25330	AT1G23730	AT1G23640	AT1G26510	AT1G23690	AT1G09653	AT1G12180	AT1G11370	AT2G37010	AT5G36925
AT1G26400	AT1G25300	AT1G26795	AT1G25340	AT1G23760	AT1G23645	AT1G26515	AT1G23700	AT1G09655	AT1G12190	AT1G11450	AT2G05515	AT5G43840
AT1G26410	AT1G25310	AT1G26796	AT1G25400	AT1G23770	AT1G23650	AT1G26600	AT1G23720	AT1G09665	AT1G12200	AT1G11460	AT4G09665	AT5G10180
AT1G26420	AT1G05957	AT1G26797	AT1G25410	AT1G23810	AT1G23660	AT1G06007	AT1G23730	AT1G09683	AT1G12260	AT1G11470	AT5G42180	AT5G58390
AT1G26450	AT1G25330	AT1G26798	AT1G25422	AT1G23910	AT1G23670	AT1G26700	AT1G23760	AT1G09695	AT1G12490	AT1G11482	AT5G43610	AT5G37320
AT1G26510	AT1G25340	AT1G26799	AT1G25440	AT1G23965	AT1G23680	AT1G26710	AT1G23770	AT1G09705	AT1G12540	AT1G11490	AT2G46640	AT5G33355
AT1G26515	AT1G25410	AT1G26815	AT1G25450	AT1G24000	AT1G23690	AT1G26720	AT1G23910	AT1G09717	AT1G12550	AT1G11500	AT3G22800	AT1G19620
AT1G26600	AT1G25422	AT1G06027	AT1G05967	AT1G24010	AT1G23700	AT1G06013	AT1G23970	AT1G09723	AT1G12560	AT1G11510	AT5G07495	AT2G29040
AT1G06007	AT1G25440	AT1G26820	AT1G25530	AT1G24020	AT1G23720	AT1G26773	AT1G05843	AT1G09725	AT1G12570	AT1G11520	AT2G27670	AT5G07540
AT1G26700	AT1G25450	AT1G26870	AT1G25988	AT1G24060	AT1G23730	AT1G26780	AT1G23995	AT1G09727	AT1G12600	AT1G11560	AT1G68230	AT1G08357
AT1G26710	AT1G05967	AT1G26945	AT1G26200	AT1G24062	AT1G23760	AT1G26790	AT1G05847	AT1G09735	AT1G12630	AT1G11572	AT3G08255	AT2G34610
AT1G26720	AT1G25988	AT1G26973	AT1G26250	AT1G24068	AT1G23770	AT1G26795	AT1G23990	AT1G09743	AT1G12660	AT1G11580	AT2G07555	AT1G66960
AT1G26773	AT1G26200	AT1G26975	AT1G26255	AT1G24070	AT1G23810	AT1G26796	AT1G24000	AT1G09745	AT1G12663	AT1G11600	AT2G21490	AT2G30750
AT1G26780	AT1G26250	AT1G26976	AT1G26310	AT1G24110	AT1G23910	AT1G26797	AT1G24010	AT1G09747	AT1G12665	AT1G11608	AT2G13555	AT4G11393
AT1G26790	AT1G26255	AT1G27030	AT1G26320	AT1G24130	AT1G23965	AT1G26798	AT1G24020	AT1G09773	AT1G12667	AT1G11610	AT5G03055	AT3G09520
AT1G26795	AT1G26310	AT1G27040	AT1G26350	AT1G24140	AT1G23970	AT1G26799	AT1G24060	AT1G09775	AT1G12672	AT1G11735	AT4G15310	AT2G37010
AT1G26796	AT1G26320	AT1G06047	AT1G26355	AT1G24145	AT1G05843	AT1G26815	AT1G24062	AT1G09785	AT1G12740	AT1G11740	AT5G41570	AT2G05515
AT1G26797	AT1G26355	AT1G27220	AT1G26360	AT1G24147	AT1G23995	AT1G06027	AT1G24068	AT1G09790	AT1G12805	AT1G11765	AT2G07865	AT5G43610
AT1G26798	AT1G26380	AT1G27240	AT1G26380	AT1G24256	AT1G05847	AT1G26820	AT1G24070	AT1G09805	AT1G12940	AT1G11770	AT5G26262	AT2G46640
AT1G26799	AT1G26390	AT1G27461	AT1G26390	AT1G24260	AT1G24000	AT1G26870	AT1G24080	AT1G09812	AT1G12950	AT1G11803	AT2G39530	AT2G05235
AT1G26815	AT1G26400	AT1G27490	AT1G26400	AT1G05863	AT1G24010	AT1G26945	AT1G24110	AT1G09813	AT1G12960	AT1G11806	AT1G52830	AT4G05995
AT1G06027	AT1G26410	AT1G27550	AT1G26410	AT1G05887	AT1G24020	AT1G26970	AT1G24130	AT1G09817	AT1G12980	AT1G11810	AT3G13830	AT2G27670
AT1G26820	AT1G26420	AT1G27555	AT1G26420	AT1G05893	AT1G24060	AT1G26973	AT1G24140	AT1G09825	AT1G13130	AT1G11850	AT1G68320	AT1G68230
AT1G26870	AT1G26450	AT1G27560	AT1G26450	AT1G05897	AT1G24062	AT1G26975	AT1G05857	AT1G09845	AT1G13200	AT1G11915	AT1G08223	AT3G08255
AT1G26945	AT1G26510	AT1G06103	AT1G26500	AT1G24400	AT1G24068	AT1G26976	AT1G24145	AT1G09875	AT1G13260	AT1G11920	AT1G20800	AT2G07555
AT1G26973	AT1G26515	AT1G27580	AT1G06003	AT1G24405	AT1G24070	AT1G27020	AT1G24147	AT1G09880	AT1G13290	AT1G11925	AT2G24700	AT2G21490
AT1G26975	AT1G26560	AT1G27610	AT1G26510	AT1G24470	AT1G24110	AT1G27030	AT1G24148	AT1G09890	AT1G13300	AT1G11980	AT2G19420	AT5G03055
AT1G26976	AT1G26570	AT1G27620	AT1G26515	AT1G24475	AT1G24130	AT1G27040	AT1G24200	AT1G09927	AT1G13370	AT1G11990	AT5G56990	AT4G15310
AT1G27030	AT1G26600	AT1G27660	AT1G26560	AT1G24480	AT1G24140	AT1G27045	AT1G24210	AT1G09930	AT1G13400	AT1G12010	AT5G00620	AT5G41570
AT1G27040	AT1G06007	AT1G27670	AT1G26600	AT1G24485	AT1G05857	AT1G06047	AT1G24212	AT1G09932	AT1G13420	AT1G12020	AT4G09600	AT2G07865
AT1G06047	AT1G26700	AT1G27740	AT1G06007	AT1G24520	AT1G24145	AT1G06057	AT1G24220	AT1G09935	AT1G13430	AT1G12030	AT1G23160	AT2G39530
AT1G27220	AT1G26710	AT1G27860	AT1G26700	AT1G24540	AT1G24147	AT1G27220	AT1G24230	AT1G09953	AT1G13590	AT1G12040	AT3G44765	AT1G52830
AT1G27240	AT1G26720	AT1G27870	AT1G26710	AT1G24577	AT1G24148	AT1G27240	AT1G24256	AT1G09957	AT1G13600	AT1G12064	AT2G29060	AT3G13830
AT1G27461	AT1G26762	AT1G28000	AT1G26720	AT1G24590	AT1G24210	AT1G27461	AT1G24260	AT1G10010	AT1G13605	AT1G12070	AT1G65760	AT1G68320
AT1G27490	AT1G06023	AT1G28005	AT1G26762	AT1G24620	AT1G24220	AT1G27490	AT1G05863	AT1G10225	AT1G13607	AT1G12080	AT2G25160	AT1G08223
AT1G27550	AT1G26773	AT1G28020	AT1G06023	AT1G24650	AT1G24256	AT1G27550	AT1G24388	AT1G10230	AT1G13608	AT1G12090	AT3G08295	AT1G20800
AT1G27555	AT1G26780	AT1G28030	AT1G26773	AT1G24657	AT1G24260	AT1G27555	AT1G24390	AT1G10250	AT1G13609	AT1G12100	AT1G04747	AT2G24700
AT1G27560	AT1G26790	AT1G28080	AT1G26780	AT1G24660	AT1G05863	AT1G27560	AT1G05887	AT1G10260	AT1G13610	AT1G12110	AT4G13290	AT2G19420
AT1G06103	AT1G26795	AT1G06113	AT1G26790	AT1G24686	AT1G24390	AT1G06103	AT1G05893	AT1G10370	AT1G13620	AT1G12130	AT1G09555	AT4G39010
AT1G27580	AT1G26796	AT1G28160	AT1G26795	AT1G24733	AT1G05887	AT1G27580	AT1G05897	AT1G10380	AT1G13670	AT1G12160	AT5G65230	AT5G56990
AT1G27610	AT1G26797	AT1G28170	AT1G26796	AT1G05937	AT1G05893	AT1G27610	AT1G24400	AT1G10385	AT1G13680	AT1G12170	AT1G48810	AT5G00620
AT1G27620	AT1G26798	AT1G28180	AT1G26797	AT1G25240	AT1G05897	AT1G27620	AT1G24470	AT1G10400	AT1G13710	AT1G12180	AT2G03500	AT4G09600
AT1G27660	AT1G26799	AT1G06127	AT1G26798	AT1G05943	AT1G24400	AT1G27660	AT1G24475	AT1G10480	AT1G13760	AT1G12190	AT2G47260	AT1G23160
AT1G27670	AT1G26815	AT1G06133	AT1G26799	AT1G25250	AT1G24405	AT1G27670	AT1G24480	AT1G10585	AT1G13840	AT1G12200	AT1G09093	AT3G44765
AT1G27671	AT1G06027	AT1G28270	AT1G26815	AT1G05953	AT1G24420	AT1G27671	AT1G24485	AT1G10586	AT1G13850	AT1G12260	AT1G06217	AT1G65760
AT1G27740	AT1G26820	AT1G28290	AT1G06027	AT1G25270	AT1G24430	AT1G27740	AT1G24520	AT1G10588	AT1G14100	AT1G12380	AT3G01880	AT2G25160
AT1G27860	AT1G26870	AT1G28300	AT1G26820	AT1G25277	AT1G24470	AT1G27860	AT1G24540	AT1G10620	AT1G14110	AT1G12490	AT1G76830	AT2G07693
AT1G27870	AT1G26945	AT1G28305	AT1G26870	AT1G25300	AT1G24475	AT1G27870	AT1G24545	AT1G10657	AT1G14120	AT1G12540	AT4G26950	AT3G08295
AT1G28000	AT1G26973	AT1G28306	AT1G26945	AT1G25310	AT1G24480	AT1G28000	AT1G24570	AT1G10680	AT1G14220	AT1G12550	AT1G21529	AT1G04747
AT1G28005	AT1G26975	AT1G28310	AT1G26973	AT1G05957	AT1G24485	AT1G28005	AT1G24580	AT1G10682	AT1G14240	AT1G12560	AT5G41500	AT5G19260
AT1G28020	AT1G26976	AT1G28323	AT1G26975	AT1G25330	AT1G24520	AT1G28020	AT1G24575	AT1G10710	AT1G14250	AT1G12570	AT4G03157	AT4G13290
AT1G28030	AT1G27030	AT1G28360	AT1G26976	AT1G25340	AT1G24540	AT1G28030	AT1G24577	AT1G10715	AT1G14540	AT1G12600	AT4G16260	AT1G09555
AT1G28080	AT1G27040	AT1G28375	AT1G27020	AT1G25410	AT1G24570	AT1G28070	AT1G24590	AT1G10745	AT1G14550	AT1G12630	AT4G04490	AT5G65230
AT1G06113	AT1G27045	AT1G06153	AT1G27030	AT1G25422	AT1G24580	AT1G28080	AT1G24620	AT1G10747	AT1G14580	AT1G12660	AT1G06853	AT1G48810
AT1G28160	AT1G27220	AT1G28400	AT1G27040	AT1G25450	AT1G24575	AT1G06113	AT1G24650	AT1G10875	AT1G14600	AT1G12663	AT3G55240	AT3G53960
AT1G28170	AT1G27240	AT1G28430	AT1G27045	AT1G05967	AT1G24577	AT1G28160	AT1G24657	AT1G10880	AT1G14630	AT1G12665	AT1G02790	AT2G03500
AT1G28180	AT1G27461	AT1G28447	AT1G27220	AT1G25530	AT1G24590	AT1G28170	AT1G24660	AT1G11040	AT1G14700	AT1G12667	AT4G21840	AT2G47260
AT1G06127	AT1G27490	AT1G28450	AT1G27240	AT1G25988	AT1G24620	AT1G28180	AT1G24686	AT1G11070	AT1G14730	AT1G12669	AT2G04510	AT1G09093
AT1G06133	AT1G27550	AT1G28455	AT1G27461	AT1G26200	AT1G24650	AT1G28230	AT1G24733	AT1G11080	AT1G14755	AT1G12670	AT2G17590	AT2G00910
AT1G28270	AT1G27555	AT1G28460	AT1G27480	AT1G26250	AT1G24657	AT1G06133	AT1G24735	AT1G11150	AT1G14760	AT1G12672	AT1G47389	AT3G01880
AT1G28290	AT1G27560	AT1G28465	AT1G27490	AT1G26255	AT1G24660	AT1G28270	AT1G25230	AT1G11190	AT1G14860	AT1G12740	AT4G27170	AT1G76830
AT1G28300	AT1G06103	AT1G28470	AT1G27550	AT1G26310	AT1G24686	AT1G28290	AT1G25240	AT1G11210	AT1G14870	AT1G12805	AT2G34925	AT4G26950
AT1G28305	AT1G27580	AT1G06163	AT1G27555	AT1G26320	AT1G24733	AT1G28300	AT1G05943	AT1G11220	AT1G14880	AT1G12855	AT2G24800	AT1G21529
AT1G28306	AT1G27610	AT1G28480	AT1G27560	AT1G26350	AT1G24735	AT1G28305	AT1G25250	AT1G11230	AT1G14890	AT1G12860	AT1G52070	AT5G41500
AT1G28310	AT1G27620	AT1G28500	AT1G06103	AT1G26355	AT1G05937	AT1G28306	AT1G05947	AT1G11240	AT1G14930	AT1G12870	AT3G17060	AT4G04490
AT1G28323	AT1G27660	AT1G28590	AT1G27610	AT1G26380	AT1G25240	AT1G28310	AT1G05953	AT1G11250	AT1G14940	AT1G12940	AT1G33280	AT3G55240
AT1G28360	AT1G27670	AT1G28591	AT1G27620	AT1G26390	AT1G05943	AT1G28323	AT1G25270	AT1G11362	AT1G14950	AT1G12950	AT3G46360	AT1G02790
AT1G28375	AT1G27740	AT1G28610	AT1G27660	AT1G26400	AT1G25250	AT1G28327	AT1G25300	AT1G11370	AT1G14960	AT1G12960	AT5G57785	AT4G21840
AT1G06153	AT1G27860	AT1G28620	AT1G27670	AT1G26410	AT1G05953	AT1G28360	AT1G25310	AT1G11450	AT1G15010	AT1G12980	AT3G49200	AT3G26934
AT1G28400	AT1G27870	AT1G28640	AT1G27740	AT1G26420	AT1G25270	AT1G28375	AT1G05957	AT1G11460	AT1G15320	AT1G13070	AT1G59810	AT2G17590
AT1G28430	AT1G28000	AT1G28650	AT1G27860	AT1G26450	AT1G25277	AT1G06153	AT1G25320	AT1G11470	AT1G15330	AT1G13130	AT1G28306	AT1G47389
AT1G28447	AT1G28005	AT1G28695	AT1G27870	AT1G26510	AT1G25300	AT1G28400	AT1G25330	AT1G11482	AT1G15360	AT1G13200	AT2G31020	AT4G27170
AT1G28450	AT1G28002	AT1G28700	AT1G28000	AT1G26515	AT1G25310	AT1G28430	AT1G25340	AT1G11490	AT1G15385	AT1G13290	AT5G41590	AT2G34925
AT1G28455	AT1G28020	AT1G29000	AT1G28005	AT1G26600	AT1G05957	AT1G28447	AT1G25410	AT1G11500	AT1G15540	AT1G13300	AT4G06365	AT2G24800
AT1G28460	AT1G28030	AT1G29005	AT1G28020	AT1G06007	AT1G25320	AT1G28450	AT1G25422	AT1G11510	AT1G15560	AT1G13370	AT5G42600	AT1G52070
AT1G28465	AT1G28080	AT1G29010	AT1G28030	AT1G26700	AT1G25330	AT1G28455	AT1G25425	AT1G11520	AT1G15580	AT1G13400	AT4G12890	AT3G17060
AT1G28470	AT1G06113	AT1G06187	AT1G28080	AT1G26710	AT1G25340	AT1G28460	AT1G25440	AT1G11560	AT1G15590	AT1G13410	AT3G07815	AT1G33280
AT1G06163	AT1G28160	AT1G29020	AT1G06113	AT1G26720	AT1G25410	AT1G28465	AT1G25450	AT1G11570	AT1G15600	AT1G13420	AT5G09970	AT3G46360
AT1G28480	AT1G28170	AT1G06217	AT1G28160	AT1G26773	AT1G25422	AT1G28470	AT1G05967	AT1G11572	AT1G15610	AT1G13430	AT1G08933	AT5G57785
AT1G28500	AT1G28180	AT1G29080	AT1G28170	AT1G26780	AT1G25425	AT1G06163	AT1G25460	AT1G11580	AT1G15620	AT1G13590	AT1G06357	AT3G49200
AT1G28590	AT1G06133	AT1G29090	AT1G28180	AT1G26790	AT1G25440	AT1G28480	AT1G25530	AT1G11600	AT1G15625	AT1G13600	AT1G08765	AT1G59810
AT1G28591	AT1G28270	AT1G29100	AT1G06127	AT1G26795	AT1G25450	AT1G28500	AT1G25988	AT1G11608	AT1G15630	AT1G13605	AT1G03790	AT1G28306
AT1G28610	AT1G28300	AT1G29110	AT1G28230	AT1G26796	AT1G05967	AT1G28590	AT1G26200	AT1G11610	AT1G15640	AT1G13607	AT1G68750	AT4G06365
AT1G28620	AT1G28305	AT1G29140	AT1G06133	AT1G26797	AT1G25530	AT1G28591	AT1G26250	AT1G11620	AT1G15680	AT1G13608	AT1G22065	AT5G42600
AT1G28640	AT1G28306	AT1G29160	AT1G28270	AT1G26798	AT1G25988	AT1G28620	AT1G26255	AT1G11655	AT1G15840	AT1G13609	AT2G43060	AT4G12890
AT1G28650	AT1G28310	AT1G29179	AT1G28300	AT1G26799	AT1G26200	AT1G28630	AT1G26310	AT1G11670	AT1G15850	AT1G13610	AT3G02695	AT3G07815
AT1G28695	AT1G28323	AT1G29180	AT1G28305	AT1G26815	AT1G26250	AT1G28640	AT1G26320	AT1G11684	AT1G16290	AT1G13620	AT5G06335	AT5G09970
AT1G28700	AT1G28327	AT1G29190	AT1G28306	AT1G06027	AT1G26255	AT1G28650	AT1G26350	AT1G11690	AT1G16390	AT1G13630	AT4G18920	AT1G08933
AT1G29000	AT1G28360	AT1G29195	AT1G28310	AT1G26820	AT1G26310	AT1G28695	AT1G26355	AT1G11735	AT1G16400	AT1G13635	AT5G07690	AT1G06357
AT1G29005	AT1G28375	AT1G29210	AT1G28323	AT1G26870	AT1G26320	AT1G28700	AT1G26360	AT1G11740	AT1G16410	AT1G13650	AT5G05120	AT1G08765
AT1G29010	AT1G28400	AT1G29270	AT1G28327	AT1G26945	AT1G26355	AT1G29000	AT1G26380	AT1G11765	AT1G16530	AT1G13670	AT1G05527	AT1G03790
AT1G06187	AT1G28430	AT1G29280	AT1G28360	AT1G26973	AT1G26360	AT1G29005	AT1G26390	AT1G11770	AT1G16705	AT1G13680	AT4G00114	AT1G68750
AT1G29020	AT1G28447	AT1G29290	AT1G28375	AT1G26975	AT1G26380	AT1G29010	AT1G26400	AT1G11803	AT1G16905	AT1G13710	AT5G64790	AT5G56820
AT1G06217	AT1G28450	AT1G29395	AT1G28400	AT1G26976	AT1G26390	AT1G06187	AT1G26410	AT1G11806	AT1G16910	AT1G13760	AT5G65800	AT3G02695
AT1G29080	AT1G28455	AT1G29475	AT1G28430	AT1G27020	AT1G26400	AT1G29020	AT1G26420	AT1G11810	AT1G16930	AT1G13840	AT4G13610	AT5G06335
AT1G29090	AT1G28460	AT1G29720	AT1G28447	AT1G27030	AT1G26410	AT1G29050	AT1G26450	AT1G11850	AT1G16940	AT1G14100	AT1G56680	AT4G18920
AT1G29100	AT1G28465	AT1G29860	AT1G28450	AT1G27040	AT1G26420	AT1G06217	AT1G26500	AT1G11915	AT1G16945	AT1G14110	AT5G57780	AT5G07690
AT1G29110	AT1G28470	AT1G29870	AT1G28455	AT1G27220	AT1G26450	AT1G29080	AT1G06003	AT1G11920	AT1G16950	AT1G14120	AT4G00390	AT5G05120
AT1G29140	AT1G06163	AT1G30080	AT1G28460	AT1G27240	AT1G26500	AT1G29090	AT1G26510	AT1G11925	AT1G16980	AT1G14220	AT3G09400	AT1G05527
AT1G29160	AT1G28480	AT1G30100	AT1G28465	AT1G27461	AT1G06003	AT1G29100	AT1G26515	AT1G11980	AT1G17000	AT1G14240	AT2G43880	AT5G15950
AT1G29179	AT1G28500	AT1G30140	AT1G28470	AT1G27490	AT1G26510	AT1G29110	AT1G26560	AT1G11990	AT1G17010	AT1G14250	AT1G77200	AT4G00114
AT1G29180	AT1G28590	AT1G30150	AT1G06163	AT1G27550	AT1G26515	AT1G29140	AT1G26570	AT1G12010	AT1G17020	AT1G14420	AT2G07723	AT5G64790
AT1G29190	AT1G28591	AT1G30160	AT1G28480	AT1G27555	AT1G26560	AT1G29160	AT1G26590	AT1G12020	AT1G17150	AT1G14440	AT4G02270	AT5G65800
AT1G29195	AT1G28600	AT1G30170	AT1G28500	AT1G27560	AT1G26570	AT1G29179	AT1G26600	AT1G12030	AT1G17190	AT1G14520	AT3G49190	AT4G13610
AT1G29210	AT1G28610	AT1G30180	AT1G28590	AT1G06103	AT1G26590	AT1G29180	AT1G06007	AT1G12040	AT1G17200	AT1G14540	AT1G18200	AT5G07760
AT1G29270	AT1G28640	AT1G30190	AT1G28591	AT1G27580	AT1G26600	AT1G29190	AT1G26700	AT1G12064	AT1G17285	AT1G14550	AT3G44300	AT5G57780
AT1G29280	AT1G28650	AT1G30250	AT1G28600	AT1G27610	AT1G06007	AT1G29195	AT1G26710	AT1G12070	AT1G17300	AT1G14580	AT4G05790	AT4G00390
AT1G29290	AT1G28660	AT1G30350	AT1G28610	AT1G27620	AT1G26700	AT1G29210	AT1G26720	AT1G12080	AT1G17310	AT1G14600	AT1G28160	AT3G09400
AT1G29395	AT1G28695	AT1G30650	AT1G28640	AT1G27660	AT1G26710	AT1G29270	AT1G06013	AT1G12090	AT1G17345	AT1G14630	AT3G06905	AT2G43880
AT1G29475	AT1G28700	AT1G30700	AT1G28650	AT1G27670	AT1G26720	AT1G29280	AT1G26730	AT1G12100	AT1G17400	AT1G14686	AT2G23400	AT1G77200
AT1G29720	AT1G29000	AT1G30710	AT1G28695	AT1G27671	AT1G26762	AT1G29290	AT1G26762	AT1G12110	AT1G17420	AT1G14687	AT1G04143	AT2G07723
AT1G29860	AT1G29005	AT1G30720	AT1G28700	AT1G27740	AT1G06023	AT1G29475	AT1G06023	AT1G12130	AT1G17615	AT1G14688	AT1G21973	AT4G02270
AT1G29870	AT1G29010	AT1G30730	AT1G29000	AT1G27860	AT1G26773	AT1G29720	AT1G26773	AT1G12160	AT1G17700	AT1G14700	AT5G60810	AT5G57720
AT1G30080	AT1G06187	AT1G30760	AT1G29005	AT1G27870	AT1G26780	AT1G29860	AT1G26780	AT1G12170	AT1G17710	AT1G14730	AT4G01180	AT3G49190
AT1G30100	AT1G29020	AT1G06353	AT1G29010	AT1G27890	AT1G26790	AT1G29870	AT1G26790	AT1G12180	AT1G17770	AT1G14755	AT5G55856	AT3G44300
AT1G30140	AT1G29080	AT1G30780	AT1G06187	AT1G27990	AT1G26795	AT1G30080	AT1G26795	AT1G12190	AT1G17800	AT1G14760	AT1G07407	AT3G26290
AT1G30150	AT1G29090	AT1G06357	AT1G29020	AT1G28000	AT1G26796	AT1G30100	AT1G26796	AT1G12200	AT1G17810	AT1G14880	AT2G02340	AT4G05790
AT1G30160	AT1G29100	AT1G06363	AT1G06217	AT1G28005	AT1G26797	AT1G30135	AT1G26797	AT1G12260	AT1G17910	AT1G14890	AT3G04005	AT1G28160
AT1G30170	AT1G29110	AT1G30790	AT1G29080	AT1G28002	AT1G26798	AT1G30140	AT1G26798	AT1G12380	AT1G17950	AT1G14930	AT4G01985	AT3G06905
AT1G30180	AT1G29140	AT1G30795	AT1G29090	AT1G28020	AT1G26799	AT1G30150	AT1G26799	AT1G12490	AT1G17960	AT1G14940	AT1G05097	AT2G23400
AT1G30190	AT1G29160	AT1G30840	AT1G29100	AT1G28030	AT1G26815	AT1G30160	AT1G26815	AT1G12540	AT1G18100	AT1G14950	AT3G61118	AT1G04143
AT1G30250	AT1G29395	AT1G30920	AT1G29110	AT1G28070	AT1G06027	AT1G30170	AT1G06027	AT1G12550	AT1G18120	AT1G14960	AT1G29190	AT1G21973
AT1G30350	AT1G29475	AT1G30921	AT1G29140	AT1G28080	AT1G26820	AT1G30180	AT1G26820	AT1G12560	AT1G18191	AT1G15010	AT5G63600	AT5G60810
AT1G30650	AT1G29480	AT1G30925	AT1G29160	AT1G06113	AT1G26870	AT1G30190	AT1G26870	AT1G12570	AT1G18193	AT1G15320	AT5G50160	AT4G01180
AT1G30660	AT1G29660	AT1G06383	AT1G29280	AT1G28160	AT1G26945	AT1G30250	AT1G26945	AT1G12600	AT1G18197	AT1G15330	AT1G20657	AT5G55856
AT1G30700	AT1G29670	AT1G30930	AT1G29395	AT1G28170	AT1G26973	AT1G30350	AT1G26973	AT1G12630	AT1G18200	AT1G15360	AT4G12500	AT1G07407
AT1G30710	AT1G29680	AT1G06387	AT1G29475	AT1G28180	AT1G26975	AT1G30650	AT1G26975	AT1G12660	AT1G18220	AT1G15380	AT4G00315	AT2G02340
AT1G30720	AT1G29720	AT1G30935	AT1G29480	AT1G28190	AT1G26976	AT1G30660	AT1G26976	AT1G12663	AT1G18230	AT1G15385	AT4G30290	AT3G04005
AT1G30730	AT1G29860	AT1G30940	AT1G29660	AT1G06127	AT1G27020	AT1G30670	AT1G27020	AT1G12665	AT1G18250	AT1G15540	AT1G63245	AT1G05097
AT1G30760	AT1G29870	AT1G30945	AT1G29670	AT1G28230	AT1G27030	AT1G30700	AT1G27030	AT1G12667	AT1G18280	AT1G15550	AT5G54210	AT3G61118
AT1G06353	AT1G30080	AT1G06393	AT1G29720	AT1G06133	AT1G27040	AT1G30710	AT1G27040	AT1G12669	AT1G18290	AT1G15560	AT4G30460	AT2G22941
AT1G30780	AT1G30100	AT1G09095	AT1G29860	AT1G28270	AT1G27045	AT1G30720	AT1G27045	AT1G12670	AT1G18310	AT1G15580	AT5G00960	AT5G63600
AT1G06357	AT1G30140	AT1G30950	AT1G29870	AT1G28290	AT1G06047	AT1G30730	AT1G06057	AT1G12672	AT1G18350	AT1G15590	AT2G15042	AT5G50160
AT1G06363	AT1G30150	AT1G30990	AT1G09075	AT1G28300	AT1G27220	AT1G30760	AT1G27220	AT1G12740	AT1G18400	AT1G15600	AT5G43064	AT1G20657
AT1G30790	AT1G30160	AT1G31000	AT1G30080	AT1G28305	AT1G27240	AT1G06353	AT1G27240	AT1G12805	AT1G18410	AT1G15610	AT4G35165	AT4G12500
AT1G30795	AT1G30170	AT1G31040	AT1G30100	AT1G28306	AT1G27461	AT1G30780	AT1G27460	AT1G12855	AT1G18520	AT1G15620	AT3G04070	AT4G00315
AT1G30814	AT1G30180	AT1G31050	AT1G30135	AT1G28310	AT1G27480	AT1G06357	AT1G27461	AT1G12860	AT1G18570	AT1G15625	AT2G21030	AT1G71770
AT1G30840	AT1G30190	AT1G31090	AT1G30140	AT1G28323	AT1G27490	AT1G06363	AT1G27480	AT1G12870	AT1G18710	AT1G15630	AT1G61830	AT2G07634
AT1G30920	AT1G30250	AT1G31093	AT1G30150	AT1G28360	AT1G27550	AT1G30790	AT1G27490	AT1G12940	AT1G18760	AT1G15640	AT4G12280	AT4G30290
AT1G30921	AT1G30350	AT1G31163	AT1G30160	AT1G28375	AT1G27555	AT1G30795	AT1G27550	AT1G12950	AT1G18770	AT1G15680	AT4G33885	AT5G54210
AT1G30925	AT1G30650	AT1G31166	AT1G30170	AT1G06153	AT1G27560	AT1G30814	AT1G27555	AT1G12960	AT1G18773	AT1G15757	AT5G25330	AT4G30460
AT1G06383	AT1G30710	AT1G06413	AT1G30180	AT1G28400	AT1G06103	AT1G30840	AT1G27560	AT1G12980	AT1G18780	AT1G15760	AT5G19530	AT5G00960
AT1G30930	AT1G30720	AT1G31173	AT1G30190	AT1G06157	AT1G27610	AT1G30920	AT1G06103	AT1G13070	AT1G18790	AT1G15840	AT5G05113	AT2G15042
AT1G06387	AT1G30730	AT1G31245	AT1G30210	AT1G28430	AT1G27620	AT1G30921	AT1G27610	AT1G13130	AT1G18810	AT1G15850	AT3G23220	AT5G43064
AT1G30935	AT1G30760	AT1G31250	AT1G30250	AT1G28447	AT1G27660	AT1G30925	AT1G27620	AT1G13200	AT1G18835	AT1G16290	AT1G07720	AT4G35165
AT1G30940	AT1G06353	AT1G31255	AT1G30350	AT1G28450	AT1G27670	AT1G06383	AT1G27660	AT1G13260	AT1G18860	AT1G16380	AT3G20580	AT2G21030
AT1G30945	AT1G30780	AT1G06427	AT1G30650	AT1G28455	AT1G27671	AT1G30930	AT1G27670	AT1G13290	AT1G18960	AT1G16390	AT1G48325	AT1G61830
AT1G06393	AT1G06357	AT1G31260	AT1G30700	AT1G28460	AT1G27740	AT1G06387	AT1G27671	AT1G13300	AT1G18970	AT1G16400	AT2G02650	AT4G12280
AT1G09095	AT1G06363	AT1G31290	AT1G30710	AT1G28465	AT1G27860	AT1G30935	AT1G27740	AT1G13370	AT1G19030	AT1G16410	AT2G02630	AT4G33885
AT1G30950	AT1G30790	AT1G31310	AT1G30720	AT1G28470	AT1G27870	AT1G30940	AT1G27860	AT1G13400	AT1G19060	AT1G16500	AT3G07870	AT5G25330
AT1G30990	AT1G30795	AT1G31380	AT1G30730	AT1G06163	AT1G27950	AT1G30945	AT1G27870	AT1G13410	AT1G19160	AT1G16510	AT1G26310	AT5G19530
AT1G31000	AT1G30814	AT1G06437	AT1G30760	AT1G28480	AT1G28000	AT1G06393	AT1G27950	AT1G13420	AT1G19180	AT1G16530	AT2G38530	AT5G05113
AT1G31040	AT1G30840	AT1G31390	AT1G06353	AT1G28500	AT1G28005	AT1G09095	AT1G27990	AT1G13430	AT1G19190	AT1G16760	AT5G17950	AT3G23220
AT1G31050	AT1G30850	AT1G31400	AT1G30780	AT1G28590	AT1G28002	AT1G30950	AT1G28000	AT1G13590	AT1G19250	AT1G16905	AT1G06113	AT1G07720
AT1G31090	AT1G30920	AT1G31510	AT1G06357	AT1G28591	AT1G28010	AT1G30990	AT1G28005	AT1G13600	AT1G19320	AT1G16910	AT2G31082	AT3G20580
AT1G31093	AT1G30921	AT1G31520	AT1G06363	AT1G28630	AT1G28020	AT1G31000	AT1G28002	AT1G13605	AT1G19390	AT1G16930	AT4G10865	AT1G48325
AT1G31163	AT1G30925	AT1G31530	AT1G30790	AT1G28640	AT1G28030	AT1G06403	AT1G28010	AT1G13607	AT1G19415	AT1G16940	AT5G08575	AT2G02650
AT1G31166	AT1G06383	AT1G31540	AT1G30795	AT1G28650	AT1G28040	AT1G31030	AT1G28020	AT1G13608	AT1G19460	AT1G16945	AT5G02795	AT2G02630
AT1G06413	AT1G30930	AT1G31620	AT1G30814	AT1G28660	AT1G28070	AT1G31040	AT1G28030	AT1G13609	AT1G19464	AT1G16950	AT1G24657	AT1G26310
AT1G31173	AT1G06387	AT1G31630	AT1G30840	AT1G28695	AT1G28080	AT1G31050	AT1G28040	AT1G13610	AT1G19470	AT1G16980	AT3G60790	AT2G38530
AT1G31245	AT1G30940	AT1G31670	AT1G30920	AT1G28700	AT1G06113	AT1G31090	AT1G28080	AT1G13620	AT1G19500	AT1G17000	AT2G42475	AT5G17950
AT1G31250	AT1G30945	AT1G31690	AT1G30921	AT1G29000	AT1G28160	AT1G31093	AT1G06113	AT1G13630	AT1G19510	AT1G17010	AT1G75930	AT1G06113
AT1G31255	AT1G06393	AT1G31720	AT1G30925	AT1G29005	AT1G28170	AT1G31140	AT1G28160	AT1G13635	AT1G19530	AT1G17020	AT1G77700	AT2G31082
AT1G06427	AT1G09095	AT1G31772	AT1G06383	AT1G29010	AT1G28180	AT1G31163	AT1G28170	AT1G13650	AT1G19560	AT1G17030	AT3G01305	AT4G10865
AT1G31260	AT1G30950	AT1G31990	AT1G30930	AT1G06187	AT1G06133	AT1G31166	AT1G28180	AT1G13670	AT1G19565	AT1G17150	AT4G32580	AT5G08575
AT1G31290	AT1G30990	AT1G06493	AT1G06387	AT1G29020	AT1G28270	AT1G06413	AT1G06133	AT1G13680	AT1G19610	AT1G17200	AT1G08017	AT5G02795
AT1G31310	AT1G31000	AT1G06497	AT1G30940	AT1G06217	AT1G28300	AT1G31173	AT1G28270	AT1G13710	AT1G19620	AT1G17300	AT1G54550	AT1G24657
AT1G31380	AT1G31040	AT1G06507	AT1G30945	AT1G29080	AT1G28305	AT1G31245	AT1G28300	AT1G13760	AT1G19630	AT1G17310	AT4G22517	AT3G60790
AT1G06437	AT1G31050	AT1G06513	AT1G06393	AT1G29090	AT1G28306	AT1G31250	AT1G28305	AT1G13840	AT1G19640	AT1G17345	AT2G03830	AT2G42475
AT1G31390	AT1G31090	AT1G06517	AT1G09095	AT1G29100	AT1G28310	AT1G31255	AT1G28306	AT1G13850	AT1G19670	AT1G17380	AT3G16670	AT2G31560
AT1G31400	AT1G31093	AT1G06523	AT1G30950	AT1G29110	AT1G28323	AT1G06427	AT1G28310	AT1G14100	AT1G19790	AT1G17400	AT3G29050	AT1G75930
AT1G31510	AT1G31140	AT1G31983	AT1G30990	AT1G29140	AT1G28327	AT1G31260	AT1G28320	AT1G14110	AT1G19810	AT1G17420	AT5G28000	AT1G77700
AT1G31520	AT1G31163	AT1G32020	AT1G31000	AT1G29160	AT1G28375	AT1G31270	AT1G28323	AT1G14120	AT1G19830	AT1G17615	AT3G19070	AT3G01305
AT1G31530	AT1G31166	AT1G32030	AT1G31050	AT1G29179	AT1G28400	AT1G31274	AT1G28327	AT1G14220	AT1G19890	AT1G17700	AT1G28650	AT4G28560
AT1G31540	AT1G06413	AT1G32049	AT1G31090	AT1G29180	AT1G28430	AT1G31310	AT1G28360	AT1G14240	AT1G19900	AT1G17710	AT1G18760	AT4G32580
AT1G31620	AT1G31173	AT1G32100	AT1G31093	AT1G29190	AT1G28447	AT1G31380	AT1G28375	AT1G14250	AT1G19930	AT1G17770	AT2G17064	AT1G08017
AT1G31630	AT1G31245	AT1G32140	AT1G31140	AT1G29195	AT1G28450	AT1G06437	AT1G28400	AT1G14420	AT1G19960	AT1G17800	AT1G78470	AT1G54550
AT1G31670	AT1G31250	AT1G32170	AT1G31163	AT1G29210	AT1G28455	AT1G31390	AT1G28430	AT1G14440	AT1G19968	AT1G17810	AT2G01990	AT4G22517
AT1G31690	AT1G31255	AT1G32172	AT1G31166	AT1G09065	AT1G28460	AT1G31510	AT1G28450	AT1G14520	AT1G20070	AT1G17910	AT1G31255	AT4G21930
AT1G31720	AT1G06427	AT1G09115	AT1G06413	AT1G29270	AT1G28465	AT1G31520	AT1G28455	AT1G14540	AT1G20080	AT1G17950	AT5G38435	AT3G16670
AT1G31772	AT1G31260	AT1G32240	AT1G31173	AT1G29280	AT1G28470	AT1G31530	AT1G28460	AT1G14550	AT1G20120	AT1G17960	AT1G18230	AT3G29050
AT1G31885	AT1G31270	AT1G32270	AT1G31245	AT1G29290	AT1G06163	AT1G31540	AT1G28465	AT1G14580	AT1G20130	AT1G18120	AT2G44383	AT3G61470
AT1G31990	AT1G31290	AT1G32280	AT1G31250	AT1G29660	AT1G28500	AT1G31620	AT1G28470	AT1G14600	AT1G20132	AT1G18191	AT4G02870	AT5G16235
AT1G06493	AT1G06433	AT1G32350	AT1G31255	AT1G29670	AT1G28590	AT1G31630	AT1G06163	AT1G14630	AT1G20135	AT1G18197	AT1G06280	AT4G05180
AT1G06497	AT1G31310	AT1G32420	AT1G06427	AT1G29680	AT1G28591	AT1G31670	AT1G28480	AT1G14686	AT1G20180	AT1G18200	AT2G04655	AT3G19070
AT1G06507	AT1G31370	AT1G32430	AT1G31260	AT1G29720	AT1G28600	AT1G31690	AT1G28500	AT1G14687	AT1G20310	AT1G18230	AT5G01680	AT1G28650
AT1G06513	AT1G31380	AT1G32560	AT1G31270	AT1G29860	AT1G28610	AT1G31710	AT1G28590	AT1G14688	AT1G20320	AT1G18310	AT3G10080	AT1G18760
AT1G06517	AT1G06437	AT1G32660	AT1G31274	AT1G29870	AT1G28620	AT1G31720	AT1G28591	AT1G14700	AT1G20350	AT1G18350	AT1G08465	AT2G17064
AT1G06523	AT1G31390	AT1G06603	AT1G31290	AT1G09075	AT1G28630	AT1G31772	AT1G28600	AT1G14730	AT1G20360	AT1G18410	AT2G00790	AT1G78470
AT1G31983	AT1G31400	AT1G32770	AT1G06433	AT1G30080	AT1G28640	AT1G31885	AT1G28610	AT1G14755	AT1G20375	AT1G18570	AT5G07475	AT2G01990
AT1G32020	AT1G31510	AT1G32780	AT1G31310	AT1G30100	AT1G28650	AT1G31990	AT1G28620	AT1G14760	AT1G20500	AT1G18710	AT4G08345	AT1G31255
AT1G32030	AT1G31520	AT1G32850	AT1G31380	AT1G30135	AT1G28660	AT1G06493	AT1G28640	AT1G14860	AT1G20530	AT1G18760	AT5G42590	AT5G38435
AT1G32040	AT1G31530	AT1G06637	AT1G06437	AT1G30140	AT1G28695	AT1G06497	AT1G28650	AT1G14870	AT1G20657	AT1G18770	AT4G29770	AT1G18230
AT1G32049	AT1G31540	AT1G32975	AT1G31390	AT1G30150	AT1G28700	AT1G06507	AT1G28660	AT1G14880	AT1G20683	AT1G18773	AT2G04895	AT2G44383
AT1G32100	AT1G31550	AT1G32980	AT1G31400	AT1G30160	AT1G29000	AT1G06513	AT1G28695	AT1G14890	AT1G20687	AT1G18780	AT4G29970	AT4G02870
AT1G32140	AT1G31555	AT1G33020	AT1G31510	AT1G30170	AT1G29005	AT1G06517	AT1G28700	AT1G14930	AT1G20730	AT1G18790	AT3G17550	AT1G06280
AT1G32170	AT1G06443	AT1G33080	AT1G31520	AT1G30180	AT1G29010	AT1G06523	AT1G29000	AT1G14940	AT1G20735	AT1G18810	AT4G22110	AT2G04655
AT1G32172	AT1G06447	AT1G33090	AT1G31530	AT1G30190	AT1G06187	AT1G31983	AT1G29005	AT1G14950	AT1G20740	AT1G18835	AT4G20810	AT3G10080
AT1G09115	AT1G31580	AT1G33100	AT1G31540	AT1G30250	AT1G29020	AT1G32020	AT1G29010	AT1G14960	AT1G20790	AT1G18860	AT5G49250	AT1G08465
AT1G32240	AT1G31620	AT1G33102	AT1G31550	AT1G30260	AT1G29080	AT1G32030	AT1G06187	AT1G15010	AT1G20795	AT1G18960	AT2G17310	AT5G07475
AT1G32270	AT1G31630	AT1G09135	AT1G31555	AT1G30350	AT1G29090	AT1G32045	AT1G29020	AT1G15320	AT1G20800	AT1G18970	AT5G55750	AT4G08345
AT1G32280	AT1G31640	AT1G33170	AT1G06443	AT1G30650	AT1G29100	AT1G32049	AT1G29025	AT1G15330	AT1G20803	AT1G19030	AT5G27310	AT5G42590
AT1G32350	AT1G31670	AT1G33220	AT1G06447	AT1G30660	AT1G29110	AT1G32100	AT1G29080	AT1G15360	AT1G20900	AT1G19060	AT2G27935	AT4G29770
AT1G32420	AT1G31690	AT1G33280	AT1G31580	AT1G30670	AT1G29140	AT1G32140	AT1G29090	AT1G15380	AT1G20940	AT1G19150	AT1G58450	AT2G04895
AT1G32430	AT1G31720	AT1G33300	AT1G31620	AT1G30700	AT1G29395	AT1G32170	AT1G29100	AT1G15385	AT1G20990	AT1G19160	AT3G02705	AT4G29970
AT1G32560	AT1G31885	AT1G33320	AT1G31630	AT1G30710	AT1G29660	AT1G32172	AT1G29110	AT1G15540	AT1G21050	AT1G19250	AT1G78460	AT3G17550
AT1G32650	AT1G31990	AT1G33510	AT1G31670	AT1G30720	AT1G29670	AT1G09115	AT1G29140	AT1G15550	AT1G21110	AT1G19320	AT4G12220	AT2G39010
AT1G32660	AT1G06493	AT1G33530	AT1G31690	AT1G30730	AT1G29680	AT1G32240	AT1G29179	AT1G15560	AT1G21120	AT1G19330	AT4G00890	AT4G22110
AT1G06603	AT1G06497	AT1G33540	AT1G31720	AT1G30760	AT1G29720	AT1G32270	AT1G29180	AT1G15580	AT1G21130	AT1G19390	AT1G72490	AT4G20810
AT1G32710	AT1G06507	AT1G33550	AT1G31885	AT1G06353	AT1G29860	AT1G32280	AT1G29190	AT1G15590	AT1G21140	AT1G19415	AT4G05430	AT5G49250
AT1G32770	AT1G06513	AT1G33610	AT1G31990	AT1G30780	AT1G29870	AT1G32350	AT1G29475	AT1G15600	AT1G21286	AT1G19460	AT2G40910	AT2G17310
AT1G32780	AT1G06517	AT1G33670	AT1G06493	AT1G06357	AT1G09075	AT1G32420	AT1G29480	AT1G15610	AT1G21290	AT1G19464	AT1G26815	AT5G55750
AT1G32850	AT1G06523	AT1G06697	AT1G06497	AT1G06363	AT1G30040	AT1G32430	AT1G29490	AT1G15620	AT1G21300	AT1G19470	AT1G65880	AT5G27310
AT1G06637	AT1G31983	AT1G33710	AT1G06507	AT1G30790	AT1G30050	AT1G32450	AT1G29580	AT1G15625	AT1G21310	AT1G19500	AT3G22340	AT2G27935
AT1G32975	AT1G32020	AT1G33720	AT1G06513	AT1G30795	AT1G30080	AT1G32560	AT1G29660	AT1G15630	AT1G21313	AT1G19510	AT5G18690	AT1G58450
AT1G32980	AT1G32030	AT1G33730	AT1G06517	AT1G30814	AT1G30100	AT1G32660	AT1G29670	AT1G15640	AT1G21320	AT1G19560	AT5G63087	AT4G07300
AT1G33080	AT1G32049	AT1G33740	AT1G06523	AT1G30840	AT1G30135	AT1G06603	AT1G29680	AT1G15680	AT1G21323	AT1G19565	AT1G29020	AT3G02705
AT1G33090	AT1G32140	AT1G33743	AT1G31983	AT1G30850	AT1G30140	AT1G32710	AT1G29715	AT1G15757	AT1G21326	AT1G19570	AT2G27535	AT1G78460
AT1G33100	AT1G32170	AT1G06703	AT1G32020	AT1G30920	AT1G30150	AT1G32713	AT1G29720	AT1G15760	AT1G21330	AT1G19610	AT2G34870	AT4G12220
AT1G33102	AT1G32172	AT1G06707	AT1G32030	AT1G30921	AT1G30160	AT1G32770	AT1G29860	AT1G15840	AT1G21360	AT1G19620	AT4G01516	AT4G00890
AT1G33220	AT1G09115	AT1G33750	AT1G32049	AT1G30925	AT1G30170	AT1G32780	AT1G29870	AT1G15850	AT1G21470	AT1G19630	AT1G33860	AT1G72490
AT1G33280	AT1G32240	AT1G33760	AT1G32100	AT1G06383	AT1G30180	AT1G32850	AT1G09075	AT1G16290	AT1G21475	AT1G19640	AT2G16740	AT3G47580
AT1G33300	AT1G32280	AT1G33811	AT1G32140	AT1G30930	AT1G30190	AT1G32975	AT1G30040	AT1G16380	AT1G21490	AT1G19670	AT1G09550	AT4G05430
AT1G33320	AT1G32350	AT1G33817	AT1G32172	AT1G06387	AT1G30210	AT1G32980	AT1G30050	AT1G16390	AT1G21525	AT1G19780	AT4G19800	AT2G40910
AT1G33510	AT1G32420	AT1G33820	AT1G09115	AT1G30935	AT1G30220	AT1G33080	AT1G30080	AT1G16400	AT1G21528	AT1G19790	AT3G43890	AT1G26815
AT1G33530	AT1G32430	AT1G33830	AT1G32240	AT1G30940	AT1G30250	AT1G33090	AT1G30100	AT1G16410	AT1G21529	AT1G19800	AT3G30530	AT1G65880
AT1G33540	AT1G32560	AT1G33835	AT1G32280	AT1G30945	AT1G30350	AT1G33100	AT1G30135	AT1G16500	AT1G21530	AT1G19810	AT1G80730	AT3G22340
AT1G33550	AT1G32650	AT1G33840	AT1G32350	AT1G06393	AT1G30650	AT1G33102	AT1G30140	AT1G16510	AT1G21540	AT1G19830	AT4G13310	AT5G18690
AT1G33610	AT1G32660	AT1G33850	AT1G32420	AT1G09095	AT1G30710	AT1G09135	AT1G30160	AT1G16530	AT1G21550	AT1G19890	AT1G21330	AT1G29020
AT1G33670	AT1G06603	AT1G33860	AT1G32430	AT1G30950	AT1G30720	AT1G09145	AT1G30170	AT1G16705	AT1G21722	AT1G19900	AT5G18990	AT2G27535
AT1G06697	AT1G32710	AT1G06713	AT1G32540	AT1G30990	AT1G30730	AT1G33170	AT1G30180	AT1G16760	AT1G21850	AT1G19930	AT5G02110	AT3G08870
AT1G33710	AT1G32713	AT1G33870	AT1G32560	AT1G31000	AT1G30760	AT1G33180	AT1G30190	AT1G16905	AT1G21860	AT1G19960	AT4G23387	AT2G34870
AT1G33720	AT1G32770	AT1G33880	AT1G32650	AT1G31030	AT1G06353	AT1G33280	AT1G30210	AT1G16910	AT1G21864	AT1G19968	AT2G06145	AT4G14661
AT1G33730	AT1G32780	AT1G33890	AT1G32660	AT1G31040	AT1G30780	AT1G33300	AT1G30220	AT1G16930	AT1G21910	AT1G19970	AT2G17960	AT4G01516
AT1G33740	AT1G06617	AT1G33900	AT1G06603	AT1G31050	AT1G06357	AT1G33320	AT1G30250	AT1G16940	AT1G21940	AT1G20065	AT4G38030	AT2G16740
AT1G33743	AT1G32850	AT1G33910	AT1G32710	AT1G31090	AT1G06363	AT1G33440	AT1G30340	AT1G16945	AT1G21950	AT1G20070	AT4G10850	AT1G09550
AT1G06703	AT1G32975	AT1G33920	AT1G32713	AT1G31093	AT1G30790	AT1G33510	AT1G30350	AT1G16950	AT1G21960	AT1G20080	AT5G35110	AT4G19800
AT1G06707	AT1G32980	AT1G33930	AT1G32770	AT1G31140	AT1G30795	AT1G33530	AT1G30650	AT1G16980	AT1G21970	AT1G20120	AT5G05385	AT3G43890
AT1G33750	AT1G33020	AT1G33940	AT1G32780	AT1G31163	AT1G30814	AT1G33540	AT1G30660	AT1G17000	AT1G21973	AT1G20130	AT5G12000	AT3G30530
AT1G33760	AT1G33080	AT1G33945	AT1G32850	AT1G31166	AT1G30840	AT1G33550	AT1G30670	AT1G17010	AT1G21990	AT1G20132	AT1G46336	AT1G80730
AT1G33811	AT1G33090	AT1G33960	AT1G06637	AT1G06413	AT1G30850	AT1G33670	AT1G30710	AT1G17020	AT1G22000	AT1G20135	AT1G78840	AT4G13310
AT1G33817	AT1G33100	AT1G34044	AT1G32975	AT1G31173	AT1G30920	AT1G33710	AT1G30720	AT1G17030	AT1G22010	AT1G20180	AT3G46480	AT1G21330
AT1G33820	AT1G33102	AT1G34046	AT1G32980	AT1G31245	AT1G30921	AT1G33720	AT1G30730	AT1G17150	AT1G22015	AT1G20190	AT3G00440	AT5G02110
AT1G33830	AT1G09135	AT1G34047	AT1G33020	AT1G31250	AT1G30925	AT1G33730	AT1G30740	AT1G17190	AT1G22065	AT1G20240	AT3G05005	AT4G23387
AT1G33835	AT1G09145	AT1G34049	AT1G33080	AT1G31255	AT1G06383	AT1G33740	AT1G30760	AT1G17200	AT1G22080	AT1G20310	AT5G54820	AT2G06145
AT1G33840	AT1G33170	AT1G34050	AT1G33090	AT1G06427	AT1G30930	AT1G33743	AT1G06353	AT1G17285	AT1G22090	AT1G20320	AT2G37610	AT2G17960
AT1G33850	AT1G33180	AT1G34281	AT1G33100	AT1G31260	AT1G06387	AT1G06703	AT1G30780	AT1G17300	AT1G22100	AT1G20340	AT1G34545	AT4G38030
AT1G33860	AT1G33280	AT1G34317	AT1G33102	AT1G31290	AT1G30935	AT1G06707	AT1G06357	AT1G17310	AT1G22110	AT1G20350	AT2G28710	AT4G10850
AT1G06713	AT1G33300	AT1G34330	AT1G09135	AT1G31310	AT1G30940	AT1G33750	AT1G06363	AT1G17345	AT1G22120	AT1G20360	AT1G44940	AT5G35110
AT1G33870	AT1G33320	AT1G34460	AT1G33170	AT1G31355	AT1G30945	AT1G33760	AT1G30790	AT1G17380	AT1G22130	AT1G20375	AT5G22390	AT5G05385
AT1G33880	AT1G33440	AT1G06757	AT1G33220	AT1G31358	AT1G06393	AT1G33811	AT1G30795	AT1G17400	AT1G22150	AT1G20500	AT1G52130	AT5G12000
AT1G33890	AT1G33510	AT1G06763	AT1G33280	AT1G31380	AT1G09095	AT1G33813	AT1G30814	AT1G17420	AT1G22210	AT1G20515	AT2G08610	AT1G46336
AT1G33900	AT1G33530	AT1G06773	AT1G33300	AT1G06437	AT1G30950	AT1G33817	AT1G30840	AT1G17615	AT1G22220	AT1G20520	AT5G39540	AT1G78840
AT1G33910	AT1G33540	AT1G34480	AT1G33320	AT1G31390	AT1G30990	AT1G33820	AT1G06377	AT1G17700	AT1G22250	AT1G20530	AT4G19820	AT5G16336
AT1G33920	AT1G33550	AT1G34490	AT1G33440	AT1G31510	AT1G31000	AT1G33830	AT1G30850	AT1G17710	AT1G22340	AT1G20657	AT2G24740	AT3G00440
AT1G33930	AT1G33670	AT1G34500	AT1G33510	AT1G31520	AT1G31040	AT1G33835	AT1G30910	AT1G17770	AT1G22350	AT1G20680	AT1G47810	AT3G05005
AT1G33940	AT1G33710	AT1G34510	AT1G33530	AT1G31530	AT1G31050	AT1G33840	AT1G30920	AT1G17800	AT1G22370	AT1G20683	AT3G03945	AT2G07621
AT1G33945	AT1G33720	AT1G34520	AT1G33540	AT1G31620	AT1G31072	AT1G33850	AT1G30921	AT1G17810	AT1G22380	AT1G20687	AT1G33550	AT5G54820
AT1G33960	AT1G33730	AT1G34540	AT1G33550	AT1G31630	AT1G31080	AT1G33860	AT1G30925	AT1G17910	AT1G22420	AT1G20730	AT5G36270	AT2G37610
AT1G34044	AT1G33740	AT1G34545	AT1G33670	AT1G31640	AT1G31090	AT1G06713	AT1G06383	AT1G17950	AT1G22440	AT1G20735	AT3G27480	AT1G34545
AT1G34046	AT1G33743	AT1G34575	AT1G33710	AT1G31670	AT1G31093	AT1G33870	AT1G30930	AT1G17960	AT1G22470	AT1G20740	AT3G29680	AT2G28710
AT1G34047	AT1G06703	AT1G34580	AT1G33720	AT1G31690	AT1G31140	AT1G33880	AT1G06387	AT1G18100	AT1G22480	AT1G20750	AT1G51920	AT1G44940
AT1G34049	AT1G06707	AT1G34650	AT1G33730	AT1G31710	AT1G31163	AT1G33890	AT1G30935	AT1G18120	AT1G22490	AT1G20790	AT5G05815	AT5G22390
AT1G34050	AT1G33750	AT1G34670	AT1G33740	AT1G31720	AT1G31166	AT1G33900	AT1G30940	AT1G18191	AT1G22570	AT1G20795	AT4G17860	AT1G52130
AT1G34140	AT1G33760	AT1G34680	AT1G33743	AT1G31772	AT1G06413	AT1G33910	AT1G30945	AT1G18193	AT1G22600	AT1G20800	AT1G35290	AT5G52900
AT1G34281	AT1G33811	AT1G34790	AT1G06703	AT1G31885	AT1G31173	AT1G33920	AT1G06393	AT1G18197	AT1G22680	AT1G20803	AT4G11490	AT2G08610
AT1G34317	AT1G33817	AT1G35140	AT1G06707	AT1G31990	AT1G31245	AT1G33930	AT1G09095	AT1G18200	AT1G22720	AT1G20870	AT2G14695	AT5G39540
AT1G34330	AT1G33820	AT1G35170	AT1G33750	AT1G06493	AT1G31250	AT1G33940	AT1G30950	AT1G18220	AT1G22760	AT1G20940	AT3G13130	AT4G19820
AT1G34460	AT1G33830	AT1G35181	AT1G33760	AT1G06497	AT1G31255	AT1G33945	AT1G30960	AT1G18230	AT1G22900	AT1G20990	AT1G48990	AT2G24740
AT1G06757	AT1G33835	AT1G35186	AT1G33811	AT1G06507	AT1G06427	AT1G33960	AT1G30990	AT1G18250	AT1G22910	AT1G21050	AT1G29080	AT1G47810
AT1G06763	AT1G33840	AT1G35210	AT1G33817	AT1G06513	AT1G31260	AT1G34044	AT1G31000	AT1G18280	AT1G22990	AT1G21100	AT1G08100	AT3G03945
AT1G06773	AT1G33850	AT1G35230	AT1G33820	AT1G06517	AT1G31270	AT1G34046	AT1G31010	AT1G18290	AT1G23037	AT1G21110	AT1G13840	AT1G33550
AT1G34480	AT1G06713	AT1G35250	AT1G33830	AT1G06523	AT1G31274	AT1G34047	AT1G06403	AT1G18310	AT1G23070	AT1G21120	AT3G15534	AT5G36270
AT1G34490	AT1G33870	AT1G35255	AT1G33835	AT1G31983	AT1G31290	AT1G34049	AT1G31040	AT1G18350	AT1G23120	AT1G21130	AT1G63295	AT4G23150
AT1G34500	AT1G33880	AT1G35260	AT1G33840	AT1G32020	AT1G06433	AT1G34050	AT1G31050	AT1G18400	AT1G23130	AT1G21140	AT5G35550	AT3G27480
AT1G34510	AT1G33890	AT1G06853	AT1G33850	AT1G32030	AT1G31310	AT1G34140	AT1G31070	AT1G18410	AT1G23140	AT1G21150	AT2G43150	AT3G29680
AT1G34520	AT1G33900	AT1G35270	AT1G06713	AT1G32040	AT1G31370	AT1G34281	AT1G31080	AT1G18520	AT1G23145	AT1G21240	AT5G53510	AT1G51920
AT1G34540	AT1G33910	AT1G35290	AT1G33870	AT1G32045	AT1G31380	AT1G34330	AT1G31090	AT1G18570	AT1G23147	AT1G21245	AT5G22380	AT5G05815
AT1G34545	AT1G33920	AT1G35310	AT1G33880	AT1G32049	AT1G06437	AT1G34460	AT1G31093	AT1G18710	AT1G23150	AT1G21250	AT3G46400	AT4G17860
AT1G06777	AT1G33930	AT1G35330	AT1G33890	AT1G32100	AT1G31390	AT1G06757	AT1G31100	AT1G18760	AT1G23160	AT1G21260	AT3G44980	AT1G35290
AT1G06783	AT1G33940	AT1G06857	AT1G33900	AT1G32140	AT1G31400	AT1G06763	AT1G31140	AT1G18770	AT1G23200	AT1G21286	AT1G73000	AT5G08005
AT1G34575	AT1G33945	AT1G06863	AT1G33910	AT1G32170	AT1G31510	AT1G06773	AT1G31163	AT1G18773	AT1G23201	AT1G21290	AT5G04120	AT4G11490
AT1G34580	AT1G33960	AT1G06867	AT1G33920	AT1G32172	AT1G31520	AT1G34480	AT1G31166	AT1G18780	AT1G23205	AT1G21300	AT4G23520	AT2G14695
AT1G34650	AT1G33970	AT1G06873	AT1G33930	AT1G09115	AT1G31530	AT1G34490	AT1G06413	AT1G18790	AT1G23240	AT1G21310	AT3G63230	AT3G13130
AT1G34670	AT1G34047	AT1G06877	AT1G33940	AT1G32240	AT1G31540	AT1G34500	AT1G31173	AT1G18810	AT1G23250	AT1G21313	AT2G07713	AT1G48990
AT1G34680	AT1G34049	AT1G35353	AT1G33945	AT1G32270	AT1G31550	AT1G34510	AT1G31245	AT1G18835	AT1G23320	AT1G21320	AT1G49860	AT1G29080
AT1G34790	AT1G34050	AT1G35360	AT1G33960	AT1G32280	AT1G31555	AT1G34520	AT1G31250	AT1G18860	AT1G23340	AT1G21323	AT3G26815	AT1G08100
AT1G35140	AT1G34140	AT1G35365	AT1G33970	AT1G32350	AT1G06443	AT1G34540	AT1G31255	AT1G18960	AT1G23350	AT1G21326	AT3G25270	AT1G13840
AT1G35170	AT1G34281	AT1G35435	AT1G34047	AT1G32420	AT1G06447	AT1G34545	AT1G06427	AT1G18970	AT1G23380	AT1G21330	AT3G23190	AT3G15534
AT1G35180	AT1G34330	AT1G35440	AT1G34049	AT1G32430	AT1G31580	AT1G06777	AT1G31260	AT1G19030	AT1G23410	AT1G21340	AT1G18970	AT2G05205
AT1G35181	AT1G34460	AT1G35450	AT1G34050	AT1G32510	AT1G31620	AT1G06783	AT1G31270	AT1G19060	AT1G23420	AT1G21360	AT2G14670	AT1G63295
AT1G35183	AT1G06763	AT1G35490	AT1G34140	AT1G32560	AT1G31630	AT1G34580	AT1G31274	AT1G19150	AT1G23500	AT1G21395	AT3G23130	AT1G05953
AT1G35186	AT1G06773	AT1G35537	AT1G34281	AT1G32660	AT1G31670	AT1G34650	AT1G31290	AT1G19160	AT1G23510	AT1G21470	AT3G10340	AT5G35550
AT1G35210	AT1G34480	AT1G09215	AT1G34330	AT1G06603	AT1G31690	AT1G34660	AT1G06433	AT1G19180	AT1G23520	AT1G21475	AT5G07535	AT5G53510
AT1G35230	AT1G34490	AT1G35545	AT1G34460	AT1G32710	AT1G31720	AT1G34670	AT1G31310	AT1G19190	AT1G23530	AT1G21490	AT1G06877	AT2G07674
AT1G35250	AT1G34500	AT1G35550	AT1G06757	AT1G32713	AT1G31880	AT1G34680	AT1G31370	AT1G19250	AT1G23540	AT1G21500	AT2G22810	AT1G04613
AT1G35255	AT1G34510	AT1G35570	AT1G06763	AT1G32770	AT1G31885	AT1G34790	AT1G31380	AT1G19320	AT1G23560	AT1G21510	AT1G09565	AT5G22380
AT1G35260	AT1G34520	AT1G35630	AT1G06773	AT1G32780	AT1G31990	AT1G35140	AT1G06437	AT1G19330	AT1G23570	AT1G21525	AT3G18955	AT3G46400
AT1G06853	AT1G34540	AT1G35690	AT1G34480	AT1G32850	AT1G06493	AT1G35170	AT1G31390	AT1G19390	AT1G23580	AT1G21528	AT1G66630	AT3G44980
AT1G35270	AT1G34545	AT1G35750	AT1G34490	AT1G32975	AT1G06497	AT1G35181	AT1G31400	AT1G19415	AT1G23590	AT1G21529	AT3G05727	AT1G73000
AT1G35290	AT1G06777	AT1G09235	AT1G34500	AT1G32980	AT1G06507	AT1G35183	AT1G31510	AT1G19460	AT1G23600	AT1G21530	AT1G05587	AT5G04120
AT1G35310	AT1G06783	AT1G06933	AT1G34510	AT1G33020	AT1G06513	AT1G35186	AT1G31520	AT1G19464	AT1G23610	AT1G21540	AT5G38750	AT4G23520
AT1G35330	AT1G34575	AT1G06937	AT1G34520	AT1G33080	AT1G06517	AT1G35210	AT1G31530	AT1G19470	AT1G23620	AT1G21550	AT4G20230	AT3G63230
AT1G06857	AT1G34580	AT1G35830	AT1G34540	AT1G33090	AT1G06523	AT1G35230	AT1G31540	AT1G19500	AT1G23640	AT1G21722	AT1G78760	AT1G63880
AT1G06863	AT1G34650	AT1G35880	AT1G34545	AT1G33100	AT1G31983	AT1G35242	AT1G31550	AT1G19510	AT1G23645	AT1G21850	AT1G29270	AT2G07713
AT1G06877	AT1G34670	AT1G35890	AT1G34575	AT1G33102	AT1G32020	AT1G35250	AT1G31555	AT1G19530	AT1G23650	AT1G21860	AT1G44542	AT3G26815
AT1G35353	AT1G34680	AT1G35910	AT1G34580	AT1G09135	AT1G32030	AT1G35255	AT1G06443	AT1G19560	AT1G23660	AT1G21866	AT5G17430	AT3G25270
AT1G35360	AT1G34790	AT1G06947	AT1G34650	AT1G33170	AT1G32049	AT1G35260	AT1G06447	AT1G19565	AT1G23670	AT1G21870	AT1G09495	AT1G18970
AT1G35365	AT1G35140	AT1G06953	AT1G34670	AT1G33280	AT1G32100	AT1G06853	AT1G31580	AT1G19570	AT1G23680	AT1G21890	AT5G46610	AT2G14670
AT1G35435	AT1G35170	AT1G36150	AT1G34680	AT1G33300	AT1G32140	AT1G35270	AT1G31620	AT1G19610	AT1G23690	AT1G21910	AT1G28430	AT5G62848
AT1G35440	AT1G35181	AT1G06983	AT1G34790	AT1G33320	AT1G32172	AT1G35290	AT1G31630	AT1G19620	AT1G23700	AT1G21940	AT2G19500	AT3G23130
AT1G35450	AT1G35186	AT1G36940	AT1G35140	AT1G33440	AT1G09115	AT1G35310	AT1G31640	AT1G19630	AT1G23720	AT1G21950	AT1G12190	AT3G10340
AT1G35490	AT1G35210	AT1G37130	AT1G35170	AT1G33510	AT1G32240	AT1G35330	AT1G31670	AT1G19640	AT1G23730	AT1G21960	AT3G06020	AT5G07535
AT1G35537	AT1G35230	AT1G37140	AT1G35180	AT1G33530	AT1G32270	AT1G06857	AT1G31690	AT1G19670	AT1G23760	AT1G21970	AT2G47880	AT2G22810
AT1G09215	AT1G35250	AT1G42560	AT1G35181	AT1G33540	AT1G32280	AT1G06863	AT1G31720	AT1G19780	AT1G23770	AT1G21973	AT3G17150	AT1G09565
AT1G35545	AT1G35255	AT1G07143	AT1G35183	AT1G33550	AT1G32350	AT1G06877	AT1G31885	AT1G19790	AT1G23810	AT1G21990	AT3G58290	AT3G18955
AT1G35550	AT1G35260	AT1G43005	AT1G35186	AT1G33610	AT1G32420	AT1G35353	AT1G31990	AT1G19800	AT1G23910	AT1G22000	AT5G61110	AT5G49630
AT1G35570	AT1G35290	AT1G43010	AT1G35210	AT1G33670	AT1G32430	AT1G35360	AT1G06493	AT1G19810	AT1G23965	AT1G22010	AT1G13370	AT1G66630
AT1G35630	AT1G35310	AT1G43020	AT1G35230	AT1G06697	AT1G32540	AT1G35365	AT1G06497	AT1G19830	AT1G24000	AT1G22015	AT3G62180	AT3G05727
AT1G06917	AT1G35330	AT1G07147	AT1G35250	AT1G33710	AT1G32560	AT1G35440	AT1G06507	AT1G19890	AT1G24010	AT1G22065	AT1G51490	AT3G09530
AT1G35690	AT1G06857	AT1G43140	AT1G35255	AT1G33720	AT1G32660	AT1G35450	AT1G06513	AT1G19900	AT1G24020	AT1G22080	AT3G14480	AT4G23990
AT1G35750	AT1G06863	AT1G43171	AT1G35260	AT1G33730	AT1G06603	AT1G35467	AT1G06517	AT1G19930	AT1G24060	AT1G22090	AT1G58037	AT1G05587
AT1G09235	AT1G06867	AT1G43180	AT1G35290	AT1G33740	AT1G32710	AT1G06903	AT1G06523	AT1G19960	AT1G24062	AT1G22100	AT5G00955	AT5G38750
AT1G06933	AT1G06873	AT1G07163	AT1G35310	AT1G33743	AT1G32713	AT1G35490	AT1G31983	AT1G19968	AT1G24068	AT1G22110	AT4G03525	AT2G05145
AT1G06937	AT1G06877	AT1G43630	AT1G35330	AT1G06703	AT1G32770	AT1G35537	AT1G32020	AT1G19970	AT1G24070	AT1G22120	AT2G02080	AT4G20230
AT1G35830	AT1G35353	AT1G43640	AT1G06857	AT1G06707	AT1G32780	AT1G09215	AT1G32030	AT1G20065	AT1G24110	AT1G22130	AT1G07863	AT5G56850
AT1G35880	AT1G35360	AT1G43650	AT1G06863	AT1G33750	AT1G06617	AT1G06907	AT1G32049	AT1G20070	AT1G24130	AT1G22140	AT1G24260	AT1G78760
AT1G35890	AT1G35365	AT1G43790	AT1G06867	AT1G33760	AT1G32850	AT1G35540	AT1G32140	AT1G20080	AT1G24140	AT1G22150	AT5G56320	AT1G44542
AT1G35910	AT1G35440	AT1G43800	AT1G06873	AT1G33785	AT1G32910	AT1G35545	AT1G32172	AT1G20120	AT1G24145	AT1G22210	AT2G04265	AT5G17430
AT1G06947	AT1G35450	AT1G43810	AT1G06877	AT1G33790	AT1G32975	AT1G35550	AT1G09115	AT1G20130	AT1G24147	AT1G22240	AT1G52495	AT1G09495
AT1G06953	AT1G35465	AT1G44010	AT1G35353	AT1G33811	AT1G32980	AT1G35570	AT1G32240	AT1G20132	AT1G24148	AT1G22250	AT5G63350	AT1G09507
AT1G36150	AT1G35490	AT1G44050	AT1G35360	AT1G33813	AT1G33020	AT1G35630	AT1G32280	AT1G20135	AT1G24200	AT1G22330	AT1G68960	AT3G03265
AT1G06983	AT1G35537	AT1G44080	AT1G35365	AT1G33817	AT1G33080	AT1G06917	AT1G32350	AT1G20180	AT1G24256	AT1G22340	AT1G06383	AT1G56640
AT1G36940	AT1G09215	AT1G07237	AT1G35440	AT1G33820	AT1G33090	AT1G35690	AT1G32420	AT1G20190	AT1G24260	AT1G22350	AT5G53610	AT5G46610
AT1G37130	AT1G06907	AT1G44090	AT1G35450	AT1G33830	AT1G33100	AT1G06927	AT1G32430	AT1G20240	AT1G24400	AT1G22370	AT3G13760	AT1G28430
AT1G37140	AT1G35540	AT1G44130	AT1G35490	AT1G33835	AT1G33102	AT1G35750	AT1G32540	AT1G20310	AT1G24405	AT1G22380	AT5G03695	AT2G19500
AT1G42560	AT1G35545	AT1G44180	AT1G35537	AT1G33840	AT1G09135	AT1G09235	AT1G32560	AT1G20320	AT1G24430	AT1G22400	AT5G02555	AT1G12190
AT1G07143	AT1G35550	AT1G07247	AT1G09215	AT1G33850	AT1G33280	AT1G06933	AT1G06577	AT1G20340	AT1G24470	AT1G22420	AT1G75040	AT3G06020
AT1G43005	AT1G35560	AT1G07253	AT1G06907	AT1G33860	AT1G33300	AT1G06937	AT1G06583	AT1G20350	AT1G24475	AT1G22490	AT3G04200	AT2G47880
AT1G43010	AT1G35570	AT1G07257	AT1G35545	AT1G06713	AT1G33320	AT1G35830	AT1G06587	AT1G20360	AT1G24480	AT1G22570	AT5G66390	AT5G46930
AT1G43020	AT1G35625	AT1G44191	AT1G35550	AT1G33870	AT1G33440	AT1G35890	AT1G32575	AT1G20375	AT1G24485	AT1G22600	AT4G12050	AT2G28140
AT1G07147	AT1G35630	AT1G07263	AT1G35560	AT1G33880	AT1G33510	AT1G35910	AT1G32660	AT1G20500	AT1G24520	AT1G22650	AT2G15400	AT3G17150
AT1G43140	AT1G35690	AT1G07267	AT1G35570	AT1G33890	AT1G33530	AT1G06947	AT1G06603	AT1G20515	AT1G24540	AT1G22680	AT1G11482	AT5G47900
AT1G43180	AT1G35750	AT1G44224	AT1G35630	AT1G33900	AT1G33540	AT1G06953	AT1G32770	AT1G20520	AT1G24577	AT1G22690	AT2G14490	AT3G58290
AT1G07163	AT1G09235	AT1G44286	AT1G35690	AT1G33910	AT1G33550	AT1G36150	AT1G32780	AT1G20530	AT1G24590	AT1G22710	AT2G04480	AT5G61110
AT1G43630	AT1G06933	AT1G44318	AT1G35750	AT1G33920	AT1G33610	AT1G06983	AT1G32850	AT1G20657	AT1G24620	AT1G22760	AT4G05055	AT1G13370
AT1G43640	AT1G06937	AT1G44382	AT1G09235	AT1G33930	AT1G33670	AT1G36940	AT1G32910	AT1G20680	AT1G24650	AT1G22900	AT1G11230	AT2G36030
AT1G43650	AT1G35830	AT1G44478	AT1G06933	AT1G33940	AT1G33710	AT1G37130	AT1G32975	AT1G20683	AT1G24657	AT1G22910	AT1G67640	AT2G07631
AT1G43790	AT1G35880	AT1G44542	AT1G06937	AT1G33945	AT1G33720	AT1G37140	AT1G32980	AT1G20687	AT1G24660	AT1G22990	AT4G35150	AT3G62180
AT1G43800	AT1G35890	AT1G44740	AT1G35830	AT1G33960	AT1G33730	AT1G42560	AT1G32990	AT1G20730	AT1G24686	AT1G23000	AT4G09930	AT1G51490
AT1G43810	AT1G35910	AT1G44800	AT1G35880	AT1G34040	AT1G33740	AT1G07143	AT1G33010	AT1G20735	AT1G24733	AT1G23037	AT5G52680	AT3G14480
AT1G44010	AT1G06947	AT1G44830	AT1G35890	AT1G06737	AT1G33743	AT1G43005	AT1G33020	AT1G20740	AT1G24735	AT1G23060	AT1G22210	AT1G58037
AT1G44050	AT1G06953	AT1G44895	AT1G35910	AT1G06743	AT1G06703	AT1G43010	AT1G33080	AT1G20750	AT1G25240	AT1G23070	AT1G44080	AT5G00955
AT1G44080	AT1G36150	AT1G07273	AT1G06947	AT1G34044	AT1G06707	AT1G43020	AT1G33090	AT1G20790	AT1G25250	AT1G23080	AT5G07930	AT4G03525
AT1G07237	AT1G36940	AT1G07277	AT1G06953	AT1G34046	AT1G33750	AT1G07147	AT1G33100	AT1G20795	AT1G25270	AT1G23090	AT1G32049	AT1G69870
AT1G44090	AT1G37140	AT1G07283	AT1G36150	AT1G34047	AT1G33760	AT1G43140	AT1G33102	AT1G20800	AT1G25277	AT1G23100	AT5G08225	AT2G02080
AT1G44130	AT1G42560	AT1G44940	AT1G37130	AT1G34049	AT1G33785	AT1G43171	AT1G09135	AT1G20803	AT1G25300	AT1G23110	AT1G14755	AT1G07863
AT1G44180	AT1G07143	AT1G44941	AT1G37140	AT1G34050	AT1G33811	AT1G43180	AT1G09145	AT1G20870	AT1G25310	AT1G23120	AT5G27807	AT1G24260
AT1G07247	AT1G42980	AT1G45100	AT1G42560	AT1G34140	AT1G33813	AT1G43630	AT1G33170	AT1G20900	AT1G25320	AT1G23130	AT1G60330	AT2G07784
AT1G07253	AT1G43005	AT1G45145	AT1G07143	AT1G34281	AT1G33817	AT1G43640	AT1G33180	AT1G20940	AT1G25330	AT1G23140	AT1G29140	AT1G52495
AT1G07257	AT1G43010	AT1G45191	AT1G43005	AT1G34317	AT1G33820	AT1G43650	AT1G33190	AT1G20990	AT1G25340	AT1G23145	AT5G02775	AT5G63350
AT1G44191	AT1G43020	AT1G45201	AT1G43010	AT1G34330	AT1G33830	AT1G43790	AT1G06653	AT1G21050	AT1G25400	AT1G23147	AT4G03170	AT1G68960
AT1G07263	AT1G43040	AT1G46264	AT1G43020	AT1G34440	AT1G33835	AT1G43800	AT1G33280	AT1G21100	AT1G25410	AT1G23150	AT1G55110	AT1G06383
AT1G07267	AT1G07147	AT1G46336	AT1G43040	AT1G34460	AT1G33840	AT1G43810	AT1G33300	AT1G21110	AT1G25422	AT1G23160	AT3G22060	AT5G06790
AT1G44224	AT1G43140	AT1G46408	AT1G07147	AT1G06757	AT1G33850	AT1G07233	AT1G33320	AT1G21120	AT1G25425	AT1G23200	AT1G55420	AT5G53610
AT1G44286	AT1G43180	AT1G09495	AT1G43140	AT1G06763	AT1G33860	AT1G44010	AT1G33440	AT1G21130	AT1G25450	AT1G23201	AT1G67775	AT3G13760
AT1G44318	AT1G07163	AT1G46480	AT1G43171	AT1G06773	AT1G06713	AT1G44050	AT1G33500	AT1G21140	AT1G25530	AT1G23205	AT3G60900	AT5G03695
AT1G44350	AT1G43630	AT1G46552	AT1G43180	AT1G34480	AT1G33870	AT1G44075	AT1G33510	AT1G21150	AT1G25988	AT1G23210	AT1G21470	AT1G11500
AT1G44382	AT1G43640	AT1G46840	AT1G07163	AT1G34490	AT1G33880	AT1G44080	AT1G33530	AT1G21240	AT1G26200	AT1G23240	AT1G47590	AT3G46860
AT1G44478	AT1G43790	AT1G47300	AT1G43630	AT1G34500	AT1G33890	AT1G07237	AT1G33540	AT1G21245	AT1G26250	AT1G23250	AT1G61105	AT1G75040
AT1G44542	AT1G43800	AT1G07347	AT1G43640	AT1G34510	AT1G33900	AT1G44085	AT1G33550	AT1G21250	AT1G26255	AT1G23270	AT1G08283	AT3G04200
AT1G44740	AT1G43810	AT1G47317	AT1G43680	AT1G34520	AT1G33910	AT1G44090	AT1G33590	AT1G21260	AT1G26310	AT1G23280	AT3G17320	AT5G66390
AT1G44800	AT1G44050	AT1G07353	AT1G43790	AT1G34540	AT1G33920	AT1G44180	AT1G33610	AT1G21286	AT1G26320	AT1G23300	AT2G04805	AT2G15400
AT1G44830	AT1G44080	AT1G47320	AT1G43800	AT1G34545	AT1G33930	AT1G07247	AT1G33670	AT1G21290	AT1G26350	AT1G23320	AT3G44240	AT2G14490
AT1G44895	AT1G07237	AT1G47350	AT1G43810	AT1G06777	AT1G33940	AT1G07253	AT1G33710	AT1G21300	AT1G26355	AT1G23340	AT4G18870	AT2G05255
AT1G07273	AT1G44090	AT1G47370	AT1G07233	AT1G06783	AT1G33945	AT1G07257	AT1G33730	AT1G21310	AT1G26380	AT1G23350	AT3G61280	AT1G11230
AT1G07277	AT1G44150	AT1G47389	AT1G44010	AT1G34575	AT1G33960	AT1G44191	AT1G33740	AT1G21313	AT1G26390	AT1G23360	AT1G43020	AT1G67640
AT1G07283	AT1G44180	AT1G47390	AT1G44050	AT1G34580	AT1G33970	AT1G07263	AT1G33743	AT1G21320	AT1G26400	AT1G23380	AT4G12930	AT4G35150
AT1G44940	AT1G07247	AT1G47395	AT1G44080	AT1G34650	AT1G34046	AT1G07267	AT1G06703	AT1G21323	AT1G26410	AT1G23410	AT1G23660	AT4G09930
AT1G44941	AT1G07253	AT1G47400	AT1G07237	AT1G34670	AT1G34047	AT1G44224	AT1G06707	AT1G21326	AT1G26420	AT1G23420	AT3G03355	AT5G52680
AT1G45100	AT1G07257	AT1G07357	AT1G44090	AT1G34680	AT1G34049	AT1G44286	AT1G33750	AT1G21330	AT1G26450	AT1G23500	AT1G35630	AT1G22210
AT1G45145	AT1G44191	AT1G07367	AT1G44180	AT1G34790	AT1G34050	AT1G44318	AT1G33760	AT1G21340	AT1G26510	AT1G23510	AT3G15536	AT1G44080
AT1G45191	AT1G07263	AT1G47405	AT1G07247	AT1G35130	AT1G34140	AT1G44382	AT1G33785	AT1G21360	AT1G26515	AT1G23520	AT3G10460	AT5G07930
AT1G45201	AT1G07267	AT1G09505	AT1G07253	AT1G35140	AT1G34281	AT1G44414	AT1G33790	AT1G21395	AT1G26600	AT1G23530	AT5G37220	AT1G32049
AT1G46264	AT1G44224	AT1G07373	AT1G07257	AT1G35170	AT1G34330	AT1G44478	AT1G33810	AT1G21470	AT1G26700	AT1G23540	AT1G56240	AT5G08225
AT1G46336	AT1G44286	AT1G47430	AT1G44191	AT1G35181	AT1G34460	AT1G44542	AT1G33811	AT1G21475	AT1G26710	AT1G23550	AT5G52150	AT1G14755
AT1G46408	AT1G44318	AT1G47435	AT1G07263	AT1G35183	AT1G06757	AT1G44740	AT1G33813	AT1G21490	AT1G26720	AT1G23560	AT1G67000	AT3G58790
AT1G09495	AT1G44350	AT1G47440	AT1G07267	AT1G35186	AT1G06763	AT1G44800	AT1G33817	AT1G21500	AT1G26773	AT1G23570	AT2G37740	AT2G18970
AT1G46480	AT1G44382	AT1G47450	AT1G44224	AT1G35200	AT1G06773	AT1G44830	AT1G33820	AT1G21510	AT1G26780	AT1G23580	AT5G03765	AT1G60330
AT1G46552	AT1G44478	AT1G47480	AT1G44286	AT1G35210	AT1G34480	AT1G44895	AT1G33830	AT1G21525	AT1G26790	AT1G23590	AT3G18670	AT1G29140
AT1G46840	AT1G44542	AT1G47485	AT1G44318	AT1G35230	AT1G34490	AT1G07273	AT1G33835	AT1G21528	AT1G26795	AT1G23600	AT5G54365	AT4G03170
AT1G46912	AT1G44740	AT1G47495	AT1G44350	AT1G09205	AT1G34500	AT1G07277	AT1G33840	AT1G21529	AT1G26796	AT1G23610	AT2G18590	AT1G55110
AT1G47300	AT1G44800	AT1G47540	AT1G44478	AT1G35242	AT1G34510	AT1G07283	AT1G33850	AT1G21530	AT1G26797	AT1G23620	AT1G26945	AT3G22060
AT1G07347	AT1G44830	AT1G47590	AT1G44542	AT1G35250	AT1G34520	AT1G44940	AT1G06713	AT1G21540	AT1G26798	AT1G23640	AT1G67870	AT1G55420
AT1G47317	AT1G44890	AT1G47595	AT1G44740	AT1G35255	AT1G34540	AT1G44941	AT1G33870	AT1G21550	AT1G26799	AT1G23645	AT2G28850	AT1G67775
AT1G07353	AT1G44895	AT1G47600	AT1G44800	AT1G35260	AT1G34545	AT1G44970	AT1G33880	AT1G21722	AT1G26815	AT1G23650	AT5G09105	AT1G73590
AT1G47320	AT1G07273	AT1G47603	AT1G44830	AT1G06853	AT1G06777	AT1G45100	AT1G33890	AT1G21850	AT1G26820	AT1G23660	AT1G06350	AT3G60900
AT1G47350	AT1G07277	AT1G07397	AT1G44890	AT1G35270	AT1G06783	AT1G45145	AT1G33900	AT1G21860	AT1G26870	AT1G23670	AT5G09750	AT1G57730
AT1G47370	AT1G07283	AT1G07407	AT1G44895	AT1G35290	AT1G34575	AT1G45191	AT1G33910	AT1G21864	AT1G26945	AT1G23680	AT1G66220	AT1G21470
AT1G47389	AT1G44940	AT1G47606	AT1G07273	AT1G35310	AT1G34580	AT1G45201	AT1G33920	AT1G21866	AT1G26970	AT1G23690	AT2G17060	AT1G47590
AT1G47390	AT1G44941	AT1G47610	AT1G07277	AT1G35330	AT1G34650	AT1G46192	AT1G33930	AT1G21870	AT1G26973	AT1G23700	AT2G07756	AT1G61105
AT1G47395	AT1G44970	AT1G47620	AT1G07283	AT1G06857	AT1G34670	AT1G46264	AT1G33940	AT1G21890	AT1G26975	AT1G23720	AT3G45577	AT5G25310
AT1G47400	AT1G45100	AT1G47630	AT1G44940	AT1G06863	AT1G34680	AT1G46336	AT1G33945	AT1G21910	AT1G26976	AT1G23730	AT4G22400	AT1G08283
AT1G07357	AT1G45145	AT1G47655	AT1G44941	AT1G06877	AT1G34760	AT1G46408	AT1G33960	AT1G21940	AT1G27020	AT1G23760	AT4G02733	AT3G17320
AT1G07367	AT1G45191	AT1G47730	AT1G44970	AT1G35353	AT1G34790	AT1G09495	AT1G06743	AT1G21950	AT1G27030	AT1G23770	AT1G26390	AT4G18870
AT1G47405	AT1G45201	AT1G09545	AT1G45100	AT1G35360	AT1G35140	AT1G46480	AT1G34044	AT1G21960	AT1G27040	AT1G23810	AT2G19000	AT4G16990
AT1G09505	AT1G46264	AT1G09555	AT1G45145	AT1G35365	AT1G35170	AT1G46552	AT1G34046	AT1G21970	AT1G27045	AT1G23910	AT1G28695	AT3G61280
AT1G07373	AT1G46336	AT1G07417	AT1G45191	AT1G35435	AT1G35180	AT1G46840	AT1G34047	AT1G21973	AT1G27220	AT1G23960	AT1G75160	AT1G43020
AT1G47430	AT1G46408	AT1G07423	AT1G45201	AT1G35440	AT1G35181	AT1G46912	AT1G34049	AT1G21990	AT1G27240	AT1G23965	AT3G07585	AT4G12930
AT1G47435	AT1G09495	AT1G07433	AT1G46264	AT1G35450	AT1G35183	AT1G47300	AT1G34050	AT1G22000	AT1G27461	AT1G23970	AT3G09155	AT1G23660
AT1G47440	AT1G46480	AT1G07437	AT1G46336	AT1G35467	AT1G35186	AT1G07347	AT1G34060	AT1G22010	AT1G27490	AT1G23990	AT1G66420	AT3G03355
AT1G47450	AT1G46552	AT1G47770	AT1G46408	AT1G35490	AT1G35200	AT1G47317	AT1G34240	AT1G22015	AT1G27550	AT1G23995	AT1G51820	AT1G35630
AT1G47480	AT1G46840	AT1G47780	AT1G09495	AT1G35537	AT1G35210	AT1G07353	AT1G34281	AT1G22065	AT1G27555	AT1G24000	AT4G15360	AT3G15536
AT1G47485	AT1G46912	AT1G07443	AT1G46480	AT1G09215	AT1G35230	AT1G47320	AT1G34330	AT1G22080	AT1G27560	AT1G24010	AT1G52460	AT3G10460
AT1G47495	AT1G47300	AT1G47783	AT1G46552	AT1G06907	AT1G09205	AT1G47350	AT1G34440	AT1G22090	AT1G27580	AT1G24020	AT1G68390	AT5G37220
AT1G47540	AT1G07347	AT1G47786	AT1G46840	AT1G35540	AT1G06833	AT1G47360	AT1G34460	AT1G22100	AT1G27610	AT1G24060	AT3G29636	AT1G56240
AT1G47590	AT1G47317	AT1G47790	AT1G07317	AT1G35545	AT1G06837	AT1G47370	AT1G34480	AT1G22110	AT1G27620	AT1G24062	AT1G09817	AT5G52150
AT1G47595	AT1G07353	AT1G47800	AT1G47300	AT1G35550	AT1G35250	AT1G47389	AT1G34490	AT1G22120	AT1G27660	AT1G24068	AT2G21840	AT1G67000
AT1G47600	AT1G47320	AT1G47810	AT1G07347	AT1G35570	AT1G35255	AT1G47390	AT1G34500	AT1G22130	AT1G27670	AT1G24070	AT5G15040	AT2G37740
AT1G47603	AT1G47350	AT1G07447	AT1G47317	AT1G35630	AT1G35260	AT1G47395	AT1G34510	AT1G22140	AT1G27671	AT1G24080	AT5G53637	AT5G03765
AT1G07397	AT1G47370	AT1G47813	AT1G07353	AT1G06917	AT1G06853	AT1G47400	AT1G34520	AT1G22150	AT1G27740	AT1G24110	AT4G17695	AT3G18670
AT1G07407	AT1G47389	AT1G47885	AT1G47320	AT1G35690	AT1G35270	AT1G07357	AT1G34540	AT1G22210	AT1G27860	AT1G24130	AT5G55330	AT5G54365
AT1G47606	AT1G47390	AT1G47890	AT1G47350	AT1G35750	AT1G35290	AT1G07367	AT1G34545	AT1G22220	AT1G27870	AT1G24140	AT5G44220	AT2G18590
AT1G47610	AT1G47395	AT1G47915	AT1G47370	AT1G09235	AT1G35310	AT1G47405	AT1G06777	AT1G22240	AT1G27890	AT1G24145	AT4G22050	AT1G26945
AT1G47620	AT1G47400	AT1G47920	AT1G47389	AT1G06933	AT1G35330	AT1G09505	AT1G06783	AT1G22250	AT1G27990	AT1G24147	AT3G49280	AT2G23010
AT1G47655	AT1G07357	AT1G47980	AT1G47390	AT1G06937	AT1G06857	AT1G07373	AT1G34560	AT1G22330	AT1G28000	AT1G24148	AT3G57260	AT1G67870
AT1G47670	AT1G07367	AT1G47990	AT1G47395	AT1G35830	AT1G06863	AT1G47410	AT1G34575	AT1G22340	AT1G28002	AT1G24200	AT3G21770	AT2G28850
AT1G47705	AT1G47405	AT1G48000	AT1G47400	AT1G35880	AT1G35350	AT1G47430	AT1G34580	AT1G22350	AT1G28005	AT1G24210	AT3G18957	AT5G09105
AT1G47730	AT1G09505	AT1G48060	AT1G07357	AT1G35890	AT1G06867	AT1G47435	AT1G34650	AT1G22370	AT1G28020	AT1G24212	AT3G09285	AT1G06350
AT1G09535	AT1G07373	AT1G48070	AT1G07367	AT1G35910	AT1G06873	AT1G47440	AT1G34670	AT1G22380	AT1G28030	AT1G24220	AT1G60120	AT5G09750
AT1G09545	AT1G47430	AT1G09565	AT1G47405	AT1G06947	AT1G06877	AT1G47450	AT1G34680	AT1G22400	AT1G28070	AT1G24230	AT1G50090	AT1G66220
AT1G09555	AT1G47435	AT1G07467	AT1G09505	AT1G06953	AT1G35353	AT1G47460	AT1G34760	AT1G22420	AT1G28080	AT1G24256	AT1G62280	AT2G17060
AT1G07417	AT1G47440	AT1G48130	AT1G07373	AT1G36150	AT1G35360	AT1G47480	AT1G34790	AT1G22440	AT1G28160	AT1G24260	AT3G21965	AT2G07756
AT1G07423	AT1G47485	AT1G48190	AT1G47430	AT1G06983	AT1G35365	AT1G47485	AT1G35140	AT1G22470	AT1G28170	AT1G24388	AT5G28690	AT3G45577
AT1G07433	AT1G47540	AT1G48325	AT1G47435	AT1G36940	AT1G35440	AT1G47540	AT1G35180	AT1G22480	AT1G28180	AT1G24390	AT3G04765	AT4G22400
AT1G07437	AT1G47590	AT1G48340	AT1G47440	AT1G37130	AT1G35450	AT1G47590	AT1G35181	AT1G22490	AT1G28190	AT1G24400	AT5G39471	AT4G02733
AT1G47770	AT1G47595	AT1G48400	AT1G47450	AT1G37140	AT1G35465	AT1G47595	AT1G35183	AT1G22570	AT1G28230	AT1G24405	AT3G26250	AT1G26390
AT1G47780	AT1G47600	AT1G48405	AT1G47460	AT1G42560	AT1G35490	AT1G47600	AT1G35186	AT1G22600	AT1G28270	AT1G24420	AT5G66300	AT2G19000
AT1G07443	AT1G47603	AT1G48500	AT1G47485	AT1G07143	AT1G35537	AT1G47603	AT1G35200	AT1G22650	AT1G28290	AT1G24430	AT3G45690	AT1G28695
AT1G47783	AT1G07397	AT1G48510	AT1G47495	AT1G43005	AT1G09215	AT1G07397	AT1G35230	AT1G22680	AT1G28300	AT1G24470	AT2G26870	AT3G07585
AT1G47786	AT1G07407	AT1G48530	AT1G47540	AT1G43010	AT1G06907	AT1G07407	AT1G09205	AT1G22690	AT1G28305	AT1G24475	AT2G31945	AT3G09155
AT1G47790	AT1G47606	AT1G48590	AT1G47590	AT1G43020	AT1G35540	AT1G47606	AT1G06837	AT1G22710	AT1G28306	AT1G24480	AT4G32540	AT1G66420
AT1G47800	AT1G47610	AT1G07497	AT1G47595	AT1G07147	AT1G35545	AT1G47610	AT1G35250	AT1G22720	AT1G28310	AT1G24485	AT5G62060	AT1G51820
AT1G47810	AT1G47620	AT1G48670	AT1G47600	AT1G43140	AT1G35550	AT1G47620	AT1G35260	AT1G22760	AT1G28323	AT1G24520	AT1G35490	AT4G15360
AT1G07447	AT1G47730	AT1G48690	AT1G47603	AT1G43171	AT1G35560	AT1G47670	AT1G06853	AT1G22900	AT1G28327	AT1G24540	AT1G51220	AT1G52460
AT1G47813	AT1G09515	AT1G48698	AT1G07397	AT1G43180	AT1G35570	AT1G47680	AT1G35270	AT1G22910	AT1G28360	AT1G24545	AT5G05565	AT5G39220
AT1G47885	AT1G09525	AT1G48700	AT1G07407	AT1G07163	AT1G35610	AT1G47705	AT1G35290	AT1G22990	AT1G28375	AT1G24570	AT5G03105	AT3G29636
AT1G47890	AT1G09535	AT1G48730	AT1G47606	AT1G43630	AT1G35630	AT1G47730	AT1G35310	AT1G23000	AT1G28400	AT1G24575	AT1G49260	AT3G00200
AT1G47915	AT1G09545	AT1G48742	AT1G47610	AT1G43640	AT1G35690	AT1G09545	AT1G35330	AT1G23037	AT1G28430	AT1G24577	AT3G29791	AT5G25250
AT1G47920	AT1G09555	AT1G07503	AT1G47620	AT1G43650	AT1G35730	AT1G09555	AT1G06857	AT1G23060	AT1G28447	AT1G24580	AT1G12010	AT1G09817
AT1G47980	AT1G07417	AT1G48800	AT1G47705	AT1G43790	AT1G35750	AT1G07417	AT1G06863	AT1G23070	AT1G28450	AT1G24590	AT3G50570	AT2G21840
AT1G47990	AT1G07423	AT1G48810	AT1G47730	AT1G43800	AT1G09235	AT1G07423	AT1G35353	AT1G23080	AT1G28455	AT1G24620	AT3G26830	AT5G15040
AT1G48000	AT1G07433	AT1G48820	AT1G09515	AT1G43810	AT1G06933	AT1G07433	AT1G35360	AT1G23090	AT1G28460	AT1G24650	AT1G19640	AT1G78370
AT1G48060	AT1G07437	AT1G48910	AT1G09525	AT1G44010	AT1G06937	AT1G07437	AT1G35365	AT1G23100	AT1G28465	AT1G24657	AT2G22930	AT5G53637
AT1G48070	AT1G47770	AT1G48990	AT1G09535	AT1G44050	AT1G35830	AT1G47770	AT1G35420	AT1G23110	AT1G28470	AT1G24660	AT1G23147	AT4G17695
AT1G09565	AT1G47780	AT1G07523	AT1G09545	AT1G44075	AT1G35880	AT1G47780	AT1G35440	AT1G23120	AT1G28480	AT1G24686	AT3G52790	AT5G55330
AT1G07467	AT1G07443	AT1G49030	AT1G09555	AT1G44080	AT1G35890	AT1G07443	AT1G35450	AT1G23130	AT1G28500	AT1G24733	AT3G03205	AT5G44220
AT1G48130	AT1G47783	AT1G49100	AT1G07417	AT1G07237	AT1G35910	AT1G47783	AT1G35465	AT1G23140	AT1G28590	AT1G24735	AT1G22380	AT4G22050
AT1G48190	AT1G47786	AT1G49110	AT1G07423	AT1G44085	AT1G06947	AT1G47786	AT1G35535	AT1G23145	AT1G28591	AT1G25230	AT4G33860	AT3G49280
AT1G48325	AT1G47790	AT1G49120	AT1G07433	AT1G44090	AT1G06953	AT1G47790	AT1G35537	AT1G23147	AT1G28610	AT1G25240	AT2G28315	AT3G57260
AT1G48340	AT1G47800	AT1G07533	AT1G07437	AT1G44130	AT1G36225	AT1G47800	AT1G09215	AT1G23150	AT1G28620	AT1G25250	AT1G61300	AT3G18957
AT1G48400	AT1G47810	AT1G49190	AT1G47770	AT1G44150	AT1G36700	AT1G47810	AT1G06907	AT1G23160	AT1G28630	AT1G25270	AT1G15840	AT3G09285
AT1G48405	AT1G07447	AT1G49210	AT1G47780	AT1G44180	AT1G37140	AT1G07447	AT1G35540	AT1G23200	AT1G28640	AT1G25277	AT4G24000	AT1G60120
AT1G48500	AT1G47813	AT1G49220	AT1G07443	AT1G07247	AT1G42560	AT1G47813	AT1G35545	AT1G23201	AT1G28650	AT1G25300	AT1G18290	AT1G50090
AT1G48510	AT1G47885	AT1G49250	AT1G47783	AT1G07253	AT1G42970	AT1G47885	AT1G35550	AT1G23205	AT1G28660	AT1G25310	AT2G41870	AT5G11590
AT1G48530	AT1G47890	AT1G07537	AT1G47786	AT1G07257	AT1G07143	AT1G47890	AT1G35570	AT1G23210	AT1G28695	AT1G25320	AT2G02250	AT2G32670
AT1G48590	AT1G47915	AT1G49260	AT1G47790	AT1G44191	AT1G42980	AT1G47915	AT1G35610	AT1G23240	AT1G28700	AT1G25330	AT2G03180	AT1G62280
AT1G07497	AT1G47980	AT1G49270	AT1G47800	AT1G07263	AT1G43005	AT1G47920	AT1G35630	AT1G23250	AT1G29000	AT1G25340	AT1G68520	AT3G21965
AT1G48670	AT1G47990	AT1G49280	AT1G47810	AT1G07267	AT1G43010	AT1G47930	AT1G35690	AT1G23270	AT1G29005	AT1G25400	AT3G45755	AT5G28690
AT1G48690	AT1G48000	AT1G49290	AT1G07447	AT1G44224	AT1G43020	AT1G47980	AT1G35740	AT1G23280	AT1G29010	AT1G25410	AT1G66390	AT5G39471
AT1G48698	AT1G48060	AT1G49310	AT1G47813	AT1G44286	AT1G07147	AT1G47990	AT1G35750	AT1G23300	AT1G29020	AT1G25422	AT5G19100	AT3G26250
AT1G48700	AT1G48070	AT1G49320	AT1G47885	AT1G44318	AT1G43140	AT1G48000	AT1G09235	AT1G23320	AT1G29050	AT1G25425	AT1G19890	AT5G66300
AT1G48730	AT1G48095	AT1G49330	AT1G47890	AT1G44350	AT1G43171	AT1G48060	AT1G06933	AT1G23340	AT1G29080	AT1G25440	AT1G54575	AT3G45690
AT1G48742	AT1G09565	AT1G07553	AT1G47915	AT1G44382	AT1G43180	AT1G48070	AT1G06937	AT1G23350	AT1G29090	AT1G25450	AT2G15029	AT1G73870
AT1G48745	AT1G07467	AT1G07557	AT1G47920	AT1G44478	AT1G43630	AT1G09565	AT1G35830	AT1G23360	AT1G29100	AT1G25460	AT1G07857	AT2G26870
AT1G07503	AT1G09585	AT1G49370	AT1G47980	AT1G44542	AT1G43640	AT1G07467	AT1G35880	AT1G23380	AT1G29110	AT1G25530	AT1G65310	AT4G32540
AT1G48800	AT1G48130	AT1G49430	AT1G47990	AT1G44608	AT1G43680	AT1G48130	AT1G35890	AT1G23410	AT1G29140	AT1G25988	AT5G12280	AT5G62060
AT1G48810	AT1G48190	AT1G49450	AT1G48000	AT1G44740	AT1G43790	AT1G48190	AT1G35910	AT1G23420	AT1G29160	AT1G26200	AT5G16740	AT1G51220
AT1G48820	AT1G48325	AT1G49470	AT1G48060	AT1G44800	AT1G43800	AT1G48325	AT1G06947	AT1G23500	AT1G29179	AT1G26250	AT5G01675	AT5G05565
AT1G48910	AT1G48500	AT1G49570	AT1G48070	AT1G44830	AT1G43810	AT1G48400	AT1G06953	AT1G23510	AT1G29180	AT1G26255	AT5G54700	AT5G03105
AT1G48980	AT1G48530	AT1G49770	AT1G48095	AT1G44895	AT1G07233	AT1G48405	AT1G36225	AT1G23520	AT1G29190	AT1G26310	AT2G34320	AT1G49260
AT1G48990	AT1G48590	AT1G07597	AT1G09565	AT1G07273	AT1G44050	AT1G48500	AT1G36445	AT1G23530	AT1G29195	AT1G26320	AT3G53060	AT3G29791
AT1G07523	AT1G07497	AT1G49800	AT1G07467	AT1G07277	AT1G44080	AT1G48510	AT1G36450	AT1G23540	AT1G29210	AT1G26350	AT4G31470	AT1G12010
AT1G49030	AT1G48690	AT1G49810	AT1G09585	AT1G07283	AT1G07237	AT1G48530	AT1G36480	AT1G23550	AT1G29270	AT1G26355	AT4G03050	AT2G09115
AT1G49100	AT1G48698	AT1G49860	AT1G48130	AT1G44940	AT1G44090	AT1G48590	AT1G36510	AT1G23560	AT1G29280	AT1G26360	AT2G18500	AT3G50570
AT1G49110	AT1G48700	AT1G49930	AT1G48190	AT1G44941	AT1G44180	AT1G07497	AT1G36922	AT1G23570	AT1G29290	AT1G26380	AT2G04255	AT3G26830
AT1G49120	AT1G48742	AT1G49938	AT1G48325	AT1G45100	AT1G07247	AT1G48640	AT1G36925	AT1G23580	AT1G29395	AT1G26390	AT4G20947	AT1G19640
AT1G07533	AT1G07503	AT1G50050	AT1G48530	AT1G45145	AT1G07253	AT1G48670	AT1G06997	AT1G23590	AT1G29475	AT1G26400	AT4G12960	AT2G22930
AT1G49190	AT1G48800	AT1G50060	AT1G48590	AT1G07297	AT1G07257	AT1G48690	AT1G36942	AT1G23600	AT1G29660	AT1G26410	AT5G50120	AT1G23147
AT1G49220	AT1G48810	AT1G50090	AT1G07497	AT1G45191	AT1G44191	AT1G48698	AT1G37000	AT1G23610	AT1G29670	AT1G26420	AT2G24735	AT3G52790
AT1G49250	AT1G48820	AT1G50210	AT1G48670	AT1G45201	AT1G07263	AT1G48700	AT1G37037	AT1G23620	AT1G29680	AT1G26450	AT1G48530	AT5G50950
AT1G07537	AT1G48910	AT1G50220	AT1G48690	AT1G46264	AT1G07267	AT1G48725	AT1G37038	AT1G23640	AT1G29720	AT1G26500	AT5G50010	AT3G03205
AT1G49260	AT1G48980	AT1G07617	AT1G48698	AT1G46336	AT1G44224	AT1G48730	AT1G37140	AT1G23645	AT1G29860	AT1G26510	AT5G10220	AT1G22380
AT1G49270	AT1G48990	AT1G50470	AT1G48700	AT1G46408	AT1G44286	AT1G48742	AT1G42120	AT1G23650	AT1G29870	AT1G26515	AT2G43580	AT4G33860
AT1G49280	AT1G49000	AT1G50610	AT1G48742	AT1G09495	AT1G44318	AT1G07503	AT1G42240	AT1G23660	AT1G30080	AT1G26560	AT2G07035	AT2G28315
AT1G49290	AT1G07523	AT1G50650	AT1G07503	AT1G46480	AT1G44350	AT1G48800	AT1G42260	AT1G23670	AT1G30100	AT1G26570	AT3G25493	AT1G61300
AT1G49310	AT1G49100	AT1G50680	AT1G48800	AT1G46552	AT1G44382	AT1G48810	AT1G42560	AT1G23680	AT1G30135	AT1G26590	AT3G22700	AT1G15840
AT1G49320	AT1G49110	AT1G50690	AT1G48810	AT1G46840	AT1G44414	AT1G48820	AT1G42703	AT1G23690	AT1G30140	AT1G26600	AT2G33160	AT4G24000
AT1G49330	AT1G49120	AT1G50720	AT1G48820	AT1G46912	AT1G44478	AT1G48910	AT1G09475	AT1G23700	AT1G30150	AT1G26700	AT4G06925	AT5G46600
AT1G07553	AT1G07533	AT1G07673	AT1G48910	AT1G07317	AT1G44542	AT1G48980	AT1G07137	AT1G23720	AT1G30160	AT1G26710	AT4G18900	AT4G23220
AT1G07557	AT1G49190	AT1G50760	AT1G48980	AT1G47300	AT1G44575	AT1G48990	AT1G42970	AT1G23730	AT1G30170	AT1G26720	AT3G53305	AT2G02250
AT1G49370	AT1G49200	AT1G50870	AT1G48990	AT1G07347	AT1G44740	AT1G49005	AT1G07143	AT1G23760	AT1G30180	AT1G26730	AT5G58890	AT5G53780
AT1G49430	AT1G49205	AT1G50880	AT1G07523	AT1G47317	AT1G44800	AT1G49020	AT1G42980	AT1G23770	AT1G30190	AT1G26762	AT2G24710	AT2G08815
AT1G49450	AT1G49210	AT1G50960	AT1G49030	AT1G07353	AT1G44830	AT1G49030	AT1G43005	AT1G23810	AT1G30250	AT1G26773	AT2G16890	AT2G03180
AT1G49470	AT1G49220	AT1G50980	AT1G49100	AT1G47320	AT1G44890	AT1G49100	AT1G43010	AT1G23910	AT1G30260	AT1G26780	AT1G30190	AT1G68520
AT1G49570	AT1G49250	AT1G50990	AT1G49110	AT1G47350	AT1G44895	AT1G49110	AT1G43020	AT1G23960	AT1G30350	AT1G26790	AT3G07085	AT3G45755
AT1G49770	AT1G07537	AT1G51000	AT1G49120	AT1G47370	AT1G07273	AT1G49120	AT1G43030	AT1G23965	AT1G30650	AT1G26795	AT2G26865	AT1G66390
AT1G49800	AT1G49260	AT1G51010	AT1G49130	AT1G47389	AT1G07277	AT1G07533	AT1G07147	AT1G23970	AT1G30660	AT1G26796	AT1G14550	AT1G19890
AT1G49810	AT1G49270	AT1G51020	AT1G07533	AT1G47390	AT1G07283	AT1G49190	AT1G43140	AT1G23990	AT1G30670	AT1G26797	AT4G06445	AT2G15029
AT1G49860	AT1G49280	AT1G51030	AT1G49190	AT1G47395	AT1G44940	AT1G49210	AT1G43171	AT1G23995	AT1G30700	AT1G26798	AT1G05383	AT1G17400
AT1G49930	AT1G49290	AT1G51035	AT1G49210	AT1G47400	AT1G44941	AT1G49220	AT1G43570	AT1G24000	AT1G30710	AT1G26799	AT3G19310	AT1G07857
AT1G49938	AT1G49310	AT1G51040	AT1G49220	AT1G07357	AT1G45100	AT1G49230	AT1G43575	AT1G24010	AT1G30720	AT1G26815	AT1G62450	AT1G65310
AT1G50080	AT1G49320	AT1G51050	AT1G49250	AT1G07367	AT1G45145	AT1G49250	AT1G07163	AT1G24020	AT1G30730	AT1G26820	AT3G04170	AT5G12280
AT1G50090	AT1G49330	AT1G51150	AT1G07537	AT1G47405	AT1G45191	AT1G07537	AT1G07167	AT1G24060	AT1G30760	AT1G26870	AT5G28515	AT2G07745
AT1G50190	AT1G49370	AT1G51190	AT1G49260	AT1G09505	AT1G45201	AT1G49260	AT1G43605	AT1G24062	AT1G30780	AT1G26945	AT4G08360	AT5G16740
AT1G50210	AT1G49430	AT1G51210	AT1G49270	AT1G07373	AT1G46192	AT1G49270	AT1G07173	AT1G24068	AT1G30790	AT1G26973	AT1G58340	AT5G01675
AT1G50220	AT1G49450	AT1G51220	AT1G49280	AT1G47410	AT1G46264	AT1G49280	AT1G43640	AT1G24070	AT1G30795	AT1G26975	AT1G44090	AT5G54700
AT1G07617	AT1G49470	AT1G51230	AT1G49290	AT1G47430	AT1G46336	AT1G49290	AT1G43675	AT1G24080	AT1G30814	AT1G26976	AT1G08343	AT2G34320
AT1G50470	AT1G49570	AT1G51240	AT1G49310	AT1G47435	AT1G46408	AT1G49310	AT1G07187	AT1G24110	AT1G30840	AT1G27020	AT1G70840	AT3G53060
AT1G50610	AT1G49770	AT1G51250	AT1G49320	AT1G47440	AT1G09495	AT1G49320	AT1G43680	AT1G24130	AT1G30850	AT1G27030	AT2G35612	AT4G36700
AT1G50650	AT1G07597	AT1G51260	AT1G49330	AT1G47480	AT1G46480	AT1G49330	AT1G43780	AT1G24140	AT1G30920	AT1G27040	AT3G13435	AT1G55673
AT1G50680	AT1G49800	AT1G51270	AT1G49370	AT1G47485	AT1G46552	AT1G07553	AT1G43800	AT1G24145	AT1G30921	AT1G27045	AT1G10880	AT4G03050
AT1G50690	AT1G49810	AT1G51290	AT1G49430	AT1G47495	AT1G46840	AT1G07557	AT1G43810	AT1G24147	AT1G30925	AT1G27220	AT5G08695	AT2G18500
AT1G50720	AT1G49860	AT1G51300	AT1G49450	AT1G47540	AT1G46912	AT1G49370	AT1G07233	AT1G24148	AT1G30930	AT1G27240	AT5G07260	AT2G04255
AT1G07673	AT1G49930	AT1G51320	AT1G49470	AT1G47590	AT1G07317	AT1G49430	AT1G44010	AT1G24200	AT1G30935	AT1G27460	AT2G44581	AT4G12960
AT1G07683	AT1G49938	AT1G07727	AT1G49570	AT1G47595	AT1G47300	AT1G49450	AT1G44050	AT1G24210	AT1G30940	AT1G27461	AT1G07783	AT5G50120
AT1G50760	AT1G50050	AT1G51330	AT1G49770	AT1G47600	AT1G07347	AT1G49470	AT1G44080	AT1G24212	AT1G30945	AT1G27480	AT2G28590	AT2G24735
AT1G50870	AT1G50080	AT1G51355	AT1G07597	AT1G47603	AT1G47317	AT1G49570	AT1G07237	AT1G24220	AT1G30950	AT1G27490	AT3G12850	AT1G48530
AT1G50880	AT1G50090	AT1G51440	AT1G49810	AT1G07397	AT1G07353	AT1G49770	AT1G44090	AT1G24230	AT1G30990	AT1G27550	AT1G63580	AT5G10220
AT1G50960	AT1G50190	AT1G51470	AT1G49860	AT1G07407	AT1G47320	AT1G07597	AT1G44180	AT1G24256	AT1G31000	AT1G27555	AT5G06255	AT2G43580
AT1G50980	AT1G50210	AT1G51480	AT1G49930	AT1G47606	AT1G47350	AT1G49800	AT1G07247	AT1G24260	AT1G31030	AT1G27560	AT5G12270	AT2G07035
AT1G50990	AT1G50220	AT1G51490	AT1G49938	AT1G47610	AT1G47360	AT1G49810	AT1G07253	AT1G24388	AT1G31040	AT1G27580	AT1G09825	AT5G50040
AT1G51000	AT1G07617	AT1G51780	AT1G50090	AT1G47620	AT1G47370	AT1G49860	AT1G07257	AT1G24390	AT1G31050	AT1G27610	AT4G22650	AT3G22700
AT1G51010	AT1G50310	AT1G51802	AT1G50210	AT1G47625	AT1G47389	AT1G49930	AT1G44191	AT1G24400	AT1G31090	AT1G27620	AT5G01415	AT2G33160
AT1G51020	AT1G50470	AT1G51805	AT1G50220	AT1G47630	AT1G47390	AT1G49938	AT1G07263	AT1G24405	AT1G31093	AT1G27660	AT5G65158	AT4G06925
AT1G51030	AT1G50610	AT1G51810	AT1G07617	AT1G47670	AT1G47395	AT1G50050	AT1G07267	AT1G24420	AT1G31140	AT1G27670	AT3G51895	AT4G18900
AT1G51035	AT1G50650	AT1G07767	AT1G50470	AT1G47680	AT1G47400	AT1G50060	AT1G44224	AT1G24430	AT1G31163	AT1G27671	AT5G46830	AT5G58890
AT1G51040	AT1G50680	AT1G51820	AT1G50610	AT1G47705	AT1G07357	AT1G50080	AT1G44286	AT1G24470	AT1G31166	AT1G27740	AT1G77110	AT2G24710
AT1G51050	AT1G50690	AT1G51823	AT1G50650	AT1G47730	AT1G07367	AT1G50090	AT1G44318	AT1G24475	AT1G31173	AT1G27860	AT4G09740	AT2G16890
AT1G51150	AT1G50720	AT1G51830	AT1G50680	AT1G09535	AT1G47405	AT1G50130	AT1G44382	AT1G24480	AT1G31245	AT1G27870	AT3G00340	AT1G30190
AT1G51190	AT1G50870	AT1G51840	AT1G50690	AT1G09545	AT1G09505	AT1G50210	AT1G44414	AT1G24485	AT1G31250	AT1G27950	AT5G38440	AT3G07085
AT1G51210	AT1G50880	AT1G51850	AT1G50720	AT1G09555	AT1G07373	AT1G50220	AT1G44478	AT1G24520	AT1G31255	AT1G27990	AT4G09480	AT2G26865
AT1G51220	AT1G50960	AT1G51860	AT1G50870	AT1G07417	AT1G47430	AT1G07617	AT1G44542	AT1G24540	AT1G31260	AT1G28000	AT5G50260	AT1G14550
AT1G51230	AT1G50980	AT1G51870	AT1G50880	AT1G07423	AT1G47435	AT1G50470	AT1G44800	AT1G24545	AT1G31270	AT1G28002	AT2G02290	AT4G06445
AT1G51240	AT1G50990	AT1G51880	AT1G50960	AT1G07433	AT1G47440	AT1G50610	AT1G44830	AT1G24570	AT1G31274	AT1G28005	AT3G26820	AT4G16935
AT1G51250	AT1G51000	AT1G51890	AT1G50980	AT1G07437	AT1G47450	AT1G50650	AT1G44890	AT1G24575	AT1G31290	AT1G28010	AT3G50460	AT3G19310
AT1G51260	AT1G51010	AT1G51900	AT1G50990	AT1G47770	AT1G47485	AT1G50680	AT1G44895	AT1G24577	AT1G31310	AT1G28020	AT1G59723	AT1G62450
AT1G51270	AT1G51020	AT1G51910	AT1G51000	AT1G47780	AT1G47540	AT1G50690	AT1G07273	AT1G24580	AT1G31355	AT1G28030	AT5G05255	AT3G04170
AT1G51290	AT1G51030	AT1G51913	AT1G51010	AT1G07443	AT1G47580	AT1G50720	AT1G07277	AT1G24590	AT1G31358	AT1G28040	AT1G07850	AT5G28515
AT1G51300	AT1G51035	AT1G51915	AT1G51020	AT1G47783	AT1G47590	AT1G50760	AT1G07283	AT1G24620	AT1G31380	AT1G28070	AT3G21840	AT4G08360
AT1G51320	AT1G51040	AT1G51920	AT1G51030	AT1G47786	AT1G47595	AT1G50870	AT1G44940	AT1G24650	AT1G31390	AT1G28080	AT4G09645	AT3G21050
AT1G07727	AT1G51050	AT1G51930	AT1G51035	AT1G47790	AT1G47600	AT1G50880	AT1G44941	AT1G24657	AT1G31400	AT1G28160	AT4G05985	AT1G44090
AT1G51330	AT1G51055	AT1G51970	AT1G51040	AT1G47800	AT1G47603	AT1G50960	AT1G45100	AT1G24660	AT1G31510	AT1G28170	AT3G27840	AT1G08343
AT1G51355	AT1G51150	AT1G51990	AT1G51050	AT1G47810	AT1G07397	AT1G50980	AT1G45110	AT1G24686	AT1G31520	AT1G28180	AT2G29610	AT1G70840
AT1G51440	AT1G51190	AT1G52000	AT1G51055	AT1G07447	AT1G07407	AT1G50990	AT1G45145	AT1G24733	AT1G31530	AT1G28230	AT1G26790	AT2G35612
AT1G51470	AT1G51210	AT1G52030	AT1G51150	AT1G47813	AT1G47606	AT1G51000	AT1G45191	AT1G24735	AT1G31540	AT1G28270	AT5G41720	AT3G47750
AT1G51480	AT1G51220	AT1G52040	AT1G51190	AT1G47885	AT1G47610	AT1G51010	AT1G45201	AT1G25230	AT1G31620	AT1G28300	AT1G74110	AT1G10880
AT1G51490	AT1G51230	AT1G07777	AT1G51210	AT1G47890	AT1G47620	AT1G51020	AT1G46264	AT1G25240	AT1G31630	AT1G28305	AT5G49130	AT5G08695
AT1G51780	AT1G51240	AT1G52050	AT1G51220	AT1G47915	AT1G47705	AT1G51030	AT1G46336	AT1G25250	AT1G31640	AT1G28306	AT1G08893	AT5G07260
AT1G51802	AT1G51250	AT1G52060	AT1G51230	AT1G47920	AT1G47730	AT1G51035	AT1G46408	AT1G25270	AT1G31670	AT1G28310	AT1G65770	AT2G44581
AT1G51805	AT1G51260	AT1G52070	AT1G51240	AT1G47980	AT1G07413	AT1G51040	AT1G09495	AT1G25277	AT1G31690	AT1G28320	AT1G13600	AT1G07783
AT1G51810	AT1G51270	AT1G07783	AT1G51250	AT1G07457	AT1G09515	AT1G51050	AT1G46480	AT1G25300	AT1G31710	AT1G28323	AT5G44120	AT2G28590
AT1G07767	AT1G51290	AT1G52100	AT1G51260	AT1G07463	AT1G09525	AT1G51150	AT1G46552	AT1G25310	AT1G31720	AT1G28327	AT4G03460	AT3G12850
AT1G51820	AT1G51300	AT1G52110	AT1G51270	AT1G47990	AT1G09535	AT1G07717	AT1G46840	AT1G25320	AT1G31772	AT1G28360	AT1G26797	AT1G63580
AT1G51823	AT1G51320	AT1G52120	AT1G51290	AT1G48000	AT1G09545	AT1G07723	AT1G46912	AT1G25330	AT1G31885	AT1G28375	AT5G62510	AT5G02495
AT1G51830	AT1G07727	AT1G52130	AT1G51300	AT1G48060	AT1G09555	AT1G51190	AT1G07317	AT1G25340	AT1G31983	AT1G28400	AT2G39518	AT5G06255
AT1G51840	AT1G51330	AT1G52140	AT1G51320	AT1G48070	AT1G07417	AT1G51210	AT1G47300	AT1G25400	AT1G31990	AT1G28430	AT2G09605	AT5G12270
AT1G51850	AT1G51355	AT1G07793	AT1G07727	AT1G48095	AT1G07423	AT1G51220	AT1G07347	AT1G25410	AT1G32020	AT1G28447	AT5G48060	AT1G09825
AT1G51860	AT1G51440	AT1G52190	AT1G51330	AT1G09565	AT1G07433	AT1G51230	AT1G47317	AT1G25422	AT1G32030	AT1G28450	AT4G18720	AT4G22650
AT1G51870	AT1G51470	AT1G52191	AT1G51355	AT1G07467	AT1G07437	AT1G51240	AT1G07353	AT1G25425	AT1G32040	AT1G28455	AT5G60610	AT5G01415
AT1G51880	AT1G51480	AT1G52210	AT1G51440	AT1G48130	AT1G47770	AT1G51250	AT1G47320	AT1G25440	AT1G32045	AT1G28460	AT5G44345	AT3G51895
AT1G51890	AT1G51490	AT1G52211	AT1G51460	AT1G48190	AT1G47780	AT1G51260	AT1G47350	AT1G25450	AT1G32049	AT1G28465	AT3G04190	AT5G46830
AT1G51900	AT1G51500	AT1G52290	AT1G51470	AT1G48325	AT1G07443	AT1G51270	AT1G47360	AT1G25460	AT1G32100	AT1G28470	AT5G05300	AT1G77110
AT1G51910	AT1G51538	AT1G52400	AT1G51480	AT1G48340	AT1G47783	AT1G51290	AT1G47370	AT1G25530	AT1G32140	AT1G28480	AT1G08090	AT4G09740
AT1G51913	AT1G51780	AT1G52415	AT1G51490	AT1G48400	AT1G47786	AT1G51300	AT1G47389	AT1G25988	AT1G32170	AT1G28500	AT2G23860	AT5G38440
AT1G51915	AT1G51802	AT1G52440	AT1G51500	AT1G48405	AT1G47790	AT1G51320	AT1G47390	AT1G26200	AT1G32172	AT1G28590	AT1G72580	AT4G09480
AT1G51920	AT1G51805	AT1G52460	AT1G51538	AT1G48500	AT1G47800	AT1G07727	AT1G47395	AT1G26250	AT1G32240	AT1G28591	AT3G24535	AT5G50260
AT1G51930	AT1G51810	AT1G52470	AT1G51780	AT1G48510	AT1G47810	AT1G51330	AT1G47400	AT1G26255	AT1G32270	AT1G28600	AT1G74080	AT2G02290
AT1G51970	AT1G07767	AT1G52490	AT1G51802	AT1G48530	AT1G07447	AT1G51355	AT1G07357	AT1G26310	AT1G32280	AT1G28610	AT5G53100	AT3G26820
AT1G51990	AT1G51820	AT1G52495	AT1G51805	AT1G48590	AT1G47813	AT1G51440	AT1G07367	AT1G26320	AT1G32350	AT1G28620	AT2G14420	AT3G19550
AT1G52000	AT1G51823	AT1G52680	AT1G51810	AT1G07497	AT1G47880	AT1G51470	AT1G47405	AT1G26350	AT1G32420	AT1G28630	AT3G08415	AT3G50460
AT1G52030	AT1G51830	AT1G52690	AT1G07767	AT1G48660	AT1G47885	AT1G51480	AT1G09505	AT1G26355	AT1G32430	AT1G28640	AT1G12960	AT1G59723
AT1G52040	AT1G51840	AT1G52695	AT1G51820	AT1G48670	AT1G47890	AT1G51490	AT1G07373	AT1G26360	AT1G32450	AT1G28650	AT1G05533	AT3G21840
AT1G07777	AT1G51850	AT1G52696	AT1G51823	AT1G48690	AT1G47980	AT1G51780	AT1G47410	AT1G26380	AT1G32510	AT1G28660	AT1G65360	AT4G09645
AT1G52050	AT1G51860	AT1G52700	AT1G51830	AT1G48698	AT1G47990	AT1G51802	AT1G47430	AT1G26390	AT1G32560	AT1G28695	AT4G05100	AT4G05985
AT1G52060	AT1G51870	AT1G52800	AT1G51840	AT1G48700	AT1G48000	AT1G51805	AT1G47435	AT1G26400	AT1G32650	AT1G28700	AT4G01190	AT3G27840
AT1G52070	AT1G51880	AT1G52830	AT1G51850	AT1G48725	AT1G48060	AT1G51810	AT1G47440	AT1G26410	AT1G32660	AT1G29000	AT5G23220	AT2G29610
AT1G07783	AT1G51890	AT1G52890	AT1G51860	AT1G48730	AT1G48070	AT1G07767	AT1G47450	AT1G26420	AT1G32710	AT1G29005	AT3G27510	AT1G26790
AT1G52100	AT1G51900	AT1G52900	AT1G51870	AT1G48742	AT1G48095	AT1G51820	AT1G47460	AT1G26450	AT1G32713	AT1G29010	AT1G36940	AT5G41720
AT1G52110	AT1G51910	AT1G52990	AT1G51880	AT1G07503	AT1G09565	AT1G51823	AT1G47485	AT1G26500	AT1G32770	AT1G29020	AT4G03610	AT2G23840
AT1G52120	AT1G51913	AT1G53020	AT1G51890	AT1G48800	AT1G07467	AT1G51830	AT1G47495	AT1G26510	AT1G32780	AT1G29025	AT3G04575	AT1G74110
AT1G52130	AT1G51915	AT1G53023	AT1G51900	AT1G48810	AT1G09585	AT1G51840	AT1G47540	AT1G26515	AT1G32850	AT1G29080	AT2G41231	AT5G49130
AT1G52140	AT1G51920	AT1G53080	AT1G51910	AT1G48820	AT1G48130	AT1G51850	AT1G47565	AT1G26560	AT1G32975	AT1G29090	AT1G21910	AT2G08215
AT1G07793	AT1G51930	AT1G53130	AT1G51913	AT1G48910	AT1G48190	AT1G51860	AT1G47580	AT1G26570	AT1G32980	AT1G29100	AT1G33090	AT1G08893
AT1G52190	AT1G51970	AT1G07857	AT1G51915	AT1G48980	AT1G48325	AT1G51870	AT1G47590	AT1G26590	AT1G33020	AT1G29110	AT3G60700	AT1G21395
AT1G52191	AT1G51990	AT1G07863	AT1G51920	AT1G48990	AT1G48470	AT1G51880	AT1G47595	AT1G26600	AT1G33080	AT1G29140	AT3G07850	AT1G65770
AT1G52210	AT1G52000	AT1G53160	AT1G51930	AT1G07523	AT1G48530	AT1G51890	AT1G47600	AT1G26700	AT1G33090	AT1G29160	AT4G30140	AT1G13600
AT1G52211	AT1G52030	AT1G07867	AT1G51970	AT1G49005	AT1G48590	AT1G51900	AT1G47603	AT1G26710	AT1G33100	AT1G29179	AT4G32880	AT5G44120
AT1G52290	AT1G52040	AT1G53163	AT1G51990	AT1G49020	AT1G07497	AT1G51910	AT1G07397	AT1G26720	AT1G33102	AT1G29180	AT3G25165	AT1G26797
AT1G52400	AT1G07777	AT1G53180	AT1G52000	AT1G49030	AT1G48640	AT1G51913	AT1G07407	AT1G26730	AT1G33170	AT1G29190	AT4G22170	AT5G62510
AT1G52415	AT1G52050	AT1G53325	AT1G52030	AT1G49060	AT1G48660	AT1G51915	AT1G47606	AT1G26762	AT1G33180	AT1G29280	AT4G19925	AT2G39518
AT1G52440	AT1G52060	AT1G53340	AT1G52040	AT1G49100	AT1G48670	AT1G51920	AT1G47610	AT1G26773	AT1G33220	AT1G29395	AT3G23960	AT5G48060
AT1G52460	AT1G52070	AT1G53360	AT1G07777	AT1G49110	AT1G48690	AT1G51930	AT1G47620	AT1G26780	AT1G33280	AT1G29475	AT5G54745	AT4G18720
AT1G52470	AT1G07783	AT1G53366	AT1G52050	AT1G49120	AT1G48698	AT1G51970	AT1G47705	AT1G26790	AT1G33300	AT1G29480	AT2G07764	AT5G60610
AT1G52490	AT1G52100	AT1G53370	AT1G52060	AT1G07533	AT1G48700	AT1G51990	AT1G47730	AT1G26795	AT1G33320	AT1G29490	AT5G54400	AT5G44345
AT1G52495	AT1G52110	AT1G53540	AT1G52070	AT1G49190	AT1G48730	AT1G52000	AT1G09515	AT1G26796	AT1G33440	AT1G29580	AT3G21880	AT3G04190
AT1G52680	AT1G52120	AT1G09605	AT1G07783	AT1G49210	AT1G48742	AT1G52030	AT1G09525	AT1G26797	AT1G33510	AT1G29660	AT1G44318	AT5G05300
AT1G52690	AT1G52130	AT1G09615	AT1G52100	AT1G49220	AT1G07503	AT1G52040	AT1G09535	AT1G26798	AT1G33530	AT1G29670	AT1G70880	AT1G08090
AT1G52695	AT1G52140	AT1G07913	AT1G52110	AT1G49230	AT1G48800	AT1G07777	AT1G09545	AT1G26799	AT1G33540	AT1G29680	AT1G06493	AT2G23860
AT1G52696	AT1G07793	AT1G53610	AT1G52120	AT1G49250	AT1G48810	AT1G52050	AT1G09555	AT1G26815	AT1G33550	AT1G29715	AT4G01520	AT4G25990
AT1G52700	AT1G52190	AT1G07917	AT1G52130	AT1G07537	AT1G48820	AT1G52060	AT1G07417	AT1G26820	AT1G33610	AT1G29720	AT5G38344	AT1G72580
AT1G52800	AT1G52191	AT1G53620	AT1G52140	AT1G49260	AT1G48910	AT1G52070	AT1G07423	AT1G26870	AT1G33670	AT1G29860	AT1G12180	AT3G24535
AT1G52827	AT1G52210	AT1G53630	AT1G52150	AT1G49270	AT1G48980	AT1G52085	AT1G07433	AT1G26945	AT1G33710	AT1G29870	AT1G71002	AT1G74080
AT1G52830	AT1G52211	AT1G53633	AT1G52190	AT1G49280	AT1G48990	AT1G07783	AT1G07437	AT1G26970	AT1G33720	AT1G30040	AT1G18780	AT5G53100
AT1G52890	AT1G52220	AT1G07923	AT1G52191	AT1G49290	AT1G49000	AT1G52100	AT1G47770	AT1G26973	AT1G33730	AT1G30050	AT3G49980	AT3G08415
AT1G52900	AT1G52290	AT1G07927	AT1G52200	AT1G49310	AT1G49005	AT1G52110	AT1G47780	AT1G26975	AT1G33740	AT1G30080	AT5G19560	AT1G12960
AT1G52990	AT1G52400	AT1G53635	AT1G52210	AT1G49320	AT1G49030	AT1G52120	AT1G07443	AT1G26976	AT1G33743	AT1G30100	AT3G08025	AT1G65360
AT1G53020	AT1G52415	AT1G53640	AT1G52211	AT1G49330	AT1G49100	AT1G52130	AT1G47783	AT1G27020	AT1G33750	AT1G30135	AT5G09375	AT4G01190
AT1G53023	AT1G52440	AT1G53660	AT1G52220	AT1G07553	AT1G49110	AT1G52140	AT1G47786	AT1G27030	AT1G33760	AT1G30140	AT2G34700	AT1G09147
AT1G53080	AT1G52460	AT1G53683	AT1G52400	AT1G07557	AT1G49120	AT1G52150	AT1G47790	AT1G27040	AT1G33785	AT1G30150	AT5G25430	AT5G23220
AT1G53130	AT1G52470	AT1G53687	AT1G52440	AT1G49370	AT1G49130	AT1G07793	AT1G47800	AT1G27045	AT1G33790	AT1G30160	AT1G19930	AT3G47250
AT1G07857	AT1G52490	AT1G53690	AT1G52460	AT1G49430	AT1G07533	AT1G52190	AT1G47810	AT1G27220	AT1G33811	AT1G30170	AT4G23360	AT3G27510
AT1G07863	AT1G52495	AT1G53700	AT1G52470	AT1G49450	AT1G49190	AT1G52191	AT1G07447	AT1G27240	AT1G33813	AT1G30180	AT2G31470	AT4G03610
AT1G53160	AT1G52680	AT1G53705	AT1G52490	AT1G49470	AT1G49200	AT1G52200	AT1G47813	AT1G27460	AT1G33817	AT1G30190	AT2G28056	AT3G04575
AT1G07867	AT1G52690	AT1G53815	AT1G52495	AT1G49570	AT1G49205	AT1G52210	AT1G47885	AT1G27461	AT1G33820	AT1G30210	AT1G80990	AT2G41231
AT1G53163	AT1G52695	AT1G53820	AT1G52680	AT1G49770	AT1G49210	AT1G52211	AT1G47890	AT1G27480	AT1G33830	AT1G30220	AT3G45570	AT1G33090
AT1G53180	AT1G52696	AT1G07937	AT1G52690	AT1G07597	AT1G49220	AT1G52400	AT1G47980	AT1G27490	AT1G33835	AT1G30250	AT1G71150	AT3G60700
AT1G53325	AT1G52700	AT1G53830	AT1G52695	AT1G49810	AT1G49250	AT1G52440	AT1G47990	AT1G27550	AT1G33840	AT1G30340	AT4G18990	AT3G07850
AT1G53340	AT1G52770	AT1G53930	AT1G52696	AT1G49830	AT1G07537	AT1G52460	AT1G48000	AT1G27555	AT1G33850	AT1G30350	AT4G00885	AT4G30140
AT1G53360	AT1G52800	AT1G53945	AT1G52700	AT1G49860	AT1G49260	AT1G52470	AT1G48060	AT1G27560	AT1G33860	AT1G30650	AT1G11770	AT4G32880
AT1G53366	AT1G52827	AT1G53950	AT1G52800	AT1G49930	AT1G49270	AT1G52490	AT1G48070	AT1G27580	AT1G33870	AT1G30660	AT5G55855	AT3G25165
AT1G53370	AT1G52830	AT1G53970	AT1G52827	AT1G49938	AT1G49280	AT1G52495	AT1G48095	AT1G27610	AT1G33880	AT1G30670	AT1G05583	AT1G12940
AT1G53420	AT1G52857	AT1G53980	AT1G52830	AT1G50050	AT1G49290	AT1G52680	AT1G09565	AT1G27620	AT1G33890	AT1G30700	AT2G23230	AT4G22170
AT1G53540	AT1G52855	AT1G53990	AT1G52840	AT1G50060	AT1G49310	AT1G52690	AT1G07467	AT1G27660	AT1G33900	AT1G30710	AT1G22120	AT4G19925
AT1G09605	AT1G52890	AT1G54000	AT1G52857	AT1G50080	AT1G49320	AT1G52695	AT1G09585	AT1G27670	AT1G33910	AT1G30720	AT4G00889	AT3G23960
AT1G09615	AT1G52900	AT1G54010	AT1G52855	AT1G50090	AT1G49330	AT1G52696	AT1G48130	AT1G27671	AT1G33920	AT1G30730	AT4G04365	AT5G54745
AT1G07913	AT1G52990	AT1G54020	AT1G52890	AT1G50210	AT1G07553	AT1G52700	AT1G48190	AT1G27740	AT1G33930	AT1G30740	AT3G03495	AT2G07764
AT1G53610	AT1G53020	AT1G54035	AT1G52900	AT1G50220	AT1G07557	AT1G52800	AT1G48325	AT1G27860	AT1G33940	AT1G30760	AT3G08090	AT2G07811
AT1G07917	AT1G53023	AT1G54040	AT1G52990	AT1G07617	AT1G49370	AT1G52830	AT1G48420	AT1G27870	AT1G33945	AT1G30780	AT1G52050	AT5G54400
AT1G53620	AT1G53080	AT1G54200	AT1G53010	AT1G50470	AT1G49430	AT1G52890	AT1G48470	AT1G27890	AT1G33960	AT1G30790	AT5G24910	AT3G21880
AT1G53630	AT1G53130	AT1G54300	AT1G53020	AT1G50610	AT1G49450	AT1G52900	AT1G48510	AT1G27950	AT1G34040	AT1G30795	AT5G08150	AT1G44318
AT1G53633	AT1G07857	AT1G54330	AT1G53023	AT1G50650	AT1G49470	AT1G52990	AT1G48530	AT1G27990	AT1G34044	AT1G30814	AT5G54370	AT1G70880
AT1G07923	AT1G07863	AT1G54400	AT1G53080	AT1G50680	AT1G49570	AT1G53010	AT1G48590	AT1G28000	AT1G34046	AT1G30840	AT5G03010	AT1G06493
AT1G07927	AT1G53160	AT1G54450	AT1G53130	AT1G50690	AT1G49770	AT1G53020	AT1G07497	AT1G28002	AT1G34047	AT1G30850	AT5G15110	AT4G01520
AT1G53635	AT1G07867	AT1G54470	AT1G07857	AT1G50720	AT1G07597	AT1G53023	AT1G48660	AT1G28005	AT1G34049	AT1G30910	AT3G23250	AT5G38344
AT1G53640	AT1G53163	AT1G54475	AT1G07863	AT1G07673	AT1G49800	AT1G53080	AT1G48670	AT1G28010	AT1G34050	AT1G30920	AT5G05465	AT2G36870
AT1G53660	AT1G53260	AT1G54530	AT1G53160	AT1G50760	AT1G49810	AT1G53130	AT1G48698	AT1G28020	AT1G34140	AT1G30921	AT3G20610	AT1G12180
AT1G53683	AT1G53265	AT1G54540	AT1G07867	AT1G50870	AT1G49860	AT1G07857	AT1G48700	AT1G28030	AT1G34281	AT1G30925	AT5G50130	AT1G71002
AT1G53687	AT1G53325	AT1G54550	AT1G53163	AT1G50880	AT1G49920	AT1G07863	AT1G48730	AT1G28040	AT1G34317	AT1G30930	AT1G12170	AT1G18780
AT1G53690	AT1G53340	AT1G54575	AT1G53170	AT1G50960	AT1G49930	AT1G53160	AT1G48742	AT1G28070	AT1G34330	AT1G30935	AT5G67430	AT3G49980
AT1G53700	AT1G53360	AT1G54590	AT1G53260	AT1G50980	AT1G49938	AT1G07867	AT1G48800	AT1G28080	AT1G34440	AT1G30940	AT2G42410	AT5G19560
AT1G53705	AT1G53366	AT1G54620	AT1G53265	AT1G50990	AT1G50050	AT1G53163	AT1G48810	AT1G28160	AT1G34460	AT1G30945	AT2G13810	AT5G09375
AT1G53815	AT1G53370	AT1G54660	AT1G53325	AT1G51000	AT1G50090	AT1G53180	AT1G48820	AT1G28170	AT1G34480	AT1G30950	AT1G70560	AT1G06907
AT1G53820	AT1G53420	AT1G54720	AT1G53340	AT1G51010	AT1G50210	AT1G53325	AT1G48870	AT1G28180	AT1G34490	AT1G30960	AT1G32170	AT2G34700
AT1G07937	AT1G53540	AT1G54860	AT1G53360	AT1G51020	AT1G50220	AT1G53340	AT1G48910	AT1G28190	AT1G34500	AT1G30990	AT4G27160	AT5G25430
AT1G53830	AT1G09605	AT1G54870	AT1G53366	AT1G51030	AT1G07617	AT1G53360	AT1G48912	AT1G28230	AT1G34510	AT1G31000	AT1G29160	AT1G19930
AT1G53930	AT1G09615	AT1G54890	AT1G53370	AT1G51035	AT1G50470	AT1G53366	AT1G48980	AT1G28270	AT1G34520	AT1G31010	AT5G20100	AT4G23360
AT1G53945	AT1G07913	AT1G54930	AT1G53420	AT1G51040	AT1G50610	AT1G53370	AT1G48990	AT1G28290	AT1G34540	AT1G31040	AT2G05400	AT2G31470
AT1G53950	AT1G53610	AT1G54940	AT1G09605	AT1G51050	AT1G50650	AT1G53420	AT1G49000	AT1G28300	AT1G34545	AT1G31050	AT4G33420	AT2G28056
AT1G53970	AT1G07917	AT1G08007	AT1G09615	AT1G51150	AT1G50680	AT1G09605	AT1G07523	AT1G28305	AT1G34575	AT1G31070	AT4G07535	AT1G80990
AT1G53980	AT1G53620	AT1G54950	AT1G07913	AT1G07717	AT1G50690	AT1G09615	AT1G49005	AT1G28306	AT1G34580	AT1G31072	AT5G63225	AT3G45570
AT1G53990	AT1G53630	AT1G08013	AT1G53610	AT1G07723	AT1G50720	AT1G07913	AT1G49010	AT1G28310	AT1G34650	AT1G31080	AT5G56300	AT1G71150
AT1G54000	AT1G53633	AT1G54955	AT1G07917	AT1G51190	AT1G50770	AT1G53610	AT1G49015	AT1G28320	AT1G34660	AT1G31090	AT2G42840	AT4G18990
AT1G54010	AT1G07923	AT1G54953	AT1G53620	AT1G51210	AT1G50870	AT1G07917	AT1G49020	AT1G28323	AT1G34670	AT1G31093	AT3G25090	AT4G00885
AT1G54020	AT1G07927	AT1G08017	AT1G53630	AT1G51220	AT1G50880	AT1G53620	AT1G49030	AT1G28327	AT1G34680	AT1G31100	AT2G34540	AT5G55855
AT1G54035	AT1G53635	AT1G08023	AT1G53633	AT1G51230	AT1G50950	AT1G53630	AT1G49100	AT1G28360	AT1G34790	AT1G31140	AT2G05345	AT1G05583
AT1G54040	AT1G53640	AT1G08027	AT1G07923	AT1G51240	AT1G07707	AT1G53633	AT1G49110	AT1G28375	AT1G35130	AT1G31163	AT5G37660	AT2G23230
AT1G54200	AT1G53680	AT1G54970	AT1G07927	AT1G51250	AT1G50960	AT1G07923	AT1G49120	AT1G28400	AT1G35140	AT1G31166	AT2G45190	AT1G22120
AT1G54300	AT1G53683	AT1G54980	AT1G53635	AT1G51260	AT1G50970	AT1G07927	AT1G49130	AT1G28430	AT1G35170	AT1G31173	AT1G13200	AT4G00889
AT1G54330	AT1G53687	AT1G55010	AT1G53640	AT1G51270	AT1G50980	AT1G53635	AT1G07533	AT1G28447	AT1G35180	AT1G31245	AT5G45880	AT4G04365
AT1G54400	AT1G53690	AT1G55030	AT1G53660	AT1G51290	AT1G50990	AT1G53640	AT1G49190	AT1G28450	AT1G35181	AT1G31250	AT3G10950	AT5G62162
AT1G54450	AT1G53700	AT1G55035	AT1G53683	AT1G51300	AT1G51000	AT1G53660	AT1G49200	AT1G28455	AT1G35183	AT1G31255	AT4G27420	AT3G03495
AT1G54470	AT1G53705	AT1G55110	AT1G53687	AT1G51320	AT1G51010	AT1G53680	AT1G49205	AT1G28460	AT1G35186	AT1G31260	AT1G02620	AT3G08090
AT1G54475	AT1G53815	AT1G55220	AT1G53690	AT1G07727	AT1G51020	AT1G53683	AT1G49210	AT1G28465	AT1G35200	AT1G31270	AT3G04320	AT1G52050
AT1G54530	AT1G53820	AT1G55221	AT1G53700	AT1G51330	AT1G51030	AT1G53687	AT1G49220	AT1G28470	AT1G35210	AT1G31274	AT2G46880	AT5G24910
AT1G54540	AT1G07937	AT1G55230	AT1G53705	AT1G51355	AT1G51035	AT1G53690	AT1G49230	AT1G28480	AT1G35230	AT1G31290	AT1G64000	AT5G08150
AT1G54550	AT1G53830	AT1G55240	AT1G53815	AT1G51440	AT1G51040	AT1G53700	AT1G49250	AT1G28500	AT1G35242	AT1G31310	AT5G05695	AT5G54370
AT1G54575	AT1G53930	AT1G55260	AT1G53820	AT1G51470	AT1G51050	AT1G53705	AT1G07537	AT1G28590	AT1G35250	AT1G31370	AT1G33930	AT5G15110
AT1G54590	AT1G53945	AT1G55380	AT1G53830	AT1G51480	AT1G51055	AT1G53815	AT1G49260	AT1G28591	AT1G35255	AT1G31380	AT2G28180	AT3G23250
AT1G54620	AT1G53950	AT1G55390	AT1G53930	AT1G51490	AT1G51150	AT1G53820	AT1G49270	AT1G28600	AT1G35260	AT1G31390	AT2G47550	AT5G05465
AT1G54660	AT1G53970	AT1G55410	AT1G53970	AT1G51780	AT1G07723	AT1G07937	AT1G49280	AT1G28610	AT1G35270	AT1G31400	AT4G20235	AT5G50130
AT1G54720	AT1G53980	AT1G55420	AT1G53990	AT1G51802	AT1G51190	AT1G53830	AT1G49290	AT1G28620	AT1G35290	AT1G31510	AT5G07560	AT2G20870
AT1G54860	AT1G53990	AT1G55430	AT1G54010	AT1G51805	AT1G51210	AT1G53930	AT1G49320	AT1G28630	AT1G35310	AT1G31520	AT4G33900	AT1G12170
AT1G54870	AT1G54020	AT1G55440	AT1G54020	AT1G51810	AT1G51220	AT1G53945	AT1G49330	AT1G28640	AT1G35330	AT1G31530	AT1G35250	AT2G42410
AT1G54890	AT1G54035	AT1G55560	AT1G54035	AT1G07767	AT1G51230	AT1G53950	AT1G49370	AT1G28650	AT1G35353	AT1G31540	AT3G20880	AT2G13810
AT1G54930	AT1G54200	AT1G55570	AT1G54040	AT1G51820	AT1G51240	AT1G53970	AT1G49430	AT1G28660	AT1G35360	AT1G31550	AT2G18490	AT1G70560
AT1G54940	AT1G54300	AT1G55580	AT1G54200	AT1G51823	AT1G51250	AT1G53980	AT1G49450	AT1G28695	AT1G35365	AT1G31555	AT4G28397	AT5G03205
AT1G08007	AT1G54330	AT1G55591	AT1G54300	AT1G51830	AT1G51260	AT1G53990	AT1G49470	AT1G28700	AT1G35435	AT1G31580	AT2G06135	AT4G27160
AT1G54950	AT1G54400	AT1G55600	AT1G54330	AT1G51840	AT1G51270	AT1G54000	AT1G49570	AT1G29000	AT1G35440	AT1G31620	AT1G52700	AT2G33190
AT1G08013	AT1G54470	AT1G55640	AT1G54470	AT1G51850	AT1G51290	AT1G54010	AT1G49750	AT1G29005	AT1G35450	AT1G31630	AT1G60986	AT5G20100
AT1G54955	AT1G54475	AT1G55650	AT1G54475	AT1G51860	AT1G51300	AT1G54020	AT1G49770	AT1G29010	AT1G35467	AT1G31640	AT2G23870	AT2G05400
AT1G54953	AT1G54530	AT1G08063	AT1G54540	AT1G51870	AT1G51320	AT1G54035	AT1G07597	AT1G29020	AT1G35490	AT1G31670	AT2G37540	AT4G33420
AT1G08017	AT1G54540	AT1G55700	AT1G54550	AT1G51880	AT1G51330	AT1G54040	AT1G49800	AT1G29025	AT1G35537	AT1G31690	AT1G05157	AT4G07535
AT1G08023	AT1G54550	AT1G55720	AT1G54620	AT1G51890	AT1G51355	AT1G54200	AT1G49810	AT1G29050	AT1G35540	AT1G31720	AT4G04080	AT5G63225
AT1G08027	AT1G54620	AT1G55775	AT1G54660	AT1G51900	AT1G51440	AT1G54300	AT1G49920	AT1G29080	AT1G35545	AT1G31880	AT3G29430	AT5G56300
AT1G54970	AT1G54660	AT1G55790	AT1G54740	AT1G51910	AT1G51470	AT1G54330	AT1G49930	AT1G29090	AT1G35550	AT1G31885	AT5G05495	AT2G42840
AT1G54980	AT1G54720	AT1G55928	AT1G54860	AT1G51913	AT1G51480	AT1G54450	AT1G49938	AT1G29100	AT1G35570	AT1G31983	AT3G26930	AT3G25090
AT1G55010	AT1G54740	AT1G56030	AT1G54870	AT1G51915	AT1G51490	AT1G54470	AT1G50080	AT1G29110	AT1G35630	AT1G31990	AT3G16680	AT2G34540
AT1G09655	AT1G54860	AT1G56040	AT1G54890	AT1G51920	AT1G51500	AT1G54475	AT1G50090	AT1G29140	AT1G35690	AT1G32020	AT5G25320	AT2G05345
AT1G55030	AT1G54870	AT1G56150	AT1G54930	AT1G51930	AT1G51538	AT1G54530	AT1G50210	AT1G29160	AT1G35750	AT1G32030	AT3G21210	AT5G37660
AT1G55035	AT1G54890	AT1G56160	AT1G54940	AT1G51970	AT1G51780	AT1G54540	AT1G50220	AT1G29179	AT1G35830	AT1G32049	AT2G36560	AT2G45190
AT1G55060	AT1G54930	AT1G56240	AT1G08007	AT1G51990	AT1G51800	AT1G54550	AT1G07617	AT1G29180	AT1G35880	AT1G32100	AT1G62410	AT1G13200
AT1G55110	AT1G54940	AT1G56242	AT1G08013	AT1G52000	AT1G51802	AT1G54575	AT1G50310	AT1G29190	AT1G35890	AT1G32140	AT1G76210	AT5G45880
AT1G55220	AT1G08007	AT1G56250	AT1G54955	AT1G52030	AT1G51805	AT1G54580	AT1G50340	AT1G29195	AT1G35910	AT1G32170	AT1G09115	AT4G27420
AT1G55221	AT1G08013	AT1G56270	AT1G54953	AT1G52040	AT1G51810	AT1G54590	AT1G50470	AT1G29210	AT1G36150	AT1G32172	AT1G12064	AT1G02620
AT1G55230	AT1G54955	AT1G56360	AT1G08017	AT1G07777	AT1G07767	AT1G54620	AT1G50610	AT1G29270	AT1G36940	AT1G32240	AT2G30290	AT3G04320
AT1G55240	AT1G54953	AT1G56380	AT1G08023	AT1G52050	AT1G51820	AT1G54660	AT1G50650	AT1G29280	AT1G37130	AT1G32270	AT2G34360	AT3G14810
[truncated: 9,875 more rows]
