# Supplementary material for: Polycomb repressive complex 2 facilitates the transition from heterotrophy to photoautotrophy during seedling emergence
Source: Plant Cell. 2025 Jun 14;37(7):koaf148. doi: 10.1093/plcell/koaf148 (PMC12236341; doi:10.1093/plcell/koaf148)
Supplement: koaf148_Supplementary_Data [file koaf148_supplementary_data.zip › Supplementary_Data_Set_7.xlsx]

## Sheet: index
Supplementary Data Set 7: Effect of heterotrophy (DCMU + 1% sucrose) on 7-dag WT shoot and root H3K27me3 targets
To view the list, click on the item below
S,R_T70_11204genes	11204 T70 genes identified in 7-dag shoot (S-P) and/or root (R-P)
IncreaseS-PtoR-P_2904	2904 genes with higher enrichment of H3K27me3 in the 7-dag shoot (S-P) than in 7-dag root (R-P)
DecreaseS-PtoR-P_1266	1266 genes with higher enrichment of H3K27me3 in the 7-dag root (R-P) than in 7-dag shoot (S-P)
S-P_loss_inDCMU	7-dag shoot (S-P) H3K27me3 targets that lose H3K27me3 in DCMU-grown 7-dag shoot (S-H)
R-P_loss_inDCMU	7-dag root (R-P) H3K27me3 targets that lose H3K27me3 in DCMU-grown 7-dag root (R-H)

## Sheet: S,R_T70_11204genes
S,R_T70_11204genes	11204 T70 genes identified in 7-dag shoot (S-P) and/or root (R-P)
allT70_11204 genes	S-P_log2K27/H3	S-H_log2K27/H3	R-P_log2K27/H3	R-H_log2K27/H3
AT1G01030	1.77044	1.64389	1.5077	1.08414
AT1G01070	1.55313	0.901411	0.292795	0.458173
AT1G01120	0.328982	-0.306962	-0.105657	0.0182002
AT1G01150	-0.455251	-0.343834	0.266124	0.153782
AT1G01183	1.6273	1.01332	1.68139	1.00344
AT1G01190	1.43667	0.869504	1.20542	0.722419
AT1G01250	2.04269	1.25223	2.06719	1.14776
AT1G01305	-0.766079	-0.412953	0.680923	0.286142
AT1G01340	-0.504394	-0.270401	-0.0781156	0.137401
AT1G01355	1.62786	0.976761	0.989172	0.631871
AT1G01380	0.0865578	-0.143895	0.319348	0.404103
AT1G01390	0.402148	-0.0166765	0.92087	0.405479
AT1G01400	0.326505	0.114973	1.00135	0.713128
AT1G01410	1.36894	0.780315	1.52393	0.866759
AT1G01420	0.673619	0.512841	0.764982	0.636393
AT1G01453	1.31695	0.513855	0.801007	0.261776
AT1G01460	0.241153	-0.0724752	0.390992	0.13
AT1G01480	0.257093	-0.120685	0.274391	0.0176016
AT1G01580	1.16524	0.432079	0.867961	0.562632
AT1G01670	0.804888	0.42699	0.445275	0.41052
AT1G01680	0.822672	0.282975	0.844125	0.520499
AT1G01900	0.485125	0.0773858	0.237631	0.31081
AT1G02040	1.71026	1.05211	1.06084	0.582816
AT1G02050	-0.846306	-0.622879	-0.000603388	0.223106
AT1G02065	2.26972	1.68836	1.82028	1.20395
AT1G02067	2.26121	1.34183	2.21996	1.19695
AT1G02070	2.22401	1.7074	1.58654	1.27062
AT1G02190	2.1485	1.58791	1.68873	1.00912
AT1G02205	1.47936	0.780673	1.02546	0.593127
AT1G02300	-1.3717	-0.597695	0.189851	0.110092
AT1G02335	1.98216	1.172	1.27082	0.586816
AT1G02340	2.26908	1.57317	1.68024	0.857266
AT1G02390	1.97492	1.37905	1.15569	0.82721
AT1G02405	1.45721	0.778199	0.376094	0.275062
AT1G02440	-0.366086	-0.336919	-0.426407	-0.0795638
AT1G02450	1.12939	0.596504	0.859612	0.159071
AT1G02460	1.14824	0.62175	0.708675	0.488264
AT1G02540	0.134527	0.0498742	0.226314	0.0916503
AT1G02550	1.01486	0.649514	1.13519	0.523216
AT1G02575	0.358827	0.0340271	0.422816	-0.0373462
AT1G02580	2.13521	1.64706	1.56874	1.09337
AT1G02620	1.31185	0.728516	1.13991	0.434083
AT1G02630	-0.647612	-0.629338	0.274474	0.330353
AT1G02681	1.59537	0.656202	1.24122	0.972672
AT1G02760	-0.707297	-0.381228	-0.213541	0.294193
AT1G02770	1.34534	0.79339	0.932676	0.720273
AT1G02790	1.88955	1.16374	1.54073	0.803875
AT1G02810	1.65981	0.792465	0.347832	0.338682
AT1G02813	2.18253	1.16349	1.03421	0.64853
AT1G02920	0.0262336	-0.115354	0.660366	0.232088
AT1G02940	0.888957	0.399974	1.02204	0.551011
AT1G02950	1.31918	1.01538	1.48331	0.577146
AT1G02952	1.32804	1.20276	1.43882	0.654338
AT1G02980	-0.103947	-0.0308054	0.17901	0.346727
AT1G03020	2.36803	1.45928	1.29757	0.903464
AT1G03103	0.616856	0.131841	0.480937	0.687952
AT1G03106	2.04686	1.02854	1.52574	0.995305
AT1G03340	0.175051	0.0327561	0.44201	0.222223
AT1G03395	-0.828544	-0.21649	-0.56735	0.0663581
AT1G03400	0.451403	0.320342	0.573437	0.325478
AT1G03410	-0.986231	-0.498597	0.324774	0.195865
AT1G03445	1.38901	0.948756	0.943505	0.681763
AT1G03490	1.80141	1.39073	1.1605	0.815936
AT1G03700	0.833254	-0.106891	0.774015	0.0740483
AT1G03710	2.63649	2.04785	2.14014	1.28704
AT1G03720	2.75689	2.06922	2.2849	1.58665
AT1G03790	2.11828	1.47075	1.71709	1.00112
AT1G03800	1.76617	0.969528	1.46732	0.723866
AT1G03810	1.69799	0.881825	0.990622	0.841448
AT1G03820	1.22918	0.640347	1.0297	0.475567
AT1G03840	2.54492	1.9313	1.60391	0.834232
AT1G03850	0.851767	0.0229248	0.358185	0.0988008
AT1G03880	2.03269	1.23112	1.29985	0.736131
AT1G03890	1.47952	0.728364	1.16237	0.825544
AT1G03982	1.61074	0.602542	0.960832	0.340729
AT1G03987	1.84224	1.70515	2.49611	0.82421
AT1G04003	1.8817	1.37117	0.9682	-0.0898688
AT1G04077	0.400641	-0.278701	-0.141493	0.217751
AT1G04103	0.99971	0.730056	0.426852	0.156972
AT1G04127	1.08271	0.695951	0.713068	0.52692
AT1G04133	1.19358	1.02705	1.44987	0.608197
AT1G04143	1.38337	1.11013	1.22974	0.855728
AT1G04150	1.12085	0.546548	0.329198	0.526573
AT1G04180	0.528725	0.311284	0.475518	0.553831
AT1G04183	-1.08496	-0.594146	0.165979	0.119556
AT1G04207	2.41606	2.4736	1.76962	1.41736
AT1G04220	1.55396	0.702358	1.15482	0.524757
AT1G04243	0.520127	0.62282	-0.101919	-0.393358
AT1G04247	1.64929	0.830611	1.25896	0.571127
AT1G04250	2.0616	1.45243	0.365812	0.292939
AT1G04257	-0.448133	-0.843695	-0.0928179	0.109396
AT1G04283	0.690217	0.480331	2.04704	1.09124
AT1G04293	-0.109077	-0.71786	0.178208	0.0679763
AT1G04320	0.621819	0.422761	0.169903	0.247557
AT1G04327	-0.694311	0.29116	0.706585	-0.0874072
AT1G04330	1.54448	0.645257	0.790665	-0.0139684
AT1G04353	-1.18178	-0.576492	-0.204968	-0.106396
AT1G04370	1.98079	1.57912	1.51203	0.908537
AT1G04373	1.86036	1.46236	1.20473	0.600041
AT1G04377	2.62578	1.57478	1.81086	0.876988
AT1G04380	-0.0255931	0.145404	0.349412	0.352979
AT1G04383	2.68427	1.55565	2.05234	0.775227
AT1G04387	2.52384	1.44144	1.58826	0.641641
AT1G04403	0.850099	1.34867	0.745664	0.287413
AT1G04417	0.352185	-0.361312	-0.351033	-0.58139
AT1G04420	-1.26403	-0.931435	0.387566	0.289537
AT1G04443	1.58222	0.549128	1.02949	0.776158
AT1G04445	1.90716	1.317	0.870068	0.462545
AT1G04450	1.96374	1.34075	1.42062	0.781527
AT1G04455	1.57661	1.34143	1.16378	0.594479
AT1G04457	1.51939	1.33474	1.22832	0.495655
AT1G04500	1.364	0.855766	0.800201	0.490323
AT1G04540	0.899766	0.357327	-0.425646	-0.363511
AT1G04560	1.75983	1.02939	1.23705	0.861168
AT1G04580	-0.0121541	-0.0336463	-0.159454	0.0206004
AT1G04603	0.489354	-0.335343	-0.150174	-0.518937
AT1G04613	0.719749	0.290819	0.517344	0.419543
AT1G04623	1.13787	-0.0226442	0.864829	0.21136
AT1G04653	0.368549	0.131557	-0.35617	-0.0511744
AT1G04660	2.59016	1.82288	2.04731	0.921049
AT1G04670	1.8196	0.914916	1.49137	0.885208
AT1G04677	1.12323	0.651016	0.358648	0.069199
AT1G04683	0.153682	0.0766032	0.846255	0.0515101
AT1G04703	1.81877	1.07692	0.602409	0.0785818
AT1G04717	1.21966	0.373048	0.885231	0.190827
AT1G04747	0.577343	0.0274744	0.704129	0.784246
AT1G04783	1.22501	0.727944	0.253512	0.522182
AT1G04787	0.491964	0.424728	0.3327	0.363628
AT1G04793	0.768681	0.298412	0.205321	-0.0889204
AT1G04813	-1.62219	-0.0698263	0.820197	0.982437
AT1G04877	0.296186	0.309121	-0.259917	0.393297
AT1G04887	1.28339	0.442663	0.322299	0.387205
AT1G04890	0.518384	0.00760223	0.271518	0.140026
AT1G04893	-1.17601	-1.11251	-0.745938	-0.376526
AT1G04895	0.234592	-0.435175	0.0864484	-0.0953382
AT1G04923	1.33577	0.82801	0.832072	0.544208
AT1G04937	2.48385	2.37948	1.55862	1.11993
AT1G04943	-1.34694	-0.403327	0.0337055	0.246032
AT1G04947	-1.58926	-1.27878	0.523979	0.536981
AT1G04957	1.60969	1.0635	1.47553	0.677945
AT1G04967	1.03179	0.314804	0.41133	0.380525
AT1G04987	0.436278	0.0062693	0.779967	-0.0910002
AT1G05027	0.823074	0.542627	1.17814	0.313626
AT1G05053	1.66027	1.31814	1.18787	0.449632
AT1G05067	1.17706	0.427844	1.12156	1.09034
AT1G05073	1.23394	0.329122	1.06257	1.31785
AT1G05080	1.9537	1.40407	1.47396	1.06331
AT1G05085	0.765466	0.381922	0.706213	0.455089
AT1G05097	1.91016	1.78166	2.05284	1.10888
AT1G05103	1.8154	1.24658	1.90939	1.13737
AT1G05107	1.86612	1.24799	2.09338	1.09668
AT1G05117	-0.862383	-0.781369	-0.134876	0.452987
AT1G05153	0.694634	0.491701	0.496922	0.26191
AT1G05157	1.79295	0.851431	0.969327	0.51024
AT1G05167	0.0829288	0.0427548	0.759371	0.365784
AT1G05173	0.441959	-0.0767232	1.09659	0.443725
AT1G05230	0.632574	0.306427	0.968109	0.621643
AT1G05233	-1.06385	-1.1252	0.050052	0.326628
AT1G05260	0.67897	0.637585	0.699185	0.668238
AT1G05280	2.18911	1.64673	0.90338	0.549301
AT1G05290	2.28042	1.78019	1.80487	1.16088
AT1G05291	2.51579	1.82294	1.73252	0.853617
AT1G05300	0.173377	0.0401195	0.675463	0.182886
AT1G05307	0.132345	0.243735	0.249951	0.0721893
AT1G05310	1.97376	1.13405	1.71259	1.03544
AT1G05383	1.83606	0.932147	0.414874	0.0488324
AT1G05387	1.37295	0.34208	0.733529	0.316004
AT1G05397	2.15045	1.97201	0.757741	0.56272
AT1G05400	1.1362	0.511298	0.3478	0.0780334
AT1G05407	-0.100399	0.414365	1.40352	1.01938
AT1G05413	-0.0898763	0.673097	1.29219	0.945737
AT1G05420	2.00564	1.5728	1.5203	0.91082
AT1G05443	-0.0938705	-0.0877725	0.428017	-0.105171
AT1G05447	1.5842	1.01428	1.32016	0.786413
AT1G05450	0.708585	0.234051	0.418774	0.192414
AT1G05477	0.589684	0.361401	-0.416078	-0.134567
AT1G05483	0.471546	0.251836	-0.976831	-0.435034
AT1G05487	0.715534	0.587823	-0.828618	-0.446221
AT1G05503	1.19945	0.806548	0.938606	0.475757
AT1G05510	0.763291	0.388397	0.32292	0.191004
AT1G05523	1.81479	0.923338	1.01927	0.840711
AT1G05527	1.30597	0.542104	0.631414	0.273138
AT1G05533	1.40305	0.534687	0.331604	0.268662
AT1G05537	-0.290188	0.174848	0.160189	0.541767
AT1G05540	0.401085	0.444219	0.456609	0.315966
AT1G05550	0.198973	-0.0626877	0.341652	0.467518
AT1G05567	-0.29404	0.157154	0.447387	0.10515
AT1G05580	1.6043	1.03373	1.11664	0.854981
AT1G05583	0.831916	0.449644	0.186792	0.66117
AT1G05587	1.23535	0.762874	1.18021	0.815127
AT1G05593	1.44465	1.15086	1.20995	1.02655
AT1G05597	1.90224	1.15191	1.28736	1.1334
AT1G05603	1.95031	1.23947	1.24843	1.03423
AT1G05615	-0.0528426	-0.463005	0.334626	0.536982
AT1G05643	-1.3217	-0.578541	-0.509561	-0.179402
AT1G05647	0.813273	0.596936	0.0491298	0.562551
AT1G05650	1.74489	1.10793	1.00383	0.597609
AT1G05653	-0.170401	-0.307624	0.687391	0.138531
AT1G05657	1.27518	1.1791	0.841513	0.430848
AT1G05660	2.04511	1.44594	1.15242	0.895439
AT1G05693	1.18875	0.592018	1.14875	0.743993
AT1G05697	1.19119	0.592028	1.10635	0.767047
AT1G05713	0.226718	-0.0735051	0.55071	0.659059
AT1G05717	0.129412	0.185669	0.876275	0.154443
AT1G05733	-0.653008	-0.192374	0.312284	0.0431632
AT1G05740	0.529285	0.64126	-0.465302	-0.0111495
AT1G05753	1.36343	0.482113	-0.187753	0.282792
AT1G05787	-0.243009	-0.829683	0.388017	0.41643
AT1G05793	1.50369	1.12094	1.44323	0.535997
AT1G05797	2.4739	1.7176	1.41026	1.17574
AT1G05800	2.2841	1.56663	1.7738	1.28332
AT1G05803	2.53769	1.73276	0.804768	0.276634
AT1G05807	1.87811	1.46686	0.443414	0.100314
AT1G05813	1.49481	1.45607	1.18067	0.659253
AT1G05817	1.89425	1.50621	1.36589	0.999417
AT1G05823	2.04996	1.32219	1.78545	1.17158
AT1G05827	0.237765	-0.53091	0.423905	-0.398063
AT1G05843	0.801464	0.121472	1.00414	0.561469
AT1G05847	1.13614	0.72353	0.831025	0.798975
AT1G05857	-0.0215701	-0.09152	0.378513	0.222177
AT1G05863	1.20044	1.40735	1.12176	1.07455
AT1G05880	-0.201239	-0.23919	0.138285	0.158387
AT1G05887	0.672559	-0.0541023	0.177028	0.653083
AT1G05893	0.778565	0.0397541	0.156256	0.622128
AT1G05897	0.914957	1.09809	1.14941	0.76514
AT1G05937	1.63082	0.397287	0.429007	0.477069
AT1G05943	1.8674	1.27145	1.81323	0.91153
AT1G05947	0.477725	-0.172932	0.588786	0.389548
AT1G05953	0.478911	-0.136927	0.548349	0.355847
AT1G05957	1.93547	1.31727	1.38504	0.724917
AT1G05967	1.34881	-0.0213706	0.678907	0.544025
AT1G06003	-0.722921	-0.623481	0.167466	0.135881
AT1G06007	2.17111	1.40405	1.50358	0.565934
AT1G06013	0.0571063	-0.0412648	0.32716	0.206183
AT1G06023	-0.624502	-0.392377	0.617406	0.325773
AT1G06027	1.25024	0.777421	1.04829	0.454851
AT1G06047	0.243507	0.438619	0.273488	-0.519385
AT1G06057	0.132126	0.336674	-0.0937656	0.362936
AT1G06080	1.47221	0.862045	1.41034	0.918645
AT1G06090	1.94098	1.32746	1.46541	1.00603
AT1G06100	-0.243878	-0.28855	-0.0888073	0.539982
AT1G06103	1.17708	0.572759	0.906394	0.377449
AT1G06113	2.34198	1.26271	1.45478	0.477523
AT1G06120	0.59648	0.0427008	0.255458	-0.0446759
AT1G06127	0.56284	0.528261	0.417995	-0.249453
AT1G06133	0.85533	0.840676	1.38294	0.305003
AT1G06135	2.40347	1.35191	1.37619	1.06892
AT1G06137	1.72051	1.03029	1.2833	0.865702
AT1G06153	1.36383	0.607745	-0.133358	0.180561
AT1G06157	0.5017	-0.253209	0.160334	-0.0478333
AT1G06160	0.0649648	-0.218901	0.220633	0.343007
AT1G06163	0.681083	0.23767	0.588429	0.348973
AT1G06187	0.877605	0.275792	0.710565	0.341093
AT1G06217	1.9953	1.12888	0.347941	0.662223
AT1G06225	0.782563	-0.0110614	0.778661	0.355424
AT1G06280	2.32255	1.36205	1.45594	1.14958
AT1G06310	-0.00188539	-0.0767197	-0.0395659	-0.0892773
AT1G06320	2.14084	1.51304	1.10718	0.875526
AT1G06330	2.05035	1.38311	1.26168	1.07362
AT1G06340	0.710461	0.35465	0.651541	0.472751
AT1G06350	2.02233	1.45911	1.61186	1.0379
AT1G06353	0.88013	0.557614	0.736086	0.182969
AT1G06357	1.55866	0.900961	0.851571	0.457157
AT1G06360	1.87502	1.3577	1.85566	1.20661
AT1G06363	1.51874	1.06435	0.947437	0.863718
AT1G06377	-0.281715	-0.272302	-0.479599	-0.205158
AT1G06383	2.01458	1.3613	1.23908	0.987104
AT1G06387	1.88018	1.41544	0.816559	0.414433
AT1G06393	2.23472	1.82149	1.7432	1.11314
AT1G06403	0.278628	0.269193	0.196729	0.0694273
AT1G06413	1.74576	0.0848605	1.44475	1.23876
AT1G06427	1.5845	0.80729	1.50901	0.636445
AT1G06433	0.238266	0.164699	1.93455	0.693049
AT1G06437	0.44198	0.194344	0.923546	0.546044
AT1G06443	-0.384492	-0.186827	0.784443	0.271145
AT1G06447	-0.391938	-0.107421	0.82127	0.232091
AT1G06493	1.74057	1.32886	1.1697	0.898628
AT1G06497	1.24371	1.11774	0.98761	0.348727
AT1G06507	2.05942	1.20395	1.87079	0.767076
AT1G06513	2.15763	1.29373	1.72448	0.500172
AT1G06517	1.96971	1.88188	1.5702	1.12377
AT1G06523	2.00652	1.82741	1.7124	0.731335
AT1G06577	-0.607346	-0.659335	-0.0447798	0.255081
AT1G06583	-0.206836	-0.80117	-0.536031	0.0985489
AT1G06587	-0.206836	-0.80117	-0.536031	0.0985489
AT1G06603	1.42343	0.918499	0.577552	0.528276
AT1G06617	-0.23771	-0.595261	0.422618	-0.219729
AT1G06620	1.08632	0.111412	-0.084026	-0.00648366
AT1G06637	0.170154	0.107432	-0.379926	0.325973
AT1G06653	-1.07364	-0.646215	-0.443266	-0.0626417
AT1G06697	0.708121	0.462854	0.226932	0.391608
AT1G06703	2.23295	1.77188	1.33247	1.06107
AT1G06707	2.19447	1.74764	1.42692	1.06077
AT1G06713	1.29308	1.14046	0.124015	0.276392
AT1G06737	0.472992	0.263213	-0.236064	-0.257747
AT1G06743	0.154666	-0.148799	-0.221106	0.174282
AT1G06757	1.49376	0.718021	1.28432	-0.0832317
AT1G06763	1.5936	0.737924	0.900234	0.206398
AT1G06773	1.6524	0.799165	0.850964	0.119326
AT1G06777	0.555896	0.311309	0.127773	-0.00788001
AT1G06783	0.65744	0.304764	0.0679878	0.0605416
AT1G06810	1.60259	0.786865	1.21896	0.66948
AT1G06833	-0.0650423	0.0456562	0.209975	0.0401734
AT1G06837	-0.478345	0.15292	0.170048	0.264118
AT1G06853	1.45068	1.06822	0.590446	0.53009
AT1G06857	0.0896011	-0.160646	0.411665	0.357619
AT1G06863	0.131741	-0.237569	0.264869	0.439276
AT1G06867	0.390359	-0.030455	0.301721	-0.112273
AT1G06873	0.317791	-0.178157	0.298961	-0.308615
AT1G06877	0.320713	0.709861	0.498641	0.244498
AT1G06903	0.765339	-0.233561	0.0661591	0.207114
AT1G06907	0.440025	0.365847	0.560388	0.256513
AT1G06917	0.939225	0.322161	-0.234016	-0.460303
AT1G06927	-0.677735	0.0321728	-0.456135	-0.0239651
AT1G06933	1.27884	1.20081	0.992688	1.14134
AT1G06937	2.64775	1.59543	2.22	1.29812
AT1G06947	1.78727	1.20365	1.16036	0.484054
AT1G06953	1.97567	1.53754	1.567	0.369458
AT1G06970	-0.551516	-0.547817	-0.146052	0.100597
AT1G06980	0.857065	0.2872	1.05985	0.620021
AT1G06983	0.915994	0.409873	0.490006	-0.102078
AT1G06990	2.15424	1.51992	1.63441	0.999823
AT1G06997	-1.45726	-0.178704	-0.333506	-0.0665758
AT1G07000	0.342352	-0.0479259	-0.00216556	-0.135674
AT1G07090	2.02879	1.41321	0.400471	0.539103
AT1G07137	-0.647672	-0.656004	-0.0944686	-0.0440933
AT1G07143	1.99644	1.75978	1.55628	1.10602
AT1G07147	2.40332	1.84256	2.18575	1.44454
AT1G07163	0.437076	0.243251	0.23714	0.433739
AT1G07167	-0.330663	-0.0933479	0.0192757	0.361377
AT1G07173	-1.2981	-0.443825	0.0923314	-0.0929964
AT1G07175	1.62486	0.998941	1.25669	0.258667
AT1G07187	-1.52991	-0.769449	-0.3132	0.303142
AT1G07233	0.215352	0.0619569	-0.117728	0.591352
AT1G07237	2.2446	0.891603	1.30715	0.906929
AT1G07247	2.48947	1.59968	1.39973	1.09756
AT1G07253	2.5781	1.83943	1.74559	1.07676
AT1G07257	2.44502	2.02265	1.69414	0.920507
AT1G07263	2.19308	1.50903	1.20844	0.76669
AT1G07267	2.16108	1.60375	1.2531	0.562871
AT1G07273	1.71142	1.17406	1.22217	0.544916
AT1G07277	1.60726	1.42253	0.983634	0.677814
AT1G07283	1.39028	0.514742	1.28981	0.781703
AT1G07297	0.808578	-0.339549	-0.240337	-0.476932
AT1G07317	1.01434	0.296756	0.131367	0.080509
AT1G07347	0.776335	0.265721	0.442661	0.033852
AT1G07353	1.54254	1.25921	1.30791	0.803931
AT1G07357	1.83622	1.39113	2.19839	0.891
AT1G07367	2.11032	1.92435	1.67858	1.19268
AT1G07373	2.10664	1.5459	1.30752	0.750023
AT1G07397	2.02664	1.46475	1.84485	0.187669
AT1G07407	2.12538	1.4383	1.6332	0.336597
AT1G07413	-0.727621	-0.933259	0.938276	0.132106
AT1G07417	0.755863	0.411705	1.54578	0.895062
AT1G07423	0.849393	0.260018	1.51499	0.629839
AT1G07430	1.5783	1.23765	1.10636	0.604004
AT1G07433	0.671325	0.560072	1.11612	0.554242
AT1G07437	0.687687	0.527611	1.07742	0.578802
AT1G07440	-0.0423869	-0.199915	0.963938	0.645658
AT1G07443	2.0472	1.53392	1.39685	0.846978
AT1G07447	2.03612	1.54293	1.50763	0.849956
AT1G07450	-0.873426	-0.438626	0.579871	0.537454
AT1G07457	0.641117	0.0535359	0.0381888	-0.113491
AT1G07460	0.316155	-0.095189	0.195397	0.471013
AT1G07463	0.564445	0.0467468	-0.0869519	-0.111193
AT1G07467	0.964602	0.69651	1.39578	0.823813
AT1G07485	0.516108	-0.0987477	0.278467	0.408104
AT1G07490	0.53598	-0.157739	0.311717	0.368413
AT1G07497	1.54277	0.643588	1.00635	0.599122
AT1G07503	1.18869	0.515079	0.322987	0.264099
AT1G07523	1.31224	0.0361834	0.976882	0.697722
AT1G07533	2.26917	1.84328	1.9319	0.954487
AT1G07537	1.79222	1.35966	1.70061	0.891993
AT1G07550	0.408283	0.184341	0.334302	0.379003
AT1G07553	0.668543	-0.0291186	-0.284977	-0.0243134
AT1G07557	0.678701	0.0324359	-0.305719	-0.0608051
AT1G07597	0.158116	0.296178	0.722561	0.767708
AT1G07610	0.487629	-0.475825	-0.331442	-0.128344
AT1G07617	1.7377	1.02687	1.14151	0.423383
AT1G07640	2.48974	1.88838	1.83442	1.27956
AT1G07645	1.62967	1.39647	1.69615	0.670605
AT1G07673	0.460821	0.0675633	0.315153	-0.0347317
AT1G07680	0.897542	0.193505	0.191449	-0.0201585
AT1G07683	-0.498268	-0.758387	-0.062144	-0.0391301
AT1G07690	0.242036	-0.065237	0.528292	0.0642541
AT1G07707	-0.696639	-0.563508	0.0126868	-0.0264747
AT1G07717	0.257634	0.448131	0.980849	0.180419
AT1G07720	0.89183	0.350863	1.19096	0.897852
AT1G07723	0.442017	0.719035	-0.188917	0.00460127
AT1G07727	0.767338	0.491013	0.687447	0.436073
AT1G07767	1.30088	0.980004	1.21891	0.971895
AT1G07777	2.33985	1.91833	1.60717	0.896719
AT1G07783	1.8048	1.01209	1.44589	0.978787
AT1G07793	1.0011	0.361893	0.380346	0.398737
AT1G07795	0.0314153	0.296377	-0.517692	-0.234734
AT1G07800	0.0452344	-0.105298	-0.140226	-0.118341
AT1G07850	0.42766	0.205575	-0.0180213	0.0685433
AT1G07857	1.45278	1.02213	1.18347	0.168972
AT1G07860	0.996636	0.533233	-0.0100539	0.283041
AT1G07863	1.53449	1.20341	1.19526	-0.0732734
AT1G07867	0.991332	1.0312	0.324604	0.592323
AT1G07877	-1.01613	-1.28089	-0.741682	-0.368492
AT1G07897	-1.00858	-0.412332	0.0373302	0.123889
AT1G07900	0.139843	0.0928004	0.557713	0.0399224
AT1G07903	-1.00304	-0.088705	0.219022	0.389269
AT1G07913	2.26562	1.35633	1.38073	0.308152
AT1G07917	1.76852	1.31159	0.923509	0.337502
AT1G07923	1.10659	0.430414	0.240889	0.577057
AT1G07927	1.09485	0.571469	0.408932	0.528854
AT1G07937	1.84376	1.24705	0.94236	0.261001
AT1G07985	1.24268	0.447657	0.331401	-0.12381
AT1G07993	-0.92281	-0.64331	0.0316001	0.012003
AT1G07997	-0.962376	-0.272692	0.440111	0.523691
AT1G08007	1.4609	0.984494	0.670919	0.926696
AT1G08013	1.44245	1.13374	0.842932	0.720514
AT1G08017	1.96588	1.1543	1.78125	0.741911
AT1G08023	1.92402	1.2073	1.80421	0.694486
AT1G08027	0.765318	0.302885	0.696125	0.419123
AT1G08057	0.685849	-0.231249	1.31065	0.814094
AT1G08063	1.49683	0.490116	1.18227	0.697364
AT1G08065	0.980709	0.424834	0.49251	0.407549
AT1G08080	1.35253	0.886004	1.39159	0.710235
AT1G08090	1.88476	1.35843	1.55392	1.02692
AT1G08100	1.81499	1.23207	1.28282	1.10992
AT1G08133	-0.717239	-0.483791	0.0544819	-0.223409
AT1G08135	0.539982	0.445358	0.566028	0.429447
AT1G08137	-0.83774	-0.421228	0.146609	-0.152832
AT1G08140	0.761384	0.353807	0.714912	0.634327
AT1G08147	0.574123	0.198884	0.52085	0.475757
AT1G08150	1.61969	1.20916	1.11968	0.79275
AT1G08153	1.50734	1.6328	1.02244	0.701455
AT1G08157	2.37181	1.06787	1.49427	0.30652
AT1G08160	1.45802	0.968474	1.12663	0.738603
AT1G08163	2.37181	1.06787	1.49427	0.30652
AT1G08165	-0.505718	-0.601559	0.208748	-0.0380408
AT1G08170	1.2467	0.361997	0.77237	0.676374
AT1G08177	1.57198	1.14067	1.25158	0.899408
AT1G08183	2.06771	1.57247	1.49529	1.38813
AT1G08193	0.881609	0.868942	0.785475	0.623916
AT1G08223	1.12958	1.02557	0.863205	0.659965
AT1G08227	1.13493	0.959344	0.863288	0.642062
AT1G08237	1.46195	0.875316	0.90797	0.397035
AT1G08263	1.65103	0.714816	1.22855	1.18546
AT1G08277	1.58615	0.712507	1.28378	0.414347
AT1G08283	1.92748	1.35259	1.83109	0.797193
AT1G08290	2.05485	1.45517	1.37315	0.796156
AT1G08297	1.20071	0.778656	0.872861	0.586765
AT1G08303	2.46282	1.63806	2.2842	1.0531
AT1G08307	1.31129	0.495769	1.02043	0.630947
AT1G08313	2.2327	1.93621	1.77974	1.56948
AT1G08320	1.3486	0.787599	0.556107	0.0590259
AT1G08327	1.52914	0.32806	1.08503	0.719996
AT1G08337	1.71629	1.44504	2.071	1.11724
AT1G08343	2.08336	1.34755	1.96306	1.3709
AT1G08347	-0.228501	-0.322833	0.459379	-0.268749
AT1G08357	2.15678	1.52378	2.22008	0.779153
AT1G08383	1.55353	0.451511	0.231727	0.678534
AT1G08393	-0.0256456	-0.381786	-0.468104	-0.27387
AT1G08397	2.00152	1.43614	1.3105	0.677909
AT1G08403	2.0397	1.96479	1.6337	0.909063
AT1G08413	2.11942	1.91099	1.68506	0.823473
AT1G08417	2.3989	1.88153	1.49827	1.32899
AT1G08427	-1.12108	-1.02735	-0.513558	0.270033
AT1G08430	1.9989	1.19059	0.945476	1.0364
AT1G08433	1.0327	0.351403	0.000295524	-0.74758
AT1G08437	1.00043	0.0177139	0.242495	-0.032742
AT1G08440	1.45157	0.818627	1.19079	0.81915
AT1G08447	1.46723	0.479328	0.770873	0.251449
AT1G08465	2.12628	1.62344	2.04332	1.23074
AT1G08473	-0.517592	-0.433526	0.430337	0.0775305
AT1G08477	-1.42086	-0.476996	-1.25087	-0.237826
AT1G08483	2.07031	1.27879	1.35817	1.29894
AT1G08487	2.26864	1.55736	1.16008	1.06391
AT1G08493	1.38325	1.25967	1.52911	0.59346
AT1G08517	2.57931	1.96658	2.32709	1.38228
AT1G08523	0.0416729	-0.13982	0.812226	0.464289
AT1G08553	2.13431	1.55771	1.71231	0.896863
AT1G08587	1.47532	1.42022	1.95521	1.1765
AT1G08607	-0.253986	-0.0879776	0.562372	0.719463
AT1G08613	0.341388	0.267678	0.100491	0.341293
AT1G08663	-1.16655	-0.439948	-0.808628	-0.0515262
AT1G08670	1.90141	1.02048	1.43086	0.765654
AT1G08673	0.428376	1.18014	1.02973	-0.037504
AT1G08677	1.75243	0.742432	0.85621	0.530369
AT1G08683	1.71978	0.669216	0.894953	0.509098
AT1G08687	1.11201	0.529327	0.46201	-0.330013
AT1G08697	1.37451	0.418805	0.152651	-0.114233
AT1G08703	0.10252	-0.131926	0.0771817	0.423566
AT1G08717	1.80299	0.760575	1.21044	0.79071
AT1G08743	-1.00952	-0.412957	-0.703554	0.135055
AT1G08757	1.26041	0.978103	1.60687	0.9614
AT1G08763	1.98431	0.990664	1.54743	1.10026
AT1G08765	1.44927	0.77686	1.38299	0.682774
AT1G08767	1.07084	0.904644	0.848269	0.393543
AT1G08773	1.6281	1.37818	1.22538	0.92646
AT1G08777	0.67744	0.57213	1.1529	0.843617
AT1G08783	0.460783	0.00815294	0.429944	0.199048
AT1G08790	0.164027	-0.09695	-0.236774	-0.156109
AT1G08805	1.14926	0.882826	0.724556	0.416038
AT1G08807	1.62818	1.29922	0.919294	0.685106
AT1G08813	2.13616	1.06046	0.687464	0.95298
AT1G08817	1.94171	1.22037	1.58684	0.496751
AT1G08823	1.96503	1.43235	0.291533	-0.434726
AT1G08827	1.94944	1.75665	0.638604	-0.0338984
AT1G08833	1.42864	0.699842	0.826485	0.740292
AT1G08843	1.26809	1.02112	0.600889	0.303179
AT1G08847	2.69859	1.60386	1.72713	0.723871
AT1G08853	1.39702	0.97499	1.45876	0.658088
AT1G08860	0.643552	0.319459	0.916867	0.586576
AT1G08863	-0.466286	-0.268098	0.36534	0.50083
AT1G08865	1.50413	0.502078	1.05362	0.301637
AT1G08867	-1.28253	-0.698942	0.289083	0.0767726
AT1G08870	-1.60519	-0.635831	0.01485	0.108304
AT1G08885	0.94534	0.00747588	1.17529	0.381177
AT1G08893	2.03249	1.10091	1.20852	0.989677
AT1G08897	2.04834	1.07959	1.13493	1.0726
AT1G08903	1.37992	0.954093	0.530919	0.114622
AT1G08905	0.693653	-0.0902635	0.352986	0.145279
AT1G08907	0.503032	0.0566039	0.610583	-0.0234095
AT1G08917	1.66452	1.05396	1.10747	0.398331
AT1G08923	1.34988	0.674104	1.04513	0.501704
AT1G08925	1.77168	0.837487	-0.331749	-0.47696
AT1G08927	2.27071	1.29942	1.01208	0.347849
AT1G08933	2.17636	1.3865	1.24193	0.263561
AT1G08935	0.341128	0.371703	0.66456	0.23553
AT1G08945	2.25378	1.75795	-0.222891	-0.069145
AT1G08953	-0.57117	-0.295671	0.0239	0.78423
AT1G08955	-0.261854	-0.17629	0.352813	0.190876
AT1G08957	0.289542	-0.361393	-0.0416441	-0.143033
AT1G08967	0.161757	0.465679	0.711743	0.717883
AT1G08975	-0.0637293	-0.416622	0.113969	-0.347183
AT1G08977	0.729885	0.259932	0.205334	0.166484
AT1G08983	1.97978	1.48869	1.61796	1.11171
AT1G08985	0.919938	0.695625	0.657396	0.509933
AT1G08987	0.123183	0.549296	0.36849	0.498001
AT1G08990	1.90842	1.41611	0.843157	0.25726
AT1G09013	2.40081	1.52927	2.02112	1.5563
AT1G09017	1.27714	0.467071	1.27269	0.250625
AT1G09030	2.66437	2.00122	1.60869	1.02575
AT1G09033	-0.154168	-0.520372	0.43728	0.588295
AT1G09037	-0.396098	-0.31318	0.446651	0.33039
AT1G09065	0.377158	0.073941	-0.108928	-0.114954
AT1G09073	1.38928	-0.0526996	-0.223547	0.0937286
AT1G09075	0.89836	0.0132634	0.167225	0.201335
AT1G09080	-0.195127	0.00803196	0.0523938	0.0879356
AT1G09090	1.49791	0.889592	0.765869	0.517406
AT1G09093	1.25338	1.10167	0.960916	0.265636
AT1G09095	2.15752	1.45588	1.78494	1.19732
AT1G09097	0.517341	0.17603	1.43018	0.882873
AT1G09103	0.942813	1.64682	1.9652	1.26146
AT1G09107	1.01818	0.955962	0.840126	1.10908
AT1G09113	1.58728	0.938034	1.25707	1.17743
AT1G09115	1.50741	0.937434	1.40332	0.818547
AT1G09117	0.383324	-0.673364	-0.80238	-0.236139
AT1G09127	-0.399588	-0.147238	-0.0765212	-0.0966651
AT1G09135	1.17109	0.513896	0.9577	0.192175
AT1G09137	0.799896	0.288365	0.127443	-0.171655
AT1G09145	-0.621366	-0.0545468	-0.325325	0.0483786
AT1G09147	0.129021	0.0238229	0.757218	0.642525
AT1G09153	-0.493709	-0.286132	0.914914	0.642524
AT1G09176	0.415089	0.378419	0.354966	-0.0546844
AT1G09187	1.60633	1.05646	0.977065	0.513277
AT1G09203	0.895218	0.961204	0.768538	0.0860277
AT1G09205	0.644108	0.302973	0.678351	0.348392
AT1G09207	2.28469	1.38954	0.540529	0.622814
AT1G09213	2.2682	1.27173	0.606166	0.584425
AT1G09215	1.33376	0.953119	1.0498	0.681688
AT1G09217	-0.648552	-0.56347	0.352587	0.042393
AT1G09227	1.08961	0.814997	0.483501	0.592111
AT1G09235	2.31124	1.7404	1.10251	0.743966
AT1G09240	1.32368	0.83604	1.26439	0.823504
AT1G09243	1.72389	1.39996	1.86694	1.00813
AT1G09245	-0.301459	0.00176972	0.126925	-0.019165
AT1G09260	0.540465	-0.41046	-0.194588	-0.0447763
AT1G09273	0.865307	0.12765	1.47995	1.27954
AT1G09277	2.2636	1.63948	1.75307	1.00404
AT1G09283	2.32638	1.74857	1.73752	1.04717
AT1G09293	-0.359982	0.140171	0.432508	0.0581662
AT1G09303	0.759561	0.747784	1.4216	0.409279
AT1G09323	-0.422198	-0.296837	-1.19333	-0.131298
AT1G09350	1.87236	1.44424	1.31742	0.636564
AT1G09360	1.82684	1.28709	0.779059	0.717671
AT1G09373	0.647656	0.955551	0.331791	0.216448
AT1G09380	0.448066	0.417153	0.381405	0.132093
AT1G09393	-0.0435381	0.144867	0.258595	-0.1939
AT1G09397	-0.176621	0.0212281	0.237075	-0.166838
AT1G09417	-0.428302	-0.730432	0.247539	0.571725
AT1G09457	0.172612	-0.272029	0.76615	0.23432
AT1G09475	-0.0399061	-0.0427716	0.423871	0.0963907
AT1G09483	1.21633	0.714488	0.980057	0.550661
AT1G09486	1.64512	0.612493	0.756647	0.310579
AT1G09493	1.31586	0.759139	-0.214966	0.169239
AT1G09495	0.318994	0.52319	0.291379	0.451418
AT1G09497	2.3062	1.70629	-0.242854	-0.510248
AT1G09500	1.10815	0.348371	1.00692	0.645823
AT1G09503	0.612699	-0.464218	0.902063	0.306603
AT1G09505	2.23739	1.42841	1.50771	0.810174
AT1G09507	0.650242	-0.400432	0.941076	0.317519
AT1G09510	0.0825435	0.129724	0.374128	0.100525
AT1G09515	-0.0176775	-0.263243	0.666243	0.57947
AT1G09525	0.214019	0.183505	1.37825	0.685896
AT1G09535	0.423066	-0.28001	0.638251	0.892951
AT1G09545	0.717314	0.158769	1.19221	0.75385
AT1G09547	1.66184	1.06376	0.150206	-0.118006
AT1G09550	2.07402	1.32623	1.49233	1.08904
AT1G09555	0.709441	0.574119	1.19475	0.935236
AT1G09557	2.42372	1.49403	1.59646	0.693738
AT1G09563	2.04279	1.27653	1.67578	0.599609
AT1G09565	1.10195	0.694469	1.46762	1.00514
AT1G09567	2.04279	1.27653	1.67578	0.599609
AT1G09573	1.44277	0.638896	0.353434	0.326134
AT1G09583	0.317502	-0.694114	0.714415	0.458068
AT1G09585	-0.179631	0.0482882	0.982861	0.6392
AT1G09587	1.7207	0.952572	1.04602	0.838962
AT1G09593	1.41662	0.773547	1.37893	0.786745
AT1G09597	1.28604	0.763142	1.28125	0.657712
AT1G09603	-0.072622	-0.430058	0.626876	0.142578
AT1G09605	1.77343	1.03794	1.31229	0.403206
AT1G09607	2.15225	2.0233	1.96742	1.51746
AT1G09613	1.22407	1.17898	0.601907	1.13303
AT1G09615	2.308	1.27164	1.22822	0.278311
AT1G09625	0.935248	0.893459	0.534891	0.112225
AT1G09653	1.24003	0.718703	1.34862	0.120306
AT1G09655	0.612047	0.372657	0.396044	0.094488
AT1G09665	0.694733	0.261465	0.687854	0.456188
AT1G09683	0.473057	0.219381	0.0550245	0.197905
AT1G09695	-0.115875	-0.113177	-0.02602	-0.400595
AT1G09705	-0.880595	0.309426	0.42782	0.426579
AT1G09717	0.601248	0.40606	-0.0835206	0.0395587
AT1G09723	0.314665	0.138273	-0.00853394	-0.710832
AT1G09725	1.0619	0.721753	1.3654	0.593528
AT1G09727	-0.166234	-0.0255593	-0.507888	-0.389914
AT1G09735	1.37112	0.852374	1.21714	0.392457
AT1G09743	-0.642053	-0.336821	-0.0952921	-0.328927
AT1G09745	0.789994	-0.211944	0.575673	0.588268
AT1G09747	0.201909	0.106721	0.475614	0.329414
AT1G09773	0.20882	0.422232	0.864296	0.47493
AT1G09775	0.701242	0.233907	1.06482	0.641779
AT1G09785	0.511592	0.443257	1.62965	0.603067
AT1G09790	0.900346	0.566083	0.835398	0.52575
AT1G09805	1.5406	0.784501	0.621842	0.903117
AT1G09812	0.0701272	-0.296457	0.238846	0.14932
AT1G09813	0.711903	0.540382	1.29712	0.984982
AT1G09817	1.20938	0.479406	1.08784	0.553844
AT1G09825	1.62593	0.953522	1.20509	0.575061
AT1G09845	1.09965	1.5633	1.88047	1.26821
AT1G09875	1.68753	0.70526	0.869655	0.654413
AT1G09880	-0.651069	-0.362251	-0.0870243	0.154223
AT1G09890	0.72963	0.300471	0.773347	0.503868
AT1G09927	-0.413271	-0.101927	-0.290623	-0.368444
AT1G09930	1.4264	0.645099	1.04397	0.716899
AT1G09932	1.9283	1.32623	1.55349	0.93221
AT1G09935	2.3846	1.80502	1.73092	0.961046
AT1G09953	1.17484	0.364912	0.671752	0.633616
AT1G09957	1.27394	0.361503	0.353788	0.765927
AT1G10010	0.329668	0.081758	0.0874845	0.167671
AT1G10225	1.67823	1.20902	1.55033	0.598756
AT1G10230	-0.479509	-0.479204	-0.505386	-0.713819
AT1G10250	2.01849	1.06458	1.51918	0.853888
AT1G10260	1.98629	0.55685	0.879405	-0.138793
AT1G10370	-0.974229	-0.629869	0.573479	0.324514
AT1G10380	1.44484	0.751087	1.18772	0.538049
AT1G10385	1.09914	0.835051	0.833912	0.640979
AT1G10400	0.676269	0.201924	-0.356754	0.0783247
AT1G10480	2.4429	1.70903	1.40112	0.441252
AT1G10585	1.78292	1.14653	1.81803	0.858339
AT1G10586	2.05126	1.25497	1.36704	0.807041
AT1G10588	0.777442	0.287857	0.313524	0.585403
AT1G10620	0.881399	0.414501	0.746399	0.37026
AT1G10657	0.856095	0.0890541	0.901187	0.614226
AT1G10680	0.259341	0.0558865	0.090945	0.108121
AT1G10682	1.20075	-0.0115711	0.39127	-0.376257
AT1G10710	-0.247237	-0.0133877	-0.0176071	0.254314
AT1G10715	0.058595	-0.287955	-0.009418	-0.034713
AT1G10745	1.08037	-0.0328706	0.419064	0.205721
AT1G10747	1.31407	0.0607363	0.519903	-0.68281
AT1G10875	1.03818	0.489749	1.16509	0.621317
AT1G10880	1.77913	1.27099	1.35846	1.12874
AT1G11040	-0.0301104	-0.208394	-0.00684525	0.166995
AT1G11070	-0.243649	-0.37516	-0.207488	0.141005
AT1G11080	1.92179	1.33783	1.14803	0.770766
AT1G11150	0.0813897	0.00251811	0.302303	0.0201735
AT1G11190	0.923476	0.458285	0.592519	0.232224
AT1G11210	1.05219	0.330167	0.476329	-0.068519
AT1G11220	0.914937	0.353104	0.345237	0.342348
AT1G11230	2.36117	1.90138	1.84634	1.0672
AT1G11240	-0.0210869	-0.026251	0.284735	0.329096
AT1G11250	1.29694	0.700822	0.962736	0.805602
AT1G11362	0.290903	-0.289341	0.442723	-0.15152
AT1G11370	1.76152	0.808111	1.56625	0.762345
AT1G11450	1.51571	0.808428	1.44164	0.683297
AT1G11460	1.87837	1.0826	1.46277	1.05789
AT1G11470	2.19777	1.68916	2.00272	1.25083
AT1G11482	0.660064	0.575029	0.174145	0.0975614
AT1G11490	-0.24837	-0.286185	0.0295969	-0.00899027
AT1G11500	0.323783	0.130095	0.631682	0.543301
AT1G11510	1.1575	0.515093	0.845575	0.563158
AT1G11520	1.2847	0.504255	0.807278	0.493748
AT1G11560	0.954312	0.693293	0.10735	0.227701
AT1G11570	0.444304	0.234081	0.297202	-0.0625557
AT1G11572	1.44209	1.20218	-0.466603	0.296467
AT1G11580	1.82058	1.00876	0.266941	0.361843
AT1G11600	1.68391	1.12089	1.29011	0.788489
AT1G11608	0.639121	0.425233	0.730202	0.497383
AT1G11610	1.71366	1.2537	1.23831	0.865621
AT1G11620	0.0815349	-0.0388385	-0.152429	0.215138
AT1G11655	0.790514	0.342919	0.320009	-0.167977
AT1G11670	0.666347	0.393238	0.138902	-0.0673555
AT1G11684	0.18315	-0.108971	0.156817	-0.280027
AT1G11690	0.360542	-0.580738	-0.295545	-0.019819
AT1G11735	0.525689	0.0275822	0.222603	0.282222
AT1G11740	1.22447	0.620906	0.72791	0.518072
AT1G11765	1.76313	0.733292	1.26779	0.39895
AT1G11770	1.31262	0.505428	0.365879	0.391991
AT1G11803	0.297745	-0.472496	0.168875	0.0734688
AT1G11806	0.902204	0.527518	0.912592	0.531266
AT1G11810	-0.0261335	-0.383497	0.342629	0.355083
AT1G11850	1.1323	0.494348	1.23658	0.805571
AT1G11915	1.2734	0.805759	0.961842	0.666917
AT1G11920	2.14445	1.70877	1.80515	0.865341
AT1G11925	1.97512	1.13988	1.51883	1.07458
AT1G11980	0.485379	0.451991	0.413732	0.110795
AT1G11990	0.492269	0.128129	0.44925	0.278149
AT1G12010	1.13389	0.942177	0.632029	0.433416
AT1G12020	-0.312274	-0.0419108	0.201863	0.343309
AT1G12030	1.98138	1.73093	1.57704	0.976021
AT1G12040	0.58021	0.214992	0.276923	0.0821675
AT1G12064	1.90051	1.27595	1.28746	0.843091
AT1G12070	2.14807	1.17024	1.73576	0.982256
AT1G12080	1.40824	0.764411	1.14324	0.452753
AT1G12090	1.10611	0.572928	1.18485	0.742448
AT1G12100	1.48689	1.0105	1.41971	0.744338
AT1G12110	0.541398	0.0532296	0.815815	0.500965
AT1G12130	0.634507	0.261204	0.463197	0.0949511
AT1G12160	1.8659	1.07944	-0.167432	0.116011
AT1G12170	1.8854	1.05205	1.04619	0.611572
AT1G12180	2.41056	1.65976	1.61909	1.01967
AT1G12190	2.00374	1.29379	1.34822	0.724263
AT1G12200	1.89659	1.1749	1.21875	0.82855
AT1G12260	2.37961	1.70714	2.15631	1.20188
AT1G12380	-0.570785	-0.288889	-0.412486	-0.0362272
AT1G12490	2.2585	1.22006	1.43395	1.11567
AT1G12540	1.69116	1.15529	1.61928	0.894753
AT1G12550	0.171693	-0.269195	0.199323	-0.00927536
AT1G12560	2.33209	1.52375	1.60034	1.05126
AT1G12570	1.60775	0.75813	1.32581	0.739977
AT1G12600	0.614179	0.051022	0.654395	0.382211
AT1G12630	2.30541	1.7221	1.85544	1.0966
AT1G12660	1.79922	1.1506	1.42207	0.901399
AT1G12663	1.26313	0.551177	1.0281	0.528653
AT1G12665	0.710716	0.334182	0.982625	0.291744
AT1G12667	1.1343	0.521934	0.788338	0.54785
AT1G12669	0.0687387	-0.212735	0.538551	0.0725597
AT1G12670	0.320661	-0.534212	0.968467	0.750033
AT1G12672	0.477179	-0.226216	0.719367	0.282095
AT1G12740	0.413956	0.224099	0.375977	0.310826
AT1G12805	2.366	1.67842	1.40672	1.04017
AT1G12855	-0.0596551	-0.0529321	0.916117	0.630581
AT1G12860	-1.17538	-0.810535	-0.0937182	-0.0065454
AT1G12870	-0.43469	-0.24697	-0.29967	0.0283686
AT1G12940	-0.000291351	-0.0829281	0.379779	0.359501
AT1G12950	2.24615	1.52341	1.29514	0.962421
AT1G12960	2.09007	1.58164	1.28004	0.873299
AT1G12980	2.3273	2.02747	1.51519	1.10678
AT1G13070	-0.0542301	-0.212978	0.309535	0.249808
AT1G13130	1.34209	0.956292	0.921081	0.556157
AT1G13200	1.34174	0.910218	0.953707	0.308364
AT1G13260	1.31065	-0.0567142	-0.148095	-0.264466
AT1G13290	2.60659	2.07354	2.15269	1.27594
AT1G13300	2.30053	1.46823	0.55115	0.219077
AT1G13370	1.59499	1.21882	1.56431	0.64944
AT1G13400	2.3715	1.85428	1.89872	1.31847
AT1G13410	-0.459742	-0.569825	0.18929	0.184313
AT1G13420	1.75399	1.35358	0.887999	0.793363
AT1G13430	1.51206	0.619635	1.29032	0.783167
AT1G13590	1.54044	0.304755	0.596602	-0.0169507
AT1G13600	1.86867	0.954975	1.0664	0.695726
AT1G13605	1.41956	0.599851	1.84039	1.04622
AT1G13607	0.948172	0.965599	1.9459	0.999341
AT1G13608	1.26817	1.04688	1.32838	1.14683
AT1G13609	1.22744	1.0008	1.38669	1.26135
AT1G13610	1.67728	1.24766	1.54939	1.00976
AT1G13620	1.57424	0.669758	1.36822	0.697454
AT1G13630	-0.536153	-0.260873	0.0135739	0.0494247
AT1G13635	-0.0300525	-0.0870691	0.602078	0.491678
AT1G13650	-0.154358	0.127257	0.446954	0.483028
AT1G13670	2.27775	1.71847	1.40161	1.10574
AT1G13680	2.15465	1.52424	1.36201	0.879034
AT1G13710	2.41019	1.7253	1.84873	1.3671
AT1G13760	0.788813	0.519524	0.479598	0.418682
AT1G13840	1.23928	0.442398	-0.0121695	0.294196
AT1G13850	0.113827	0.144329	0.514976	0.0829838
AT1G14100	1.08628	0.579212	1.31888	0.816278
AT1G14110	2.24155	1.57913	1.86359	1.11298
AT1G14120	1.99498	1.45196	1.63548	1.01447
AT1G14220	1.43633	0.848122	0.987368	0.83409
AT1G14240	1.57847	1.20472	1.12323	0.912797
AT1G14250	1.02149	0.796624	0.964479	0.652334
AT1G14420	-0.370331	-0.127209	0.312244	0.0678747
AT1G14440	-0.323954	-0.0918357	1.65092	0.986075
AT1G14520	-0.725858	-0.736676	0.0831918	-0.00300325
AT1G14540	1.15377	0.485647	0.746462	0.433242
AT1G14550	2.22671	1.86689	1.79924	1.34601
AT1G14580	2.00815	1.64675	1.89816	1.16846
AT1G14600	0.987937	1.04974	1.33103	0.891239
AT1G14630	1.0875	0.557641	1.08525	0.842865
AT1G14686	-1.14203	-0.933276	-0.113916	-0.0579445
AT1G14687	-1.62207	-0.883675	1.12533	0.334482
AT1G14688	-0.840228	-0.535897	0.516858	0.0929074
AT1G14700	0.948756	0.795915	1.31512	0.397244
AT1G14730	1.00558	0.739897	0.970796	0.521109
AT1G14755	1.32215	0.808903	1.07303	0.487377
AT1G14760	1.86123	1.20866	1.37477	0.981953
AT1G14860	0.322582	-0.354415	-0.117319	-0.312196
AT1G14870	1.0921	0.311654	-0.0986953	0.132273
AT1G14880	1.60206	1.16747	1.22831	0.657493
AT1G14890	0.862947	0.543891	0.883495	0.415508
AT1G14930	1.92434	1.5281	1.71481	0.852338
AT1G14940	2.45961	1.94081	2.07746	1.35897
AT1G14950	2.46819	2.04512	2.08337	1.50119
AT1G14960	2.25586	1.98301	1.5758	0.905164
AT1G15010	1.00817	0.0235245	0.651781	0.121962
AT1G15320	1.58283	1.02969	0.72326	0.562026
AT1G15330	0.690851	0.273898	-0.094272	0.0459077
AT1G15360	2.33977	1.69346	2.02076	1.15568
AT1G15380	0.44832	0.0813669	0.553298	0.221182
AT1G15385	1.46819	0.315381	0.708658	0.241796
AT1G15540	0.96723	0.720704	0.890663	0.495027
AT1G15550	0.0848294	0.10004	0.27151	0.317936
AT1G15560	1.38363	0.983046	1.56184	0.857821
AT1G15580	0.622861	0.305236	0.604937	0.651717
AT1G15590	1.74631	0.979971	1.33515	0.867003
AT1G15600	1.25974	0.660271	1.13052	0.578882
AT1G15610	1.58633	0.943637	0.895223	0.601734
AT1G15620	1.57336	1.18026	1.05618	0.792282
AT1G15625	1.80491	1.17013	0.890027	0.669056
AT1G15630	1.48957	0.821996	0.374017	0.227958
AT1G15640	1.36819	0.522466	0.0665039	-0.211909
AT1G15680	2.03915	1.77402	1.74988	0.952062
AT1G15757	-0.112023	-0.541852	0.955302	0.175275
AT1G15760	-0.554103	-0.399061	-0.433361	0.059068
AT1G15840	1.60119	0.71774	1.33681	0.50487
AT1G15850	0.467076	0.115976	0.604527	0.435288
AT1G16290	0.352631	0.218434	0.276647	0.265924
AT1G16380	-0.0392229	-0.151185	0.142759	0.424291
AT1G16390	1.99313	1.40859	1.82441	1.06804
AT1G16400	2.24194	1.66651	1.793	1.13594
AT1G16410	1.91707	1.26972	1.57414	0.986207
AT1G16500	-0.022452	-0.239763	0.532855	0.406906
AT1G16510	-1.68047	-0.818559	0.369741	0.0959073
AT1G16530	1.77702	1.087	0.96991	0.552604
AT1G16705	-0.00484256	0.00298229	-0.261508	-0.112908
AT1G16760	-0.430627	-0.215781	0.374616	0.0313195
AT1G16905	1.34525	1.09648	1.57724	0.795787
AT1G16910	1.56868	0.993768	1.03513	0.780332
AT1G16930	1.60492	1.02578	0.830735	0.535087
AT1G16940	2.24711	1.73877	1.96805	1.03846
AT1G16945	2.42652	1.41089	1.65333	1.17774
AT1G16950	2.14456	1.70133	1.83234	1.01429
AT1G16980	1.33547	0.839296	1.14572	0.97041
AT1G17000	1.28889	0.711933	1.20493	0.661722
AT1G17010	1.42143	0.805344	1.25761	0.761838
AT1G17020	-0.0851483	-0.079676	0.420941	0.288765
AT1G17030	-0.536163	-0.234488	0.271988	0.0367536
AT1G17150	0.578723	0.100363	0.587672	0.390996
AT1G17190	1.18909	0.477303	0.048629	0.0408973
AT1G17200	0.42556	-0.190187	0.167494	0.0587738
AT1G17285	-0.0354764	-0.201753	-0.0282685	0.0912593
AT1G17300	1.21216	0.527725	0.805178	0.60016
AT1G17310	1.89008	1.04931	1.28103	0.947326
AT1G17345	1.15457	0.235675	0.616593	-0.127776
AT1G17380	0.515153	-0.121114	0.504673	0.286426
AT1G17400	0.148486	-0.110237	0.298368	0.26428
AT1G17420	0.0260363	-0.153346	1.20908	0.783673
AT1G17615	0.0216108	-0.534477	0.358534	0.151289
AT1G17700	1.67424	1.25396	1.52084	0.75336
AT1G17710	1.93266	1.30986	1.28718	0.724971
AT1G17770	2.00134	1.18431	1.14978	0.819076
AT1G17800	1.32748	0.281503	1.11964	0.395151
AT1G17810	0.215367	-0.0803006	0.478556	0.277981
AT1G17910	0.431966	0.0978553	0.124113	0.154773
AT1G17950	2.6926	1.53456	1.96038	1.23906
AT1G17960	1.17302	0.464032	0.99274	0.605757
AT1G18100	1.21221	0.554894	0.00968095	-0.0219715
AT1G18120	1.2849	0.591358	1.08632	0.492326
AT1G18191	1.36866	0.834257	0.81342	0.423454
AT1G18193	1.17795	0.475693	0.628793	0.400852
AT1G18197	1.0421	0.363824	0.410527	0.169962
AT1G18200	1.23846	0.541723	0.467547	0.0169239
AT1G18220	0.911262	0.0330356	-0.119043	-0.0870562
AT1G18230	1.89891	1.74953	1.02771	0.529238
AT1G18250	0.432568	-0.0848691	-0.315607	-0.0842032
AT1G18280	0.472397	0.257059	-0.858402	-0.582284
AT1G18290	1.87869	0.67613	-0.116575	0.122287
AT1G18310	0.0108179	-0.0827875	0.169317	0.0782485
AT1G18350	0.986479	0.250601	0.685407	0.365889
AT1G18400	0.885974	0.183411	0.627503	0.437826
AT1G18410	0.104166	-0.12048	0.09177	0.113109
AT1G18520	0.104465	-0.0259828	-0.0391586	0.200396
AT1G18570	1.70021	0.922653	0.680381	0.277704
AT1G18710	1.7367	1.40723	1.9164	1.09003
AT1G18760	2.11424	1.51069	1.56234	1.09389
AT1G18770	1.85975	1.38343	1.59362	0.704959
AT1G18773	-0.0802145	0.0610073	0.743838	0.53931
AT1G18780	1.67506	1.10891	1.54382	0.992265
AT1G18790	1.18389	0.930642	0.816606	0.4665
AT1G18810	1.32668	0.768026	1.69513	1.08865
AT1G18835	1.91287	1.4205	0.813969	0.280691
AT1G18860	1.95287	1.3333	1.1751	0.639872
AT1G18960	1.10348	0.570359	0.64349	0.332079
AT1G18970	1.10477	0.477165	0.462479	-0.0460864
AT1G19030	0.573069	0.25601	0.3185	0.204591
AT1G19060	1.88475	1.31472	1.36419	0.675847
AT1G19150	-0.123574	0.202139	1.03394	0.567962
AT1G19160	0.571325	0.551351	1.06471	0.537455
AT1G19180	1.1344	0.0156416	-0.452168	-0.138525
AT1G19190	0.722154	0.0885635	-1.45637	-0.347208
AT1G19250	2.13938	1.40364	1.43653	1.05068
AT1G19320	0.896498	0.604398	1.24964	0.799024
AT1G19330	-1.01661	-0.564073	0.145229	0.169357
AT1G19390	0.820724	0.5393	0.669754	0.538703
AT1G19415	1.47007	0.973196	0.823626	0.931301
AT1G19460	1.28064	0.451349	0.816664	0.201066
AT1G19464	0.309417	-0.016199	0.154217	0.393793
AT1G19470	0.698041	0.518546	0.39982	0.415141
AT1G19500	1.01578	0.622084	0.69196	0.884505
AT1G19510	1.31824	0.471224	0.991569	0.651704
AT1G19530	1.10556	-0.0197437	0.430991	-0.0478907
AT1G19560	0.593677	0.359466	0.68897	0.686753
AT1G19565	1.16416	0.578456	0.894147	0.424185
AT1G19570	-0.330968	-0.578715	0.11183	0.0636838
AT1G19610	1.82451	0.865764	1.94554	0.911444
AT1G19620	1.85332	1.02346	1.43782	1.11002
AT1G19630	1.53663	0.87266	1.23407	0.881453
AT1G19640	1.931	1.54758	1.67258	1.05217
AT1G19670	0.914666	0.769623	1.21873	0.841252
AT1G19780	0.362029	-0.15481	0.298738	0.275155
AT1G19790	2.5407	2.15134	2.0641	1.34248
AT1G19800	-0.599284	-0.484969	-0.0248225	0.181047
AT1G19810	0.587758	0.282674	0.394508	0.441073
AT1G19830	1.03589	0.740273	1.29443	0.66065
AT1G19890	2.14244	1.57641	1.41527	1.33048
AT1G19900	2.3927	1.99908	1.38196	0.937805
AT1G19930	0.910517	0.419992	0.692619	0.375783
AT1G19960	1.02754	0.630439	0.285708	0.506681
AT1G19968	0.276712	-0.510565	0.149946	-0.0428459
AT1G19970	-0.433497	-0.17313	-0.325566	0.0193203
AT1G20065	-0.208778	-0.125089	-0.0811134	0.230982
AT1G20070	1.85298	0.94418	1.02961	0.873411
AT1G20080	1.51594	0.873675	1.0041	0.48611
AT1G20120	0.541006	0.167138	0.392527	0.236729
AT1G20130	1.69122	1.31145	1.16418	0.794158
AT1G20132	1.45033	1.12198	1.10353	0.739217
AT1G20135	1.45376	0.689809	1.05966	0.696511
AT1G20180	1.07614	0.432274	0.871235	0.583108
AT1G20190	-0.856381	-0.277062	-0.144734	0.108633
AT1G20240	0.0999589	0.0433635	0.204927	0.121439
AT1G20310	0.222544	-0.111963	0.594032	0.652315
AT1G20320	0.533502	0.457009	0.578971	0.320722
AT1G20340	-0.472243	-0.270749	0.197773	0.0935792
AT1G20350	0.357529	0.212637	0.412412	0.224817
AT1G20360	0.350024	0.289419	0.383809	0.392762
AT1G20375	2.22148	2.12069	1.7901	1.07163
AT1G20500	0.771443	0.385243	0.496472	0.339863
AT1G20515	-1.18199	-0.382584	0.0616509	-0.041185
AT1G20520	-1.24227	-0.376828	0.276306	-0.291546
AT1G20530	0.166059	-0.0752994	0.514764	0.252306
AT1G20657	1.44299	0.98228	1.64352	1.00569
AT1G20680	-0.775503	-0.437099	-0.0861806	0.119886
AT1G20683	0.86639	0.451004	0.741646	0.762955
AT1G20687	1.21618	0.670545	0.684296	0.445837
AT1G20730	0.0520039	-0.257387	0.319462	0.40372
AT1G20735	1.18247	0.858076	0.880482	0.841112
AT1G20740	0.709826	0.254577	0.52484	0.356395
AT1G20750	-0.562464	-0.396498	-0.22805	0.174219
AT1G20790	0.488291	0.0421873	0.039128	0.252108
AT1G20795	1.53347	1.19249	1.26664	0.950748
AT1G20800	1.83196	1.24665	1.5303	0.913257
AT1G20803	2.49734	2.05889	2.20508	1.05916
AT1G20870	-0.906197	-0.740891	0.229638	0.101965
AT1G20900	2.39952	1.84908	-0.272139	-0.363797
AT1G20940	0.946601	0.449504	0.309298	0.409528
AT1G20990	2.27186	1.76081	2.03069	1.25042
AT1G21050	0.475281	0.461665	1.23483	0.423042
AT1G21100	0.0672833	-0.326159	-0.122428	-0.0101156
AT1G21110	1.65306	0.959865	0.985432	0.644002
AT1G21120	1.40552	1.03678	1.20973	0.544846
AT1G21130	0.0679863	0.255939	0.617613	0.0652484
AT1G21140	2.31741	1.65194	1.59197	1.16585
AT1G21150	-0.47771	-0.207202	-0.158258	0.514624
AT1G21240	-0.87675	-0.522965	-0.239524	0.113445
AT1G21245	-1.03018	-0.865688	-0.199294	0.194346
AT1G21250	-0.982203	-0.519123	0.729668	0.562046
AT1G21260	-1.3311	-0.892879	0.957182	0.317399
AT1G21286	2.02024	1.28367	2.13283	1.14437
AT1G21290	1.02618	0.776194	1.18382	0.79331
AT1G21300	2.22822	1.44844	1.47155	0.855239
AT1G21310	2.28706	1.52329	1.28254	0.472484
AT1G21313	2.51955	1.51505	1.58827	0.664657
AT1G21320	1.19409	0.700763	0.899143	0.630679
AT1G21323	0.58192	0.414734	0.683989	0.0312587
AT1G21326	1.28951	0.570103	1.00252	-0.120761
AT1G21330	1.88144	1.05623	1.40782	0.757141
AT1G21340	-0.428866	-0.138228	0.0833236	0.152036
AT1G21360	1.71961	1.02079	1.3451	0.338865
AT1G21395	0.315158	-0.179811	1.01814	0.361439
AT1G21470	1.91509	1.40717	1.52666	1.00127
AT1G21475	2.01295	1.64604	1.9013	1.06028
AT1G21490	2.21111	1.42358	1.62646	0.874176
AT1G21500	-0.59411	-0.408055	0.489165	0.542433
AT1G21510	-0.827803	-0.260577	0.288434	0.313991
AT1G21525	1.86034	1.16263	1.3988	0.684996
AT1G21528	0.361985	-0.0683554	0.163515	0.0915497
AT1G21529	0.749504	0.36634	0.785555	0.261226
AT1G21530	1.03616	0.782981	0.911099	0.603232
AT1G21540	0.592343	0.0766569	0.818407	0.647459
AT1G21550	1.27906	-0.00760897	0.975351	0.655631
AT1G21722	0.14012	-0.116611	0.0992859	-0.0695795
AT1G21850	1.17133	0.680245	0.742361	0.588701
AT1G21860	2.19676	1.50796	1.55133	0.940618
AT1G21864	1.68199	1.00877	0.854137	0.552287
AT1G21866	0.15843	-0.367454	0.528124	-0.0067522
AT1G21870	-0.0331684	-0.416419	0.256662	0.428764
AT1G21890	1.00979	0.814616	0.821424	0.695052
AT1G21910	1.71121	0.420791	0.828309	0.351598
AT1G21940	1.55779	0.794636	1.1115	0.634059
AT1G21950	0.856287	0.02739	0.692204	0.17109
AT1G21960	1.32038	0.514359	0.726679	0.460207
AT1G21970	1.34736	0.576024	1.0666	0.587446
AT1G21973	1.69625	1.53497	2.37445	0.469473
AT1G21990	2.24079	1.78393	1.93798	1.17585
AT1G22000	0.957534	0.772615	0.904726	0.777965
AT1G22010	2.25357	1.51505	2.19479	1.16499
AT1G22015	1.93856	1.25718	1.49933	1.00308
AT1G22065	0.825418	0.287614	0.679034	0.417282
AT1G22080	0.678862	0.560579	0.594537	0.396661
AT1G22090	1.33988	0.817399	0.985755	0.424135
AT1G22100	0.183204	-0.00987091	0.490124	0.401804
AT1G22110	1.30458	0.861715	0.926801	0.423796
AT1G22120	1.10752	0.682743	1.3755	0.630716
AT1G22130	0.472102	0.231497	0.758104	0.532564
AT1G22140	-0.105981	-0.109212	0.777068	0.0887793
AT1G22150	0.502446	0.333191	0.685021	0.407248
AT1G22210	1.31769	0.758298	0.795649	0.410448
AT1G22220	1.33476	0.905092	-0.461803	-0.09874
AT1G22240	-0.0492044	-0.116318	0.0263616	0.309694
AT1G22250	-0.547679	-0.212337	0.0445057	-0.0841135
AT1G22330	-0.505332	-0.282922	0.576183	0.15849
AT1G22340	1.26452	0.695285	0.890688	0.436448
AT1G22350	1.04828	0.372699	0.54932	0.3728
AT1G22370	-0.152028	-0.121374	0.792162	0.0327172
AT1G22380	0.566506	0.479062	1.29322	1.03417
AT1G22400	-0.327709	0.168095	1.10959	0.874214
AT1G22420	0.857248	0.286289	0.425368	0.433074
AT1G22440	0.858039	0.187037	-0.490476	-0.449227
AT1G22470	0.64249	0.0978201	0.00730345	-0.171829
AT1G22480	0.874103	0.314055	0.150981	-0.0423774
AT1G22490	1.20221	0.489898	0.811526	0.213865
AT1G22570	0.508103	0.0275849	0.84383	0.495827
AT1G22600	0.577462	0.25682	0.868677	0.45518
AT1G22650	-0.466516	-0.79297	0.00611286	0.356659
AT1G22680	1.49486	0.740236	0.74548	0.276279
AT1G22690	-0.0956897	-0.22577	0.377844	0.376517
AT1G22710	0.177946	-0.265676	0.521157	0.322651
AT1G22720	0.578316	0.0414383	0.228386	-0.197727
AT1G22760	0.96473	0.652879	0.828338	0.541459
AT1G22900	1.38665	0.602987	0.769126	0.400598
AT1G22910	1.24613	0.877149	0.202369	-0.0885531
AT1G22990	2.15549	1.30799	1.86808	0.879492
AT1G23000	-0.25536	-0.361996	0.545499	0.263063
AT1G23037	1.36551	1.06906	0.988185	0.581981
AT1G23060	-0.822899	-0.571773	-0.0266283	-0.0476357
AT1G23070	1.05872	0.409231	0.917745	0.615877
AT1G23080	-0.632469	-0.417216	0.193969	0.143691
AT1G23090	-0.025154	-0.14889	0.815048	0.578309
AT1G23100	-1.01549	-0.511257	-0.167009	-0.0671228
AT1G23110	-0.418587	-0.436274	-0.00109952	-0.0538285
AT1G23120	2.05713	1.21322	1.24527	0.57885
AT1G23130	2.20131	1.52405	1.76426	1.27083
AT1G23140	0.239232	0.165352	0.588896	0.497243
AT1G23145	0.318704	-0.121439	0.71516	0.762904
AT1G23147	1.7393	0.3832	1.0419	0.750439
AT1G23150	0.360126	-0.106573	0.317232	0.60304
AT1G23160	1.95531	1.27779	1.55177	1.06441
AT1G23200	2.20618	1.45428	1.59771	0.94905
AT1G23201	2.18113	1.11471	1.54691	0.861667
AT1G23205	1.42976	0.914294	1.04121	0.737407
AT1G23210	-0.102019	-0.0269568	0.273426	0.398442
AT1G23240	1.8566	1.19664	1.77943	0.814981
AT1G23250	0.981763	0.762369	1.07054	0.47175
AT1G23270	-0.148213	-0.114882	0.220269	0.13139
AT1G23280	-1.20845	-0.63987	-0.0950289	-0.0438775
AT1G23300	0.36536	0.169003	0.194129	0.228041
AT1G23320	1.98945	1.3958	1.57122	0.811226
AT1G23340	1.40931	0.992744	0.862426	0.576357
AT1G23350	1.79727	1.29456	0.97611	0.880119
AT1G23360	-0.830245	-0.602222	-0.0506409	-0.0934532
AT1G23380	1.87867	1.27616	0.503739	0.247187
AT1G23410	1.53155	1.21557	0.148303	0.298027
AT1G23420	2.34616	1.87812	1.9341	1.26734
AT1G23500	0.651783	0.208942	0.92714	0.303097
AT1G23510	0.604488	0.541778	0.644987	0.786531
AT1G23520	1.64646	1.12974	1.25806	0.683713
AT1G23530	0.5491	0.250325	0.806415	0.675438
AT1G23540	0.360333	0.263121	0.639879	0.50798
AT1G23550	0.0583758	-0.00348296	0.477948	0.269213
AT1G23560	0.974342	0.675052	0.313207	0.271315
AT1G23570	1.76491	1.14887	1.50155	0.979552
AT1G23580	1.94393	1.53572	1.67751	1.2461
AT1G23590	2.12882	1.41493	1.49233	1.10416
AT1G23600	2.0965	1.61885	1.57023	1.03745
AT1G23610	2.03288	1.42972	1.63652	1.14369
AT1G23620	1.95268	1.46178	1.73776	0.984827
AT1G23640	2.02599	1.38308	1.37908	0.943222
AT1G23645	1.91492	1.59406	1.54298	1.06188
AT1G23650	1.88646	1.32558	1.34667	0.812055
AT1G23660	2.00742	1.71639	1.57525	1.40519
AT1G23670	2.11695	1.33535	1.53256	0.962935
AT1G23680	1.2675	0.873953	1.3177	0.705096
AT1G23690	1.01136	0.73421	1.13199	0.657252
AT1G23700	0.0660588	0.092272	0.171752	0.239687
AT1G23720	0.853367	0.549291	1.02568	0.75459
AT1G23730	1.32825	0.752471	0.901584	0.545962
AT1G23760	1.25511	0.932923	0.842014	0.499449
AT1G23770	2.14457	1.42684	1.097	0.641451
AT1G23810	1.13503	0.380132	0.545206	0.416144
AT1G23910	1.10607	0.844735	1.21907	0.505005
AT1G23960	-1.42325	-0.66182	0.0107518	0.074271
AT1G23965	1.01546	0.433925	0.636328	0.545795
AT1G23970	-0.049198	-0.24733	0.0253968	0.212396
AT1G23990	-0.289825	-0.486189	-0.481994	0.0368888
AT1G23995	0.713653	0.177032	0.953062	0.654235
AT1G24000	1.91743	0.823414	0.63291	0.393562
AT1G24010	1.93433	1.14765	1.61079	1.21877
AT1G24020	1.19176	0.780209	1.50774	1.03478
AT1G24060	1.00774	0.375235	0.466066	0.505961
AT1G24062	0.747618	0.0320549	0.762432	0.249943
AT1G24068	1.83466	1.25026	0.954006	0.960757
AT1G24070	1.60944	1.22086	1.27599	0.925615
AT1G24080	0.395501	0.140882	-0.789894	1.15516
AT1G24110	1.56096	0.983441	0.909258	0.494989
AT1G24130	0.965518	0.807722	0.866422	0.318606
AT1G24140	1.55173	0.946057	0.545724	0.396895
AT1G24145	0.722284	0.821629	1.0676	0.567238
AT1G24147	0.827992	0.946523	1.21663	0.636731
AT1G24148	0.545273	1.0866	1.45667	0.776062
AT1G24200	-0.329761	-0.0774144	0.144459	0.425102
AT1G24210	-0.822521	-0.423453	0.319629	0.364762
AT1G24212	-1.25836	-0.388757	0.381688	0.101776
AT1G24220	-0.163025	-0.220628	0.184311	0.105488
AT1G24230	-0.768861	-0.89297	-0.180327	0.155342
AT1G24256	1.515	0.911086	1.22065	1.00204
AT1G24260	2.69574	2.0657	2.21188	1.19892
AT1G24388	-0.845672	-0.426155	-0.0212177	0.307237
AT1G24390	-0.553088	-0.238926	0.25981	0.355204
AT1G24400	1.14574	0.810684	1.05899	0.751648
AT1G24405	0.667284	-0.0734952	0.599436	0.381986
AT1G24420	-0.394162	-0.397544	-0.0969965	-0.106549
AT1G24430	-0.234453	-0.220927	0.254595	-0.287596
AT1G24470	1.33997	0.897982	1.45985	0.825427
AT1G24475	1.39409	0.988036	1.24207	0.978465
AT1G24480	2.24278	1.3841	1.69273	1.15798
AT1G24485	1.88946	1.08057	1.21812	0.761844
AT1G24520	1.81968	1.28829	1.49588	1.2074
AT1G24540	0.940501	0.391287	0.902226	0.731973
AT1G24545	0.233281	-0.0667633	0.275906	0.426987
AT1G24570	-0.603585	-0.205904	-0.00173209	0.251606
AT1G24575	-0.743232	-0.651085	0.539553	0.47464
AT1G24577	1.58849	0.808602	1.62234	1.05866
AT1G24580	-1.04563	-0.737417	0.151355	0.00566722
AT1G24590	2.71139	1.94843	1.99348	1.25277
AT1G24620	1.35133	1.06279	1.00909	0.860061
AT1G24650	0.502073	0.346347	0.331482	0.256515
AT1G24657	1.13849	0.872521	0.68885	0.0786767
AT1G24660	1.14505	0.647529	1.02924	0.338422
AT1G24686	1.14518	0.375892	0.536733	0.194266
AT1G24733	1.3621	0.576325	1.72205	0.772686
AT1G24735	-0.0830176	0.0798048	0.0397156	0.310776
AT1G25230	0.169673	0.00768642	0.468588	0.384643
AT1G25240	2.11418	1.37783	1.41517	0.769368
AT1G25250	2.25495	1.68636	1.56765	0.962364
AT1G25270	1.28004	0.700973	1.19665	0.637392
AT1G25277	0.947729	0.763363	0.827331	0.198493
AT1G25300	2.29992	1.62652	1.47568	0.75557
AT1G25310	1.96508	1.29789	1.27111	0.960733
AT1G25320	-0.28789	-0.089426	0.0289134	0.204057
AT1G25330	1.69861	1.15164	1.54124	0.839235
AT1G25340	1.72248	1.27476	1.31569	0.931007
AT1G25400	1.07232	0.323578	0.590653	0.37359
AT1G25410	2.15184	1.68266	1.71969	1.24264
AT1G25422	1.35104	0.230431	0.416358	0.278797
AT1G25425	0.623414	0.353113	0.615895	0.367092
AT1G25440	0.0572601	-0.117203	0.74727	0.346387
AT1G25450	1.13912	0.289892	0.929632	0.482355
AT1G25460	-0.500881	-0.504732	-0.254444	-0.105561
AT1G25530	0.323238	-0.29825	0.41526	0.325707
AT1G25988	1.40049	0.674642	0.805777	0.627409
AT1G26200	0.943854	0.681447	0.409467	0.29163
AT1G26250	2.07552	1.47733	1.24986	0.834958
AT1G26255	1.9953	1.44361	1.2757	0.777111
AT1G26310	2.21882	1.58396	1.84507	1.1982
AT1G26320	2.24179	1.40233	1.78016	1.17928
AT1G26350	0.842703	0.373068	0.700209	0.337385
AT1G26355	1.84086	1.27926	0.785243	0.761242
AT1G26360	0.204714	0.382247	0.504989	0.530081
AT1G26380	1.37994	0.805548	1.14841	0.65669
AT1G26390	1.81486	1.27456	1.3325	0.864726
AT1G26400	1.33902	0.872998	1.02824	0.768378
AT1G26410	1.57809	0.829041	1.19437	0.646238
AT1G26420	1.30761	1.01957	0.988315	0.670724
AT1G26450	0.578708	0.410828	0.682706	0.3335
AT1G26500	-0.390501	-0.259295	0.280855	0.23834
AT1G26510	1.82853	1.19769	1.0459	0.789541
AT1G26515	2.21312	1.46076	1.65913	1.25781
AT1G26560	-0.827345	-0.288822	0.506998	0.576097
AT1G26570	-1.38202	-0.802147	0.174484	0.260768
AT1G26590	-0.34739	-0.798921	0.144631	0.0947359
AT1G26600	1.51512	0.572641	1.44622	0.927495
AT1G26700	1.56952	0.97329	1.17108	0.638615
AT1G26710	1.41745	0.848611	0.763927	0.575512
AT1G26720	1.33561	1.03529	1.09704	0.698156
AT1G26730	-0.369196	-0.275863	-0.321741	0.112561
AT1G26762	0.140965	0.287707	0.726343	0.476752
AT1G26773	1.37422	0.751594	0.551675	0.315889
AT1G26780	2.24537	1.68838	1.97096	1.20442
AT1G26790	0.445997	0.453366	0.736191	0.515333
AT1G26795	2.1485	1.54656	1.44844	1.08893
AT1G26796	1.76296	1.28671	1.46006	0.719071
AT1G26797	2.09106	1.43167	1.92637	1.21465
AT1G26798	2.21179	1.72538	1.82905	1.07492
AT1G26799	1.28357	0.597295	1.07807	0.424389
AT1G26815	0.736313	0.322792	0.353806	0.631006
AT1G26820	1.75236	1.23074	1.0611	0.742618
AT1G26870	1.54642	1.02692	1.13254	0.839872
AT1G26945	0.88114	0.312833	1.6793	0.694383
AT1G26970	0.540727	0.165734	-0.156506	-0.0366802
AT1G26973	0.991187	0.35802	0.542672	0.899776
AT1G26975	0.76357	0.642773	0.967021	0.346464
AT1G26976	0.942893	0.30322	0.492059	0.427813
AT1G27020	0.995379	0.620243	0.810432	0.589484
AT1G27030	1.52398	1.03634	0.957272	0.579798
AT1G27040	1.86558	1.11633	1.27574	0.854914
AT1G27045	0.00279976	0.137605	0.779074	0.473957
AT1G27220	1.42882	0.896468	1.14718	0.555027
AT1G27240	1.00185	0.889763	0.957707	0.120399
AT1G27460	-0.684671	-0.667878	-0.342485	-0.0511313
AT1G27461	1.59457	1.13073	1.01024	0.680587
AT1G27480	-0.579119	-0.245689	0.710483	0.25823
AT1G27490	0.995313	0.202792	0.836646	0.692643
AT1G27550	1.91389	1.4192	1.19817	0.843216
AT1G27555	2.27878	1.45795	2.1881	1.04686
AT1G27560	2.20974	1.4668	1.79653	1.06279
AT1G27580	1.43369	0.779071	0.740227	0.423994
AT1G27610	2.01629	1.48665	1.49361	0.83031
AT1G27620	2.24127	1.51683	1.47842	1.12167
AT1G27660	2.32822	1.71428	1.75493	1.02267
AT1G27670	1.90068	1.40826	0.762394	0.176698
AT1G27671	1.22158	0.472922	0.274334	0.305349
AT1G27740	1.82773	1.48499	1.4704	0.769996
AT1G27860	2.38065	1.54125	1.70331	0.800056
AT1G27870	2.17641	1.73116	1.70209	1.14303
AT1G27890	0.796465	0.401536	-0.153652	0.0687427
AT1G27950	0.0088249	-0.17419	0.262217	0.44483
AT1G27990	0.481033	0.0935027	0.243018	-0.0548465
AT1G28000	1.05017	0.616484	0.942953	0.479076
AT1G28002	0.261337	-0.145033	0.612801	0.368565
AT1G28005	1.12607	0.650039	1.05766	0.529119
AT1G28010	-0.786799	-0.534188	-0.0376595	0.272727
AT1G28020	0.593294	0.177696	0.955318	0.647849
AT1G28030	1.04253	0.493084	1.10202	0.658891
AT1G28040	-0.0869857	-0.0670736	0.264466	0.325566
AT1G28070	0.545055	0.292729	0.257677	-0.0587224
AT1G28080	2.58428	1.93496	1.76427	1.2561
AT1G28160	1.51201	0.980545	1.01776	0.687493
AT1G28170	1.56057	1.03134	0.976621	0.422716
AT1G28180	0.350138	-0.19991	0.334817	0.350578
AT1G28190	0.43824	0.256486	0.0937307	0.0581416
AT1G28230	0.709027	0.267678	0.378837	0.105916
AT1G28270	1.34099	0.760007	1.39869	0.608739
AT1G28290	1.54135	0.630987	0.496334	0.43892
AT1G28300	2.36639	1.55338	1.7655	1.12884
AT1G28305	2.2476	1.3948	1.77298	0.931413
AT1G28306	2.4036	1.80952	2.06325	1.11848
AT1G28310	2.22282	1.70799	1.5187	1.00133
AT1G28320	-1.35522	-0.758956	-0.631566	-0.147848
AT1G28323	0.723769	0.399343	0.668008	0.45861
AT1G28327	-0.0642601	-0.0355114	0.374397	0.251679
AT1G28360	1.9581	1.07311	0.705268	0.446277
AT1G28375	1.60299	0.855787	1.52226	0.547911
AT1G28400	1.38505	0.661838	0.46791	0.29092
AT1G28430	1.82487	1.10724	1.09727	0.594492
AT1G28447	1.59219	1.24511	1.29598	0.598542
AT1G28450	1.82136	1.42533	0.351644	0.523971
AT1G28455	0.781511	0.289066	0.56105	0.269559
AT1G28460	1.28249	0.663186	0.83936	0.608544
AT1G28465	0.713135	0.627733	0.450117	0.0882293
AT1G28470	1.56847	0.828312	1.23748	0.659491
AT1G28480	0.95645	0.524246	0.355477	0.569459
AT1G28500	2.49909	1.94439	1.78123	1.20659
AT1G28590	1.52862	0.801025	1.28187	0.828317
AT1G28591	1.15132	0.526892	0.997921	0.703864
AT1G28600	-0.17255	0.0350365	0.714776	0.381849
AT1G28610	-0.0539889	0.0330468	0.965526	0.558096
AT1G28620	0.154365	0.246365	0.579154	0.448136
AT1G28630	0.81347	0.288894	0.867674	0.487841
AT1G28640	1.2301	0.569921	1.0863	0.82964
AT1G28650	1.34909	0.55536	1.0111	0.812161
AT1G28660	0.308478	-0.207914	0.619152	0.40246
AT1G28695	1.84647	1.51512	1.47761	1.02676
AT1G28700	1.95889	1.35807	1.70631	1.04339
AT1G29000	2.10858	1.30209	1.42963	0.993223
AT1G29005	1.92043	1.58123	1.37983	0.776255
AT1G29010	1.59654	1.01132	1.06541	0.590537
AT1G29020	0.470256	0.122239	0.41151	0.201313
AT1G29025	-0.262013	-0.0359896	-0.0292016	0.227364
AT1G29050	0.566475	0.373102	-0.0185886	0.0943111
AT1G29080	1.57093	1.12506	1.10882	0.537168
AT1G29090	2.11553	1.55106	1.65281	0.967654
AT1G29100	2.28457	1.51011	1.69359	1.14935
AT1G29110	2.33841	1.73586	1.81986	1.15414
AT1G29140	1.11241	0.380426	0.593555	0.332629
AT1G29160	1.68211	0.908487	-0.214259	-0.0162804
AT1G29179	1.05319	0.391398	-0.174488	0.0738921
AT1G29180	0.629243	0.0693045	-0.152105	0.114176
AT1G29190	1.04841	0.358224	-0.00999134	-0.0872282
AT1G29195	1.97702	1.23794	-0.153138	-0.122428
AT1G29210	0.65934	0.771891	-0.446536	0.106442
AT1G29270	0.735377	0.270886	-0.19002	-0.149311
AT1G29280	2.09081	1.23948	0.246076	-0.0322333
AT1G29290	0.922446	0.437104	0.113084	-0.341256
AT1G29395	-0.0409646	0.22562	0.445564	-0.199275
AT1G29475	0.12018	-0.158435	0.0820934	0.0810601
AT1G29480	-0.16878	-0.350051	-0.536359	0.407558
AT1G29490	-1.33404	-0.722276	-0.578919	-0.217934
AT1G29580	-0.14409	-0.37014	-0.301239	0.279671
AT1G29660	0.31224	-0.263239	0.569004	0.543011
AT1G29670	0.478812	-0.14801	1.21235	0.706972
AT1G29680	0.28834	-0.321462	0.757782	0.530988
AT1G29715	-0.19103	-0.0405282	0.101469	0.120954
AT1G29720	0.123101	-0.0156443	0.483008	0.422346
AT1G29860	2.12581	1.57468	1.58068	0.964954
AT1G29870	1.81057	1.17421	1.02597	0.666455
AT1G30040	-0.130847	0.0530524	0.527484	0.199359
AT1G30050	-0.325986	-0.391757	0.196466	0.021935
AT1G30080	1.4637	0.75285	0.706037	0.307415
AT1G30100	1.55901	0.847581	0.858408	0.603491
AT1G30135	1.1496	0.523929	0.546252	0.371871
AT1G30140	1.40376	0.787155	0.963298	0.610077
AT1G30150	1.71313	1.18676	1.25908	0.779655
AT1G30160	2.06101	1.47395	1.54492	1.01813
AT1G30170	1.44685	1.02057	1.40222	0.967276
AT1G30180	2.12227	1.47382	1.66626	1.12492
AT1G30190	0.996225	0.15869	1.25455	0.698673
AT1G30210	-1.07609	-0.539787	0.895059	0.670868
AT1G30220	-0.470436	-0.417502	0.211746	0.20664
AT1G30250	1.92174	1.27889	0.865188	0.822703
AT1G30260	0.56133	-0.496094	-0.202623	0.0270522
AT1G30340	-0.26823	-0.529486	-0.465551	-0.238073
AT1G30350	2.14024	1.65638	1.77353	1.02687
AT1G30650	2.20223	1.72957	1.5404	0.533245
AT1G30660	0.350343	0.181772	-0.0421801	-0.0471269
AT1G30670	-0.186748	-0.0552948	0.0146245	0.515704
AT1G30700	1.70854	0.711351	0.322005	0.25816
AT1G30710	1.52634	1.03561	0.717312	0.615957
AT1G30720	1.65827	0.89818	0.852476	0.300967
AT1G30730	1.91654	1.22548	1.25679	0.460105
AT1G30740	0.4722	0.106382	0.326863	0.395672
AT1G30760	1.6746	1.07911	0.792715	0.554039
AT1G30780	1.29359	0.821402	0.597241	0.295898
AT1G30790	1.89628	1.36856	1.29286	0.918782
AT1G30795	1.9763	1.4592	1.69958	0.913193
AT1G30814	0.634643	0.455714	0.273124	0.426044
AT1G30840	1.51201	0.917328	0.817658	0.651881
AT1G30850	0.325736	0.0193724	0.315957	0.405255
AT1G30910	-0.584905	-0.602016	-0.329879	-0.192152
AT1G30920	2.05097	1.31725	1.38927	0.822653
AT1G30921	1.20883	0.831509	1.08386	0.615199
AT1G30925	1.72011	1.19997	1.1359	0.743285
AT1G30930	2.1647	1.69861	1.55682	1.10127
AT1G30935	1.31239	0.810899	0.435342	0.300021
AT1G30940	2.02195	1.57989	1.59411	0.943572
AT1G30945	2.07957	1.39817	1.79969	1.12719
AT1G30950	1.61999	1.37499	1.051	0.742948
AT1G30960	-0.548858	-0.266574	-0.101186	-0.052955
AT1G30990	1.80688	1.11836	1.07707	0.716761
AT1G31000	1.77734	1.27191	1.35169	0.847781
AT1G31010	-0.479021	-0.302851	0.179812	0.12152
AT1G31030	-0.113395	0.0559935	-0.626951	-0.0256202
AT1G31040	1.5143	1.12765	0.761911	0.7404
AT1G31050	2.22806	1.52632	1.88008	1.09635
AT1G31070	-0.869063	-0.530115	-0.0233464	0.0250361
AT1G31072	-0.447128	-0.207759	-0.0394112	0.182261
AT1G31080	-0.812909	-0.40883	-0.464973	0.263942
AT1G31090	1.36557	0.775894	0.956213	0.584134
AT1G31093	0.608991	0.423428	0.627501	0.179365
AT1G31100	-0.759373	-0.701918	-0.277993	-0.101486
AT1G31140	0.969243	0.283723	0.515787	0.55184
AT1G31163	1.531	0.672604	0.774829	0.675154
AT1G31166	1.82893	1.22355	1.23287	0.657155
AT1G31173	0.870672	0.882226	1.15173	0.605668
AT1G31245	1.28385	0.119453	0.650655	0.96761
AT1G31250	1.61539	1.21943	1.53109	1.09444
AT1G31255	1.46298	0.824853	1.30812	0.537545
AT1G31260	1.45639	0.648037	1.23606	1.05892
AT1G31270	0.00304633	0.258991	0.963692	0.543046
AT1G31274	-0.163483	-0.176603	0.319391	-0.0754474
AT1G31290	0.597559	0.0346597	0.863261	0.534352
AT1G31310	1.64982	1.23458	1.82524	1.06303
AT1G31355	0.972565	-0.398564	-0.147333	-0.113798
AT1G31358	1.21276	-0.0740064	-0.523543	0.0379539
AT1G31370	-0.272374	-0.329122	-0.330444	0.0771609
AT1G31380	0.149656	0.437685	0.110738	0.407806
AT1G31390	0.909725	0.294614	0.451258	0.681534
AT1G31400	-0.129832	0.204738	0.0526165	0.360983
AT1G31510	1.93013	1.39561	1.75406	1.09468
AT1G31520	1.73963	1.1547	1.39948	0.653953
AT1G31530	2.01035	1.22721	1.65934	0.85116
AT1G31540	0.424127	0.0334215	0.944373	0.45115
AT1G31550	-0.171788	-0.0641811	0.755903	0.712155
AT1G31555	-0.493124	-0.520445	0.617013	0.175534
AT1G31580	-0.542462	-0.322341	0.819541	0.451225
AT1G31620	2.49655	2.02108	1.80746	1.22738
AT1G31630	1.87988	1.25774	0.974088	0.823135
AT1G31640	0.0916209	0.0277628	-0.254351	0.166927
AT1G31670	1.96054	1.49891	1.51085	1.08299
AT1G31690	2.13543	1.66257	1.77769	1.12557
AT1G31710	1.50564	1.1097	0.753713	0.596648
AT1G31720	1.99605	1.27088	1.1011	0.588289
AT1G31772	1.0925	0.612127	0.000277967	0.000471776
AT1G31880	-0.500907	-0.534497	0.722273	0.417745
AT1G31885	0.924309	0.47022	0.919212	0.634846
AT1G31983	1.71951	1.31708	0.981046	0.710974
AT1G31990	1.7783	1.3393	1.36445	0.809408
AT1G32020	1.07858	0.534782	0.411699	0.0671648
AT1G32030	1.90447	1.25858	1.29397	0.88403
AT1G32040	-0.104312	0.176065	-0.185255	0.0924352
AT1G32045	0.0540421	-0.0925663	-0.435264	-0.285105
AT1G32049	2.18788	1.55308	1.53715	1.12564
AT1G32100	1.44488	0.64692	0.758656	0.0702291
AT1G32140	2.17904	1.59438	1.68937	0.944421
AT1G32170	1.3726	0.792253	0.264996	-0.0817264
AT1G32172	1.65117	0.954312	1.01402	0.563172
AT1G32240	2.12912	1.31837	1.36003	0.695145
AT1G32270	1.04976	0.424142	0.547135	0.0472493
AT1G32280	1.40648	0.859319	1.3982	0.782615
AT1G32350	1.17884	0.474652	0.887376	0.452555
AT1G32420	1.98225	1.60226	1.38834	0.793466
AT1G32430	1.814	1.27267	0.922892	0.700641
AT1G32450	0.723573	0.357499	0.217449	0.296991
AT1G32510	0.485319	-0.0968348	0.223794	0.13565
AT1G32540	-0.830186	-0.714655	0.364679	0.419589
AT1G32560	1.34792	0.641262	0.858846	0.372185
AT1G32575	0.119421	-0.412213	-0.0904616	0.184159
AT1G32650	0.378671	-0.073896	0.47434	-0.0574705
AT1G32660	2.14726	1.3874	1.49405	0.877744
AT1G32710	1.47546	1.15952	1.48824	0.0538923
AT1G32713	0.835547	-0.027908	0.601649	0.378567
AT1G32770	2.13307	1.64438	1.6114	1.02191
AT1G32780	1.28917	0.603515	1.39868	0.870819
AT1G32850	0.56935	0.182276	0.548761	0.406375
AT1G32910	-0.415947	-0.554496	0.207484	0.118359
AT1G32975	1.44401	1.0606	0.797021	0.417106
AT1G32980	1.29193	0.913133	0.847902	0.820444
AT1G32990	-0.589908	-0.692274	-0.515549	0.0344853
AT1G33010	-0.735589	-0.44274	-0.353596	-0.0607841
AT1G33020	0.84566	0.394694	0.627683	0.430491
AT1G33080	1.76106	1.13442	0.990484	0.650316
AT1G33090	2.27585	1.71018	1.57245	0.998401
AT1G33100	2.0641	1.53887	1.21734	0.864991
AT1G33102	1.36482	0.625324	0.49148	0.113963
AT1G33170	0.338679	0.246871	0.0598199	0.208162
AT1G33180	-0.0965147	-0.0740474	0.0512792	0.182985
AT1G33190	-0.856812	-0.432647	-0.0826968	0.111803
AT1G33220	0.259942	-0.0824573	-0.100282	-0.0586433
AT1G33280	1.60734	1.1689	1.35445	0.842437
AT1G33300	0.402532	0.201574	0.83969	0.146197
AT1G33320	0.946826	0.366804	0.736483	0.601277
AT1G33440	0.204068	-0.0869099	0.0718043	0.299475
AT1G33500	-0.613444	-0.61463	-0.305736	-0.0658761
AT1G33510	1.10544	0.372542	0.856438	0.473379
AT1G33530	1.8625	1.54388	1.63119	1.1139
AT1G33540	1.6254	0.999226	1.12931	0.747406
AT1G33550	1.77723	0.924191	1.19683	1.13626
AT1G33590	-0.463755	-0.340512	0.163975	0.345137
AT1G33610	0.903328	0.37731	0.176446	0.283768
AT1G33670	1.68221	1.17319	0.934384	0.65397
AT1G33710	1.69866	1.14313	1.6068	0.91771
AT1G33720	1.64752	1.30005	1.10955	0.886127
AT1G33730	2.36711	1.79003	1.78613	1.02316
AT1G33740	2.27909	1.87717	1.864	1.21092
AT1G33743	2.48651	1.69161	1.4635	1.10553
AT1G33750	2.35526	1.44942	1.3278	0.862027
AT1G33760	2.27368	1.57732	1.68274	0.956471
AT1G33785	0.668436	0.322781	0.24182	0.266801
AT1G33790	0.778963	-0.0279089	0.335254	0.253881
AT1G33810	-0.68075	-0.588795	-0.10176	0.0895361
AT1G33811	1.43286	0.80495	0.986941	0.549204
AT1G33813	0.143837	0.0184211	0.274925	0.241554
AT1G33817	0.622729	0.412264	0.639731	0.343706
AT1G33820	1.64609	1.22655	1.71318	0.733387
AT1G33830	1.52357	1.28494	1.17889	0.903143
AT1G33835	1.91904	0.897651	0.705336	0.425453
AT1G33840	1.83234	1.17207	0.97901	0.709996
AT1G33850	1.16877	0.640777	0.998926	0.485763
AT1G33860	1.1565	0.663579	0.269941	0.372192
AT1G33870	1.75647	1.17776	0.993036	0.732467
AT1G33880	1.75486	1.32293	1.27273	0.872874
AT1G33890	1.70441	1.23081	1.29431	0.714557
AT1G33900	1.47585	1.10592	1.1879	0.780398
AT1G33910	0.617234	0.404999	0.331041	0.546324
AT1G33920	1.57337	1.15555	1.27043	0.738474
AT1G33930	1.40049	0.831816	1.29488	0.792855
AT1G33940	0.975819	0.556618	0.614792	0.4623
AT1G33945	0.906042	1.02731	0.422471	0.245483
AT1G33960	1.43037	0.666028	0.876628	0.676008
AT1G33970	-0.587725	-0.309227	0.00662859	-0.170283
AT1G34040	0.100211	-0.229046	-0.513604	-0.159864
AT1G34044	0.853205	0.353008	-0.0899047	0.165744
AT1G34046	1.12644	0.626384	0.515252	0.239483
AT1G34047	1.31421	0.762939	1.56426	0.756217
AT1G34049	1.48734	0.924956	1.40715	0.855623
AT1G34050	1.14187	0.842016	0.801626	0.600636
AT1G34060	-0.571969	-0.36539	-0.298729	0.133043
AT1G34140	0.988187	0.380224	0.444072	-0.141401
AT1G34240	-0.524744	-0.958886	-0.101777	-0.0510624
AT1G34281	1.08696	0.684153	1.07385	0.49618
AT1G34317	0.528616	0.0120617	-0.706442	-0.644673
AT1G34330	1.68112	1.22278	0.891107	0.798779
AT1G34440	1.01489	0.385972	0.391801	0.326943
AT1G34460	1.75081	1.2456	1.34569	0.795103
AT1G34480	1.3033	0.77307	0.766485	0.564247
AT1G34490	1.25841	0.498003	0.683314	0.720011
AT1G34500	0.882624	0.550929	0.693824	0.489613
AT1G34510	1.81514	1.07474	0.995721	0.81628
AT1G34520	1.87745	1.22228	1.38213	0.612475
AT1G34540	1.11229	0.690665	0.831765	0.521116
AT1G34545	1.34546	0.776088	0.879984	0.598938
AT1G34560	-0.758742	-0.142836	0.0609957	0.0417011
AT1G34575	1.10851	0.374155	1.11828	0.589824
AT1G34580	1.18089	0.375046	0.968178	0.511239
AT1G34650	1.01688	0.652373	0.6801	0.379704
AT1G34660	-0.263805	-0.0606971	-0.465704	0.133232
AT1G34670	1.9569	1.58706	0.93143	0.744167
AT1G34680	0.818613	0.532765	0.551373	0.428969
AT1G34760	0.0624638	-0.0150755	0.286327	0.288828
AT1G34790	1.87519	1.33683	1.07713	0.828591
AT1G35130	0.307658	-0.0407416	0.0999992	0.0811123
AT1G35140	1.81114	0.528911	1.04019	0.584544
AT1G35170	1.2305	1.30035	0.991407	0.529045
AT1G35180	0.464579	-0.0370536	0.795759	0.458733
AT1G35181	0.219116	-0.0124372	0.502669	0.348552
AT1G35183	1.08827	0.580372	0.603471	0.464869
AT1G35186	0.539369	0.303864	0.0450554	0.42435
AT1G35200	0.524115	0.127945	0.160775	-0.0100354
AT1G35210	1.41973	0.828527	0.55548	0.299665
AT1G35230	1.41182	0.701222	0.578912	0.382194
AT1G35242	0.72349	0.490141	0.12007	0.0457638
AT1G35250	1.51005	0.935293	0.941345	0.549636
AT1G35255	1.98212	0.835842	1.08039	0.662107
AT1G35260	1.89981	1.34488	0.723889	0.252856
AT1G35270	1.14693	0.691476	0.205621	0.0075273
AT1G35290	1.43194	0.605937	0.738837	0.710259
AT1G35310	1.55378	1.13603	1.06532	0.550704
AT1G35330	1.64369	1.39153	0.816361	0.473535
AT1G35350	-0.121882	-0.256077	0.182487	0.117071
AT1G35353	1.60763	1.17173	1.01247	0.57537
AT1G35360	1.33389	0.890196	0.888447	0.639459
AT1G35365	1.77171	1.01361	1.1847	0.371814
AT1G35420	-1.14419	-0.610468	0.115412	-0.0939057
AT1G35435	0.533203	-0.047271	0.112553	0.270557
AT1G35440	2.119	1.5269	1.17348	0.97315
AT1G35450	0.91502	0.427889	0.750433	0.449471
AT1G35465	-0.360466	-0.0236395	0.560573	-0.179565
AT1G35467	0.539164	0.108321	0.775892	0.147534
AT1G35490	1.05569	0.546828	0.276666	0.0917116
AT1G35535	-0.0569159	0.0105436	-0.101625	0.171622
AT1G35537	1.15966	0.923774	1.20879	0.530085
AT1G35540	0.726376	0.32298	0.75776	0.552581
AT1G35545	1.10595	0.831274	1.11303	0.723862
AT1G35550	1.82615	1.2757	1.40402	1.04873
AT1G35560	-0.448387	-0.232089	0.154649	-0.248056
AT1G35570	1.23984	0.7087	1.13315	1.06875
AT1G35610	-0.355189	-0.398926	0.206111	0.235805
AT1G35625	-0.144553	-0.245446	0.0371366	-0.064187
AT1G35630	1.01963	0.223445	0.527721	0.377078
AT1G35690	1.08979	0.624902	0.463067	0.295324
AT1G35730	-0.187047	-0.372936	-0.0778805	0.12192
AT1G35740	-0.888679	-0.481254	-0.105638	0.205032
AT1G35750	1.59257	1.00555	0.829051	0.717116
AT1G35830	2.39764	1.5645	1.7708	1.1487
AT1G35880	0.915799	0.448033	0.471162	0.496961
AT1G35890	0.64935	0.341331	0.917081	0.580565
AT1G35910	1.64101	0.883185	1.18754	0.672763
AT1G36150	0.834421	0.706942	0.524347	0.0183532
AT1G36225	-0.664969	-0.693654	-0.326931	-0.0870908
AT1G36445	-0.973689	-0.90812	-0.651857	-0.153705
AT1G36450	-1.02816	-0.562175	-0.149844	0.145804
AT1G36480	-1.27652	-0.544241	0.0689783	0.113705
AT1G36510	-0.862461	-0.623174	-0.301775	0.162248
AT1G36700	-1.38082	-0.724975	0.129571	0.106118
AT1G36922	-0.960261	-0.218735	-0.182062	0.356067
AT1G36925	-0.981909	-0.812211	-0.221975	0.0833877
AT1G36940	0.519644	0.224333	-0.0141005	0.0595914
AT1G36942	-0.719097	-0.230881	-0.789784	-0.0537276
AT1G37000	-1.19521	-0.625836	-0.0187931	0.0734318
AT1G37037	-0.833127	-0.781574	-0.0440275	-0.13005
AT1G37038	-1.01716	-0.487428	0.00361702	0.0794714
AT1G37130	0.65527	0.195491	-0.340493	-0.0688057
AT1G37140	2.49863	1.97301	1.75345	0.999483
AT1G42120	-0.588526	-1.32333	0.121953	0.376121
AT1G42240	-1.11463	-0.700259	0.0170464	0.16309
AT1G42260	-1.00518	-0.324043	-0.364372	0.258503
AT1G42560	0.958944	0.542247	0.588042	0.475969
AT1G42703	-0.912294	-0.669508	-0.304711	0.106959
AT1G42970	-1.13069	-0.661329	-0.212514	0.0644582
AT1G42980	0.256214	0.00543073	0.254864	0.0348259
AT1G43005	2.29871	1.93125	1.80043	0.870133
AT1G43010	2.04117	1.57422	1.51476	0.983493
AT1G43020	1.22744	0.874997	0.709951	0.67674
AT1G43030	-1.05969	-0.439042	-0.619549	0.000200395
AT1G43040	-1.02049	-0.505126	0.0756892	0.177259
AT1G43140	1.9693	1.45385	1.48946	0.869797
AT1G43171	0.339893	0.227364	0.404093	0.240735
AT1G43180	0.604462	0.372715	0.496743	0.100715
AT1G43570	-0.0963592	-0.315101	-0.0327797	0.114183
AT1G43575	-1.0263	-0.277384	-0.291545	-0.0622444
AT1G43605	-1.12419	-0.264443	0.0989361	0.0927708
AT1G43630	0.460102	0.371442	0.286175	0.19217
AT1G43640	1.29625	0.868216	0.622567	0.567696
AT1G43650	0.806743	0.551343	0.138949	0.491539
AT1G43675	-1.47467	-0.398332	-0.109574	0.351365
AT1G43680	-0.521058	-0.410652	0.399476	0.126272
AT1G43780	-0.116967	-0.211801	0.0870425	0.193923
AT1G43790	1.4752	1.18109	0.538591	0.487923
AT1G43800	2.01504	1.25867	0.995868	0.713041
AT1G43810	0.553657	-0.0807277	0.443428	0.404034
AT1G44010	0.411431	0.503844	0.337496	0.45489
AT1G44050	1.58662	0.964268	0.672382	0.425093
AT1G44075	0.842752	0.395548	0.249044	-0.702779
AT1G44080	2.1598	1.60053	1.60325	0.915933
AT1G44085	0.0760205	0.192081	-0.216384	-0.461663
AT1G44090	1.58628	1.21749	1.04006	0.712618
AT1G44130	0.115591	-0.202408	-0.0202324	0.0319649
AT1G44150	1.28967	0.544557	0.347114	0.364718
AT1G44180	1.38168	1.08175	0.813877	0.473164
AT1G44191	2.36981	2.03017	1.69051	0.92676
AT1G44224	1.86702	1.53749	1.39293	1.01664
AT1G44286	1.62215	1.00165	1.16143	0.634223
AT1G44318	2.2793	1.74651	1.90172	1.20477
AT1G44350	0.962663	0.333261	0.726522	0.527975
AT1G44382	0.945146	0.565931	0.543699	0.0881749
AT1G44414	0.175673	0.156215	0.110973	0.392874
AT1G44478	1.02084	0.341907	0.618837	0.445527
AT1G44542	1.26172	0.549424	1.49056	0.799555
AT1G44575	-0.153126	-0.430698	0.451097	0.251244
AT1G44608	0.550751	0.0280743	0.120243	-0.0662234
AT1G44740	1.17662	0.622596	0.406412	0.231057
AT1G44800	1.47745	0.942507	1.01127	0.718961
AT1G44830	1.18498	1.13557	0.690066	0.717293
AT1G44890	-1.00127	-0.34627	1.03482	0.577486
AT1G44895	1.30358	0.396073	1.37218	0.629823
AT1G44940	1.31896	0.865532	0.923421	0.601628
AT1G44941	1.42306	0.997045	1.01794	0.55587
AT1G44970	-0.0804142	-0.0686144	0.0867623	-0.0328715
AT1G45100	1.9723	1.38536	1.42489	1.02184
AT1G45110	-0.895149	-0.641549	-0.316027	0.00426277
AT1G45145	1.36643	0.793272	0.696447	0.153686
AT1G45191	0.154913	0.203123	0.644436	0.531957
AT1G45201	1.68412	0.97761	1.51785	0.853384
AT1G46192	-0.014678	-0.0489909	0.220816	0.0415426
AT1G46264	1.51436	1.03807	0.925044	0.631905
AT1G46336	0.928957	0.642568	0.34467	0.325071
AT1G46408	1.28344	0.97217	0.984927	0.589496
AT1G46480	2.08246	1.53429	1.25814	0.843793
AT1G46552	1.35705	0.858874	0.956083	0.747831
AT1G46840	1.81668	0.993957	1.11133	0.794883
AT1G46912	0.64425	0.232942	0.130556	0.264849
AT1G47300	1.28186	0.99267	0.877681	0.526498
AT1G47317	1.88735	1.09127	1.62831	0.636804
AT1G47320	1.53581	1.06216	0.931658	0.673584
AT1G47350	1.93589	1.66952	1.42905	0.908004
AT1G47360	-0.432204	-0.401588	0.0716227	0.181579
AT1G47370	1.39004	0.830988	1.29487	0.697833
AT1G47389	2.59999	1.80469	1.68762	1.39568
AT1G47390	2.01331	1.64343	1.13077	0.842984
AT1G47395	1.73864	1.30829	0.984891	0.907307
AT1G47400	2.1072	1.55127	1.70069	0.719654
AT1G47405	2.15993	1.58286	1.87005	1.14978
AT1G47410	0.374592	-0.0849523	0.261347	0.436005
AT1G47430	1.31906	0.347207	1.20568	0.591792
AT1G47435	0.817713	0.659176	1.02478	0.513812
AT1G47440	0.0791549	0.53779	0.764472	0.750755
AT1G47450	0.130707	0.224362	0.284595	0.219753
AT1G47460	-0.136208	0.197671	0.22699	-0.117939
AT1G47480	1.30029	0.650856	0.160331	-0.119456
AT1G47485	1.76489	1.35567	1.14221	0.59989
AT1G47495	0.489646	-0.182529	-0.0116286	0.242262
AT1G47540	1.66435	1.32333	1.29945	0.581184
AT1G47565	-1.26048	-0.724102	-0.715179	-0.142664
AT1G47580	-0.744933	-0.569464	-0.388502	0.396797
AT1G47590	1.20287	0.614084	0.307297	0.261335
AT1G47595	1.38504	0.526386	0.594568	0.474171
AT1G47600	2.41064	1.69161	1.98805	1.33997
AT1G47603	2.01276	1.50177	1.49922	0.748225
AT1G47606	1.77082	1.43165	0.975977	0.692341
AT1G47610	2.34025	1.5779	1.81915	0.612181
AT1G47620	0.941534	0.692794	0.515408	0.476201
AT1G47625	0.0252031	-0.289127	-0.0470855	0.281421
AT1G47630	0.0827606	-0.053288	-0.474679	-0.299529
AT1G47655	0.397548	0.0891556	-0.0433215	-0.0569925
AT1G47670	0.368225	0.241489	-0.407487	-0.202158
AT1G47680	0.268561	-0.00690308	-0.217793	-0.05254
AT1G47705	1.27318	0.989808	0.922258	0.413189
AT1G47730	2.25032	1.72307	1.90058	1.12287
AT1G47770	0.899845	0.243544	0.74945	0.471659
AT1G47780	2.1895	1.62904	1.71409	1.01461
AT1G47783	1.91456	0.983358	1.51919	0.450813
AT1G47786	1.82599	1.83527	1.72996	0.971054
AT1G47790	2.13119	1.59376	1.68563	1.01465
AT1G47800	2.0706	1.52152	1.70152	0.871643
AT1G47810	1.97414	1.33028	1.28478	0.759807
AT1G47813	0.901433	0.631889	1.05861	0.430364
AT1G47880	-0.595308	-0.269183	-0.30336	-0.115458
AT1G47885	1.78081	1.06257	1.41093	1.29519
AT1G47890	0.518341	0.127237	0.0797528	0.109867
AT1G47915	1.50032	0.448997	-0.241616	-0.492976
AT1G47920	1.01315	0.654728	-0.0869324	-0.0798499
AT1G47930	-0.243427	-0.0365803	-0.387152	-0.358872
AT1G47980	2.06942	1.81354	1.4593	1.0092
AT1G47990	1.76106	1.15657	1.37261	0.865859
AT1G48000	1.90664	1.28742	1.08937	0.317631
AT1G48060	0.83289	0.321113	0.769653	0.435557
AT1G48070	1.67197	0.884329	0.780825	0.354723
AT1G48095	0.172526	-0.203192	0.0612011	0.333876
AT1G48130	2.44993	1.86175	1.79068	1.35717
AT1G48190	0.68621	0.0706039	0.645464	0.17206
AT1G48325	1.6057	0.409781	1.1546	0.58605
AT1G48340	0.480624	0.0685307	0.213015	-0.0202802
AT1G48400	0.186213	-0.169935	0.175075	-0.00372463
AT1G48405	0.470478	0.0574342	0.085162	-0.133117
AT1G48420	-1.12098	-0.752867	-0.606575	-0.114097
AT1G48470	0.094765	-0.291669	0.104839	0.223976
AT1G48500	1.05673	0.552127	0.478741	0.245818
AT1G48510	0.755599	0.487595	-0.0136239	0.0643085
AT1G48530	1.01611	0.398021	0.926082	0.583521
AT1G48590	1.73937	1.06703	1.22686	0.883185
AT1G48640	0.0922664	0.0659972	0.243793	0.0157105
AT1G48660	0.659714	-0.264919	0.321452	0.427504
AT1G48670	0.706606	0.103101	0.259634	0.11596
AT1G48690	1.50956	1.11136	0.63985	0.162177
AT1G48698	0.999003	0.688	0.304546	0.262115
AT1G48700	0.790367	0.684269	0.26792	0.234083
AT1G48725	0.587307	-0.0260909	-0.514886	-0.0395834
AT1G48730	1.15312	0.798573	0.513086	0.369842
AT1G48742	2.86447	2.01247	2.12768	1.37
AT1G48745	0.155556	-0.0265653	-0.288617	-0.445415
AT1G48800	2.11244	1.38627	1.6834	1.20159
AT1G48810	1.17702	0.795298	1.08266	0.828718
AT1G48820	1.31854	0.754923	0.941204	0.572588
AT1G48870	-0.734722	-0.261559	-0.0676064	0.169142
AT1G48910	1.58737	0.952431	0.988568	0.789918
AT1G48912	-0.336119	-0.735114	-0.656752	0.307161
AT1G48980	0.958038	0.406635	0.833355	0.498182
AT1G48990	1.94177	1.37484	1.45575	0.57606
AT1G49000	0.436148	-0.250567	1.06754	0.316479
AT1G49005	1.17923	0.254468	0.73734	0.3799
AT1G49010	-0.79623	-0.864372	-0.204325	-0.00357111
AT1G49015	-0.772953	-0.436427	-0.386601	-0.0963109
AT1G49020	-0.0570221	0.225163	-0.00705271	0.0296307
AT1G49030	1.53596	1.22599	0.917359	0.685972
AT1G49060	0.186661	0.0207791	0.173252	-0.0104698
AT1G49100	1.44222	1.14365	1.34924	0.872716
AT1G49110	1.55868	1.18781	1.1107	0.65612
AT1G49120	0.958039	0.882408	0.5453	0.343689
AT1G49130	-0.0381179	-0.0837149	0.214602	0.106262
AT1G49190	2.539	2.06015	1.92692	1.22662
AT1G49200	-1.15201	-0.400851	0.25352	0.537013
AT1G49205	-1.08009	-0.398062	0.510488	0.41489
AT1G49210	0.288616	0.392485	0.581085	0.331623
AT1G49220	0.772715	0.405708	0.704404	0.425475
AT1G49230	0.0379753	0.140437	-0.338404	0.0825626
AT1G49250	1.65918	1.06549	1.44828	0.904621
AT1G49260	1.95425	1.43266	1.65516	1.12127
AT1G49270	1.06299	0.592656	1.06077	0.811954
AT1G49280	0.893376	0.143339	0.688164	0.340724
AT1G49290	1.94652	1.57976	1.66281	1.15661
AT1G49310	1.94144	1.47222	0.821923	-0.387819
AT1G49320	1.78342	1.15314	0.891867	0.591646
AT1G49330	2.40259	1.90426	1.71116	1.00744
AT1G49370	1.0321	0.506654	0.218908	0.518655
AT1G49430	0.74074	0.379141	0.82449	0.602139
AT1G49450	1.12776	0.754618	0.669684	0.435902
AT1G49470	1.69982	0.906492	0.766516	0.454016
AT1G49570	2.37468	1.38542	1.72803	1.04669
AT1G49750	-1.11077	-0.535645	-0.152615	-0.0322779
AT1G49770	1.05133	0.671514	0.92885	0.711668
AT1G49800	0.98372	0.764797	0.871722	0.410073
AT1G49810	0.547435	0.209025	0.543279	0.37227
AT1G49830	0.00137907	-0.831939	0.213827	0.0407624
AT1G49860	1.44375	0.861763	0.544405	0.347057
AT1G49920	-0.821775	-0.460568	-0.0160292	0.229044
AT1G49930	1.93515	1.13592	1.51533	0.935608
AT1G49938	1.19536	0.339394	0.680083	0.691384
AT1G50050	1.10866	0.858949	1.0055	0.639769
AT1G50060	0.821233	0.403702	0.297779	0.254888
AT1G50080	0.893703	0.366638	-0.0792036	0.110657
AT1G50090	1.52371	1.05463	0.843013	0.714374
AT1G50130	0.287066	0.182428	-0.0600009	0.327319
AT1G50190	-0.287412	-0.348439	-0.182968	-0.0148158
AT1G50210	0.784416	0.388102	0.449867	0.297155
AT1G50220	1.04809	0.65833	0.598002	0.363225
AT1G50310	-0.142982	-0.0185945	0.180492	0.353668
AT1G50340	-0.0754746	-0.301392	0.765973	0.417275
AT1G50470	1.10562	0.356533	0.686786	0.453035
AT1G50610	0.374243	0.244522	0.221015	0.188249
AT1G50650	2.03152	1.49721	1.69706	1.18865
AT1G50680	0.590628	0.113975	0.291598	0.337438
AT1G50690	1.93398	1.27208	1.50098	0.855836
AT1G50720	1.88065	1.28254	1.66973	0.897327
AT1G50760	0.191963	0.0710845	-0.339477	-0.50541
AT1G50770	-0.713063	-0.547701	0.288628	0.0944378
AT1G50870	1.97361	1.32046	1.18576	0.728475
AT1G50880	2.03553	1.27525	0.859278	0.911936
AT1G50890	-0.459712	-0.343829	-0.488598	0.134494
AT1G50950	-0.666295	-0.56369	0.0137296	0.131764
AT1G50960	2.56567	1.61288	2.03706	1.31826
AT1G50970	-0.246246	-0.3324	0.173904	0.137774
AT1G50980	1.26189	0.893717	1.09599	0.604219
AT1G50990	2.12647	1.45836	1.51635	1.00249
AT1G51000	2.08705	1.49757	1.58632	1.12149
AT1G51010	1.97052	1.72535	1.73659	1.2683
AT1G51020	2.37972	2.02722	2.20676	1.2692
AT1G51030	2.53712	1.91727	2.03339	1.34888
AT1G51035	2.19252	1.77045	1.98083	0.731248
AT1G51040	1.54971	0.805808	1.22954	0.868015
AT1G51050	1.31757	0.504932	1.0355	0.666534
AT1G51055	-0.104565	-0.194431	0.852272	0.555246
AT1G51150	1.23622	0.928603	1.60235	0.639734
AT1G51190	2.37817	1.78472	0.776881	0.545129
AT1G51210	0.497095	0.5011	0.563971	0.756155
AT1G51220	2.24863	1.65693	1.82678	1.13252
AT1G51230	2.01861	1.26072	1.55127	0.75392
AT1G51240	2.03564	1.30481	1.38723	0.758908
AT1G51250	2.2123	1.64038	1.68157	0.92518
AT1G51260	1.77635	1.4437	1.11142	0.669707
AT1G51270	1.96372	1.51052	1.4849	1.00197
AT1G51290	2.2342	1.8554	1.85588	1.28285
AT1G51300	2.29023	1.6641	1.7672	1.12415
AT1G51310	-0.960934	-0.445397	-0.388705	0.136617
AT1G51320	0.93601	0.483809	0.685073	0.566984
AT1G51330	1.52929	0.879182	0.959701	0.825264
AT1G51350	-1.19655	-0.811973	-0.695383	-0.027051
AT1G51355	2.2939	1.41156	1.50311	0.714174
AT1G51440	0.739865	0.228596	0.473501	0.284271
AT1G51460	0.485849	0.203719	0.0850995	0.301638
AT1G51470	2.32344	1.69814	1.95007	1.20947
AT1G51480	2.16909	1.55147	1.55832	1.06599
AT1G51490	1.79765	1.3447	1.61216	1.1507
AT1G51500	0.138914	-0.121961	0.38035	0.302656
AT1G51538	-0.960203	-0.577428	0.393557	0.276401
AT1G51780	0.337213	-0.00696593	0.228526	0.427005
AT1G51800	-0.48578	-0.265904	0.256907	0.145861
AT1G51802	0.753563	0.0411006	1.60652	0.639585
AT1G51805	0.552904	0.420455	1.40706	0.913955
AT1G51810	1.59746	1.16207	1.38813	0.855956
AT1G51820	1.67997	1.07847	1.32004	0.867837
AT1G51823	1.15371	0.763403	0.945361	0.498287
AT1G51830	1.8099	1.18151	1.08729	0.599186
AT1G51840	1.82601	1.12636	1.22454	0.550605
AT1G51850	1.57061	1.16244	0.99193	0.538926
AT1G51860	0.923551	0.428469	0.533667	0.348011
AT1G51870	1.71802	1.15729	1.57375	0.917409
AT1G51880	1.74789	1.36173	1.46919	0.98304
AT1G51890	0.862996	0.746762	0.8068	0.430778
AT1G51900	2.18904	1.55871	1.85291	0.929625
AT1G51910	1.686	1.25423	1.66573	1.06366
AT1G51913	1.14989	0.925493	1.16269	1.22335
AT1G51915	1.67666	1.04161	1.43606	0.635452
AT1G51920	1.82642	1.13366	1.14155	0.73056
AT1G51930	1.4356	0.585982	1.15777	0.450977
AT1G51970	0.486454	0.182978	0.764771	0.229432
AT1G51990	0.694857	0.443655	0.632814	0.561515
AT1G52000	0.264431	0.547902	0.746774	0.519642
AT1G52030	0.521873	0.31946	0.530711	0.260027
AT1G52040	1.69558	1.2617	1.37502	0.841408
AT1G52050	2.20938	1.75671	1.75794	1.25253
AT1G52060	2.00565	1.61585	1.83198	0.839889
AT1G52070	2.21439	1.65093	1.79997	0.880661
AT1G52085	0.411804	-0.0108021	0.282114	0.241318
AT1G52100	1.77471	1.08632	1.48566	0.822383
AT1G52110	1.92055	1.12741	1.56338	0.812327
AT1G52120	2.21107	1.77975	1.70664	1.11919
AT1G52130	2.12734	1.58874	1.53864	0.975629
AT1G52140	2.39086	1.80554	1.89553	1.16424
AT1G52150	0.021869	0.136733	0.599323	0.494809
AT1G52185	0.802033	0.152402	0.774056	0.711871
AT1G52190	1.42558	0.84391	1.1949	0.843417
AT1G52191	1.517	0.85433	1.2602	0.817536
AT1G52200	0.719448	0.242823	0.712769	0.426589
AT1G52210	1.72791	1.23335	1.19134	0.886602
AT1G52211	1.22989	1.032	1.03563	0.754096
AT1G52220	-0.85842	-0.503828	0.828995	0.328517
AT1G52230	-0.625231	-0.657573	0.608326	0.166913
AT1G52240	-1.24828	-0.649708	-0.0237478	0.0643396
AT1G52290	-0.0637183	-0.14929	0.506834	0.282906
AT1G52400	1.65147	1.23507	1.45982	0.705959
AT1G52410	-0.230435	-0.246255	0.235832	0.173151
AT1G52415	0.215596	-0.0576946	0.450778	0.0749174
AT1G52440	1.66458	0.924606	1.22766	0.764929
AT1G52460	2.12073	1.41837	1.80067	1.16914
AT1G52470	2.15017	1.32901	1.86242	0.93016
AT1G52490	2.21517	1.51737	1.60084	0.964626
AT1G52495	2.30527	1.69414	1.65648	1.53741
AT1G52680	2.41685	1.42292	1.11506	0.902608
AT1G52690	2.31506	1.57401	1.46508	0.901593
AT1G52695	2.38828	1.47153	1.50601	0.938708
AT1G52696	2.37257	1.67809	1.5021	0.999168
AT1G52700	1.71153	1.33404	1.25049	0.960635
AT1G52770	-0.329521	-0.26749	0.156041	0.0625485
AT1G52800	1.38023	1.04901	0.965587	0.608887
AT1G52827	0.301787	-0.163188	0.733378	0.747586
AT1G52830	1.76918	1.0084	1.42638	0.940019
AT1G52840	0.966917	0.239809	0.46665	0.59138
AT1G52855	0.0653234	-0.0285439	0.750038	0.88627
AT1G52857	0.00641755	-0.226938	0.630197	0.441064
AT1G52880	0.419486	-0.188287	0.512375	0.0597341
AT1G52890	2.19663	0.868868	1.42833	0.820977
AT1G52900	2.08227	1.49544	1.80227	0.835692
AT1G52990	1.18215	0.394979	0.759477	0.0548236
AT1G53010	0.0693639	0.062747	0.341009	0.279544
AT1G53020	1.86119	1.22452	1.3268	0.764653
AT1G53023	1.59133	0.924441	1.0014	0.978485
AT1G53080	1.14654	0.594856	1.28174	0.653896
AT1G53130	1.50262	0.960552	0.805106	0.725794
AT1G53160	0.809739	0.618188	0.549842	0.62238
AT1G53163	1.94133	1.30446	1.35673	0.944919
AT1G53170	-0.00684335	-0.206901	0.90332	0.349486
AT1G53180	0.716979	0.278173	-0.130278	-0.286805
AT1G53250	-1.15238	-1.05526	-0.203984	0.131935
AT1G53260	-0.0205012	-0.232425	0.587094	0.399838
AT1G53265	-0.405132	-0.282775	-0.562441	-0.125665
AT1G53325	2.03944	1.45086	1.50469	1.12189
AT1G53340	1.42763	0.888938	0.7412	0.271386
AT1G53360	2.36673	1.90381	1.86413	1.3012
AT1G53366	2.36864	2.07915	1.3306	1.15617
AT1G53370	2.41381	1.85739	1.89592	1.28688
AT1G53400	-1.29812	-1.06468	-0.593155	-0.23509
AT1G53410	-1.83026	-0.790222	-0.534377	-0.398312
AT1G53420	0.360796	0.135924	0.274314	0.269685
AT1G53540	0.964727	0.270562	0.739313	0.51476
AT1G53541	-1.11976	-0.30811	-0.299401	0.167718
AT1G53542	-1.0589	-0.0121208	0.149306	0.385711
AT1G53610	1.96624	1.50264	0.687269	0.438771
AT1G53620	2.17178	1.39455	1.14857	0.685974
AT1G53630	1.93452	1.35283	0.85392	0.422214
AT1G53633	1.56232	0.69271	0.537898	0.276432
AT1G53635	1.7742	0.977778	0.721099	0.295234
AT1G53640	2.03436	1.38187	1.03242	0.672797
AT1G53660	1.21328	0.537802	0.524136	0.265818
AT1G53670	-0.843673	-0.327242	-0.545235	-0.158492
AT1G53680	-0.121094	0.388703	0.102793	0.00331429
AT1G53683	1.71934	0.629165	0.944339	0.489284
AT1G53687	2.29785	1.52994	1.80454	1.47221
AT1G53690	2.51703	1.50468	1.78532	1.12604
AT1G53700	1.47843	0.771974	0.901909	0.382076
AT1G53705	0.389309	0.128581	0.518037	0.572712
AT1G53790	0.422868	-0.0808615	0.271998	0.143106
AT1G53815	0.912873	0.605419	-0.0814288	0.238504
AT1G53820	1.73621	1.01469	0.689935	0.449751
AT1G53830	1.68064	1.66282	1.10535	0.742976
AT1G53930	0.808117	0.23721	0.517825	0.197934
AT1G53940	0.532405	0.116686	0.143436	0.272254
AT1G53945	1.2047	0.444845	0.145761	0.321623
AT1G53950	0.952427	0.32642	-0.150532	-0.104905
AT1G53970	1.59987	0.569034	0.378652	0.0538175
AT1G53980	1.87426	0.771518	0.45676	0.24968
AT1G53990	2.19996	1.31631	0.711806	0.345597
AT1G54000	2.05495	1.12501	0.241156	0.23069
AT1G54010	1.37968	0.639558	0.565309	0.378584
AT1G54020	2.0131	1.30509	1.20376	0.718822
AT1G54035	0.844304	0.559012	0.788965	0.694582
AT1G54040	1.97735	1.43078	1.40652	0.749096
AT1G54200	1.58194	0.9838	1.47164	0.709254
AT1G54230	-0.233953	-0.0627723	0.0886699	0.214332
AT1G54300	1.70567	1.11873	1.097	0.581678
AT1G54310	-0.980499	-0.73511	-0.646739	-0.0894137
AT1G54330	2.42904	1.82853	1.82767	1.37199
AT1G54400	0.772129	0.283672	0.271744	0.172003
AT1G54450	0.479414	0.225285	0.206421	0.19547
AT1G54470	1.50523	0.834065	1.03358	0.617264
AT1G54475	1.02546	0.739409	0.899687	0.165813
AT1G54530	1.18587	0.885233	0.169699	0.384723
AT1G54540	1.48776	0.958371	0.348121	0.198324
AT1G54550	1.88312	1.21486	1.29966	0.882914
AT1G54560	-0.18793	-0.00767896	-0.182997	0.198404
AT1G54575	1.99605	1.2038	0.243614	0.00689884
AT1G54580	-0.270647	-0.107221	-0.491336	-0.411389
AT1G54590	0.26209	0.125564	-0.0799707	0.0740448
[truncated: 9,206 more rows]

## Sheet: IncreaseS-PtoR-P_2904
IncreaseS-PtoR-P_2904	2904 genes with higher enrichment of H3K27me3 in the 7-dag shoot (S-P) than in 7-dag root (R-P)
Shoot-enriched genes: l2FC(S-P/R-P)>0.6		GO
AT4G17800		Category	Term	Count	%	PValue	Genes	Fold Enrichment	Bonferroni	Benjamini	FDR
AT2G45430		GOTERM_BP_DIRECT	GO:0090558~plant epidermis development	70	2.93624	1.32628e-18	AT2G37820, AT5G47980, AT5G17330, AT1G80240, AT3G50130, AT3G25730, AT2G16760, AT2G14100, AT5G48110, AT4G22230, AT5G63270, AT4G30170, AT1G70990, AT5G02350, AT3G19200, AT3G43110, AT4G28940, AT5G43590, AT2G33710, AT3G22570, AT4G23970, AT1G49030, AT1G29280, AT3G61270, AT2G43150, AT5G11230, AT3G16460, AT5G42785, AT5G46900, AT1G21310, AT2G02680, AT2G46140, AT5G42500, AT2G22470, AT4G01925, AT3G07000, AT1…	3.271	1.4735e-15	1.4735e-15	1.42177e-15
AT2G35270		GOTERM_BP_DIRECT	GO:0010015~root morphogenesis	74	3.10403	8.824e-16	AT2G37820, AT5G47980, AT5G67430, AT5G24100, AT5G17330, AT3G25730, AT2G16760, AT5G48110, AT1G18970, AT3G56230, AT4G22230, AT1G23560, AT1G04445, AT4G30170, AT1G70990, AT3G43110, AT1G75160, AT2G47140, AT4G28940, AT2G33710, AT5G46060, AT1G29280, AT2G23960, AT2G43590, AT2G43150, AT5G11230, AT3G16460, AT1G21310, AT2G02680, AT3G50300, AT2G22470, AT4G37530, AT1G65985, AT1G15640, AT1G35330, AT3G09220, AT1…	2.81895	9.86766e-13	3.26782e-13	3.15311e-13
AT3G04570		GOTERM_BP_DIRECT	GO:0048364~root development	97	4.06879	6.86604e-16	AT4G01450, AT5G40590, AT3G49820, AT3G27510, AT3G20960, AT3G20840, AT2G44790, AT1G04445, AT5G02350, AT3G15240, AT1G05650, AT3G50140, AT3G51750, AT5G14690, AT3G22570, AT5G48000, AT5G44160, AT2G42140, AT3G61270, AT1G44050, AT5G42785, AT5G46900, AT1G69810, AT2G23440, AT1G64920, AT3G07000, AT5G43520, AT3G29034, AT4G12440, AT2G30933, AT1G77200, AT2G17080, AT2G21850, AT3G03290, AT4G15390, AT2G41780, AT5…	2.42389	7.40075e-13	3.26782e-13	3.15311e-13
AT1G20900		GOTERM_BP_DIRECT	GO:0050832~defense response to fungus	154	6.45973	4.98854e-12	AT5G23212, AT5G43580, AT3G06890, AT5G25110, AT2G40995, AT4G13955, AT1G51830, AT5G57220, AT2G44790, AT4G16820, AT5G57340, AT4G11650, AT3G10190, AT1G77145, AT3G05727, AT4G12500, AT2G43620, AT5G60805, AT4G16260, AT2G40750, AT4G15330, AT3G25180, AT5G18270, AT1G06620, AT3G50140, AT5G15380, AT2G48090, AT1G59970, AT5G19100, AT1G55010, AT2G33710, AT1G18860, AT5G45090, AT4G03460, AT1G30730, AT3G27503, AT1…	1.75946	5.5423e-09	1.38557e-09	1.33693e-09
AT3G23030		GOTERM_BP_DIRECT	GO:0010035~response to inorganic substance	82	3.4396	1.55314e-11	AT5G40590, AT1G56250, AT4G22070, AT3G06890, AT5G48430, AT4G37409, AT5G17330, AT1G64590, AT1G18970, AT2G45760, AT4G16820, AT2G35290, AT3G47510, AT4G39580, AT4G32870, AT1G54020, AT2G43620, AT2G46495, AT4G37520, AT2G48090, AT1G35260, AT5G19100, AT5G22550, AT5G42860, AT2G33710, AT1G49030, AT2G18210, AT4G03460, AT1G30730, AT3G16660, AT2G43590, AT1G48690, AT1G02810, AT5G12880, AT3G16460, AT4G12090, AT1…	2.22345	1.72553e-08	3.45108e-09	3.32993e-09
AT1G09497		GOTERM_BP_DIRECT	GO:1901362~organic cyclic compound biosynthetic process	77	3.22987	5.96512e-11	AT2G26290, AT3G52790, AT5G17330, AT5G18300, AT5G58910, AT2G16760, AT3G49820, AT3G56230, AT1G51830, AT5G63270, AT1G30700, AT2G44790, AT5G10770, AT1G77145, AT5G66985, AT3G43110, AT1G76250, AT5G41761, AT1G54020, AT2G46130, AT4G11050, AT4G28940, AT4G03540, AT3G02940, AT3G25640, AT5G10625, AT2G39530, AT2G21100, AT3G21600, AT1G74000, AT1G47480, AT2G43150, AT2G05510, AT5G46900, AT1G21310, AT4G33610, AT5…	2.23023	6.62725e-08	1.10454e-08	1.06577e-08
AT1G08945		GOTERM_BP_DIRECT	GO:0019438~aromatic compound biosynthetic process	71	2.97819	1.13311e-10	AT2G26290, AT3G52790, AT5G17330, AT5G58910, AT2G16760, AT3G49820, AT3G56230, AT1G51830, AT1G30700, AT2G44790, AT5G10770, AT5G66985, AT3G43110, AT1G76250, AT5G41761, AT1G54020, AT2G46130, AT4G28940, AT4G03540, AT3G02940, AT3G25640, AT5G10625, AT2G39530, AT2G21100, AT3G21600, AT1G74000, AT1G47480, AT2G43150, AT2G05510, AT5G46900, AT1G21310, AT4G33610, AT1G21110, AT5G38010, AT3G13435, AT2G22470, AT2…	2.28809	1.25888e-07	1.79841e-08	1.73528e-08
AT3G01845		GOTERM_BP_DIRECT	GO:0098542~defense response to other organism	88	3.69128	5.44201e-09	AT5G22200, AT5G19110, AT5G40590, AT5G44350, AT4G22070, AT5G17330, AT4G31940, AT3G25573, AT1G80240, AT5G18300, AT3G25730, AT2G22800, AT2G33780, AT2G14580, AT2G45760, AT4G13310, AT4G35060, AT4G29270, AT3G19200, AT4G16745, AT1G76250, AT1G22910, AT3G25180, AT1G25422, AT3G13500, AT4G03540, AT5G50760, AT3G20590, AT2G21900, AT4G22640, AT2G21780, AT1G47480, AT1G02810, AT3G16460, AT5G59930, AT1G07860, AT5…	1.91856	6.04606e-06	6.71786e-07	6.48204e-07
AT1G67030		GOTERM_BP_DIRECT	GO:0044550~secondary metabolite biosynthetic process	32	1.34228	1.66157e-08	AT3G52790, AT5G17330, AT1G35330, AT3G49820, AT5G23030, AT5G58910, AT2G32030, AT1G30700, AT2G41380, AT2G44790, AT5G10770, AT3G43110, AT2G43620, AT2G42350, AT5G43570, AT4G28940, AT5G50760, AT3G01513, AT1G51840, AT1G47480, AT1G22220, AT1G22480, AT4G17800, AT2G25820, AT1G21310, AT5G46900, AT1G04330, AT5G38010, AT2G28870, AT2G22470, AT2G46760, AT4G30460	3.15912	1.84599e-05	1.84601e-06	1.7812e-06
AT4G12050		GOTERM_BP_DIRECT	GO:0030154~cell differentiation	98	4.11074	5.33294e-08	AT4G01450, AT5G67430, AT5G17330, AT2G16760, AT3G20960, AT4G30170, AT5G57620, AT1G70990, AT3G47510, AT5G02350, AT2G47140, AT5G03840, AT2G43220, AT4G28940, AT3G30350, AT3G54340, AT2G42140, AT3G61270, AT5G11230, AT3G16460, AT2G47270, AT5G46900, AT3G29370, AT3G50300, AT1G64920, AT4G37530, AT3G51680, AT5G43520, AT1G31772, AT1G16530, AT1G28080, AT1G55700, AT3G62570, AT2G30933, AT2G21850, AT3G03290, AT4…	1.76131	5.92472e-05	5.38627e-06	5.19719e-06
AT1G76500		GOTERM_BP_DIRECT	GO:0042744~hydrogen peroxide catabolic process	25	1.04866	1.01957e-07	AT5G19890, AT5G47000, AT5G64100, AT3G21770, AT5G64120, AT1G24110, AT4G30170, AT1G49570, AT5G05340, AT5G06730, AT4G37520, AT3G03670, AT5G19880, AT5G66390, AT3G01190, AT1G34330, AT1G65990, AT1G34510, AT5G17820, AT5G64110, AT2G18140, AT1G48130, AT2G39040, AT5G58400, AT4G37530	3.50464	0.000113268	9.43952e-06	9.10816e-06
AT4G08345		GOTERM_BP_DIRECT	GO:0009753~response to jasmonic acid	74	3.10403	1.38748e-07	AT5G19110, AT2G03170, AT3G25573, AT5G24780, AT4G06744, AT1G31710, AT4G22230, AT2G14580, AT1G30700, AT2G45760, AT5G57340, AT4G16740, AT4G13310, AT4G35060, AT4G29270, AT5G09980, AT1G54020, AT4G34210, AT1G25422, AT2G03160, AT1G21910, AT5G19100, AT5G42860, AT1G12160, AT5G50760, AT5G10625, AT2G18210, AT3G21840, AT5G07010, AT1G02810, AT3G16460, AT5G13330, AT1G54010, AT5G42146, AT4G15280, AT3G09940, AT1…	1.90344	0.000154138	1.18576e-05	1.14414e-05
AT4G14465		GOTERM_BP_DIRECT	GO:0048878~chemical homeostasis	15	0.629195	3.29455e-07	AT3G56620, AT3G27150, AT1G55240, AT4G22610, AT5G23170, AT1G49030, AT5G48290, AT2G37750, AT1G51830, AT1G22220, AT1G72200, AT4G17800, AT2G21840, AT5G02420, AT1G19190	5.25697	0.000365957	2.61446e-05	2.52268e-05
AT3G43430		GOTERM_BP_DIRECT	GO:0009888~tissue development	90	3.77517	9.64618e-07	AT3G23190, AT4G01450, AT5G67430, AT5G24100, AT5G46730, AT1G64590, AT5G24580, AT5G23170, AT5G57625, AT5G23370, AT1G18970, AT3G56230, AT2G38510, AT3G20960, AT1G51355, AT1G23560, AT5G57340, AT1G46480, AT2G27930, AT4G11211, AT4G29270, AT3G47510, AT1G75160, AT1G44740, AT2G47140, AT1G23200, AT5G18270, AT1G35260, AT5G26310, AT5G46060, AT3G25640, AT4G24026, AT4G22640, AT5G54040, AT3G21600, AT2G23960, AT2…	1.69808	0.00107112	7.1446e-05	6.8938e-05
AT2G16570		GOTERM_BP_DIRECT	GO:0006032~chitin catabolic process	11	0.461409	2.56125e-06	AT2G43590, AT1G56680, AT4G19750, AT2G43600, AT2G43610, AT2G43620, AT4G19720, AT4G19770, AT5G24090, AT3G12500, AT4G19760	6.42518	0.00284151	0.000177847	0.000171604
AT1G19190		GOTERM_BP_DIRECT	GO:0031640~killing of cells of other organism	44	1.84564	4.70293e-06	AT5G23212, AT1G11580, AT5G23035, AT2G40995, AT5G42232, AT4G22115, AT4G22214, AT4G13955, AT4G29285, AT4G22235, AT1G56553, AT1G31772, AT4G22212, AT4G22230, AT4G30070, AT5G33355, AT4G13235, AT3G05727, AT4G17713, AT4G29290, AT5G59105, AT4G19035, AT5G60805, AT2G41997, AT3G25265, AT1G65113, AT1G55010, AT4G09984, AT4G10457, AT4G29273, AT5G52605, AT3G04545, AT3G27503, AT2G03955, AT4G11760, AT5G55132, AT4…	2.11239	0.00521134	0.00030735	0.000296561
AT5G17330		GOTERM_BP_DIRECT	GO:0045893~positive regulation of transcription, DNA-templated	49	2.05537	5.26414e-06	AT5G25830, AT5G15150, AT2G47190, AT5G16600, AT3G51060, AT1G75520, AT5G57620, AT5G66700, AT2G47460, AT1G69600, AT2G46770, AT1G21910, AT4G29230, AT5G44160, AT5G17800, AT4G10350, AT1G28300, AT4G17785, AT5G13330, AT1G22480, AT1G63910, AT1G61660, AT3G49760, AT2G31180, AT3G01220, AT2G45420, AT2G18490, AT5G39610, AT5G12330, AT3G12710, AT2G42430, AT4G00210, AT5G43410, AT3G24650, AT3G55370, AT2G30340, AT5…	2.00851	0.0058314	0.000324914	0.000313509
AT2G35280		GOTERM_BP_DIRECT	GO:0098771~inorganic ion homeostasis	18	0.755034	2.81694e-05	AT5G67430, AT1G58460, AT5G48430, AT5G43520, AT5G24230, AT1G64590, AT3G18282, AT4G03460, AT2G41380, AT3G18560, AT2G44380, AT1G72200, AT1G77145, AT5G04730, AT2G20080, AT5G18270, AT2G46495, AT2G47485	3.23506	0.0308119	0.00164717	0.00158934
AT3G20362		GOTERM_BP_DIRECT	GO:0006355~regulation of transcription, DNA-templated	210	8.80872	3.02484e-10	AT3G23030, AT1G32240, AT5G18300, AT1G70510, AT5G66980, AT1G13600, AT4G29100, AT2G46970, AT3G45610, AT1G77145, AT2G47260, AT2G24260, AT2G40750, AT3G45170, AT4G29230, AT1G18860, AT5G44160, AT4G37650, AT2G22630, AT2G47270, AT3G29370, AT3G05860, AT5G27910, AT1G18835, AT1G80580, AT5G15130, AT3G50870, AT4G21080, AT2G29060, AT5G49620, AT5G17430, AT5G46350, AT1G48000, AT5G38800, AT5G06650, AT1G02040, AT1…	1.52692	3.36059e-07	4.20074e-08	4.05328e-08
AT1G29195		GOTERM_BP_DIRECT	GO:0043086~negative regulation of catalytic activity	17	0.713087	7.48994e-05	AT1G09360, AT5G46990, AT3G49330, AT2G15345, AT5G51520, AT1G62770, AT1G70720, AT3G17150, AT4G00080, AT3G55680, AT4G25250, AT1G23350, AT1G54980, AT2G31425, AT2G47050, AT5G50050, AT3G62180	3.13573	0.0798479	0.00416066	0.00401461
AT3G20365		GOTERM_BP_DIRECT	GO:0046274~lignin catabolic process	8	0.33557	0.000145921	AT2G38080, AT2G29130, AT5G48100, AT5G03260, AT5G01050, AT3G09220, AT5G58910, AT2G40370	6.23048	0.14967	0.00771994	0.00744894
AT1G08925		GOTERM_BP_DIRECT	GO:0042545~cell wall modification	17	0.713087	0.000165693	AT1G11580, AT5G26810, AT1G19900, AT4G02330, AT4G02320, AT5G51500, AT3G24130, AT2G47280, AT2G18800, AT2G36100, AT2G19150, AT1G02810, AT5G07430, AT5G04960, AT2G47550, AT1G23200, AT2G45220	2.94217	0.168148	0.00836752	0.00807379
AT3G50970		GOTERM_BP_DIRECT	GO:0009617~response to bacterium	41	1.7198	0.000361551	AT1G11580, AT5G17330, AT5G18300, AT3G25730, AT2G17310, AT1G68230, AT3G18260, AT4G22530, AT1G51830, AT2G14580, AT4G14640, AT5G57220, AT2G41380, AT3G44300, AT2G03505, AT1G26970, AT3G19200, AT1G54000, AT2G28960, AT4G39360, AT3G12710, AT3G25180, AT5G38280, AT3G46280, AT2G45220, AT4G19690, AT1G22900, AT4G29690, AT3G54040, AT1G15610, AT1G51840, AT4G37990, AT3G16460, AT5G59930, AT1G18570, AT2G04100, AT3…	1.80176	0.330856	0.0174645	0.0168514
AT2G09255		GOTERM_BP_DIRECT	GO:2000280~regulation of root development	15	0.629195	0.000492213	AT2G12646, AT3G24240, AT3G30350, AT4G25250, AT5G65790, AT1G29290, AT5G66815, AT1G02335, AT4G13620, AT1G47485, AT1G07640, AT2G47270, AT3G50610, AT2G23440, AT5G60810	2.92054	0.421307	0.0218191	0.0210531
AT3G44326		GOTERM_BP_DIRECT	GO:0043436~oxoacid metabolic process	41	1.7198	0.000496136	AT4G01450, AT1G15640, AT5G17330, AT5G23170, AT4G21840, AT1G18970, AT5G16920, AT3G50190, AT1G22470, AT4G12440, AT2G41380, AT1G53610, AT5G10770, AT4G13310, AT1G69880, AT1G70890, AT4G15150, AT1G43650, AT5G12270, AT2G47560, AT5G18270, AT3G56620, AT5G50760, AT3G26770, AT2G35810, AT5G49130, AT1G33102, AT3G25640, AT1G15610, AT2G18360, AT5G59510, AT2G43590, AT4G14630, AT5G11230, AT4G13620, AT3G47980, AT4…	1.77396	0.423825	0.0218191	0.0210531
AT2G04815		GOTERM_BP_DIRECT	GO:0019748~secondary metabolic process	30	1.25839	0.000510617	AT2G26290, AT1G31772, AT3G50190, AT4G12440, AT1G20070, AT4G39720, AT4G16600, AT5G02090, AT1G26970, AT2G22920, AT5G66985, AT1G70890, AT1G76250, AT4G36610, AT4G03540, AT1G56240, AT3G49330, AT1G59730, AT3G02940, AT3G21600, AT2G18360, AT2G45750, AT2G43150, AT1G48690, AT4G14630, AT5G07475, AT1G73270, AT3G13435, AT2G43670, AT4G15120	1.99316	0.433025	0.0218191	0.0210531
AT4G08435		GOTERM_BP_DIRECT	GO:1905392~plant organ morphogenesis	23	0.964765	0.000614284	AT3G10986, AT1G12980, AT4G01450, AT5G41590, AT3G07000, AT5G16560, AT3G06990, AT5G17430, AT5G25020, AT5G23030, AT5G54700, AT2G22860, AT1G04445, AT2G42140, AT2G44790, AT3G19200, AT2G04500, AT1G54330, AT1G76240, AT4G15160, AT4G37720, AT2G25260, AT4G30140	2.22364	0.494739	0.0252767	0.0243894
AT3G04525		GOTERM_BP_DIRECT	GO:0009611~response to wounding	91	3.81711	0.000802997	AT5G19110, AT5G49525, AT5G44350, AT5G43580, AT1G56250, AT3G06890, AT4G37409, AT3G25573, AT4G06744, AT5G58910, AT2G18620, AT1G12950, AT1G31710, AT2G14580, AT1G30700, AT2G44790, AT5G57340, AT4G16740, AT4G35060, AT3G48520, AT4G12500, AT1G43650, AT4G39580, AT1G54020, AT2G43620, AT1G73260, AT1G23200, AT2G27690, AT1G25422, AT1G06620, AT5G19100, AT3G22250, AT5G42860, AT5G10625, AT1G30135, AT2G18210, AT5…	1.41116	0.590365	0.0293519	0.0283215
AT2G34140		GOTERM_BP_DIRECT	GO:0048441~petal development	7	0.293624	0.000811136	AT4G17788, AT4G36380, AT2G03710, AT3G13730, AT2G39175, AT5G66870, AT2G31160	5.77235	0.594055	0.0293519	0.0283215
AT5G66690		GOTERM_BP_DIRECT	GO:0009873~ethylene-activated signaling pathway	28	1.1745	0.0008164	AT5G18560, AT1G80580, AT1G13260, AT3G25730, AT1G28360, AT5G61890, AT5G67010, AT3G20840, AT1G77640, AT1G77200, AT1G24590, AT2G40750, AT1G51190, AT5G20820, AT1G10480, AT1G12980, AT1G62300, AT1G21910, AT5G43410, AT2G33710, AT5G13910, AT2G16130, AT5G10120, AT4G13620, AT5G13330, AT2G25820, AT2G40220, AT5G52020	1.99249	0.596424	0.0293519	0.0283215
AT1G12160		GOTERM_BP_DIRECT	GO:0009733~response to auxin	43	1.80369	0.000823903	AT5G66260, AT5G49800, AT3G23030, AT3G51200, AT2G14960, AT5G25890, AT2G36210, AT3G01220, AT1G31710, AT2G16580, AT1G74650, AT5G39610, AT1G24590, AT5G12330, AT5G66700, AT3G11260, AT2G47260, AT3G50610, AT2G47460, AT2G46690, AT5G20820, AT4G14560, AT4G31910, AT5G50760, AT1G31040, AT4G34800, AT3G24650, AT3G21840, AT2G18010, AT5G66815, AT4G12550, AT1G74660, AT3G16420, AT1G47485, AT5G20810, AT1G77690, AT1…	1.70282	0.599777	0.0293519	0.0283215
AT5G25830		GOTERM_BP_DIRECT	GO:0045490~pectin catabolic process	18	0.755034	0.000848212	AT1G11580, AT5G26810, AT4G02330, AT4G02320, AT5G51500, AT3G24130, AT2G47280, AT3G57510, AT1G67750, AT3G01270, AT3G26610, AT2G19150, AT1G02810, AT5G07430, AT5G04960, AT2G47550, AT1G23200, AT2G45220	2.47387	0.61045	0.0293519	0.0283215
AT5G42635		GOTERM_BP_DIRECT	GO:0048589~developmental growth	64	2.68456	0.000871838	AT3G23190, AT5G49800, AT1G15385, AT5G24100, AT1G64590, AT5G24580, AT2G16760, AT3G56230, AT1G13600, AT4G30170, AT1G70990, AT5G02350, AT3G43110, AT2G46490, AT2G47140, AT1G57550, AT5G46060, AT2G39175, AT1G29280, AT4G17788, AT3G61270, AT2G42140, AT2G43150, AT5G11230, AT2G04500, AT3G14560, AT5G46900, AT1G21310, AT2G02680, AT3G48550, AT2G04100, AT4G30140, AT2G22470, AT4G37530, AT1G65985, AT3G51680, AT1…	1.52066	0.620551	0.0293519	0.0283215
AT3G00220		GOTERM_BP_DIRECT	GO:0010078~maintenance of root meristem identity	11	0.461409	0.00105038	AT1G63245, AT2G12646, AT3G24240, AT3G24770, AT3G11260, AT1G70560, AT1G54330, AT1G70895, AT1G73965, AT1G69320, AT5G60810	3.42676	0.688882	0.0343226	0.0331178
AT1G18290		GOTERM_BP_DIRECT	GO:0010026~trichome differentiation	8	0.33557	0.00108632	AT1G10480, AT5G06650, AT5G04470, AT5G40330, AT4G09820, AT1G67030, AT5G41315, AT1G68360	4.67286	0.701073	0.0344828	0.0332724
AT1G66280		GOTERM_BP_DIRECT	GO:0010089~xylem development	11	0.461409	0.00125759	AT3G21710, AT2G45420, AT2G13820, AT3G20557, AT5G54790, AT3G24770, AT1G62990, AT5G05340, AT1G79430, AT3G46890, AT5G51590	3.35227	0.752925	0.0388107	0.0374483
AT3G09270		GOTERM_BP_DIRECT	GO:0042343~indole glucosinolate metabolic process	8	0.33557	0.0014168	AT5G57220, AT3G16430, AT5G42440, AT3G16460, AT3G09260, AT4G37400, AT4G37410, AT2G32030	4.48594	0.793031	0.0424101	0.0409213
AT1G74660		GOTERM_BP_DIRECT	GO:0009299~mRNA transcription	6	0.251678	0.00145057	AT3G23290, AT4G18610, AT5G58500, AT2G31160, AT1G07090, AT1G78815	6.47011	0.800662	0.0424101	0.0409213
AT4G19700		GOTERM_BP_DIRECT	GO:0009867~jasmonic acid mediated signaling pathway	24	1.00671	0.00179275	AT2G03170, AT2G03190, AT4G09820, AT3G22275, AT1G28480, AT3G42830, AT3G21840, AT3G53060, AT3G21830, AT2G39420, AT2G22860, AT1G19180, AT2G14290, AT4G14940, AT4G15150, AT1G53130, AT2G40330, AT3G52400, AT4G34210, AT2G20160, AT5G41315, AT2G03160, AT4G30460, AT1G06620	2.01465	0.863786	0.0510703	0.0492775
AT3G06436		GOTERM_BP_DIRECT	GO:0090698~post-embryonic plant morphogenesis	6	0.251678	0.00212473	AT3G23290, AT4G18610, AT5G58500, AT2G31160, AT1G07090, AT1G78815	6.00796	0.905871	0.0590145	0.0569429
AT3G02135		GOTERM_BP_DIRECT	GO:0019762~glucosinolate catabolic process	9	0.377517	0.00223397	AT3G16410, AT3G60140, AT2G25630, AT3G60120, AT3G16390, AT3G09260, AT3G16400, AT1G66270, AT1G66280	3.7108	0.916651	0.0605352	0.0584102
AT2G29125		GOTERM_BP_DIRECT	GO:0042435~indole-containing compound biosynthetic process	12	0.503356	0.00236416	AT4G35060, AT3G47510, AT1G53990, AT5G50760, AT1G54010, AT1G43650, AT1G54020, AT4G29690, AT3G13650, AT1G51920, AT2G32030, AT1G06620	2.90039	0.927899	0.0625377	0.0603424
AT3G25730		GOTERM_BP_DIRECT	GO:1990961~drug transmembrane export	11	0.461409	0.00244414	AT3G26590, AT2G04090, AT1G66760, AT5G49130, AT1G33100, AT2G04100, AT1G33090, AT1G12950, AT2G38510, AT1G33080, AT5G38030	3.08409	0.934044	0.0631498	0.0609331
AT1G58410		GOTERM_BP_DIRECT	GO:0048653~anther development	10	0.419463	0.00287	AT5G06839, AT1G75520, AT4G36260, AT5G12330, AT3G48520, AT1G08320, AT2G35270, AT4G27330, AT3G51060, AT5G66350	3.26013	0.958958	0.0724675	0.0699236
AT1G11572		GOTERM_BP_DIRECT	GO:0016998~cell wall macromolecule catabolic process	6	0.251678	0.00411191	AT2G43590, AT1G56680, AT2G43600, AT2G43610, AT2G43620, AT3G12500	5.25697	0.989722	0.101519	0.0979549
AT1G66480		GOTERM_BP_DIRECT	GO:0009734~auxin-activated signaling pathway	30	1.25839	0.00422171	AT3G03660, AT3G23030, AT3G25730, AT5G25890, AT5G23030, AT3G51060, AT3G20840, AT1G75520, AT3G14370, AT5G12330, AT2G03840, AT3G13980, AT2G46690, AT1G51190, AT4G14560, AT1G12980, AT1G13670, AT5G15100, AT2G39175, AT4G23410, AT3G12090, AT5G66350, AT2G16130, AT4G17788, AT4G36260, AT1G70560, AT1G77690, AT1G04250, AT5G57090, AT4G14550	1.73784	0.990907	0.101964	0.0983843
AT1G29160		GOTERM_BP_DIRECT	GO:1901698~response to nitrogen compound	8	0.33557	0.0043867	AT5G66815, AT5G57340, AT1G26250, AT1G47485, AT3G50610, AT2G23440, AT2G39420, AT1G06620	3.73829	0.992436	0.103694	0.100054
AT4G22520		GOTERM_BP_DIRECT	GO:0006979~response to oxidative stress	60	2.51678	0.00468192	AT1G80240, AT3G25730, AT5G64120, AT3G21770, AT5G19875, AT2G45760, AT2G44790, AT4G30170, AT1G77145, AT4G35060, AT5G05340, AT5G18270, AT4G37520, AT3G03670, AT1G34330, AT2G33710, AT5G50760, AT5G64110, AT2G18210, AT2G18140, AT1G48130, AT3G16460, AT3G11050, AT4G21830, AT5G58400, AT5G50361, AT1G54010, AT1G21310, AT1G45145, AT2G46140, AT4G37530, AT5G19890, AT1G14870, AT5G47000, AT5G64100, AT4G21840, AT3…	1.43535	0.994559	0.108367	0.104563
AT5G27807		GOTERM_BP_DIRECT	GO:2000652~regulation of secondary cell wall biogenesis	11	0.461409	0.00503614	AT5G49800, AT1G62990, AT1G22480, AT1G43790, AT4G29230, AT1G17950, AT5G16600, AT2G28870, AT4G12350, AT2G46760, AT1G63910	2.80371	0.996336	0.114187	0.110178
AT3G47980		GOTERM_BP_DIRECT	GO:0051923~sulfation	6	0.251678	0.00548724	AT5G07010, AT2G14920, AT1G13420, AT2G27570, AT3G45080, AT3G45070	4.94773	0.997786	0.119536	0.11534
AT2G36100		GOTERM_BP_DIRECT	GO:0051555~flavonol biosynthetic process	6	0.251678	0.00548724	AT2G22960, AT5G63600, AT5G63595, AT2G47460, AT5G63590, AT5G63580	4.94773	0.997786	0.119536	0.11534
AT5G52020		GOTERM_BP_DIRECT	GO:0009736~cytokinin-activated signaling pathway	15	0.629195	0.00730654	AT1G12980, AT1G10480, AT1G58460, AT3G30580, AT4G33800, AT1G49190, AT1G70510, AT1G67030, AT1G68360, AT3G21510, AT1G24590, AT3G62670, AT5G06650, AT5G38790, AT3G04280	2.21346	0.999711	0.156107	0.150627
AT1G29280		GOTERM_BP_DIRECT	GO:0007267~cell-cell signaling	9	0.377517	0.00754709	AT2G19020, AT1G60815, AT2G19030, AT2G33775, AT2G34825, AT2G32835, AT1G23147, AT4G13075, AT2G33130	3.07725	0.999779	0.158204	0.152651
AT4G24026		GOTERM_BP_DIRECT	GO:0009740~gibberellic acid mediated signaling pathway	14	0.587248	0.00772198	AT1G10480, AT2G39540, AT4G09610, AT1G67030, AT1G68360, AT5G13910, AT5G66350, AT1G03840, AT3G47710, AT1G74500, AT1G24590, AT2G43060, AT2G03500, AT5G06650	2.28209	0.999818	0.158873	0.153296
AT2G35000		GOTERM_BP_DIRECT	GO:0002213~defense response to insect	13	0.545302	0.00806963	AT5G43570, AT5G14180, AT3G52790, AT5G43580, AT5G19100, AT5G57220, AT2G22860, AT5G60890, AT3G48520, AT2G45360, AT3G25180, AT5G09910, AT4G30460	2.36677	0.999877	0.163007	0.157284
AT5G07055		GOTERM_BP_DIRECT	GO:0051762~sesquiterpene biosynthetic process	7	0.293624	0.00868029	AT3G14490, AT5G44630, AT3G29110, AT1G33750, AT5G48110, AT4G20230, AT3G29190	3.77423	0.999938	0.172211	0.166165
AT4G15120		GOTERM_BP_DIRECT	GO:0016102~diterpenoid biosynthetic process	8	0.33557	0.00903659	AT3G14490, AT4G16740, AT5G44630, AT3G29110, AT1G33750, AT5G48110, AT4G20230, AT3G29190	3.29849	0.999958	0.176134	0.169951
AT3G22160		GOTERM_BP_DIRECT	GO:0045168~cell-cell signaling involved in cell fate commitment	8	0.33557	0.0106163	AT1G63245, AT3G24770, AT1G47485, AT1G70895, AT1G73965, AT1G69320, AT2G31082, AT4G18510	3.20425	0.999993	0.203358	0.196219
AT2G07045		GOTERM_BP_DIRECT	GO:0080163~regulation of protein serine/threonine phosphatase activity	6	0.251678	0.0115003	AT1G73000, AT5G45870, AT4G32870, AT2G40330, AT4G18620, AT2G26040	4.20557	0.999997	0.211098	0.203688
AT5G45307		GOTERM_BP_DIRECT	GO:0009737~response to abscisic acid	95	3.9849	0.0115197	AT2G26290, AT5G44350, AT1G56250, AT4G22070, AT2G47190, AT3G25573, AT1G55240, AT3G54770, AT1G35230, AT2G36690, AT1G12950, AT1G13600, AT1G31710, AT4G29100, AT1G30700, AT2G45760, AT1G75600, AT1G77145, AT3G47510, AT4G12500, AT4G39580, AT3G50970, AT2G46690, AT1G23200, AT1G25422, AT2G46495, AT5G18270, AT3G13500, AT4G31910, AT5G43590, AT2G48090, AT4G01440, AT3G50980, AT3G25240, AT5G50760, AT1G18100, AT1…	1.27442	0.999997	0.211098	0.203688
AT1G54000		GOTERM_BP_DIRECT	GO:0008285~negative regulation of cell proliferation	9	0.377517	0.0115904	AT3G02493, AT2G36985, AT5G59510, AT3G46613, AT3G23637, AT5G57620, AT2G29125, AT3G55515, AT1G68825	2.86744	0.999998	0.211098	0.203688
AT5G14690		GOTERM_BP_DIRECT	GO:1901135~carbohydrate derivative metabolic process	15	0.629195	0.0123512	AT5G19110, AT2G33710, AT4G22610, AT4G22214, AT2G21900, AT3G01513, AT3G59130, AT1G55700, AT5G57400, AT5G11230, AT3G01900, AT1G54000, AT1G21310, AT2G02680, AT1G06620	2.08197	0.999999	0.221325	0.213556
AT4G06290		GOTERM_BP_DIRECT	GO:0009691~cytokinin biosynthetic process	7	0.293624	0.0125761	AT1G58460, AT3G30580, AT4G33800, AT5G38790, AT3G23630, AT5G26140, AT5G19040	3.50464	0.999999	0.221779	0.213994
AT4G20947		GOTERM_BP_DIRECT	GO:0006952~defense response	75	3.14597	0.0135701	AT2G26290, AT5G43580, AT5G24780, AT5G17970, AT2G16760, AT4G23520, AT2G17055, AT2G39200, AT2G45760, AT1G23120, AT5G10770, AT4G11650, AT1G70990, AT1G73620, AT4G13190, AT2G43620, AT4G33720, AT5G20330, AT5G45210, AT5G43590, AT1G35260, AT1G55010, AT2G35930, AT3G04360, AT1G58400, AT1G30135, AT1G09090, AT2G43590, AT1G70880, AT5G35580, AT3G12500, AT5G65925, AT1G59780, AT5G23950, AT5G15130, AT1G58410, AT3…	1.31096	1	0.235569	0.227299
AT4G09945		GOTERM_BP_DIRECT	GO:2000023~regulation of lateral root development	6	0.251678	0.0142257	AT3G02240, AT3G02242, AT2G03830, AT3G50610, AT2G23440, AT5G60810	4.00531	1	0.235996	0.227712
AT1G22220		GOTERM_BP_DIRECT	GO:0009828~plant-type cell wall loosening	8	0.33557	0.0143615	AT1G62980, AT5G39290, AT5G56320, AT1G12560, AT3G15370, AT5G39310, AT5G05290, AT2G45110	3.03104	1	0.235996	0.227712
AT3G09615		GOTERM_BP_DIRECT	GO:0019722~calcium-mediated signaling	13	0.545302	0.0143907	AT2G33775, AT2G33130, AT4G14640, AT2G19020, AT1G60815, AT2G19030, AT2G34825, AT2G32835, AT4G14020, AT2G29110, AT2G29120, AT1G23147, AT4G13075	2.19568	1	0.235996	0.227712
AT3G49760		GOTERM_BP_DIRECT	GO:0010098~suspensor development	5	0.209732	0.0144444	AT1G10745, AT2G41415, AT2G16225, AT1G10747, AT2G33160	5.00663	1	0.235996	0.227712
AT5G25810		GOTERM_BP_DIRECT	GO:0016132~brassinosteroid biosynthetic process	7	0.293624	0.014923	AT4G31910, AT4G15310, AT2G45400, AT4G36380, AT3G13730, AT4G15393, AT5G48000	3.38379	1	0.240281	0.231847
AT3G00210		GOTERM_BP_DIRECT	GO:0009851~auxin biosynthetic process	8	0.33557	0.0165502	AT1G75520, AT4G28720, AT4G35060, AT4G36260, AT5G12330, AT4G32540, AT3G51060, AT5G66350	2.95128	1	0.262675	0.253454
AT5G02775		GOTERM_BP_DIRECT	GO:0009813~flavonoid biosynthetic process	9	0.377517	0.0170384	AT5G63600, AT2G45400, AT5G48100, AT1G34790, AT4G09820, AT2G47460, AT5G63590, AT5G66220, AT5G63580	2.68441	1	0.262962	0.253731
AT4G22810		GOTERM_BP_DIRECT	GO:0019853~L-ascorbic acid biosynthetic process	6	0.251678	0.017353	AT2G46750, AT2G46740, AT5G11540, AT4G26260, AT5G56470, AT2G46760	3.82325	1	0.262962	0.253731
AT4G05950		GOTERM_BP_DIRECT	GO:0019953~sexual reproduction	6	0.251678	0.017353	AT5G07560, AT5G51210, AT5G07550, AT4G17030, AT5G07510, AT2G45110	3.82325	1	0.262962	0.253731
AT4G18610		GOTERM_BP_DIRECT	GO:0043170~macromolecule metabolic process	29	1.21644	0.017515	AT5G19110, AT4G02320, AT3G07000, AT5G17330, AT3G24780, AT3G30580, AT1G78815, AT1G51355, AT3G62570, AT3G63200, AT1G70890, AT1G44740, AT4G35720, AT3G28590, AT1G23200, AT2G03020, AT2G43220, AT3G46280, AT5G42860, AT1G03490, AT2G16850, AT3G60520, AT3G12440, AT5G02420, AT5G39240, AT4G30140, AT2G46760, AT5G16080, AT4G30460	1.57573	1	0.262962	0.253731
AT1G54575		GOTERM_BP_DIRECT	GO:0042742~defense response to bacterium	97	4.06879	0.01847	AT2G13810, AT5G67430, AT5G40590, AT3G06890, AT1G64590, AT2G19990, AT5G57220, AT1G53610, AT2G44790, AT4G16820, AT5G57340, AT4G11650, AT1G77145, AT1G53970, AT4G12500, AT2G43620, AT2G40750, AT5G18270, AT1G06620, AT3G50140, AT3G55677, AT2G33710, AT1G18860, AT5G45090, AT5G63580, AT4G03460, AT1G30730, AT2G39530, AT1G70920, AT2G02640, AT1G69810, AT2G47550, AT2G22470, AT4G37530, AT1G16930, AT5G23950, AT3…	1.24638	1	0.266379	0.257028
AT1G13300		GOTERM_BP_DIRECT	GO:0045839~negative regulation of mitotic nuclear division	5	0.209732	0.0186055	AT1G51355, AT3G20898, AT5G04470, AT5G02420, AT2G28870	4.67286	1	0.266379	0.257028
AT1G09207		GOTERM_BP_DIRECT	GO:0015698~inorganic anion transport	5	0.209732	0.0186055	AT5G06570, AT3G22570, AT3G29034, AT3G47980, AT3G45160	4.67286	1	0.266379	0.257028
AT1G47915		GOTERM_BP_DIRECT	GO:0009664~plant-type cell wall organization	13	0.545302	0.0187017	AT1G62980, AT5G39290, AT3G29365, AT1G56270, AT1G12560, AT5G05290, AT2G43150, AT5G56320, AT5G06640, AT3G15370, AT1G26250, AT1G21310, AT5G39310	2.11909	1	0.266379	0.257028
AT4G13620		GOTERM_BP_DIRECT	GO:0071554~cell wall organization or biogenesis	18	0.755034	0.0191154	AT1G32170, AT3G07000, AT5G17330, AT3G50130, AT3G01513, AT5G23370, AT1G65180, AT2G15350, AT3G61270, AT2G21880, AT1G70990, AT5G40630, AT5G38010, AT2G04680, AT4G13130, AT4G10370, AT3G46280, AT5G24910	1.82851	1	0.266733	0.25737
AT3G04530		GOTERM_BP_DIRECT	GO:0010431~seed maturation	9	0.377517	0.0192067	AT1G28300, AT3G48510, AT5G23660, AT3G26770, AT3G48740, AT4G27160, AT1G07985, AT1G03880, AT4G18650	2.62848	1	0.266733	0.25737
AT1G31358		GOTERM_BP_DIRECT	GO:0009735~response to cytokinin	11	0.461409	0.0197679	AT4G28720, AT1G74660, AT2G14920, AT1G13420, AT2G33880, AT1G66190, AT1G12980, AT5G65800, AT5G06650, AT1G31040, AT1G30260	2.30156	1	0.271138	0.26162
AT3G15251		GOTERM_BP_DIRECT	GO:0048480~stigma development	4	0.167785	0.0219335	AT4G36260, AT3G50330, AT3G48520, AT3G51060	6.23048	1	0.293592	0.283286
AT1G05803		GOTERM_BP_DIRECT	GO:0090057~root radial pattern formation	4	0.167785	0.0219335	AT2G18490, AT3G45610, AT5G02460, AT1G07640	6.23048	1	0.293592	0.283286
AT3G10960		GOTERM_BP_DIRECT	GO:0046394~carboxylic acid biosynthetic process	14	0.587248	0.0234736	AT3G22250, AT5G19100, AT3G01345, AT4G21850, AT2G18620, AT3G54040, AT1G70920, AT1G47480, AT4G35060, AT3G47510, AT3G16460, AT2G05510, AT1G54020, AT1G19190	1.98242	1	0.309157	0.298305
AT2G36210		GOTERM_BP_DIRECT	GO:1990110~callus formation	7	0.293624	0.0237448	AT2G46970, AT2G45420, AT2G43590, AT1G13590, AT1G21110, AT2G42440, AT2G42430	3.06656	1	0.309157	0.298305
AT1G73260		GOTERM_BP_DIRECT	GO:0033993~response to lipid	66	2.76846	0.0241068	AT5G65170, AT5G47980, AT4G11655, AT2G18620, AT1G51830, AT4G23880, AT2G45760, AT4G16820, AT5G57340, AT1G53970, AT2G35290, AT1G43650, AT1G54020, AT2G43620, AT4G17030, AT4G37720, AT1G61840, AT4G37520, AT1G15630, AT3G52480, AT5G22550, AT1G30730, AT1G70920, AT2G19660, AT1G66190, AT2G43590, AT1G47480, AT4G14630, AT5G12880, AT1G70680, AT5G58400, AT1G22480, AT1G54010, AT2G05510, AT3G29370, AT2G04100, AT4…	1.29947	1	0.309157	0.298305
AT1G04250		GOTERM_BP_DIRECT	GO:0016036~cellular response to phosphate starvation	17	0.713087	0.0242094	AT1G63245, AT1G62300, AT3G04530, AT5G43350, AT2G47190, AT3G25790, AT2G19425, AT5G11977, AT3G25795, AT1G66270, AT1G13300, AT3G09922, AT3G14385, AT1G53683, AT2G34208, AT3G09285, AT5G60810	1.8192	1	0.309157	0.298305
AT3G04060		GOTERM_BP_DIRECT	GO:0048825~cotyledon development	8	0.33557	0.024511	AT5G45980, AT1G12980, AT3G14370, AT1G24590, AT3G50870, AT1G70560, AT4G32540, AT2G32280	2.73533	1	0.309452	0.298589
AT3G61898		GOTERM_BP_DIRECT	GO:0006357~regulation of transcription from RNA polymerase II promoter	38	1.59396	0.0253489	AT1G61660, AT3G05860, AT4G25400, AT5G49420, AT1G62990, AT4G22950, AT1G70510, AT3G20640, AT4G29100, AT1G31630, AT2G43140, AT2G28700, AT1G23380, AT1G72210, AT1G28450, AT2G24260, AT5G51780, AT4G37940, AT1G62975, AT2G27990, AT1G09030, AT4G25410, AT3G54340, AT4G02235, AT1G35440, AT1G17310, AT1G59810, AT5G49490, AT3G22830, AT1G10586, AT2G22630, AT1G25310, AT2G47810, AT2G03710, AT4G11400, AT5G06500, AT4…	1.432	1	0.316434	0.305326
AT4G20715		GOTERM_BP_DIRECT	GO:0009620~response to fungus	30	1.25839	0.0267131	AT3G03280, AT1G67860, AT2G17310, AT1G29195, AT4G22530, AT3G44700, AT2G39420, AT2G18196, AT1G23120, AT1G53610, AT4G18340, AT4G35720, AT1G48742, AT5G38280, AT2G45220, AT4G02330, AT5G67620, AT3G25780, AT3G26550, AT4G20000, AT3G01513, AT1G66480, AT2G37750, AT1G18290, AT3G18560, AT5G12340, AT5G03890, AT1G53340, AT1G04330, AT1G43640	1.50737	1	0.329759	0.318183
AT5G48110		GOTERM_BP_DIRECT	GO:0009807~lignan biosynthetic process	3	0.125839	0.027661	AT4G13660, AT1G32100, AT4G11180	10.5139	1	0.337708	0.325853
AT5G04125		GOTERM_BP_DIRECT	GO:0009741~response to brassinosteroid	10	0.419463	0.0281012	AT5G66815, AT4G15400, AT4G31910, AT1G74660, AT3G62570, AT4G02330, AT2G43060, AT1G13260, AT3G21830, AT2G18010	2.29813	1	0.339353	0.32744
AT3G19200		GOTERM_BP_DIRECT	GO:0035195~gene silencing by miRNA	10	0.419463	0.0308693	AT4G17788, AT5G04275, AT2G34208, AT5G41663, AT5G27807, AT2G39175, AT5G11977, AT1G48742, AT3G61897, AT5G45307	2.26106	1	0.368772	0.355827
AT5G51590		GOTERM_BP_DIRECT	GO:0031146~SCF-dependent proteasomal ubiquitin-dependent protein catabolic process	13	0.545302	0.0324193	AT3G28330, AT2G03170, AT5G27920, AT2G03190, AT3G23950, AT3G21840, AT3G53060, AT3G21830, AT3G15910, AT4G34210, AT2G20160, AT2G03160, AT3G28280	1.95959	1	0.383168	0.369718
AT4G24030		GOTERM_BP_DIRECT	GO:0009607~response to biotic stimulus	6	0.251678	0.0396655	AT4G33720, AT5G57625, AT4G33730, AT4G31470, AT2G39200, AT2G19990	3.11524	1	0.459046	0.442932
AT5G02090		GOTERM_BP_DIRECT	GO:0010268~brassinosteroid homeostasis	6	0.251678	0.0396655	AT4G15400, AT4G15310, AT4G36380, AT3G13730, AT4G15393, AT5G48000	3.11524	1	0.459046	0.442932
AT3G27500		GOTERM_BP_DIRECT	GO:0009809~lignin biosynthetic process	9	0.377517	0.0400991	AT2G38080, AT4G37990, AT5G66390, AT5G48100, AT5G03260, AT5G05340, AT1G31720, AT1G61820, AT2G46770	2.29395	1	0.45928	0.443157
AT1G08823		GOTERM_BP_DIRECT	GO:0010449~root meristem growth	5	0.209732	0.0421316	AT3G24240, AT2G40220, AT1G51190, AT2G16130, AT3G20840	3.6891	1	0.468082	0.451651
AT4G32220		GOTERM_BP_DIRECT	GO:0022414~reproductive process	5	0.209732	0.0421316	AT5G07560, AT5G51210, AT5G07550, AT2G25890, AT5G07510	3.6891	1	0.468082	0.451651
AT4G13660		GOTERM_BP_DIRECT	GO:0009690~cytokinin metabolic process	5	0.209732	0.0421316	AT1G58460, AT3G30580, AT4G33800, AT5G38790, AT2G19500	3.6891	1	0.468082	0.451651
AT1G09213		GOTERM_BP_DIRECT	GO:0010150~leaf senescence	30	1.25839	0.0428482	AT2G13810, AT5G23950, AT1G65483, AT4G21840, AT2G35980, AT2G39200, AT1G30700, AT2G41380, AT2G45760, AT2G18690, AT5G39610, AT4G12500, AT5G41663, AT4G39360, AT4G39580, AT5G44610, AT5G18270, AT3G13500, AT4G28940, AT1G20900, AT3G50760, AT1G31040, AT1G18860, AT5G10625, AT5G44160, AT2G37750, AT4G14370, AT5G27807, AT3G15534, AT5G16080	1.44521	1	0.471331	0.454785
AT5G06330		GOTERM_BP_DIRECT	GO:0030574~collagen catabolic process	3	0.125839	0.0439403	AT1G70170, AT1G59970, AT1G24140	8.41114	1	0.478605	0.461804
AT1G63410		GOTERM_BP_DIRECT	GO:0008284~positive regulation of cell proliferation	6	0.251678	0.0519361	AT5G45980, AT2G33880, AT3G02240, AT3G07870, AT3G30350, AT5G60810	2.90039	1	0.560204	0.540539
AT2G24260		GOTERM_BP_DIRECT	GO:1902025~nitrate import	5	0.209732	0.0581574	AT5G66815, AT1G47485, AT3G50610, AT2G23440, AT1G29290	3.33776	1	0.621277	0.599468
AT2G01900		GOTERM_BP_DIRECT	GO:0006829~zinc II ion transport	4	0.167785	0.0603597	AT5G59520, AT4G19690, AT2G32270, AT4G19680	4.31341	1	0.632638	0.61043
AT1G06217		GOTERM_BP_DIRECT	GO:0009808~lignin metabolic process	4	0.167785	0.0603597	AT5G64120, AT3G50740, AT1G31720, AT5G66690	4.31341	1	0.632638	0.61043
AT5G02785		GOTERM_BP_DIRECT	GO:0036293~response to decreased oxygen levels	3	0.125839	0.0628402	AT2G43060, AT1G77640, AT5G02420	7.00929	1	0.634686	0.612406
AT1G75390		GOTERM_BP_DIRECT	GO:0030198~extracellular matrix organization	3	0.125839	0.0628402	AT1G70170, AT1G59970, AT1G24140	7.00929	1	0.634686	0.612406
AT5G42630		GOTERM_BP_DIRECT	GO:0071367~cellular response to brassinosteroid stimulus	3	0.125839	0.0628402	AT1G75710, AT5G17800, AT2G41230	7.00929	1	0.634686	0.612406
AT2G08365		GOTERM_BP_DIRECT	GO:0034504~protein localization to nucleus	3	0.125839	0.0628402	AT1G03840, AT5G03150, AT5G44160	7.00929	1	0.634686	0.612406
AT1G75710		GOTERM_BP_DIRECT	GO:0009414~response to water deprivation	100	4.19463	0.0675584	AT5G19110, AT2G26290, AT3G25573, AT3G25730, AT1G30100, AT1G31710, AT3G20840, AT2G44790, AT1G77145, AT4G35060, AT1G43650, AT2G46690, AT2G45360, AT1G25422, AT5G18270, AT1G06620, AT4G28940, AT4G01440, AT5G17960, AT2G16990, AT2G37750, AT2G03850, AT3G14560, AT4G15280, AT5G38010, AT2G47550, AT3G15534, AT2G22470, AT4G30460, AT3G09940, AT2G35300, AT5G23950, AT5G65790, AT2G32030, AT2G32273, AT2G41380, AT2…	1.17016	1	0.676193	0.652456
AT1G07090		GOTERM_BP_DIRECT	GO:0044272~sulfur compound biosynthetic process	10	0.419463	0.069356	AT4G12440, AT2G45750, AT1G15640, AT1G22220, AT3G47510, AT5G50760, AT3G47980, AT4G29690, AT2G41475, AT2G32030	1.94702	1	0.687987	0.663836
AT5G51780		GOTERM_BP_DIRECT	GO:0010311~lateral root formation	9	0.377517	0.0723692	AT5G66815, AT2G45420, AT2G18480, AT5G56320, AT1G70895, AT1G77690, AT3G24300, AT2G42430, AT2G30340	2.03495	1	0.692068	0.667774
AT2G29430		GOTERM_BP_DIRECT	GO:0048767~root hair elongation	9	0.377517	0.0723692	AT4G34580, AT1G10480, AT1G12560, AT1G63450, AT5G60660, AT5G51310, AT2G24260, AT4G30980, AT1G12950	2.03495	1	0.692068	0.667774
AT5G66830		GOTERM_BP_DIRECT	GO:0090548~response to nitrate starvation	4	0.167785	0.0728821	AT5G66815, AT3G25790, AT1G47485, AT2G23440	4.00531	1	0.692068	0.667774
AT1G09073		GOTERM_BP_DIRECT	GO:0010274~hydrotropism	4	0.167785	0.0728821	AT5G42680, AT3G25640, AT5G65340, AT2G41660	4.00531	1	0.692068	0.667774
AT1G51190		GOTERM_BP_DIRECT	GO:0030026~cellular manganese ion homeostasis	4	0.167785	0.0728821	AT3G51860, AT1G21140, AT3G43660, AT2G01770	4.00531	1	0.692068	0.667774
AT5G17345		GOTERM_BP_DIRECT	GO:0048827~phyllome development	15	0.629195	0.075949	AT3G26140, AT5G65170, AT5G51610, AT1G56250, AT1G56240, AT3G55890, AT3G22250, AT2G32360, AT4G32540, AT3G12440, AT2G46150, AT4G39000, AT2G03020, AT2G47560, AT5G16080	1.63007	1	0.71508	0.689978
AT4G35400		GOTERM_BP_DIRECT	GO:0010345~suberin biosynthetic process	5	0.209732	0.0769769	AT5G58860, AT3G56700, AT4G17785, AT3G11430, AT4G33790	3.04752	1	0.718667	0.693439
AT1G19180		GOTERM_BP_DIRECT	GO:0016042~lipid catabolic process	20	0.838926	0.0817031	AT1G35140, AT5G14180, AT5G43590, AT1G73610, AT3G02970, AT4G16820, AT1G75930, AT2G19050, AT5G03590, AT1G53990, AT1G54000, AT3G63200, AT5G03980, AT3G47220, AT1G54020, AT5G09910, AT5G03810, AT4G16230, AT4G30140, AT4G16220	1.48345	1	0.727631	0.702089
AT3G11435		GOTERM_BP_DIRECT	GO:0010022~meristem determinacy	3	0.125839	0.0839046	AT5G04275, AT5G03840, AT4G20370	6.00796	1	0.727631	0.702089
AT2G30933		GOTERM_BP_DIRECT	GO:0048442~sepal development	3	0.125839	0.0839046	AT4G17788, AT2G03710, AT2G39175	6.00796	1	0.727631	0.702089
AT3G26110		GOTERM_BP_DIRECT	GO:0009447~putrescine catabolic process	3	0.125839	0.0839046	AT1G31710, AT3G47170, AT5G07080	6.00796	1	0.727631	0.702089
AT3G01513		GOTERM_BP_DIRECT	GO:0080143~regulation of amino acid export	3	0.125839	0.0839046	AT2G24762, AT4G31730, AT3G30725	6.00796	1	0.727631	0.702089
AT2G08590		GOTERM_BP_DIRECT	GO:0016131~brassinosteroid metabolic process	3	0.125839	0.0839046	AT4G15400, AT2G14920, AT2G45400	6.00796	1	0.727631	0.702089
AT4G00085		GOTERM_BP_DIRECT	GO:1905177~tracheary element differentiation	3	0.125839	0.0839046	AT5G25830, AT1G43790, AT4G29230	6.00796	1	0.727631	0.702089
AT4G05945		GOTERM_BP_DIRECT	GO:2000762~regulation of phenylpropanoid metabolic process	4	0.167785	0.0864512	AT4G17785, AT5G45580, AT5G16600, AT4G12350	3.73829	1	0.727631	0.702089
AT4G33735		GOTERM_BP_DIRECT	GO:0008283~cell proliferation	4	0.167785	0.0864512	AT2G22860, AT5G17430, AT1G13590, AT4G37720	3.73829	1	0.727631	0.702089
AT1G69600		GOTERM_BP_DIRECT	GO:0010044~response to aluminum ion	4	0.167785	0.0864512	AT5G27920, AT5G22890, AT1G08430, AT4G23870	3.73829	1	0.727631	0.702089
AT3G20710		GOTERM_BP_DIRECT	GO:0006880~intracellular sequestering of iron ion	4	0.167785	0.0864512	AT3G11050, AT1G21140, AT3G43660, AT2G01770	3.73829	1	0.727631	0.702089
AT1G11580		GOTERM_BP_DIRECT	GO:0006826~iron ion transport	4	0.167785	0.0864512	AT4G19690, AT3G11050, AT4G19680, AT3G58060	3.73829	1	0.727631	0.702089
AT1G05753		GOTERM_BP_DIRECT	GO:1901141~regulation of lignin biosynthetic process	4	0.167785	0.0864512	AT1G61590, AT5G16600, AT4G12350, AT4G39410	3.73829	1	0.727631	0.702089
AT2G09995		GOTERM_BP_DIRECT	GO:0045595~regulation of cell differentiation	5	0.209732	0.0873933	AT1G63245, AT3G24770, AT1G70895, AT1G73965, AT1G69320	2.92054	1	0.73003	0.704403
AT5G01275		GOTERM_BP_DIRECT	GO:0060320~rejection of self pollen	10	0.419463	0.0965045	AT5G06030, AT1G26795, AT3G24060, AT3G55677, AT3G16960, AT5G06040, AT3G55672, AT1G51240, AT3G10460, AT5G12060	1.82059	1	0.794274	0.766393
AT3G25795		GOTERM_BP_DIRECT	GO:0001666~response to hypoxia	15	0.629195	0.096514	AT1G35140, AT5G40590, AT1G15385, AT5G25110, AT3G24420, AT3G60520, AT3G54040, AT2G18690, AT3G22800, AT1G77145, AT2G28960, AT3G13433, AT5G57090, AT3G29370, AT2G46495	1.56924	1	0.794274	0.766393
AT1G05487		GOTERM_BP_DIRECT	GO:0006568~tryptophan metabolic process	5	0.209732	0.0984502	AT4G35060, AT3G47510, AT1G54010, AT4G29690, AT1G06620	2.80371	1	0.804251	0.776019
AT4G22212
AT5G17480		Category	Term	Count	%	PValue	Genes	Fold Enrichment	Bonferroni	Benjamini	FDR
AT2G04800		GOTERM_CC_DIRECT	GO:0005576~extracellular region	431	18.0789	3.76435e-33	AT5G14180, AT2G40995, AT2G16760, AT3G21770, AT3G17150, AT2G14580, AT4G16820, AT1G77145, AT2G34080, AT5G05340, AT1G54020, AT4G37520, AT3G29365, AT3G55677, AT1G59970, AT3G55672, AT2G47280, AT1G55010, AT1G67110, AT3G44755, AT2G15780, AT5G24090, AT4G14630, AT1G02810, AT1G02813, AT1G54010, AT5G05598, AT5G46900, AT4G37530, AT3G52010, AT3G56610, AT5G64100, AT5G26260, AT2G30933, AT5G03260, AT1G54000, AT4…	1.73561	5.7971e-31	5.7971e-31	5.72181e-31
AT4G06830		GOTERM_CC_DIRECT	GO:0005615~extracellular space	34	1.42617	1.56567e-05	AT5G45880, AT1G63245, AT1G73965, AT1G70895, AT1G69320, AT5G57625, AT4G23520, AT2G31082, AT3G02970, AT3G25655, AT2G14580, AT2G19990, AT1G76952, AT2G34080, AT3G18715, AT1G53130, AT4G33720, AT1G35140, AT3G02240, AT3G30350, AT4G33710, AT3G24770, AT2G19500, AT5G26130, AT2G19980, AT5G24090, AT1G75930, AT1G47485, AT4G33730, AT2G23440, AT5G60810, AT4G18510, AT4G31470, AT4G30140	2.26218	0.00240824	0.00120556	0.00118991
AT2G29485		GOTERM_CC_DIRECT	GO:0048046~apoplast	64	2.68456	0.000196791	AT3G25050, AT1G62770, AT5G58910, AT5G64120, AT1G69320, AT1G18970, AT2G31082, AT3G02970, AT2G38080, AT2G21110, AT4G11210, AT5G05340, AT1G53130, AT3G50610, AT2G43620, AT4G13075, AT1G35140, AT3G26610, AT2G21100, AT5G66815, AT1G02335, AT1G75930, AT4G14630, AT1G47485, AT5G42500, AT4G18510, AT2G23440, AT1G58170, AT1G63245, AT2G18800, AT3G09220, AT1G70895, AT1G73965, AT1G29290, AT2G19020, AT1G70170, AT1…	1.60884	0.0298541	0.0101019	0.00997074
AT3G13435		GOTERM_CC_DIRECT	GO:0031012~extracellular matrix	8	0.33557	0.000418728	AT2G22860, AT1G70170, AT1G59970, AT1G13680, AT1G13590, AT1G24140, AT1G18970, AT4G37720	5.34938	0.0624617	0.0130108	0.0128418
AT1G09493		GOTERM_CC_DIRECT	GO:0046658~anchored component of plasma membrane	25	1.04866	0.00047303	AT5G22200, AT5G20560, AT1G30080, AT2G35980, AT2G44790, AT1G72230, AT2G26720, AT5G06330, AT4G18340, AT5G44610, AT1G77780, AT4G16260, AT5G20330, AT2G13820, AT3G20590, AT5G26330, AT2G16230, AT5G64790, AT3G20610, AT4G09590, AT5G07475, AT1G22480, AT1G77790, AT3G46570, AT5G05657	2.17102	0.0702726	0.0130108	0.0128418
AT3G50123		GOTERM_CC_DIRECT	GO:0031225~anchored component of membrane	34	1.42617	0.000506914	AT5G26300, AT1G35230, AT4G22650, AT1G70170, AT2G44790, AT1G72230, AT5G10770, AT1G18280, AT5G10430, AT1G70990, AT2G26720, AT1G02405, AT1G77780, AT4G12360, AT2G13820, AT5G18690, AT1G59970, AT3G06360, AT3G22570, AT3G26110, AT4G40090, AT3G01950, AT5G26330, AT4G22640, AT4G08670, AT5G64790, AT4G09030, AT5G07475, AT1G22480, AT4G22666, AT1G24140, AT2G48140, AT4G15460, AT2G22470	1.89457	0.0751137	0.0130108	0.0128418
AT4G07375		GOTERM_CC_DIRECT	GO:0090575~RNA polymerase II transcription factor complex	6	0.251678	0.0209073	AT4G25410, AT4G25400, AT5G51780, AT5G51790, AT1G62975, AT1G10586	3.64731	0.961375	0.402466	0.397239
AT2G40680		GOTERM_CC_DIRECT	GO:0012511~monolayer-surrounded lipid storage body	6	0.251678	0.0209073	AT5G07560, AT5G51210, AT5G07550, AT2G25890, AT5G07510, AT3G01420	3.64731	0.961375	0.402466	0.397239
AT4G19980		GOTERM_CC_DIRECT	GO:0005773~vacuole	40	1.67785	0.0828829	AT5G19890, AT5G47000, AT3G51860, AT3G54770, AT5G14020, AT3G53080, AT5G64100, AT3G21770, AT5G64120, AT1G24110, AT2G41260, AT1G74010, AT3G62570, AT5G11540, AT4G30170, AT1G49570, AT5G05340, AT1G54020, AT5G06730, AT5G03840, AT4G37520, AT2G23030, AT5G19880, AT5G66390, AT4G19690, AT3G26590, AT3G01190, AT5G17820, AT5G64110, AT3G53050, AT2G18140, AT1G74000, AT2G21880, AT2G39040, AT4G11400, AT5G58400, AT2…	1.28901	0.999998	1	0.993464
AT1G09547
AT2G09195		Category	Term	Count	%	PValue	Genes	Fold Enrichment	Bonferroni	Benjamini	FDR
AT5G23170		GOTERM_MF_DIRECT	GO:0052716~hydroquinone:oxygen oxidoreductase activity	8	0.33557	5.54343e-05	AT2G38080, AT2G29130, AT5G48100, AT5G03260, AT5G01050, AT3G09220, AT5G58910, AT2G40370	7.17435	0.0293303	0.00228986	0.00214915
AT2G06865		GOTERM_MF_DIRECT	GO:0004568~chitinase activity	11	0.461409	1.18545e-06	AT2G43590, AT1G56680, AT4G19750, AT2G43600, AT2G43610, AT2G43620, AT4G19720, AT4G19770, AT5G24090, AT3G12500, AT4G19760	6.98752	0.000636384	7.95733e-05	7.46833e-05
AT2G40805		GOTERM_MF_DIRECT	GO:0008061~chitin binding	10	0.419463	1.15336e-05	AT2G43590, AT1G56680, AT4G19750, AT2G43600, AT2G43610, AT2G43620, AT4G19720, AT4G19770, AT3G12500, AT4G19760	6.35229	0.00617441	0.000619352	0.000581291
AT2G34990		GOTERM_MF_DIRECT	GO:0003680~AT DNA binding	13	0.545302	3.94041e-07	AT1G20900, AT3G04570, AT3G60870, AT2G35270, AT2G36560, AT2G45430, AT1G76500, AT4G14465, AT4G35390, AT4G22810, AT4G17800, AT5G51590, AT4G12050	6.19348	0.000211577	3.02285e-05	2.83709e-05
AT4G21830		GOTERM_MF_DIRECT	GO:0008083~growth factor activity	9	0.377517	6.71638e-05	AT2G22860, AT5G15725, AT3G02240, AT3G02242, AT2G03830, AT3G30350, AT1G13590, AT4G37720, AT5G60810	5.96563	0.0354255	0.00252757	0.00237224
AT4G30980		GOTERM_MF_DIRECT	GO:0005179~hormone activity	16	0.671141	1.50563e-05	AT2G33775, AT3G30350, AT1G29290, AT2G33130, AT5G66815, AT2G19020, AT1G60815, AT2G19030, AT1G47485, AT3G50610, AT2G34825, AT2G32835, AT2G23440, AT1G06135, AT1G23147, AT4G13075	3.75274	0.00805268	0.000735019	0.000689851
AT5G54800		GOTERM_MF_DIRECT	GO:0004601~peroxidase activity	28	1.1745	8.52708e-08	AT5G19890, AT5G47000, AT5G64100, AT3G21770, AT5G64120, AT3G01420, AT1G24110, AT4G30170, AT1G49570, AT5G05340, AT5G06730, AT4G37520, AT5G51060, AT3G03670, AT5G19880, AT5G66390, AT3G01190, AT1G34330, AT3G01950, AT1G34510, AT5G17820, AT5G64110, AT1G09090, AT2G18140, AT1G48130, AT2G39040, AT5G58400, AT4G37530	3.25858	4.57894e-05	7.63174e-06	7.16275e-06
AT3G02980		GOTERM_MF_DIRECT	GO:0004857~enzyme inhibitor activity	24	1.00671	1.80901e-06	AT1G11580, AT4G02330, AT5G46990, AT4G02320, AT5G51500, AT2G15345, AT5G51520, AT1G62770, AT1G70720, AT3G17150, AT4G00080, AT3G55680, AT4G25250, AT1G23350, AT1G02810, AT1G54980, AT5G04960, AT2G31425, AT2G47050, AT2G47550, AT1G23200, AT5G50050, AT3G62180, AT2G45220	3.12728	0.000970968	0.000107938	0.000101305
AT1G06153		GOTERM_MF_DIRECT	GO:0016747~transferase activity, transferring acyl groups other than amino-acyl groups	22	0.922819	8.58086e-05	AT4G31910, AT5G47980, AT5G67430, AT3G29680, AT1G02390, AT1G65450, AT3G50290, AT3G29635, AT5G06090, AT2G32030, AT3G29636, AT5G07080, AT4G15400, AT1G27620, AT2G23510, AT2G22920, AT2G19070, AT3G11430, AT4G15390, AT3G50300, AT1G73270, AT3G47170	2.62032	0.0450356	0.00287995	0.00270297
AT2G41780		GOTERM_MF_DIRECT	GO:0000981~RNA polymerase II transcription factor activity, sequence-specific DNA binding	49	2.05537	2.09117e-08	AT5G15150, AT4G22950, AT2G22800, AT1G70510, AT3G20640, AT4G29100, AT1G31630, AT2G43140, AT2G28700, AT5G66700, AT1G72210, AT1G28450, AT2G26880, AT5G40430, AT2G24260, AT1G62975, AT3G54340, AT1G59810, AT5G17800, AT5G49490, AT1G10586, AT1G70920, AT2G22630, AT5G39700, AT1G25310, AT2G01430, AT4G30980, AT3G05860, AT1G61660, AT4G25400, AT5G49420, AT1G62990, AT3G01220, AT5G58850, AT1G23380, AT5G51780, AT4…	2.41757	1.12295e-05	2.24591e-06	2.1079e-06
AT2G17295		GOTERM_MF_DIRECT	GO:0003700~transcription factor activity, sequence-specific DNA binding	266	11.1577	5.87637e-44	AT5G15150, AT3G03660, AT3G23030, AT1G32240, AT5G18300, AT4G22950, AT1G70510, AT1G13600, AT3G51060, AT4G29100, AT2G46970, AT1G75520, AT3G45610, AT2G47260, AT2G24260, AT2G40750, AT3G45170, AT5G13080, AT1G21910, AT3G54340, AT5G17320, AT4G29230, AT1G18860, AT5G44160, AT1G10586, AT4G37650, AT2G22630, AT1G76500, AT1G28300, AT2G47270, AT3G05860, AT2G33880, AT5G27910, AT1G18835, AT1G80580, AT3G49760, AT5…	2.39817	3.15561e-41	3.15561e-41	2.96169e-41
AT5G01755		GOTERM_MF_DIRECT	GO:0020037~heme binding	59	2.47483	7.36816e-09	AT4G31940, AT1G37130, AT5G64120, AT3G21770, AT2G14100, AT3G20960, AT5G05260, AT5G57220, AT4G30170, AT4G13310, AT3G48520, AT5G05340, AT2G27690, AT4G15330, AT4G37400, AT3G25180, AT4G37520, AT3G03670, AT1G34330, AT1G67110, AT5G48000, AT5G64110, AT2G18140, AT1G48130, AT5G58400, AT4G37410, AT4G37530, AT1G79370, AT5G42590, AT5G19890, AT1G64930, AT5G47000, AT5G64100, AT5G63450, AT2G30890, AT3G01420, AT3…	2.2657	3.95669e-06	1.3189e-06	1.23785e-06
AT5G04475		GOTERM_MF_DIRECT	GO:0000976~transcription regulatory region sequence-specific DNA binding	112	4.69799	1.07234e-15	AT5G06839, AT3G23030, AT1G32240, AT5G14340, AT3G25730, AT3G20840, AT3G45610, AT5G54230, AT5G57620, AT2G43060, AT2G47260, AT2G24260, AT2G40750, AT5G13080, AT5G18270, AT1G21910, AT4G29230, AT5G53950, AT5G44160, AT1G70920, AT4G37650, AT2G47270, AT2G33880, AT1G18835, AT5G63090, AT3G49760, AT5G49620, AT1G62990, AT1G13260, AT5G26660, AT2G31180, AT1G16530, AT1G48000, AT5G39610, AT1G12980, AT5G22570, AT5…	2.23787	5.9619e-13	2.87924e-13	2.70231e-13
AT5G06040		GOTERM_MF_DIRECT	GO:0043565~sequence-specific DNA binding	66	2.76846	1.64956e-08	AT5G25830, AT5G15150, AT4G22070, AT2G47190, AT2G34830, AT2G22800, AT1G29270, AT1G75520, AT3G62350, AT5G54230, AT5G66700, AT2G47260, AT2G40750, AT2G46130, AT3G45170, AT5G13080, AT1G62300, AT5G17320, AT2G21900, AT1G30650, AT1G18860, AT1G29280, AT1G70920, AT4G37650, AT4G13620, AT2G01430, AT4G22600, AT1G69810, AT1G62700, AT1G61660, AT1G15320, AT1G55580, AT5G15130, AT3G50870, AT2G29060, AT5G49620, AT1…	2.10503	8.85809e-06	2.21453e-06	2.07844e-06
AT1G53990		GOTERM_MF_DIRECT	GO:0000978~RNA polymerase II core promoter proximal region sequence-specific DNA binding	36	1.51007	7.06025e-05	AT1G61660, AT3G05860, AT2G47190, AT5G49420, AT1G62990, AT4G22950, AT1G70510, AT3G20640, AT4G29100, AT1G31630, AT2G43140, AT5G58850, AT2G28700, AT1G23380, AT1G72210, AT1G28450, AT5G40430, AT2G24260, AT4G37940, AT5G13080, AT2G27990, AT3G54340, AT4G02235, AT1G17310, AT1G59810, AT5G17800, AT5G49490, AT1G17950, AT3G22830, AT2G22630, AT5G39700, AT1G25310, AT2G03710, AT5G06500, AT4G30980, AT4G39410	2.05557	0.0372051	0.00252757	0.00237224
AT2G34835		GOTERM_MF_DIRECT	GO:0003677~DNA binding	153	6.41779	3.12753e-05	AT5G15150, AT3G03660, AT5G45120, AT5G18300, AT3G25730, AT1G70510, AT5G66980, AT3G17270, AT3G51060, AT2G36890, AT4G29100, AT4G09450, AT3G20840, AT2G46970, AT1G75520, AT5G10770, AT1G46480, AT3G45610, AT3G15240, AT1G53690, AT1G62975, AT5G18270, AT5G15380, AT1G21910, AT4G24060, AT2G33710, AT5G17320, AT4G08910, AT1G55650, AT4G29230, AT1G49190, AT5G53950, AT1G17770, AT1G10586, AT1G28300, AT2G01430, AT4…	1.3794	0.0166548	0.00139957	0.00131356
AT3G01835		GOTERM_MF_DIRECT	GO:0046983~protein dimerization activity	43	1.80369	0.000206549	AT1G61660, AT3G05860, AT4G25400, AT3G50330, AT5G49420, AT4G22950, AT3G17270, AT3G20640, AT4G29100, AT1G31630, AT2G46970, AT2G43140, AT3G47710, AT2G28700, AT2G43060, AT1G72210, AT1G28450, AT2G26880, AT2G24260, AT5G51780, AT4G37940, AT1G62975, AT4G25410, AT3G54340, AT4G02235, AT5G43650, AT4G09820, AT1G17310, AT1G59810, AT5G49490, AT1G10586, AT5G09750, AT2G22630, AT1G25310, AT1G74500, AT2G03710, AT1…	1.82099	0.104997	0.00652452	0.00612357
AT3G44140		GOTERM_MF_DIRECT	GO:0016491~oxidoreductase activity	57	2.39094	0.000344937	AT1G37130, AT1G64590, AT2G36690, AT5G63595, AT5G58910, AT2G34790, AT5G63590, AT4G22110, AT1G30700, AT2G38080, AT5G11540, AT3G46500, AT5G07480, AT3G29260, AT5G12270, AT2G47140, AT1G21860, AT1G06620, AT1G55570, AT3G26770, AT2G19500, AT5G48000, AT5G63580, AT1G30730, AT2G46740, AT1G22440, AT4G12170, AT3G51680, AT3G09940, AT3G26760, AT5G50770, AT3G09220, AT1G30760, AT2G30890, AT1G30720, AT2G46750, AT4…	1.62733	0.169115	0.0102822	0.00965031
AT2G04830		GOTERM_MF_DIRECT	GO:0004497~monooxygenase activity	34	1.42617	0.000363802	AT5G42590, AT1G64930, AT4G31940, AT2G14100, AT5G63450, AT3G20960, AT3G20940, AT5G05260, AT5G57220, AT4G15310, AT4G13310, AT3G01900, AT1G28430, AT4G20235, AT3G48520, AT4G15393, AT2G27690, AT4G15330, AT4G37400, AT3G25180, AT1G64940, AT1G67110, AT5G48000, AT5G58860, AT4G36380, AT1G70680, AT3G13730, AT4G32540, AT4G31970, AT4G15380, AT2G25160, AT4G37410, AT5G24910, AT1G79370	1.93413	0.177492	0.0102822	0.00965031
AT3G52400		GOTERM_MF_DIRECT	GO:0046910~pectinesterase inhibitor activity	17	0.713087	0.000425646	AT1G09360, AT1G11580, AT4G02330, AT4G02320, AT5G51500, AT3G49330, AT2G15345, AT1G62770, AT3G55680, AT4G25250, AT1G02810, AT5G04960, AT2G31425, AT2G47050, AT2G47550, AT1G23200, AT2G45220	2.72814	0.20437	0.0114286	0.0107263
AT5G04470		GOTERM_MF_DIRECT	GO:0045330~aspartyl esterase activity	14	0.587248	0.000551998	AT1G11580, AT5G26810, AT4G02330, AT4G02320, AT5G51500, AT3G24130, AT2G47280, AT2G19150, AT1G02810, AT5G07430, AT5G04960, AT2G47550, AT1G23200, AT2G45220	3.0491	0.256588	0.0141154	0.0132479
AT5G35760		GOTERM_MF_DIRECT	GO:0016298~lipase activity	15	0.629195	0.000730862	AT1G35140, AT5G14180, AT5G43590, AT1G73610, AT3G55190, AT3G02970, AT3G55180, AT2G39410, AT2G39420, AT1G75930, AT1G53970, AT1G53990, AT3G63200, AT5G09910, AT5G03810	2.82324	0.324712	0.0178397	0.0167434
AT3G07755		GOTERM_MF_DIRECT	GO:0050105~L-gulonolactone oxidase activity	5	0.209732	0.00103826	AT2G46750, AT2G46740, AT5G11540, AT5G56470, AT2G46760	9.52843	0.427552	0.024241	0.0227513
AT3G25790		GOTERM_MF_DIRECT	GO:0016709~oxidoreductase activity, acting on paired donors, with incorporation or reduction of molecular oxygen, NAD(P)H as one donor, and incorporation of one atom of oxygen	15	0.629195	0.00119323	AT1G64930, AT1G64940, AT2G14100, AT3G20960, AT3G20940, AT5G05260, AT5G57220, AT1G28430, AT4G36380, AT3G13730, AT4G15380, AT4G15330, AT4G37400, AT4G37410, AT1G79370	2.69038	0.473313	0.0266986	0.0250579
AT4G11211		GOTERM_MF_DIRECT	GO:0016705~oxidoreductase activity, acting on paired donors, with incorporation or reduction of molecular oxygen	32	1.34228	0.00134881	AT5G42590, AT1G64930, AT4G31940, AT2G14100, AT5G63450, AT3G20960, AT3G20940, AT5G05260, AT5G57220, AT4G15310, AT4G13310, AT3G01900, AT1G28430, AT4G20235, AT3G48520, AT4G15393, AT2G27690, AT4G15330, AT4G37400, AT3G25180, AT1G64940, AT1G67110, AT5G48000, AT5G58860, AT4G36380, AT3G13730, AT4G31970, AT4G15380, AT2G25160, AT4G37410, AT5G24910, AT1G79370	1.83404	0.515577	0.0289723	0.0271919
AT3G22830		GOTERM_MF_DIRECT	GO:0003885~D-arabinono-1,4-lactone oxidase activity	5	0.209732	0.00177205	AT2G46750, AT2G46740, AT5G11540, AT5G56470, AT2G46760	8.46972	0.6142	0.0365997	0.0343506
AT1G28450		GOTERM_MF_DIRECT	GO:0097602~cullin family protein binding	9	0.377517	0.00232858	AT2G03170, AT2G03190, AT2G20160, AT4G34210, AT3G42830, AT2G03160, AT3G53060, AT3G21840, AT3G21830	3.70836	0.714041	0.046313	0.0434669
AT5G57340		GOTERM_MF_DIRECT	GO:0004864~protein phosphatase inhibitor activity	7	0.293624	0.00300528	AT1G73000, AT5G45870, AT2G25770, AT4G32870, AT2G40330, AT4G18620, AT2G26040	4.63993	0.801361	0.057637	0.0540951
AT4G33730		GOTERM_MF_DIRECT	GO:0071949~FAD binding	14	0.587248	0.00346091	AT1G11770, AT1G37130, AT2G19500, AT1G30760, AT2G34790, AT1G30720, AT1G30730, AT1G30700, AT2G46750, AT1G30710, AT2G46740, AT5G38710, AT5G11540, AT2G46760	2.51102	0.844597	0.0640865	0.0601482
AT3G18560		GOTERM_MF_DIRECT	GO:0042910~xenobiotic transporter activity	11	0.461409	0.00361453	AT3G26590, AT2G04090, AT1G66760, AT5G49130, AT1G33100, AT2G04100, AT1G33090, AT1G12950, AT2G38510, AT1G33080, AT5G38030	2.94211	0.856944	0.0647	0.060724
AT2G15590		GOTERM_MF_DIRECT	GO:0009975~cyclase activity	7	0.293624	0.00471189	AT3G14490, AT5G44630, AT3G29110, AT1G33750, AT5G48110, AT4G20230, AT3G29190	4.26874	0.920838	0.0816221	0.0766062
AT3G20705		GOTERM_MF_DIRECT	GO:0042973~glucan endo-1,3-beta-D-glucosidase activity	10	0.419463	0.00542635	AT5G20560, AT5G20330, AT1G30080, AT1G77790, AT4G18340, AT4G16260, AT3G46570, AT1G77780, AT2G16230, AT5G64790	2.98931	0.946168	0.091061	0.085465
AT3G00790		GOTERM_MF_DIRECT	GO:0015267~channel activity	9	0.377517	0.00617506	AT5G37820, AT2G25810, AT5G37810, AT2G16835, AT5G60660, AT2G16850, AT5G47450, AT2G21020, AT4G10380	3.19092	0.964074	0.100485	0.09431
AT2G44010		GOTERM_MF_DIRECT	GO:0010427~abscisic acid binding	6	0.251678	0.00643445	AT1G73000, AT5G45870, AT4G32870, AT2G40330, AT4G18620, AT2G26040	4.81437	0.968773	0.101626	0.0953812
AT1G64590		GOTERM_MF_DIRECT	GO:0038023~signaling receptor activity	9	0.377517	0.00712347	AT1G73000, AT5G45870, AT4G32870, AT2G40330, AT5G44610, AT4G18620, AT2G26040, AT2G29110, AT2G29120	3.1184	0.978485	0.109294	0.102578
AT1G67810		GOTERM_MF_DIRECT	GO:0010333~terpene synthase activity	8	0.33557	0.00796886	AT3G14490, AT4G16740, AT5G44630, AT3G29110, AT1G33750, AT5G48110, AT4G20230, AT3G29190	3.38789	0.986383	0.115979	0.108851
AT5G35830		GOTERM_MF_DIRECT	GO:0045431~flavonol synthase activity	4	0.167785	0.00804933	AT5G63600, AT5G63595, AT5G63590, AT5G63580	8.71171	0.986963	0.115979	0.108851
AT2G36890		GOTERM_MF_DIRECT	GO:0030599~pectinesterase activity	14	0.587248	0.00820705	AT1G11580, AT5G26810, AT4G02330, AT4G02320, AT5G51500, AT3G24130, AT2G47280, AT2G19150, AT1G02810, AT5G07430, AT5G04960, AT2G47550, AT1G23200, AT2G45220	2.2706	0.98803	0.115979	0.108851
AT1G13260		GOTERM_MF_DIRECT	GO:0000977~RNA polymerase II regulatory region sequence-specific DNA binding	12	0.503356	0.00940387	AT2G22630, AT4G25410, AT4G25400, AT3G54340, AT2G03710, AT1G28450, AT4G22950, AT5G51780, AT5G51790, AT4G37940, AT1G62975, AT1G10586	2.43928	0.993741	0.129484	0.121527
AT3G09280		GOTERM_MF_DIRECT	GO:0008146~sulfotransferase activity	6	0.251678	0.0100973	AT5G07010, AT2G14920, AT1G13420, AT2G27570, AT3G45080, AT3G45070	4.35585	0.995703	0.135556	0.127226
AT1G59780		GOTERM_MF_DIRECT	GO:0008493~tetracycline transporter activity	3	0.125839	0.0123158	AT2G16980, AT2G16970, AT2G16990	15.2455	0.998712	0.157467	0.14779
AT4G10380		GOTERM_MF_DIRECT	GO:0047209~coniferyl-alcohol glucosyltransferase activity	3	0.125839	0.0123158	AT5G26310, AT3G50740, AT5G66690	15.2455	0.998712	0.157467	0.14779
AT5G04115		GOTERM_MF_DIRECT	GO:0005351~sugar:proton symporter activity	4	0.167785	0.0174979	AT2G18480, AT1G51190, AT2G16130, AT3G20840	6.77577	0.999924	0.218521	0.205092
AT3G03725		GOTERM_MF_DIRECT	GO:0000987~core promoter proximal region sequence-specific DNA binding	12	0.503356	0.0245412	AT3G05860, AT2G45420, AT5G49420, AT2G28700, AT4G02235, AT2G26880, AT4G29230, AT5G06500, AT1G17310, AT1G59810, AT5G49490, AT1G31630	2.12728	0.999998	0.295351	0.277201
AT4G16235		GOTERM_MF_DIRECT	GO:0005199~structural constituent of cell wall	7	0.293624	0.0247501	AT3G22800, AT2G43150, AT5G06640, AT1G26250, AT5G25550, AT1G62440, AT1G21310	3.0491	0.999999	0.295351	0.277201
AT3G03735		GOTERM_MF_DIRECT	GO:0015250~water channel activity	7	0.293624	0.0281063	AT5G37820, AT2G25810, AT5G37810, AT5G60660, AT2G16850, AT5G47450, AT4G10380	2.9644	1	0.323688	0.303797
AT1G08813		GOTERM_MF_DIRECT	GO:0005506~iron ion binding	34	1.42617	0.0283303	AT5G42590, AT1G64930, AT4G31940, AT2G14100, AT5G63450, AT3G20960, AT3G20940, AT5G05260, AT5G57220, AT4G15310, AT4G13310, AT3G01900, AT1G28430, AT4G20235, AT3G48520, AT4G15393, AT2G27690, AT4G15330, AT4G37400, AT3G25180, AT1G64940, AT3G55970, AT1G67110, AT4G26260, AT5G48000, AT5G58860, AT4G36380, AT3G13730, AT4G31970, AT4G15380, AT2G25160, AT4G37410, AT5G24910, AT1G79370	1.45603	1	0.323688	0.303797
AT3G12710		GOTERM_MF_DIRECT	GO:0046872~metal ion binding	178	7.46644	0.0304466	AT5G52730, AT3G27473, AT4G13955, AT3G02610, AT5G63595, AT1G30100, AT3G21770, AT5G63590, AT3G51060, AT2G34990, AT1G75520, AT2G44790, AT1G54940, AT3G45610, AT5G07480, AT4G30170, AT4G35060, AT5G37970, AT5G02350, AT5G05340, AT5G02750, AT5G12270, AT4G37520, AT4G10160, AT2G43220, AT1G06620, AT3G03670, AT1G43800, AT2G31770, AT4G24060, AT1G67750, AT3G27500, AT3G56240, AT5G44160, AT5G63580, AT1G68040, AT3…	1.14696	1	0.340622	0.31969
AT1G05483		GOTERM_MF_DIRECT	GO:0004499~N,N-dimethylaniline monooxygenase activity	6	0.251678	0.033415	AT4G28720, AT1G19250, AT1G62570, AT1G12160, AT4G32540, AT1G12200	3.26689	1	0.358877	0.336823
AT1G58400		GOTERM_MF_DIRECT	GO:0001228~transcriptional activator activity, RNA polymerase II transcription regulatory region sequence-specific binding	6	0.251678	0.033415	AT1G09030, AT5G27910, AT3G50870, AT2G47810, AT5G50480, AT5G50470	3.26689	1	0.358877	0.336823
AT3G03315		GOTERM_MF_DIRECT	GO:0004553~hydrolase activity, hydrolyzing O-glycosyl compounds	15	0.629195	0.0344722	AT1G32170, AT3G25050, AT2G18800, AT1G66270, AT3G53050, AT5G24090, AT1G66280, AT4G30280, AT3G60140, AT2G25630, AT3G60120, AT4G13080, AT3G09260, AT1G61820, AT4G19770	1.82946	1	0.362972	0.340666
AT3G47710		GOTERM_MF_DIRECT	GO:0045735~nutrient reservoir activity	6	0.251678	0.0435364	AT4G29270, AT4G27170, AT5G24780, AT4G27160, AT4G27140, AT1G03880	3.0491	1	0.449597	0.421968
AT2G02670		GOTERM_MF_DIRECT	GO:0008131~primary amine oxidase activity	4	0.167785	0.0593977	AT4G14940, AT2G19500, AT1G31710, AT4G12270	4.35585	1	0.585817	0.549817
AT5G06175		GOTERM_MF_DIRECT	GO:0022857~transmembrane transporter activity	29	1.21644	0.0595347	AT4G01430, AT4G01450, AT5G42210, AT2G16980, AT5G07050, AT2G38510, AT1G12950, AT2G18590, AT1G76430, AT1G43650, AT1G33080, AT4G31910, AT3G56620, AT4G01440, AT3G05155, AT3G26590, AT2G04090, AT1G66760, AT5G19640, AT5G49130, AT1G01070, AT1G33100, AT2G16970, AT2G16990, AT5G11570, AT2G04100, AT4G30420, AT1G33090, AT5G38030	1.41252	1	0.585817	0.549817
AT3G52561		GOTERM_MF_DIRECT	GO:0005381~iron ion transmembrane transporter activity	5	0.209732	0.0599999	AT4G19690, AT1G21140, AT3G43660, AT2G01770, AT4G19680	3.31424	1	0.585817	0.549817
AT1G69810		GOTERM_MF_DIRECT	GO:0005507~copper ion binding	21	0.880872	0.0644939	AT2G29130, AT5G48100, AT1G55570, AT3G09220, AT1G63440, AT5G58910, AT1G31710, AT2G38080, AT3G16430, AT3G16420, AT2G01520, AT5G03260, AT5G01050, AT3G16460, AT4G14940, AT3G50970, AT3G09260, AT2G40370, AT4G12270, AT1G21860, AT1G07610	1.51017	1	0.61845	0.580445
AT5G42500		GOTERM_MF_DIRECT	GO:0016410~N-acyltransferase activity	4	0.167785	0.0707494	AT2G23510, AT2G19070, AT3G47170, AT5G07080	4.06546	1	0.658141	0.617697
AT1G05807		GOTERM_MF_DIRECT	GO:0102483~scopolin beta-glucosidase activity	7	0.293624	0.071866	AT3G60140, AT2G25630, AT3G60120, AT3G09260, AT1G66270, AT1G61820, AT1G66280	2.37152	1	0.658141	0.617697
AT2G08650		GOTERM_MF_DIRECT	GO:0045300~acyl-[acyl-carrier-protein] desaturase activity	3	0.125839	0.0723098	AT1G43800, AT3G02610, AT3G02620	6.53378	1	0.658141	0.617697
AT3G61270		GOTERM_MF_DIRECT	GO:0009055~electron carrier activity	10	0.419463	0.0826224	AT2G44790, AT1G72230, AT4G32490, AT2G26720, AT5G07475, AT1G22480, AT5G26330, AT2G15770, AT5G14345, AT2G15780	1.88216	1	0.729931	0.685075
AT5G17340		GOTERM_MF_DIRECT	GO:0080030~methyl indole-3-acetate esterase activity	6	0.251678	0.0838026	AT5G06570, AT1G47480, AT3G48700, AT2G23570, AT1G19190, AT5G16080	2.54092	1	0.729931	0.685075
AT4G22230		GOTERM_MF_DIRECT	GO:0015297~antiporter activity	14	0.587248	0.0842751	AT3G26590, AT2G04090, AT1G66760, AT5G49130, AT1G33100, AT2G38510, AT1G12950, AT5G54800, AT5G11230, AT1G53660, AT2G04100, AT1G33090, AT1G33080, AT5G38030	1.64182	1	0.729931	0.685075
AT5G23230		GOTERM_MF_DIRECT	GO:0005384~manganese ion transmembrane transporter activity	5	0.209732	0.0869491	AT4G19690, AT1G21140, AT3G43660, AT2G01770, AT3G58060	2.93183	1	0.741138	0.695593
AT3G04765		GOTERM_MF_DIRECT	GO:0051119~sugar transmembrane transporter activity	6	0.251678	0.0919359	AT3G05155, AT3G05150, AT3G20460, AT5G23660, AT3G48740, AT5G50800	2.47224	1	0.745122	0.699332
AT3G58865		GOTERM_MF_DIRECT	GO:0016740~transferase activity	37	1.55201	0.091949	AT5G51920, AT5G44470, AT5G50750, AT1G35330, AT5G19530, AT3G32040, AT2G38152, AT2G18620, AT3G23630, AT1G70910, AT2G34990, AT2G36110, AT3G29636, AT4G12440, AT4G16600, AT5G06490, AT5G07040, AT2G45840, AT4G15270, AT2G46493, AT2G47560, AT3G17720, AT2G42350, AT2G46495, AT5G43590, AT4G09100, AT2G16570, AT1G53820, AT4G17920, AT3G61270, AT2G23960, AT3G12460, AT1G72200, AT2G27940, AT1G72220, AT3G20160, AT3…	1.29377	1	0.745122	0.699332
AT2G08415		GOTERM_MF_DIRECT	GO:0004366~glycerol-3-phosphate O-acyltransferase activity	3	0.125839	0.0923277	AT1G02390, AT3G11430, AT5G06090	5.71706	1	0.745122	0.699332
AT3G54770		GOTERM_MF_DIRECT	GO:0004190~aspartic-type endopeptidase activity	10	0.419463	0.0929668	AT5G33340, AT5G19110, AT5G10770, AT2G28030, AT5G45120, AT5G48430, AT5G19100, AT4G12920, AT4G16563, AT4G30040	1.83681	1	0.745122	0.699332
AT5G06839
AT1G75717
AT2G47260
AT1G05383
AT1G53980
AT3G04005
AT5G02350
AT1G62990
AT3G02240
AT2G16970
AT2G44790
AT2G08505
AT4G01355
AT2G19460
AT3G25630
AT2G16760
AT1G62440
AT3G23109
AT5G49525
AT3G23123
AT5G59510
AT2G18500
AT1G05397
AT3G50760
AT2G09270
AT3G27503
AT5G24090
AT4G37860
AT4G13235
AT1G30700
AT1G23410
AT3G23122
AT5G43640
AT1G23380
AT3G01220
AT5G57090
AT3G08415
AT3G02815
AT4G09525
AT3G08160
AT5G16600
AT3G26770
AT3G33002
AT5G08930
AT1G54720
AT1G64920
AT5G49560
AT1G70170
AT4G23870
AT3G10950
AT2G47460
AT1G22440
AT3G18282
AT4G01350
AT5G15130
AT3G14370
AT2G29440
AT5G11230
AT5G47450
AT4G34800
AT3G28590
AT5G59520
AT5G26310
AT1G18280
AT2G29480
AT1G04540
AT4G30170
AT1G08383
AT3G61897
AT5G00670
AT3G12502
AT4G08868
AT4G35390
AT1G02810
AT4G10457
AT1G08827
AT3G55900
AT2G41660
AT4G35060
AT3G01190
AT4G24070
AT2G47270
AT1G52680
AT1G15640
AT4G04645
AT2G06835
AT3G22800
AT4G13230
AT5G50760
AT2G43150
AT5G50300
AT4G37400
AT3G18460
AT1G05280
AT3G56240
AT1G24000
AT2G46765
AT4G05365
AT5G60805
AT5G03115
AT1G69310
AT1G53610
AT3G01785
AT4G22530
AT2G09925
AT2G16980
AT5G07825
AT3G60140
AT2G27935
AT2G41380
AT3G20898
AT4G17788
AT4G07265
AT5G66870
AT5G01805
AT2G33710
AT1G71050
AT3G47210
AT1G01070
AT1G08927
AT4G32215
AT5G26330
AT2G08035
AT3G23190
AT2G42350
AT1G28360
AT4G09495
AT3G63200
AT1G13840
AT5G23830
AT5G42677
AT4G09030
AT3G00940
AT4G22610
AT3G60870
AT3G33000
AT2G18196
AT4G20690
AT3G20850
AT2G43660
AT5G65925
AT2G06745
AT5G67620
AT1G34317
AT3G01420
AT5G04950
AT3G01345
AT3G03985
AT4G18340
AT3G17261
AT3G27886
AT4G18720
AT1G29179
AT1G65510
AT5G40315
AT5G17980
AT1G66270
AT1G08697
AT1G53970
AT5G05845
AT4G40090
AT4G05100
AT1G04703
AT1G55010
AT4G33800
AT1G33835
AT2G04265
AT5G51320
AT3G02242
AT1G62770
AT4G05780
AT5G43580
AT2G25975
AT5G02825
AT5G12270
AT1G75394
AT1G09235
AT3G14260
AT2G25810
AT1G62300
AT1G18100
AT1G05937
AT5G05955
AT3G46070
AT2G06805
AT5G03510
AT3G12500
AT1G14870
AT5G65158
AT2G27930
AT5G49790
AT4G26820
AT5G45580
AT4G07170
AT2G07865
AT2G07870
AT1G09117
AT1G70720
AT1G24080
AT5G23950
AT5G44350
AT3G30730
AT3G03280
AT3G21710
AT2G05510
AT3G47200
AT5G03585
AT1G50880
AT1G35260
AT5G60760
AT4G22160
AT3G09245
AT1G06917
AT4G14560
AT4G28840
AT5G09978
AT2G33510
AT2G15360
AT4G06945
AT1G06620
AT1G06713
AT3G09285
AT2G40995
AT2G06725
AT4G29273
AT4G11200
AT1G69080
AT3G20590
AT4G37940
AT5G12330
AT4G09468
AT4G05710
AT5G67430
AT3G46186
AT4G23970
AT2G41997
AT5G08915
AT5G42590
AT5G11977
AT3G02155
AT4G21840
AT4G17785
AT2G35935
AT4G06950
AT5G09711
AT2G26040
AT4G09035
AT2G04325
AT1G02813
AT4G29290
AT5G43185
AT3G18610
AT3G02975
AT1G17190
AT4G15740
AT1G47480
AT3G24770
AT1G54540
AT1G76240
AT4G36740
AT1G27670
AT3G02415
AT2G04170
AT3G56230
AT2G33130
AT2G34830
AT5G44160
AT5G06645
AT5G41660
AT3G01315
AT1G69981
AT2G42050
AT5G05355
AT2G28660
AT2G25260
AT3G25780
AT3G00440
AT4G01985
AT5G00385
AT2G00630
AT5G43350
AT5G40050
AT3G03410
AT4G24420
AT4G05645
AT4G07105
AT3G11430
AT3G16400
AT4G22233
AT2G04680
AT3G03995
AT1G31355
AT5G27910
AT1G49310
AT5G54043
AT3G09940
AT3G27510
AT3G29140
AT3G25655
AT4G25400
AT2G34080
AT1G15630
AT2G41260
AT3G07415
AT5G09976
AT2G18360
AT4G30460
AT5G07040
AT2G46490
AT5G09525
AT4G14450
AT2G16230
AT1G08487
AT1G76952
AT1G32170
AT1G60815
AT1G10260
AT2G19050
AT2G34825
AT5G02215
AT1G29210
AT3G04385
AT5G40630
AT2G41231
AT3G13433
AT3G51680
AT2G41230
AT5G20820
AT4G15150
AT1G53950
AT4G39720
AT4G39580
AT1G48725
AT1G47920
AT1G18835
AT5G05325
AT2G30130
AT5G15150
AT3G26760
AT5G56320
AT5G50470
AT3G03272
AT1G68330
AT1G31772
AT2G29750
AT3G04925
AT5G02420
AT1G07247
AT1G09573
AT4G06765
AT1G60480
AT3G16432
AT4G11180
AT4G36380
AT5G07435
AT1G70990
AT2G44340
AT3G26610
AT2G08290
AT2G29130
AT1G02405
AT2G09605
AT3G23090
AT2G08830
AT1G53630
AT3G44700
AT3G27150
AT1G09615
AT4G37409
AT4G12090
AT4G37410
AT2G08510
AT5G54040
AT2G07075
AT2G18200
AT4G27170
AT2G46750
AT1G05533
AT4G12270
AT1G03020
AT5G41663
AT4G37295
AT5G42680
AT3G07425
AT2G39885
AT3G56610
AT2G32270
AT5G66990
AT2G07130
AT4G06910
AT5G09735
AT1G08990
AT3G50130
AT5G24910
AT3G42148
AT4G32870
AT1G05797
AT1G06387
AT5G02360
AT2G21105
AT2G14550
AT5G20100
AT3G26818
AT5G60660
AT4G06460
AT1G73330
AT4G39360
AT5G44460
AT1G53945
AT5G54230
AT1G29190
AT2G00920
AT2G32273
AT3G47220
AT2G03821
AT4G14135
AT1G30250
AT5G04210
AT1G09030
AT1G26355
AT4G20235
AT2G08600
AT5G33340
AT4G29090
AT2G42820
AT1G08430
AT1G61920
AT1G53635
AT5G06490
AT5G17820
AT2G47550
AT3G49820
AT1G62978
AT5G07322
AT2G21880
AT3G02970
AT3G13980
AT2G04805
AT1G07297
AT1G09360
AT1G23770
AT2G01430
AT2G27940
AT1G53820
AT4G06065
AT4G06385
AT1G68360
AT2G02635
AT1G28290
AT1G64620
AT1G75160
AT1G22910
AT5G23370
AT2G03170
AT3G09925
AT1G10480
AT5G25160
AT4G01340
AT4G16555
AT5G42505
AT2G19020
AT2G46690
AT1G53366
AT3G44755
AT2G23110
AT1G04445
AT5G02795
AT5G64900
AT4G11050
AT4G22640
AT5G38437
AT1G06320
AT1G10400
AT1G08433
AT1G70560
AT2G22170
AT3G50120
AT1G18220
AT3G45252
AT3G50740
AT1G70175
AT2G04595
AT1G33750
AT2G21020
AT1G06135
AT4G03565
AT2G14960
AT1G34670
AT3G08035
AT1G53633
AT2G25980
AT1G53620
AT1G33743
AT2G04635
AT1G67760
AT3G03505
AT4G12510
AT5G50120
AT4G12495
AT5G06634
AT2G26865
AT4G05655
AT1G56680
AT5G51795
AT1G18570
AT5G66985
AT1G43800
AT2G37000
AT2G37830
AT5G44610
AT5G48420
AT2G36110
AT2G31160
AT3G07085
AT5G43066
AT1G62570
AT1G54530
AT4G37530
AT3G30350
AT3G28250
AT2G15327
AT3G15240
AT2G04100
AT3G10460
AT2G31180
AT5G05935
AT2G02680
AT3G17720
AT1G19900
AT3G01516
AT1G64930
AT2G04575
AT3G07965
AT3G06370
AT5G64905
AT1G07860
AT5G54045
AT3G07155
AT3G43660
AT1G70920
AT1G24140
AT1G05477
AT5G00580
AT2G27690
AT1G21310
AT3G15250
AT5G58910
AT1G77640
AT4G14580
AT5G03685
AT3G04245
AT2G39030
AT1G53640
AT2G46495
AT3G43432
AT2G46140
AT5G12880
AT5G48430
AT5G06365
AT2G45220
AT3G58875
AT2G04820
AT5G01685
AT2G08040
AT4G13130
AT2G03822
AT2G24510
AT2G04810
AT4G09590
AT1G37130
AT1G05740
AT2G07764
AT5G49800
AT1G53815
AT2G19425
AT2G38080
AT2G28710
AT2G01520
AT3G01950
AT2G07115
AT3G24300
AT5G22870
AT4G06445
AT2G19070
AT1G66045
AT2G48140
AT2G35810
AT2G02610
AT5G39310
AT1G62450
AT5G38396
AT1G07263
AT1G07557
AT5G24860
AT5G40320
AT2G25160
AT3G05645
AT2G21850
AT2G24255
AT2G45360
AT5G00585
AT3G49330
AT2G43060
AT2G22860
AT5G41510
AT4G17505
AT4G22165
AT3G05155
AT5G09765
AT3G27965
AT5G65170
AT3G21830
AT3G55677
AT2G04565
AT2G28870
AT4G23515
AT5G07075
AT5G54790
AT2G03830
AT3G17370
AT4G22650
AT2G18140
AT1G67148
AT3G56277
AT5G04145
AT1G50080
AT5G23220
AT4G32100
AT1G04783
AT1G08847
AT2G36724
AT2G20080
AT1G77150
AT4G09450
AT2G46740
AT5G00895
AT3G08585
AT3G33004
AT3G05115
AT4G02905
AT4G10370
AT1G58007
AT3G50300
AT2G38300
AT5G43030
AT5G44470
AT4G12555
AT2G08985
AT4G06970
AT2G44581
AT1G04887
AT2G16895
AT4G18350
AT4G22110
AT2G06855
AT2G27520
AT1G12805
AT4G28940
AT5G40590
AT1G56553
AT5G07545
AT3G29370
AT3G20557
AT1G73620
AT5G07080
AT3G16460
AT5G45870
AT3G57950
AT5G01695
AT3G09835
AT5G05485
AT3G00700
AT5G22570
AT4G08385
AT1G07553
AT5G39290
AT4G08867
AT3G62350
AT5G17960
AT2G42440
AT4G31910
AT2G14290
AT5G22550
AT1G12950
AT5G35660
AT2G42140
AT1G27890
AT3G03525
AT4G33710
AT4G37520
AT5G09755
AT1G70880
AT1G27671
AT1G11770
AT2G18620
AT4G32090
AT5G13825
AT5G42232
AT1G35440
AT3G44695
AT5G15100
AT3G01305
AT1G13590
AT1G34044
AT5G38030
AT2G34204
AT1G44150
AT3G08185
AT2G08515
AT4G00310
AT5G48100
AT4G37650
AT1G35270
AT4G16260
AT2G39410
AT1G03840
AT2G41370
AT5G17810
AT2G25770
AT1G55420
AT5G64100
AT2G04480
AT4G16820
AT3G14250
AT5G38280
AT3G06360
AT3G01328
AT5G39640
AT4G04085
AT1G63060
AT5G37145
AT1G07237
AT5G45090
AT1G43790
AT4G08860
AT2G35980
AT3G26819
AT1G04387
AT5G50175
AT5G07425
AT5G08360
AT4G17860
AT1G25422
AT1G08933
AT5G56470
AT1G49470
AT5G17970
AT5G00830
AT1G21313
AT5G42610
AT2G47810
AT5G55855
AT2G32130
AT2G43140
AT2G21840
AT5G04715
AT3G44710
AT5G26660
AT2G34135
AT1G29270
AT1G04937
AT3G20840
AT4G01516
AT1G63105
AT4G09984
AT1G54955
AT2G26880
AT2G47050
AT2G46150
AT3G26550
AT4G05625
AT5G51930
AT1G69660
AT2G34000
AT2G13820
AT1G09957
AT3G09260
AT1G67150
AT2G43610
AT2G24945
AT1G09805
AT1G70890
AT2G25790
AT1G61840
AT4G11760
AT1G28400
AT5G22170
AT4G05385
AT1G15625
AT1G75620
AT4G23960
AT1G44050
AT2G33707
AT3G31161
AT1G04003
AT5G50361
AT1G08897
AT5G27920
AT1G47389
AT4G06744
AT1G07985
AT2G37750
AT3G55370
AT3G58877
AT5G16080
AT3G45070
AT4G23550
AT5G14345
AT2G39415
AT2G03955
AT2G06435
AT2G39420
AT3G44757
AT2G39530
AT1G07267
AT5G42440
AT3G29187
AT1G70850
AT4G15393
AT4G34210
AT5G44418
AT2G28700
AT2G18490
AT1G31630
AT3G23120
AT5G45120
AT3G04180
AT2G23960
AT1G55035
AT5G65340
AT4G27140
AT3G07405
AT2G42720
AT1G70885
AT1G35255
AT1G07937
AT5G17430
AT1G08417
AT1G06703
AT5G47000
AT3G09825
AT1G49860
AT2G28510
AT5G52067
AT2G46770
AT3G10190
AT4G20370
AT5G19650
AT5G25110
AT3G04395
AT3G46310
AT3G44703
AT4G02235
AT1G08677
AT1G57835
AT1G47590
AT1G31720
AT3G60780
AT3G21600
AT2G18550
AT5G39240
AT2G07860
AT5G45880
AT4G23387
AT4G31470
AT5G63450
AT3G15536
AT2G26882
AT1G05660
AT5G54660
AT3G10990
AT5G39720
AT1G49320
AT1G48070
AT1G32430
AT2G45400
AT5G38670
AT3G28240
AT3G05255
AT3G29680
AT4G19780
AT1G77790
AT4G11750
AT1G09486
AT2G39520
AT4G22660
AT2G21727
AT2G46130
AT1G06113
AT3G22040
AT1G33860
AT2G16835
AT2G21110
AT3G59120
AT2G25990
AT4G36620
AT4G21605
AT3G13500
AT4G30140
AT5G06740
AT4G31730
AT1G07913
AT3G25240
AT4G11650
AT5G06345
AT2G24810
AT1G07317
AT3G02345
AT1G21910
AT1G54970
AT1G47390
AT1G52695
AT1G30760
AT2G33780
AT2G03850
AT1G79450
AT4G06205
AT1G24068
AT3G45450
AT3G32040
AT3G07260
AT4G10740
AT4G16563
AT2G43960
AT2G16300
AT1G77690
AT5G01405
AT1G70860
AT4G39672
AT5G51360
AT1G08157
AT1G08163
AT1G30935
AT3G27840
AT1G13670
AT5G41315
AT5G03150
AT3G24420
AT3G09220
AT5G64120
AT3G52010
AT2G04500
AT5G25890
AT4G22635
AT2G15600
AT1G33102
AT2G15345
AT5G55856
AT4G29270
AT4G16233
AT2G24205
AT4G22235
AT2G41475
AT5G05770
AT5G10590
AT4G12490
AT1G66465
AT4G12440
AT4G11655
AT1G18230
AT5G57510
AT1G52696
AT3G55680
AT3G08055
AT4G29276
AT4G15400
AT1G48690
AT1G67860
AT2G29654
AT5G60110
AT5G12340
AT4G07015
AT4G03540
AT4G07225
AT5G14180
AT2G19150
AT1G06280
AT3G04815
AT2G14100
AT1G13420
AT4G06930
AT3G56700
AT1G07923
AT1G07503
AT5G08485
AT5G52720
AT4G22066
AT5G63600
AT2G26380
AT5G59940
AT1G35210
AT4G05920
AT3G48700
AT2G40330
AT2G46590
AT4G15340
AT4G32540
AT2G04615
AT5G26140
AT2G46760
AT5G58860
AT2G43670
AT1G71290
AT2G43600
AT3G54040
AT5G22890
AT3G46086
AT4G20000
AT1G06853
AT1G15320
AT3G53065
AT2G04715
AT4G30730
AT4G22214
AT5G18270
AT2G04047
AT5G35580
AT3G03290
AT4G15160
AT5G38710
AT1G77780
AT4G06345
AT2G01770
AT3G49020
AT2G08320
AT4G19680
AT4G17920
AT2G37820
AT3G46345
AT5G39700
AT5G61710
AT4G06960
AT4G33330
AT5G06465
AT1G33840
AT2G04510
AT5G06030
AT4G03455
AT4G18650
AT5G42280
AT5G24580
AT5G24220
AT5G00835
AT2G17960
AT1G17770
AT5G13330
AT1G66190
AT5G38790
AT3G29636
AT1G52690
AT3G52690
AT3G01230
AT2G26820
AT4G24060
AT3G43251
AT1G08903
AT5G55650
AT3G06990
AT2G09635
AT1G66440
AT3G47180
AT1G62975
AT3G61850
AT1G72210
AT5G03625
AT1G53180
AT5G46060
AT1G11560
AT1G33100
AT3G60520
AT5G54145
AT5G63270
AT5G04960
AT2G23030
AT1G06603
AT4G18253
AT5G64110
AT2G18210
AT1G07917
AT2G15840
AT1G68390
AT3G44005
AT2G26010
AT2G21100
AT3G14385
AT3G42830
AT2G41375
AT5G43035
AT3G15680
AT5G26340
AT5G66370
AT5G10170
AT5G25020
AT5G05150
AT2G09615
AT2G35930
AT5G19100
AT2G27570
AT1G76230
AT4G04095
AT2G41415
AT1G12170
AT4G14315
AT5G13910
AT3G06155
AT5G38397
AT1G65483
AT4G05375
AT2G08610
AT2G08620
AT3G28320
AT4G12550
AT3G49040
AT3G47140
AT2G42725
AT5G66390
AT2G08185
AT3G60090
AT3G27490
AT3G60700
AT3G55190
AT4G11210
AT3G28010
AT5G62660
AT3G07490
AT1G78815
AT2G15770
AT3G24780
AT3G06230
AT1G35230
AT1G07253
AT4G21600
AT3G27710
AT3G01960
AT4G14020
AT5G39230
AT4G05905
AT4G19770
AT3G47170
AT2G20070
AT2G22470
AT5G26260
AT1G65990
AT4G03395
AT4G22070
AT3G05245
AT1G65985
AT2G41473
AT4G23410
AT5G66815
AT4G05730
AT1G21864
AT1G66450
AT1G35330
AT1G09557
AT3G26775
AT4G20230
AT2G28030
AT4G18620
AT1G26250
AT2G38990
AT5G19040
AT1G08683
AT2G31082
AT2G14280
AT1G12490
AT2G24762
AT1G46480
AT1G25300
AT1G08893
AT2G22960
AT1G05157
AT1G20070
AT3G08100
AT1G59960
AT5G54030
AT4G02160
AT1G59790
AT1G26773
AT3G24400
AT2G27140
AT3G28917
AT3G48740
AT5G18300
AT1G23350
AT1G28080
AT5G21950
AT1G56250
AT5G66220
AT3G18715
AT5G53960
AT1G34510
AT1G02390
AT1G07610
AT2G46685
AT3G09680
AT2G36815
AT5G16920
AT5G07465
AT5G05290
AT3G01240
AT3G45610
AT1G09875
AT2G27540
AT2G37810
AT1G48000
AT5G44345
AT3G20640
AT5G40316
AT4G01390
AT3G21985
AT4G17713
AT5G56070
AT2G27560
AT5G66350
AT2G15010
AT2G14580
AT2G47570
AT3G16430
AT5G15670
AT1G04377
AT1G55700
AT1G54010
AT5G07010
AT2G15120
AT3G49210
AT1G49370
AT3G29365
AT4G05350
AT3G05275
AT1G12980
AT5G09490
AT1G23120
AT5G48280
AT4G11770
AT1G73610
AT4G14060
AT5G06570
AT4G12275
AT3G53050
AT1G12960
AT4G32080
AT1G10682
AT3G23950
AT1G29290
AT1G54020
AT1G67270
AT3G23637
AT1G30710
AT4G15270
AT2G36985
AT4G19750
AT2G15780
AT3G45577
AT4G09285
AT4G14630
AT3G45080
AT1G16530
AT1G78750
AT5G51500
AT1G76250
AT3G05465
AT4G29100
AT2G36690
AT1G30720
AT3G23245
AT5G00605
AT2G41417
AT3G03495
AT3G08050
AT1G69320
AT2G29830
AT1G57550
AT2G33660
AT4G09610
AT3G46270
AT4G06815
AT4G08910
AT3G04235
AT4G23880
AT5G07560
AT3G44760
AT5G42200
AT5G15030
AT5G19640
AT5G24230
AT1G13600
AT3G52480
AT3G46500
AT5G45220
AT1G06773
AT1G66400
AT2G48090
AT4G14460
AT3G24060
AT2G17070
AT2G02660
AT1G55030
AT3G07955
AT4G04450
AT1G07373
AT4G19720
AT3G29110
AT5G50480
AT1G59800
AT3G07165
AT2G15765
AT3G29150
AT2G03740
AT1G34790
AT2G36695
AT5G52710
AT2G22955
AT2G19410
AT3G23860
AT4G09850
AT4G35720
AT5G09980
AT1G75590
AT3G18280
AT5G03260
AT4G19790
AT1G67100
AT1G05523
AT3G46280
AT5G38350
AT4G21366
AT3G29580
AT1G47606
AT1G74650
AT3G18150
AT5G41590
AT4G09470
AT1G10747
AT1G80240
AT3G53080
AT1G59970
AT5G63595
AT4G31260
AT2G29060
AT4G29650
AT1G13680
AT1G08320
AT4G00080
AT3G05450
AT4G10160
AT3G06890
AT1G04150
AT5G11940
AT1G55390
AT1G12180
AT1G51355
AT2G09630
AT3G05860
AT2G03970
AT5G10770
AT3G03660
AT1G47595
AT1G34330
AT1G08007
AT4G08263
AT2G33775
AT5G06090
AT4G16220
AT5G20810
AT1G06330
AT1G05400
AT2G25890
AT4G15390
AT3G25620
AT2G01990
AT1G50870
AT5G11540
AT2G22800
AT3G62680
AT5G11570
AT2G22060
AT3G01326
AT3G01900
AT2G12646
AT1G15330
AT2G20160
AT1G29870
AT2G09120
AT2G27670
AT5G06730
AT4G22180
AT1G63070
AT5G65790
AT1G05291
AT3G45490
AT1G26510
AT3G62180
AT5G44567
AT3G50980
AT3G29260
AT3G13650
AT3G62340
AT1G29180
AT5G02765
AT2G34208
AT4G26200
AT5G42860
AT2G39040
AT3G17203
AT3G15280
AT5G09750
AT3G24580
AT5G59930
AT1G56240
AT3G26120
AT1G35490
AT2G47540
AT1G74080
AT4G25410
AT1G72100
AT5G07935
AT1G18860
AT3G14480
AT3G08080
AT3G20610
AT3G30724
AT2G45840
AT4G07220
AT3G22275
AT5G05125
AT1G47670
AT2G15350
AT4G19760
AT1G55570
AT1G06383
AT1G53683
AT5G39330
AT5G15560
AT5G44630
AT1G63190
AT5G06995
AT1G16930
AT2G07545
AT3G12143
AT1G77200
AT5G43410
AT5G17470
AT1G11080
AT1G16945
AT3G50140
AT2G44925
AT4G11642
AT1G65690
AT3G47510
AT1G09323
AT5G66260
AT1G35140
AT1G18200
AT5G15725
AT1G33080
AT4G15650
AT4G32490
AT1G44740
AT1G66490
AT5G04705
AT5G02405
AT2G47140
AT2G17080
AT4G06795
AT5G24100
AT5G06380
AT2G22155
AT1G48510
AT3G10455
AT1G32240
AT1G68380
AT3G04415
AT4G13955
AT1G52890
AT4G23090
AT3G00890
AT2G39540
AT5G39880
AT3G47030
AT5G38390
AT1G06707
AT2G39790
AT2G16850
AT2G23510
AT1G70680
AT3G25640
AT5G00455
AT5G56440
AT3G12090
AT2G16990
AT4G05650
AT4G09275
AT4G09440
AT3G16590
AT3G49162
AT3G06995
AT5G24790
AT1G04677
AT5G50800
AT5G17110
AT1G05647
AT2G19200
AT3G28345
AT1G30260
AT1G73270
AT2G28810
AT1G35750
AT1G33870
AT5G05340
AT1G27620
AT5G03890
AT3G00820
AT5G06640
AT3G14560
AT3G10340
AT3G05975
AT3G00680
AT3G18260
AT4G01770
AT5G05790
AT3G29635
AT4G06165
AT5G60810
AT4G01525
AT3G10780
AT3G21770
AT1G54940
AT2G05530
AT2G05410
AT3G28611
AT4G36260
AT4G22666
AT3G17270
AT3G48510
AT5G06500
AT1G67110
AT1G15385
AT4G03610
AT4G01930
AT3G19055
AT5G22490
AT2G14920
AT5G53740
AT2G25630
AT2G06755
AT2G03020
AT4G29230
AT3G59850
AT5G01665
AT5G07550
AT5G02990
AT4G06070
AT5G19530
AT1G08437
AT1G30080
AT5G41763
AT1G63440
AT3G50190
AT3G30725
AT3G43710
AT2G30890
AT1G21300
AT3G51171
AT2G15370
AT5G10625
AT1G31163
AT5G19890
AT3G50180
AT2G28960
AT5G38160
AT5G35870
AT4G29690
AT4G18940
AT1G69880
AT1G04330
AT1G47395
AT4G11590
AT1G61660
AT4G39940
AT4G13470
AT5G60890
AT3G04375
AT4G01450
AT4G10345
AT1G31040
AT5G36293
AT1G31710
AT3G52020
AT2G23020
AT1G07257
AT3G25080
AT3G55672
AT1G62980
AT1G60072
AT3G45160
AT5G06585
AT3G26590
AT1G22680
AT2G15310
AT3G14490
AT1G18250
AT1G33670
AT5G02460
AT3G04225
AT4G11930
AT3G01025
AT3G17190
AT3G11930
AT5G56430
AT2G40750
AT1G37140
AT4G03063
AT5G50290
AT3G49580
AT2G44383
AT2G07085
AT1G70030
AT3G29034
AT4G10595
AT3G30160
AT2G27550
AT5G61890
AT2G30300
AT1G55430
AT5G57220
AT1G19960
AT3G08315
AT5G48290
AT5G09745
AT3G50150
AT5G07510
AT1G05650
AT1G63245
AT5G08141
AT5G37940
AT2G31425
AT3G15910
AT2G38152
AT3G07870
AT3G09155
AT3G11050
AT5G51060
AT5G05645
AT5G42504
AT3G25090
AT1G31983
AT5G46730
AT1G76430
AT3G09922
AT5G43340
AT3G53294
AT1G48742
AT2G08625
AT5G57620
AT1G55604
AT4G12170
AT4G30420
AT2G18010
AT1G61820
AT2G33880
AT4G15345
AT3G61721
AT2G45760
AT3G49030
AT1G09260
AT2G17477
AT4G09745
AT5G18937
AT3G30530
AT4G09589
AT2G07732
AT4G05260
AT4G37990
AT2G31930
AT3G17200
AT3G27473
AT4G13080
AT1G59730
AT1G03880
AT4G16545
AT1G74500
AT1G07777
AT1G63910
AT5G53950
AT2G03505
AT1G70020
AT3G51200
AT1G17950
AT1G09090
AT4G03570
AT1G79370
AT5G47980
AT1G12560
AT3G59590
AT1G53690
AT5G17320
AT3G45170
AT1G09075
AT3G55890
AT2G41400
AT3G25750
AT1G30990
AT2G02630
AT4G31970
AT1G09505
AT5G12236
AT1G55240
AT5G65800
AT4G35375
AT3G57854
AT3G51860
AT2G20620
AT1G56242
AT5G23840
AT5G43040
AT2G19500
AT3G23290
AT1G28430
AT3G50295
AT1G19890
AT2G08550
AT1G33610
AT3G16410
AT5G06435
AT2G04685
AT4G19690
AT5G22150
AT2G22630
AT1G70895
AT1G21140
AT5G07050
AT5G23000
AT1G04653
AT2G03360
AT2G09285
AT5G19810
AT4G05795
AT3G00995
AT4G29285
AT2G08615
AT3G28330
AT4G03566
AT3G51060
AT3G28600
AT1G55650
AT1G22480
AT5G05155
AT5G43068
AT1G55580
AT1G51830
AT2G13547
AT3G17110
AT5G08165
AT5G58850
AT5G18690
AT3G27950
AT3G16960
AT3G09990
AT3G13229
AT2G02650
AT2G35215
AT1G61830
AT4G02317
AT1G80580
AT3G43250
AT4G12350
AT3G04280
AT5G53905
AT5G59100
AT1G26255
AT3G15370
AT3G60710
AT5G23903
AT3G06975
AT5G34871
AT3G03355
AT5G24240
AT1G24590
AT5G05025
AT1G28500
[truncated: 906 more rows]

## Sheet: DecreaseS-PtoR-P_1266
DecreaseS-PtoR-P_1266	1266 genes with higher enrichment of H3K27me3 in the 7-dag root (R-P) than in 7-dag shoot (S-P)
Root-enriched genes: l2FC(S-P/R-P)<-0.6		Category	Term	Count	%	PValue	Genes	Fold Enrichment	Bonferroni	Benjamini	FDR
AT2G43920		GOTERM_BP_DIRECT	GO:0009416~response to light stimulus	82	8.28283	4.84603e-12	AT4G06746, AT5G45680, AT2G34510, AT2G35960, AT3G21690, AT5G14780, AT1G23090, AT5G66740, AT3G59580, AT2G36970, AT5G24060, AT1G74430, AT1G28610, AT1G19150, AT4G12980, AT5G11420, AT3G18950, AT5G56850, AT4G29590, AT4G38690, AT1G24570, AT4G16140, AT5G38980, AT5G47900, AT5G04530, AT5G11060, AT2G45560, AT1G21500, AT3G22090, AT1G66940, AT3G53250, AT1G31580, AT1G08165, AT3G01490, AT5G49330, AT5G53710, AT5…	2.29196	4.0658e-09	4.06582e-09	4.05128e-09
AT2G37790		GOTERM_BP_DIRECT	GO:0015979~photosynthesis	18	1.81818	6.71118e-06	AT4G02770, AT4G21280, AT5G47110, AT1G55670, AT4G12800, AT3G01500, AT3G21055, AT4G28660, AT4G28750, AT4G05180, AT4G10340, AT1G67090, AT1G54740, AT4G11960, AT5G38410, AT1G52230, AT5G38430, AT1G44575	3.74432	0.00561488	0.00281534	0.00280527
AT3G06275		GOTERM_BP_DIRECT	GO:0044271~cellular nitrogen compound biosynthetic process	29	2.92929	2.53261e-05	AT3G28220, AT5G21430, AT5G45680, AT2G29360, AT3G21055, AT3G21870, AT5G24060, AT3G61700, AT4G28750, AT5G52190, AT5G56850, AT1G52220, AT1G49750, AT5G39530, AT1G04420, AT1G21500, AT2G44210, AT3G26310, AT2G29290, AT2G37450, AT4G28660, AT1G70820, AT5G53490, AT4G13500, AT3G61870, AT1G52230, AT2G05310, AT2G29340, AT4G32340	2.45071	0.0210247	0.00708286	0.00705754
AT2G07652		GOTERM_BP_DIRECT	GO:0009773~photosynthetic electron transport in photosystem I	6	0.606061	0.000220994	AT1G64770, AT3G16250, AT4G11960, AT1G55670, AT4G12800, AT2G01590	10.2476	0.169257	0.0463535	0.0461878
AT2G07490		GOTERM_BP_DIRECT	GO:0015994~chlorophyll metabolic process	11	1.11111	0.000579894	AT1G74430, AT1G52220, AT3G26310, AT3G61870, AT5G38520, AT2G44920, AT5G39530, AT1G23090, AT3G21870, AT3G47250, AT3G09390	3.83826	0.385331	0.0973061	0.0969582
AT1G13650		GOTERM_BP_DIRECT	GO:0042440~pigment metabolic process	12	1.21212	0.000913571	AT1G74430, AT1G28610, AT1G57770, AT5G56850, AT1G52220, AT3G26310, AT1G52230, AT5G39530, AT4G38700, AT5G65890, AT2G36970, AT5G02940	3.35698	0.53552	0.110485	0.11009
AT1G08673		GOTERM_BP_DIRECT	GO:0040008~regulation of growth	14	1.41414	0.000921805	AT1G10370, AT1G56150, AT4G28556, AT4G04900, AT3G58850, AT4G28560, AT5G64780, AT1G29490, AT1G65380, AT1G16510, AT1G69160, AT1G26945, AT4G34760, AT5G23800	2.96935	0.53872	0.110485	0.11009
AT3G14380		GOTERM_BP_DIRECT	GO:0065003~macromolecular complex assembly	14	1.41414	0.00146994	AT5G21430, AT5G39080, AT2G35820, AT5G65890, AT4G28660, AT1G70820, AT5G53490, AT2G26730, AT1G71970, AT2G44920, AT5G47900, AT1G75460, AT1G04420, AT5G02940	2.82181	0.708929	0.15416	0.153609
AT2G17770		GOTERM_BP_DIRECT	GO:0009965~leaf morphogenesis	8	0.808081	0.0052467	AT2G17040, AT3G53020, AT2G23760, AT4G18390, AT2G26330, AT1G30210, AT2G31070, AT4G36870	3.76241	0.987888	0.489109	0.48736
AT1G24570		GOTERM_BP_DIRECT	GO:0009733~response to auxin	21	2.12121	0.00708135	AT2G34510, AT1G56150, AT3G53250, AT2G35600, AT4G34810, AT1G56650, AT3G01490, AT4G22620, AT5G64780, AT1G29490, AT1G16510, AT1G69160, AT3G25717, AT4G12980, AT3G20220, AT1G43040, AT1G49200, AT1G75580, AT2G26740, AT4G34760, AT4G38860	1.92505	0.997426	0.594125	0.592001
AT2G21770		GOTERM_BP_DIRECT	GO:0042128~nitrate assimilation	6	0.606061	0.0109705	AT5G50950, AT3G45720, AT1G69870, AT3G21670, AT3G45060, AT2G26690	4.4251	0.999904	0.730719	0.728107
AT5G01575		GOTERM_BP_DIRECT	GO:0009409~response to cold	30	3.0303	0.0109814	AT3G49260, AT4G06746, AT5G14780, AT1G29670, AT3G01500, AT3G21055, AT2G33380, AT3G21870, AT1G74430, AT1G67090, AT5G56850, AT5G54770, AT4G38690, AT2G45600, AT2G42530, AT1G75460, AT5G04530, AT4G16980, AT1G65900, AT5G47610, AT2G37450, AT2G39010, AT5G58782, AT3G61470, AT4G13500, AT3G61870, AT2G44920, AT2G42200, AT5G11070, AT1G42970	1.63069	0.999905	0.730719	0.728107
AT4G33050		GOTERM_BP_DIRECT	GO:0009639~response to red or far red light	13	1.31313	0.0122966	AT5G20220, AT2G29090, AT5G47610, AT1G30040, AT2G43920, AT2G39010, AT1G69160, AT1G21050, AT1G78230, AT4G36105, AT4G36100, AT3G14810, AT4G38860	2.28032	0.999969	0.730719	0.728107
AT1G35560		GOTERM_BP_DIRECT	GO:1900033~negative regulation of trichome patterning	3	0.30303	0.0130641	AT2G30424, AT2G30420, AT3G56390	16.2254	0.999984	0.730719	0.728107
AT1G44575		GOTERM_BP_DIRECT	GO:0010371~regulation of gibberellin biosynthetic process	3	0.30303	0.0130641	AT4G24660, AT5G65410, AT4G32980	16.2254	0.999984	0.730719	0.728107
AT1G69110		GOTERM_BP_DIRECT	GO:0033013~tetrapyrrole metabolic process	4	0.40404	0.0143	AT1G57770, AT5G56850, AT3G21055, AT5G65890	7.63547	0.999994	0.749854	0.747172
AT4G04495		GOTERM_BP_DIRECT	GO:0009637~response to blue light	10	1.0101	0.0192391	AT5G20220, AT2G31560, AT4G27820, AT1G66840, AT1G51805, AT4G18390, AT1G66130, AT2G23180, AT4G00050, AT3G10720	2.49621	1	0.949504	0.946109
AT5G05565		GOTERM_BP_DIRECT	GO:0010229~inflorescence development	4	0.40404	0.0223957	AT1G69690, AT3G47620, AT2G33810, AT4G31820	6.49015	1	1	0.997613
AT5G14780		GOTERM_BP_DIRECT	GO:0045962~positive regulation of development, heterochronic	3	0.30303	0.0234101	AT4G18390, AT1G30210, AT2G31070	12.169	1	1	0.997613
AT1G08427		GOTERM_BP_DIRECT	GO:0019253~reductive pentose-phosphate cycle	4	0.40404	0.025544	AT1G67090, AT5G38410, AT5G38430, AT1G42970	6.1811	1	1	0.997613
AT3G07295		GOTERM_BP_DIRECT	GO:0018130~heterocycle biosynthetic process	12	1.21212	0.0284573	AT3G28220, AT1G52220, AT3G26310, AT3G16120, AT3G21690, AT2G37450, AT5G39530, AT2G05310, AT3G21870, AT1G21500, AT2G44210, AT4G28750	2.10491	1	1	0.997613
AT1G42703		GOTERM_BP_DIRECT	GO:0006355~regulation of transcription, DNA-templated	75	7.57576	0.0285035	AT4G06746, AT3G58850, AT5G65410, AT2G30432, AT5G50915, AT3G59580, AT5G46690, AT5G25190, AT1G69170, AT5G56770, AT2G39250, AT3G62550, AT2G21710, AT1G71200, AT5G54630, AT5G28300, AT5G47900, AT1G75240, AT5G11060, AT1G53170, AT4G30250, AT4G36870, AT2G41240, AT4G24660, AT5G24930, AT5G67180, AT4G32800, AT1G30210, AT1G68120, AT1G73830, AT3G61910, AT4G25990, AT3G16220, AT1G69690, AT1G69570, AT2G23760, AT2…	1.26235	1	1	0.997613
AT1G53260		GOTERM_BP_DIRECT	GO:0007166~cell surface receptor signaling pathway	6	0.606061	0.0348462	AT1G21240, AT3G52530, AT1G21250, AT1G69730, AT1G21245, AT2G17780	3.30008	1	1	0.997613
AT5G04530		GOTERM_BP_DIRECT	GO:0060918~auxin transport	4	0.40404	0.0403694	AT1G69160, AT4G31820, AT1G23080, AT1G16510	5.19212	1	1	0.997613
AT4G18780		GOTERM_BP_DIRECT	GO:0035195~gene silencing by miRNA	6	0.606061	0.0418345	AT4G31877, AT1G69792, AT5G08712, AT5G10945, AT2G25095, AT3G22886	3.1404	1	1	0.997613
AT2G22980		GOTERM_BP_DIRECT	GO:0015977~carbon fixation	3	0.30303	0.0432685	AT1G67090, AT5G38410, AT5G38430	8.85021	1	1	0.997613
AT1G78730		GOTERM_BP_DIRECT	GO:0051234~establishment of localization	3	0.30303	0.0432685	AT5G47610, AT4G16980, AT3G01660	8.85021	1	1	0.997613
AT3G51410		GOTERM_BP_DIRECT	GO:0009266~response to temperature stimulus	18	1.81818	0.0456578	AT5G20220, AT5G24570, AT3G21870, AT5G23480, AT5G65890, AT5G46680, AT4G28750, AT2G07707, AT5G48480, AT5G53490, AT3G18950, AT2G22540, AT4G20820, AT5G38430, AT4G16980, AT3G09390, AT4G30250, AT4G32340	1.66414	1	1	0.997613
AT2G04842		GOTERM_BP_DIRECT	GO:0015986~ATP synthesis coupled proton transport	4	0.40404	0.0490906	AT2G07671, AT4G04640, AT2G07698, AT2G07777	4.80752	1	1	0.997613
AT4G04900		GOTERM_BP_DIRECT	GO:0019684~photosynthesis, light reaction	5	0.505051	0.052467	AT1G21050, AT4G38690, AT5G54530, AT2G44920, AT4G28660	3.52726	1	1	0.997613
AT2G07638		GOTERM_BP_DIRECT	GO:0009833~plant-type primary cell wall biogenesis	4	0.40404	0.053767	AT4G24010, AT2G21770, AT4G18780, AT4G23990	4.63582	1	1	0.997613
AT1G57560		GOTERM_BP_DIRECT	GO:0006952~defense response	34	3.43434	0.0566152	AT1G66930, AT1G59620, AT5G44870, AT1G63880, AT1G63360, AT2G37040, AT1G56510, AT1G17420, AT5G46270, AT1G02300, AT5G13320, AT4G19530, AT2G03760, AT2G43520, AT3G09390, AT4G16880, AT4G23570, AT5G40060, AT1G60260, AT5G67160, AT1G31580, AT1G66980, AT2G43910, AT1G56520, AT5G36910, AT4G23670, AT2G14080, AT3G46530, AT5G38330, AT4G19520, AT1G75030, AT1G79110, AT4G16990, AT2G29320	1.37572	1	1	0.997613
AT5G63730		GOTERM_BP_DIRECT	GO:0019748~secondary metabolic process	12	1.21212	0.0628072	AT1G67855, AT2G22990, AT2G22980, AT2G38180, AT1G49200, AT4G12910, AT4G22620, AT3G28216, AT1G78990, AT2G23000, AT2G23130, AT2G44210	1.84554	1	1	0.997613
AT1G69680		GOTERM_BP_DIRECT	GO:0031408~oxylipin biosynthetic process	4	0.40404	0.0690095	AT4G16690, AT1G17420, AT3G45140, AT5G46240	4.1872	1	1	0.997613
AT5G24000		GOTERM_BP_DIRECT	GO:0006949~syncytium formation	3	0.30303	0.0762234	AT1G14520, AT2G40610, AT4G28250	6.49015	1	1	0.997613
AT3G03645		GOTERM_BP_DIRECT	GO:0010016~shoot system morphogenesis	6	0.606061	0.0812414	AT1G65650, AT1G79420, AT5G65890, AT5G08260, AT2G30010, AT1G65900	2.59606	1	1	0.997613
AT5G05960		GOTERM_BP_DIRECT	GO:2000032~regulation of secondary shoot formation	3	0.30303	0.0853914	AT4G18390, AT1G30210, AT2G31070	6.08452	1	1	0.997613
AT5G02395		GOTERM_BP_DIRECT	GO:0010196~nonphotochemical quenching	3	0.30303	0.0853914	AT4G10340, AT1G44575, AT1G56500	6.08452	1	1	0.997613
AT3G59740		GOTERM_BP_DIRECT	GO:0009620~response to fungus	14	1.41414	0.0905935	AT4G06746, AT1G56150, AT3G26230, AT2G33380, AT1G17420, AT1G51800, AT2G36970, AT3G48320, AT3G14310, AT3G45140, AT3G47250, AT3G26170, AT5G02940, AT1G22400	1.62835	1	1	0.997613
AT5G05685		GOTERM_BP_DIRECT	GO:0009641~shade avoidance	3	0.30303	0.0948703	AT3G58850, AT1G73870, AT4G25260	5.72661	1	1	0.997613
AT2G17690		GOTERM_BP_DIRECT	GO:0044283~small molecule biosynthetic process	9	0.909091	0.0952	AT1G21050, AT4G09350, AT1G63610, AT3G18950, AT4G13500, AT5G24000, AT2G44920, AT2G37450, AT5G28500	1.93415	1	1	0.997613
AT2G07722
AT5G08745		Category	Term	Count	%	PValue	Genes	Fold Enrichment	Bonferroni	Benjamini	FDR
AT1G77095		GOTERM_CC_DIRECT	GO:0009535~chloroplast thylakoid membrane	40	4.0404	9.53501e-09	AT5G21430, AT4G04640, AT4G21280, AT1G64770, AT4G12800, AT3G01500, AT3G21055, AT4G28750, AT4G05180, AT4G10340, AT1G67090, AT1G19150, AT1G52220, AT3G16250, AT3G46780, AT1G54780, AT2G45180, AT3G51820, AT5G36120, AT4G13250, AT4G02770, AT5G47110, AT1G55670, AT1G56500, AT4G28660, AT5G53490, AT1G73110, AT4G09350, AT3G61470, AT1G76100, AT4G11960, AT1G52230, AT2G44920, AT5G52780, AT1G75690, AT1G44575, AT1…	2.86164	1.41118e-06	1.41118e-06	1.36351e-06
AT3G03620		GOTERM_CC_DIRECT	GO:0009579~thylakoid	27	2.72727	7.93923e-08	AT2G32770, AT4G04640, AT4G21280, AT5G14780, AT4G12800, AT3G01500, AT4G28750, AT4G05180, AT4G10340, AT1G67090, AT2G21330, AT5G54770, AT1G52220, AT1G54780, AT4G02770, AT5G47110, AT1G55670, AT4G28660, AT5G53490, AT3G61470, AT1G76100, AT5G38410, AT1G52230, AT2G44920, AT5G38430, AT1G44575, AT1G20340	3.48447	1.175e-05	4.21783e-06	4.07533e-06
AT1G55546		GOTERM_CC_DIRECT	GO:0009534~chloroplast thylakoid	27	2.72727	8.54965e-08	AT2G32770, AT4G04640, AT4G21280, AT1G64770, AT4G12800, AT1G29670, AT4G28750, AT4G05180, AT4G10340, AT2G21330, AT5G38520, AT3G46780, AT1G54780, AT3G51820, AT1G21500, AT4G02770, AT1G55670, AT1G56500, AT5G53490, AT3G61470, AT4G13500, AT3G61870, AT1G52230, AT2G44920, AT1G75690, AT1G44575, AT1G20340	3.47086	1.26534e-05	4.21783e-06	4.07533e-06
AT4G11140		GOTERM_CC_DIRECT	GO:0031977~thylakoid lumen	10	1.0101	8.80863e-05	AT5G53490, AT5G45680, AT4G05180, AT1G67090, AT4G21280, AT2G21330, AT1G76100, AT2G44920, AT1G54780, AT1G20340	5.3949	0.0129527	0.00325919	0.00314909
AT1G09273		GOTERM_CC_DIRECT	GO:0010598~NAD(P)H dehydrogenase complex (plastoquinone)	5	0.505051	0.000483558	AT4G09350, AT5G21430, AT1G64770, AT3G16250, AT2G01590	12.6573	0.0690819	0.0143133	0.0138298
AT1G08955		GOTERM_CC_DIRECT	GO:0009543~chloroplast thylakoid lumen	9	0.909091	0.000761023	AT5G53490, AT5G45680, AT4G05180, AT4G21280, AT1G76100, AT2G44920, AT1G54780, AT3G57680, AT1G20340	4.55661	0.106558	0.0187719	0.0181377
AT5G00615		GOTERM_CC_DIRECT	GO:0009538~photosystem I reaction center	4	0.40404	0.00139104	AT4G02770, AT1G52230, AT4G12800, AT4G28750	16.4544	0.186181	0.0294106	0.028417
AT2G39250		GOTERM_CC_DIRECT	GO:0048046~apoplast	27	2.72727	0.0121333	AT5G44575, AT1G65484, AT1G66970, AT1G29670, AT3G01500, AT4G25260, AT2G36870, AT4G25000, AT4G05180, AT1G67090, AT2G21330, AT5G61750, AT4G37800, AT3G14310, AT4G16880, AT4G23170, AT5G48485, AT1G65490, AT5G57550, AT4G12970, AT1G26560, AT3G44310, AT5G55730, AT5G38410, AT5G38430, AT4G38700, AT1G42970	1.67019	0.835807	0.224466	0.216883
AT5G11565		GOTERM_CC_DIRECT	GO:0009523~photosystem II	6	0.606061	0.0204073	AT1G19150, AT4G10340, AT3G61470, AT5G47110, AT3G21055, AT1G44575	3.79718	0.952713	0.312	0.30146
AT3G52510		GOTERM_CC_DIRECT	GO:0009507~chloroplast	179	18.0808	0.0210811	AT5G40070, AT5G21430, AT5G50950, AT5G39080, AT5G43860, AT5G16240, AT4G18290, AT1G23090, AT2G17695, AT3G26300, AT1G19150, AT4G12980, AT2G21710, AT4G29590, AT1G71200, AT1G23360, AT1G49750, AT3G46780, AT1G54780, AT5G36120, AT5G28500, AT2G42530, AT5G04530, AT1G21500, AT5G52050, AT4G02770, AT5G46220, AT3G53130, AT2G40920, AT2G19900, AT1G56500, AT5G49170, AT4G28660, AT1G73110, AT3G16220, AT4G20820, AT1…	1.15436	0.957292	0.312	0.30146
AT3G08060		GOTERM_CC_DIRECT	GO:0010287~plastoglobule	7	0.707071	0.0263428	AT4G19170, AT2G32770, AT4G02770, AT4G10340, AT2G21330, AT4G12800, AT4G28750	3.07149	0.980765	0.354431	0.342457
AT2G36026		GOTERM_CC_DIRECT	GO:0009941~chloroplast envelope	27	2.72727	0.036962	AT3G28220, AT4G04640, AT2G07698, AT4G12800, AT3G01500, AT2G17695, AT4G28750, AT1G67090, AT2G21330, AT5G54770, AT5G38520, AT3G46780, AT2G42530, AT1G04420, AT4G19390, AT3G26570, AT3G53130, AT4G02770, AT1G55670, AT4G25050, AT3G16240, AT3G61870, AT5G38410, AT5G38430, AT3G45140, AT1G42970, AT5G02940	1.50856	0.996205	0.439852	0.424993
AT3G52720		GOTERM_CC_DIRECT	GO:0005576~extracellular region	119	12.0202	0.0386357	AT4G23240, AT1G66930, AT4G24973, AT4G24974, AT4G24975, AT4G28250, AT3G57680, AT1G31550, AT2G22807, AT1G02300, AT5G61610, AT1G74670, AT1G23000, AT1G13607, AT4G38690, AT1G78230, AT4G37800, AT3G14310, AT4G23250, AT1G14420, AT1G66940, AT3G51590, AT3G53250, AT5G48485, AT1G15757, AT5G36910, AT4G12970, AT3G45840, AT2G22990, AT5G55450, AT4G20820, AT1G71695, AT4G30067, AT4G12290, AT5G44575, AT2G40610, AT2…	1.17921	0.997066	0.439852	0.424993
AT3G03655		GOTERM_CC_DIRECT	GO:0000276~mitochondrial proton-transporting ATP synthase complex, coupling factor F(o)	3	0.30303	0.0421927	AT2G07671, AT2G07777, AT2G07707	8.97514	0.998305	0.446037	0.430968
AT5G04000		GOTERM_CC_DIRECT	GO:0031966~mitochondrial membrane	7	0.707071	0.0536557	AT2G07695, AT2G07674, AT2G07751, AT2G07698, AT4G28580, AT2G07722, AT2G07707	2.58834	0.999715	0.529403	0.511518
AT2G22807		GOTERM_CC_DIRECT	GO:0045263~proton-transporting ATP synthase complex, coupling factor F(o)	3	0.30303	0.0657729	AT2G07671, AT2G07777, AT2G07707	7.0519	0.999958	0.597497	0.577312
AT1G73830		GOTERM_CC_DIRECT	GO:0016021~integral component of membrane	217	21.9192	0.0686314	AT4G23240, AT1G66930, AT2G35960, AT2G37900, AT1G23090, AT3G26300, AT4G09970, AT5G61610, AT1G19150, AT4G16140, AT3G48320, AT4G23250, AT4G27850, AT5G46220, AT1G66940, AT5G41450, AT1G37000, AT3G45720, AT5G05350, AT3G52720, AT1G44575, AT2G07490, AT4G00460, AT3G21670, AT3G22760, AT2G30010, AT5G61750, AT5G62960, AT4G18780, AT3G47250, AT3G28070, AT4G24120, AT5G40382, AT3G26310, AT2G36800, AT2G37450, AT1…	1.09764	0.999973	0.597497	0.577312
AT5G33436		GOTERM_CC_DIRECT	GO:0009522~photosystem I	4	0.40404	0.0832617	AT1G19150, AT4G10340, AT3G61470, AT1G55670	3.87163	0.999997	0.655633	0.633484
AT5G05875		GOTERM_CC_DIRECT	GO:0009505~plant-type cell wall	23	2.32323	0.0841692	AT1G33590, AT3G26380, AT2G34510, AT3G51590, AT1G31580, AT1G29670, AT2G38870, AT1G28600, AT1G74670, AT1G20190, AT5G11420, AT2G16060, AT4G20820, AT1G71695, AT5G06870, AT3G16240, AT1G21250, AT5G55730, AT5G38410, AT3G09790, AT3G51600, AT4G18780, AT3G14310	1.43353	0.999998	0.655633	0.633484
AT2G37720
AT3G42798		Category	Term	Count	%	PValue	Genes	Fold Enrichment	Bonferroni	Benjamini	FDR
AT4G18970		GOTERM_MF_DIRECT	GO:0019904~protein domain specific binding	11	1.11111	3.40678e-05	AT4G02770, AT4G10340, AT3G61470, AT5G54770, AT5G38410, AT4G12800, AT2G45180, AT5G38430, AT1G20340, AT1G44575, AT4G28750	5.37056	0.0137366	0.0115492	0.0113785
AT1G69570		GOTERM_MF_DIRECT	GO:0003700~transcription factor activity, sequence-specific DNA binding	79	7.9798	5.68927e-05	AT4G06746, AT1G56650, AT5G65410, AT5G50915, AT2G17770, AT3G59580, AT5G46690, AT5G25190, AT3G56390, AT1G74430, AT1G69170, AT2G39250, AT1G71200, AT5G54630, AT5G28300, AT1G75240, AT5G11060, AT1G53170, AT4G36870, AT2G41240, AT2G40350, AT4G24660, AT5G24930, AT5G67180, AT4G32800, AT5G49330, AT1G30210, AT1G68120, AT1G73830, AT3G61910, AT1G69690, AT2G20570, AT1G69570, AT2G23760, AT2G42380, AT3G47620, AT1…	1.57384	0.0228344	0.0115492	0.0113785
AT5G01375		GOTERM_MF_DIRECT	GO:0030247~polysaccharide binding	11	1.11111	0.000273607	AT1G66920, AT5G57550, AT1G66910, AT1G66940, AT3G26380, AT1G66930, AT1G21240, AT1G21250, AT1G69730, AT4G37800, AT2G36870	4.21101	0.105151	0.0370282	0.036481
AT1G32910		GOTERM_MF_DIRECT	GO:0050502~cis-zeatin O-beta-D-glucosyltransferase activity	3	0.30303	0.00257807	AT2G36800, AT2G36750, AT1G22400	33.688	0.649379	0.187144	0.184378
AT3G04055		GOTERM_MF_DIRECT	GO:0050403~trans-zeatin O-beta-D-glucosyltransferase activity	3	0.30303	0.00257807	AT2G36800, AT2G36750, AT1G22400	33.688	0.649379	0.187144	0.184378
AT3G46770		GOTERM_MF_DIRECT	GO:0004497~monooxygenase activity	18	1.81818	0.00276567	AT3G26160, AT3G53130, AT3G26310, AT2G29090, AT3G26230, AT2G33380, AT3G26300, AT3G53280, AT4G36220, AT4G39500, AT4G37360, AT3G10560, AT3G48320, AT2G23180, AT2G45580, AT3G26170, AT2G45570, AT2G45560	2.26263	0.675158	0.187144	0.184378
AT1G52857		GOTERM_MF_DIRECT	GO:0015250~water channel activity	6	0.606061	0.00395997	AT3G06100, AT3G16240, AT2G39010, AT3G26520, AT1G31880, AT3G54820	5.61467	0.8003	0.222296	0.219011
AT2G00490		GOTERM_MF_DIRECT	GO:0061809~NAD+ nucleotidase, cyclic ADP-ribose generating	6	0.606061	0.00562429	AT5G44870, AT1G63880, AT4G19530, AT4G19520, AT1G56510, AT4G16990	5.18278	0.898724	0.222296	0.219011
AT1G08057		GOTERM_MF_DIRECT	GO:0050135~NAD(P)+ nucleosidase activity	6	0.606061	0.00562429	AT5G44870, AT1G63880, AT4G19530, AT4G19520, AT1G56510, AT4G16990	5.18278	0.898724	0.222296	0.219011
AT3G23370		GOTERM_MF_DIRECT	GO:0016705~oxidoreductase activity, acting on paired donors, with incorporation or reduction of molecular oxygen	17	1.71717	0.00601578	AT3G26160, AT3G53130, AT3G26310, AT2G29090, AT3G26230, AT3G26300, AT3G53280, AT4G36220, AT4G39500, AT4G37360, AT3G10560, AT3G48320, AT2G23180, AT2G45580, AT3G26170, AT2G45570, AT2G45560	2.153	0.913688	0.222296	0.219011
AT5G13370		GOTERM_MF_DIRECT	GO:0043531~ADP binding	14	1.41414	0.0060228	AT5G40060, AT1G59620, AT2G07698, AT5G44870, AT1G63880, AT1G56520, AT1G56510, AT1G63360, AT5G46270, AT2G14080, AT3G46530, AT4G19530, AT4G19520, AT4G16990	2.39407	0.913935	0.222296	0.219011
AT2G15016		GOTERM_MF_DIRECT	GO:0005506~iron ion binding	20	2.0202	0.0101888	AT1G14520, AT3G26160, AT3G53130, AT4G34900, AT3G26310, AT2G29090, AT3G26230, AT3G26300, AT3G53280, AT4G36220, AT4G39500, AT5G54770, AT4G37360, AT3G10560, AT3G48320, AT2G23180, AT2G45580, AT3G26170, AT2G45570, AT2G45560	1.89259	0.984359	0.344721	0.339627
AT3G26520		GOTERM_MF_DIRECT	GO:0015293~symporter activity	7	0.707071	0.015305	AT3G26570, AT1G69870, AT5G61520, AT5G23270, AT3G21670, AT1G23090, AT2G26690	3.46789	0.998092	0.477988	0.470924
AT2G03760		GOTERM_MF_DIRECT	GO:0016168~chlorophyll binding	5	0.505051	0.021231	AT1G19150, AT4G10340, AT3G61470, AT5G47110, AT1G44575	4.67889	0.999835	0.563709	0.555378
AT1G33590		GOTERM_MF_DIRECT	GO:0019871~sodium channel inhibitor activity	3	0.30303	0.021801	AT2G43535, AT2G43520, AT2G43530	12.633	0.99987	0.563709	0.555378
AT5G40382		GOTERM_MF_DIRECT	GO:0000981~RNA polymerase II transcription factor activity, sequence-specific DNA binding	17	1.71717	0.0222151	AT4G00730, AT3G57230, AT5G46690, AT4G14540, AT3G60390, AT5G04150, AT2G23760, AT4G37790, AT2G22540, AT1G27045, AT1G71200, AT5G41410, AT4G32980, AT2G42200, AT5G11060, AT2G41240, AT4G36870	1.85339	0.999891	0.563709	0.555378
AT5G09315		GOTERM_MF_DIRECT	GO:0005242~inward rectifier potassium channel activity	3	0.30303	0.0336933	AT4G18290, AT4G22200, AT5G46240	10.1064	0.999999	0.804675	0.792783
AT1G09147		GOTERM_MF_DIRECT	GO:0016747~transferase activity, transferring acyl groups other than amino-acyl groups	9	0.909091	0.0368191	AT2G22990, AT1G32910, AT5G67160, AT5G39080, AT2G22980, AT4G12910, AT1G02050, AT1G78990, AT2G23000	2.36869	1	0.809491	0.797528
AT2G29260		GOTERM_MF_DIRECT	GO:0015267~channel activity	5	0.505051	0.0378826	AT3G06100, AT3G16240, AT2G39010, AT3G26520, AT3G54820	3.91721	1	0.809491	0.797528
AT2G03560		GOTERM_MF_DIRECT	GO:0016760~cellulose synthase (UDP-forming) activity	4	0.40404	0.0446999	AT4G24010, AT2G21770, AT4G18780, AT4G23990	4.99082	1	0.860324	0.84761
AT1G76840		GOTERM_MF_DIRECT	GO:0000976~transcription regulatory region sequence-specific DNA binding	32	3.23232	0.0469437	AT1G57560, AT2G41940, AT5G65410, AT1G66230, AT2G30432, AT3G22760, AT5G65230, AT1G69170, AT1G75240, AT1G53170, AT2G40350, AT4G36870, AT4G24660, AT1G14440, AT4G00730, AT4G32800, AT1G35560, AT2G30420, AT3G57230, AT3G61910, AT1G14687, AT1G12860, AT2G21320, AT2G20570, AT1G69690, AT4G37790, AT3G47620, AT2G30424, AT1G73870, AT4G19520, AT4G38620, AT4G11140	1.41287	1	0.860324	0.84761
AT1G06653		GOTERM_MF_DIRECT	GO:0003677~DNA binding	63	6.36364	0.0470883	AT1G66810, AT4G06746, AT1G56650, AT5G65410, AT5G50915, AT2G17770, AT3G59580, AT5G25190, AT3G56390, AT1G69170, AT5G56770, AT2G39250, AT1G71200, AT4G36270, AT1G53250, AT2G27410, AT5G11060, AT1G53170, AT4G36870, AT2G41240, AT2G40350, AT4G24660, AT5G67180, AT4G32800, AT5G49330, AT1G30210, AT5G24050, AT1G68120, AT5G23480, AT1G73830, AT3G61910, AT2G20570, AT1G69570, AT2G23760, AT2G42380, AT4G36280, AT5…	1.25508	1	0.860324	0.84761
AT1G05787		GOTERM_MF_DIRECT	GO:0020037~heme binding	19	1.91919	0.0499291	AT3G26160, AT3G53130, AT3G26310, AT2G29090, AT3G26230, AT3G26300, AT3G53280, AT4G36220, AT4G39500, AT2G16060, AT4G37360, AT1G71695, AT3G10560, AT3G48320, AT2G23180, AT2G45580, AT3G26170, AT2G45570, AT2G45560	1.61227	1	0.860324	0.84761
AT5G57770		GOTERM_MF_DIRECT	GO:0033612~receptor serine/threonine kinase binding	6	0.606061	0.0509708	AT4G12970, AT5G44575, AT1G65484, AT2G26330, AT1G65490, AT5G07180	2.97247	1	0.860324	0.84761
AT1G49000		GOTERM_MF_DIRECT	GO:0003953~NAD+ nucleosidase activity	9	0.909091	0.0532108	AT2G14080, AT5G44870, AT1G63880, AT4G19530, AT4G19520, AT1G56520, AT1G56510, AT5G46270, AT4G16990	2.19705	1	0.860324	0.84761
AT1G13635		GOTERM_MF_DIRECT	GO:0032440~2-alkenal reductase [NAD(P)] activity	3	0.30303	0.0550946	AT5G16980, AT5G16960, AT5G16970	7.77416	1	0.860324	0.84761
AT3G28216		GOTERM_MF_DIRECT	GO:0005249~voltage-gated potassium channel activity	3	0.30303	0.0713573	AT4G18290, AT4G22200, AT5G46240	6.73761	1	1	0.987654
AT2G21710		GOTERM_MF_DIRECT	GO:0004185~serine-type carboxypeptidase activity	5	0.505051	0.0756438	AT2G22990, AT2G22980, AT4G12910, AT2G23000, AT5G08260	3.11926	1	1	0.987654
AT5G39710		GOTERM_MF_DIRECT	GO:0080044~quercetin 7-O-glucosyltransferase activity	5	0.505051	0.0797614	AT1G22380, AT2G36800, AT1G22370, AT2G36790, AT1G22400	3.06255	1	1	0.987654
AT2G29090		GOTERM_MF_DIRECT	GO:0047158~sinapoylglucose-sinapoylglucose O-sinapoyltransferase activity	2	0.20202	0.0862941	AT2G22990, AT2G22980	22.4587	1	1	0.987654
AT1G02920		GOTERM_MF_DIRECT	GO:0047746~chlorophyllase activity	2	0.20202	0.0862941	AT5G43860, AT5G38520	22.4587	1	1	0.987654
AT1G74430		GOTERM_MF_DIRECT	GO:0018708~thiol S-methyltransferase activity	2	0.20202	0.0862941	AT2G43910, AT2G43920	22.4587	1	1	0.987654
AT5G08525		GOTERM_MF_DIRECT	GO:0016702~oxidoreductase activity, acting on single donors with incorporation of molecular oxygen, incorporation of two atoms of oxygen	3	0.30303	0.0889433	AT4G19170, AT1G17420, AT3G45140	5.94495	1	1	0.987654
AT5G01565		GOTERM_MF_DIRECT	GO:0016759~cellulose synthase activity	4	0.40404	0.0900264	AT4G24010, AT2G21770, AT4G18780, AT4G23990	3.74312	1	1	0.987654
AT2G36030		GOTERM_MF_DIRECT	GO:0016788~hydrolase activity, acting on ester bonds	8	0.808081	0.0920343	AT1G28600, AT1G28610, AT2G38180, AT4G16690, AT1G29670, AT1G54790, AT1G31550, AT4G18970	2.07311	1	1	0.987654
AT1G21240		GOTERM_MF_DIRECT	GO:0016628~oxidoreductase activity, acting on the CH-CH group of donors, NAD or NADP as acceptor	3	0.30303	0.0981662	AT5G16980, AT5G16960, AT5G16970	5.61467	1	1	0.987654
AT2G07714		GOTERM_MF_DIRECT	GO:0042937~tripeptide transporter activity	3	0.30303	0.0981662	AT3G53960, AT2G37900, AT2G40460	5.61467	1	1	0.987654
AT2G07737
AT3G06415
AT3G03465
AT5G06870
AT4G04615
AT3G58220
AT3G23420
AT2G28600
AT1G42260
AT4G23340
AT3G09015
AT3G52770
AT2G41270
AT3G07995
AT4G08395
AT4G19003
AT5G65165
AT2G07755
AT3G02810
AT2G24220
AT4G37360
AT2G07713
AT3G07675
AT5G61750
AT5G23270
AT1G12670
AT5G22530
AT1G06837
AT5G58782
AT1G66810
AT1G13410
AT1G64250
AT3G54520
AT3G04125
AT2G23808
AT4G22620
AT5G04405
AT2G07629
AT2G07756
AT4G10340
AT4G28580
AT3G45140
AT4G20820
AT1G03987
AT3G60390
AT4G09265
AT1G05173
AT1G67910
AT1G66910
AT1G63180
AT1G09773
AT2G07693
AT4G34560
AT4G13390
AT5G61610
AT2G42530
AT1G30040
AT3G09845
AT1G31010
AT3G26160
AT2G07628
AT5G50950
AT1G06617
AT2G40350
AT1G79170
AT4G05455
AT1G69870
AT5G37530
AT2G07726
AT5G57650
AT3G06405
AT1G09303
AT4G05005
AT3G06019
AT3G05470
AT1G61050
AT3G53020
AT2G33380
AT3G42796
AT1G54740
AT1G07423
AT1G56150
AT4G11460
AT1G48870
AT3G28220
AT3G52705
AT4G02800
AT3G30722
AT1G20340
AT3G45275
AT1G68120
AT2G44220
AT1G26500
AT3G21670
AT4G04640
AT3G56390
AT5G01130
AT1G01400
AT4G18255
AT3G26237
AT1G09417
AT2G07485
AT2G36970
AT1G05167
AT2G19900
AT1G60500
AT4G38620
AT1G66660
AT2G07811
AT3G26390
AT1G21973
AT1G50950
AT4G03370
AT2G07694
AT2G07975
AT5G01345
AT2G05225
AT2G07676
AT3G51420
AT2G32640
AT1G30220
AT3G57230
AT1G14420
AT2G31150
AT4G29590
AT5G28310
AT1G09515
AT2G23130
AT3G00200
AT1G52855
AT2G07672
AT5G57535
AT5G50915
AT1G47440
AT5G11080
AT1G65140
AT4G00460
AT2G09230
AT5G23480
AT1G08347
AT4G28660
AT4G36280
AT1G20680
AT5G40070
AT1G25440
AT5G60142
AT3G59270
AT2G11440
AT5G52355
AT3G24600
AT1G70400
AT1G04683
AT2G35945
AT5G00465
AT5G49746
AT5G53490
AT4G35610
AT2G15000
AT5G00500
AT4G28790
AT2G37900
AT5G07170
AT4G09970
AT2G07721
AT1G09603
AT2G33090
AT5G04725
AT2G39020
AT3G58790
AT2G38230
AT4G32800
AT3G22870
AT1G21395
AT2G09095
AT2G35310
AT3G13825
AT1G53400
AT4G11900
AT5G25451
AT5G28937
AT2G07745
AT1G64690
AT4G25260
AT1G07707
AT5G52050
AT3G02775
AT1G63610
AT1G42120
AT4G05305
AT2G04185
AT1G78220
AT3G21530
AT1G20190
AT2G07813
AT5G32670
AT2G07808
AT3G19274
AT5G22440
AT1G08165
AT2G07772
AT2G36790
AT3G45060
AT1G69792
AT2G07636
AT4G13380
AT4G01190
AT2G45570
AT4G30250
AT1G55660
AT2G07754
AT4G33180
AT5G02375
AT3G47750
AT2G16145
AT4G04065
AT5G43810
AT1G01150
AT2G17040
AT4G03376
AT1G78990
AT2G07746
AT4G24010
AT4G00380
AT1G07717
AT1G66650
AT1G28320
AT2G05255
AT3G22410
AT3G07485
AT2G03530
AT1G22380
AT1G05117
AT2G41240
AT2G07671
AT5G34560
AT3G56600
AT3G44310
AT3G42836
AT3G21870
AT5G16970
AT1G29670
AT4G25990
AT1G73230
AT5G44140
AT1G43575
AT1G73550
AT5G46240
AT5G38060
AT3G53250
AT5G47340
AT1G05567
AT4G30074
AT2G36792
AT3G09915
AT5G64540
AT1G51800
AT5G44530
AT2G32680
AT5G45820
AT4G30067
AT2G07698
AT5G06975
AT5G46690
AT2G07767
AT1G05717
AT3G49290
AT1G59550
AT2G45180
AT1G28010
AT3G57680
AT2G07667
AT5G29029
AT2G02525
AT3G22760
AT4G23290
AT2G09240
AT1G29490
AT1G71970
AT3G10560
AT2G06265
AT1G56530
AT1G68185
AT1G70505
AT1G21050
AT1G36925
AT5G56910
AT5G08515
AT1G71770
AT1G56650
AT3G55780
AT2G06955
AT3G45840
AT2G07748
AT2G07683
AT2G29310
AT2G07687
AT4G18290
AT1G70820
AT2G17780
AT4G22755
AT2G07625
AT5G57760
AT5G11400
AT2G46890
AT4G38010
AT2G29320
AT4G38530
AT4G13554
AT1G08523
AT2G35760
AT2G07677
AT1G08133
AT5G56810
AT5G24150
AT1G33190
AT1G61065
AT1G56520
AT2G26690
AT3G14025
AT1G71200
AT1G27045
AT2G00460
AT2G07686
AT2G07768
AT5G06505
AT4G02855
AT1G36922
AT4G13505
AT2G01590
AT1G23360
AT1G09845
AT5G02835
AT3G04185
AT1G35740
AT3G58430
AT3G44765
AT4G24350
AT5G37240
AT3G42700
AT2G07798
AT4G08215
AT2G20340
AT1G37037
AT5G05250
AT1G07417
AT5G02570
AT3G51600
AT2G07749
AT1G09293
AT2G07623
AT5G40060
AT3G55090
AT4G06195
AT2G07743
AT4G17975
AT1G23060
AT1G26945
AT5G06785
AT3G53960
AT2G17695
AT4G05250
AT4G12810
AT4G02845
AT2G07691
AT5G11416
AT3G48320
AT3G45720
AT1G23000
AT3G04865
AT2G07669
AT2G05310
AT2G07613
AT1G69170
AT4G27550
AT2G36540
AT2G10050
AT1G16760
AT1G49920
AT3G42280
AT1G17030
AT3G46875
AT1G14520
AT4G07255
AT5G50110
AT2G07774
AT5G24210
AT5G06795
AT1G05643
AT1G24390
AT1G66920
AT5G57550
AT3G58300
AT3G53280
AT5G02855
AT3G14030
AT4G39500
AT2G07777
AT1G60230
AT4G25050
AT1G08607
AT5G09060
AT2G09725
AT1G34560
AT4G34810
AT1G53541
AT3G07045
AT2G07812
AT2G07637
AT3G10720
AT4G14675
AT2G07689
AT1G18773
AT1G24388
AT2G07633
AT2G40920
AT2G07751
AT1G23080
AT2G23180
AT2G07785
AT2G43520
AT2G10265
AT4G21902
AT1G73870
AT1G64270
AT4G06825
AT1G21245
AT1G08863
AT3G26230
AT5G52770
AT5G54150
AT4G27850
AT2G07673
AT4G24630
AT5G24050
AT1G69825
AT4G03785
AT2G07783
AT1G23090
AT4G00730
AT3G59580
AT1G50340
AT2G07674
AT5G06275
AT1G09037
AT5G49700
AT3G26380
AT5G38330
AT5G40270
AT1G65490
AT1G02050
AT1G31070
AT1G65650
AT2G07697
AT1G75460
AT1G23100
AT5G53880
AT1G51802
AT2G36750
AT1G51805
AT5G64780
AT3G09790
AT1G05653
AT1G64660
AT2G08315
AT5G28300
AT3G09195
AT2G07682
AT2G07769
AT2G07385
AT2G29340
AT4G00925
AT3G53130
AT2G07695
AT2G00340
AT4G12910
AT5G53040
AT1G69690
AT5G10945
AT3G01575
AT2G07634
AT2G17010
AT2G11610
AT2G35960
AT5G49743
AT2G07696
AT1G65484
AT4G12800
AT1G36450
AT4G34760
AT4G16690
AT3G44766
AT5G52190
AT4G23990
AT2G30320
AT1G22140
AT2G00910
AT2G37600
AT2G35820
AT4G34510
AT3G01660
AT5G38430
AT5G28469
AT2G07632
AT1G28600
AT3G22090
AT3G42710
AT5G56570
AT2G47115
AT2G22140
AT1G06003
AT2G26730
AT2G07707
AT2G07535
AT4G07805
AT1G67855
AT2G03750
AT5G43211
AT2G07779
AT5G56770
AT5G41450
AT3G58850
AT3G08005
AT1G66852
AT4G23020
AT2G28050
AT5G32070
AT1G54780
AT3G44820
AT4G37800
AT2G31560
AT5G17140
AT5G65230
AT2G19910
AT1G65900
AT2G25400
AT5G24155
AT3G26310
AT3G54820
AT5G05115
AT5G46870
AT1G54750
AT3G25715
AT1G53170
AT2G47110
AT1G24148
AT2G07675
AT2G23890
AT3G12210
AT3G08200
AT1G09097
AT5G32616
AT2G05195
AT2G07599
AT5G56555
AT1G42970
AT4G06746
AT3G08115
AT2G07375
AT1G43680
AT2G05245
AT4G23170
AT1G35465
AT1G02630
AT1G64633
AT4G16140
AT5G46220
AT2G36800
AT2G04034
AT3G05370
AT2G07759
AT5G43870
AT1G31550
AT3G05600
AT2G07678
AT4G31820
AT5G17160
AT5G66740
AT4G34900
AT2G07784
AT5G00695
AT4G27340
AT3G50505
AT3G44900
AT4G37790
AT5G28260
AT2G07626
AT1G79420
AT2G07631
AT1G77932
AT1G75030
AT5G25190
AT1G22370
AT4G36100
AT2G21725
AT2G05205
AT2G05215
AT5G13320
AT1G08473
AT1G53250
AT5G24060
AT3G01295
AT5G52780
AT5G50930
AT5G64080
AT4G34600
AT2G05165
AT4G05995
AT5G65370
AT4G06845
AT5G23800
AT1G07993
AT2G21320
AT2G07470
AT1G51055
AT2G36500
AT1G49750
AT3G25717
AT2G07684
AT3G50940
AT1G31270
AT5G02940
AT5G47500
AT4G31877
AT4G19390
AT1G62085
AT2G07757
AT1G05733
AT3G26170
AT2G08980
AT3G51820
AT1G74870
AT3G07325
AT4G31640
AT3G07935
AT3G00970
AT3G46530
AT4G04995
AT5G36910
AT1G12855
AT5G03060
AT1G04353
AT5G07325
AT5G61280
AT4G23670
AT2G30766
AT5G50740
AT3G16120
AT1G08137
AT5G35339
AT5G46270
AT3G08430
AT4G06614
AT1G66990
AT5G32112
AT2G07617
AT4G27820
AT3G26295
AT2G16060
AT3G48600
AT2G37040
AT1G79110
AT5G67180
AT1G13607
AT5G05350
AT1G09217
AT1G50770
AT4G12917
AT5G37290
AT2G20595
AT2G07692
AT2G33815
AT5G62840
AT1G07440
AT2G45740
AT1G65380
AT2G46375
AT5G04385
AT2G33810
AT1G73120
AT4G05750
AT5G16960
AT4G23570
AT5G56830
AT4G16880
AT4G01830
AT4G28250
AT1G28610
AT2G05060
AT1G37038
AT5G25450
AT3G00630
AT1G58590
AT3G61970
AT1G09103
AT4G28560
AT2G26740
AT3G61870
AT5G51850
AT3G18950
AT1G71760
AT5G62960
AT5G11412
AT1G14686
AT5G53710
AT1G76960
AT4G06095
AT5G38980
AT4G06569
AT5G08260
AT4G07742
AT3G09150
AT1G07897
AT2G10253
AT5G47110
AT4G38690
AT5G56820
AT3G21660
AT4G27852
AT3G09800
AT2G46860
AT4G23240
AT1G66840
AT5G05705
AT5G32975
AT2G06355
AT2G13150
AT1G75690
AT4G23230
AT5G41410
AT5G46315
AT4G24977
AT4G06632
AT1G68190
AT3G17130
AT5G54630
AT1G15757
AT1G78230
AT5G09455
AT4G28755
AT2G19780
AT5G55730
AT3G25716
AT3G07925
AT5G43535
AT2G23760
AT1G22330
AT1G12860
AT1G21500
AT5G61520
AT5G14410
AT4G36270
AT5G48480
AT5G60964
AT2G11045
AT5G44870
AT5G32625
AT5G44575
AT1G43040
AT3G03265
AT3G20220
AT4G06643
AT2G42455
AT1G74875
AT2G35600
AT5G54770
AT1G56510
AT3G03705
AT5G27300
AT1G31555
AT4G28556
AT3G42473
AT5G01875
AT3G09160
AT1G23280
AT4G32990
AT1G05233
AT2G29290
AT5G33410
AT1G21510
AT5G08275
AT4G25000
AT5G03395
AT1G09785
AT5G54990
AT3G52530
AT2G27410
AT5G55740
AT1G06997
AT5G49170
AT3G62550
AT5G47610
AT5G00590
AT2G25095
AT4G22200
AT1G56500
AT1G55670
AT5G03205
AT2G30820
AT1G42240
AT2G39010
AT3G54530
AT5G56800
AT1G20870
AT2G20570
AT4G16990
AT2G07627
AT1G57775
AT1G24210
AT5G28500
AT4G21930
AT2G07460
AT2G11640
AT4G06390
AT2G01023
AT5G17150
AT5G20700
AT2G07621
AT2G30560
AT2G22320
AT5G48485
AT5G55450
AT1G19150
AT2G39240
AT2G44210
AT3G08870
AT3G21690
AT1G19330
AT1G09585
AT2G33330
AT3G42350
AT1G60260
AT2G07985
AT1G09525
AT5G09205
AT2G08870
AT1G06443
AT4G38020
AT3G15860
AT2G37450
AT3G01030
AT1G37000
AT5G65890
AT5G49330
AT2G38870
AT1G17420
AT4G12290
AT4G00050
AT5G16240
AT5G35118
AT3G42316
AT3G06245
AT4G07795
AT1G32540
AT3G52526
AT4G07295
AT5G09200
AT2G42380
AT3G04325
AT1G63880
AT1G24580
AT1G57790
AT1G55673
AT4G39470
AT2G28053
AT1G53542
AT1G60870
AT5G54530
AT2G03310
AT1G06447
AT4G18375
AT1G07187
AT4G36230
AT4G23250
AT4G32342
AT1G07903
AT2G09550
AT5G36120
AT1G43605
AT1G31880
AT3G05235
AT1G52240
AT4G28750
AT4G09900
AT3G52535
AT2G41180
AT1G52230
AT1G57777
AT2G42388
AT2G41178
AT2G08215
AT2G09115
AT5G03995
AT1G06023
AT2G05485
AT1G20515
AT4G19520
AT4G10300
AT2G41920
AT3G61910
AT2G35555
AT2G45580
AT1G04183
AT5G39080
AT4G21940
AT3G02635
AT5G11420
AT4G24120
AT4G06525
AT5G19170
AT3G01490
AT1G35420
AT3G19850
AT1G67090
AT4G06646
AT1G69730
AT5G60966
AT3G28060
AT1G64770
AT3G31930
AT2G27420
AT3G13810
AT3G01500
AT1G70209
AT3G28080
AT1G24575
AT2G05465
AT4G32340
AT5G49340
AT2G32770
AT1G27480
AT3G03275
AT5G65410
AT4G07300
AT5G16980
AT2G23000
AT5G38990
AT1G53410
AT3G57690
AT4G08715
AT5G24930
AT1G09705
AT1G03410
AT2G36050
AT3G47620
AT1G66940
AT1G59620
AT3G26300
AT1G66930
AT1G73110
AT1G26560
AT3G47250
AT2G24160
AT1G36480
AT4G38700
AT5G11070
AT2G08275
AT1G51538
AT4G38860
AT1G04283
AT1G14688
AT5G03975
AT1G31580
AT2G21740
AT3G49260
AT1G56640
AT5G24570
AT4G24670
AT1G43675
AT2G29300
AT4G06860
AT1G74675
AT5G46680
AT2G36307
AT2G41940
AT1G68860
AT4G36220
AT3G21260
AT1G04943
AT1G05413
AT2G23840
AT1G07173
AT1G04327
AT2G08560
AT1G07997
AT2G30420
AT5G39530
AT1G49200
AT4G36105
AT1G09153
AT3G16220
AT2G36040
AT5G56795
AT4G06105
AT2G42170
AT1G63360
AT2G08100
AT1G23960
AT1G66130
AT1G22400
AT5G04915
AT1G66230
AT3G14810
AT3G09390
AT1G01305
AT1G07450
AT4G07175
AT5G09375
AT4G24973
AT4G02770
AT3G51590
AT4G21926
AT1G76110
AT5G03335
AT5G08712
AT3G27895
AT5G65225
AT2G45560
AT2G07790
AT2G14080
AT3G33075
AT5G43860
AT4G19530
AT1G05407
AT1G70944
AT2G43535
AT5G09325
AT1G36700
AT4G09350
AT2G30424
AT1G69160
AT5G39535
AT1G20520
AT4G17243
AT2G43530
AT5G38520
AT2G40460
AT2G30432
AT2G29360
AT4G21280
AT5G67160
AT2G38180
AT1G54790
AT3G26570
AT1G10370
AT2G09320
AT5G20220
AT5G04150
AT1G26570
AT1G02300
AT5G03325
AT1G08867
AT5G08595
AT2G40610
AT5G09365
AT3G16240
AT4G21445
AT1G49205
AT2G36870
AT1G76100
AT2G30010
AT5G59030
AT1G08870
AT4G17245
AT5G20225
AT2G08990
AT5G63530
AT2G22990
AT4G18530
AT5G07180
AT1G24212
AT2G34510
AT2G26330
AT4G24660
AT4G18390
AT1G57780
AT1G04420
AT4G13250
AT1G66980
AT1G07413
AT2G25685
AT5G46115
AT2G09785
AT1G52220
AT3G22886
AT1G06433
AT1G66970
AT1G75580
AT1G21250
AT3G61962
AT4G12970
AT3G14310
AT2G21330
AT5G24940
AT3G21055
AT1G71695
AT2G31070
AT2G35830
AT3G27900
AT3G28070
AT5G38410
AT3G06100
AT5G02495
AT3G46780
AT3G51080
AT4G11960
AT1G57770
AT5G32072
AT3G01060
AT2G03985
AT4G24972
AT4G13500
AT1G70210
AT4G12980
AT3G06090
AT4G36870
AT2G05495
AT4G05180
AT5G45680
AT4G14540
AT2G30430
AT4G32980
AT3G02625
AT5G47900
AT3G16250
AT2G32100
AT5G09825
AT1G30210
AT1G14440
AT2G43910
AT2G45600
AT3G61470
AT5G09835
AT1G75240
AT2G44920
AT1G68526
AT5G21430
AT1G44890
AT1G16510
AT2G32795
AT4G19170
AT4G24974
AT5G65400
AT1G74670
AT1G04947
AT4G11100
AT2G09155
AT4G24975
AT2G22540
AT4G06890
AT3G47290
AT2G09020
AT2G42200
AT1G21260
AT5G56850
AT3G01095
AT4G16980
AT2G09015
AT3G05055
AT5G11060
AT1G04813
AT3G21050
AT4G16983
AT2G09340
AT3G61700
AT1G14687

## Sheet: S-P_loss_inDCMU
S-P_loss_inDCMU	7-dag shoot (S-P) H3K27me3 targets that lose H3K27me3 in DCMU-grown 7-dag shoot (S-H)
Increase S-P/S-H(l2FC(S-P/S-H)>0.6)_3329 genes: genes that lose H3K27me3 in DCMU in the shoot
AT1G04560
AT1G04603
AT1G04623
AT1G04660
AT1G04670
AT1G04703
AT1G04717
AT1G04887
AT1G04895
AT1G04967
AT1G05067
AT1G05073
AT1G05107
AT1G05157
AT1G05291
AT1G05310
AT1G05383
AT1G05387
AT1G05400
AT1G05523
AT1G05527
AT1G05533
AT1G01070
AT1G01120
AT1G01183
AT1G01250
AT1G01355
AT1G01453
AT1G01580
AT1G02040
AT1G02067
AT1G02205
AT1G02335
AT1G02340
AT1G02405
AT1G02681
AT1G02790
AT1G02810
AT1G02813
AT1G03020
AT1G03106
AT1G03700
AT1G03720
AT1G03790
AT1G03800
AT1G03810
AT1G03840
AT1G03850
AT1G03880
AT1G03890
AT1G03982
AT1G04077
AT1G04220
AT1G04247
AT1G04250
AT1G04293
AT1G04330
AT1G04377
AT1G04383
AT1G04387
AT1G04417
AT1G04443
AT1G04450
AT1G05597
AT1G05603
AT1G05650
AT1G05753
AT1G05797
AT1G05800
AT1G05803
AT1G05823
AT1G05827
AT1G05843
AT1G05887
AT1G05893
AT1G05937
AT1G05947
AT1G05953
AT1G05957
AT1G05967
AT1G06007
AT1G06080
AT1G06090
AT1G06103
AT1G06113
AT1G06135
AT1G06137
AT1G06153
AT1G06157
AT1G06187
AT1G06217
AT1G06225
AT1G06280
AT1G06320
AT1G06330
AT1G06357
AT1G06383
AT1G06413
AT1G06427
AT1G06507
AT1G06513
AT1G06620
AT1G06757
AT1G06763
AT1G06773
AT1G06810
AT1G06903
AT1G06917
AT1G06937
AT1G06990
AT1G07090
AT1G07175
AT1G07237
AT1G07247
AT1G07253
AT1G07263
AT1G07283
AT1G07297
AT1G07317
AT1G07407
AT1G07485
AT1G07490
AT1G07497
AT1G07503
AT1G07523
AT1G07553
AT1G07557
AT1G07610
AT1G07617
AT1G07640
AT1G07680
AT1G07783
AT1G07793
AT1G07913
AT1G07923
AT1G07985
AT1G08017
AT1G08023
AT1G08057
AT1G08063
AT1G08157
AT1G08163
AT1G08170
AT1G08263
AT1G08277
AT1G08303
AT1G08307
AT1G08327
AT1G08343
AT1G08357
AT1G08383
AT1G08430
AT1G08433
AT1G08437
AT1G08440
AT1G08447
AT1G08483
AT1G08487
AT1G08517
AT1G08670
AT1G08677
AT1G08683
AT1G08697
AT1G08717
AT1G08763
AT1G08765
AT1G08813
AT1G08817
AT1G08833
AT1G08847
AT1G08865
AT1G08885
AT1G08893
AT1G08897
AT1G08905
AT1G08917
AT1G08923
AT1G08925
AT1G08927
AT1G08933
AT1G08957
AT1G09013
AT1G09017
AT1G09030
AT1G09073
AT1G09075
AT1G09090
AT1G09095
AT1G09113
AT1G09117
AT1G09135
AT1G09207
AT1G09213
AT1G09260
AT1G09273
AT1G09277
AT1G09486
AT1G09500
AT1G09503
AT1G09505
AT1G09507
AT1G09535
AT1G09550
AT1G09557
AT1G09563
AT1G09567
AT1G09573
AT1G09583
AT1G09587
AT1G09593
AT1G09605
AT1G09615
AT1G09745
AT1G09805
AT1G09817
AT1G09825
AT1G09875
AT1G09930
AT1G09932
AT1G09953
AT1G09957
AT1G10250
AT1G10260
AT1G10380
AT1G10480
AT1G10585
AT1G10586
AT1G10657
AT1G10682
AT1G10745
AT1G10747
AT1G11210
AT1G11370
AT1G11450
AT1G11460
AT1G11510
AT1G11520
AT1G11580
AT1G11690
AT1G11740
AT1G11765
AT1G11770
AT1G11803
AT1G11850
AT1G11925
AT1G12064
AT1G12070
AT1G12080
AT1G12160
AT1G12170
AT1G12180
AT1G12190
AT1G12200
AT1G12260
AT1G12490
AT1G12560
AT1G12570
AT1G12660
AT1G12663
AT1G12667
AT1G12670
AT1G12672
AT1G12805
AT1G12950
AT1G13260
AT1G13300
AT1G13430
AT1G13590
AT1G13600
AT1G13605
AT1G13620
AT1G13680
AT1G13710
AT1G13840
AT1G14110
AT1G14540
AT1G14760
AT1G14860
AT1G14870
AT1G15010
AT1G15360
AT1G15385
AT1G15590
AT1G15610
AT1G15625
AT1G15630
AT1G15640
AT1G15840
AT1G16410
AT1G16530
AT1G16945
AT1G17010
AT1G17190
AT1G17200
AT1G17300
AT1G17310
AT1G17345
AT1G17380
AT1G17710
AT1G17770
AT1G17800
AT1G17950
AT1G17960
AT1G18100
AT1G18120
AT1G18193
AT1G18197
AT1G18200
AT1G18220
AT1G18290
AT1G18350
AT1G18400
AT1G18570
AT1G18760
AT1G18860
AT1G18970
AT1G19180
AT1G19190
AT1G19250
AT1G19460
AT1G19510
AT1G19530
AT1G19610
AT1G19620
AT1G19630
AT1G19968
AT1G20070
AT1G20080
AT1G20135
AT1G20180
AT1G21110
AT1G21140
AT1G21286
AT1G21300
AT1G21310
AT1G21313
AT1G21326
AT1G21330
AT1G21360
AT1G21490
AT1G21525
AT1G21550
AT1G21860
AT1G21864
AT1G21910
AT1G21940
AT1G21950
AT1G21960
AT1G21970
AT1G22010
AT1G22015
AT1G22350
AT1G22440
AT1G22490
AT1G22680
AT1G22900
AT1G22990
AT1G23070
AT1G23120
AT1G23130
AT1G23147
AT1G23160
AT1G23200
AT1G23201
AT1G23240
AT1G23380
AT1G23570
AT1G23590
AT1G23610
AT1G23640
AT1G23670
AT1G23770
AT1G23810
AT1G24000
AT1G24010
AT1G24060
AT1G24062
AT1G24140
AT1G24256
AT1G24260
AT1G24405
AT1G24480
AT1G24485
AT1G24577
AT1G24590
AT1G24686
AT1G24733
AT1G25240
AT1G25300
AT1G25310
AT1G25400
AT1G25422
AT1G25450
AT1G25530
AT1G25988
AT1G26310
AT1G26320
AT1G26410
AT1G26510
AT1G26515
AT1G26600
AT1G26773
AT1G26795
AT1G26797
AT1G26799
AT1G26973
AT1G26976
AT1G27040
AT1G27490
AT1G27555
AT1G27560
AT1G27580
AT1G27620
AT1G27660
AT1G27671
AT1G27860
AT1G28080
AT1G28290
AT1G28300
AT1G28305
AT1G28360
AT1G28375
AT1G28400
AT1G28430
AT1G28460
AT1G28470
AT1G28590
AT1G28591
AT1G28640
AT1G28650
AT1G28700
AT1G29000
AT1G29100
AT1G29110
AT1G29140
AT1G29160
AT1G29179
AT1G29190
AT1G29195
AT1G29280
AT1G29670
AT1G29680
AT1G29870
AT1G30080
AT1G30100
AT1G30135
AT1G30140
AT1G30180
AT1G30190
AT1G30250
AT1G30260
AT1G30700
AT1G30720
AT1G30730
AT1G30920
AT1G30945
AT1G30990
AT1G31050
AT1G31140
AT1G31163
AT1G31166
AT1G31245
AT1G31255
AT1G31260
AT1G31355
AT1G31358
AT1G31390
AT1G31530
AT1G31630
AT1G31720
AT1G32030
AT1G32049
AT1G32100
AT1G32172
AT1G32240
AT1G32270
AT1G32350
AT1G32560
AT1G32660
AT1G32713
AT1G32780
AT1G33080
AT1G33102
AT1G33510
AT1G33540
AT1G33550
AT1G33743
AT1G33750
AT1G33760
AT1G33790
AT1G33811
AT1G33835
AT1G33840
AT1G33960
AT1G34140
AT1G34440
AT1G34490
AT1G34510
AT1G34520
AT1G34575
AT1G34580
AT1G35140
AT1G35230
AT1G35255
AT1G35290
AT1G35365
AT1G35630
AT1G35830
AT1G35910
AT1G42120
AT1G43800
AT1G43810
AT1G44050
AT1G44150
AT1G44286
AT1G44350
AT1G44478
AT1G44542
AT1G44895
AT1G45201
AT1G46840
AT1G47317
AT1G47389
AT1G47430
AT1G47480
AT1G47495
AT1G47595
AT1G47600
AT1G47610
AT1G47770
AT1G47783
AT1G47810
AT1G47885
AT1G47915
AT1G47990
AT1G48000
AT1G48070
AT1G48190
AT1G48325
AT1G48530
AT1G48590
AT1G48660
AT1G48670
AT1G48725
AT1G48742
AT1G48800
AT1G48910
AT1G49000
AT1G49005
AT1G49280
AT1G49320
AT1G49470
AT1G49570
AT1G49830
AT1G49930
AT1G49938
AT1G50470
AT1G50690
AT1G50870
AT1G50880
AT1G50960
AT1G50990
AT1G51030
AT1G51040
AT1G51050
AT1G51230
AT1G51240
AT1G51300
AT1G51330
AT1G51355
AT1G51470
AT1G51480
AT1G51802
AT1G51820
AT1G51830
AT1G51840
AT1G51900
AT1G51915
AT1G51920
AT1G51930
AT1G52100
AT1G52110
AT1G52185
AT1G52191
AT1G52440
AT1G52460
AT1G52470
AT1G52490
AT1G52495
AT1G52680
AT1G52690
AT1G52695
AT1G52696
AT1G52830
AT1G52840
AT1G52880
AT1G52890
AT1G52990
AT1G53020
AT1G53023
AT1G53163
AT1G53540
AT1G53620
AT1G53633
AT1G53635
AT1G53640
AT1G53660
AT1G53683
AT1G53687
AT1G53690
AT1G53700
AT1G53820
AT1G53945
AT1G53950
AT1G53970
AT1G53980
AT1G53990
AT1G54000
AT1G54010
AT1G54020
AT1G54330
AT1G54470
AT1G54550
AT1G54575
AT1G54720
AT1G54940
AT1G54953
AT1G54970
AT1G55010
AT1G55110
AT1G55220
AT1G55230
AT1G55260
AT1G55390
AT1G55430
AT1G55570
AT1G55591
AT1G55600
AT1G55650
AT1G56040
AT1G56240
AT1G56242
AT1G56250
AT1G56270
AT1G56360
AT1G56430
AT1G56480
AT1G56490
AT1G56680
AT1G57550
AT1G58090
AT1G58225
AT1G58460
AT1G59675
AT1G59722
AT1G59724
AT1G59970
AT1G60050
AT1G60060
AT1G60072
AT1G60073
AT1G60150
AT1G60180
AT1G60240
AT1G60290
AT1G60360
AT1G60480
AT1G60570
AT1G60580
AT1G60783
AT1G60787
AT1G60815
AT1G60983
AT1G60985
AT1G60986
AT1G61070
AT1G61090
AT1G61095
AT1G61105
AT1G61130
AT1G61270
AT1G61320
AT1G61330
AT1G61750
AT1G61820
AT1G61830
AT1G61840
AT1G62060
AT1G62070
AT1G62214
AT1G62225
AT1G62230
AT1G62270
AT1G62280
AT1G62290
AT1G62300
AT1G62360
AT1G62410
AT1G62420
AT1G62440
AT1G62570
AT1G62700
AT1G62710
AT1G62770
AT1G62978
AT1G62981
AT1G62990
AT1G63030
AT1G63040
AT1G63055
AT1G63060
AT1G63070
AT1G63190
AT1G63205
AT1G63245
AT1G63295
AT1G63410
AT1G63450
AT1G63910
AT1G63930
AT1G64035
AT1G64160
AT1G64360
AT1G64370
AT1G64590
AT1G64618
AT1G64620
AT1G64920
AT1G64930
AT1G65113
AT1G65300
AT1G65390
AT1G65450
AT1G65481
AT1G65483
AT1G65500
AT1G65620
AT1G65630
AT1G65640
AT1G65680
AT1G65681
AT1G65730
AT1G65735
AT1G65860
AT1G65890
AT1G65910
AT1G65985
AT1G66030
AT1G66100
AT1G66145
AT1G66190
AT1G66270
AT1G66280
AT1G66360
AT1G66370
AT1G66400
AT1G66480
AT1G66760
AT1G66770
AT1G66780
AT1G66795
AT1G67100
AT1G67110
AT1G67150
AT1G67450
AT1G67770
AT1G67810
AT1G67865
AT1G67870
AT1G67980
AT1G68040
AT1G68170
AT1G68180
AT1G68230
AT1G68240
AT1G68250
AT1G68280
AT1G68285
AT1G68350
AT1G68360
AT1G68380
AT1G68460
AT1G68470
AT1G68610
AT1G68630
AT1G68800
AT1G68810
AT1G68850
AT1G68875
AT1G68877
AT1G68960
AT1G69080
AT1G69085
AT1G69090
AT1G69100
AT1G69120
AT1G69150
AT1G69310
AT1G69320
AT1G69470
AT1G69600
AT1G69795
AT1G69818
AT1G69825
AT1G69880
AT1G69930
AT1G69970
AT1G69981
AT1G70020
AT1G70030
AT1G70080
AT1G70120
AT1G70170
AT1G70510
AT1G70560
AT1G70720
AT1G70840
AT1G70850
AT1G70880
AT1G70895
AT1G70910
AT1G70944
AT1G70990
AT1G71002
AT1G71050
AT1G71520
AT1G71680
AT1G71890
AT1G72100
AT1G72110
AT1G72140
AT1G72290
AT1G72490
AT1G72570
AT1G72580
AT1G72590
AT1G73000
AT1G73220
AT1G73260
AT1G73410
AT1G73560
AT1G73850
AT1G73965
AT1G74000
AT1G74010
AT1G74080
AT1G74110
AT1G74620
AT1G74660
AT1G75160
AT1G75250
AT1G75394
AT1G75480
AT1G75490
AT1G75520
AT1G75590
AT1G75600
AT1G75620
AT1G75717
AT1G75750
AT1G75830
AT1G75870
AT1G75880
AT1G75890
AT1G75891
AT1G75900
AT1G75910
AT1G75930
AT1G76210
AT1G76220
AT1G76240
AT1G76250
AT1G76410
AT1G76430
AT1G76500
AT1G76610
AT1G76952
AT1G77145
AT1G77150
AT1G77200
AT1G77640
AT1G77650
AT1G77682
AT1G77780
AT1G77790
AT1G78170
AT1G78330
AT1G78370
AT1G78450
AT1G78460
AT1G78476
AT1G78478
AT1G78480
AT1G78490
AT1G78640
AT1G78740
AT1G78815
AT1G79160
AT1G79250
AT1G79360
AT1G79370
AT1G79760
AT1G79770
AT1G80100
AT1G80110
AT1G80340
AT1G80580
AT1G80730
AT1G80865
AT2G00610
AT2G00630
AT2G00700
AT2G00760
AT2G00900
AT2G00920
AT2G01340
AT2G01430
AT2G01520
AT2G01610
AT2G01660
AT2G01770
AT2G01780
AT2G01940
AT2G02100
AT2G02130
AT2G02135
AT2G02140
AT2G02240
AT2G02330
AT2G02440
AT2G02455
AT2G02540
AT2G02610
AT2G02630
AT2G02640
AT2G02670
AT2G02690
AT2G02700
AT2G03030
AT2G03170
AT2G03250
AT2G03300
AT2G03320
AT2G03360
AT2G03500
AT2G03955
AT2G04046
AT2G04055
AT2G04100
AT2G04155
AT2G04170
AT2G04195
AT2G04220
AT2G04255
AT2G04265
AT2G04500
AT2G04565
AT2G04575
AT2G04595
AT2G04645
AT2G04665
AT2G04680
AT2G04685
AT2G04800
AT2G04815
AT2G04820
AT2G04840
AT2G05045
AT2G05140
AT2G05380
AT2G05410
AT2G05440
AT2G05510
AT2G05540
AT2G05580
AT2G06405
AT2G06445
AT2G06755
AT2G06785
AT2G06805
AT2G07035
AT2G07045
AT2G07075
AT2G07085
AT2G07130
AT2G07165
AT2G07205
AT2G07225
AT2G07235
AT2G07255
AT2G07295
AT2G07405
AT2G07425
AT2G07545
AT2G07860
AT2G07865
AT2G07870
AT2G07935
AT2G07960
AT2G07970
AT2G08040
AT2G08185
AT2G08220
AT2G08240
AT2G08270
AT2G08365
AT2G08510
AT2G08515
AT2G08590
AT2G08620
AT2G08625
AT2G08650
AT2G08820
AT2G08835
AT2G08880
AT2G08930
AT2G08985
AT2G09100
AT2G09120
AT2G09130
AT2G09180
AT2G09185
AT2G09195
AT2G09255
AT2G09330
AT2G09385
AT2G09390
AT2G09605
AT2G09630
AT2G09635
AT2G09760
AT2G09825
AT2G09845
AT2G09995
AT2G13810
AT2G13900
AT2G14280
AT2G14500
AT2G14550
AT2G14560
AT2G14580
AT2G14610
AT2G14635
AT2G14692
AT2G14695
AT2G14700
AT2G15010
AT2G15090
AT2G15318
AT2G15325
AT2G15330
AT2G15345
AT2G15400
AT2G15590
AT2G15600
AT2G15610
AT2G15765
AT2G15780
AT2G15840
AT2G16005
AT2G16225
AT2G16230
AT2G16300
AT2G16570
AT2G16580
AT2G16592
AT2G16730
AT2G16740
AT2G16760
AT2G16835
AT2G16850
AT2G16890
AT2G16895
AT2G16960
AT2G16970
AT2G17064
AT2G17310
AT2G17470
AT2G17600
AT2G17740
AT2G17785
AT2G17940
AT2G17960
AT2G18010
AT2G18050
AT2G18060
AT2G18120
AT2G18196
AT2G18200
AT2G18360
AT2G18370
AT2G18480
AT2G18500
AT2G18540
AT2G18550
AT2G18580
AT2G18590
AT2G18600
AT2G18620
AT2G18660
AT2G18690
AT2G18810
AT2G19010
AT2G19020
AT2G19050
AT2G19060
AT2G19200
AT2G19425
AT2G19460
AT2G19770
AT2G19803
AT2G19806
AT2G19893
AT2G20080
AT2G20150
AT2G20160
AT2G20430
AT2G20620
AT2G20993
AT2G21020
AT2G21040
AT2G21060
AT2G21110
AT2G21140
AT2G21220
AT2G21610
AT2G21720
AT2G21727
AT2G21750
AT2G21780
AT2G21890
AT2G21900
AT2G21905
AT2G22050
AT2G22060
AT2G22160
AT2G22170
AT2G22330
AT2G22335
AT2G22470
AT2G22630
AT2G22770
AT2G22800
AT2G22810
AT2G22860
AT2G22942
AT2G22955
AT2G22960
AT2G23020
AT2G23067
AT2G23100
AT2G23110
AT2G23142
AT2G23220
AT2G23230
AT2G23240
AT2G23400
AT2G23440
AT2G23580
AT2G23590
AT2G23834
AT2G23850
AT2G23870
AT2G23900
AT2G23960
AT2G24205
AT2G24260
AT2G24510
AT2G24617
AT2G24620
AT2G24696
AT2G24740
AT2G24762
AT2G24800
AT2G24810
AT2G24945
AT2G25095
AT2G25120
AT2G25130
AT2G25150
AT2G25500
AT2G25630
AT2G25770
AT2G25780
AT2G25890
AT2G25990
AT2G26020
AT2G26040
AT2G26250
AT2G26290
AT2G26820
AT2G26870
AT2G26960
AT2G27220
AT2G27240
AT2G27250
AT2G27375
AT2G27520
AT2G27550
AT2G27560
AT2G27670
AT2G27690
AT2G27700
AT2G27930
AT2G27935
AT2G28210
AT2G28220
AT2G28280
AT2G28340
AT2G28405
AT2G28420
AT2G28490
AT2G28510
AT2G28590
AT2G28610
AT2G28625
AT2G28660
AT2G28700
AT2G28710
AT2G28860
AT2G28870
AT2G28960
AT2G29110
AT2G29125
AT2G29330
AT2G29370
AT2G29430
AT2G29440
AT2G29480
AT2G29485
AT2G29654
AT2G29800
AT2G29830
AT2G29840
AT2G29860
AT2G30130
AT2G30300
AT2G30310
AT2G30370
AT2G30750
AT2G30933
AT2G31081
AT2G31082
AT2G31160
AT2G31180
AT2G31425
AT2G31460
AT2G31700
AT2G31760
AT2G31930
AT2G32030
AT2G32190
AT2G32200
AT2G32270
AT2G32273
AT2G32360
AT2G32460
AT2G32620
AT2G32698
AT2G32788
AT2G32790
AT2G32820
AT2G32830
AT2G32835
AT2G32885
AT2G33130
AT2G33233
AT2G33510
AT2G33655
AT2G33660
AT2G33707
AT2G33710
AT2G33775
AT2G33780
AT2G33790
AT2G33880
AT2G34000
AT2G34080
AT2G34140
AT2G34204
AT2G34315
AT2G34317
AT2G34320
AT2G34360
AT2G34540
AT2G34700
AT2G34990
AT2G35000
AT2G35070
AT2G35270
AT2G35280
AT2G35300
AT2G35700
AT2G35930
AT2G35935
AT2G35980
AT2G36026
AT2G36030
AT2G36100
AT2G36110
AT2G36190
AT2G36210
AT2G36260
AT2G36690
AT2G36890
AT2G37000
AT2G37610
AT2G37760
AT2G37780
AT2G37800
AT2G37805
AT2G37810
AT2G37820
AT2G38230
AT2G38300
AT2G38325
AT2G38380
AT2G38520
AT2G38530
AT2G38540
AT2G38900
AT2G38910
AT2G38920
AT2G39030
AT2G39410
AT2G39510
AT2G39518
AT2G39520
AT2G39530
AT2G39540
AT2G39790
AT2G39830
AT2G39851
AT2G39855
AT2G40180
AT2G40210
AT2G40220
AT2G40330
AT2G40370
AT2G40390
AT2G40440
AT2G40470
AT2G40680
AT2G40740
AT2G40750
AT2G40805
AT2G40900
AT2G40910
AT2G40995
AT2G41130
AT2G41225
AT2G41230
AT2G41231
AT2G41260
AT2G41380
AT2G41415
AT2G41417
AT2G41445
AT2G41475
AT2G41480
AT2G41610
AT2G41660
AT2G41780
AT2G41800
AT2G41850
AT2G42040
AT2G42090
AT2G42100
AT2G42140
AT2G42170
AT2G42180
AT2G42350
AT2G42410
AT2G42430
AT2G42440
AT2G42480
AT2G42550
AT2G42560
AT2G42840
AT2G43000
AT2G43060
AT2G43140
AT2G43570
AT2G43580
AT2G43600
AT2G43610
AT2G43620
AT2G43880
AT2G43960
AT2G44240
AT2G44250
AT2G44330
AT2G44340
AT2G44380
AT2G44470
AT2G44550
AT2G44560
AT2G44570
AT2G44581
AT2G44745
AT2G44790
AT2G44925
AT2G44990
AT2G45050
AT2G45110
AT2G45130
AT2G45190
AT2G45210
AT2G45220
AT2G45360
AT2G45400
AT2G45420
AT2G45430
AT2G45450
AT2G45660
AT2G45760
AT2G46130
AT2G46140
AT2G46495
AT2G46590
AT2G46685
AT2G46690
AT2G46750
AT2G46760
AT2G46770
AT2G46990
AT2G47120
AT2G47140
AT2G47150
AT2G47260
AT2G47270
AT2G47280
AT2G47460
AT2G47485
AT2G47540
AT2G47560
AT2G47570
AT2G47670
AT2G47770
AT2G47810
AT2G47880
AT2G47950
AT2G48140
AT3G00210
AT3G00360
AT3G00390
AT3G00440
AT3G00700
AT3G00790
AT3G00820
AT3G00890
AT3G00940
AT3G00995
AT3G01010
AT3G01025
AT3G01055
AT3G01105
AT3G01195
AT3G01220
AT3G01240
AT3G01326
AT3G01385
AT3G01420
AT3G01535
AT3G01565
AT3G01785
AT3G01940
AT3G01961
AT3G02135
AT3G02235
AT3G02240
AT3G02242
AT3G02245
AT3G02265
AT3G02345
AT3G02415
AT3G02430
AT3G02620
AT3G02677
AT3G02695
AT3G02705
AT3G02735
AT3G02815
AT3G02960
AT3G02970
AT3G02980
AT3G03115
AT3G03165
AT3G03205
AT3G03230
AT3G03240
AT3G03272
AT3G03280
AT3G03290
AT3G03315
AT3G03325
AT3G03410
AT3G03495
AT3G03505
AT3G03525
AT3G03555
AT3G03660
AT3G03670
AT3G03725
AT3G03730
AT3G03735
AT3G03755
AT3G03995
AT3G04005
AT3G04060
AT3G04070
AT3G04105
AT3G04115
AT3G04180
AT3G04205
AT3G04220
AT3G04225
AT3G04245
AT3G04265
AT3G04270
AT3G04280
AT3G04290
AT3G04295
AT3G04370
AT3G04375
AT3G04510
AT3G04525
AT3G04530
AT3G04540
AT3G04545
AT3G04565
AT3G04575
AT3G04795
AT3G04815
AT3G04990
AT3G05015
AT3G05095
AT3G05115
AT3G05150
AT3G05155
AT3G05185
AT3G05195
AT3G05205
AT3G05300
AT3G05315
AT3G05375
AT3G05400
AT3G05440
AT3G05450
AT3G05455
AT3G05460
AT3G05465
AT3G05535
AT3G05645
AT3G05858
AT3G05950
AT3G05975
AT3G06020
AT3G06120
AT3G06135
AT3G06145
AT3G06230
AT3G06360
AT3G06370
AT3G06436
AT3G06565
AT3G06778
AT3G06805
AT3G06905
AT3G06925
AT3G06945
AT3G06962
AT3G07065
AT3G07135
AT3G07155
AT3G07165
AT3G07405
AT3G07415
AT3G07490
AT3G07645
AT3G07815
AT3G07850
AT3G07905
AT3G07955
AT3G07965
AT3G08050
AT3G08055
AT3G08110
AT3G08160
AT3G08195
AT3G08200
AT3G08250
AT3G08255
AT3G08260
AT3G08265
AT3G08270
AT3G08310
AT3G08325
AT3G08330
AT3G08395
AT3G08415
AT3G08455
AT3G08460
AT3G08465
AT3G08535
AT3G08545
AT3G08585
AT3G08595
AT3G08615
AT3G08715
AT3G08860
AT3G08875
AT3G08965
AT3G09025
AT3G09115
AT3G09155
AT3G09162
AT3G09205
AT3G09220
AT3G09270
AT3G09280
AT3G09315
AT3G09365
AT3G09375
AT3G09520
AT3G09615
AT3G09765
AT3G09825
AT3G09835
AT3G09925
AT3G09990
AT3G10280
AT3G10340
AT3G10455
AT3G10460
AT3G10580
AT3G10585
AT3G10590
AT3G10750
AT3G10815
AT3G10910
AT3G10960
AT3G10986
AT3G11050
AT3G11160
AT3G11165
AT3G11260
AT3G11300
AT3G11430
AT3G11435
AT3G11480
AT3G12000
AT3G12143
AT3G12203
AT3G12440
AT3G12502
AT3G12710
AT3G12850
AT3G12890
AT3G12955
AT3G13140
AT3G13175
AT3G13228
AT3G13229
AT3G13280
AT3G13400
AT3G13433
AT3G13435
AT3G13630
AT3G13660
AT3G13890
AT3G13980
AT3G14040
AT3G14250
AT3G14370
AT3G14385
AT3G14480
AT3G14490
AT3G14500
AT3G14560
AT3G14780
AT3G14820
AT3G14880
AT3G15170
AT3G15251
AT3G15370
AT3G15500
AT3G15534
AT3G15680
AT3G15910
AT3G15960
AT3G16400
AT3G16430
AT3G16440
AT3G16660
AT3G16960
AT3G17070
AT3G17080
AT3G17110
AT3G17140
AT3G17150
AT3G17152
AT3G17155
AT3G17180
AT3G17203
AT3G17265
AT3G17270
AT3G17480
AT3G17520
AT3G17540
AT3G17730
AT3G18150
AT3G18217
AT3G18260
AT3G18282
AT3G18330
AT3G18518
AT3G18550
AT3G18560
AT3G18570
AT3G18610
AT3G18715
AT3G18957
AT3G19055
AT3G19310
AT3G19410
AT3G19530
AT3G19552
AT3G19660
AT3G19663
AT3G19710
AT3G19880
AT3G19890
AT3G20557
AT3G20590
AT3G20640
AT3G20690
AT3G20850
AT3G20898
AT3G20978
AT3G20993
AT3G21010
AT3G21270
AT3G21352
AT3G21360
AT3G21371
AT3G21380
AT3G21410
AT3G21460
AT3G21710
AT3G21720
AT3G21730
AT3G21760
AT3G21770
AT3G21791
AT3G21830
AT3G21950
AT3G21970
AT3G21980
AT3G21990
AT3G22010
AT3G22020
AT3G22030
AT3G22085
AT3G22160
AT3G22237
AT3G22250
AT3G22333
AT3G22500
AT3G22640
AT3G22650
AT3G22700
AT3G22710
AT3G22720
AT3G22730
AT3G22830
AT3G22840
AT3G23030
AT3G23090
AT3G23190
AT3G23220
AT3G23230
AT3G23245
AT3G23290
AT3G23430
AT3G23550
AT3G23630
AT3G23635
AT3G23955
AT3G24140
AT3G24225
AT3G24250
AT3G24400
AT3G24535
AT3G24580
AT3G24610
AT3G24640
AT3G24650
AT3G24700
AT3G24710
AT3G24770
AT3G25050
AT3G25160
AT3G25240
AT3G25577
AT3G25620
AT3G25630
AT3G25640
AT3G25655
AT3G25727
AT3G25730
AT3G25760
AT3G25770
AT3G25780
AT3G25790
AT3G25795
AT3G26110
AT3G26120
AT3G26140
AT3G26147
AT3G26150
AT3G26165
AT3G26190
AT3G26200
AT3G26460
AT3G26610
AT3G26760
AT3G26770
AT3G26775
AT3G26813
AT3G26818
AT3G26819
AT3G27025
AT3G27185
AT3G27400
AT3G27475
AT3G27480
AT3G27503
AT3G27510
AT3G27809
AT3G27810
AT3G27840
AT3G27845
AT3G27886
AT3G27920
AT3G27965
AT3G27970
AT3G28010
AT3G28223
AT3G28250
AT3G28280
AT3G28345
AT3G28415
AT3G28420
AT3G28500
AT3G28570
AT3G28590
AT3G28740
AT3G28840
AT3G28910
AT3G28990
AT3G29034
AT3G29050
AT3G29140
AT3G29150
AT3G29190
AT3G29365
AT3G29370
AT3G29385
AT3G29635
AT3G29636
AT3G29670
AT3G29798
AT3G29800
AT3G29970
AT3G30350
AT3G30724
AT3G30725
AT3G30730
AT3G30733
AT3G31161
AT3G36659
AT3G43120
AT3G43200
AT3G43250
AT3G43430
AT3G43660
AT3G43710
AT3G43820
AT3G43826
AT3G43850
AT3G43860
AT3G44060
AT3G44290
AT3G44300
AT3G44405
AT3G44460
AT3G44540
AT3G44695
AT3G44710
AT3G44717
AT3G44760
AT3G44763
AT3G44770
AT3G44785
AT3G44810
AT3G44840
AT3G44970
AT3G45160
AT3G45170
AT3G45180
AT3G45248
AT3G45252
AT3G45280
AT3G45290
AT3G45450
AT3G45490
AT3G45540
AT3G45610
AT3G45810
AT3G45950
AT3G46070
AT3G46080
AT3G46086
AT3G46090
AT3G46190
AT3G46240
AT3G46250
AT3G46270
AT3G46280
AT3G46345
AT3G46390
AT3G46410
AT3G46500
AT3G46700
AT3G47020
AT3G47030
AT3G47140
AT3G47170
AT3G47180
AT3G47220
AT3G47410
AT3G47710
AT3G47740
AT3G47750
AT3G47760
AT3G47870
AT3G47980
AT3G48185
AT3G48209
AT3G48231
AT3G48260
AT3G48270
AT3G48298
AT3G48300
AT3G48310
AT3G48340
AT3G48343
AT3G48550
AT3G48630
AT3G48640
AT3G48740
AT3G48960
AT3G48970
AT3G49020
AT3G49030
AT3G49110
AT3G49200
AT3G49210
AT3G49270
AT3G49300
AT3G49580
AT3G49620
AT3G49760
AT3G49765
AT3G49820
AT3G50123
AT3G50130
AT3G50150
AT3G50160
AT3G50220
AT3G50320
AT3G50330
AT3G50373
AT3G50450
AT3G50460
AT3G50470
AT3G50480
AT3G50580
AT3G50610
AT3G50640
AT3G50720
AT3G50740
AT3G50760
AT3G50770
AT3G50870
AT3G50900
AT3G50970
[truncated: 1,331 more rows]

## Sheet: R-P_loss_inDCMU
R-P_loss_inDCMU	7-dag root (R-P) H3K27me3 targets that lose H3K27me3 in DCMU-grown 7-dag root (R-H)
IncreaseR-P/R-H (l2FC(R-P/R-H)>0.6)_2201 genes:genes that lose H3K27me3 in DCMU in the root
AT1G04623
AT1G04660
AT1G04670
AT1G04683
AT1G04717
AT1G04957
AT1G04987
AT1G05027
AT1G05053
AT1G05097
AT1G05103
AT1G05107
AT1G05173
AT1G05290
AT1G05291
AT1G05310
AT1G05420
AT1G01183
AT1G01250
AT1G01410
AT1G02065
AT1G02067
AT1G02190
AT1G02335
AT1G02340
AT1G02450
AT1G02550
AT1G02620
AT1G02790
AT1G02950
AT1G02952
AT1G03700
AT1G03710
AT1G03720
AT1G03790
AT1G03800
AT1G03840
AT1G03982
AT1G03987
AT1G04003
AT1G04133
AT1G04220
AT1G04247
AT1G04283
AT1G04327
AT1G04330
AT1G04370
AT1G04373
AT1G04377
AT1G04383
AT1G04387
AT1G04450
AT1G04457
AT1G05717
AT1G05793
AT1G05823
AT1G05827
AT1G05943
AT1G05957
AT1G06007
AT1G06047
AT1G06113
AT1G06127
AT1G06133
AT1G06360
AT1G06393
AT1G06427
AT1G06433
AT1G06497
AT1G06507
AT1G06513
AT1G06523
AT1G06617
AT1G06757
AT1G06763
AT1G06773
AT1G06873
AT1G06937
AT1G06947
AT1G06953
AT1G06990
AT1G07147
AT1G07175
AT1G07253
AT1G07257
AT1G07267
AT1G07273
AT1G07357
AT1G07397
AT1G07407
AT1G07413
AT1G07417
AT1G07423
AT1G07447
AT1G07533
AT1G07537
AT1G07617
AT1G07645
AT1G07717
AT1G07777
AT1G07857
AT1G07863
AT1G07913
AT1G07937
AT1G08017
AT1G08023
AT1G08080
AT1G08157
AT1G08163
AT1G08277
AT1G08283
AT1G08303
AT1G08337
AT1G08347
AT1G08357
AT1G08397
AT1G08403
AT1G08413
AT1G08433
AT1G08465
AT1G08493
AT1G08517
AT1G08553
AT1G08587
AT1G08670
AT1G08673
AT1G08687
AT1G08757
AT1G08765
AT1G08817
AT1G08823
AT1G08827
AT1G08847
AT1G08853
AT1G08865
AT1G08885
AT1G08907
AT1G08917
AT1G08927
AT1G08933
AT1G09017
AT1G09093
AT1G09103
AT1G09135
AT1G09203
AT1G09243
AT1G09277
AT1G09283
AT1G09303
AT1G09350
AT1G09505
AT1G09507
AT1G09525
AT1G09557
AT1G09563
AT1G09567
AT1G09597
AT1G09605
AT1G09615
AT1G09653
AT1G09723
AT1G09725
AT1G09735
AT1G09785
AT1G09825
AT1G09845
AT1G09932
AT1G09935
AT1G10225
AT1G10250
AT1G10260
AT1G10380
AT1G10480
AT1G10585
AT1G10682
AT1G10747
AT1G11230
AT1G11370
AT1G11450
AT1G11470
AT1G11765
AT1G11920
AT1G12030
AT1G12070
AT1G12080
AT1G12100
AT1G12190
AT1G12260
AT1G12540
AT1G12630
AT1G12665
AT1G13200
AT1G13290
AT1G13370
AT1G13590
AT1G13605
AT1G13607
AT1G13620
AT1G14110
AT1G14120
AT1G14440
AT1G14580
AT1G14687
AT1G14700
AT1G14930
AT1G14940
AT1G14960
AT1G15360
AT1G15560
AT1G15680
AT1G15757
AT1G15840
AT1G16390
AT1G16400
AT1G16905
AT1G16940
AT1G16950
AT1G17345
AT1G17700
AT1G17800
AT1G17950
AT1G18710
AT1G18770
AT1G18810
AT1G19060
AT1G19460
AT1G19610
AT1G19640
AT1G19790
AT1G19830
AT1G20375
AT1G20657
AT1G20800
AT1G20803
AT1G20990
AT1G21050
AT1G21120
AT1G21260
AT1G21286
AT1G21300
AT1G21310
AT1G21313
AT1G21323
AT1G21326
AT1G21330
AT1G21360
AT1G21395
AT1G21475
AT1G21490
AT1G21525
AT1G21860
AT1G21973
AT1G21990
AT1G22010
AT1G22120
AT1G22140
AT1G22370
AT1G22990
AT1G23120
AT1G23200
AT1G23201
AT1G23240
AT1G23320
AT1G23420
AT1G23500
AT1G23620
AT1G23680
AT1G23910
AT1G24148
AT1G24260
AT1G24470
AT1G24590
AT1G24657
AT1G24660
AT1G24733
AT1G25240
AT1G25250
AT1G25277
AT1G25300
AT1G25330
AT1G26310
AT1G26320
AT1G26780
AT1G26796
AT1G26797
AT1G26798
AT1G26799
AT1G26945
AT1G26975
AT1G27240
AT1G27555
AT1G27560
AT1G27610
AT1G27660
AT1G27740
AT1G27860
AT1G28270
AT1G28300
AT1G28305
AT1G28306
AT1G28375
AT1G28447
AT1G28700
AT1G29005
AT1G29090
AT1G29110
AT1G29395
AT1G29860
AT1G30350
AT1G30650
AT1G30730
AT1G30795
AT1G30940
AT1G30945
AT1G31050
AT1G31255
AT1G31310
AT1G31510
AT1G31520
AT1G31530
AT1G31690
AT1G32100
AT1G32140
AT1G32240
AT1G32280
AT1G32660
AT1G32710
AT1G33300
AT1G33710
AT1G33730
AT1G33740
AT1G33760
AT1G33820
AT1G34047
AT1G34520
AT1G35365
AT1G35465
AT1G35467
AT1G35537
AT1G35830
AT1G37140
AT1G43005
AT1G43140
AT1G44075
AT1G44080
AT1G44191
AT1G44318
AT1G44542
AT1G44895
AT1G45201
AT1G47317
AT1G47400
AT1G47405
AT1G47430
AT1G47540
AT1G47600
AT1G47603
AT1G47610
AT1G47730
AT1G47780
AT1G47783
AT1G47786
AT1G47790
AT1G47800
AT1G47813
AT1G48000
AT1G48742
AT1G48990
AT1G49000
AT1G49190
AT1G49310
AT1G49330
AT1G49570
AT1G50690
AT1G50720
AT1G50960
AT1G51020
AT1G51030
AT1G51035
AT1G51150
AT1G51220
AT1G51230
AT1G51240
AT1G51250
AT1G51300
AT1G51355
AT1G51470
AT1G51802
AT1G51840
AT1G51870
AT1G51900
AT1G51910
AT1G51915
AT1G51930
AT1G52060
AT1G52070
AT1G52100
AT1G52110
AT1G52140
AT1G52400
AT1G52460
AT1G52470
AT1G52490
AT1G52890
AT1G52900
AT1G52990
AT1G53080
AT1G53370
AT1G53690
AT1G54040
AT1G54200
AT1G54475
AT1G54870
AT1G54890
AT1G54953
AT1G55221
AT1G55580
AT1G55591
AT1G56250
AT1G56270
AT1G56430
AT1G56480
AT1G56640
AT1G56650
AT1G57570
AT1G57580
AT1G57750
AT1G57777
AT1G57800
AT1G57830
AT1G58450
AT1G59722
AT1G59723
AT1G60040
AT1G60050
AT1G60060
AT1G60072
AT1G60073
AT1G60240
AT1G60250
AT1G60340
AT1G60360
AT1G60370
AT1G60400
AT1G60410
AT1G60783
AT1G60980
AT1G60985
AT1G60986
AT1G61105
AT1G61130
AT1G61542
AT1G61565
AT1G61566
AT1G61590
AT1G61650
AT1G61660
AT1G61700
AT1G61750
AT1G62060
AT1G62070
AT1G62210
AT1G62214
AT1G62225
AT1G62270
AT1G62360
AT1G62500
AT1G62510
AT1G62515
AT1G62700
AT1G62760
AT1G62981
AT1G63040
AT1G63055
AT1G63057
AT1G63205
AT1G63206
AT1G63245
AT1G63295
AT1G63320
AT1G64030
AT1G64035
AT1G64235
AT1G64660
AT1G64910
AT1G65050
AT1G65300
AT1G65310
AT1G65342
AT1G65360
AT1G65370
AT1G65385
AT1G65480
AT1G65481
AT1G65483
AT1G65484
AT1G65500
AT1G65620
AT1G65680
AT1G65735
AT1G65760
AT1G65870
AT1G65880
AT1G66000
AT1G66020
AT1G66110
AT1G66120
AT1G66130
AT1G66220
AT1G66290
AT1G66300
AT1G66320
AT1G66360
AT1G66380
AT1G66390
AT1G66400
AT1G66490
AT1G66710
AT1G66783
AT1G66795
AT1G66850
AT1G66852
AT1G66870
AT1G67130
AT1G67160
AT1G67200
AT1G67260
AT1G67265
AT1G67328
AT1G67330
AT1G67770
AT1G67775
AT1G67865
AT1G68130
AT1G68180
AT1G68250
AT1G68325
AT1G68450
AT1G68460
AT1G68480
AT1G68510
AT1G68620
AT1G68750
AT1G68795
AT1G68800
AT1G68810
AT1G68825
AT1G68850
AT1G68875
AT1G68877
AT1G69090
AT1G69110
AT1G69120
AT1G69140
AT1G69310
AT1G69650
AT1G69690
AT1G69792
AT1G69825
AT1G69860
AT1G69870
AT1G69930
AT1G69970
AT1G70020
AT1G70080
AT1G70170
AT1G70175
AT1G70209
AT1G70260
AT1G70390
AT1G70540
AT1G70840
AT1G70885
AT1G70890
AT1G70944
AT1G70970
AT1G71002
AT1G71390
AT1G71470
AT1G71520
AT1G71692
AT1G71930
AT1G72080
AT1G72140
AT1G72290
AT1G72430
AT1G72570
AT1G72580
AT1G73270
AT1G73410
AT1G73510
AT1G73830
AT1G74010
AT1G74110
AT1G74430
AT1G74500
AT1G74620
AT1G74820
AT1G75490
AT1G75700
AT1G75720
AT1G75790
AT1G75910
AT1G75920
AT1G75930
AT1G75940
AT1G76135
AT1G76800
AT1G77145
AT1G77160
AT1G77650
AT1G77992
AT1G78330
AT1G78370
AT1G78470
AT1G78640
AT1G78740
AT1G79130
AT1G79170
AT1G79770
AT1G80160
AT1G80165
AT1G80580
AT1G80865
AT2G00500
AT2G00570
AT2G00700
AT2G00760
AT2G00900
AT2G01500
AT2G01530
AT2G01940
AT2G02080
AT2G02130
AT2G02135
AT2G02310
AT2G02450
AT2G02455
AT2G02620
AT2G02640
AT2G02770
AT2G03040
AT2G03180
AT2G03190
AT2G03290
AT2G03300
AT2G03320
AT2G03550
AT2G03560
AT2G04025
AT2G04075
AT2G04085
AT2G04110
AT2G04155
AT2G04195
AT2G04495
AT2G04645
AT2G05035
AT2G05133
AT2G05165
AT2G05245
AT2G05315
AT2G05325
AT2G05345
AT2G05355
AT2G05380
AT2G05385
AT2G05420
AT2G05435
AT2G05440
AT2G05520
AT2G05540
AT2G06115
AT2G06135
AT2G06145
AT2G06315
AT2G06785
AT2G06805
AT2G06955
AT2G07035
AT2G07165
AT2G07315
AT2G07405
AT2G07425
AT2G07470
AT2G07485
AT2G07643
AT2G07644
AT2G07652
AT2G07654
AT2G07656
AT2G07658
AT2G07659
AT2G07661
AT2G07673
AT2G07675
AT2G07692
AT2G07703
AT2G07706
AT2G07707
AT2G07708
AT2G07711
AT2G07713
AT2G07714
AT2G07717
AT2G07718
AT2G07721
AT2G07722
AT2G07723
AT2G07724
AT2G07725
AT2G07726
AT2G07727
AT2G07728
AT2G07731
AT2G07732
AT2G07733
AT2G07736
AT2G07737
AT2G07748
AT2G07757
AT2G07759
AT2G07761
AT2G07763
AT2G07774
AT2G07775
AT2G07794
AT2G07799
AT2G07806
AT2G07809
AT2G07812
AT2G07820
AT2G07835
AT2G07860
AT2G07960
AT2G07985
AT2G08100
AT2G08110
AT2G08190
AT2G08240
AT2G08245
AT2G08285
AT2G08315
AT2G08510
AT2G08515
AT2G08675
AT2G08870
AT2G08990
AT2G09010
AT2G09015
AT2G09020
AT2G09100
AT2G09115
AT2G09120
AT2G09130
AT2G09135
AT2G09150
AT2G09330
AT2G09340
AT2G09385
AT2G09390
AT2G09605
AT2G09760
AT2G10450
AT2G13630
AT2G13810
AT2G14210
AT2G14282
AT2G14490
AT2G14620
AT2G14695
AT2G15020
AT2G15029
AT2G15610
AT2G15780
AT2G16005
AT2G16220
AT2G16225
AT2G16290
AT2G16740
AT2G16960
AT2G17470
AT2G17785
AT2G17950
AT2G17960
AT2G18050
AT2G18060
AT2G18070
AT2G18080
AT2G18200
AT2G18370
AT2G18580
AT2G18810
AT2G18870
AT2G19010
AT2G19040
AT2G19320
AT2G19630
AT2G19806
AT2G19990
AT2G20080
AT2G20350
AT2G20520
AT2G20993
AT2G21000
AT2G21010
AT2G21220
AT2G21610
AT2G21725
AT2G21780
AT2G21900
AT2G21930
AT2G21980
AT2G21990
AT2G22030
AT2G22040
AT2G22050
AT2G22060
AT2G22150
AT2G22155
AT2G22160
AT2G22330
AT2G22510
AT2G22540
AT2G22630
AT2G22750
AT2G22760
AT2G22800
AT2G22807
AT2G23067
AT2G23160
AT2G23170
AT2G23220
AT2G23440
AT2G23445
AT2G23590
AT2G23834
AT2G23860
AT2G23870
AT2G24210
AT2G24617
AT2G24735
AT2G24740
AT2G24748
AT2G24950
AT2G25095
AT2G25400
AT2G25440
AT2G25450
AT2G25700
AT2G25780
AT2G25820
AT2G26580
AT2G26870
AT2G26880
AT2G26882
AT2G27220
AT2G27250
AT2G27375
AT2G27535
AT2G27550
AT2G27670
AT2G27750
AT2G27936
AT2G28020
AT2G28085
AT2G28210
AT2G28270
AT2G28340
AT2G28405
AT2G28410
AT2G28610
AT2G28625
AT2G28780
AT2G28990
AT2G29045
AT2G29800
AT2G29860
AT2G30370
AT2G30420
AT2G30670
AT2G30760
AT2G30766
AT2G31070
AT2G31081
AT2G31082
AT2G31160
AT2G31215
AT2G31760
AT2G31780
AT2G32190
AT2G32275
AT2G32460
AT2G32530
AT2G32785
AT2G32795
AT2G32870
AT2G32880
AT2G33385
AT2G33650
AT2G33780
AT2G33790
AT2G33850
AT2G33880
AT2G34202
AT2G34315
AT2G34317
AT2G34820
AT2G35070
AT2G35300
AT2G35580
AT2G35590
AT2G35612
AT2G35820
AT2G35830
AT2G36120
AT2G36190
AT2G36440
AT2G36450
AT2G36690
AT2G37590
AT2G37610
AT2G37740
AT2G37800
AT2G37805
AT2G38110
AT2G38240
AT2G38380
AT2G38390
AT2G38540
AT2G38590
AT2G38905
AT2G39175
AT2G39355
AT2G39490
AT2G39518
AT2G39540
AT2G39790
AT2G40170
AT2G40210
AT2G40220
AT2G40260
AT2G40390
AT2G40435
AT2G40440
AT2G40450
AT2G40500
AT2G40560
AT2G40610
AT2G40900
AT2G40990
AT2G41105
AT2G41130
AT2G41180
AT2G41225
AT2G41280
AT2G41391
AT2G41400
AT2G41850
AT2G41870
AT2G41930
AT2G42090
AT2G42140
AT2G42170
AT2G42440
AT2G42480
AT2G42610
AT2G43050
AT2G43060
AT2G43270
AT2G43520
AT2G43530
AT2G43570
AT2G43590
AT2G43670
AT2G43860
AT2G43880
AT2G44010
AT2G44030
AT2G44460
AT2G45130
AT2G45135
AT2G45190
AT2G45210
AT2G45420
AT2G45450
AT2G45650
AT2G45660
AT2G45760
AT2G46255
AT2G46630
AT2G46640
AT2G46690
AT2G46720
AT2G46750
AT2G46870
AT2G47150
AT2G47200
AT2G47530
AT2G47770
AT2G47870
AT2G47880
AT3G00360
AT3G00370
AT3G00740
AT3G00750
AT3G00780
AT3G00940
AT3G01095
AT3G01105
AT3G01195
AT3G01322
AT3G01327
AT3G01420
AT3G01535
AT3G01565
AT3G01645
AT3G01900
AT3G01940
AT3G01960
AT3G01961
AT3G02150
AT3G02235
AT3G02240
AT3G02242
AT3G02245
AT3G02310
AT3G02440
AT3G02500
AT3G02705
AT3G02735
AT3G02805
AT3G02940
AT3G02960
AT3G03115
AT3G03205
AT3G03240
AT3G03280
AT3G03325
AT3G03410
AT3G03555
AT3G03645
AT3G03660
AT3G03705
AT3G03715
AT3G03735
AT3G03755
AT3G04045
AT3G04095
AT3G04100
AT3G04105
AT3G04115
AT3G04170
AT3G04190
AT3G04205
AT3G04215
AT3G04245
AT3G04295
AT3G04325
AT3G04360
AT3G04370
AT3G04430
AT3G04435
AT3G04510
AT3G04540
AT3G04545
AT3G04575
AT3G04625
AT3G04715
AT3G04795
AT3G04990
AT3G05015
AT3G05055
AT3G05105
AT3G05205
AT3G05215
AT3G05225
AT3G05315
AT3G05375
AT3G05400
AT3G05455
AT3G05915
AT3G05925
AT3G05985
AT3G06019
AT3G06120
AT3G06695
AT3G06765
AT3G06805
AT3G06915
AT3G06962
AT3G07045
AT3G07065
AT3G07135
AT3G07245
AT3G07485
AT3G07595
AT3G07655
AT3G07665
AT3G07895
AT3G07905
AT3G08080
AT3G08190
AT3G08200
AT3G08250
AT3G08255
AT3G08260
AT3G08325
AT3G08330
AT3G08455
AT3G08500
AT3G08545
AT3G08555
AT3G08615
AT3G08965
AT3G09205
AT3G09220
AT3G09265
AT3G09290
AT3G09390
AT3G09765
AT3G09845
AT3G09915
AT3G09930
AT3G10280
AT3G10575
AT3G10580
AT3G10585
AT3G10590
AT3G10595
AT3G10815
AT3G11110
AT3G11160
AT3G11165
AT3G11300
AT3G12203
AT3G12410
AT3G12420
AT3G12430
AT3G12720
AT3G12910
AT3G13130
AT3G13228
AT3G13432
AT3G13433
AT3G13660
AT3G13810
AT3G13890
AT3G13898
AT3G13950
AT3G13960
AT3G14060
AT3G15500
AT3G15909
AT3G15960
AT3G16120
AT3G16250
AT3G16440
AT3G16450
AT3G16670
AT3G16920
AT3G17080
AT3G17140
AT3G17150
AT3G17155
AT3G17180
AT3G17185
AT3G17200
AT3G17227
AT3G17320
AT3G17490
AT3G17540
AT3G17560
AT3G17570
AT3G18010
AT3G18217
AT3G18260
AT3G18330
AT3G18400
AT3G18470
AT3G18550
AT3G18715
AT3G19270
AT3G19660
AT3G19890
AT3G20555
AT3G20640
AT3G20850
AT3G20880
AT3G20978
AT3G20980
AT3G20990
AT3G20993
AT3G20997
AT3G21010
AT3G21030
AT3G21040
AT3G21210
AT3G21371
AT3G21520
AT3G21750
AT3G21800
AT3G21825
AT3G21840
AT3G21850
AT3G21860
AT3G21900
AT3G21910
AT3G21933
AT3G21937
AT3G21960
AT3G21970
AT3G21980
AT3G21990
AT3G22020
AT3G22022
AT3G22030
AT3G22057
AT3G22085
AT3G22237
AT3G22250
AT3G22340
AT3G22345
AT3G22500
AT3G22560
AT3G22640
AT3G22710
AT3G22730
AT3G22820
AT3G22886
AT3G22920
AT3G23130
AT3G23140
AT3G23145
AT3G23220
AT3G23230
AT3G23245
AT3G23290
AT3G23637
AT3G23960
AT3G24130
AT3G24140
AT3G24250
AT3G24280
AT3G24290
AT3G24535
AT3G24640
AT3G24650
AT3G24690
AT3G25260
AT3G25573
AT3G25577
AT3G25640
AT3G25650
AT3G25710
AT3G25795
AT3G25810
AT3G25905
AT3G26010
AT3G26147
AT3G26200
AT3G26460
AT3G26790
AT3G26815
AT3G26816
AT3G26940
AT3G27250
AT3G27650
AT3G27809
AT3G27810
AT3G27920
AT3G27970
AT3G28007
AT3G28216
AT3G28230
AT3G28270
AT3G28500
AT3G28853
AT3G29970
AT3G30110
AT3G30260
AT3G30280
AT3G30340
AT3G30530
AT3G30580
AT3G30724
AT3G30725
AT3G30727
AT3G43110
AT3G43415
AT3G43860
AT3G43910
AT3G44090
AT3G44405
AT3G44718
AT3G44763
AT3G44765
AT3G44766
AT3G44769
AT3G44770
AT3G44780
AT3G44810
AT3G44970
AT3G45000
AT3G45150
AT3G45180
AT3G45245
AT3G45248
AT3G45250
AT3G45285
AT3G45290
AT3G45460
AT3G45540
AT3G45560
AT3G45570
AT3G45580
AT3G45935
AT3G46080
AT3G46090
AT3G46240
AT3G46280
AT3G46614
AT3G47020
AT3G47130
AT3G47190
AT3G48298
AT3G48344
AT3G48520
AT3G48550
AT3G49020
AT3G49270
AT3G49300
AT3G49450
AT3G49620
AT3G49690
AT3G49700
AT3G49765
AT3G49770
AT3G49780
AT3G49950
AT3G49960
AT3G50220
AT3G50330
AT3G50373
AT3G50390
AT3G50505
AT3G50510
AT3G50580
AT3G50720
AT3G50770
AT3G50890
AT3G50980
AT3G51190
AT3G51200
AT3G51590
AT3G51600
AT3G51810
AT3G52000
AT3G52003
AT3G52450
AT3G52480
AT3G52510
AT3G52520
AT3G52525
AT3G52527
AT3G52540
AT3G52550
AT3G52970
AT3G53016
AT3G53300
AT3G53650
AT3G53820
AT3G55180
AT3G55370
AT3G55512
AT3G55513
AT3G55570
AT3G55580
AT3G55590
AT3G55646
AT3G55970
AT3G56220
AT3G56350
AT3G56390
AT3G57130
AT3G57670
AT3G58070
AT3G58190
AT3G58210
AT3G58347
AT3G58350
AT3G58890
AT3G59230
AT3G59240
AT3G59610
AT3G59680
AT3G59930
AT3G60010
AT3G60120
AT3G60490
AT3G60520
AT3G60560
AT3G60650
AT3G61120
AT3G61290
AT3G61723
AT3G61840
AT3G61850
AT3G61910
AT3G61920
AT3G61962
AT3G62100
AT3G62170
AT3G62230
AT3G62440
AT3G62950
AT3G62960
AT3G66656
AT4G00085
AT4G00120
AT4G00155
AT4G00180
AT4G00220
AT4G00250
AT4G00380
AT4G00390
AT4G00467
AT4G00870
AT4G00880
AT4G00883
AT4G00885
AT4G00920
AT4G00940
AT4G01430
AT4G01440
AT4G01520
AT4G01525
AT4G01720
AT4G02250
AT4G02300
AT4G02733
AT4G02770
AT4G03038
AT4G03039
AT4G03040
AT4G03050
AT4G03060
AT4G03063
AT4G03105
AT4G03170
AT4G03235
AT4G03345
AT4G03395
AT4G03545
AT4G03765
AT4G04235
AT4G04365
AT4G04745
AT4G04840
AT4G04900
AT4G05005
AT4G05045
AT4G05055
AT4G05240
AT4G05255
AT4G05425
AT4G05430
AT4G05475
AT4G05490
AT4G05795
AT4G05800
AT4G05865
AT4G05870
AT4G05965
AT4G05970
AT4G06070
AT4G06075
AT4G06085
AT4G06105
AT4G06115
AT4G06280
AT4G06345
AT4G06425
AT4G06795
AT4G06820
AT4G06830
AT4G06890
AT4G06925
AT4G07045
AT4G07115
AT4G07125
AT4G07150
AT4G07160
AT4G07170
AT4G07175
AT4G07305
AT4G07535
AT4G07545
AT4G07715
AT4G08045
AT4G08150
AT4G08265
AT4G08360
AT4G08495
AT4G08515
AT4G08570
AT4G08740
AT4G08910
AT4G09015
AT4G09115
AT4G09125
AT4G09480
AT4G09515
AT4G09590
AT4G09600
AT4G09645
AT4G09647
AT4G09665
AT4G09790
AT4G09870
AT4G09885
AT4G09895
AT4G09950
AT4G09960
AT4G10350
AT4G10490
AT4G10680
AT4G10740
AT4G11020
AT4G11393
AT4G11580
AT4G11650
AT4G11745
AT4G11770
AT4G11780
AT4G11880
AT4G11945
AT4G12160
AT4G12370
AT4G12470
AT4G12480
AT4G12485
AT4G12500
AT4G12520
AT4G12530
AT4G12543
AT4G12545
AT4G12550
AT4G12820
AT4G12825
AT4G12890
AT4G12917
AT4G12970
AT4G13075
AT4G13190
AT4G13195
AT4G13260
AT4G13261
AT4G13262
AT4G13263
AT4G13285
AT4G13300
AT4G13490
AT4G13493
AT4G13495
AT4G13500
AT4G13572
AT4G13575
AT4G13577
AT4G13611
AT4G13700
AT4G14315
AT4G14540
AT4G14690
AT4G14723
AT4G14743
AT4G14811
AT4G14815
AT4G15270
AT4G15290
AT4G15300
AT4G15330
AT4G15340
AT4G15370
AT4G15396
AT4G15398
AT4G15490
AT4G15680
AT4G15700
AT4G15710
AT4G15735
AT4G15750
AT4G15765
AT4G15970
AT4G16030
AT4G16447
AT4G16460
AT4G16810
AT4G16820
AT4G17695
AT4G17810
AT4G17850
AT4G18170
AT4G18320
AT4G18620
AT4G18680
AT4G18690
AT4G18870
AT4G18960
AT4G19430
AT4G19620
AT4G19630
AT4G19750
AT4G19820
AT4G19930
AT4G20000
AT4G20240
AT4G21040
AT4G21240
AT4G21280
AT4G21362
AT4G21440
AT4G21445
AT4G21902
AT4G21920
AT4G21926
AT4G21970
AT4G22035
AT4G22060
AT4G22065
AT4G22080
AT4G22235
AT4G22460
AT4G22463
AT4G22467
AT4G22470
AT4G22495
AT4G22505
AT4G22600
AT4G22680
AT4G23090
AT4G23110
AT4G23120
AT4G23370
AT4G23373
AT4G23375
AT4G23380
AT4G23387
AT4G23390
AT4G23496
AT4G23520
AT4G23590
AT4G23600
AT4G23680
AT4G23690
AT4G23713
AT4G23882
AT4G24060
AT4G24130
AT4G24275
AT4G24310
AT4G24540
AT4G25400
AT4G25410
AT4G25434
AT4G25435
AT4G26030
AT4G26340
AT4G26420
AT4G26460
AT4G27150
AT4G27330
AT4G27420
AT4G28090
AT4G28110
AT4G28395
AT4G28397
AT4G28420
AT4G28520
AT4G28530
AT4G28775
AT4G28840
AT4G28850
AT4G28930
AT4G28940
AT4G29020
AT4G29033
AT4G29100
AT4G29103
AT4G29281
AT4G29580
AT4G29600
AT4G29620
AT4G29640
AT4G30450
AT4G30590
AT4G30770
AT4G31260
AT4G31380
AT4G31830
AT4G31877
AT4G32230
AT4G32342
AT4G32370
AT4G32380
AT4G32860
AT4G33040
AT4G33450
AT4G33880
AT4G34170
AT4G34810
AT4G35120
AT4G35165
AT4G36110
AT4G36160
AT4G36170
AT4G36870
AT4G37390
AT4G37750
AT4G37780
AT4G37850
AT4G38213
AT4G38620
AT4G38775
AT4G38860
AT4G38990
AT4G39000
AT4G39130
AT4G39360
AT4G39410
AT4G39590
AT4G39610
AT4G39745
AT4G39750
AT4G39753
AT4G39756
AT4G39770
AT4G39950
AT4G40080
AT5G00345
AT5G00475
AT5G00555
AT5G00565
AT5G00580
AT5G00615
AT5G00790
AT5G00845
AT5G00930
AT5G01065
AT5G01675
AT5G01747
AT5G01795
AT5G01865
AT5G01900
AT5G02000
AT5G02030
AT5G02035
AT5G02045
AT5G02075
AT5G02110
AT5G02330
AT5G02455
AT5G02460
AT5G02495
AT5G02555
AT5G02735
AT5G02765
AT5G02925
AT5G03065
AT5G03150
AT5G03395
AT5G03565
AT5G03680
AT5G03695
AT5G03765
AT5G03840
AT5G03995
AT5G04120
AT5G04150
AT5G04165
AT5G04275
AT5G04350
AT5G04355
AT5G04380
AT5G04385
AT5G04680
AT5G04690
AT5G04970
AT5G05040
AT5G05050
AT5G05060
AT5G05120
AT5G05305
AT5G05555
AT5G05565
AT5G05605
AT5G05825
AT5G05835
AT5G05845
AT5G05895
AT5G06015
AT5G06025
AT5G06070
AT5G06080
AT5G06490
AT5G06495
AT5G06675
AT5G06710
AT5G06990
AT5G07065
AT5G07080
AT5G07155
AT5G07160
AT5G07310
AT5G07425
AT5G07475
AT5G07480
AT5G07485
AT5G07490
AT5G07535
AT5G07540
AT5G07545
AT5G07565
AT5G07600
AT5G07655
AT5G07665
AT5G07695
AT5G07915
AT5G07930
AT5G08150
AT5G08265
AT5G08375
AT5G08385
AT5G08395
AT5G08465
AT5G08475
AT5G08485
AT5G08595
AT5G08605
AT5G08635
AT5G08665
AT5G08705
AT5G08712
AT5G08985
AT5G09080
AT5G09100
AT5G09105
AT5G09110
AT5G09325
AT5G09365
AT5G09375
AT5G09455
AT5G09480
AT5G09715
AT5G09970
AT5G10000
AT5G10140
AT5G10278
AT5G10280
AT5G10580
AT5G10590
AT5G10625
AT5G10945
AT5G10946
AT5G11050
AT5G11320
AT5G11540
AT5G11610
AT5G11620
AT5G11930
AT5G12235
AT5G12340
AT5G12870
AT5G12990
AT5G13170
AT5G13250
AT5G13330
AT5G14300
AT5G14340
AT5G14410
AT5G14730
AT5G14940
AT5G15040
AT5G15140
AT5G15160
AT5G15660
AT5G15800
AT5G15830
AT5G16530
AT5G16560
AT5G16700
AT5G16770
AT5G16920
AT5G17730
AT5G17740
AT5G17750
AT5G18037
AT5G18160
AT5G18300
AT5G18560
AT5G19700
AT5G19880
AT5G20230
AT5G20240
AT5G20270
AT5G20740
AT5G20820
AT5G21960
AT5G22150
AT5G22160
AT5G22190
AT5G22260
AT5G22390
AT5G22420
AT5G22600
AT5G22890
AT5G22990
AT5G23000
AT5G23180
AT5G23212
AT5G23220
AT5G23260
AT5G23360
AT5G23650
AT5G24040
AT5G24065
AT5G24070
AT5G24190
AT5G24205
AT5G24206
AT5G24215
AT5G24540
AT5G24550
AT5G24557
AT5G24560
AT5G24770
AT5G24930
AT5G25250
AT5G25290
AT5G25300
AT5G25330
AT5G25400
AT5G25425
AT5G25840
AT5G25850
AT5G25860
AT5G25870
AT5G25950
AT5G25955
AT5G25960
AT5G25980
AT5G25995
AT5G26000
AT5G26050
AT5G26090
AT5G26146
AT5G26147
AT5G26150
AT5G26594
AT5G26620
AT5G27035
AT5G27370
AT5G28160
AT5G28490
AT5G28491
AT5G33405
AT5G35110
AT5G35339
AT5G35770
AT5G35870
AT5G36925
AT5G37220
AT5G37270
AT5G37280
AT5G37300
AT5G37730
AT5G37840
AT5G37910
AT5G37980
AT5G38000
AT5G38005
AT5G38020
AT5G38090
AT5G38170
AT5G38195
AT5G38270
AT5G38391
AT5G38400
AT5G38435
AT5G38540
AT5G38550
AT5G38760
AT5G38770
AT5G38790
AT5G38810
AT5G39010
AT5G39120
AT5G39240
[truncated: 203 more rows]
