# Supplementary material for: Polycomb repressive complex 2 facilitates the transition from heterotrophy to photoautotrophy during seedling emergence
Source: Plant Cell. 2025 Jun 14;37(7):koaf148. doi: 10.1093/plcell/koaf148 (PMC12236341; doi:10.1093/plcell/koaf148)
Supplement: koaf148_Supplementary_Data [file koaf148_supplementary_data.zip › Supplementary_Data_Set_8.xlsx]

## Sheet: index
Supplementary Data Set 8: Effect heterotrophy (DCMU + 1% sucrose) on genes with changed enrichment of H3K27me3 between 3- and 7-dag shoot and root
	To view the lists, click on the item below
	SCATTER_3-7daiSHOOT	Data for shoot H3K27me3 scatter plot S-P3 vs. S-P
	SCATTER_3-7daiROOT	Data for root H3K27me3 scatter plot S-P3 vs. S-P
	VENN_SHOOT	Comparison of DCMU effect on H3K27me3 targets in 3- and 7-dag shoot: input gene lists
	SHOOT_GO_4859	GO analysis of 4859 genes unchanged in H3K27me3 between 3-7 dag shoot (S-P3/S-P) and unchanged by DCMU in 7-dag shoot (S-H/S-P)
	SHOOT_GO_2656	GO analysis of 2656 genes unchanged in H3K27me3 between 3-7 dag shoot (S-P3/S-P) and losing in DCMU-grown shoot (S-H/S-P)
	SHOOT_GO_479	GO analysis of 479 genes gaining H3K27me3 between 3-7 dag shoot (S-P3/S-P) and losing in DCMU-grown shoot (S-H/S-P)
	SHOOT_GO_559	GO analysis of 559 genes gaining H3K27me3 between 3-7 dag shoot (S-P3/S-P) and unchanged in DCMU-grown shoot (S-H/S-P)
	VENN_ROOT	Comparison of DCMU effect on H3K27me3 targets in 3- and 7-dag root - input gene lists
	ROOT_GO_7650	GO analysis of 7650 genes unchanged in H3K27me3 between 3-7 dag root (R-P3/R-P) and unchanged by DCMU in 7-dag root (R-H/R-P)
	ROOT_GO_2025	GO analysis of 2025 genes unchanged in H3K27me3 between 3-7 dag root (R-P3/R-P) and losing in DCMU-grown root (R-H/R-P)
	ROOT_GO_90	GO analysis of 90 genes gaining H3K27me3 between 3-7 dag root (R-P3/R-P) and losing in DCMU-grown root (R-H/R-P)
	ROOT_GO_267	GO analysis of 267 genes gaining H3K27me3 between 3-7 dag root (R-P3/R-P) and unchanged in DCMU-grown root (R-H/R-P)

## Sheet: SCATTER_3-7daiSHOOT
SCATTER_3-7daiSHOOT	Data for shoot H3K27me3 scatter plot S-P3 vs. S-P
				Increase S-P/S-H (log2FC 0.6):red highlight		Decrease S-P/S-H (log2FC -0.6):blue highlight
T70 genes: merge S-P3, S-P, S-D3, S-H				ID		ID
ID	S-P3:log2K27/H3	S-P:log2K27/H3		AT4G09015		AT5G01870
AT1G01030	2.57972	1.77044		AT2G40330		AT3G48275
AT1G01070	1.00886	1.55313		AT1G06413		AT1G66980
AT1G01120	0.0916457	0.328982		AT2G09120		AT2G06905
AT1G01183	2.2542	1.6273		AT5G03115		AT5G05250
AT1G01190	1.35334	1.43667		AT5G43185		AT3G23650
AT1G01250	2.61309	2.04269		AT3G25730		AT5G05705
AT1G01355	1.92617	1.62786		AT2G09100		AT4G08345
AT1G01380	-0.844975	0.0865578		AT4G07105		AT2G23808
AT1G01390	-0.0518434	0.402148		AT4G12485		AT5G33365
AT1G01400	0.674274	0.326505		AT2G07865		AT2G32100
AT1G01410	2.03729	1.36894		AT2G07870		AT1G09103
AT1G01420	0.542412	0.673619		AT4G34210		AT1G06927
AT1G01453	1.64585	1.31695		AT3G23030		AT3G42836
AT1G01460	-0.0183431	0.241153		AT1G09073		AT3G33002
AT1G01480	-0.672881	0.257093		AT2G39540		AT4G26385
AT1G01580	0.810429	1.16524		AT3G24640		AT1G08673
AT1G01670	0.366113	0.804888		AT1G10260		AT4G29103
AT1G01680	0.652449	0.822672		AT3G00940		AT2G09550
AT1G01900	0.145241	0.485125		AT2G41260		AT1G05413
AT1G02040	2.49598	1.71026		AT3G05205		AT2G07763
AT1G02065	3.16903	2.26972		AT1G76410		AT3G33004
AT1G02067	3.14318	2.26121		AT4G09030		AT3G33000
AT1G02070	2.73761	2.22401		AT3G05535		AT3G04155
AT1G02190	3.08564	2.1485		AT4G06345		AT4G07985
AT1G02205	1.65349	1.47936		AT3G22840		AT2G25400
AT1G02335	2.17675	1.98216		AT1G31355		AT2G07732
AT1G02340	2.34484	2.26908		AT1G05967		AT5G41430
AT1G02390	2.19974	1.97492		AT3G15534		AT3G21805
AT1G02405	1.0319	1.45721		AT1G13260		AT4G17975
AT1G02450	0.98678	1.12939		AT1G23147		AT3G61962
AT1G02460	0.783466	1.14824		AT4G24026		AT2G05345
AT1G02540	0.623735	0.134527		AT1G07237		AT2G07739
AT1G02550	1.47895	1.01486		AT4G04095		AT2G07665
AT1G02575	0.111211	0.358827		AT4G06815		AT2G05325
AT1G02580	2.28654	2.13521		AT4G32215		AT2G07714
AT1G02620	1.72176	1.31185		AT3G22830		AT2G07675
AT1G02681	1.96574	1.59537		AT4G09035		AT2G05375
AT1G02770	1.5049	1.34534		AT3G31161		AT2G07664
AT1G02790	1.95015	1.88955		AT3G21730		AT2G07712
AT1G02810	0.900752	1.65981		AT5G49790		AT2G07736
AT1G02813	2.09118	2.18253		AT1G52890		AT2G07794
AT1G02940	0.714511	0.888957		AT4G07150		AT2G07748
AT1G02950	1.63085	1.31918		AT3G60520		AT2G07629
AT1G02952	1.7351	1.32804		AT5G61605		AT2G07775
AT1G03020	2.12047	2.36803		AT3G06436		AT2G07625
AT1G03103	0.0493035	0.616856		AT1G08157		AT2G07754
AT1G03106	1.60114	2.04686		AT1G08163		AT2G07642
AT1G03340	0.358956	0.175051		AT3G05195		AT2G05385
AT1G03400	1.46042	0.451403		AT3G29370		AT2G07693
AT1G03445	1.29299	1.38901		AT1G21910		AT2G07694
AT1G03490	2.72168	1.80141		AT5G07545		AT2G07811
AT1G03700	0.329788	0.833254		AT1G31358		AT2G07792
AT1G03710	3.14723	2.63649		AT1G21550		AT2G07751
AT1G03720	3.2294	2.75689		AT3G21720		AT3G25715
AT1G03790	1.43897	2.11828		AT4G09495		AT2G07631
AT1G03800	1.78724	1.76617		AT5G08985		AT2G07637
AT1G03810	1.04899	1.69799		AT1G35140		AT2G07768
AT1G03820	0.54645	1.22918		AT5G39890		AT2G07636
AT1G03840	2.80698	2.54492		AT4G29548		AT2G07813
AT1G03850	0.302587	0.851767		AT2G23067		AT2G07734
AT1G03880	1.78588	2.03269		AT4G08435		AT2G07764
AT1G03890	1.26651	1.47952		AT1G07523		AT2G07808
AT1G03982	1.1865	1.61074		AT4G09590		AT2G05255
AT1G03987	1.99591	1.84224		AT3G47710		AT2G05355
AT1G04003	1.28619	1.8817		AT4G20947		AT2G05245
AT1G04077	-0.135131	0.400641		AT1G10747		AT2G07687
AT1G04103	0.0819847	0.99971		AT3G62950		AT2G07643
AT1G04127	0.923039	1.08271		AT2G03320		AT2G07812
AT1G04133	1.78917	1.19358		AT1G60072		AT2G07830
AT1G04143	1.35332	1.38337		AT4G29280		AT2G05155
AT1G04150	0.983161	1.12085		AT3G02240		AT2G07752
AT1G04180	0.721188	0.528725		AT2G39520		AT2G07735
AT1G04207	3.16929	2.41606		AT1G13590		AT2G07633
AT1G04220	1.93753	1.55396		AT5G04470		AT2G07697
AT1G04243	0.572445	0.520127		AT2G07045		AT2G07774
AT1G04247	2.08367	1.64929		AT1G05937		AT2G09155
AT1G04250	2.03579	2.0616		AT1G60815		AT4G31265
AT1G04283	0.77547	0.690217		AT4G24030		AT2G07628
AT1G04293	0.0873126	-0.109077		AT5G55132		AT2G07827
AT1G04320	-0.0676986	0.621819		AT1G71520		AT2G07646
AT1G04330	0.834118	1.54448		AT5G67060		AT2G07654
AT1G04370	2.64506	1.98079		AT3G22237		AT2G07772
AT1G04373	1.9034	1.86036		AT4G35060		AT2G05195
AT1G04377	2.1914	2.62578		AT4G07015		AT2G07689
AT1G04380	0.319244	-0.0255931		AT1G10682		AT2G06355
AT1G04383	2.43688	2.68427		AT5G03615		AT2G07729
AT1G04387	2.89279	2.52384		AT3G03735		AT2G07698
AT1G04403	0.902543	0.850099		AT5G16336		AT2G07722
AT1G04417	-0.632111	0.352185		AT5G53487		AT2G05235
AT1G04443	1.25642	1.58222		AT2G07165		AT2G07672
AT1G04445	2.15968	1.90716		AT1G18290		AT2G07785
AT1G04450	2.29193	1.96374		AT5G48420		AT2G07777
AT1G04455	2.09399	1.57661		AT1G08327		AT2G07757
AT1G04457	2.12682	1.51939		AT2G21220		AT2G07798
AT1G04500	1.10035	1.364		AT3G09270		AT2G07721
AT1G04540	0.397427	0.899766		AT3G25795		AT2G07762
AT1G04560	1.85829	1.75983		AT5G05845		AT2G07682
AT1G04580	-0.0219251	-0.0121541		AT5G24879		AT2G07783
AT1G04603	-0.862584	0.489354		AT1G65735		AT2G07692
AT1G04613	0.745316	0.719749		AT1G48325		AT2G07706
AT1G04623	0.499386	1.13787		AT5G09020		AT2G07661
AT1G04653	0.0589785	0.368549		AT1G75717		AT2G07677
AT1G04660	2.86647	2.59016		AT4G14020		AT2G07753
AT1G04670	0.98101	1.8196		AT4G06820		AT2G07755
AT1G04677	-0.0788251	1.12323		AT2G14280		AT2G05205
AT1G04683	0.286723	0.153682		AT2G40805		AT2G05215
AT1G04703	1.26435	1.81877		AT3G03205		AT2G07724
AT1G04717	0.869289	1.21966		AT4G07160		AT2G05225
AT1G04747	0.772648	0.577343		AT4G31830		AT2G07676
AT1G04783	0.771761	1.22501		AT5G09080		AT2G07686
AT1G04787	1.07396	0.491964		AT3G43430		AT2G07673
AT1G04793	-1.04196	0.768681		AT5G01275		AT2G07683
AT1G04887	1.33098	1.28339		AT2G21727		AT2G07685
AT1G04890	0.386627	0.518384		AT4G04235		AT2G07656
AT1G04895	0.0843076	0.234592		AT1G66795		AT2G07695
AT1G04923	1.50121	1.33577		AT5G51845		AT2G07669
AT1G04937	1.83313	2.48385		AT1G31245		AT2G07749
AT1G04957	1.95448	1.60969		AT3G04525		AT2G07727
AT1G04967	0.837207	1.03179		AT4G22650		AT2G07825
AT1G04987	0.187009	0.436278		AT1G04623		AT5G43535
AT1G05027	0.273829	0.823074		AT1G17950		AT2G07826
AT1G05053	2.14784	1.66027		AT3G07165		AT2G07691
AT1G05067	0.574459	1.17706		AT2G35300		AT2G07667
AT1G05073	0.693519	1.23394		AT1G15385		AT2G07728
AT1G05080	2.39986	1.9537		AT5G09876		AT2G07743
AT1G05085	0.58977	0.765466		AT5G53720		AT2G07678
AT1G05097	1.71265	1.91016		AT1G07297		AT2G07731
AT1G05103	2.32059	1.8154		AT3G07965		AT2G07719
AT1G05107	2.17222	1.86612		AT1G35255		AT2G07696
AT1G05153	0.338516	0.694634		AT1G69600		AT2G05365
AT1G05157	1.87289	1.79295		AT5G01805		AT2G07632
AT1G05167	-1.10554	0.0829288		AT3G17155		AT2G07703
AT1G05173	-0.614471	0.441959		AT4G18650		AT2G07623
AT1G05230	0.721139	0.632574		AT2G17960		AT2G07787
AT1G05260	0.950329	0.67897		AT2G41231		AT2G00500
AT1G05280	2.37126	2.18911		AT2G39518		AT2G07599
AT1G05290	2.81782	2.28042		AT2G26040		AT2G00480
AT1G05291	2.80549	2.51579		AT3G08160		AT2G07688
AT1G05307	-0.0695272	0.132345		AT5G13330		AT2G07684
AT1G05310	2.12827	1.97376		AT2G20993		AT2G07767
AT1G05383	1.30538	1.83606		AT4G06205		AT2G00460
AT1G05387	1.76236	1.37295		AT1G66400		AT2G07746
AT1G05397	2.67591	2.15045		AT2G04046		AT2G07795
AT1G05400	0.700464	1.1362		AT1G04383		AT2G07626
AT1G05407	1.42745	-0.100399		AT1G19530		AT2G07658
AT1G05413	1.43019	-0.0898763		AT2G41230		AT2G07644
AT1G05420	2.26625	2.00564		AT5G44306		AT2G00490
AT1G05443	-0.41232	-0.0938705		AT3G04375		AT2G07784
AT1G05447	0.63847	1.5842		AT2G32190		AT2G07648
AT1G05450	0.601272	0.708585		AT4G03038		AT2G07759
AT1G05477	-0.463322	0.589684		AT3G00390		AT2G07659
AT1G05483	0.0459337	0.471546		AT5G03085		AT2G07638
AT1G05487	0.313273	0.715534		AT2G42140		AT2G07806
AT1G05503	0.70008	1.19945		AT1G25422		AT2G07718
AT1G05510	1.28356	0.763291		AT3G51020		AT2G07717
AT1G05523	2.26417	1.81479		AT1G19180		AT2G05145
AT1G05527	2.09779	1.30597		AT4G21362		AT2G07807
AT1G05533	0.673026	1.40305		AT3G44763		AT2G07708
AT1G05537	-0.625292	-0.290188		AT2G41780		AT2G07711
AT1G05540	0.759375	0.401085		AT1G10745		AT2G07786
AT1G05580	2.03263	1.6043		AT2G23110		AT2G07758
AT1G05583	0.309608	0.831916		AT1G71050		AT2G07779
AT1G05587	1.20256	1.23535		AT3G18217		AT2G07634
AT1G05593	1.72769	1.44465		AT5G54062		AT2G07621
AT1G05597	2.02051	1.90224		AT2G46685		AT2G07723
AT1G05603	1.97461	1.95031		AT5G19810		AT2G07809
AT1G05615	0.349913	-0.0528426		AT5G01405		AT2G07815
AT1G05647	0.513234	0.813273		AT5G07665		AT2G07820
AT1G05650	2.19149	1.74489		AT2G47270		AT2G05315
AT1G05657	1.91951	1.27518		AT1G53980		AT2G07709
AT1G05660	2.59796	2.04511		AT1G08383		AT2G07674
AT1G05693	0.563651	1.18875		AT5G03055		AT2G07799
AT1G05697	0.586516	1.19119		AT5G62848		AT2G07671
AT1G05713	-0.543791	0.226718		AT4G20715		AT2G07738
AT1G05717	-0.505373	0.129412		AT3G20898		AT2G07707
AT1G05733	-0.762075	-0.653008		AT5G01325		AT2G07725
AT1G05740	0.799922	0.529285		AT3G09205		AT2G07662
AT1G05753	1.43757	1.36343		AT3G14385		AT2G07715
AT1G05793	1.32521	1.50369		AT1G62978		AT2G07765
AT1G05797	1.96879	2.4739		AT2G47485		AT2G07726
AT1G05800	3.12966	2.2841		AT4G09589		AT2G07733
AT1G05803	2.32785	2.53769		AT1G08847		AT2G07627
AT1G05807	1.99711	1.87811		AT5G43285		AT2G07737
AT1G05813	1.31724	1.49481		AT2G23020		AT2G07716
AT1G05817	2.10349	1.89425		AT1G24000		AT2G07617
AT1G05823	2.48043	2.04996		AT1G53683		AT2G07613
AT1G05827	0.778417	0.237765		AT5G06040		AT2G07713
AT1G05847	1.07376	1.13614		AT2G09605		AT2G07769
AT1G05857	0.363662	-0.0215701		AT3G09835		AT2G07756
AT1G05863	1.26615	1.20044		AT3G28010		AT2G07641
AT1G05887	0.0167179	0.672559		AT5G02090		AT2G05165
AT1G05893	0.104556	0.778565		AT5G12340		AT2G00510
AT1G05897	1.32635	0.914957		AT3G52480		AT2G07745
AT1G05937	-1.28223	1.63082		AT2G19893		AT2G07652
AT1G05943	2.8648	1.8674		AT1G04387		AT2G07835
AT1G05947	-0.405366	0.477725		AT3G30733
AT1G05953	-0.474917	0.478911		AT1G66760
AT1G05957	2.11925	1.93547		AT2G35000
AT1G05967	1.08393	1.34881		AT1G06113
AT1G06007	1.9733	2.17111		AT5G00835
AT1G06013	0.059015	0.0571063		AT1G78330
AT1G06027	1.46465	1.25024		AT4G21080
AT1G06047	0.695815	0.243507		AT2G25780
AT1G06057	-0.0926805	0.132126		AT5G39700
AT1G06080	1.32263	1.47221		AT2G43140
AT1G06090	1.30735	1.94098		AT1G09503
AT1G06103	1.37789	1.17708		AT4G19700
AT1G06113	2.50433	2.34198		AT1G08813
AT1G06120	0.0589796	0.59648		AT4G06910
AT1G06127	0.726089	0.56284		AT3G18518
AT1G06133	1.00676	0.85533		AT3G04005
AT1G06135	2.44622	2.40347		AT5G19710
AT1G06137	1.96939	1.72051		AT3G05015
AT1G06153	1.43689	1.36383		AT5G01755
AT1G06157	-1.18428	0.5017		AT2G09995
AT1G06163	0.424009	0.681083		AT4G18940
AT1G06187	0.218111	0.877605		AT5G59510
AT1G06217	1.32962	1.9953		AT1G23201
AT1G06225	0.767244	0.782563		AT2G15345
AT1G06280	2.82461	2.32255		AT2G07425
AT1G06310	-0.809411	-0.00188539		AT5G40960
AT1G06320	2.41044	2.14084		AT1G30260
AT1G06330	2.14398	2.05035		AT4G15630
AT1G06340	0.612838	0.710461		AT1G09117
AT1G06350	2.43679	2.02233		AT2G41380
AT1G06353	1.28646	0.88013		AT1G06937
AT1G06357	1.80377	1.55866		AT1G06135
AT1G06360	2.39469	1.87502		AT4G36560
AT1G06363	1.56495	1.51874		AT1G47915
AT1G06383	2.12197	2.01458		AT2G19460
AT1G06387	1.79462	1.88018		AT4G11180
AT1G06393	1.65588	2.23472		AT3G28910
AT1G06403	-0.292847	0.278628		AT1G04377
AT1G06413	0.948124	1.74576		AT1G09507
AT1G06427	1.28211	1.5845		AT1G08683
AT1G06437	1.06742	0.44198		AT3G46080
AT1G06493	1.57241	1.74057		AT5G14180
AT1G06497	1.32259	1.24371		AT2G33130
AT1G06507	1.619	2.05942		AT3G46250
AT1G06513	1.9971	2.15763		AT3G02815
AT1G06517	2.35187	1.96971		AT3G03555
AT1G06523	2.21761	2.00652		AT2G23850
AT1G06603	0.978806	1.42343		AT1G17800
AT1G06620	1.21198	1.08632		AT2G19425
AT1G06637	-0.140177	0.170154		AT4G22517
AT1G06697	0.503254	0.708121		AT5G49260
AT1G06703	2.58805	2.23295		AT3G50900
AT1G06707	2.70036	2.19447		AT3G08270
AT1G06713	1.16321	1.29308		AT5G09765
AT1G06737	-0.47819	0.472992		AT1G08717
AT1G06743	-0.428286	0.154666		AT4G16220
AT1G06757	0.807997	1.49376		AT4G03039
AT1G06763	1.45336	1.5936		AT3G61897
AT1G06773	1.52178	1.6524		AT3G03315
AT1G06777	-0.27138	0.555896		AT3G09825
AT1G06783	-0.293912	0.65744		AT5G07825
AT1G06810	2.21097	1.60259		AT1G12490
AT1G06853	1.54044	1.45068		AT2G22160
AT1G06857	0.800763	0.0896011		AT3G06135
AT1G06863	0.801828	0.131741		AT5G06490
AT1G06867	0.0938848	0.390359		AT1G09615
AT1G06873	-0.196093	0.317791		AT1G77150
AT1G06877	1.0495	0.320713		AT1G04443
AT1G06903	-0.83692	0.765339		AT4G05710
AT1G06907	-0.256177	0.440025		AT1G09486
AT1G06917	0.196981	0.939225		AT4G14450
AT1G06927	-1.62987	-0.677735		AT5G35880
AT1G06933	0.776371	1.27884		AT2G35280
AT1G06937	2.56757	2.64775		AT3G10280
AT1G06947	1.91148	1.78727		AT1G05387
AT1G06953	2.03763	1.97567		AT1G53970
AT1G06980	0.725366	0.857065		AT5G57390
AT1G06983	1.16647	0.915994		AT4G08475
AT1G06990	2.41483	2.15424		AT1G11765
AT1G07000	0.158634	0.342352		AT5G28491
AT1G07090	2.89471	2.02879		AT5G16340
AT1G07143	2.24164	1.99644		AT1G60986
AT1G07147	2.9131	2.40332		AT5G42677
AT1G07163	0.732193	0.437076		AT3G16400
AT1G07175	1.23403	1.62486		AT4G09895
AT1G07233	-0.400441	0.215352		AT3G05465
AT1G07237	2.06469	2.2446		AT1G33835
AT1G07247	3.19729	2.48947		AT2G09330
AT1G07253	3.05575	2.5781		AT3G15680
AT1G07257	2.86847	2.44502		AT2G19803
AT1G07263	2.81115	2.19308		AT5G39230
AT1G07267	2.7574	2.16108		AT2G33660
AT1G07273	1.41738	1.71142		AT1G02813
AT1G07277	1.31277	1.60726		AT2G23240
AT1G07283	1.59072	1.39028		AT5G04370
AT1G07297	-0.126115	0.808578		AT1G03106
AT1G07317	-0.464012	1.01434		AT3G27809
AT1G07347	0.8084	0.776335		AT3G04205
AT1G07353	2.36258	1.54254		AT3G03115
AT1G07357	1.66199	1.83622		AT1G16945
AT1G07367	2.35122	2.11032		AT5G49560
AT1G07373	2.15003	2.10664		AT3G52010
AT1G07397	2.63069	2.02664		AT5G04030
AT1G07407	2.68424	2.12538		AT4G19620
AT1G07417	0.448023	0.755863		AT1G53690
AT1G07423	0.617277	0.849393		AT5G02775
AT1G07430	2.16938	1.5783		AT1G77640
AT1G07433	0.23426	0.671325		AT1G08677
AT1G07437	0.253241	0.687687		AT5G07160
AT1G07443	2.53469	2.0472		AT5G22250
AT1G07447	2.27217	2.03612		AT4G23870
AT1G07457	-0.207774	0.641117		AT1G03982
AT1G07460	0.320639	0.316155		AT3G46070
AT1G07463	-0.0671423	0.564445		AT1G08063
AT1G07467	1.26684	0.964602		AT5G64905
AT1G07485	0.613672	0.516108		AT5G38750
AT1G07490	0.680444	0.53598		AT5G22200
AT1G07497	1.91041	1.54277		AT3G55110
AT1G07503	1.89235	1.18869		AT1G21313
AT1G07523	1.04037	1.31224		AT2G04155
AT1G07533	2.39553	2.26917		AT3G08195
AT1G07537	2.04683	1.79222		AT4G07225
AT1G07550	0.0818758	0.408283		AT1G08865
AT1G07553	0.171046	0.668543		AT1G09745
AT1G07557	0.228394	0.678701		AT5G52020
AT1G07597	0.081515	0.158116		AT3G04295
AT1G07610	-1.6213	0.487629		AT1G06903
AT1G07617	1.69858	1.7377		AT4G00155
AT1G07640	2.65457	2.48974		AT2G07935
AT1G07645	2.42445	1.62967		AT1G30700
AT1G07673	0.321636	0.460821		AT1G09213
AT1G07680	0.24712	0.897542		AT4G07395
AT1G07683	-0.519216	-0.498268		AT4G29281
AT1G07690	0.132897	0.242036		AT4G35165
AT1G07717	-0.687143	0.257634		AT3G28590
AT1G07720	1.38152	0.89183		AT2G08620
AT1G07723	-0.598383	0.442017		AT5G07425
AT1G07727	0.988183	0.767338		AT5G03625
AT1G07767	1.32113	1.30088		AT2G15010
AT1G07777	2.38562	2.33985		AT4G09645
AT1G07783	0.417893	1.8048		AT1G52680
AT1G07793	0.596954	1.0011		AT1G08763
AT1G07795	-0.321066	0.0314153		AT4G23970
AT1G07800	-0.854373	0.0452344		AT1G54720
AT1G07850	0.64188	0.42766		AT2G38540
AT1G07857	1.36257	1.45278		AT4G01895
AT1G07860	0.999033	0.996636		AT4G25435
AT1G07863	1.49394	1.53449		AT4G18170
AT1G07867	1.22545	0.991332		AT3G02135
AT1G07900	0.522611	0.139843		AT3G14780
AT1G07913	2.55514	2.26562		AT2G19020
AT1G07917	1.62666	1.76852		AT1G49570
AT1G07923	0.965773	1.10659		AT1G69795
AT1G07927	0.990392	1.09485		AT1G71002
AT1G07937	2.31064	1.84376		AT5G22870
AT1G07985	0.55626	1.24268		AT1G08447
AT1G08007	1.6064	1.4609		AT2G22170
AT1G08013	1.3688	1.44245		AT3G04245
AT1G08017	1.65292	1.96588		AT1G77780
AT1G08023	1.53729	1.92402		AT2G02135
AT1G08027	0.303758	0.765318		AT1G15010
AT1G08057	-0.246736	0.685849		AT2G41800
AT1G08063	1.19313	1.49683		AT5G52067
AT1G08065	0.445937	0.980709		AT3G61840
AT1G08080	0.992649	1.35253		AT3G05950
AT1G08090	2.38588	1.88476		AT1G08437
AT1G08100	2.30386	1.81499		AT1G09875
AT1G08135	0.85611	0.539982		AT5G24950
AT1G08140	1.00476	0.761384		AT4G40090
AT1G08147	0.327591	0.574123		AT4G03275
AT1G08150	2.10893	1.61969		AT4G14690
AT1G08153	2.2469	1.50734		AT5G65330
AT1G08157	1.45745	2.37181		AT4G04365
AT1G08160	2.03986	1.45802		AT1G12070
AT1G08163	1.45745	2.37181		AT4G12220
AT1G08170	0.527438	1.2467		AT3G53294
AT1G08177	1.61348	1.57198		AT3G24225
AT1G08183	2.88373	2.06771		AT4G11880
AT1G08193	1.44194	0.881609		AT3G52540
AT1G08223	1.8675	1.12958		AT1G06620
AT1G08227	1.83493	1.13493		AT4G09275
AT1G08237	0.772914	1.46195		AT1G76610
AT1G08263	1.78977	1.65103		AT2G41225
AT1G08277	1.50111	1.58615		AT4G31260
AT1G08283	2.13726	1.92748		AT3G22160
AT1G08290	2.24259	2.05485		AT1G75830
AT1G08297	1.24827	1.20071		AT5G00960
AT1G08303	2.82604	2.46282		AT2G19050
AT1G08307	1.04073	1.31129		AT2G01660
AT1G08313	1.95228	2.2327		AT1G47430
AT1G08320	0.977175	1.3486		AT5G43580
AT1G08327	1.13399	1.52914		AT1G08927
AT1G08337	1.55501	1.71629		AT5G05305
AT1G08343	2.19592	2.08336		AT5G03840
AT1G08347	-0.209243	-0.228501		AT2G03955
AT1G08357	2.04459	2.15678		AT2G16835
AT1G08383	1.01221	1.55353		AT5G38270
AT1G08393	-0.515064	-0.0256456		AT5G02420
AT1G08397	2.06122	2.00152		AT1G08897
AT1G08403	2.64565	2.0397		AT5G39290
AT1G08413	2.75716	2.11942		AT2G45210
AT1G08417	2.72745	2.3989		AT3G07155
AT1G08430	2.34169	1.9989		AT3G03325
AT1G08433	0.171223	1.0327		AT5G49615
AT1G08437	-0.508097	1.00043		AT4G08045
AT1G08440	1.30163	1.45157		AT5G55855
AT1G08447	1.3456	1.46723		AT4G03040
AT1G08465	2.44607	2.12628		AT5G65925
AT1G08473	-0.726084	-0.517592		AT1G07610
AT1G08483	2.33538	2.07031		AT3G11050
AT1G08487	2.71318	2.26864		AT3G00440
AT1G08493	1.23586	1.38325		AT3G46086
AT1G08517	3.02934	2.57931		AT5G46890
AT1G08553	2.51531	2.13431		AT2G21905
AT1G08587	1.05766	1.47532		AT3G26813
AT1G08613	-0.0188332	0.341388		AT2G42480
AT1G08670	1.51933	1.90141		AT1G06280
AT1G08673	1.18799	0.428376		AT3G28250
AT1G08677	2.13743	1.75243		AT5G57510
AT1G08683	2.20766	1.71978		AT1G19610
AT1G08687	0.963882	1.11201		AT2G27670
AT1G08697	1.11855	1.37451		AT5G05485
AT1G08703	-0.704942	0.10252		AT1G08697
AT1G08717	1.51188	1.80299		AT1G10250
AT1G08757	1.60753	1.26041		AT3G26110
AT1G08763	1.64811	1.98431		AT1G60580
AT1G08765	1.4269	1.44927		AT4G35150
AT1G08767	1.91229	1.07084		AT1G11370
AT1G08773	2.22979	1.6281		AT2G37610
AT1G08777	0.550813	0.67744		AT4G05920
AT1G08783	0.156868	0.460783		AT1G50960
AT1G08790	0.433215	0.164027		AT1G69310
AT1G08805	0.964726	1.14926		AT3G48343
AT1G08807	1.84032	1.62818		AT3G05375
AT1G08813	1.77663	2.13616		AT2G46130
AT1G08817	2.65599	1.94171		AT1G09260
AT1G08823	2.14635	1.96503		AT3G18260
AT1G08827	2.53665	1.94944		AT2G32790
AT1G08833	1.65032	1.42864		AT2G34080
AT1G08843	1.22499	1.26809		AT5G10120
AT1G08847	2.49201	2.69859		AT1G61830
AT1G08853	0.961303	1.39702		AT3G50330
AT1G08860	-0.197269	0.643552		AT5G01665
AT1G08863	0.392327	-0.466286		AT3G52400
AT1G08865	1.22509	1.50413		AT5G54660
AT1G08885	-0.53484	0.94534		AT3G27886
AT1G08893	2.30267	2.03249		AT3G13980
AT1G08897	2.36786	2.04834		AT5G14345
AT1G08903	2.00054	1.37992		AT4G34520
AT1G08905	-0.399635	0.693653		AT5G05657
AT1G08907	0.632181	0.503032		AT1G62420
AT1G08917	1.73888	1.66452		AT3G03725
AT1G08923	1.34801	1.34988		AT5G05955
AT1G08925	1.41837	1.77168		AT3G00700
AT1G08927	2.07945	2.27071		AT4G05905
AT1G08933	1.92059	2.17636		AT3G43660
AT1G08935	0.819567	0.341128		AT3G29385
AT1G08945	2.24583	2.25378		AT1G26600
AT1G08957	-0.77866	0.289542		AT5G39720
AT1G08967	-0.724852	0.161757		AT2G36110
AT1G08975	0.0955578	-0.0637293		AT1G05157
AT1G08977	0.0273257	0.729885		AT1G11690
AT1G08983	2.01941	1.97978		AT1G62300
AT1G08985	0.25086	0.919938		AT2G24800
AT1G08990	2.39935	1.90842		AT4G02925
AT1G09013	2.63496	2.40081		AT1G03700
AT1G09017	1.44936	1.27714		AT2G42440
AT1G09030	3.05716	2.66437		AT3G08615
AT1G09065	-0.798425	0.377158		AT3G27840
AT1G09073	-1.69648	1.38928		AT1G02681
AT1G09075	0.17054	0.89836		AT2G37000
AT1G09090	1.43468	1.49791		AT3G00210
AT1G09093	1.41441	1.25338		AT3G05400
AT1G09095	1.31277	2.15752		AT5G04950
AT1G09097	1.61358	0.517341		AT4G06115
AT1G09103	2.67301	0.942813		AT5G10625
AT1G09107	1.06426	1.01818		AT1G08885
AT1G09113	1.17729	1.58728		AT5G39860
AT1G09115	0.50578	1.50741		AT3G30730
AT1G09117	-0.981504	0.383324		AT1G55260
AT1G09135	0.433107	1.17109		AT3G45252
AT1G09137	0.690954	0.799896		AT2G16895
AT1G09145	-0.288257	-0.621366		AT1G08263
AT1G09176	1.15587	0.415089		AT2G47260
AT1G09187	1.77507	1.60633		AT3G13435
AT1G09203	1.22478	0.895218		AT3G12440
AT1G09205	-0.638628	0.644108		AT1G70880
AT1G09207	2.12442	2.28469		AT5G38910
AT1G09213	2.2398	2.2682		AT3G45248
AT1G09215	1.09665	1.33376		AT1G56480
AT1G09227	0.982456	1.08961		AT3G50770
AT1G09235	2.38468	2.31124		AT1G08925
AT1G09240	1.40077	1.32368		AT3G05300
AT1G09243	2.60738	1.72389		AT1G08893
AT1G09260	-1.15319	0.540465		AT1G47783
AT1G09273	0.985256	0.865307		AT3G17730
AT1G09277	2.42758	2.2636		AT3G58000
AT1G09283	2.46707	2.32638		AT1G54000
AT1G09303	0.489877	0.759561		AT2G21750
AT1G09350	2.06023	1.87236		AT1G09557
AT1G09360	2.12951	1.82684		AT3G03410
AT1G09373	-0.711003	0.647656		AT5G52500
AT1G09380	-0.17423	0.448066		AT5G06955
AT1G09483	1.93014	1.21633		AT1G55010
AT1G09486	1.53538	1.64512		AT5G45980
AT1G09493	1.60693	1.31586		AT2G18120
AT1G09495	0.160569	0.318994		AT4G08910
AT1G09497	2.13678	2.3062		AT4G32220
AT1G09500	-0.214674	1.10815		AT4G01455
AT1G09503	-0.695102	0.612699		AT5G04715
AT1G09505	2.38545	2.23739		AT1G63245
AT1G09507	-0.752996	0.650242		AT1G49005
AT1G09510	-0.292007	0.0825435		AT1G48660
AT1G09535	0.264883	0.423066		AT5G01305
AT1G09545	0.331299	0.717314		AT5G23950
AT1G09547	0.755022	1.66184		AT3G30350
AT1G09550	2.08106	2.07402		AT5G26080
AT1G09555	0.386044	0.709441		AT5G06575
AT1G09557	3.10099	2.42372		AT4G10490
AT1G09563	2.59522	2.04279		AT5G10140
AT1G09565	1.54564	1.10195		AT5G02785
AT1G09567	2.59522	2.04279		AT5G07695
AT1G09573	1.38946	1.44277		AT3G08265
AT1G09587	1.85834	1.7207		AT5G45880
AT1G09593	1.21894	1.41662		AT3G60140
AT1G09597	1.13126	1.28604		AT2G09185
AT1G09605	1.96171	1.77343		AT2G21890
AT1G09607	2.8568	2.15225		AT2G04170
AT1G09613	1.95775	1.22407		AT3G04815
AT1G09615	2.49188	2.308		AT1G02067
AT1G09625	0.302684	0.935248		AT1G17345
AT1G09653	1.0654	1.24003		AT5G08150
AT1G09655	0.259302	0.612047		AT3G17203
AT1G09665	0.460386	0.694733		AT5G51320
AT1G09683	0.504801	0.473057		AT1G08057
AT1G09695	-1.54169	-0.115875		AT1G52695
AT1G09717	-0.157019	0.601248		AT3G49760
AT1G09723	0.144403	0.314665		AT3G12000
AT1G09725	1.41524	1.0619		AT3G53650
AT1G09727	-0.108085	-0.166234		AT1G13600
AT1G09735	1.47202	1.37112		AT4G20370
AT1G09745	0.66869	0.789994		AT4G06385
AT1G09773	0.763648	0.20882		AT2G02640
AT1G09775	0.928318	0.701242		AT5G19700
AT1G09785	0.717725	0.511592		AT5G00555
AT1G09790	0.726101	0.900346		AT5G39240
AT1G09805	1.76813	1.5406		AT3G11435
AT1G09813	0.912701	0.711903		AT1G67810
AT1G09817	0.175489	1.20938		AT5G49690
AT1G09825	1.10703	1.62593		AT5G24825
AT1G09845	2.22723	1.09965		AT1G09957
AT1G09875	1.61002	1.68753		AT3G22010
AT1G09890	0.467305	0.72963		AT5G04380
AT1G09930	1.53763	1.4264		AT4G26200
AT1G09932	2.27424	1.9283		AT3G06925
AT1G09935	2.53019	2.3846		AT2G02140
AT1G09953	0.836932	1.17484		AT1G28290
AT1G09957	1.07877	1.27394		AT5G57785
AT1G10010	-0.152122	0.329668		AT3G50450
AT1G10225	2.14693	1.67823		AT1G07913
AT1G10250	1.80727	2.01849		AT5G01675
AT1G10260	1.03669	1.98629		AT4G03125
AT1G10380	1.22034	1.44484		AT5G20630
AT1G10385	1.65176	1.09914		AT1G20070
AT1G10400	1.05815	0.676269		AT1G03020
AT1G10480	2.57487	2.4429		AT3G27400
AT1G10585	2.40314	1.78292		AT5G07480
AT1G10586	1.94638	2.05126		AT2G08650
AT1G10588	0.307617	0.777442		AT2G05140
AT1G10620	0.713254	0.881399		AT5G44300
AT1G10657	0.372694	0.856095		AT2G26020
AT1G10680	0.24688	0.259341		AT1G44895
AT1G10682	-0.177391	1.20075		AT2G39790
AT1G10745	-0.222052	1.08037		AT3G06360
AT1G10747	0.18028	1.31407		AT3G13400
AT1G10875	0.880462	1.03818		AT4G18350
AT1G10880	2.4104	1.77913		AT5G40040
AT1G11080	2.09372	1.92179		AT4G21920
AT1G11190	0.29283	0.923476		AT4G06960
AT1G11210	1.14265	1.05219		AT4G09610
AT1G11220	1.15134	0.914937		AT2G47140
AT1G11230	3.03273	2.36117		AT1G59722
AT1G11250	1.7346	1.29694		AT1G33750
AT1G11362	-0.226178	0.290903		AT2G42550
AT1G11370	1.47762	1.76152		AT3G09315
AT1G11450	1.45494	1.51571		AT4G03325
AT1G11460	1.2599	1.87837		AT1G72580
AT1G11470	2.79463	2.19777		AT1G05073
AT1G11482	1.22524	0.660064		AT1G04670
AT1G11500	0.163493	0.323783		AT2G25095
AT1G11510	1.50277	1.1575		AT4G13261
AT1G11520	1.6472	1.2847		AT2G18550
AT1G11560	1.0322	0.954312		AT1G13620
AT1G11570	-0.023944	0.444304		AT3G50610
AT1G11572	1.78224	1.44209		AT4G05100
AT1G11580	1.99559	1.82058		AT1G05383
AT1G11600	2.24525	1.68391		AT5G08475
AT1G11608	0.575593	0.639121		AT5G25995
AT1G11610	1.87761	1.71366		AT3G47870
AT1G11620	-0.696021	0.0815349		AT4G37580
AT1G11655	0.832977	0.790514		AT2G43000
AT1G11670	0.351046	0.666347		AT3G04545
AT1G11684	0.176013	0.18315		AT3G51860
AT1G11690	-0.452401	0.360542		AT1G67100
AT1G11735	-0.0482147	0.525689		AT5G55507
AT1G11740	0.982667	1.22447		AT3G49030
AT1G11765	1.63873	1.76313		AT1G65483
AT1G11770	1.19738	1.31262		AT3G06945
AT1G11803	-1.06102	0.297745		AT2G08625
AT1G11806	1.191	0.902204		AT5G20820
AT1G11850	1.3785	1.1323		AT4G32105
AT1G11915	1.71032	1.2734		AT3G00360
AT1G11920	2.8408	2.14445		AT1G04330
AT1G11925	2.20016	1.97512		AT1G07497
AT1G11980	1.0257	0.485379		AT1G75750
AT1G11990	0.615856	0.492269		AT4G05670
AT1G12010	1.20546	1.13389		AT2G34204
AT1G12030	2.48512	1.98138		AT1G64160
AT1G12040	0.791131	0.58021		AT2G31425
AT1G12064	1.92284	1.90051		AT3G50970
AT1G12070	1.97721	2.14807		AT3G08545
AT1G12080	1.59894	1.40824		AT2G18660
AT1G12090	1.38571	1.10611		AT2G46690
AT1G12100	1.99752	1.48689		AT5G24140
AT1G12130	-0.721492	0.634507		AT2G09255
AT1G12160	1.47339	1.8659		AT1G65985
AT1G12170	1.83905	1.8854		AT2G08510
AT1G12180	2.75408	2.41056		AT3G15370
AT1G12190	1.38268	2.00374		AT2G06785
AT1G12200	1.98455	1.89659		AT1G09207
AT1G12260	2.58071	2.37961		AT5G06495
AT1G12490	2.71131	2.2585		AT1G66480
AT1G12540	0.907001	1.69116		AT3G01961
AT1G12550	-0.631224	0.171693		AT1G54953
AT1G12560	2.671	2.33209		AT2G09390
AT1G12570	1.77098	1.60775		AT5G64900
AT1G12600	-1.15253	0.614179		AT1G13430
AT1G12630	2.46064	2.30541		AT2G02455
AT1G12660	1.39094	1.79922		AT4G09468
AT1G12663	0.644146	1.26313		AT5G38800
AT1G12665	-1.12272	0.710716		AT5G27510
AT1G12667	0.340017	1.1343		AT1G05523
AT1G12672	-0.21458	0.477179		AT1G56242
AT1G12740	0.169108	0.413956		AT1G07247
AT1G12805	2.79155	2.366		AT4G22212
AT1G12940	-0.189421	-0.000291351		AT4G03160
AT1G12950	2.47758	2.24615		AT2G42350
AT1G12960	2.59195	2.09007		AT1G65113
AT1G12980	2.87389	2.3273		AT3G45160
AT1G13130	1.61952	1.34209		AT5G25810
AT1G13200	1.71727	1.34174		AT3G17270
AT1G13260	0.0730332	1.31065		AT1G61270
AT1G13290	3.31424	2.60659		AT5G27370
AT1G13300	2.57568	2.30053		AT2G05510
AT1G13370	1.84927	1.59499		AT3G04290
AT1G13400	2.65615	2.3715		AT2G42040
AT1G13420	2.22739	1.75399		AT4G07220
AT1G13430	2.02861	1.51206		AT2G34360
AT1G13590	0.684654	1.54044		AT5G15725
AT1G13600	2.09962	1.86867		AT1G09075
AT1G13605	1.24043	1.41956		AT1G28360
AT1G13607	1.15567	0.948172		AT4G13263
AT1G13608	0.879379	1.26817		AT3G14370
AT1G13609	1.58043	1.22744		AT4G01516
AT1G13610	1.88219	1.67728		AT1G08170
AT1G13620	1.05713	1.57424		AT2G41475
AT1G13670	2.67919	2.27775		AT1G53990
AT1G13680	1.80586	2.15465		AT4G08385
AT1G13710	3.04143	2.41019		AT1G15840
AT1G13760	0.490991	0.788813		AT1G77790
AT1G13840	1.58225	1.23928		AT3G03525
AT1G13850	0.355001	0.113827		AT3G50150
AT1G14100	1.66855	1.08628		AT1G75480
AT1G14110	2.61364	2.24155		AT1G76240
AT1G14120	2.27115	1.99498		AT1G51355
AT1G14220	1.42015	1.43633		AT5G17960
AT1G14240	1.84304	1.57847		AT1G69981
AT1G14250	1.11841	1.02149		AT3G15500
AT1G14540	1.21754	1.15377		AT3G52450
AT1G14550	2.8125	2.22671		AT1G80580
AT1G14580	2.59819	2.00815		AT1G05753
AT1G14600	1.00997	0.987937		AT2G25990
AT1G14630	0.606866	1.0875		AT1G08670
AT1G14700	0.474968	0.948756		AT1G77200
AT1G14730	0.952985	1.00558		AT5G11940
AT1G14755	1.54618	1.32215		AT5G09976
AT1G14760	1.91653	1.86123		AT4G07305
AT1G14860	-0.425228	0.322582		AT5G01395
AT1G14870	0.326263	1.0921		AT5G45870
AT1G14880	1.82027	1.60206		AT5G07000
AT1G14890	0.722999	0.862947		AT5G00565
AT1G14930	2.69768	1.92434		AT1G18220
AT1G14940	3.09093	2.45961		AT1G70020
AT1G14950	2.93314	2.46819		AT1G56240
AT1G14960	2.90864	2.25586		AT3G21352
AT1G15010	0.882335	1.00817		AT1G69930
AT1G15320	1.87676	1.58283		AT5G00420
AT1G15330	0.209955	0.690851		AT2G04815
AT1G15360	3.05041	2.33977		AT2G04575
AT1G15385	1.14585	1.46819		AT3G07415
AT1G15540	0.952636	0.96723		AT1G07283
AT1G15560	1.19619	1.38363		AT3G09220
AT1G15580	0.144604	0.622861		AT4G14560
AT1G15590	1.66903	1.74631		AT1G76220
AT1G15600	0.949275	1.25974		AT5G36925
AT1G15610	1.71072	1.58633		AT5G22791
AT1G15620	1.90746	1.57336		AT1G08277
AT1G15625	1.66992	1.80491		AT3G18282
AT1G15630	1.65849	1.48957		AT1G74620
AT1G15640	1.17429	1.36819		AT2G32698
AT1G15680	2.7635	2.03915		AT2G29830
AT1G15840	1.86915	1.60119		AT4G02170
AT1G15850	-0.277559	0.467076		AT1G75250
AT1G16290	0.468569	0.352631		AT3G17520
AT1G16390	2.50951	1.99313		AT2G23834
AT1G16400	2.52793	2.24194		AT1G09013
AT1G16410	2.16764	1.91707		AT2G47950
AT1G16530	1.50476	1.77702		AT3G62990
AT1G16705	0.0597314	-0.00484256		AT2G36690
AT1G16905	1.74032	1.34525		AT2G47120
AT1G16910	2.22112	1.56868		AT1G53633
AT1G16930	1.97092	1.60492		AT5G41761
AT1G16940	2.96245	2.24711		AT3G09162
AT1G16945	2.82307	2.42652		AT5G60010
AT1G16950	2.51906	2.14456		AT2G32835
AT1G16980	1.17336	1.33547		AT1G05533
AT1G17000	0.922383	1.28889		AT1G78815
AT1G17010	1.05667	1.42143		AT2G20150
AT1G17020	-0.515911	-0.0851483		AT1G02810
AT1G17150	0.575021	0.578723		AT2G36030
AT1G17190	1.2694	1.18909		AT1G06217
AT1G17200	0.439599	0.42556		AT3G02235
AT1G17285	-0.536493	-0.0354764		AT4G33220
AT1G17300	1.53138	1.21216		AT4G16555
AT1G17310	2.02322	1.89008		AT3G19552
AT1G17345	0.696443	1.15457		AT3G24250
AT1G17400	-0.545833	0.148486		AT4G09525
AT1G17420	0.72003	0.0260363		AT3G09115
AT1G17615	-0.041289	0.0216108		AT1G06513
AT1G17700	2.10798	1.67424		AT5G21960
AT1G17710	2.17626	1.93266		AT1G56270
AT1G17770	2.13989	2.00134		AT1G32713
AT1G17800	0.723688	1.32748		AT4G14315
AT1G17810	-0.645081	0.215367		AT3G29140
AT1G17910	0.698552	0.431966		AT5G42505
AT1G17950	2.76011	2.6926		AT2G40900
AT1G17960	0.979562	1.17302		AT3G28345
AT1G18100	0.717978	1.21221		AT5G59990
AT1G18120	0.78825	1.2849		AT4G22233
AT1G18191	1.94249	1.36866		AT4G14060
AT1G18193	1.05064	1.17795		AT2G45220
AT1G18197	0.982398	1.0421		AT5G09745
AT1G18200	1.20962	1.23846		AT2G01340
AT1G18220	0.930929	0.911262		AT5G50820
AT1G18230	1.99805	1.89891		AT2G24762
AT1G18250	-0.342148	0.432568		AT5G53840
AT1G18280	0.46843	0.472397		AT5G00955
AT1G18290	1.3891	1.87869		AT1G79250
AT1G18310	-0.435845	0.0108179		AT1G77145
AT1G18350	1.07401	0.986479		AT3G08250
AT1G18400	0.177646	0.885974		AT5G00845
AT1G18410	-0.0949853	0.104166		AT1G24480
AT1G18520	0.298304	0.104465		AT1G47595
AT1G18570	1.42589	1.70021		AT1G69880
AT1G18710	2.19537	1.7367		AT1G31163
AT1G18760	2.43076	2.11424		AT2G28490
AT1G18770	2.28351	1.85975		AT5G38770
AT1G18773	-0.5567	-0.0802145		AT2G00630
AT1G18780	1.9903	1.67506		AT2G03030
AT1G18790	1.23701	1.18389		AT5G37810
AT1G18810	1.52174	1.32668		AT1G75394
AT1G18835	2.20073	1.91287		AT1G78460
AT1G18860	1.98788	1.95287		AT2G18600
AT1G18960	1.36981	1.10348		AT4G00310
AT1G18970	1.36135	1.10477		AT1G49938
AT1G19030	0.764264	0.573069		AT1G06763
AT1G19060	2.22107	1.88475		AT2G21110
AT1G19160	0.774755	0.571325		AT4G33800
AT1G19180	-0.493801	1.1344		AT1G06507
AT1G19190	-0.946721	0.722154		AT5G09978
AT1G19250	2.41028	2.13938		AT3G20690
AT1G19320	0.849909	0.896498		AT2G08270
AT1G19390	1.11157	0.820724		AT4G32090
AT1G19415	1.73069	1.47007		AT5G52605
AT1G19460	1.31437	1.28064		AT2G09385
AT1G19464	0.886417	0.309417		AT5G50910
AT1G19470	0.982688	0.698041		AT3G07850
AT1G19500	1.12895	1.01578		AT5G11190
AT1G19510	0.828542	1.31824		AT1G06773
AT1G19530	-0.889678	1.10556		AT4G05055
AT1G19560	0.282047	0.593677		AT2G21720
AT1G19565	1.53641	1.16416		AT1G33550
AT1G19610	1.86875	1.82451		AT2G45050
AT1G19620	2.58128	1.85332		AT5G45830
AT1G19630	1.08333	1.53663		AT1G28305
AT1G19640	2.20831	1.931		AT2G00700
AT1G19670	1.50353	0.914666		AT5G16235
AT1G19790	3.07117	2.5407		AT3G51200
AT1G19810	0.599136	0.587758		AT1G76250
AT1G19830	-0.10573	1.03589		AT3G44695
AT1G19890	2.83983	2.14244		AT1G48742
AT1G19900	2.95977	2.3927		AT5G26594
AT1G19930	1.49487	0.910517		AT2G47770
AT1G19960	1.51239	1.02754		AT1G04220
AT1G19968	0.481874	0.276712		AT5G49525
AT1G20070	2.3211	1.85298		AT1G29280
AT1G20080	1.21693	1.51594		AT5G07435
AT1G20120	0.0488601	0.541006		AT2G22335
AT1G20130	1.82137	1.69122		AT4G22635
AT1G20132	0.773913	1.45033		AT3G21791
AT1G20135	1.03352	1.45376		AT2G05440
AT1G20180	1.05394	1.07614		AT2G37805
AT1G20310	0.457221	0.222544		AT3G52790
AT1G20320	0.593843	0.533502		AT5G43570
AT1G20350	1.06855	0.357529		AT3G14560
AT1G20360	0.864265	0.350024		AT1G60073
AT1G20375	3.0048	2.22148		AT1G51930
AT1G20500	0.592942	0.771443		AT1G12570
AT1G20530	-0.441306	0.166059		AT4G02670
AT1G20657	2.29451	1.44299		AT2G07405
AT1G20683	0.900315	0.86639		AT1G25450
AT1G20687	1.28581	1.21618		AT5G53960
AT1G20730	0.168582	0.0520039		AT3G05185
AT1G20735	1.78025	1.18247		AT3G02960
AT1G20740	0.774572	0.709826		AT5G18560
AT1G20790	0.203259	0.488291		AT2G21020
AT1G20795	2.09888	1.53347		AT2G08515
AT1G20800	2.30653	1.83196		AT3G06805
AT1G20803	3.15538	2.49734		AT5G35580
AT1G20900	2.88145	2.39952		AT3G17110
AT1G20940	1.29392	0.946601		AT5G01695
AT1G20990	2.61955	2.27186		AT3G23290
AT1G21050	0.742177	0.475281		AT1G22990
AT1G21110	2.38563	1.65306		AT5G45875
AT1G21120	1.84749	1.40552		AT1G19510
AT1G21130	-0.269809	0.0679863		AT4G13075
AT1G21140	2.74674	2.31741		AT1G04717
AT1G21286	2.25147	2.02024		AT4G20990
AT1G21290	1.44751	1.02618		AT5G07510
AT1G21300	2.93879	2.22822		AT1G15640
AT1G21310	2.83124	2.28706		AT4G22640
AT1G21313	3.05532	2.51955		AT5G54225
AT1G21320	1.69088	1.19409		AT2G14580
AT1G21323	0.483531	0.58192		AT1G23120
AT1G21326	1.5141	1.28951		AT4G17788
AT1G21330	1.7605	1.88144		AT2G47460
AT1G21360	1.33868	1.71961		AT2G27690
AT1G21470	2.22868	1.91509		AT4G01950
AT1G21475	3.04846	2.01295		AT3G55646
AT1G21490	2.35834	2.21111		AT3G59455
AT1G21525	2.25065	1.86034		AT2G39851
AT1G21528	0.641176	0.361985		AT5G52150
AT1G21529	0.695695	0.749504		AT3G26819
AT1G21530	1.6487	1.03616		AT3G05095
AT1G21540	1.01745	0.592343		AT5G66985
AT1G21550	1.52251	1.27906		AT2G27550
AT1G21722	0.122937	0.14012		AT2G29840
AT1G21850	1.24194	1.17133		AT5G23230
AT1G21860	2.59132	2.19676		AT4G18870
AT1G21864	1.39344	1.68199		AT2G16225
AT1G21910	1.04459	1.71121		AT4G00220
AT1G21940	1.4101	1.55779		AT5G44130
AT1G21950	0.474408	0.856287		AT3G47030
AT1G21960	1.2878	1.32038		AT4G09820
AT1G21970	1.08427	1.34736		AT5G05935
AT1G21973	1.6568	1.69625		AT2G34317
AT1G21990	3.01681	2.24079		AT2G46990
AT1G22000	0.964	0.957534		AT1G17310
AT1G22010	2.79205	2.25357		AT1G04887
AT1G22015	2.2165	1.93856		AT2G32820
AT1G22065	0.0784654	0.825418		AT5G39620
AT1G22080	0.790723	0.678862		AT2G15600
AT1G22090	1.26903	1.33988		AT2G04800
AT1G22100	-0.569995	0.183204		AT1G79770
AT1G22110	0.790369	1.30458		AT1G05310
AT1G22120	0.984943	1.10752		AT4G18310
AT1G22130	0.0249311	0.472102		AT2G33655
AT1G22150	0.330219	0.502446		AT1G26320
AT1G22210	0.898667	1.31769		AT1G27860
AT1G22220	1.33305	1.33476		AT4G32100
AT1G22250	-1.05394	-0.547679		AT5G16530
AT1G22340	1.35527	1.26452		AT5G59340
AT1G22350	0.183075	1.04828		AT4G15393
AT1G22370	0.379134	-0.152028		AT2G09635
AT1G22380	1.37529	0.566506		AT5G22890
AT1G22420	1.22253	0.857248		AT3G07815
AT1G22440	0.176937	0.858039		AT1G68875
AT1G22470	-0.163196	0.64249		AT1G30190
AT1G22480	1.03436	0.874103		AT3G60120
AT1G22490	1.47783	1.20221		AT3G01785
AT1G22570	0.267244	0.508103		AT4G16233
AT1G22600	-0.942241	0.577462		AT3G25655
AT1G22680	1.67708	1.49486		AT5G61710
AT1G22720	-0.473731	0.578316		AT3G13175
AT1G22760	0.892888	0.96473		AT4G22066
AT1G22900	1.45437	1.38665		AT3G08055
AT1G22910	1.55514	1.24613		AT1G68285
AT1G22990	2.63783	2.15549		AT5G39280
AT1G23037	1.74209	1.36551		AT1G11925
AT1G23070	-0.485097	1.05872		AT5G61630
AT1G23120	2.22103	2.05713		AT5G16230
AT1G23130	2.52679	2.20131		AT2G18540
AT1G23140	0.369398	0.239232		AT5G16080
AT1G23145	0.494195	0.318704		AT5G53950
AT1G23147	-0.201676	1.7393		AT1G12170
AT1G23150	-0.372097	0.360126		AT1G49830
AT1G23160	2.34492	1.95531		AT2G42180
AT1G23200	2.44383	2.20618		AT2G27520
AT1G23201	2.47178	2.18113		AT1G35830
AT1G23205	1.76664	1.42976		AT2G15325
AT1G23240	2.12149	1.8566		AT3G49620
AT1G23250	0.895444	0.981763		AT2G14550
AT1G23320	2.50522	1.98945		AT5G04135
AT1G23340	1.37009	1.40931		AT2G07225
AT1G23350	2.1698	1.79727		AT2G32273
AT1G23380	1.99731	1.87867		AT1G13300
AT1G23410	2.14866	1.53155		AT3G25790
AT1G23420	2.90729	2.34616		AT3G51700
AT1G23500	0.374171	0.651783		AT2G27250
AT1G23510	0.434236	0.604488		AT2G01610
AT1G23520	2.09115	1.64646		AT4G23387
AT1G23530	1.01198	0.5491		AT3G54770
AT1G23540	0.389313	0.360333		AT2G24617
AT1G23560	0.658342	0.974342		AT5G02360
AT1G23570	2.00615	1.76491		AT4G25190
AT1G23580	2.24927	1.94393		AT4G26420
AT1G23590	2.22589	2.12882		AT3G17080
AT1G23600	2.38537	2.0965		AT5G39910
AT1G23610	2.474	2.03288		AT3G02970
AT1G23620	2.5235	1.95268		AT5G05290
AT1G23640	2.1902	2.02599		AT1G19620
AT1G23645	2.4524	1.91492		AT5G38780
AT1G23650	2.43489	1.88646		AT2G20430
AT1G23660	2.69751	2.00742		AT3G24610
AT1G23670	2.11251	2.11695		AT1G19460
AT1G23680	1.2346	1.2675		AT3G44290
AT1G23690	0.935446	1.01136		AT2G29125
AT1G23700	-0.280768	0.0660588		AT4G15320
AT1G23720	0.682077	0.853367		AT1G21950
AT1G23730	1.17298	1.32825		AT1G03850
AT1G23760	1.21277	1.25511		AT5G20100
AT1G23770	2.38509	2.14457		AT2G18010
AT1G23810	1.50806	1.13503		AT5G20230
AT1G23910	1.71433	1.10607		AT4G12210
AT1G23965	1.07543	1.01546		AT3G25630
AT1G24000	1.22316	1.91743		AT4G05470
AT1G24010	2.04685	1.93433		AT5G39205
AT1G24020	1.4861	1.19176		AT3G07405
AT1G24060	1.10781	1.00774		AT1G35290
AT1G24062	0.43884	0.747618		AT4G22463
AT1G24068	1.96096	1.83466		AT5G38743
AT1G24070	1.8363	1.60944		AT3G50740
AT1G24110	2.17045	1.56096		AT3G07955
AT1G24130	1.33934	0.965518		AT5G24790
AT1G24140	1.94505	1.55173		AT1G21330
AT1G24145	1.32843	0.722284		AT2G18050
AT1G24147	1.48416	0.827992		AT1G08303
AT1G24148	0.993841	0.545273		AT4G28920
AT1G24200	-0.491513	-0.329761		AT1G04603
AT1G24256	1.76957	1.515		AT2G41415
AT1G24260	2.99713	2.69574		AT5G53637
AT1G24400	1.64177	1.14574		AT3G04575
AT1G24405	0.766108	0.667284		AT4G39580
AT1G24430	-0.11785	-0.234453		AT3G02980
AT1G24470	1.52827	1.33997		AT3G48550
AT1G24475	1.64772	1.39409		AT4G09987
AT1G24480	2.72503	2.24278		AT5G49800
AT1G24485	1.66931	1.88946		AT1G46840
AT1G24520	2.45767	1.81968		AT2G28660
AT1G24540	1.32778	0.940501		AT1G66270
AT1G24577	2.22692	1.58849		AT5G44255
AT1G24590	3.37622	2.71139		AT5G10180
AT1G24620	1.9077	1.35133		AT5G08915
AT1G24650	0.519612	0.502073		AT4G11945
AT1G24657	0.506791	1.13849		AT3G23230
AT1G24660	0.537691	1.14505		AT1G52470
AT1G24686	0.731342	1.14518		AT4G26880
AT1G24733	1.12748	1.3621		AT5G57220
AT1G24735	-1.0896	-0.0830176		AT3G03280
AT1G25240	2.03597	2.11418		AT1G27555
AT1G25250	2.79223	2.25495		AT2G44330
AT1G25270	0.609772	1.28004		AT4G08565
AT1G25277	0.930897	0.947729		AT5G44260
AT1G25300	2.5104	2.29992		AT1G13605
AT1G25310	1.65713	1.96508		AT5G59320
AT1G25320	-1.16344	-0.28789		AT5G05375
AT1G25330	1.49689	1.69861		AT3G44405
AT1G25340	1.59406	1.72248		AT5G66430
AT1G25400	1.45584	1.07232		AT1G04247
AT1G25410	2.89425	2.15184		AT3G14250
AT1G25422	0.558592	1.35104		AT5G38005
AT1G25425	0.457104	0.623414		AT5G17980
AT1G25450	1.49326	1.13912		AT1G64360
AT1G25530	-0.276858	0.323238		AT4G37409
AT1G25988	1.65993	1.40049		AT5G42590
AT1G26200	1.01151	0.943854		AT3G49580
AT1G26250	2.68617	2.07552		AT1G17770
AT1G26255	2.39103	1.9953		AT5G41763
AT1G26310	2.45283	2.21882		AT2G04595
AT1G26320	2.4757	2.24179		AT3G25780
AT1G26350	-0.0789749	0.842703		AT4G37410
AT1G26355	2.29041	1.84086		AT1G03810
AT1G26380	1.70838	1.37994		AT5G05645
AT1G26390	2.19162	1.81486		AT3G44060
AT1G26400	1.56138	1.33902		AT4G19980
AT1G26410	1.56556	1.57809		AT1G06810
AT1G26420	1.75385	1.30761		AT2G29485
AT1G26450	0.476914	0.578708		AT1G08307
AT1G26510	1.86229	1.82853		AT4G21840
AT1G26515	3.12048	2.21312		AT5G44310
AT1G26600	1.88488	1.51512		AT1G79160
AT1G26700	1.43737	1.56952		AT5G43200
AT1G26710	1.46699	1.41745		AT2G07255
AT1G26720	1.63002	1.33561		AT4G05675
AT1G26773	1.54249	1.37422		AT1G79370
AT1G26780	2.94969	2.24537		AT5G44960
AT1G26790	0.478313	0.445997		AT4G30980
AT1G26795	2.34912	2.1485		AT3G55190
AT1G26796	2.22544	1.76296		AT2G43960
AT1G26797	2.12408	2.09106		AT2G41850
AT1G26798	2.55032	2.21179		AT4G13210
AT1G26799	1.72107	1.28357		AT5G00455
AT1G26815	0.815215	0.736313		AT5G42440
AT1G26820	1.87538	1.75236		AT5G09110
AT1G26870	1.88911	1.54642		AT1G28300
AT1G26945	0.712136	0.88114		AT5G09970
AT1G26970	0.366679	0.540727		AT1G51050
AT1G26973	1.01279	0.991187		AT2G08590
AT1G26975	0.884161	0.76357		AT5G05653
AT1G26976	0.904126	0.942893		AT5G07055
AT1G27020	0.496518	0.995379		AT5G08665
AT1G27030	0.946195	1.52398		AT1G11580
AT1G27040	1.4943	1.86558		AT2G31081
AT1G27045	-0.744802	0.00279976		AT1G08017
AT1G27220	1.27251	1.42882		AT5G62470
AT1G27240	0.698973	1.00185		AT1G72290
AT1G27461	1.89381	1.59457		AT3G48270
AT1G27490	1.21451	0.995313		AT2G43620
AT1G27550	2.3689	1.91389		AT4G10380
AT1G27555	2.74894	2.27878		AT1G32240
AT1G27560	3.0572	2.20974		AT4G09647
AT1G27580	1.94196	1.43369		AT5G45120
AT1G27610	2.24571	2.01629		AT4G06165
AT1G27620	2.80333	2.24127		AT5G17345
AT1G27660	2.50605	2.32822		AT3G21770
AT1G27670	2.41927	1.90068		AT3G26147
AT1G27671	0.121607	1.22158		AT1G02335
AT1G27740	2.25348	1.82773		AT1G09017
AT1G27860	2.71488	2.38065		AT4G22600
AT1G27870	2.71263	2.17641		AT1G09953
AT1G27890	0.552685	0.796465		AT5G04200
AT1G27990	-0.411198	0.481033		AT5G51720
AT1G28000	1.64614	1.05017		AT1G09505
AT1G28002	-0.273604	0.261337		AT1G24485
AT1G28005	1.78478	1.12607		AT4G03540
AT1G28020	0.701443	0.593294		AT5G38810
AT1G28030	0.153505	1.04253		AT3G21830
AT1G28070	0.602275	0.545055		AT1G31260
AT1G28080	2.84943	2.58428		AT5G19890
AT1G28160	2.09035	1.51201		AT1G12560
AT1G28170	1.8863	1.56057		AT1G08430
AT1G28180	0.334252	0.350138		AT1G62214
AT1G28190	0.241935	0.43824		AT5G52610
AT1G28230	0.348016	0.709027		AT5G07520
AT1G28270	1.63879	1.34099		AT5G61880
AT1G28290	1.41104	1.54135		AT3G17070
AT1G28300	2.25228	2.36639	LEC2	AT2G07130
AT1G28305	1.83298	2.2476		AT2G28870
AT1G28306	2.39087	2.4036		AT3G09615
AT1G28310	2.61089	2.22282		AT3G01025
AT1G28323	0.850564	0.723769		AT2G19806
AT1G28327	-0.686313	-0.0642601		AT1G65890
AT1G28360	2.18591	1.9581		AT2G22955
AT1G28375	1.31151	1.60299		AT1G11770
AT1G28400	1.60584	1.38505		AT5G52390
AT1G28430	1.56321	1.82487		AT4G09480
AT1G28447	1.48603	1.59219		AT4G00180
AT1G28450	1.52193	1.82136		AT1G33790
AT1G28455	0.351109	0.781511		AT5G60615
AT1G28460	1.11852	1.28249		AT2G15400
AT1G28465	0.300571	0.713135		AT1G29000
AT1G28470	1.67897	1.56847		AT4G08950
AT1G28480	0.804583	0.95645		AT5G43540
AT1G28500	2.94651	2.49909		AT1G21960
AT1G28590	1.84867	1.52862		AT5G57090
AT1G28591	0.939952	1.15132		AT2G37810
AT1G28610	0.172135	-0.0539889		AT5G25980
AT1G28620	0.450029	0.154365		AT1G34580
AT1G28630	-0.0249099	0.81347		AT5G37550
AT1G28640	0.291365	1.2301		AT4G16447
AT1G28650	1.0312	1.34909		AT4G24130
AT1G28660	-0.740529	0.308478		AT2G04565
AT1G28695	2.84472	1.84647		AT5G08460
AT1G28700	2.62101	1.95889		AT1G05803
AT1G29000	2.38093	2.10858		AT3G21410
AT1G29005	1.42583	1.92043		AT5G24557
AT1G29010	1.69339	1.59654		AT5G67000
AT1G29020	0.183676	0.470256		AT5G26010
AT1G29050	0.192536	0.566475		AT2G09825
AT1G29080	2.09536	1.57093		AT1G09573
AT1G29090	2.73007	2.11553		AT5G64790
AT1G29100	2.6873	2.28457		AT5G44460
AT1G29110	2.56753	2.33841		AT1G01453
AT1G29140	1.365	1.11241		AT3G18957
AT1G29160	1.79101	1.68211		AT1G56250
AT1G29179	0.912451	1.05319		AT2G33710
AT1G29180	0.256187	0.629243		AT2G04195
AT1G29190	0.282045	1.04841		AT3G08965
AT1G29195	1.9649	1.97702		AT2G34315
AT1G29210	0.41331	0.65934		AT5G18460
AT1G29270	0.0806915	0.735377		AT4G26820
AT1G29280	2.35904	2.09081		AT1G03880
AT1G29290	0.943667	0.922446		AT5G07600
AT1G29395	0.615796	-0.0409646		AT1G60783
AT1G29475	0.287695	0.12018		AT1G66370
AT1G29660	0.116119	0.31224		AT2G41130
AT1G29670	-0.0296729	0.478812		AT5G04475
AT1G29680	-0.989361	0.28834		AT5G09715
AT1G29720	0.498193	0.123101		AT2G32885
AT1G29860	2.48042	2.12581		AT3G08860
AT1G29870	2.2384	1.81057		AT2G18620
AT1G30080	1.3941	1.4637		AT3G60020
AT1G30100	1.31365	1.55901		AT1G49930
AT1G30135	-0.238795	1.1496		AT2G23440
AT1G30140	1.21071	1.40376		AT2G38530
AT1G30150	1.74826	1.71313		AT4G22230
AT1G30160	2.6128	2.06101		AT2G37820
AT1G30170	1.72207	1.44685		AT4G05045
AT1G30180	2.7256	2.12227		AT3G25727
AT1G30190	1.05911	0.996225		AT1G32100
AT1G30250	1.81467	1.92174		AT4G01525
AT1G30260	-0.615279	0.56133		AT3G56770
AT1G30350	2.59412	2.14024		AT5G24600
AT1G30650	2.61222	2.20223		AT3G07490
AT1G30660	-0.347894	0.350343		AT3G08415
AT1G30670	-0.353545	-0.186748		AT4G37520
AT1G30700	1.26178	1.70854		AT1G13840
AT1G30710	1.63583	1.52634		AT3G27970
AT1G30720	2.24032	1.65827		AT1G56360
AT1G30730	2.0015	1.91654		AT1G03800
AT1G30760	1.73458	1.6746		AT5G23790
AT1G30780	0.996764	1.29359		AT4G09600
AT1G30790	2.4598	1.89628		AT3G25760
AT1G30795	2.41739	1.9763		AT1G53635
AT1G30814	0.811315	0.634643		AT1G10586
AT1G30840	1.20787	1.51201		AT5G46900
AT1G30850	-0.422006	0.325736		AT1G35630
AT1G30920	1.88356	2.05097		AT1G47317
AT1G30921	1.28992	1.20883		AT3G57670
AT1G30925	1.96175	1.72011		AT2G16570
AT1G30930	2.72763	2.1647		AT1G11460
AT1G30935	0.906139	1.31239		AT5G48205
AT1G30940	2.41129	2.02195		AT3G18560
AT1G30945	2.49568	2.07957		AT1G47389
AT1G30950	2.44334	1.61999		AT2G08185
AT1G30990	1.89209	1.80688		AT2G28625
AT1G31000	1.96997	1.77734		AT1G07985
AT1G31030	-0.700243	-0.113395		AT5G05825
AT1G31040	1.48555	1.5143		AT5G05835
AT1G31050	2.36886	2.22806		AT3G24650
AT1G31090	1.82897	1.36557		AT1G33743
AT1G31093	0.852604	0.608991		AT2G44560
AT1G31140	0.257467	0.969243		AT5G60978
AT1G31163	1.62237	1.531		AT5G44345
AT1G31166	1.78875	1.82893		AT2G05380
AT1G31173	1.05954	0.870672		AT4G19633
AT1G31245	0.970769	1.28385		AT2G22060
AT1G31250	1.90532	1.61539		AT2G44790
AT1G31255	1.18442	1.46298		AT2G45190
AT1G31260	1.70518	1.45639		AT2G30300
AT1G31270	-0.00933588	0.00304633		AT3G54410
AT1G31274	-0.329456	-0.163483		AT1G28650
AT1G31290	0.76101	0.597559		AT1G06225
AT1G31310	1.90737	1.64982		AT2G02540
AT1G31355	-0.670587	0.972565		AT1G49470
AT1G31358	-1.40881	1.21276		AT2G27700
AT1G31380	0.749007	0.149656		AT1G52110
AT1G31390	0.909611	0.909725		AT3G28990
AT1G31400	-0.0476049	-0.129832		AT2G44581
AT1G31510	2.1563	1.93013		AT1G07783
AT1G31520	2.11471	1.73963		AT1G75600
AT1G31530	2.43861	2.01035		AT1G27490
AT1G31540	1.29045	0.424127		AT1G76500
AT1G31620	3.31652	2.49655		AT1G54575
AT1G31630	2.10927	1.87988		AT2G34540
AT1G31640	0.0512967	0.0916209		AT5G41720
AT1G31670	2.45904	1.96054		AT4G17785
AT1G31690	2.52297	2.13543		AT4G26485
AT1G31710	1.21283	1.50564		AT5G43196
AT1G31720	1.98077	1.99605		AT2G09630
AT1G31772	0.402115	1.0925		AT4G22065
AT1G31885	0.371095	0.924309		AT1G08483
AT1G31983	2.03583	1.71951		AT1G65450
AT1G31990	2.25508	1.7783		AT2G27560
AT1G32020	1.45328	1.07858		AT3G53060
AT1G32030	2.72594	1.90447		AT3G20978
AT1G32040	-0.36137	-0.104312		AT3G50460
AT1G32045	-0.289216	0.0540421		AT4G10457
AT1G32049	2.7476	2.18788		AT2G05580
AT1G32100	1.26287	1.44488		AT5G15140
AT1G32140	2.45659	2.17904		AT2G09195
AT1G32170	1.26896	1.3726		AT5G07190
AT1G32172	1.47156	1.65117		AT1G01250
AT1G32240	1.83442	2.12912		AT1G08933
AT1G32270	0.393433	1.04976		AT3G29050
AT1G32280	1.57613	1.40648		AT4G32870
AT1G32350	0.901776	1.17884		AT1G80110
AT1G32420	2.51131	1.98225		AT3G19055
AT1G32430	2.16122	1.814		AT3G23955
AT1G32450	0.296514	0.723573		AT1G72590
AT1G32510	-0.517366	0.485319		AT3G50480
AT1G32560	1.05337	1.34792		AT3G01420
AT1G32650	1.25876	0.378671		AT1G70990
AT1G32660	2.47115	2.14726		AT4G26260
AT1G32710	0.393091	1.47546		AT4G18610
AT1G32713	-0.0427899	0.835547		AT1G63295
AT1G32770	2.47191	2.13307		AT3G09280
AT1G32780	1.56063	1.28917		AT1G48070
AT1G32850	0.854804	0.56935		AT3G62960
AT1G32975	1.93714	1.44401		AT1G21490
AT1G32980	1.61003	1.29193		AT1G19968
AT1G33020	0.702818	0.84566		AT1G52990
AT1G33080	1.99629	1.76106		AT3G04060
AT1G33090	2.49288	2.27585		AT1G24010
AT1G33100	2.11274	2.0641		AT1G12160
AT1G33102	1.3143	1.36482		AT4G21830
AT1G33170	0.229505	0.338679		AT3G28223
AT1G33180	-0.298726	-0.0965147		AT4G27170
AT1G33220	1.01446	0.259942		AT5G45105
AT1G33280	1.88536	1.60734		AT1G24733
AT1G33300	0.8239	0.402532		AT2G42100
AT1G33320	0.662673	0.946826		AT2G28590
AT1G33440	-0.0963153	0.204068		AT5G08465
AT1G33510	1.26475	1.10544		AT4G04840
AT1G33530	2.49604	1.8625		AT2G22860
AT1G33540	1.60726	1.6254		AT3G12143
AT1G33550	1.48325	1.77723		AT1G75891
AT1G33610	1.00477	0.903328		AT3G25770
AT1G33670	2.24622	1.68221		AT4G31730
AT1G33710	2.25927	1.69866		AT5G38160
AT1G33720	1.95826	1.64752		AT3G26760
AT1G33730	2.89056	2.36711		AT1G08905
AT1G33740	2.19102	2.27909		AT2G44470
AT1G33743	3.02407	2.48651		AT1G22900
AT1G33750	2.73541	2.35526		AT1G31530
AT1G33760	2.65968	2.27368		AT3G02242
AT1G33785	-1.05469	0.668436		AT3G00790
AT1G33790	-0.718632	0.778963		AT3G51220
AT1G33811	1.67324	1.43286		AT1G74010
AT1G33813	-0.551687	0.143837		AT3G53065
AT1G33817	0.485204	0.622729		AT5G66830
AT1G33820	1.89378	1.64609		AT1G60983
AT1G33830	1.59569	1.52357		AT5G37200
AT1G33835	1.91626	1.91904		AT3G05460
AT1G33840	1.62585	1.83234		AT5G40560
AT1G33850	1.21746	1.16877		AT3G52003
AT1G33860	1.11925	1.1565		AT3G61930
AT1G33870	2.12001	1.75647		AT5G09735
AT1G33880	2.25642	1.75486		AT5G57520
AT1G33890	2.20481	1.70441		AT1G23670
AT1G33900	1.8594	1.47585		AT4G31940
AT1G33910	0.691102	0.617234		AT5G65320
AT1G33920	2.02906	1.57337		AT4G09945
AT1G33930	2.07174	1.40049		AT3G14820
AT1G33940	1.35989	0.975819		AT1G69080
AT1G33945	1.59272	0.906042		AT1G09930
AT1G33960	1.46716	1.43037		AT3G28500
AT1G34040	-0.681869	0.100211		AT5G22160
AT1G34044	0.392175	0.853205		AT1G69150
AT1G34046	0.779569	1.12644		AT2G45130
AT1G34047	1.34055	1.31421		AT4G02235
AT1G34049	1.35029	1.48734		AT4G02300
AT1G34050	1.57349	1.14187		AT1G14870
AT1G34140	0.990169	0.988187		AT1G11520
AT1G34281	0.861171	1.08696		AT3G50640
AT1G34317	1.33566	0.528616		AT1G24577
AT1G34330	2.05781	1.68112		AT2G28220
AT1G34440	0.479504	1.01489		AT1G21300
AT1G34460	1.67979	1.75081		AT3G53720
AT1G34480	1.79625	1.3033		AT1G68040
AT1G34490	1.50933	1.25841		AT1G73965
AT1G34500	1.39892	0.882624		AT5G23660
AT1G34510	2.26696	1.81514		AT4G28090
AT1G34520	2.39353	1.87745		AT5G02035
AT1G34540	1.59739	1.11229		AT5G62340
AT1G34545	1.70677	1.34546		AT5G51610
AT1G34575	1.11566	1.10851		AT5G26340
AT1G34580	1.39408	1.18089		AT1G18570
AT1G34650	1.07244	1.01688		AT4G15710
AT1G34660	-1.0633	-0.263805		AT5G40350
AT1G34670	2.48467	1.9569		AT5G26100
AT1G34680	0.152816	0.818613		AT3G47020
AT1G34790	2.25373	1.87519		AT4G11650
AT1G35130	-0.224826	0.307658		AT5G07560
AT1G35140	2.17998	1.81114		AT3G60870
AT1G35170	0.828526	1.2305		AT2G08880
AT1G35180	0.156182	0.464579		AT4G25430
AT1G35181	0.634725	0.219116		AT1G68470
AT1G35183	0.119026	1.08827		AT5G38397
AT1G35186	-0.177225	0.539369		AT3G14500
AT1G35200	-0.444469	0.524115		AT1G67865
AT1G35210	1.74628	1.41973		AT5G54365
AT1G35230	1.61716	1.41182		AT2G47280
AT1G35242	-0.289817	0.72349		AT4G30290
AT1G35250	1.48366	1.51005		AT1G51840
AT1G35255	2.25056	1.98212		AT3G13890
AT1G35260	2.23464	1.89981		AT5G38760
AT1G35270	1.3592	1.14693		AT3G59460
AT1G35290	1.51421	1.43194		AT3G11165
AT1G35310	1.74903	1.55378		AT3G52000
AT1G35330	2.423	1.64369		AT2G31160
AT1G35353	1.71501	1.60763		AT5G36100
AT1G35360	1.68495	1.33389		AT1G21360
AT1G35365	2.19517	1.77171		AT1G02205
AT1G35435	0.356648	0.533203		AT3G04540
AT1G35440	2.91081	2.119		AT5G18600
AT1G35450	0.737261	0.91502		AT4G02700
AT1G35467	-0.218297	0.539164		AT2G18370
AT1G35490	1.08923	1.05569		AT2G20620
AT1G35537	1.17351	1.15966		AT5G38170
AT1G35540	-0.140367	0.726376		AT1G52490
AT1G35545	0.928081	1.10595		AT2G28405
AT1G35550	2.54448	1.82615		AT1G21525
AT1G35570	1.32563	1.23984		AT1G07553
AT1G35630	0.829827	1.01963		AT5G25550
AT1G35690	1.34597	1.08979		AT5G60970
AT1G35750	1.81713	1.59257		AT5G58465
AT1G35830	2.62834	2.39764		AT3G62710
AT1G35880	0.980771	0.915799		AT1G32172
AT1G35890	1.28237	0.64935		AT1G18200
AT1G35910	1.67061	1.64101		AT5G46050
AT1G36150	1.24105	0.834421		AT1G33760
AT1G36940	0.387996	0.519644		AT3G09925
AT1G37130	1.12939	0.65527		AT5G08775
AT1G37140	2.84456	2.49863		AT4G16563
AT1G42560	1.16875	0.958944		AT5G50070
AT1G43005	2.76872	2.29871		AT3G61040
AT1G43010	2.64024	2.04117		AT5G61890
AT1G43020	1.29146	1.22744		AT1G02340
AT1G43140	2.51909	1.9693		AT4G02330
AT1G43171	0.356235	0.339893		AT3G47170
AT1G43180	0.903093	0.604462		AT1G78370
AT1G43630	0.659427	0.460102		AT1G60050
AT1G43640	1.35897	1.29625		AT2G30933
AT1G43650	0.708722	0.806743		AT2G23960
AT1G43790	1.15942	1.4752		AT3G15960
AT1G43800	2.00976	2.01504		AT5G19640
AT1G43810	0.45582	0.553657		AT3G48740
AT1G44010	0.518847	0.411431		AT1G52696
AT1G44050	2.08098	1.58662		AT4G00400
AT1G44075	0.183869	0.842752		AT1G53540
AT1G44080	2.54943	2.1598		AT3G08585
AT1G44085	-0.687228	0.0760205		AT3G07135
AT1G44090	1.97638	1.58628		AT1G10380
AT1G44130	0.114462	0.115591		AT1G07490
AT1G44150	-0.1171	1.28967		AT5G62160
AT1G44180	1.292	1.38168		AT1G18120
AT1G44191	3.04609	2.36981		AT2G02690
AT1G44224	2.23397	1.86702		AT3G10960
AT1G44286	1.79539	1.62215		AT1G21110
AT1G44318	2.82153	2.2793		AT2G09130
AT1G44350	0.792004	0.962663		AT4G12480
AT1G44382	0.452154	0.945146		AT1G05291
AT1G44414	-0.922674	0.175673		AT2G26960
AT1G44478	1.26333	1.02084		AT1G51920
AT1G44542	1.05047	1.26172		AT3G49820
AT1G44608	-0.319747	0.550751		AT2G28210
AT1G44740	1.43277	1.17662		AT2G18196
AT1G44800	1.31371	1.47745		AT1G62060
AT1G44830	1.29125	1.18498		AT4G11030
AT1G44895	1.23422	1.30358		AT4G00940
AT1G44940	1.81259	1.31896		AT5G16600
AT1G44941	2.04901	1.42306		AT2G44340
AT1G44970	-0.0935611	-0.0804142		AT4G02250
AT1G45100	2.55163	1.9723		AT4G32860
AT1G45145	1.44892	1.36643		AT1G78480
AT1G45191	0.664085	0.154913		AT3G03290
AT1G45201	1.71663	1.68412		AT5G61610
AT1G46192	-1.03754	-0.014678		AT1G80100
AT1G46264	1.62581	1.51436		AT4G17860
AT1G46336	-0.131238	0.928957		AT2G39530
AT1G46408	1.33659	1.28344		AT3G59435
AT1G46480	2.71221	2.08246		AT5G23990
AT1G46552	1.64962	1.35705		AT1G30730
AT1G46840	1.75955	1.81668		AT1G77650
AT1G46912	0.444852	0.64425		AT5G61850
AT1G47300	1.84332	1.28186		AT5G40130
AT1G47317	2.19948	1.88735		AT3G23090
AT1G47320	1.80943	1.53581		AT5G08655
AT1G47350	2.42443	1.93589		AT1G06137
AT1G47360	-1.04176	-0.432204		AT1G29190
AT1G47370	1.31582	1.39004		AT5G24090
AT1G47389	3.02164	2.59999		AT1G16530
AT1G47390	2.22981	2.01331		AT5G20330
AT1G47395	1.59902	1.73864		AT5G62660
AT1G47400	2.32837	2.1072		AT2G33790
AT1G47405	2.73069	2.15993		AT3G50870
AT1G47410	-0.265304	0.374592		AT5G59305
AT1G47430	1.23936	1.31906		AT1G21860
AT1G47435	1.60145	0.817713		AT2G31082
AT1G47440	0.571127	0.0791549		AT5G36970
AT1G47450	-0.130742	0.130707		AT1G30990
AT1G47460	-0.472307	-0.136208		AT1G52100
AT1G47480	1.03253	1.30029		AT3G04265
AT1G47485	1.70819	1.76489		AT3G13433
AT1G47495	0.461698	0.489646		AT1G73850
AT1G47540	1.70711	1.66435		AT3G29034
AT1G47590	1.54461	1.20287		AT2G34990
AT1G47595	0.532189	1.38504		AT1G03720
AT1G47600	2.57338	2.41064		AT4G05985
AT1G47603	2.51502	2.01276		AT4G30460
AT1G47606	1.50608	1.77082		AT1G12805
AT1G47610	2.70309	2.34025		AT5G28635
AT1G47620	0.841858	0.941534		AT4G39940
AT1G47625	-0.522305	0.0252031		AT2G16850
AT1G47630	0.105831	0.0827606		AT3G10460
AT1G47655	0.638595	0.397548		AT3G05155
AT1G47670	-0.0851547	0.368225		AT2G03360
AT1G47680	-0.583608	0.268561		AT1G07407
AT1G47705	1.12326	1.27318		AT2G45110
AT1G47730	2.65094	2.25032		AT4G06325
AT1G47770	0.942358	0.899845		AT5G43290
AT1G47780	2.24422	2.1895		AT5G06839
AT1G47783	2.63732	1.91456		AT3G22640
AT1G47786	2.37281	1.82599		AT3G10590
AT1G47790	2.86341	2.13119		AT2G17600
AT1G47800	2.90602	2.0706		AT4G29276
AT1G47810	2.4599	1.97414		AT1G26799
AT1G47813	0.705644	0.901433		AT1G78450
AT1G47885	2.17764	1.78081		AT5G53730
AT1G47890	0.691202	0.518341		AT2G45360
AT1G47915	1.29288	1.50032		AT1G32780
AT1G47920	0.767148	1.01315		AT1G31140
AT1G47930	-1.20971	-0.243427		AT5G58400
AT1G47980	2.15032	2.06942		AT4G39720
AT1G47990	1.8638	1.76106		AT1G55650
AT1G48000	1.55211	1.90664		AT4G36260
AT1G48060	0.63848	0.83289		AT5G54148
AT1G48070	1.80204	1.67197		AT1G74660
AT1G48095	-0.85631	0.172526		AT1G13710
AT1G48130	2.88282	2.44993		AT5G02980
AT1G48190	0.536072	0.68621		AT5G07620
AT1G48325	0.435265	1.6057		AT2G35935
AT1G48340	0.341857	0.480624		AT2G14610
AT1G48400	0.179053	0.186213		AT5G42146
AT1G48405	0.838623	0.470478		AT3G26460
AT1G48500	0.766408	1.05673		AT5G39693
AT1G48510	0.740079	0.755599		AT1G17300
AT1G48530	0.771574	1.01611		AT3G08465
AT1G48590	2.01685	1.73937		AT1G74000
AT1G48640	-0.0923687	0.0922664		AT4G18550
AT1G48660	-1.55593	0.659714		AT1G69120
AT1G48670	0.133457	0.706606		AT5G26920
AT1G48690	1.92651	1.50956		AT2G47560
AT1G48698	1.12199	0.999003		AT1G07263
AT1G48700	0.924999	0.790367		AT3G54040
AT1G48725	-0.143239	0.587307		AT5G07010
AT1G48730	1.44192	1.15312		AT3G04990
AT1G48742	3.00363	2.86447		AT4G11200
AT1G48745	0.813323	0.155556		AT4G28110
AT1G48800	2.40578	2.11244		AT3G22710
AT1G48810	0.988364	1.17702		AT2G18590
AT1G48820	0.904685	1.31854		AT5G04355
AT1G48910	1.80179	1.58737		AT1G62410
AT1G48980	0.174342	0.958038		AT4G01430
AT1G48990	2.36232	1.94177		AT5G25110
AT1G49005	0.82806	1.17923		AT5G00970
AT1G49020	-0.0255767	-0.0570221		AT1G75520
AT1G49030	1.81141	1.53596		AT3G19710
AT1G49060	0.116909	0.186661		AT4G09450
AT1G49100	1.58612	1.44222		AT2G32830
AT1G49110	1.8567	1.55868		AT5G35830
AT1G49120	1.27757	0.958039		AT2G36026
AT1G49190	3.17295	2.539		AT3G03660
AT1G49210	0.361849	0.288616		AT3G12710
AT1G49220	1.27998	0.772715		AT2G26820
AT1G49230	-0.38888	0.0379753		AT4G30540
AT1G49250	2.03604	1.65918		AT5G60805
AT1G49260	2.7152	1.95425		AT2G30310
AT1G49270	1.25159	1.06299		AT5G11540
AT1G49280	0.012875	0.893376		AT1G68240
AT1G49290	2.56536	1.94652		AT1G30945
AT1G49310	2.18868	1.94144		AT1G22015
AT1G49320	1.9161	1.78342		AT3G47740
AT1G49330	3.10181	2.40259		AT1G08433
AT1G49370	0.858787	1.0321		AT3G49270
AT1G49430	0.69114	0.74074		AT4G27590
AT1G49450	1.44721	1.12776		AT4G04450
AT1G49470	1.65289	1.69982		AT1G66100
AT1G49570	2.54366	2.37468		AT1G69818
AT1G49770	0.79453	1.05133		AT5G66970
AT1G49800	1.24111	0.98372		AT5G36200
AT1G49810	0.37611	0.547435		AT1G78170
AT1G49830	-1.07732	0.00137907		AT5G56452
AT1G49860	1.75842	1.44375		AT4G16230
AT1G49930	1.75877	1.93515		AT5G44563
AT1G49938	0.697566	1.19536		AT5G00345
AT1G50050	1.0117	1.10866		AT5G01065
AT1G50060	0.000666268	0.821233		AT4G06800
AT1G50080	-0.145101	0.893703		AT5G62850
AT1G50090	1.48883	1.52371		AT1G80730
AT1G50130	0.311659	0.287066		AT3G02695
AT1G50190	0.161324	-0.287412		AT3G19530
AT1G50210	1.02911	0.784416		AT5G04125
AT1G50220	1.02591	1.04809		AT3G01535
AT1G50470	0.305878	1.10562		AT1G04077
AT1G50610	0.55987	0.374243		AT3G52020
AT1G50650	2.65989	2.03152		AT2G17064
AT1G50680	0.245285	0.590628		AT1G02405
AT1G50690	2.50733	1.93398		AT5G56960
AT1G50720	2.5366	1.88065		AT1G44478
AT1G50760	0.299204	0.191963		AT4G21040
AT1G50870	2.37735	1.97361		AT3G29635
AT1G50880	2.37521	2.03553		AT3G56610
AT1G50960	2.54625	2.56567		AT5G07322
AT1G50980	1.23525	1.26189		AT4G11190
AT1G50990	2.21494	2.12647		AT2G02630
AT1G51000	2.43	2.08705		AT1G75160
AT1G51010	2.35205	1.97052		AT4G12940
AT1G51020	2.75684	2.37972		AT1G18197
AT1G51030	2.46116	2.53712		AT4G34170
AT1G51035	2.05182	2.19252		AT5G06730
AT1G51040	1.44322	1.54971		AT4G13700
AT1G51050	1.42467	1.31757		AT4G12490
AT1G51150	1.24167	1.23622		AT5G64120
AT1G51190	2.69322	2.37817	PLT2	AT3G49200
AT1G51210	1.13251	0.497095		AT1G23160
AT1G51220	2.57628	2.24863		AT5G38030
AT1G51230	1.84003	2.01861		AT1G23130
AT1G51240	1.83967	2.03564		AT1G14860
AT1G51250	2.05975	2.2123		AT3G04070
AT1G51260	2.04622	1.77635		AT4G22520
AT1G51270	2.43097	1.96372		AT5G38390
AT1G51290	2.7279	2.2342		AT4G35670
AT1G51300	2.63071	2.29023		AT5G60910
AT1G51320	0.935585	0.93601		AT5G25860
AT1G51330	1.47499	1.52929		AT2G35070
AT1G51355	2.1122	2.2939		AT1G62440
AT1G51440	0.483519	0.739865		AT3G18610
AT1G51470	2.72502	2.32344		AT4G00160
AT1G51480	2.62989	2.16909		AT1G07923
AT1G51490	2.03942	1.79765		AT3G48231
AT1G51780	0.135909	0.337213		AT3G55970
AT1G51802	0.889122	0.753563		AT1G08923
AT1G51805	1.30275	0.552904		AT3G02677
AT1G51810	1.87698	1.59746		AT1G22350
AT1G51820	2.03172	1.67997		AT4G03395
AT1G51823	1.52928	1.15371		AT4G13230
AT1G51830	2.07896	1.8099		AT1G53660
AT1G51840	2.17872	1.82601		AT4G08150
AT1G51850	2.0379	1.57061		AT3G58350
AT1G51860	1.07249	0.923551		AT5G47920
AT1G51870	2.28308	1.71802		AT4G17580
AT1G51880	2.32417	1.74789		AT5G46300
AT1G51890	0.773121	0.862996		AT3G55570
AT1G51900	2.49118	2.18904		AT5G39430
AT1G51910	1.90235	1.686		AT5G60720
AT1G51913	1.68745	1.14989		AT2G14635
AT1G51915	2.00107	1.67666		AT5G09500
AT1G51920	1.58246	1.82642		AT2G18480
AT1G51930	1.58197	1.4356		AT5G39270
AT1G51970	0.0396658	0.486454		AT3G21371
AT1G51990	0.634346	0.694857		AT1G07503
AT1G52000	0.975435	0.264431		AT4G31910
AT1G52030	0.57067	0.521873		AT5G61660
AT1G52040	2.03408	1.69558		AT1G25300
AT1G52050	2.42065	2.20938		AT3G51060
AT1G52060	2.42478	2.00565		AT1G21864
AT1G52070	2.39785	2.21439		AT3G03495
AT1G52085	-1.74134	0.411804		AT3G05450
AT1G52100	2.02619	1.77471		AT3G25160
AT1G52110	2.16891	1.92055		AT2G45420
AT1G52120	2.52483	2.21107		AT5G06640
AT1G52130	2.51831	2.12734		AT3G02345
AT1G52140	2.77477	2.39086		AT5G19530
AT1G52150	-0.38537	0.021869		AT3G21990
AT1G52190	1.46382	1.42558		AT5G46970
AT1G52191	1.07732	1.517		AT1G12260
AT1G52200	-0.094948	0.719448		AT4G23580
AT1G52210	2.2984	1.72791		AT5G06645
AT1G52211	1.10197	1.22989		AT1G09825
AT1G52290	0.495966	-0.0637183		AT1G08765
AT1G52400	2.04731	1.65147		AT3G19890
AT1G52415	0.671499	0.215596		AT1G48590
AT1G52440	1.38278	1.66458		AT3G51560
AT1G52460	1.98505	2.12073		AT2G37780
AT1G52470	1.89739	2.15017		AT1G47495
AT1G52490	2.48539	2.21517		AT5G24820
AT1G52495	2.52642	2.30527		AT4G09095
AT1G52680	1.9374	2.41685		AT1G63450
AT1G52690	2.28056	2.31506		AT3G25240
AT1G52695	2.32054	2.38828		AT2G04680
AT1G52696	2.42816	2.37257		AT5G27035
AT1G52700	1.71949	1.71153		AT4G12510
AT1G52800	1.89699	1.38023		AT2G18500
AT1G52827	0.739091	0.301787		AT5G38090
AT1G52830	2.08701	1.76918		AT1G54470
AT1G52840	-0.185731	0.966917		AT5G26147
AT1G52880	-0.160108	0.419486		AT2G32460
AT1G52890	1.41176	2.19663		AT4G30230
AT1G52900	2.37579	2.08227		AT1G22440
AT1G52990	0.580045	1.18215		AT2G08930
AT1G53010	-1.76426	0.0693639		AT1G64370
AT1G53020	1.97551	1.86119		AT3G26610
AT1G53023	1.80727	1.59133		AT3G58360
AT1G53080	2.17736	1.14654		AT2G27240
AT1G53130	1.91456	1.50262		AT5G05113
AT1G53160	0.707112	0.809739		AT3G44540
AT1G53163	2.43376	1.94133		AT2G47570
AT1G53180	0.267015	0.716979		AT2G44925
AT1G53325	1.77951	2.03944		AT4G00883
AT1G53340	1.73947	1.42763		AT1G04895
AT1G53360	2.88011	2.36673		AT3G60650
AT1G53366	2.29308	2.36864		AT3G45170
AT1G53370	2.82766	2.41381		AT2G23220
AT1G53420	-0.00895929	0.360796		AT3G10340
AT1G53540	1.15543	0.964727		AT5G06570
AT1G53610	2.69897	1.96624		AT2G29110
AT1G53620	2.75815	2.17178		AT4G35710
AT1G53630	2.06284	1.93452		AT2G43610
AT1G53633	1.77935	1.56232		AT3G52550
AT1G53635	1.28758	1.7742		AT2G07545
AT1G53640	1.90904	2.03436		AT3G10455
AT1G53660	0.819325	1.21328		AT4G15650
AT1G53680	-0.481716	-0.121094		AT3G21270
AT1G53683	1.9232	1.71934		AT2G03250
AT1G53687	2.53372	2.29785		AT1G66030
AT1G53690	2.5345	2.51703		AT2G07860
AT1G53700	2.08513	1.47843		AT1G54550
AT1G53705	0.502869	0.389309		AT4G23496
AT1G53815	1.16247	0.912873		AT1G14540
AT1G53820	1.62154	1.73621		AT1G50990
AT1G53830	2.08321	1.68064		AT3G24140
AT1G53930	0.240625	0.808117		AT3G02705
AT1G53940	0.0204696	0.532405		AT3G62210
AT1G53945	0.401614	1.2047		AT5G51780
AT1G53950	0.370146	0.952427		AT2G33880
AT1G53970	1.24048	1.59987		AT4G19035
AT1G53980	1.44276	1.87426		AT3G02735
AT1G53990	1.86794	2.19996		AT1G15630
AT1G54000	1.75105	2.05495		AT5G51500
AT1G54010	0.820148	1.37968		AT5G51210
AT1G54020	1.9722	2.0131		AT3G50720
AT1G54035	1.42433	0.844304		AT4G25850
AT1G54040	2.25911	1.97735		AT5G54370
AT1G54200	1.97958	1.58194		AT5G66870
AT1G54300	2.02859	1.70567		AT1G06330
AT1G54330	2.99469	2.42904		AT1G25310
AT1G54400	1.12678	0.772129		AT2G04100
AT1G54450	0.552398	0.479414		AT1G67150
AT1G54470	1.54981	1.50523		AT1G53023
AT1G54475	1.76757	1.02546		AT4G02905
AT1G54530	1.02168	1.18587		AT5G63250
AT1G54540	1.52829	1.48776		AT3G50220
AT1G54550	2.29882	1.88312		AT4G39610
AT1G54575	1.26083	1.99605		AT4G11020
AT1G54580	-0.90635	-0.270647		AT3G45280
AT1G54590	0.121985	0.26209		AT3G48185
AT1G54620	0.509392	0.634618		AT4G19910
AT1G54660	1.41004	1.39182		AT1G21140
AT1G54720	0.470816	1.44239		AT2G38520
AT1G54860	2.58844	2.26629		AT5G30500
AT1G54870	2.6199	2.2764		AT4G07545
AT1G54890	2.31065	1.99686		AT3G04180
AT1G54930	1.51142	1.19777		AT5G55330
AT1G54940	2.26814	2.03095		AT3G20850
AT1G54950	0.746934	1.43694		AT4G37990
AT1G54953	1.78892	2.12899		AT4G11310
AT1G54955	2.3782	1.92882		AT5G38435
AT1G54957	-1.46658	0.167722		AT1G65681
AT1G54970	2.54155	2.11661		AT5G50790
AT1G54980	1.93442	1.37945		AT4G20230
AT1G54985	-0.716977	-0.15553		AT1G19630
AT1G55010	1.14904	1.25634		AT4G35700
AT1G55030	2.03803	1.73864		AT3G12890
AT1G55035	2.10431	1.73748		AT5G42200
AT1G55060	-0.12721	-0.393774		AT2G43880
AT1G55110	0.640811	1.56123		AT5G38550
AT1G55220	2.35306	1.84506		AT3G04220
AT1G55221	2.45612	2.02172		AT1G68850
AT1G55230	1.72305	1.58347		AT3G09155
AT1G55240	2.40193	2.00373		AT5G54350
AT1G55260	1.60297	1.87468		AT4G05950
AT1G55380	1.3461	0.956195		AT1G09030
AT1G55390	2.12486	1.60703		AT4G00120
AT1G55410	1.94017	1.58557		AT3G04370
AT1G55420	2.65613	1.94268		AT3G01055
AT1G55430	2.39389	1.9757		AT3G50130
AT1G55440	2.49409	1.83434		AT1G52191
AT1G55546	-0.00726495	0.0852937		AT3G18715
AT1G55560	1.71529	1.42106		AT2G34320
AT1G55570	2.81124	2.34542		AT2G40210
AT1G55580	3.23453	2.47535		AT1G14110
AT1G55591	0.586973	1.30038		AT3G07065
AT1G55600	1.41002	1.65869		AT3G21360
AT1G55604	-0.35172	0.526444		AT4G37070
AT1G55640	0.712663	0.715439		AT4G25585
AT1G55650	1.8704	1.90995		AT1G75910
AT1G55700	2.24929	1.75572		AT5G46990
AT1G55720	1.71752	1.26241		AT3G48340
AT1G55775	0.332205	0.81833		AT1G50690
AT1G55790	0.671619	0.686241		AT2G15765
AT1G55928	1.84731	1.00363		AT2G01940
AT1G55990	0.0142918	0.669278		AT1G29179
AT1G56030	2.1904	1.66784		AT4G15690
AT1G56040	1.97429	1.79615		AT2G24810
AT1G56150	1.44708	0.459067		AT3G29150
AT1G56160	1.43393	0.952102		AT1G66145
AT1G56240	1.86675	1.84934		AT3G13229
AT1G56242	1.82348	1.77093		AT2G38380
AT1G56250	2.33773	1.86325		AT4G06065
AT1G56270	2.88165	2.25211		AT2G01520
AT1G56360	2.20249	1.98908		AT2G31460
AT1G56380	2.02145	1.72964		AT3G18150
AT1G56385	1.18748	1.20466		AT3G06020
AT1G56390	2.05825	1.80804		AT5G10278
AT1G56400	2.40173	1.74747		AT2G24510
AT1G56410	0.787984	0.659252		AT4G23960
AT1G56415	1.38824	0.836198		AT2G25500
AT1G56430	1.91831	1.63553		AT1G53620
AT1G56470	-0.106595	0.388128		AT1G06427
AT1G56480	1.87842	1.94538		AT2G45400
AT1G56490	2.11611	1.86449		AT4G24540
AT1G56520	0.81248	0.384777		AT3G27503
AT1G56530	0.580542	0.466924		AT4G17920
AT1G56540	1.91122	1.20597		AT4G10740
AT1G56550	1.32423	1.22257		AT3G50580
AT1G56553	1.44836	1.5913		AT2G32620
AT1G56555	0.925514	0.972507		AT2G26870
AT1G56600	0.323318	1.04346		AT2G44250
AT1G56620	1.91371	1.55604		AT2G06805
AT1G56630	1.61208	1.7679		AT5G61620
AT1G56650	1.09201	1.14852		AT1G06757
AT1G56680	0.776388	0.764345		AT1G65500
AT1G57550	0.466311	1.43843		AT2G35700
AT1G57560	-1.09919	-0.690703		AT1G68800
AT1G57565	2.28802	1.83096		AT2G33233
AT1G57570	2.37305	1.88605		AT5G26140
AT1G57580	2.36088	1.55143		AT5G15150
AT1G57590	-0.769351	-0.0778594		AT3G12850
AT1G57650	1.48892	1.15406		AT3G09520
AT1G57670	0.600098	0.918956		AT4G00872
AT1G57690	2.46144	1.94108		AT2G30130
AT1G57740	0.770369	0.761052		AT1G75930
AT1G57750	2.49036	1.78945		AT4G10850
AT1G57800	2.61481	2.12829		AT3G30725
AT1G57810	1.53861	1.81382		AT2G44990
AT1G57830	3.09172	2.56246		AT4G25590
AT1G57835	2.6875	2.23438		AT1G29100
AT1G57850	0.792898	0.715174		AT5G39715
AT1G58007	1.73688	1.60242		AT5G56060
AT1G58010	0.773527	1.12775		AT1G78476
AT1G58037	1.73949	1.28395		AT1G29160
AT1G58040	0.419264	0.268155		AT5G52130
AT1G58050	0.510153	0.5016		AT4G37950
AT1G58090	1.80576	1.6127		AT4G03875
AT1G58170	-0.320387	0.406329		AT3G11160
AT1G58190	-0.155549	-0.0151698		AT2G25130
AT1G58225	0.717515	1.19552		AT5G53260
AT1G58260	1.53124	1.36868		AT5G58500
AT1G58265	-0.064824	0.184137		AT4G26340
AT1G58270	1.04475	1.05591		AT4G08730
AT1G58300	1.09315	1.37288		AT3G60490
AT1G58310	0.919947	1.31006		AT3G04510
AT1G58320	0.763848	1.09493		AT4G19030
AT1G58330	2.4312	1.57094		AT5G05815
AT1G58340	1.11292	1.10613		AT2G36210
AT1G58370	-0.427218	-0.090294		AT3G56710
AT1G58390	0.0335021	0.420482		AT1G21970
AT1G58400	0.414935	0.999265		AT4G03235
AT1G58410	1.69237	1.71931		AT4G02690
AT1G58450	1.08321	1.24954		AT5G66816
AT1G58460	1.88717	1.83908		AT3G17152
AT1G59460	0.6832	0.302248		AT1G70170
AT1G59470	0.832683	0.362952		AT3G43826
AT1G59500	1.97644	1.47205		AT1G11803
AT1G59530	1.29567	0.692556		AT2G02130
AT1G59630	0.392271	0.245304		AT3G57854
AT1G59670	2.17606	2.02069		AT5G00385
AT1G59675	3.03007	2.35955		AT1G24686
AT1G59680	2.49986	2.05354		AT5G03795
AT1G59690	1.83145	1.542		AT5G37730
AT1G59700	-0.158595	0.718529		AT5G50800
AT1G59722	2.54359	2.31117		AT3G24580
AT1G59723	1.51874	1.91757		AT4G22660
AT1G59724	1.20093	1.83629		AT4G23690
AT1G59725	1.19125	1.37382		AT1G69090
AT1G59730	1.78378	2.21239		AT5G39610
AT1G59740	2.1824	1.8109		AT1G05827
AT1G59780	1.16315	1.19237		AT5G23903
AT1G59790	2.49977	2.28469		AT3G03995
AT1G59800	2.22314	1.99709		AT1G09587
AT1G59810	1.78872	1.58796		AT5G14010
AT1G59950	1.66577	1.27477		AT1G63930
AT1G59960	0.894963	0.915227		AT1G53687
AT1G59970	0.240001	0.626659		AT5G46297
AT1G60030	-0.918589	-0.445413		AT5G01415
AT1G60040	2.34474	1.79136		AT5G45860
AT1G60050	2.25508	2.3357		AT4G06380
AT1G60060	1.84755	1.92624		AT2G18580
AT1G60072	2.59799	2.46282		AT3G03272
AT1G60073	2.61424	2.25289		AT1G04660
AT1G60075	2.08608	1.79376		AT2G36890
AT1G60080	-1.34805	-0.50105		AT1G06007
AT1G60090	-1.67968	0.131537		AT1G10657
AT1G60095	1.28708	1.12593		AT4G01355
AT1G60110	2.11825	1.7306		AT5G44430
AT1G60120	1.24412	1.04458		AT2G35270
AT1G60130	1.31742	1.26949		AT1G70030
AT1G60150	0.075654	0.371343		AT5G17330
AT1G60180	1.32055	1.24967		AT2G40220
AT1G60240	2.13256	1.81674		AT1G15590
AT1G60250	2.62861	2.00273		AT1G09563
AT1G60270	0.596898	0.289262		AT1G09567
AT1G60280	0.814172	0.56955		AT1G60150
AT1G60290	0.602865	0.979337		AT1G75880
AT1G60300	1.96877	1.74196		AT3G13228
AT1G60310	1.16239	1.01006		AT3G29970
AT1G60320	2.56949	1.90449		AT4G11911
AT1G60330	1.18344	0.895963		AT1G65300
AT1G60340	2.025	1.52369		AT5G53486
AT1G60350	1.82034	1.53243		AT2G31930
AT1G60360	2.74715	2.10799		AT1G70895
AT1G60370	2.91077	1.98724		AT1G68877
AT1G60380	1.99027	1.65546		AT2G22810
AT1G60390	0.533739	0.850833		AT5G07565
AT1G60400	2.85223	2.11025		AT1G33960
AT1G60410	2.52322	2.04445		AT3G21710
AT1G60450	0.642895	1.03568		AT5G05790
AT1G60480	1.89762	1.51331		AT1G20135
AT1G60570	2.83232	2.16042		AT3G58270
AT1G60580	0.807333	1.50992		AT1G05527
AT1G60783	1.16084	1.57057		AT1G21310
AT1G60787	-0.0518275	0.558974		AT4G22510
AT1G60815	1.41975	1.78864		AT3G26200
AT1G60820	0.299599	0.158767		AT5G52720
AT1G60830	1.03263	1.16767		AT1G21940
AT1G60980	2.07458	1.66765		AT4G10350
AT1G60983	0.393684	1.01336		AT1G24590
AT1G60985	0.921022	1.54075		AT2G38300
AT1G60986	0.792724	1.50292		AT4G03455
AT1G61060	0.12448	0.422628		AT2G22800
AT1G61070	0.841103	1.33861		AT1G47610
AT1G61080	0.922385	0.735676		AT3G01220
AT1G61090	0.946096	1.31861		AT4G11780
AT1G61093	1.54593	1.28197		AT2G42560
AT1G61095	1.02799	1.25247		AT4G15150
AT1G61097	0.569692	0.739064		AT2G07035
AT1G61105	2.51814	2.13771		AT1G59970
AT1G61110	2.45936	1.92849		AT1G70080
AT1G61120	2.71225	2.26865		AT5G66990
AT1G61130	2.44847	2.34765		AT5G06335
AT1G61230	-1.24865	0.183687		AT5G15030
AT1G61270	1.49917	1.74174		AT2G24945
AT1G61300	0.84446	0.527052		AT1G52830
AT1G61320	1.7222	1.73244		AT4G19750
AT1G61330	2.28896	1.90266		AT5G07330
AT1G61540	2.75822	1.81275		AT4G05260
AT1G61542	0.937772	0.766314		AT5G03790
AT1G61550	0.262568	0.227268		AT5G43650
AT1G61563	1.91532	2.01008		AT2G04645
AT1G61565	1.39249	1.6306		AT1G34490
AT1G61566	0.81114	0.851794		AT4G05660
AT1G61590	2.27703	1.89155		AT1G50880
AT1G61600	-0.422462	-0.296439		AT3G08110
AT1G61630	2.07405	1.83537		AT2G28510
AT1G61650	2.55108	2.28993		AT1G30720
AT1G61660	2.51882	2.33863		AT1G32660
AT1G61680	0.70232	0.672297		AT1G53945
AT1G61688	1.16954	1.20402		AT1G09500
AT1G61700	1.01079	1.04225		AT3G27965
AT1G61710	1.74041	1.55212		AT3G08715
AT1G61720	-0.491699	0.0189601		AT3G59850
AT1G61750	2.56457	2.36122		AT3G46500
AT1G61760	1.37026	0.832842		AT5G19110
AT1G61810	-0.0898241	0.878883		AT3G01565
AT1G61820	-0.505606	1.27586		AT4G15660
AT1G61830	1.64697	1.9326		AT1G64920
AT1G61840	1.82287	1.90335		AT1G56040
AT1G61920	0.570844	0.916525		AT2G29440
AT1G62030	1.22942	0.473958		AT1G35365
AT1G62035	2.3037	1.42098		AT3G23550
AT1G62055	-0.322725	0.028624		AT1G51230
AT1G62060	1.12351	1.02904		AT3G01010
AT1G62070	1.62353	1.5183		AT1G35910
AT1G62075	0.824158	0.681957		AT2G23590
AT1G62090	0.938364	0.618447		AT5G48070
AT1G62160	1.65863	1.29442		AT3G08330
AT1G62210	2.00256	1.78878		AT2G31180
AT1G62214	2.43027	1.93456		AT5G17130
AT1G62220	2.57274	1.79337		AT3G26775
AT1G62225	2.29178	1.89946		AT3G13140
AT1G62230	1.25956	1.37023		AT5G54800
AT1G62262	1.12715	1.22487		AT4G37530
AT1G62270	2.70903	2.22501		AT3G04795
AT1G62280	0.653102	1.17943		AT1G60985
AT1G62290	-1.42011	0.704958		AT3G52510
AT1G62300	2.17023	1.79733		AT4G25040
AT1G62333	0.886879	0.843589		AT5G41590
AT1G62340	1.94092	1.64889		AT3G09765
AT1G62355	0.514755	0.669307		AT3G48300
AT1G62360	2.66052	2.43845		AT5G12270
AT1G62410	1.72883	1.43438		AT2G47150
AT1G62420	1.23793	1.73363		AT3G49300
AT1G62440	2.40613	1.98538		AT1G43800
AT1G62450	1.75746	1.72327		AT1G05797
AT1G62500	3.46691	2.40732		AT5G42690
AT1G62510	1.77747	1.45096		AT1G09805
AT1G62515	1.66731	1.17203		AT1G06153
AT1G62530	-0.890168	0.363914		AT4G30590
AT1G62540	0.742919	0.790584		AT5G61470
AT1G62550	0.224564	0.621825		AT5G50750
AT1G62560	0.746215	1.09773		AT1G62990
AT1G62570	-0.192388	1.03999		AT1G72570
AT1G62630	0.812061	0.507538		AT1G06157
AT1G62695	0.562667	1.28817		AT1G23810
AT1G62700	2.53925	2.33354		AT1G72110
AT1G62710	0.252706	1.56954		AT4G16030
AT1G62760	1.07954	1.07442		AT1G70720
AT1G62770	0.837515	1.45004		AT1G22680
AT1G62940	1.46965	1.21715		AT5G06325
AT1G62975	0.378269	0.912209		AT4G16045
AT1G62978	1.15677	1.68564		AT3G01385
AT1G62980	2.27849	1.90504		AT5G48430
AT1G62981	2.50713	2.06752		AT5G45277
AT1G62990	2.16577	2.04516		AT5G20240
AT1G63005	2.30001	1.6721		AT3G04280
AT1G63030	1.01068	1.08951		AT3G24770
AT1G63040	2.70059	2.18933		AT5G03565
AT1G63055	1.81494	2.05233		AT4G13572
AT1G63057	1.19319	1.7713		AT5G02765
AT1G63060	1.82628	1.9607		AT4G13235
AT1G63070	2.59339	1.9826		AT2G40995
AT1G63105	2.11161	1.76986		AT5G41510
AT1G63190	2.77351	2.33155		AT5G53830
AT1G63200	2.53163	2.11628		AT1G68280
AT1G63205	2.94062	2.56378		AT5G55240
AT1G63206	3.00332	2.49568		AT3G23635
AT1G63210	0.247723	0.551923		AT1G61820
AT1G63245	1.3067	1.55309		AT1G26515
AT1G63295	1.68045	1.79508		AT2G27930
AT1G63310	-0.672185	-0.0939777		AT1G23200
AT1G63320	1.13998	0.635733		AT2G02610
AT1G63350	0.939037	0.500923		AT3G48209
AT1G63410	0.805045	1.45085		AT1G70840
AT1G63440	-0.22104	0.233487		AT2G36100
AT1G63450	1.5766	1.46455		AT1G03890
AT1G63550	-0.581993	-0.103595		AT3G05455
AT1G63570	-0.525026	-0.101073		AT5G07550
AT1G63580	0.763592	0.616522		AT2G34140
AT1G63590	1.09778	0.606758		AT1G12180
AT1G63600	1.60032	1.13186		AT4G05048
AT1G63710	0.616401	0.750997		AT5G48980
AT1G63750	0.706876	0.0124889		AT1G05597
AT1G63880	0.425473	-0.153511		AT5G60760
AT1G63910	2.23812	2.03119		AT2G07295
AT1G63920	2.46584	1.91162		AT1G49280
AT1G63930	0.365183	0.87658		AT5G39880
AT1G64000	2.43525	2.2236		AT5G14730
AT1G64010	0.821878	1.05916		AT3G25050
AT1G64020	0.340366	0.501463		AT5G17700
AT1G64030	3.15199	2.34196		AT2G15780
AT1G64035	2.1886	2.04399		AT1G27040
AT1G64065	-0.698037	0.218334		AT1G05067
AT1G64070	0.152113	0.330375		AT1G50470
AT1G64100	0.126968	0.314518		AT1G26410
AT1G64160	1.01852	1.20421		AT1G65640
AT1G64235	1.75122	1.61822		AT4G10345
AT1G64240	0.898318	0.666824		AT1G25400
AT1G64255	2.82552	2.03469		AT4G06185
AT1G64260	0.157153	0.332595		AT1G27671
AT1G64290	1.70065	1.35053		AT2G14695
AT1G64295	1.46649	1.3294		AT4G08740
AT1G64360	0.0044242	0.75015		AT2G22630
AT1G64370	1.06999	0.857082		AT4G29610
AT1G64405	1.4192	0.698666		AT5G25330
AT1G64480	1.27547	1.42557		AT5G50770
AT1G64540	-0.411314	0.103601		AT5G08090
AT1G64584	2.28597	1.91392		AT1G09550
AT1G64585	2.07735	1.91867		AT5G65730
AT1G64590	1.99424	1.97103		AT5G37170
AT1G64618	1.34481	0.972286		AT1G78478
AT1G64620	2.37805	2.03345		AT2G19060
AT1G64660	0.631851	0.205379		AT3G04565
AT1G64670	0.477945	0.35834		AT2G07960
AT1G64700	1.44878	1.05849		AT1G28375
AT1G64780	1.04983	0.484419		AT4G26280
AT1G64800	0.825836	0.662424		AT4G05565
AT1G64830	0.290958	0.0625639		AT4G13285
AT1G64870	1.81084	1.44372		AT4G11050
AT1G64900	2.0001	1.34165		AT5G34852
AT1G64910	2.439	1.93007		AT5G08265
AT1G64920	1.81203	1.71635		AT4G11590
AT1G64930	2.41066	1.92748		AT5G24130
AT1G64940	1.57456	1.34697		AT5G06090
AT1G65050	1.67304	1.39216		AT3G46090
AT1G65113	0.809834	0.889364		AT5G57340
AT1G65160	0.142745	0.00435778		AT3G45180
AT1G65165	-0.611599	-0.280892		AT3G45450
AT1G65170	-0.3286	-0.0987068		AT3G04115
AT1G65180	1.81405	1.28767		AT3G28840
[truncated: 7,343 more rows]

## Sheet: SCATTER_3-7daiROOT
SCATTER_3-7daiROOT	Data for root H3K27me3 scatter plot S-P3 vs. S-P
T70 genes: merge R-P3, R-P, R-D3, RS-H					Increase R-P/R-H (log2FC 0.6):red highlight		Decrease R-P/R-H (log2FC -0.6):blue highlight
Union RootT70 genes	C2	C6			ID		ID
AT1G01030	1.90733	1.5077			AT1G03987		AT4G06945
AT1G01070	0.533308	0.292795			AT1G07397		AT4G08665
AT1G01150	0.0410397	0.266124			AT3G01961		AT2G31150
AT1G01183	1.61586	1.68139			AT3G50505		AT4G05125
AT1G01190	1.46357	1.20542			AT5G09080		AT2G09085
AT1G01250	2.17832	2.06719			AT4G23713		AT2G01920
AT1G01305	0.115127	0.680923			AT3G04795		AT3G27027
AT1G01340	0.317334	-0.0781156			AT1G08357		AT2G29263
AT1G01355	1.24144	0.989172			AT1G32710		AT5G62065
AT1G01380	-0.144836	0.319348			AT3G08260		AT5G52470
AT1G01390	0.575426	0.92087			AT2G03180		AT1G07187
AT1G01400	0.843261	1.00135			AT2G09015		AT3G45050
AT1G01410	1.76034	1.52393			AT1G06757		AT2G20860
AT1G01420	0.940608	0.764982			AT2G21725		AT3G03985
AT1G01453	1.28571	0.801007			AT4G31877		AT1G43030
AT1G01460	0.0559144	0.390992			AT5G08712		AT5G52471
AT1G01580	0.778279	0.867961			AT4G12485		AT1G42260
AT1G01670	0.388173	0.445275			AT3G07665		AT1G50890
AT1G01680	1.03031	0.844125			AT2G09020		AT2G29925
AT1G01900	0.28972	0.237631			AT2G08190		AT4G07060
AT1G02040	1.24568	1.06084			AT1G07357		AT1G06100
AT1G02050	-0.219186	-0.000603388			AT5G08605		AT5G39493
AT1G02065	2.17181	1.82028			AT1G07407		AT3G21670
AT1G02067	2.46968	2.21996			AT1G60986		AT5G05155
AT1G02070	2.12008	1.58654			AT3G04540		AT1G64270
AT1G02190	1.98892	1.68873			AT3G08615		AT1G03395
AT1G02205	1.07122	1.02546			AT1G04383		AT1G06583
AT1G02300	-0.0218288	0.189851			AT2G04195		AT1G06587
AT1G02335	1.09017	1.27082			AT1G07863		AT5G36960
AT1G02340	1.62952	1.68024			AT3G49765		AT4G07055
AT1G02390	1.53465	1.15569			AT2G09130		AT4G06445
AT1G02405	0.916456	0.376094			AT5G10945		AT5G01140
AT1G02440	-0.248231	-0.426407			AT1G51035		AT5G21535
AT1G02450	0.985611	0.859612			AT2G06955		AT1G04877
AT1G02460	0.764182	0.708675			AT5G08265		AT3G08160
AT1G02540	0.387693	0.226314			AT1G06433		AT4G14135
AT1G02550	1.26503	1.13519			AT4G00880		AT5G04725
AT1G02575	0.460519	0.422816			AT3G45935		AT4G07742
AT1G02580	1.6158	1.56874			AT3G05315		AT1G51350
AT1G02620	1.14112	1.13991			AT1G08303		AT3G45870
AT1G02630	-0.0413814	0.274474			AT2G07759		AT5G09755
AT1G02681	1.25724	1.24122			AT1G09653		AT1G21150
AT1G02760	-1.04536	-0.213541			AT2G05355		AT3G50123
AT1G02770	1.09581	0.932676			AT1G06513		AT4G04615
AT1G02790	1.34522	1.54073			AT3G28230		AT5G02365
AT1G02810	0.372304	0.347832			AT4G06345		AT4G10510
AT1G02813	1.11061	1.03421			AT3G07655		AT4G16451
AT1G02920	0.465753	0.660366			AT5G09375		AT3G15660
AT1G02940	1.20593	1.02204			AT1G49310		AT1G64633
AT1G02950	1.07118	1.48331			AT1G47610		AT4G03816
AT1G02952	1.09912	1.43882			AT5G09365		AT2G33200
AT1G02980	0.294655	0.17901			AT1G10747		AT1G06637
AT1G03020	1.37049	1.29757			AT1G06953		AT5G14020
AT1G03103	0.366591	0.480937			AT3G04205		AT2G08890
AT1G03106	1.47572	1.52574			AT1G08157		AT1G07233
AT1G03340	0.228798	0.44201			AT1G08163		AT2G29270
AT1G03395	-0.358821	-0.56735			AT5G07655		AT4G38825
AT1G03400	0.896719	0.573437			AT3G08555		AT2G06265
AT1G03410	0.24414	0.324774			AT3G45245		AT1G60790
AT1G03445	1.04915	0.943505			AT3G03705		AT4G09495
AT1G03490	1.46212	1.1605			AT2G24617		AT1G31080
AT1G03700	0.866524	0.774015			AT3G48298		AT4G14670
AT1G03710	2.44839	2.14014			AT3G44766		AT3G12870
AT1G03720	2.58107	2.2849			AT3G26816		AT1G36942
AT1G03790	1.88257	1.71709			AT5G66816		AT4G38820
AT1G03800	1.6724	1.46732			AT3G09290		AT1G08663
AT1G03810	0.283086	0.990622			AT5G55508		AT1G08953
AT1G03820	0.590176	1.0297			AT5G04275		AT1G11572
AT1G03840	1.81495	1.60391			AT2G22160		AT5G38197
AT1G03880	0.900254	1.29985			AT5G54790		AT5G21378
AT1G03890	1.21259	1.16237			AT1G20803		AT5G00380
AT1G03982	1.09004	0.960832			AT1G27555		AT5G15025
AT1G03987	2.06648	2.49611			AT4G12825		AT1G08427
AT1G04003	0.651913	0.9682			AT3G13432		AT1G47580
AT1G04077	-0.16253	-0.141493			AT1G04660		AT4G13215
AT1G04127	1.14008	0.713068			AT1G21326		AT3G22900
AT1G04133	1.67273	1.44987			AT5G63715		AT1G65165
AT1G04143	1.0127	1.22974			AT5G53487		AT2G09240
AT1G04150	0.297	0.329198			AT4G21362		AT4G38700
AT1G04180	0.663641	0.475518			AT1G77145		AT3G09505
AT1G04183	0.0128558	0.165979			AT5G35339		AT5G05785
AT1G04207	2.08081	1.76962			AT3G01535		AT2G07710
AT1G04220	1.30924	1.15482			AT5G00615		AT1G08743
AT1G04247	1.389	1.25896			AT5G08385		AT3G08775
AT1G04257	-0.878296	-0.0928179			AT1G08023		AT1G71750
AT1G04283	1.95407	2.04704			AT3G07065		AT5G27940
AT1G04293	-0.0388306	0.178208			AT2G33650		AT2G07375
AT1G04320	-0.159142	0.169903			AT1G06507		AT5G37880
AT1G04327	-0.696762	0.706585			AT3G01645		AT5G40120
AT1G04330	0.64004	0.790665			AT5G25425		AT2G16360
AT1G04353	-0.77046	-0.204968			AT2G07737		AT4G16235
AT1G04370	1.71351	1.51203			AT4G00883		AT3G57840
AT1G04373	0.542767	1.20473			AT4G21040		AT2G16145
AT1G04377	1.94712	1.81086			AT3G25795		AT4G34330
AT1G04380	0.0204101	0.349412			AT1G08817		AT5G46845
AT1G04383	1.97841	2.05234			AT5G61620		AT5G04755
AT1G04387	1.42345	1.58826			AT2G14695		AT5G09711
AT1G04403	0.347804	0.745664			AT2G09135		AT5G05665
AT1G04420	-0.184712	0.387566			AT3G10585		AT3G04725
AT1G04443	0.583952	1.02949			AT3G05215		AT4G05620
AT1G04445	1.32087	0.870068			AT3G21371		AT5G05650
AT1G04450	1.30443	1.42062			AT5G40790		AT1G29480
AT1G04455	1.21046	1.16378			AT1G06133		AT4G05745
AT1G04457	1.24858	1.22832			AT1G09563		AT2G20873
AT1G04500	0.468414	0.800201			AT1G09567		AT5G36015
AT1G04560	1.3477	1.23705			AT2G07763		AT3G42390
AT1G04613	0.752781	0.517344			AT3G07905		AT3G04195
AT1G04623	0.290344	0.864829			AT4G04235		AT1G48912
AT1G04653	0.96858	-0.35617			AT1G07913		AT4G05315
AT1G04660	2.41713	2.04731			AT3G60650		AT4G34332
AT1G04670	1.40154	1.49137			AT5G06495		AT2G08290
AT1G04677	0.237165	0.358648			AT5G49700		AT1G08477
AT1G04683	0.626258	0.846255			AT5G07565		AT2G07855
AT1G04703	0.745527	0.602409			AT3G61840		AT2G15128
AT1G04717	0.723126	0.885231			AT1G47783		AT1G09323
AT1G04747	0.684648	0.704129			AT5G41663		AT4G09130
AT1G04783	0.602318	0.253512			AT1G08673		AT3G04184
AT1G04787	0.273891	0.3327			AT4G39130		AT5G08455
AT1G04813	0.728488	0.820197			AT2G07985		AT3G42710
AT1G04877	-0.176614	-0.259917			AT5G18037		AT3G43524
AT1G04887	0.721992	0.322299			AT4G28530		AT3G06285
AT1G04890	0.483715	0.271518			AT2G25450		AT3G06385
AT1G04893	-0.522859	-0.745938			AT4G35165		AT4G05220
AT1G04895	-0.0107634	0.0864484			AT1G04003		AT1G24080
AT1G04923	0.914155	0.832072			AT5G06675
AT1G04937	2.18988	1.55862			AT2G02130
AT1G04943	0.0846317	0.0337055			AT3G45250
AT1G04947	-0.0717973	0.523979			AT3G08255
AT1G04957	1.05219	1.47553			AT3G12430
AT1G04967	0.798654	0.41133			AT3G03755
AT1G04987	1.0007	0.779967			AT5G02045
AT1G05027	0.988077	1.17814			AT2G36450
AT1G05053	1.62252	1.18787			AT3G06915
AT1G05067	1.2348	1.12156			AT5G15830
AT1G05073	1.37342	1.06257			AT3G49300
AT1G05080	1.67315	1.47396			AT2G24210
AT1G05085	0.697537	0.706213			AT2G07757
AT1G05097	2.07658	2.05284			AT5G08395
AT1G05103	2.28006	1.90939			AT2G03320
AT1G05107	2.1566	2.09338			AT1G08017
AT1G05117	-0.68399	-0.134876			AT3G10580
AT1G05153	0.681348	0.496922			AT2G46255
AT1G05157	1.00827	0.969327			AT1G19610
AT1G05167	0.265293	0.759371			AT1G08283
AT1G05173	0.0278186	1.09659			AT5G08595
AT1G05230	0.882832	0.968109			AT1G61750
AT1G05233	-0.124064	0.050052			AT3G47190
AT1G05260	0.558035	0.699185			AT4G05045
AT1G05280	1.16417	0.90338			AT3G02705
AT1G05290	1.90988	1.80487			AT1G66852
AT1G05291	1.67886	1.73252			AT3G28500
AT1G05300	0.0502594	0.675463			AT1G22010
AT1G05307	0.388139	0.249951			AT3G08080
AT1G05310	1.85121	1.71259			AT5G60910
AT1G05383	1.01409	0.414874			AT4G05490
AT1G05387	0.543341	0.733529			AT1G09785
AT1G05397	1.04601	0.757741			AT3G15500
AT1G05400	0.511614	0.3478			AT5G40040
AT1G05407	1.17464	1.40352			AT1G07645
AT1G05413	1.22682	1.29219			AT3G45285
AT1G05420	1.16687	1.5203			AT1G02067
AT1G05447	1.10238	1.32016			AT1G09017
AT1G05450	0.61248	0.418774			AT3G03715
AT1G05503	0.723958	0.938606			AT2G02135
AT1G05523	1.22016	1.01927			AT4G07305
AT1G05527	0.837229	0.631414			AT5G09455
AT1G05533	0.21942	0.331604			AT2G27250
AT1G05537	0.0271533	0.160189			AT5G62800
AT1G05540	0.503203	0.456609			AT1G10260
AT1G05550	0.26567	0.341652			AT2G23870
AT1G05567	-0.231743	0.447387			AT3G22022
AT1G05580	1.34075	1.11664			AT5G59340
AT1G05583	0.686049	0.186792			AT1G07857
AT1G05587	1.15845	1.18021			AT1G24260
AT1G05593	1.57095	1.20995			AT3G58347
AT1G05597	1.39991	1.28736			AT1G09303
AT1G05603	1.47552	1.24843			AT4G23110
AT1G05615	0.80544	0.334626			AT5G35110
AT1G05643	-0.68739	-0.509561			AT2G06805
AT1G05650	0.888379	1.00383			AT3G18217
AT1G05653	0.759525	0.687391			AT1G30650
AT1G05657	1.10962	0.841513			AT4G15398
AT1G05660	1.52275	1.15242			AT3G04215
AT1G05693	0.494368	1.14875			AT1G21360
AT1G05697	0.578681	1.10635			AT2G40435
AT1G05713	0.164459	0.55071			AT3G04095
AT1G05717	-0.0610506	0.876275			AT4G09645
AT1G05733	-0.685511	0.312284			AT1G08847
AT1G05787	-0.300236	0.388017			AT1G69825
AT1G05793	1.40011	1.44323			AT1G71002
AT1G05797	1.63536	1.41026			AT4G09115
AT1G05800	1.99518	1.7738			AT1G07175
AT1G05803	1.22109	0.804768			AT4G30450
AT1G05807	0.880537	0.443414			AT4G07125
AT1G05813	0.381238	1.18067			AT5G07065
AT1G05817	1.52957	1.36589			AT2G03290
AT1G05823	1.67467	1.78545			AT5G64770
AT1G05843	1.24047	1.00414			AT1G05107
AT1G05847	1.6268	0.831025			AT2G18060
AT1G05857	0.356473	0.378513			AT2G07726
AT1G05863	1.85278	1.12176			AT1G57777
AT1G05880	0.162784	0.138285			AT1G52060
AT1G05887	0.676321	0.177028			AT1G47317
AT1G05893	0.776505	0.156256			AT3G61962
AT1G05897	0.638329	1.14941			AT2G23067
AT1G05937	0.249064	0.429007			AT1G22990
AT1G05943	1.69957	1.81323			AT1G21286
AT1G05947	-0.0097343	0.588786			AT4G13611
AT1G05953	-0.0655611	0.548349			AT3G09845
AT1G05957	1.38083	1.38504			AT3G13660
AT1G05967	0.723383	0.678907			AT5G02495
AT1G06003	-0.547214	0.167466			AT4G21920
AT1G06007	1.09179	1.50358			AT1G26945
AT1G06013	0.190179	0.32716			AT3G23140
AT1G06023	0.633103	0.617406			AT1G78640
AT1G06027	1.07633	1.04829			AT2G37740
AT1G06047	0.126658	0.273488			AT1G06523
AT1G06057	-0.273449	-0.0937656			AT1G47400
AT1G06080	1.43793	1.41034			AT3G27809
AT1G06090	1.32546	1.46541			AT4G07150
AT1G06100	-0.265838	-0.0888073			AT1G33820
AT1G06103	0.822479	0.906394			AT2G20993
AT1G06113	1.38137	1.45478			AT5G61605
AT1G06120	0.116676	0.255458			AT4G08045
AT1G06127	0.276185	0.417995			AT5G05040
AT1G06133	1.84077	1.38294			AT1G08933
AT1G06135	1.31215	1.37619			AT3G27650
AT1G06137	1.3129	1.2833			AT1G07533
AT1G06160	0.804278	0.220633			AT1G06113
AT1G06163	0.528485	0.588429			AT4G21440
AT1G06187	0.334506	0.710565			AT1G66783
AT1G06217	0.644247	0.347941			AT3G21825
AT1G06225	0.715911	0.778661			AT1G28375
AT1G06280	2.01495	1.45594			AT4G02770
AT1G06310	-0.528456	-0.0395659			AT4G18170
AT1G06320	0.90723	1.10718			AT5G08150
AT1G06330	0.94392	1.26168			AT4G00940
AT1G06340	1.18416	0.651541			AT3G05455
AT1G06350	2.00283	1.61186			AT2G31160
AT1G06353	0.516875	0.736086			AT4G06830
AT1G06357	1.33952	0.851571			AT2G07761
AT1G06360	2.27055	1.85566			AT5G52140
AT1G06363	1.39831	0.947437			AT1G51802
AT1G06377	-0.339432	-0.479599			AT2G09100
AT1G06383	0.882684	1.23908			AT3G23130
AT1G06387	1.33005	0.816559			AT1G52900
AT1G06393	1.8559	1.7432			AT2G33780
AT1G06403	-0.440682	0.196729			AT5G04350
AT1G06413	1.70601	1.44475			AT2G07165
AT1G06427	0.910709	1.50901			AT2G04645
AT1G06433	1.55336	1.93455			AT3G08325
AT1G06437	0.313976	0.923546			AT1G23240
AT1G06443	0.594239	0.784443			AT5G24557
AT1G06447	0.531128	0.82127			AT4G06070
AT1G06493	1.46642	1.1697			AT4G37850
AT1G06497	1.12695	0.98761			AT5G62165
AT1G06507	1.60249	1.87079			AT1G51150
AT1G06513	1.7251	1.72448			AT1G68877
AT1G06517	2.0585	1.5702			AT3G01095
AT1G06523	2.24022	1.7124			AT2G46630
AT1G06577	-0.446011	-0.0447798			AT4G09647
AT1G06583	-0.267831	-0.536031			AT1G56650
AT1G06587	-0.267831	-0.536031			AT2G05540
AT1G06603	0.731161	0.577552			AT1G10480
AT1G06617	0.656951	0.422618			AT1G10585
AT1G06620	0.148973	-0.084026			AT2G06145
AT1G06637	-0.309008	-0.379926			AT5G26146
AT1G06653	-0.984248	-0.443266			AT3G06019
AT1G06703	1.3787	1.33247			AT1G61542
AT1G06707	1.27558	1.42692			AT4G29281
AT1G06713	0.32154	0.124015			AT1G04283
AT1G06743	-0.640328	-0.221106			AT3G56220
AT1G06757	0.525802	1.28432			AT1G12260
AT1G06763	0.326831	0.900234			AT1G08337
AT1G06773	0.341977	0.850964			AT3G22886
AT1G06777	-0.34224	0.127773			AT5G27370
AT1G06783	-0.243948	0.0679878			AT5G03765
AT1G06810	1.85058	1.21896			AT3G07895
AT1G06833	-0.164662	0.209975			AT1G10225
AT1G06837	-0.171557	0.170048			AT5G60480
AT1G06853	-0.369678	0.590446			AT4G20000
AT1G06857	0.49198	0.411665			AT4G12160
AT1G06863	0.349396	0.264869			AT3G02245
AT1G06867	0.663643	0.301721			AT3G58070
AT1G06873	0.468877	0.298961			AT2G35580
AT1G06877	0.579924	0.498641			AT1G72290
AT1G06907	0.77043	0.560388			AT3G20555
AT1G06933	1.02792	0.992688			AT3G12420
AT1G06937	1.93075	2.22			AT4G31830
AT1G06947	0.911704	1.16036			AT1G69650
AT1G06953	0.953174	1.567			AT5G26150
AT1G06970	-0.421576	-0.146052			AT1G09615
AT1G06980	0.756155	1.05985			AT1G24733
AT1G06990	1.91469	1.63441			AT2G23160
AT1G06997	-0.0679961	-0.333506			AT1G70885
AT1G07090	1.1089	0.400471			AT2G02455
AT1G07137	-0.270279	-0.0944686			AT4G31380
AT1G07143	1.68091	1.55628			AT4G15700
AT1G07147	2.30929	2.18575			AT1G04387
AT1G07163	0.232739	0.23714			AT1G13607
AT1G07167	0.146781	0.0192757			AT3G04545
AT1G07173	-0.15522	0.0923314			AT4G18960
AT1G07175	0.788524	1.25669			AT3G51200
AT1G07187	-0.454638	-0.3132			AT1G08517
AT1G07233	-0.436293	-0.117728			AT1G28306
AT1G07237	2.14675	1.30715			AT2G43060
AT1G07247	2.12972	1.39973			AT5G54225
AT1G07253	2.29066	1.74559			AT3G52527
AT1G07257	2.49957	1.69414			AT1G05097
AT1G07263	1.59135	1.20844			AT4G09665
AT1G07267	1.97042	1.2531			AT2G38540
AT1G07273	1.18316	1.22217			AT5G52145
AT1G07277	1.01667	0.983634			AT3G55646
AT1G07283	1.05959	1.28981			AT4G07535
AT1G07317	-0.247355	0.131367			AT5G53486
AT1G07347	-0.0748282	0.442661			AT1G11920
AT1G07353	1.67197	1.30791			AT2G07724
AT1G07357	1.82517	2.19839			AT5G43570
AT1G07367	1.73583	1.67858			AT1G72080
AT1G07373	1.38433	1.30752			AT4G18680
AT1G07397	1.19291	1.84485			AT1G06007
AT1G07407	1.26217	1.6332			AT4G33450
AT1G07413	-0.942268	0.938276			AT1G51020
AT1G07417	0.999137	1.54578			AT1G66795
AT1G07423	0.729238	1.51499			AT1G08493
AT1G07430	1.56293	1.10636			AT3G50373
AT1G07433	1.06711	1.11612			AT3G08455
AT1G07437	1.01579	1.07742			AT3G24290
AT1G07440	0.622502	0.963938			AT1G04377
AT1G07443	1.72826	1.39685			AT3G50770
AT1G07447	1.5096	1.50763			AT3G00360
AT1G07450	0.140428	0.579871			AT5G61610
AT1G07460	0.314114	0.195397			AT4G19430
AT1G07467	1.34219	1.39578			AT1G52470
AT1G07485	0.433075	0.278467			AT4G17850
AT1G07490	0.451067	0.311717			AT4G07160
AT1G07497	1.31091	1.00635			AT3G56390
AT1G07503	0.50974	0.322987			AT1G43005
AT1G07523	0.581054	0.976882			AT2G34820
AT1G07533	2.09703	1.9319			AT1G16940
AT1G07537	1.74791	1.70061			AT3G44769
AT1G07550	0.361133	0.334302			AT1G62060
AT1G07553	0.0393234	-0.284977			AT2G19040
AT1G07557	0.0717075	-0.305719			AT1G21313
AT1G07597	0.0465523	0.722561			AT1G51900
AT1G07617	1.13101	1.14151			AT5G00345
AT1G07640	2.22044	1.83442			AT4G12480
AT1G07645	1.74846	1.69615			AT1G06937
AT1G07673	0.357449	0.315153			AT4G35120
AT1G07690	0.326335	0.528292			AT1G70260
AT1G07707	-0.478853	0.0126868			AT3G11300
AT1G07717	0.180777	0.980849			AT4G05255
AT1G07720	1.42656	1.19096			AT2G37610
AT1G07723	-0.252851	-0.188917			AT1G60410
AT1G07727	0.198076	0.687447			AT1G01250
AT1G07767	1.2702	1.21891			AT1G52070
AT1G07777	1.60173	1.60717			AT5G28491
AT1G07783	1.14284	1.44589			AT2G07661
AT1G07793	0.76882	0.380346			AT1G14700
AT1G07850	0.0951655	-0.0180213			AT5G43290
AT1G07857	0.520214	1.18347			AT1G78330
AT1G07860	0.120293	-0.0100539			AT1G79170
AT1G07863	0.501525	1.19526			AT2G32785
AT1G07867	1.05116	0.324604			AT2G16005
AT1G07877	-0.797572	-0.741682			AT5G04355
AT1G07897	-0.250931	0.0373302			AT1G13370
AT1G07900	0.538251	0.557713			AT2G28020
AT1G07903	-0.0748721	0.219022			AT3G53650
AT1G07913	1.15712	1.38073			AT3G45540
AT1G07917	1.33697	0.923509			AT1G65342
AT1G07923	0.566849	0.240889			AT5G52770
AT1G07927	0.56561	0.408932			AT2G32275
AT1G07937	1.22618	0.94236			AT4G11650
AT1G07985	0.425972	0.331401			AT1G09605
AT1G07993	-0.132581	0.0316001			AT5G05825
AT1G07997	-0.428417	0.440111			AT5G05835
AT1G08007	0.722474	0.670919			AT5G12870
AT1G08013	0.806776	0.842932			AT1G62760
AT1G08017	1.34788	1.78125			AT3G49700
AT1G08023	1.32855	1.80421			AT2G43530
AT1G08027	0.693929	0.696125			AT4G06075
AT1G08057	0.324669	1.31065			AT5G60000
AT1G08063	1.17368	1.18227			AT1G05793
AT1G08065	0.555805	0.49251			AT1G70944
AT1G08080	1.09403	1.39159			AT3G49450
AT1G08090	1.70179	1.55392			AT1G02950
AT1G08100	1.60826	1.28282			AT5G06025
AT1G08133	-0.849828	0.0544819			AT2G29860
AT1G08135	0.746233	0.566028			AT1G27860
AT1G08137	-0.779522	0.146609			AT2G25780
AT1G08140	0.669093	0.714912			AT1G09557
AT1G08147	0.564705	0.52085			AT4G36110
AT1G08150	1.42673	1.11968			AT2G01530
AT1G08153	1.24539	1.02244			AT1G60400
AT1G08157	1.09639	1.49427			AT4G22065
AT1G08160	1.40662	1.12663			AT4G05965
AT1G08163	1.09639	1.49427			AT5G26090
AT1G08165	-0.224809	0.208748			AT2G30766
AT1G08170	0.971327	0.77237			AT1G05943
AT1G08177	1.03733	1.25158			AT3G46080
AT1G08183	2.05672	1.49529			AT2G42170
AT1G08193	0.592848	0.785475			AT1G69110
AT1G08223	1.22543	0.863205			AT5G02030
AT1G08227	1.23724	0.863288			AT3G24690
AT1G08237	1.14172	0.90797			AT5G07540
AT1G08263	1.12378	1.22855			AT2G09760
AT1G08277	1.37554	1.28378			AT2G07714
AT1G08283	1.61786	1.83109			AT5G02455
AT1G08290	1.8071	1.37315			AT3G03240
AT1G08297	1.18944	0.872861			AT2G40260
AT1G08303	2.23957	2.2842			AT4G06925
AT1G08307	0.574954	1.02043			AT1G69120
AT1G08313	2.06885	1.77974			AT5G26147
AT1G08320	0.835356	0.556107			AT2G07860
AT1G08327	0.901283	1.08503			AT3G10280
AT1G08337	1.84716	2.071			AT3G44780
AT1G08343	2.19011	1.96306			AT3G07135
AT1G08347	-0.487696	0.459379			AT5G22990
AT1G08357	1.99893	2.22008			AT2G05520
AT1G08383	0.89625	0.231727			AT3G02960
AT1G08393	0.259811	-0.468104			AT3G26147
AT1G08397	1.32226	1.3105			AT4G29620
AT1G08403	1.97788	1.6337			AT1G54953
AT1G08413	2.10741	1.68506			AT2G08870
AT1G08417	1.92723	1.49827			AT5G62848
AT1G08427	-1.03129	-0.513558			AT3G62950
AT1G08430	1.76705	0.945476			AT4G00220
AT1G08440	1.36791	1.19079			AT5G60615
AT1G08447	0.814663	0.770873			AT1G18770
AT1G08465	2.41464	2.04332			AT5G15660
AT1G08473	0.3544	0.430337			AT3G55512
AT1G08477	-1.02583	-1.25087			AT5G64120
AT1G08483	1.72677	1.35817			AT4G18320
AT1G08487	1.76181	1.16008			AT3G25650
AT1G08493	1.01785	1.52911			AT3G09930
AT1G08517	2.4342	2.32709			AT2G39355
AT1G08523	0.788683	0.812226			AT4G07545
AT1G08553	1.39845	1.71231			AT2G47530
AT1G08587	1.16224	1.95521			AT4G13190
AT1G08607	0.529098	0.562372			AT5G51870
AT1G08663	-0.257743	-0.808628			AT1G07423
AT1G08670	1.45742	1.43086			AT3G28853
AT1G08673	1.05151	1.02973			AT3G17080
AT1G08677	1.44519	0.85621			AT2G22800
AT1G08683	1.52106	0.894953			AT4G21445
AT1G08717	1.08403	1.21044			AT2G22040
AT1G08743	-1.25465	-0.703554			AT4G03765
AT1G08757	1.47148	1.60687			AT3G43415
AT1G08763	2.16495	1.54743			AT3G03660
AT1G08765	1.33086	1.38299			AT5G60200
AT1G08767	0.92978	0.848269			AT5G49690
AT1G08773	1.24309	1.22538			AT4G23387
AT1G08777	1.14752	1.1529			AT4G09885
AT1G08783	-0.191647	0.429944			AT3G25577
AT1G08790	0.129369	-0.236774			AT1G56640
AT1G08805	1.09751	0.724556			AT5G37730
AT1G08807	1.38537	0.919294			AT3G03205
AT1G08813	0.832666	0.687464			AT2G35300
AT1G08817	1.52469	1.58684			AT4G28395
AT1G08823	-0.050399	0.291533			AT1G48990
AT1G08827	0.617691	0.638604			AT1G05291
AT1G08833	0.780588	0.826485			AT3G50510
AT1G08843	0.776291	0.600889			AT2G22155
AT1G08847	2.38155	1.72713			AT4G00885
AT1G08853	1.36928	1.45876			AT5G10590
AT1G08860	0.533282	0.916867			AT3G06805
AT1G08863	0.217596	0.36534			AT1G13290
AT1G08865	1.25782	1.05362			AT5G01747
AT1G08867	-0.740387	0.289083			AT5G43650
AT1G08870	-0.177784	0.01485			AT3G23145
AT1G08885	0.76452	1.17529			AT1G63205
AT1G08893	1.26197	1.20852			AT3G05375
AT1G08897	1.19166	1.13493			AT5G54585
AT1G08903	0.695318	0.530919			AT5G52150
AT1G08905	0.21552	0.352986			AT3G02242
AT1G08907	1.42166	0.610583			AT3G60010
AT1G08917	0.939069	1.10747			AT5G05605
AT1G08923	1.12511	1.04513			AT1G60783
AT1G08927	1.89314	1.01208			AT1G06427
AT1G08933	1.56729	1.24193			AT2G04155
AT1G08935	1.14081	0.66456			AT4G03105
AT1G08953	0.246523	0.0239			AT4G13263
AT1G08955	-0.591629	0.352813			AT1G04987
AT1G08967	0.839847	0.711743			AT4G30590
AT1G08983	1.84607	1.61796			AT5G07695
AT1G08985	0.830338	0.657396			AT1G08277
AT1G08987	-0.530678	0.36849			AT2G22807
AT1G08990	1.10528	0.843157			AT1G58450
AT1G09013	2.03584	2.02112			AT1G11765
AT1G09017	1.33186	1.27269			AT3G21990
AT1G09030	1.87556	1.60869			AT5G12235
AT1G09033	-0.79326	0.43728			AT2G32190
AT1G09037	-0.568711	0.446651			AT2G33790
AT1G09075	0.375729	0.167225			AT4G39610
AT1G09080	0.00285608	0.0523938			AT2G34317
AT1G09090	0.874771	0.765869			AT4G03063
AT1G09093	0.879401	0.960916			AT1G15360
AT1G09095	1.7711	1.78494			AT1G05027
AT1G09097	1.6402	1.43018			AT3G44970
AT1G09103	2.22195	1.9652			AT5G63600
AT1G09107	0.819251	0.840126			AT2G05380
AT1G09113	1.37907	1.25707			AT1G14930
AT1G09115	0.628706	1.40332			AT1G08413
AT1G09127	0.208731	-0.0765212			AT3G30580
AT1G09135	0.825744	0.9577			AT5G46120
AT1G09137	0.166475	0.127443			AT2G02770
AT1G09145	0.127406	-0.325325			AT2G21780
AT1G09147	1.20355	0.757218			AT1G77160
AT1G09153	0.583734	0.914914			AT2G07659
AT1G09176	0.782311	0.354966			AT1G09243
AT1G09187	1.08616	0.977065			AT2G23440
AT1G09203	0.578161	0.768538			AT3G61910
AT1G09205	0.138728	0.678351			AT3G52520
AT1G09207	1.24753	0.540529			AT5G05120
AT1G09213	1.25195	0.606166			AT2G07809
AT1G09215	1.36622	1.0498			AT3G17185
AT1G09217	-0.636603	0.352587			AT4G29600
AT1G09227	0.733789	0.483501			AT2G36440
AT1G09235	1.80816	1.10251			AT2G04495
AT1G09240	1.30219	1.26439			AT3G02150
AT1G09243	2.24811	1.86694			AT3G12720
AT1G09245	0.0225823	0.126925			AT5G06490
AT1G09273	2.27828	1.47995			AT1G03710
AT1G09277	1.81776	1.75307			AT2G43670
AT1G09283	1.82223	1.73752			AT5G45277
AT1G09293	0.165168	0.432508			AT1G72430
AT1G09303	1.06217	1.4216			AT4G13493
AT1G09323	-0.0687683	-1.19333			AT4G14315
AT1G09350	1.62027	1.31742			AT5G46874
AT1G09360	1.1483	0.779059			AT3G52970
AT1G09373	0.403896	0.331791			AT3G49690
AT1G09380	0.122985	0.381405			AT2G22330
AT1G09393	0.450171	0.258595			AT5G53635
AT1G09397	0.396334	0.237075			AT3G23637
AT1G09417	0.452452	0.247539			AT4G06105
AT1G09457	0.696432	0.76615			AT5G02035
AT1G09475	-0.158294	0.423871			AT3G04625
AT1G09483	1.49169	0.980057			AT5G37220
AT1G09495	0.492899	0.291379			AT5G60970
AT1G09500	0.285691	1.00692			AT1G71930
AT1G09503	-0.0831763	0.902063			AT3G50580
AT1G09505	1.45231	1.50771			AT3G01105
AT1G09507	-0.0345749	0.941076			AT1G71390
AT1G09510	-0.181148	0.374128			AT2G24748
AT1G09515	0.205289	0.666243			AT3G08250
AT1G09525	0.904905	1.37825			AT1G68250
AT1G09535	0.871401	0.638251			AT5G38400
AT1G09545	1.08271	1.19221			AT5G03695
AT1G09550	1.77428	1.49233			AT3G11110
AT1G09555	0.977532	1.19475			AT4G15330
AT1G09557	1.58712	1.59646			AT3G13960
AT1G09563	1.4298	1.67578			AT4G01520
AT1G09565	1.42862	1.46762			AT3G10815
AT1G09567	1.4298	1.67578			AT1G04133
AT1G09573	0.939201	0.353434			AT1G28305
AT1G09583	-0.136942	0.714415			AT2G07652
AT1G09585	0.915165	0.982861			AT1G21475
AT1G09587	1.50669	1.04602			AT2G04085
AT1G09593	1.24325	1.37893			AT2G41225
AT1G09597	1.08389	1.28125			AT4G22235
AT1G09603	0.323948	0.626876			AT2G41105
AT1G09605	1.49589	1.31229			AT3G02805
AT1G09607	2.4188	1.96742			AT5G01900
AT1G09613	0.95066	0.601907			AT5G10946
AT1G09615	1.32041	1.22822			AT5G01065
AT1G09653	1.18815	1.34862			AT5G10140
AT1G09665	0.96756	0.687854			AT1G60072
AT1G09683	0.316145	0.0550245			AT2G42440
AT1G09705	0.873377	0.42782			AT1G27240
AT1G09725	1.64333	1.3654			AT3G02440
AT1G09735	0.802626	1.21714			AT5G14940
AT1G09743	0.255254	-0.0952921			AT5G56770
AT1G09745	0.201101	0.575673			AT2G09605
AT1G09747	0.191812	0.475614			AT4G29033
AT1G09773	0.693713	0.864296			AT5G50360
AT1G09775	1.5363	1.06482			AT1G63295
AT1G09785	1.0308	1.62965			AT5G44970
AT1G09790	0.652284	0.835398			AT3G21980
AT1G09805	0.930721	0.621842			AT2G34202
AT1G09812	0.265057	0.238846			AT5G63595
AT1G09813	1.34775	1.29712			AT4G15340
AT1G09817	0.23772	1.08784			AT5G38020
AT1G09825	1.07009	1.20509			AT5G09105
AT1G09845	2.52186	1.88047			AT5G56080
AT1G09875	0.962745	0.869655			AT4G00120
AT1G09880	-0.207713	-0.0870243			AT4G08150
AT1G09890	0.393897	0.773347			AT3G05015
AT1G09927	-0.335608	-0.290623			AT3G23220
AT1G09930	0.947751	1.04397			AT2G07703
AT1G09932	1.7018	1.55349			AT3G17490
AT1G09935	1.81895	1.73092			AT1G65620
AT1G09953	0.499321	0.671752			AT1G65480
AT1G09957	0.44203	0.353788			AT3G45460
AT1G10010	-0.0544656	0.0874845			AT3G61723
AT1G10225	1.8913	1.55033			AT5G00555
AT1G10230	-0.352563	-0.505386			AT3G52525
AT1G10250	0.940973	1.51918			AT5G38790
AT1G10260	0.660009	0.879405			AT4G18620
AT1G10370	0.876157	0.573479			AT4G15490
AT1G10380	1.10982	1.18772			AT4G28397
AT1G10385	0.809946	0.833912			AT3G52540
AT1G10480	1.79026	1.40112			AT3G05915
AT1G10585	1.93718	1.81803			AT3G20990
AT1G10586	1.52972	1.36704			AT2G06785
AT1G10588	0.355642	0.313524			AT1G15840
AT1G10620	0.549691	0.746399			AT5G23000
AT1G10657	1.16327	0.901187			AT1G65481
AT1G10680	0.130607	0.090945			AT1G65735
AT1G10710	-0.398591	-0.0176071			AT5G18300
AT1G10715	-0.0227404	-0.009418			AT2G07775
AT1G10747	0.281682	0.519903			AT5G08465
AT1G10875	0.705361	1.16509			AT5G39270
AT1G10880	1.87371	1.35846			AT2G42140
AT1G11040	-0.16849	-0.00684525			AT2G05440
AT1G11070	-0.09875	-0.207488			AT2G45190
AT1G11080	1.44984	1.14803			AT1G47800
AT1G11150	-0.0673306	0.302303			AT3G06962
AT1G11190	0.570684	0.592519			AT4G24540
AT1G11220	0.545474	0.345237			AT1G55591
AT1G11230	2.36744	1.84634			AT4G03060
AT1G11240	0.134737	0.284735			AT5G38195
AT1G11250	0.985394	0.962736			AT2G41130
AT1G11370	1.48991	1.56625			AT5G13170
AT1G11450	1.27122	1.44164			AT2G39518
AT1G11460	1.58973	1.46277			AT5G01675
AT1G11470	2.1668	2.00272			AT5G49615
AT1G11482	0.0974444	0.174145			AT3G48550
AT1G11490	-0.210337	0.0295969			AT5G26620
AT1G11500	0.594696	0.631682			AT3G30530
AT1G11510	1.11548	0.845575			AT2G14210
AT1G11520	0.878269	0.807278			AT4G29020
AT1G11560	0.256569	0.10735			AT1G18710
AT1G11572	0.400182	-0.466603			AT2G47200
AT1G11580	0.58779	0.266941			AT5G16770
AT1G11600	1.48107	1.29011			AT2G26580
AT1G11608	0.668034	0.730202			AT1G69792
AT1G11610	1.41214	1.23831			AT1G09735
AT1G11735	0.0920654	0.222603			AT2G43570
AT1G11740	0.811575	0.72791			AT3G20993
AT1G11765	1.08728	1.26779			AT5G39860
AT1G11770	0.712893	0.365879			AT3G45000
AT1G11803	0.101077	0.168875			AT2G47770
AT1G11806	0.754818	0.912592			AT1G02340
AT1G11810	0.193449	0.342629			AT5G49260
AT1G11850	1.28843	1.23658			AT2G27936
AT1G11915	0.99709	0.961842			AT3G27810
AT1G11920	1.9868	1.80515			AT4G23520
AT1G11925	1.32495	1.51883			AT5G22190
AT1G11980	0.546727	0.413732			AT5G02765
AT1G11990	0.534859	0.44925			AT4G13495
AT1G12010	0.71931	0.632029			AT3G25810
AT1G12020	0.567803	0.201863			AT5G59310
AT1G12030	1.99502	1.57704			AT5G05555
AT1G12040	0.187933	0.276923			AT5G07310
AT1G12064	1.45069	1.28746			AT5G23220
AT1G12070	1.38736	1.73576			AT5G25870
AT1G12080	1.24583	1.14324			AT2G07644
AT1G12090	1.21377	1.18485			AT4G09600
AT1G12100	1.42953	1.41971			AT2G07470
AT1G12110	1.08823	0.815815			AT3G27250
AT1G12130	-0.120034	0.463197			AT2G46870
AT1G12160	-0.248429	-0.167432			AT3G18010
AT1G12170	0.855699	1.04619			AT1G57580
AT1G12180	1.99013	1.61909			AT2G17960
AT1G12190	1.27263	1.34822			AT1G16950
AT1G12200	1.54627	1.21875			AT4G09790
AT1G12260	2.06473	2.15631			AT5G57650
AT1G12380	-0.0372183	-0.412486			AT4G29640
AT1G12490	1.86662	1.43395			AT5G17750
AT1G12540	1.4795	1.61928			AT1G70209
AT1G12550	-0.22751	0.199323			AT3G03555
AT1G12560	2.04319	1.60034			AT3G48520
AT1G12570	1.18471	1.32581			AT1G70175
AT1G12600	0.0736076	0.654395			AT4G39750
AT1G12630	2.09774	1.85544			AT1G65050
AT1G12660	1.05164	1.42207			AT1G65680
AT1G12663	0.777779	1.0281			AT1G08553
AT1G12665	0.0569587	0.982625			AT5G00790
AT1G12667	1.20591	0.788338			AT4G15735
AT1G12669	0.265131	0.538551			AT5G24550
AT1G12670	0.124683	0.968467			AT3G43110
AT1G12672	0.689254	0.719367			AT5G46890
AT1G12740	0.495206	0.375977			AT1G35365
AT1G12805	1.99148	1.40672			AT4G27330
AT1G12855	0.798292	0.916117			AT1G08465
AT1G12860	-0.459316	-0.0937182			AT5G38770
AT1G12870	-0.28628	-0.29967			AT1G21050
AT1G12940	0.224776	0.379779			AT2G47880
AT1G12950	1.55082	1.29514			AT5G46297
AT1G12960	1.6988	1.28004			AT3G04105
AT1G12980	2.09552	1.51519			AT1G63245
AT1G13070	0.283466	0.309535			AT1G61590
AT1G13130	1.25102	0.921081			AT1G21310
AT1G13200	0.888652	0.953707			AT3G04990
AT1G13290	2.32288	2.15269			AT1G66390
AT1G13300	1.57647	0.55115			AT4G39770
AT1G13370	1.76467	1.56431			AT3G50390
AT1G13400	2.38233	1.89872			AT4G12970
AT1G13410	0.0412707	0.18929			AT4G37750
AT1G13420	1.45137	0.887999			AT3G24250
AT1G13430	1.39519	1.29032			AT3G07045
AT1G13590	0.878428	0.596602			AT3G46240
AT1G13600	1.63342	1.0664			AT1G07537
AT1G13605	1.9768	1.84039			AT3G01327
AT1G13607	1.66769	1.9459			AT1G31530
AT1G13608	1.58191	1.32838			AT1G34047
AT1G13609	1.97687	1.38669			AT3G52450
AT1G13610	1.73863	1.54939			AT5G39240
AT1G13620	1.38531	1.36822			AT4G05970
AT1G13630	-0.325255	0.0135739			AT5G63230
AT1G13635	0.60528	0.602078			AT5G24190
AT1G13650	0.341511	0.446954			AT5G46360
AT1G13670	1.75355	1.40161			AT1G61650
AT1G13680	1.44974	1.36201			AT4G32380
AT1G13710	2.1611	1.84873			AT1G66320
AT1G13760	0.755831	0.479598			AT1G07413
AT1G13840	1.337	-0.0121695			AT5G43196
AT1G14100	1.48021	1.31888			AT2G01940
AT1G14110	2.34338	1.86359			AT3G30725
AT1G14120	2.06049	1.63548			AT1G04330
AT1G14220	1.46525	0.987368			AT3G18550
AT1G14240	1.32181	1.12323			AT3G22020
AT1G14250	1.01377	0.964479			AT3G24640
AT1G14420	0.199463	0.312244			AT1G11370
AT1G14440	1.79565	1.65092			AT3G05055
AT1G14520	-0.601439	0.0831918			AT2G07643
AT1G14540	1.14339	0.746462			AT2G45210
AT1G14550	2.12953	1.79924			AT5G44940
AT1G14580	2.19346	1.89816			AT4G33880
AT1G14600	2.00484	1.33103			AT4G16447
AT1G14630	1.06153	1.08525			AT4G05005
AT1G14686	0.0556334	-0.113916			AT1G75790
AT1G14687	1.1261	1.12533			AT2G40900
AT1G14688	0.285877	0.516858			AT1G80580
AT1G14700	1.18383	1.31512			AT3G09765
AT1G14730	1.10917	0.970796			AT2G07673
AT1G14755	1.06224	1.07303			AT3G44770
AT1G14760	1.61862	1.37477			AT1G08853
AT1G14880	1.25553	1.22831			AT1G51915
AT1G14890	0.532479	0.883495			AT3G22250
AT1G14930	1.8454	1.71481			AT1G07717
AT1G14940	2.3577	2.07746			AT5G39693
AT1G14950	2.17445	2.08337			AT5G08475
AT1G14960	2.11694	1.5758			AT3G51190
AT1G15010	0.348338	0.651781			AT4G15270
AT1G15320	0.830342	0.72326			AT2G22630
AT1G15330	-0.246779	-0.094272			AT3G10590
AT1G15360	2.18486	2.02076			AT4G03038
AT1G15380	0.678774	0.553298			AT4G13500
AT1G15385	0.861889	0.708658			AT5G03680
AT1G15540	0.918926	0.890663			AT5G14730
AT1G15550	0.441725	0.27151			AT1G15680
AT1G15560	1.75533	1.56184			AT1G04957
AT1G15580	0.686611	0.604937			AT1G51230
AT1G15590	1.48471	1.33515			AT1G30730
AT1G15600	0.996477	1.13052			AT3G08500
AT1G15610	1.2012	0.895223			AT3G66656
AT1G15620	1.19065	1.05618			AT2G22510
AT1G15625	1.22197	0.890027			AT5G00475
AT1G15630	0.540284	0.374017			AT1G62510
AT1G15640	0.337648	0.0665039			AT2G08100
AT1G15680	1.97114	1.74988			AT1G04683
AT1G15757	0.302004	0.955302			AT1G13605
AT1G15760	-0.452633	-0.433361			AT1G08885
AT1G15840	1.47339	1.33681			AT1G04327
AT1G15850	0.506905	0.604527			AT1G67200
AT1G16290	0.282528	0.276647			AT5G53830
AT1G16380	0.112326	0.142759			AT1G06047
AT1G16390	2.05057	1.82441			AT5G07155
AT1G16400	2.1421	1.793			AT2G02310
AT1G16410	1.70455	1.57414			AT2G41180
AT1G16500	0.736729	0.532855			AT5G54035
AT1G16510	-0.370458	0.369741			AT3G04295
AT1G16530	1.41605	0.96991			AT2G24740
AT1G16760	0.00568787	0.374616			AT3G57670
AT1G16905	1.30197	1.57724			AT1G14687
AT1G16910	1.40753	1.03513			AT2G07820
AT1G16930	1.17881	0.830735			AT1G66870
AT1G16940	2.08705	1.96805			AT1G65484
AT1G16945	1.91568	1.65333			AT1G77992
AT1G16950	2.23499	1.83234			AT4G22060
AT1G16980	1.4269	1.14572			AT1G28270
AT1G17000	1.29897	1.20493			AT3G29970
AT1G17010	1.13748	1.25761			AT1G64235
AT1G17020	0.306053	0.420941			AT3G61920
AT1G17030	-0.0128196	0.271988			AT1G51355
AT1G17150	0.555859	0.587672			AT2G15780
AT1G17200	0.10197	0.167494			AT1G55580
AT1G17300	0.906701	0.805178			AT2G02450
AT1G17310	1.46788	1.28103			AT5G43200
AT1G17345	0.711904	0.616593			AT1G71520
AT1G17380	0.463508	0.504673			AT5G62470
AT1G17400	-0.0175946	0.298368			AT1G68795
AT1G17420	1.1038	1.20908			AT5G35770
AT1G17615	0.307321	0.358534			AT2G04075
AT1G17700	1.77067	1.52084			AT5G38760
AT1G17710	1.45404	1.28718			AT3G05925
AT1G17770	1.1924	1.14978			AT1G30795
AT1G17800	0.963596	1.11964			AT4G38620
AT1G17810	-0.0223465	0.478556			AT1G62360
AT1G17910	0.157916	0.124113			AT3G22560
AT1G17950	2.369	1.96038			AT5G40620
AT1G17960	1.1578	0.99274			AT5G39910
AT1G18120	0.876886	1.08632			AT4G19930
AT1G18191	0.831223	0.81342			AT5G45830
AT1G18197	0.352899	0.410527			AT1G02952
AT1G18200	0.53542	0.467547			AT5G50361
AT1G18230	0.392348	1.02771			AT2G19806
AT1G18310	-0.0175244	0.169317			AT5G01795
AT1G18350	0.768561	0.685407			AT1G31050
AT1G18410	-0.0415811	0.09177			AT5G06015
AT1G18570	0.925796	0.680381			AT4G23680
AT1G18710	2.11079	1.9164			AT3G25710
AT1G18760	1.75865	1.56234			AT3G08200
AT1G18770	1.6533	1.59362			AT3G28270
AT1G18773	0.253682	0.743838			AT1G68875
AT1G18780	1.49456	1.54382			AT2G17785
AT1G18790	0.832637	0.816606			AT4G05475
AT1G18810	1.68243	1.69513			AT2G30760
AT1G18835	1.22579	0.813969			AT3G45180
AT1G18860	1.31836	1.1751			AT5G03395
AT1G18960	0.573531	0.64349			AT3G27970
AT1G18970	0.25142	0.462479			AT2G15029
AT1G19030	0.227859	0.3185			AT1G16905
AT1G19060	1.50039	1.36419			AT3G22057
AT1G19150	0.836057	1.03394			AT1G60985
AT1G19160	0.840191	1.06471			AT4G39590
AT1G19250	1.57423	1.43653			AT3G00740
AT1G19320	1.21635	1.24964			AT1G20990
AT1G19330	-0.643372	0.145229			AT5G46300
AT1G19390	0.704889	0.669754			AT5G07425
AT1G19415	0.898692	0.823626			AT1G15757
AT1G19460	0.923835	0.816664			AT5G09325
AT1G19464	0.553605	0.154217			AT5G23212
AT1G19470	0.787868	0.39982			AT1G68180
AT1G19500	1.01383	0.69196			AT5G06710
AT1G19510	1.01299	0.991569			AT5G40360
AT1G19560	0.373187	0.68897			AT4G00155
AT1G19565	1.157	0.894147			AT1G11230
AT1G19570	0.100885	0.11183			AT5G55430
AT1G19610	1.65567	1.94554			AT2G45760
AT1G19620	1.56969	1.43782			AT1G08587
AT1G19630	1.02681	1.23407			AT2G00900
AT1G19640	1.74575	1.67258			AT1G61700
AT1G19670	1.54931	1.21873			AT3G44718
AT1G19780	0.247015	0.298738			AT3G00750
AT1G19790	2.35887	2.0641			AT1G47730
AT1G19800	-0.486573	-0.0248225			AT3G18400
AT1G19810	0.592004	0.394508			AT2G07658
AT1G19830	0.895525	1.29443			AT2G09115
AT1G19890	1.68507	1.41527			AT4G13261
AT1G19900	1.79729	1.38196			AT5G13250
AT1G19930	0.463736	0.692619			AT4G06820
AT1G19960	1.13339	0.285708			AT1G66850
AT1G19968	0.533282	0.149946			AT3G47130
AT1G19970	-0.314976	-0.325566			AT3G49960
AT1G20065	-0.340456	-0.0811134			AT5G37270
AT1G20070	1.26045	1.02961			AT3G08965
AT1G20080	0.663652	1.0041			AT5G65170
AT1G20120	0.343472	0.392527			AT3G04510
AT1G20130	1.33093	1.16418			AT1G61130
AT1G20132	1.15767	1.10353			AT5G44575
AT1G20135	1.14509	1.05966			AT4G06795
AT1G20180	0.887373	0.871235			AT3G45570
AT1G20190	-0.456872	-0.144734			AT4G23370
AT1G20240	0.00799244	0.204927			AT5G10280
AT1G20310	0.469494	0.594032			AT2G07692
AT1G20320	0.559068	0.578971			AT3G26940
AT1G20340	-0.0879819	0.197773			AT1G07257
AT1G20350	0.561568	0.412412			AT5G53210
AT1G20360	0.463077	0.383809			AT5G46900
AT1G20375	2.19253	1.7901			AT5G07545
AT1G20500	0.407897	0.496472			AT1G50720
AT1G20515	-0.34051	0.0616509			AT1G05103
AT1G20520	-0.601117	0.276306			AT1G09725
AT1G20530	0.255127	0.514764			AT1G48000
AT1G20657	1.87689	1.64352			AT4G09895
AT1G20680	-0.487532	-0.0861806			AT2G41280
AT1G20683	0.682121	0.741646			AT2G20080
AT1G20687	1.0752	0.684296			AT1G31255
AT1G20730	0.0147714	0.319462			AT5G43370
AT1G20735	1.01038	0.880482			AT4G13700
AT1G20740	0.494619	0.52484			AT4G00180
AT1G20750	-0.381234	-0.22805			AT2G07707
AT1G20790	0.584653	0.039128			AT3G28216
AT1G20795	1.28722	1.26664			AT1G71692
AT1G20800	1.64336	1.5303			AT5G44430
AT1G20803	2.4193	2.20508			AT2G08990
AT1G20870	-0.477164	0.229638			AT1G70890
AT1G20940	0.548551	0.309298			AT1G09935
AT1G20990	2.10777	2.03069			AT1G03840
AT1G21050	1.44291	1.23483			AT1G34520
AT1G21100	0.477495	-0.122428			AT1G63040
AT1G21110	1.77095	0.985432			AT2G08110
AT1G21120	1.40004	1.20973			AT4G11580
AT1G21130	0.66378	0.617613			AT2G28610
AT1G21140	2.05504	1.59197			AT3G22730
AT1G21150	-0.146177	-0.158258			AT3G28007
AT1G21240	-0.623965	-0.239524			AT5G00580
AT1G21245	-0.666086	-0.199294			AT1G17700
AT1G21250	0.18117	0.729668			AT4G32370
AT1G21260	0.687411	0.957182			AT2G16290
AT1G21286	1.4208	2.13283			AT4G03040
AT1G21290	1.16052	1.18382			AT5G59330
AT1G21300	1.98909	1.47155			AT2G08515
AT1G21310	1.04673	1.28254			AT1G26780
AT1G21313	0.798807	1.58827			AT1G62214
AT1G21320	0.837139	0.899143			AT5G50820
AT1G21323	0.520431	0.683989			AT3G44405
AT1G21326	1.23459	1.00252			AT5G51860
AT1G21330	1.25437	1.40782			AT1G09135
AT1G21340	-0.477818	0.0833236			AT2G43860
AT1G21360	1.19239	1.3451			AT2G25095
AT1G21395	0.18501	1.01814			AT2G08240
AT1G21470	1.8033	1.52666			AT5G45870
AT1G21475	2.2659	1.9013			AT3G53820
AT1G21490	1.75099	1.62646			AT1G74500
AT1G21500	0.0988945	0.489165			AT5G20740
AT1G21510	-0.124164	0.288434			AT1G44191
AT1G21525	1.70596	1.3988			AT4G39756
AT1G21528	0.38441	0.163515			AT5G38090
AT1G21529	0.822015	0.785555			AT1G33730
AT1G21530	0.827202	0.911099			AT5G15140
AT1G21540	1.01494	0.818407			AT5G26594
AT1G21550	1.16706	0.975351			AT1G54200
AT1G21722	-0.0812516	0.0992859			AT1G31310
AT1G21850	0.829807	0.742361			AT1G21990
AT1G21860	1.79399	1.55133			AT3G30110
AT1G21866	-0.264981	0.528124			AT2G36120
AT1G21870	-0.226879	0.256662			AT1G68800
AT1G21890	1.01609	0.821424			AT4G07715
AT1G21910	0.679998	0.828309			AT2G47870
AT1G21940	1.17035	1.1115			AT4G13260
AT1G21950	0.273257	0.692204			AT3G60490
AT1G21960	0.118698	0.726679			AT5G05305
AT1G21970	0.869323	1.0666			AT1G23320
AT1G21973	1.24965	2.37445			AT2G02080
AT1G21990	2.11857	1.93798			AT5G07665
AT1G22000	1.03351	0.904726			AT1G22370
AT1G22010	2.12332	2.19479			AT5G25840
AT1G22015	1.6999	1.49933			AT5G50910
AT1G22065	0.0185499	0.679034			AT3G26460
AT1G22080	0.499335	0.594537			AT1G47786
AT1G22090	1.08963	0.985755			AT1G12630
AT1G22100	0.00820605	0.490124			AT1G56430
AT1G22110	0.972266	0.926801			AT5G03840
AT1G22120	0.996804	1.3755			AT3G17140
AT1G22130	0.536376	0.758104			AT1G11450
AT1G22140	-0.271536	0.777068			AT1G75930
AT1G22150	0.512904	0.685021			AT3G04435
AT1G22210	0.775995	0.795649			AT1G48742
AT1G22240	-0.10908	0.0263616			AT5G64110
AT1G22250	-0.689814	0.0445057			AT5G22390
AT1G22330	0.339675	0.576183			AT5G63590
AT1G22340	1.01787	0.890688			AT3G18330
AT1G22350	0.648513	0.54932			AT5G19880
AT1G22370	0.869144	0.792162			AT5G04150
AT1G22380	1.58297	1.29322			AT4G05430
AT1G22400	1.31112	1.10959			AT4G09870
AT1G22420	0.569065	0.425368			AT1G62981
AT1G22490	1.13703	0.811526			AT4G15370
AT1G22570	0.542289	0.84383			AT1G80165
AT1G22600	0.491117	0.868677			AT4G14815
AT1G22650	0.0281196	0.00611286			AT1G51250
AT1G22680	0.92412	0.74548			AT1G16390
AT1G22690	0.168167	0.377844			AT2G05315
AT1G22710	0.512064	0.521157			AT2G22750
AT1G22760	0.501426	0.828338			AT1G66490
AT1G22900	1.35842	0.769126			AT4G26340
AT1G22910	0.194805	0.202369			AT2G27535
AT1G22990	2.0621	1.86808			AT3G17540
AT1G23000	0.311189	0.545499			AT2G18810
AT1G23037	0.931674	0.988185			AT4G04365
AT1G23060	-0.509144	-0.0266283			AT3G27920
AT1G23070	0.267845	0.917745			AT3G22500
AT1G23080	-0.254472	0.193969			AT5G24205
AT1G23090	0.458835	0.815048			AT2G20520
AT1G23100	-0.716336	-0.167009			AT1G26798
AT1G23110	-0.23885	-0.00109952			AT2G21990
AT1G23120	1.79739	1.24527			AT3G25905
AT1G23130	1.94368	1.76426			AT4G18870
AT1G23140	0.20414	0.588896			AT1G37140
AT1G23145	0.332513	0.71516			AT3G51600
AT1G23147	1.32494	1.0419			AT3G03325
AT1G23150	-0.00884337	0.317232			AT4G29580
AT1G23160	1.84848	1.55177			AT1G52400
AT1G23200	1.88058	1.59771			AT5G08375
AT1G23201	1.82235	1.54691			AT3G26790
AT1G23205	1.39885	1.04121			AT2G07035
AT1G23210	0.157178	0.273426			AT1G12070
AT1G23240	1.71549	1.77943			AT3G02240
AT1G23250	0.795464	1.07054			AT5G15800
AT1G23270	0.354124	0.220269			AT2G07713
AT1G23280	-0.685603	-0.0950289			AT1G23620
AT1G23300	0.088154	0.194129			AT5G27035
AT1G23320	1.79615	1.57122			AT1G66110
AT1G23340	1.0159	0.862426			AT1G21490
AT1G23350	1.18114	0.97611			AT5G60010
AT1G23360	-0.279463	-0.0506409			AT4G34170
AT1G23380	0.294881	0.503739			AT1G08865
AT1G23410	0.770495	0.148303			AT1G11470
AT1G23420	2.15546	1.9341			AT5G05895
AT1G23500	0.896657	0.92714			AT3G11165
AT1G23510	0.77387	0.644987			AT2G36190
AT1G23520	1.51792	1.25806			AT1G49000
AT1G23530	0.632538	0.806415			AT1G52110
AT1G23540	0.543634	0.639879			AT1G47603
AT1G23550	0.320253	0.477948			AT3G20880
AT1G23560	0.293365	0.313207			AT2G22050
AT1G23570	1.81224	1.50155			AT1G14110
AT1G23580	1.62162	1.67751			AT5G52130
AT1G23590	1.67645	1.49233			AT1G62515
AT1G23600	1.64206	1.57023			AT2G25700
AT1G23610	2.00498	1.63652			AT5G63090
AT1G23620	1.94135	1.73776			AT1G09277
AT1G23640	1.81141	1.37908			AT1G68810
AT1G23645	1.7833	1.54298			AT2G07315
AT1G23650	1.63463	1.34667			AT1G69970
AT1G23660	1.87624	1.57525			AT5G24540
AT1G23670	1.57273	1.53256			AT3G17200
AT1G23680	1.56116	1.3177			AT5G52155
AT1G23690	0.874078	1.13199			AT3G00370
AT1G23700	0.0232715	0.171752			AT5G43180
AT1G23720	0.657632	1.02568			AT4G13490
AT1G23730	0.889712	0.901584			AT3G24140
AT1G23760	0.572844	0.842014			AT1G30350
AT1G23770	1.52112	1.097			AT5G04120
AT1G23810	0.650887	0.545206			AT3G51810
AT1G23910	1.3856	1.21907			AT4G16810
AT1G23960	0.251531	0.0107518			AT5G51845
AT1G23965	0.882105	0.636328			AT2G22150
AT1G23970	0.0276226	0.0253968			AT3G06120
AT1G23990	-0.877131	-0.481994			AT1G31520
AT1G23995	1.20901	0.953062			AT2G07731
AT1G24000	0.683871	0.63291			AT2G43590
AT1G24010	2.06135	1.61079			AT2G45420
AT1G24020	1.65907	1.50774			AT1G32140
AT1G24060	0.550703	0.466066			AT1G22120
AT1G24062	0.575747	0.762432			AT3G21900
AT1G24068	1.13324	0.954006			AT2G40220
AT1G24070	1.32731	1.27599			AT2G35830
AT1G24080	0.382445	-0.789894			AT3G26200
AT1G24110	1.29303	0.909258			AT1G17345
AT1G24130	0.854059	0.866422			AT3G49620
AT1G24140	0.908562	0.545724			AT5G01865
AT1G24145	1.13846	1.0676			AT5G56390
AT1G24147	1.33502	1.21663			AT2G19990
AT1G24148	1.08124	1.45667			AT3G45248
AT1G24200	-0.0254127	0.144459			AT5G22160
AT1G24210	-0.329466	0.319629			AT3G52550
AT1G24212	-0.813453	0.381688			AT5G25290
AT1G24220	0.00270113	0.184311			AT1G03800
AT1G24230	-0.808515	-0.180327			AT3G13950
AT1G24256	1.78537	1.22065			AT2G43270
AT1G24260	2.56792	2.21188			AT5G24770
AT1G24388	-0.4089	-0.0212177			AT1G44895
AT1G24390	-0.313189	0.25981			AT4G00250
AT1G24400	1.12736	1.05899			AT4G00870
AT1G24405	0.734188	0.599436			AT2G46750
AT1G24420	-0.155563	-0.0969965			AT3G25640
AT1G24430	0.0314392	0.254595			AT4G28840
AT1G24470	1.51972	1.45985			AT5G06080
AT1G24475	1.24309	1.24207			AT4G14690
AT1G24480	2.03284	1.69273			AT1G07147
AT1G24485	1.29438	1.21812			AT1G26796
AT1G24520	2.09611	1.49588			AT1G24590
AT1G24540	1.05382	0.902226			AT5G09110
AT1G24545	0.240038	0.275906			AT1G51470
AT1G24570	-0.169906	-0.00173209			AT3G58190
AT1G24575	0.412663	0.539553			AT3G20850
AT1G24577	2.10547	1.62234			AT1G35465
AT1G24580	-0.524443	0.151355			AT3G25573
AT1G24590	2.34602	1.99348			AT5G53730
AT1G24620	1.16574	1.00909			AT2G26882
AT1G24650	0.253155	0.331482			AT3G02735
AT1G24657	0.68826	0.68885			AT3G21750
AT1G24660	0.777468	1.02924			AT4G13300
AT1G24686	1.00144	0.536733			AT4G05800
AT1G24733	1.12149	1.72205			AT2G23860
AT1G24735	-0.013119	0.0397156			AT1G05053
AT1G25230	0.101433	0.468588			AT1G73830
AT1G25240	1.16777	1.41517			AT2G31081
AT1G25250	1.83595	1.56765			AT1G63057
AT1G25270	1.13065	1.19665			AT1G66380
AT1G25277	0.377921	0.827331			AT1G02790
AT1G25300	1.71555	1.47568			AT1G63055
AT1G25310	1.38724	1.27111			AT1G71470
AT1G25320	-0.461773	0.0289134			AT1G57800
AT1G25330	1.17951	1.54124			AT4G10680
AT1G25340	1.37489	1.31569			AT1G65300
AT1G25400	0.671429	0.590653			AT3G21970
AT1G25410	2.00341	1.71969			AT5G41300
AT1G25422	0.309289	0.416358			AT5G37910
AT1G25425	0.434912	0.615895			AT1G65370
AT1G25440	0.613816	0.74727			AT4G37390
AT1G25450	1.07675	0.929632			AT3G16670
AT1G25460	-0.532935	-0.254444			AT5G41494
AT1G25530	0.188685	0.41526			AT1G64035
AT1G25988	1.07969	0.805777			AT4G13577
AT1G26200	0.412851	0.409467			AT2G08315
AT1G26250	1.59895	1.24986			AT3G20997
AT1G26255	1.59491	1.2757			AT4G13195
AT1G26310	2.04892	1.84507			AT2G44460
AT1G26320	2.07103	1.78016			AT1G72570
AT1G26350	0.0695553	0.700209			AT5G35870
AT1G26355	1.32914	0.785243			AT5G24040
AT1G26360	0.361675	0.504989			AT3G21937
AT1G26380	1.22694	1.14841			AT3G46280
AT1G26390	1.54313	1.3325			AT1G54475
AT1G26400	1.11837	1.02824			AT1G27560
AT1G26410	1.16484	1.19437			AT4G29103
AT1G26420	1.36025	0.988315			AT3G21800
AT1G26450	0.225354	0.682706			AT4G28930
AT1G26500	-0.267405	0.280855			AT2G25820
AT1G26510	1.1262	1.0459			AT1G04457
AT1G26515	1.96141	1.65913			AT4G23882
AT1G26560	0.576595	0.506998			AT1G27660
AT1G26570	-0.0571917	0.174484			AT1G06773
AT1G26590	-0.480818	0.144631			AT5G46940
AT1G26600	1.79173	1.44622			AT2G17950
AT1G26700	1.25758	1.17108			AT4G23590
AT1G26710	1.03689	0.763927			AT4G07175
AT1G26720	1.20473	1.09704			AT2G05435
AT1G26730	-0.467577	-0.321741			AT1G52140
AT1G26762	0.746505	0.726343			AT5G38000
AT1G26773	0.731217	0.551675			AT2G40390
AT1G26780	2.26101	1.97096			AT4G12370
AT1G26790	0.701357	0.736191			AT3G18470
AT1G26795	1.77098	1.44844			AT1G14580
AT1G26796	1.59646	1.46006			AT5G64100
AT1G26797	2.02032	1.92637			AT3G17150
AT1G26798	1.853	1.82905			AT4G22463
AT1G26799	1.29284	1.07807			AT2G23590
AT1G26815	0.809684	0.353806			AT2G14620
AT1G26820	1.27298	1.0611			AT5G07490
AT1G26870	1.38293	1.13254			AT2G07960
AT1G26945	1.18942	1.6793			AT5G24065
AT1G26973	0.78315	0.542672			AT3G49770
AT1G26975	0.438823	0.967021			AT1G08347
AT1G26976	0.635854	0.492059			AT5G59220
AT1G27020	0.768463	0.810432			AT5G05050
AT1G27030	0.911782	0.957272			AT3G04430
AT1G27040	1.56323	1.27574			AT2G08510
AT1G27045	0.515185	0.779074			AT1G54870
AT1G27220	1.11393	1.14718			AT4G21926
AT1G27240	0.795493	0.957707			AT2G09010
AT1G27460	-0.602193	-0.342485			AT4G33040
AT1G27461	1.1238	1.01024			AT1G76800
AT1G27480	0.320079	0.710483			AT1G33760
AT1G27490	0.885518	0.836646			AT1G08823
AT1G27550	1.71667	1.19817			AT2G05245
AT1G27555	1.94045	2.1881			AT2G09340
AT1G27560	2.16253	1.79653			AT5G40350
AT1G27580	0.621833	0.740227			AT4G21240
AT1G27610	1.70896	1.49361			AT2G07794
AT1G27620	1.83534	1.47842			AT1G69690
AT1G27660	2.08133	1.75493			AT1G08403
AT1G27670	1.24136	0.762394			AT1G12540
AT1G27671	0.126827	0.274334			AT1G17800
AT1G27740	1.70418	1.4704			AT1G62070
AT1G27860	1.8945	1.70331			AT2G23220
AT1G27870	2.15089	1.70209			AT5G58400
AT1G27950	0.336537	0.262217			AT3G45150
AT1G27990	-0.115679	0.243018			AT2G07835
AT1G28000	0.973167	0.942953			AT2G35612
AT1G28002	0.61748	0.612801			AT2G00500
AT1G28005	1.05889	1.05766			AT2G09120
AT1G28010	-0.365585	-0.0376595			AT5G17730
AT1G28020	0.744899	0.955318			AT3G58210
AT1G28030	0.903936	1.10202			AT4G01430
AT1G28040	0.242133	0.264466			AT3G17570
AT1G28070	0.115781	0.257677			AT5G12990
AT1G28080	2.35088	1.76427			AT3G21850
AT1G28160	1.44986	1.01776			AT1G05717
AT1G28170	0.700123	0.976621			AT3G18715
AT1G28180	0.242746	0.334817			AT1G19790
AT1G28230	0.512486	0.378837			AT1G17950
AT1G28270	1.30721	1.39869			AT2G38905
AT1G28300	2.04237	1.7655			AT5G03995
AT1G28305	1.8999	1.77298			AT4G12500
AT1G28306	2.05823	2.06325			AT1G66300
AT1G28310	1.94186	1.5187			AT2G28990
AT1G28320	-0.90308	-0.631566			AT4G27420
AT1G28323	0.561027	0.668008			AT1G74430
AT1G28327	0.182134	0.374397			AT5G56555
AT1G28360	0.994791	0.705268			AT1G47405
AT1G28375	1.68017	1.52226			AT1G25300
AT1G28400	0.714195	0.46791			AT2G28625
AT1G28430	1.02734	1.09727			AT4G04840
AT1G28447	0.778619	1.29598			AT4G00920
AT1G28450	1.16698	0.351644			AT5G56990
AT1G28455	0.158188	0.56105			AT3G44765
AT1G28460	1.05349	0.83936			AT4G04900
AT1G28465	0.446141	0.450117			AT1G50960
AT1G28470	1.38924	1.23748			AT4G25410
AT1G28480	0.446091	0.355477			AT1G14940
AT1G28500	2.10331	1.78123			AT1G20375
AT1G28590	1.49464	1.28187			AT4G20240
AT1G28591	0.968222	0.997921			AT5G09970
AT1G28600	0.766614	0.714776			AT1G47540
AT1G28610	0.923394	0.965526			AT1G07617
AT1G28620	-0.0251204	0.579154			AT1G68325
AT1G28630	0.296766	0.867674			AT2G03190
AT1G28640	0.483945	1.0863			AT5G09480
AT1G28650	0.778759	1.0111			AT3G47020
AT1G28660	0.234971	0.619152			AT2G07708
AT1G28695	1.90436	1.47761			AT4G12550
AT1G28700	1.86908	1.70631			AT5G14340
AT1G29000	1.68818	1.42963			AT4G23496
AT1G29005	1.50437	1.37983			AT5G14300
AT1G29010	1.43974	1.06541			AT1G75490
AT1G29020	0.299037	0.41151			AT4G15300
AT1G29025	-0.114334	-0.0292016			AT1G03790
AT1G29080	1.2152	1.10882			AT4G36160
AT1G29090	1.82343	1.65281			AT3G21933
AT1G29100	2.09102	1.69359			AT2G42090
AT1G29110	2.08231	1.81986			AT3G24535
AT1G29140	0.737991	0.593555			AT4G11880
AT1G29160	0.651766	-0.214259			AT2G40170
AT1G29179	-0.00169611	-0.174488			AT1G70540
AT1G29180	-0.353565	-0.152105			AT1G57830
AT1G29190	-0.10553	-0.00999134			AT1G23910
AT1G29280	0.546381	0.246076			AT4G03039
AT1G29395	0.629883	0.445564			AT5G40310
AT1G29475	0.310456	0.0820934			AT1G21525
AT1G29480	-0.259608	-0.536359			AT3G12410
AT1G29490	-0.499031	-0.578919			AT5G49750
AT1G29580	0.00142159	-0.301239			AT5G14410
AT1G29660	0.226358	0.569004			AT4G36870
AT1G29670	1.12499	1.21235			AT3G09390
AT1G29680	0.225785	0.757782			AT5G25400
AT1G29715	0.0746996	0.101469			AT4G23090
AT1G29720	0.702065	0.483008			AT4G23380
AT1G29860	1.88718	1.58068			AT1G73410
AT1G29870	1.60393	1.02597			AT1G26797
AT1G30040	0.158191	0.527484			AT1G57570
AT1G30050	0.089988	0.196466			AT4G07170
AT1G30080	0.815148	0.706037			AT5G28490
AT1G30100	1.01162	0.858408			AT4G15680
AT1G30135	0.345396	0.546252			AT5G22420
AT1G30140	0.975381	0.963298			AT4G05055
AT1G30150	1.2069	1.25908			AT1G68460
AT1G30160	1.75773	1.54492			AT1G07777
AT1G30170	1.42043	1.40222			AT3G59240
AT1G30180	1.84365	1.66626			AT4G19620
AT1G30190	1.16837	1.25455			AT4G39410
AT1G30210	1.09227	0.895059			AT5G63250
AT1G30220	-0.133375	0.211746			AT2G38240
AT1G30250	1.54513	0.865188			AT2G07656
AT1G30340	-0.85392	-0.465551			AT4G11020
AT1G30350	1.81311	1.77353			AT3G15960
AT1G30650	1.72975	1.5404			AT2G19630
AT1G30660	-0.334878	-0.0421801			AT5G46010
AT1G30670	0.0366238	0.0146245			AT1G08917
AT1G30700	0.550877	0.322005			AT3G05400
AT1G30710	1.16953	0.717312			AT3G22340
AT1G30720	1.15091	0.852476			AT4G28775
AT1G30730	1.14176	1.25679			AT3G04170
AT1G30740	0.450337	0.326863			AT3G07595
AT1G30760	1.12627	0.792715			AT5G12340
AT1G30780	0.685885	0.597241			AT5G17740
AT1G30790	1.67393	1.29286			AT5G43360
AT1G30795	2.09546	1.69958			AT2G13810
AT1G30814	0.583917	0.273124			AT5G02075
AT1G30840	1.06946	0.817658			AT3G02310
AT1G30850	-0.0240329	0.315957			AT2G19320
AT1G30910	-0.671614	-0.329879			AT2G07722
AT1G30920	1.16608	1.38927			AT2G29045
AT1G30921	0.665698	1.08386			AT1G64660
AT1G30925	1.19601	1.1359			AT5G16700
AT1G30930	1.77488	1.55682			AT5G20240
AT1G30935	-0.359859	0.435342			AT3G06695
AT1G30940	1.74751	1.59411			AT1G51930
AT1G30945	1.8581	1.79969			AT1G66120
AT1G30950	1.25779	1.051			AT1G60073
AT1G30960	-0.253102	-0.101186			AT3G04325
AT1G30990	1.18729	1.07707			AT2G23834
AT1G31000	1.32582	1.35169			AT3G44090
AT1G31010	-0.272445	0.179812			AT4G08265
AT1G31040	0.742673	0.761911			AT1G02620
AT1G31050	2.058	1.88008			AT4G25434
AT1G31070	-0.285691	-0.0233464			AT4G16030
AT1G31072	-0.778288	-0.0394112			AT2G18870
AT1G31080	-0.469751	-0.464973			AT1G70390
AT1G31090	1.2715	0.956213			AT2G30370
AT1G31093	0.639273	0.627501			AT3G13810
AT1G31100	-0.747988	-0.277993			AT3G62100
AT1G31140	0.479653	0.515787			AT1G66220
AT1G31163	0.786884	0.774829			AT2G06315
AT1G31166	0.950459	1.23287			AT1G52990
AT1G31173	1.26503	1.15173			AT3G04575
AT1G31245	1.41542	0.650655			AT5G49520
AT1G31250	1.83464	1.53109			AT4G39753
AT1G31255	0.920996	1.30812			AT2G40560
AT1G31260	1.36375	1.23606			AT1G15560
AT1G31270	0.869535	0.963692			AT1G72580
AT1G31274	-0.461401	0.319391			AT5G04165
AT1G31290	0.848036	0.863261			AT1G09103
AT1G31310	1.90545	1.82524			AT1G49330
AT1G31370	0.0492798	-0.330444			AT4G13262
AT1G31380	0.266209	0.110738			AT3G44763
AT1G31390	0.485392	0.451258			AT5G00565
AT1G31400	0.251553	0.0526165			AT2G26870
AT1G31510	1.60601	1.75406			AT3G21010
AT1G31520	1.55741	1.39948			AT5G08705
AT1G31530	1.54812	1.65934			AT3G18260
AT1G31540	1.03053	0.944373			AT1G25330
AT1G31550	0.612159	0.755903			AT5G56860
AT1G31555	0.576045	0.617013			AT4G06280
AT1G31580	0.837825	0.819541			AT2G24950
AT1G31620	2.19021	1.80746			AT3G21840
AT1G31630	1.48455	0.974088			AT4G02300
AT1G31640	-0.106707	-0.254351			AT5G40800
AT1G31670	1.69879	1.51085			AT2G09385
AT1G31690	1.92559	1.77769			AT1G02450
AT1G31720	1.46694	1.1011			AT1G27740
AT1G31880	0.443781	0.722273			AT1G79770
AT1G31885	0.574148	0.919212			AT5G59040
AT1G31983	1.48219	0.981046			AT1G49190
AT1G31990	1.36136	1.36445			AT5G52620
AT1G32020	0.447445	0.411699			AT1G08765
AT1G32030	1.74444	1.29397			AT1G03700
AT1G32049	2.24226	1.53715			AT4G23373
AT1G32100	0.876344	0.758656			AT3G21210
AT1G32140	1.84542	1.68937			AT1G47780
AT1G32170	0.554352	0.264996			AT4G30770
AT1G32172	0.711769	1.01402			AT4G22505
AT1G32240	1.28102	1.36003			AT4G38213
AT1G32270	0.0819291	0.547135			AT5G02460
AT1G32280	0.991505	1.3982			AT5G38391
AT1G32350	0.73419	0.887376			AT5G02000
AT1G32420	1.66906	1.38834			AT3G08190
AT1G32430	1.26873	0.922892			AT4G22495
AT1G32540	0.334457	0.364679			AT1G60050
AT1G32560	1.04186	0.858846			AT1G59723
AT1G32575	0.0277418	-0.0904616			AT1G03720
AT1G32650	1.01497	0.47434			AT5G52500
AT1G32660	1.68513	1.49405			AT5G03565
AT1G32710	0.664265	1.48824			AT3G59610
AT1G32713	0.886314	0.601649			AT1G68480
AT1G32770	1.88276	1.6114			AT4G09480
AT1G32780	1.50926	1.39868			AT1G09505
AT1G32850	0.515477	0.548761			AT1G70970
AT1G32910	0.160561	0.207484			AT1G28447
AT1G32975	1.42364	0.797021			AT5G50130
AT1G32980	0.97929	0.847902			AT3G43860
AT1G32990	-0.622931	-0.515549			AT5G10000
AT1G33010	-0.787691	-0.353596			AT3G52510
AT1G33020	0.504555	0.627683			AT5G24215
AT1G33080	1.25437	0.990484			AT1G44318
AT1G33090	1.88509	1.57245			AT2G22540
AT1G33100	1.51656	1.21734			AT5G08665
AT1G33102	0.566642	0.49148			AT5G48010
AT1G33170	0.277315	0.0598199			AT1G68825
AT1G33180	-0.265388	0.0512792			AT2G46640
AT1G33190	-0.115197	-0.0826968			AT4G07115
AT1G33220	0.0442903	-0.100282			AT4G09590
AT1G33280	1.32947	1.35445			AT3G09915
AT1G33300	0.257232	0.83969			AT1G09093
AT1G33320	0.610286	0.736483			AT5G20820
AT1G33440	0.447889	0.0718043			AT2G07727
AT1G33500	-0.526771	-0.305736			AT1G67265
AT1G33510	0.665712	0.856438			AT3G13433
AT1G33530	1.9141	1.63119			AT2G33850
AT1G33540	1.32469	1.12931			AT3G22920
AT1G33550	1.12386	1.19683			AT4G24060
AT1G33590	0.0327795	0.163975			AT1G04717
AT1G33610	0.176702	0.176446			AT1G51220
AT1G33670	1.08286	0.934384			AT3G21910
AT1G33710	1.55172	1.6068			AT2G16225
AT1G33720	1.28781	1.10955			AT1G06763
AT1G33730	2.04462	1.78613			AT5G11930
AT1G33740	1.62767	1.864			AT5G38170
AT1G33743	1.9457	1.4635			AT1G33300
AT1G33750	1.53902	1.3278			AT4G14811
AT1G33760	1.96976	1.68274			AT4G03170
AT1G33785	-0.423294	0.24182			AT2G09330
AT1G33790	-0.156033	0.335254			AT2G33385
AT1G33810	-0.836668	-0.10176			AT4G22080
AT1G33811	1.02051	0.986941			AT4G28090
AT1G33813	-0.155814	0.274925			AT5G23260
AT1G33817	0.216063	0.639731			AT5G33405
AT1G33820	1.5209	1.71318			AT3G62230
AT1G33830	1.34247	1.17889			AT3G09265
AT1G33835	0.890393	0.705336			AT3G15909
AT1G33840	0.899168	0.97901			AT3G24280
AT1G33850	0.653323	0.998926			AT4G12530
AT1G33860	0.165319	0.269941			AT5G26000
AT1G33870	1.30676	0.993036			AT1G09525
AT1G33880	1.45349	1.27273			AT3G22085
AT1G33890	1.47269	1.29431			AT3G01322
AT1G33900	1.28115	1.1879			AT5G49050
AT1G33910	0.570544	0.331041			AT5G52390
AT1G33920	1.28163	1.27043			AT2G35070
AT1G33930	1.19219	1.29488			AT2G00760
AT1G33940	0.886063	0.614792			AT1G61660
AT1G33945	0.850696	0.422471			AT1G68130
AT1G33960	1.14317	0.876628			AT5G25995
AT1G33970	-0.0561635	0.00662859			AT1G44542
AT1G34044	-0.244406	-0.0899047			AT2G07721
AT1G34046	0.171118	0.515252			AT1G12665
AT1G34047	0.930725	1.56426			AT4G12470
AT1G34049	1.05144	1.40715			AT1G24660
AT1G34050	0.940056	0.801626			AT1G12080
AT1G34060	-0.48002	-0.298729			AT3G55970
AT1G34140	0.824958	0.444072			AT3G49270
AT1G34240	-0.720493	-0.101777			AT2G07733
AT1G34281	0.229189	1.07385			AT1G09283
AT1G34330	1.46105	0.891107			AT1G55221
AT1G34440	0.0539142	0.391801			AT1G07267
AT1G34460	1.09053	1.34569			AT3G26010
AT1G34480	1.01589	0.766485			AT4G25400
AT1G34490	0.561627	0.683314			AT2G40450
AT1G34500	0.848838	0.693824			AT5G41490
AT1G34510	1.34452	0.995721			AT4G03050
AT1G34520	1.38204	1.38213			AT3G20980
AT1G34540	0.891724	0.831765			AT4G16460
AT1G34545	0.791918	0.879984			AT2G16740
AT1G34560	-0.662817	0.0609957			AT1G33710
AT1G34575	1.1322	1.11828			AT2G28410
AT1G34580	1.094	0.968178			AT4G25435
AT1G34650	0.770922	0.6801			AT4G05795
AT1G34670	1.49921	0.93143			AT1G74820
AT1G34680	0.452878	0.551373			AT1G32100
AT1G34760	-0.10239	0.286327			AT1G19060
AT1G34790	1.37776	1.07713			AT1G22140
AT1G35140	1.42511	1.04019			AT2G22060
AT1G35170	1.38013	0.991407			AT5G55110
AT1G35180	0.46243	0.795759			AT5G64530
AT1G35181	0.518776	0.502669			AT3G53016
AT1G35183	0.639421	0.603471			AT1G04247
AT1G35186	-0.294224	0.0450554			AT2G27670
AT1G35200	-0.157387	0.160775			AT5G63660
AT1G35210	0.972405	0.55548			AT3G22820
AT1G35230	1.12994	0.578912			AT2G05035
AT1G35250	0.695679	0.941345			AT1G44080
AT1G35255	1.03886	1.08039			AT5G18560
AT1G35260	0.993083	0.723889			AT5G20270
AT1G35270	-0.0710562	0.205621			AT5G40380
AT1G35290	0.532662	0.738837			AT1G69140
AT1G35310	1.1981	1.06532			AT1G70840
AT1G35330	1.50034	0.816361			AT1G65360
AT1G35350	-0.0944174	0.182487			AT1G74110
AT1G35353	1.48618	1.01247			AT5G09715
AT1G35360	1.01198	0.888447			AT4G28110
AT1G35365	1.42321	1.1847			AT3G59930
AT1G35420	-0.00742414	0.115412			AT5G40348
AT1G35440	1.59913	1.17348			AT1G23201
AT1G35450	0.537171	0.750433			AT1G29090
AT1G35465	0.33642	0.560573			AT4G29100
AT1G35490	0.37851	0.276666			AT5G05565
AT1G35535	-0.314899	-0.101625			AT3G14060
AT1G35537	1.29621	1.20879			AT4G28520
AT1G35540	0.499947	0.75776			AT1G51030
AT1G35545	1.0734	1.11303			AT5G47290
AT1G35550	1.68978	1.40402			AT4G12543
AT1G35560	0.888423	0.154649			AT2G09390
AT1G35570	1.25843	1.13315			AT2G13630
AT1G35610	0.0335948	0.206111			AT1G02335
AT1G35625	-0.0128937	0.0371366			AT4G17695
AT1G35630	0.396698	0.527721			AT5G47980
AT1G35690	0.598083	0.463067			AT5G38540
AT1G35730	-0.0277451	-0.0778805			AT4G32230
AT1G35740	-0.225674	-0.105638			AT5G49330
AT1G35750	0.862149	0.829051			AT5G16560
AT1G35830	2.17061	1.7708			AT2G32880
AT1G35880	1.10193	0.471162			AT2G21610
AT1G35890	0.604161	0.917081			AT3G13898
AT1G35910	1.28149	1.18754			AT3G30260
AT1G36150	0.777165	0.524347			AT1G09203
AT1G36225	-0.811213	-0.326931			AT2G20350
AT1G36445	-0.283697	-0.651857			AT2G31082
AT1G36450	-0.34845	-0.149844			AT5G37300
AT1G36480	-0.0926378	0.0689783			AT4G03235
AT1G36510	-0.395996	-0.301775			AT2G08285
AT1G36700	-0.465246	0.129571			AT1G07937
AT1G36922	-0.328556	-0.182062			AT1G08080
AT1G36925	-0.116683	-0.221975			AT1G49570
AT1G36940	0.3924	-0.0141005			AT5G28160
AT1G36942	-0.603748	-0.789784			AT5G38005
AT1G37000	-0.478048	-0.0187931			AT3G46614
AT1G37037	-0.186953	-0.0440275			AT1G09350
AT1G37038	-0.222717	0.00361702			AT5G50915
AT1G37130	0.186721	-0.340493			AT3G01900
AT1G37140	2.14557	1.75345			AT1G24148
AT1G42120	0.391593	0.121953			AT2G27375
AT1G42240	0.0238248	0.0170464			AT5G06070
AT1G42260	-0.0682818	-0.364372			AT5G03065
AT1G42560	0.832999	0.588042			AT1G75920
AT1G42703	-0.198898	-0.304711			AT3G23245
AT1G42970	-0.394178	-0.212514			AT5G42590
AT1G42980	-0.0377163	0.254864			AT1G02190
AT1G43005	1.99316	1.80043			AT5G25980
AT1G43010	1.6091	1.51476			AT5G09100
AT1G43020	1.01011	0.709951			AT3G55570
AT1G43030	-0.43542	-0.619549			AT4G03345
AT1G43040	0.406837	0.0756892			AT4G24310
AT1G43140	1.76921	1.48946			AT1G68510
AT1G43171	0.320542	0.404093			AT2G41870
AT1G43180	0.46223	0.496743			AT4G09125
AT1G43570	-0.102146	-0.0327797			AT1G35537
AT1G43575	-0.532584	-0.291545			AT3G09220
AT1G43605	-0.0593143	0.0989361			AT5G52360
AT1G43630	0.448617	0.286175			AT1G01183
AT1G43640	0.802789	0.622567			AT5G50790
AT1G43675	-0.629623	-0.109574			AT4G22600
AT1G43680	0.0762933	0.399476			AT2G28340
AT1G43780	-0.0763793	0.0870425			AT5G10278
AT1G43790	0.947288	0.538591			AT5G54490
AT1G43800	1.27742	0.995868			AT1G07273
AT1G43810	0.192571	0.443428			AT1G59722
AT1G44010	0.0716356	0.337496			AT1G05310
AT1G44050	0.903427	0.672382			AT2G45135
AT1G44080	1.81886	1.60325			AT3G30340
AT1G44090	1.29512	1.04006			AT5G44220
AT1G44150	0.23548	0.347114			AT2G40990
AT1G44180	0.876954	0.813877			AT3G13130
AT1G44191	1.99232	1.69051			AT3G23290
AT1G44224	1.4864	1.39293			AT4G06115
AT1G44286	1.27812	1.16143			AT1G68620
AT1G44318	2.08956	1.90172			AT1G06947
AT1G44350	0.706505	0.726522			AT1G56480
AT1G44382	0.237841	0.543699			AT5G65165
AT1G44414	-0.159774	0.110973			AT3G02940
AT1G44478	0.877127	0.618837			AT2G41850
AT1G44542	1.40221	1.49056			AT2G18370
AT1G44575	0.00244005	0.451097			AT2G41391
AT1G44740	0.681698	0.406412			AT1G69310
AT1G44800	1.30318	1.01127			AT5G21960
AT1G44830	0.722452	0.690066			AT1G12100
AT1G44890	0.231263	1.03482			AT2G21900
AT1G44895	1.39765	1.37218			AT3G04115
AT1G44940	1.11799	0.923421			AT5G16530
AT1G44941	1.14562	1.01794			AT4G28940
AT1G44970	0.160157	0.0867623			AT5G53190
AT1G45100	1.59663	1.42489			AT2G45660
AT1G45110	-0.435877	-0.316027			AT1G51840
AT1G45145	0.829364	0.696447			AT2G16960
AT1G45191	0.530237	0.644436			AT4G18690
AT1G45201	1.80629	1.51785			AT4G21280
AT1G46192	0.00205225	0.220816			AT2G32870
AT1G46264	1.27523	0.925044			AT2G23170
AT1G46336	0.524834	0.34467			AT1G08827
AT1G46408	0.748596	0.984927			AT1G30945
AT1G46480	1.81442	1.25814			AT1G72140
AT1G46552	1.05562	0.956083			AT5G62510
AT1G46840	1.06577	1.11133			AT4G02733
AT1G46912	0.442396	0.130556			AT1G69930
AT1G47300	0.927181	0.877681			AT5G07475
AT1G47317	1.68464	1.62831			AT5G44420
AT1G47320	0.935841	0.931658			AT5G04970
AT1G47350	1.6886	1.42905			AT5G20230
AT1G47360	-0.357277	0.0716227			AT4G10490
AT1G47370	1.49193	1.29487			AT1G47790
AT1G47389	2.13203	1.68762			AT3G49020
AT1G47390	1.31509	1.13077			AT1G13620
AT1G47395	1.46303	0.984891			AT1G14960
AT1G47400	1.84819	1.70069			AT5G02555
AT1G47405	1.96065	1.87005			AT1G66000
AT1G47410	-0.204227	0.261347			AT5G54530
AT1G47430	1.03278	1.20568			AT2G05385
AT1G47435	0.994541	1.02478			AT3G17320
AT1G47440	0.81809	0.764472			AT5G51250
AT1G47450	-0.0670531	0.284595			AT4G10740
AT1G47460	-0.437994	0.22699			AT1G77650
AT1G47485	1.00809	1.14221			AT5G24930
AT1G47495	0.204	-0.0116286			AT1G07253
AT1G47540	1.63576	1.29945			AT4G12545
AT1G47565	-0.989837	-0.715179			AT5G22150
AT1G47580	-0.693608	-0.388502			AT3G53300
AT1G47590	0.579201	0.307297			AT2G34315
AT1G47595	0.29821	0.594568			AT5G02735
AT1G47600	2.30781	1.98805			AT1G78470
AT1G47603	1.43666	1.49922			AT1G65500
AT1G47606	0.739679	0.975977			AT4G07045
AT1G47610	1.6499	1.81915			AT2G28085
AT1G47620	0.562735	0.515408			AT2G43880
AT1G47705	0.627539	0.922258			AT1G68750
AT1G47730	1.74898	1.90058			AT1G06127
AT1G47770	0.698508	0.74945			AT4G19630
AT1G47780	1.71201	1.71409			AT3G26815
AT1G47783	1.78456	1.51919			AT2G27750
AT1G47786	1.75031	1.72996			AT1G23420
AT1G47790	1.78856	1.68563			AT4G06890
AT1G47800	1.79973	1.70152			AT3G10575
AT1G47810	1.81964	1.28478			AT1G23120
AT1G47813	0.967538	1.05861			AT4G21902
AT1G47880	-0.145721	-0.30336			AT4G14540
AT1G47885	1.49089	1.41093			AT3G09205
AT1G47890	0.407258	0.0797528			AT1G29110
AT1G47915	0.238325	-0.241616			AT2G07736
AT1G47920	0.0887225	-0.0869324			AT1G62500
AT1G47980	1.6752	1.4593			AT5G66400
AT1G47990	1.72101	1.37261			AT1G10250
AT1G48000	0.96878	1.08937			AT1G08670
AT1G48060	0.8231	0.769653			AT4G23375
AT1G48070	1.14544	0.780825			AT1G32240
AT1G48095	-0.0385811	0.0612011			AT1G21120
AT1G48130	2.13392	1.79068			AT1G14440
AT1G48190	0.439556	0.645464			AT3G50220
AT1G48325	1.20695	1.1546			AT2G07728
AT1G48420	-0.677087	-0.606575			AT5G43590
AT1G48470	-0.595572	0.104839			AT1G45201
AT1G48500	0.308138	0.478741			AT1G08927
AT1G48510	-0.00999993	-0.0136239			AT4G05425
AT1G48530	0.851466	0.926082			AT5G39370
AT1G48590	1.35345	1.22686			AT1G64910
AT1G48640	0.123656	0.243793			AT4G32860
AT1G48660	0.0259867	0.321452			AT5G39010
AT1G48670	-0.0601911	0.259634			AT5G07535
AT1G48690	0.860756	0.63985			AT4G09960
AT1G48698	0.558546	0.304546			AT5G60610
AT1G48700	0.459462	0.26792			AT4G10350
AT1G48730	0.284608	0.513086			AT4G37780
AT1G48742	2.66707	2.12768			AT1G27610
AT1G48800	1.78567	1.6834			AT1G52100
AT1G48810	1.02683	1.08266			AT1G61105
AT1G48820	1.10886	0.941204			AT3G17560
AT1G48870	-0.199646	-0.0676064			AT2G07654
AT1G48910	1.16996	0.988568			AT1G28700
AT1G48912	-0.68816	-0.656752			AT3G52003
AT1G48980	0.246813	0.833355			AT5G05060
AT1G48990	1.66455	1.45575			AT1G74620
AT1G49000	0.54831	1.06754			AT1G69870
AT1G49005	0.597087	0.73734			AT1G70020
AT1G49010	-0.818946	-0.204325			AT4G08495
AT1G49015	-0.501524	-0.386601			AT2G37805
AT1G49020	0.000341912	-0.00705271			AT4G09015
AT1G49030	0.940466	0.917359			AT2G32530
AT1G49100	1.5155	1.34924			AT3G07485
AT1G49110	1.61567	1.1107			AT3G60520
AT1G49120	0.788381	0.5453			AT2G31070
AT1G49130	-0.0370293	0.214602			AT3G10595
AT1G49190	2.10452	1.92692			AT2G16220
AT1G49200	0.253368	0.25352			AT5G63350
AT1G49205	0.27342	0.510488			AT2G38110
AT1G49210	0.425049	0.581085			AT1G60240
AT1G49220	0.695939	0.704404			AT3G22710
AT1G49230	-0.0192969	-0.338404			AT2G41930
AT1G49250	1.43151	1.44828			AT3G03735
AT1G49260	1.95108	1.65516			AT2G39490
AT1G49270	1.0636	1.06077			AT3G50890
AT1G49280	0.771533	0.688164			AT4G24130
AT1G49290	2.00674	1.66281			AT2G07812
AT1G49310	1.25414	0.821923			AT3G05205
AT1G49320	1.29014	0.891867			AT5G38810
AT1G49330	2.19431	1.71116			AT2G42480
AT1G49370	0.382056	0.218908			AT1G05957
AT1G49430	0.709227	0.82449			AT4G28850
AT1G49450	0.993137	0.669684			AT3G30280
AT1G49470	1.08791	0.766516			AT3G07245
AT1G49570	1.77978	1.72803			AT4G39745
AT1G49750	-0.340839	-0.152615			AT1G67775
AT1G49770	0.859736	0.92885			AT4G32342
AT1G49800	0.764754	0.871722			AT5G18160
AT1G49810	0.382057	0.543279			AT3G62440
AT1G49860	0.794982	0.544405			AT1G31510
AT1G49920	-0.316002	-0.0160292			AT1G66290
AT1G49930	1.611	1.51533			AT1G53690
AT1G49938	0.440993	0.680083			AT4G23390
AT1G50050	1.034	1.0055			AT1G70080
AT1G50080	0.00641926	-0.0792036			AT4G23600
AT1G50090	0.983236	0.843013			AT5G15160
AT1G50190	0.247106	-0.182968			AT5G00930
AT1G50210	0.485961	0.449867			AT5G05845
AT1G50220	0.770929	0.598002			AT1G62210
AT1G50310	0.166992	0.180492			AT4G36170
AT1G50340	0.0220899	0.765973			AT3G21860
AT1G50470	1.18734	0.686786			AT5G39580
AT1G50610	0.114458	0.221015			AT2G35820
AT1G50650	2.06045	1.69706			AT2G38380
AT1G50680	0.288359	0.291598			AT1G07447
AT1G50690	1.5669	1.50098			AT1G74010
AT1G50720	1.72251	1.66973			AT1G56250
AT1G50770	-0.40139	0.288628			AT2G21220
AT1G50870	1.84662	1.18576			AT1G54040
AT1G50880	1.3918	0.859278			AT2G23445
AT1G50890	-0.609512	-0.488598			AT1G01410
AT1G50950	-0.451664	0.0137296			AT1G16400
AT1G50960	2.3437	2.03706			AT1G60980
AT1G50970	-0.33961	0.173904			AT4G08360
AT1G50980	1.10756	1.09599			AT1G21395
AT1G50990	1.61724	1.51635			AT1G51870
AT1G51000	1.51858	1.58632			AT1G61565
AT1G51010	1.9878	1.73659			AT1G66710
AT1G51020	2.10858	2.20676			AT5G51800
AT1G51030	1.92399	2.03339			AT5G62340
AT1G51035	2.04865	1.98083			AT3G55370
AT1G51040	1.12531	1.22954			AT3G19660
AT1G51050	1.10958	1.0355			AT4G06085
AT1G51055	0.115714	0.852272			AT3G04370
AT1G51150	1.06576	1.60235			AT4G22460
AT1G51190	1.04316	0.776881			AT5G39930
AT1G51210	0.791847	0.563971			AT5G61850
AT1G51220	2.06444	1.82678			AT4G19750
AT1G51230	1.84986	1.55127			AT2G04025
AT1G51240	1.27206	1.38723			AT1G75940
AT1G51250	1.64746	1.68157			AT1G26799
AT1G51260	1.4553	1.11142			AT1G04623
AT1G51270	1.91479	1.4849			AT5G03150
AT1G51290	1.95552	1.85588			AT4G08570
AT1G51300	2.10704	1.7672			AT2G03040
AT1G51310	-0.541601	-0.388705			AT3G22030
AT1G51320	0.658758	0.685073			AT1G33740
AT1G51330	1.37194	0.959701			AT4G39360
AT1G51350	-0.643218	-0.695383			AT1G05173
AT1G51355	1.8844	1.50311			AT1G21323
AT1G51440	0.392619	0.473501			AT2G43520
AT1G51460	0.295827	0.0850995			AT3G58350
AT1G51470	2.16918	1.95007			AT4G01525
AT1G51480	1.87846	1.55832			AT3G13228
AT1G51490	1.83139	1.61216			AT5G41630
AT1G51500	0.267788	0.38035			AT1G31690
AT1G51538	0.0351932	0.393557			AT1G67130
AT1G51780	0.0845459	0.228526			AT4G14723
AT1G51800	0.134835	0.256907			AT2G29800
AT1G51802	0.974221	1.60652			AT2G14490
AT1G51805	1.549	1.40706			AT3G22640
AT1G51810	1.53332	1.38813			AT3G21030
AT1G51820	1.58505	1.32004			AT1G07417
AT1G51823	1.98312	0.945361			AT1G21330
AT1G51830	1.41594	1.08729			AT1G30940
AT1G51840	1.53323	1.22454			AT2G05165
AT1G51850	1.29434	0.99193			AT2G42610
AT1G51860	0.643434	0.533667			AT3G00780
AT1G51870	1.71924	1.57375			AT5G02330
AT1G51880	1.64281	1.46919			AT1G10380
AT1G51890	0.846823	0.8068			AT5G66430
AT1G51900	2.07307	1.85291			AT2G07732
AT1G51910	1.92422	1.66573			AT1G06360
AT1G51913	1.25516	1.16269			AT5G65590
AT1G51915	1.68363	1.43606			AT1G23200
AT1G51920	1.38684	1.14155			AT5G04690
AT1G51930	1.56373	1.15777			AT2G18070
AT1G51970	0.260277	0.764771			AT1G75700
AT1G51990	0.506769	0.632814			AT5G08985
AT1G52000	0.904496	0.746774			AT1G47600
AT1G52030	0.560918	0.530711			AT5G37840
AT1G52040	1.46431	1.37502			AT5G07480
AT1G52050	1.92527	1.75794			AT4G09515
AT1G52060	2.00531	1.83198			AT5G41420
AT1G52070	1.96434	1.79997			AT1G54890
AT1G52085	-0.571773	0.282114			AT4G13285
AT1G52100	1.66973	1.48566			AT1G65870
AT1G52110	1.68177	1.56338			AT3G12910
AT1G52120	1.90028	1.70664			AT4G11745
AT1G52130	1.85744	1.53864			AT4G39000
AT1G52140	1.94528	1.89553			AT1G78370
AT1G52150	0.343145	0.599323			AT1G26310
AT1G52185	0.579488	0.774056			AT1G56270
AT1G52190	1.01778	1.1949			AT5G46970
AT1G52191	1.17911	1.2602			AT3G24130
AT1G52200	0.7002	0.712769			AT3G55513
AT1G52210	1.52362	1.19134			AT1G80865
AT1G52211	0.991733	1.03563			AT1G65310
AT1G52220	0.420365	0.828995			AT1G60340
AT1G52230	-0.429723	0.608326			AT5G57785
AT1G52240	-0.691401	-0.0237478			AT1G25240
AT1G52290	0.360608	0.506834			AT1G66400
AT1G52400	1.57234	1.45982			AT2G39175
AT1G52410	0.0439286	0.235832			AT1G75910
AT1G52415	0.669685	0.450778			AT1G08757
AT1G52440	1.46754	1.22766			AT4G13575
AT1G52460	1.84398	1.80067			AT5G24070
AT1G52470	1.91573	1.86242			AT2G39790
AT1G52490	1.99804	1.60084			AT1G13200
AT1G52495	2.02349	1.65648			AT5G04380
AT1G52680	1.55741	1.11506			AT4G21970
AT1G52690	1.58148	1.46508			AT5G25960
AT1G52695	1.45202	1.50601			AT1G50690
AT1G52696	1.68933	1.5021			AT4G08910
AT1G52700	1.40094	1.25049			AT1G68450
AT1G52770	0.00692742	0.156041			AT3G45580
AT1G52800	1.13013	0.965587			AT2G41400
AT1G52827	0.713492	0.733378			AT5G41763
AT1G52830	1.7507	1.42638			AT5G11620
AT1G52840	0.58214	0.46665			AT1G29395
AT1G52855	0.92363	0.750038			AT5G53790
AT1G52857	0.239025	0.630197			AT1G62700
AT1G52890	1.237	1.42833			AT5G50335
AT1G52900	1.84083	1.80227			AT4G22035
AT1G52990	0.499608	0.759477			AT4G12890
AT1G53010	-0.272948	0.341009			AT1G67770
AT1G53020	1.52397	1.3268			AT1G05290
AT1G53023	1.38757	1.0014			AT5G42600
AT1G53080	1.21365	1.28174			AT2G27220
AT1G53130	1.49367	0.805106			AT2G40440
AT1G53160	0.811719	0.549842			AT1G51300
AT1G53163	1.10616	1.35673			AT3G20640
AT1G53170	0.398722	0.90332			AT4G31260
AT1G53250	-0.382654	-0.203984			AT5G25300
AT1G53260	0.69514	0.587094			AT2G38390
AT1G53265	-0.179046	-0.562441			AT1G73510
AT1G53325	1.65486	1.50469			AT1G06617
AT1G53340	0.72083	0.7412			AT4G12917
AT1G53360	2.13977	1.86413			AT5G44130
AT1G53366	1.75568	1.3306			AT5G25250
AT1G53370	1.98152	1.89592			AT2G45130
AT1G53400	-0.80633	-0.593155			AT2G18080
AT1G53410	-0.873339	-0.534377			AT3G16440
AT1G53420	0.282531	0.274314			AT1G63320
AT1G53540	0.875795	0.739313			AT2G37590
AT1G53541	-0.181577	-0.299401			AT3G46090
AT1G53542	0.00472599	0.149306			AT3G12203
AT1G53610	1.80692	0.687269			AT3G59230
AT1G53620	1.85387	1.14857			AT1G60040
AT1G53630	0.951146	0.85392			AT5G22600
AT1G53633	0.870537	0.537898			AT5G24560
AT1G53635	1.04072	0.721099			AT5G37980
AT1G53640	1.29577	1.03242			AT1G21260
AT1G53660	0.402356	0.524136			AT3G57130
AT1G53670	-0.369512	-0.545235			AT4G38775
AT1G53680	-0.206929	0.102793			AT1G60060
AT1G53683	0.677064	0.944339			AT1G04450
AT1G53687	1.99805	1.80454			AT1G06497
AT1G53690	2.16581	1.78532			AT2G02620
AT1G53700	1.00092	0.901909			AT2G28780
AT1G53705	0.0283622	0.518037			AT5G44950
AT1G53790	-0.460807	0.271998			AT5G53640
AT1G53815	0.454281	-0.0814288			AT4G15290
AT1G53820	1.07134	0.689935			AT3G22345
AT1G53830	1.11676	1.10535			AT4G00467
AT1G53930	0.340858	0.517825			AT1G20657
AT1G53940	0.179967	0.143436			AT2G33880
AT1G53945	0.0429246	0.145761			AT5G53950
AT1G53950	0.11094	-0.150532			AT2G30670
AT1G53970	0.248899	0.378652			AT2G07405
AT1G53980	0.45662	0.45676			AT2G07799
AT1G53990	0.911244	0.711806			AT1G28300
AT1G54010	0.427463	0.565309			AT1G52490
AT1G54020	1.11336	1.20376			AT4G11770
AT1G54035	1.20244	0.788965			AT3G16920
AT1G54040	1.74532	1.40652			AT5G40316
AT1G54200	1.59986	1.47164			AT2G07718
AT1G54230	0.0949689	0.0886699			AT3G04190
AT1G54300	1.10624	1.097			AT5G48000
AT1G54310	-0.911952	-0.646739			AT2G18200
AT1G54330	2.21333	1.82767			AT3G05985
AT1G54400	0.731494	0.271744			AT3G58890
AT1G54450	0.0895051	0.206421			AT1G69860
AT1G54470	1.09002	1.03358			AT1G62225
AT1G54475	0.798289	0.899687			AT5G19700
AT1G54530	0.371395	0.169699			AT2G01500
AT1G54540	0.653267	0.348121			AT5G46350
AT1G54550	1.53258	1.29966			AT3G11160
AT1G54560	-0.148576	-0.182997			AT1G67865
AT1G54590	-0.0301952	-0.0799707			AT2G05345
AT1G54600	-0.322746	-0.0412431			AT1G06990
AT1G54620	0.458377	0.58729			AT1G57750
AT1G54660	0.943737	0.803178			AT1G24470
AT1G54720	0.360124	0.0862515			AT2G02640
AT1G54740	0.982818	0.661695			AT3G04715
AT1G54750	-0.500128	0.260919			AT1G08907
AT1G54780	-0.228417	0.242539			AT1G19830
AT1G54790	-0.203488	0.200142			AT3G51590
AT1G54850	-0.45828	-0.101805			AT2G36690
AT1G54860	2.23363	1.81995			AT1G60360
AT1G54870	1.97793	1.72914			AT5G04385
AT1G54890	1.56336	1.41151			AT5G11320
AT1G54930	1.20745	0.877815			AT5G57380
AT1G54940	1.46081	1.27036			AT2G07675
AT1G54953	1.46444	1.73704			AT5G56300
AT1G54955	1.6567	1.00416			AT3G60120
AT1G54957	-0.356038	-0.310239			AT3G62170
AT1G54970	1.58122	1.23385			AT1G08397
AT1G54980	1.15197	0.754715			AT3G52000
AT1G54985	-0.102039	-0.3494			AT5G24206
AT1G55010	0.245809	0.0404199			AT3G61290
AT1G55030	1.24058	0.938554			AT5G38435
AT1G55035	1.14908	0.833194			AT5G22260
AT1G55060	-0.104692	-0.197952			AT2G03560
AT1G55070	-0.773294	-0.44098			AT2G19010
AT1G55110	0.992531	1.24954			AT1G76135
AT1G55220	1.44839	1.33764			AT1G62270
AT1G55221	1.54663	1.62257			AT2G35590
AT1G55230	1.39967	1.25821			AT1G78740
AT1G55240	1.78772	1.27467			AT1G52460
AT1G55260	1.84192	1.61044			AT2G31780
AT1G55380	0.351169	0.280554			AT3G01940
AT1G55390	1.03688	0.815533			AT3G62960
AT1G55410	1.25353	0.88593			AT2G24735
AT1G55420	1.4032	1.0029			AT3G21520
AT1G55430	1.57316	1.23362			AT3G04045
AT1G55440	1.59131	1.42826			AT1G67260
AT1G55546	0.438147	0.699701			AT1G75720
AT1G55560	1.36585	1.26791			AT3G61850
AT1G55570	2.14262	1.5699			AT2G21010
AT1G55580	2.04798	1.75258			AT2G22030
AT1G55591	1.64127	1.52211			AT3G56350
AT1G55600	1.16632	1.20368			AT5G26050
AT1G55604	-0.101072	-0.210045			AT1G04220
AT1G55640	0.406936	0.478902			AT1G06393
AT1G55650	1.1734	1.1866			AT2G40500
AT1G55660	0.65625	1.01869			AT1G09825
AT1G55670	0.49072	0.537283			AT4G15750
AT1G55673	0.641499	0.625535			AT2G07725
AT1G55700	1.26278	0.941315			AT4G05865
AT1G55720	0.981365	0.929855			AT4G05870
AT1G55775	0.153798	0.599038			AT5G41570
AT1G55790	0.286238	0.548546			AT1G65385
AT1G55800	-0.410781	-0.473242			AT5G55131
AT1G55928	0.721264	0.663364			AT1G63206
AT1G55945	-0.330593	-0.540122			AT2G38590
AT1G55947	0.0832969	0.339657			AT1G25277
AT1G55990	0.279486	0.134082			AT4G11780
AT1G56030	1.3792	1.13895			AT2G44030
AT1G56040	1.20667	1.36494			AT5G10625
AT1G56100	0.0206888	-0.0147972			AT5G60720
AT1G56105	0.37332	0.417705			AT5G11610
AT1G56150	1.35719	1.12525			AT3G17227
AT1G56160	0.906058	0.747922			AT5G60470
AT1G56165	0.149618	0.354843			AT2G05325
AT1G56240	1.15918	1.07018			AT1G51240
AT1G56242	1.25979	1.04248			AT2G21930
AT1G56250	1.13163	1.04332			AT1G47813
AT1G56270	1.8581	1.58162			AT4G39950
AT1G56360	1.44835	1.29141			AT4G11393
AT1G56380	1.09916	1.12077			AT3G01195
AT1G56385	0.768556	0.948667			AT1G53080
AT1G56390	1.53148	1.43208			AT2G07711
AT1G56400	1.72484	1.49312			AT2G05420
AT1G56410	0.413055	0.641986			AT5G11540
AT1G56415	0.795344	0.778284			AT2G40610
AT1G56430	1.199	1.357			AT4G05240
AT1G56470	-0.0279223	0.348318			AT5G25860
AT1G56480	1.44431	1.42008			AT5G41500
AT1G56490	1.80017	1.43592			AT3G04360
AT1G56500	-0.395409	-0.0215071			AT4G38860
AT1G56510	0.836188	0.926173			AT2G40210
AT1G56520	1.36723	1.1597			AT2G07717
AT1G56530	1.10915	1.22439			AT4G16820
AT1G56540	1.31358	0.963107			AT5G50470
AT1G56550	0.990157	0.963744			AT3G50330
AT1G56553	1.3213	0.632642			AT4G23120
AT1G56600	0.787504	1.19167			AT4G08740
AT1G56605	-0.867932	-0.301584			AT3G50720
AT1G56620	1.59636	1.51361			AT4G26420
AT1G56630	1.33546	1.18536			AT4G01720
AT1G56640	1.16211	1.48368			AT5G25950
AT1G56650	1.83589	1.91121			AT2G26880
AT1G57550	0.512402	0.633332			AT1G23500
AT1G57560	-0.458761	-0.0801702			AT1G12190
AT1G57565	1.59906	1.15127			AT5G50830
AT1G57570	1.61665	1.45856			AT1G09507
AT1G57580	1.53685	1.52856			AT1G09597
AT1G57590	-0.393713	-0.000468032			AT4G00390
AT1G57650	0.870911	0.545296			AT5G57520
AT1G57670	0.626836	0.691317			AT5G08485
AT1G57690	1.97045	1.49897			AT2G08245
AT1G57730	0.372046	0.386115			AT5G49620
AT1G57740	1.07156	0.863302			AT1G66130
AT1G57750	1.78188	1.53897			AT3G17180
AT1G57770	-0.0402412	0.491354			AT3G19890
AT1G57775	-0.00844035	0.593222			AT1G73270
AT1G57777	-0.0568685	0.912207			AT3G45560
AT1G57780	0.716347	1.11493			AT1G60250
AT1G57790	0.304452	1.07101			AT3G45290
AT1G57800	1.94637	1.78492			AT2G07748
AT1G57810	1.51097	1.22358			AT2G31760
AT1G57820	-0.059477	0.177527			AT1G35830
AT1G57830	2.26572	2.01962			AT4G15970
AT1G57835	1.73489	1.33875			AT5G50115
AT1G57850	0.776667	0.806963			AT4G38990
AT1G58007	1.22315	0.636967			AT5G49250
AT1G58010	0.14981	0.446944			AT3G04100
AT1G58037	0.808046	0.674887			AT1G09932
AT1G58040	0.479395	0.13022			AT5G44570
AT1G58050	0.658028	0.488754			AT3G03280
AT1G58090	1.21394	0.927518			AT1G61566
AT1G58225	0.876226	0.675139			AT4G15765
AT1G58260	1.19725	1.21324			AT1G14120
AT1G58265	0.352772	0.316849			AT2G06135
AT1G58270	0.715735	0.654191			AT2G06115
AT1G58300	1.12457	0.981639			AT5G54230
AT1G58310	0.777987	0.972482			AT1G60370
AT1G58320	0.814494	0.692511			AT1G26975
AT1G58330	1.62304	1.23885			AT1G19640
AT1G58340	1.01481	0.66366			AT5G53840
AT1G58370	-0.0528083	0.153487			AT5G38270
AT1G58400	-0.257051	-0.448177			AT3G03645
AT1G58410	0.293952	-0.192208			AT1G03982
AT1G58450	0.593256	1.14796			AT3G16120
AT1G58460	1.29705	1.19007			AT3G01960
AT1G58590	0.646687	0.707099			AT5G22890
AT1G59460	0.67831	0.526876			AT1G43140
AT1G59470	0.451484	0.566303			AT3G20978
AT1G59500	1.29487	1.21178			AT2G21000
AT1G59530	0.808715	0.917102			AT3G16450
AT1G59550	-0.345812	-0.0404207			AT4G15710
AT1G59620	-0.210479	0.346708			AT5G15040
AT1G59630	0.180021	0.380627			AT4G26460
AT1G59670	1.84285	1.37904			AT4G03545
AT1G59675	2.0218	1.65608			AT5G58660
AT1G59680	1.81743	1.68466			AT5G66300
AT1G59690	1.55524	1.3576			AT4G28420
AT1G59700	0.638245	0.626058			AT1G80160
AT1G59722	1.80136	1.66479			AT2G07806
[truncated: 8,362 more rows]

## Sheet: VENN_SHOOT
VENN_SHOOT	Comparison of DCMU effect on H3K27me3 targets in 3- and 7-dag shoot: input gene lists
(all shoot T70 genes considered_9339 genes)
ID	S-P3_log2K27/H3	S-D3_log2K27/H3	S-P_log2K27/H3	S-H_log2K27/H3		Unchanged_S-P/S-P3_7515	Increase_S-P/S-P3(l2FC0.6)_1038	Increase_S-P/S-H(l2FC0.6)_3286
AT1G01030	2.57972	2.5838	1.77044	1.64389		AT2G05335	AT1G09073	AT4G09015
AT1G01070	1.00886	0.794014	1.55313	0.901411		AT3G03285	AT1G05937	AT2G40330
AT1G01120	0.0916457	-0.245106	0.328982	-0.306962		AT2G02120	AT2G40330	AT1G06413
AT1G01183	2.2542	2.3663	1.6273	1.01332		AT3G03665	AT5G00845	AT2G09120
AT1G01190	1.35334	1.48699	1.43667	0.869504		AT3G03205	AT1G31358	AT5G03115
AT1G01250	2.61309	2.68551	2.04269	1.25223		AT5G35900	AT5G03085	AT5G43185
AT1G01355	1.92617	2.05814	1.62786	0.976761		AT1G04003	AT5G06030	AT3G25730
AT1G01380	-0.844975	-0.486321	0.0865578	-0.143895		AT4G09115	AT3G21730	AT2G09100
AT1G01390	-0.0518434	0.101464	0.402148	-0.0166765		AT4G12275	AT4G20715	AT4G07105
AT1G01400	0.674274	0.677476	0.326505	0.114973		AT2G06445	AT4G03275	AT4G12485
AT1G01410	2.03729	2.14499	1.36894	0.780315		AT2G39410	AT3G29140	AT2G07865
AT1G01420	0.542412	0.855653	0.673619	0.512841		AT3G30720	AT4G02690	AT2G07870
AT1G01453	1.64585	1.63307	1.31695	0.513855		AT4G03265	AT5G00420	AT4G34210
AT1G01460	-0.0183431	0.16922	0.241153	-0.0724752		AT4G10655	AT2G43140	AT3G23030
AT1G01480	-0.672881	-0.622111	0.257093	-0.120685		AT4G04830	AT5G39890	AT1G09073
AT1G01580	0.810429	0.805566	1.16524	0.432079		AT1G73220	AT1G48660	AT2G39540
AT1G01670	0.366113	0.438226	0.804888	0.42699		AT4G11720	AT1G69600	AT3G24640
AT1G01680	0.652449	0.610699	0.822672	0.282975		AT4G15398	AT2G08160	AT1G10260
AT1G01900	0.145241	0.50046	0.485125	0.0773858		AT5G54660	AT5G22545	AT3G00940
AT1G02040	2.49598	2.4657	1.71026	1.05211		AT1G31030	AT3G21720	AT2G41260
AT1G02065	3.16903	3.06812	2.26972	1.68836		AT2G21895	AT2G09120	AT3G05205
AT1G02067	3.14318	2.9829	2.26121	1.34183		AT4G09480	AT1G52085	AT1G76410
AT1G02070	2.73761	2.85708	2.22401	1.7074		AT3G06370	AT1G62290	AT4G09030
AT1G02190	3.08564	2.86594	2.1485	1.58791		AT4G10414	AT1G07610	AT3G05535
AT1G02205	1.65349	1.6098	1.47936	0.780673		AT5G42677	AT5G65080	AT4G06345
AT1G02335	2.17675	2.19213	1.98216	1.172		AT1G70130	AT1G19530	AT3G22840
AT1G02340	2.34484	2.54697	2.26908	1.57317		AT2G22941	AT5G42690	AT1G31355
AT1G02390	2.19974	2.26368	1.97492	1.37905		AT1G58400	AT3G27321	AT1G05967
AT1G02405	1.0319	1.44923	1.45721	0.778199		AT2G14695	AT3G08110	AT3G15534
AT1G02450	0.98678	1.12014	1.12939	0.596504		AT3G50890	AT5G65070	AT1G13260
AT1G02460	0.783466	1.01763	1.14824	0.62175		AT5G16460	AT3G22237	AT1G23147
AT1G02540	0.623735	0.78783	0.134527	0.0498742		AT3G00710	AT1G23147	AT4G24026
AT1G02550	1.47895	1.44446	1.01486	0.649514		AT1G06743	AT5G38743	AT1G07237
AT1G02575	0.111211	0.243686	0.358827	0.0340271		AT3G60140	AT3G08105	AT4G04095
AT1G02580	2.28654	2.37627	2.13521	1.64706		AT1G53950	AT5G60760	AT4G06815
AT1G02620	1.72176	1.55793	1.31185	0.728516		AT4G16600	AT5G05805	AT4G32215
AT1G02681	1.96574	2.05858	1.59537	0.656202		AT5G14180	AT5G67060	AT3G22830
AT1G02770	1.5049	1.57014	1.34534	0.79339		AT3G45446	AT4G37050	AT4G09035
AT1G02790	1.95015	2.17696	1.88955	1.16374		AT3G21600	AT3G04805	AT3G31161
AT1G02810	0.900752	0.694231	1.65981	0.792465		AT2G23230	AT5G57390	AT3G21730
AT1G02813	2.09118	2.16645	2.18253	1.16349		AT5G07410	AT4G31877	AT5G49790
AT1G02940	0.714511	1.07504	0.888957	0.399974		AT2G22960	AT2G07940	AT1G52890
AT1G02950	1.63085	1.86004	1.31918	1.01538		AT4G21595	AT1G53010	AT4G07150
AT1G02952	1.7351	1.98316	1.32804	1.20276		AT1G52880	AT1G12665	AT3G60520
AT1G03020	2.12047	2.29399	2.36803	1.45928		AT5G00830	AT5G00950	AT5G61605
AT1G03103	0.0493035	-0.0982746	0.616856	0.131841		AT2G27520	AT5G20800	AT3G06436
AT1G03106	1.60114	1.68924	2.04686	1.02854		AT1G06393	AT5G35960	AT1G08157
AT1G03340	0.358956	0.358966	0.175051	0.0327561		AT2G40210	AT5G25180	AT1G08163
AT1G03400	1.46042	1.39746	0.451403	0.320342		AT5G36925	AT2G04230	AT3G05195
AT1G03445	1.29299	1.32143	1.38901	0.948756		AT1G63310	AT5G02580	AT3G29370
AT1G03490	2.72168	2.72016	1.80141	1.39073		AT1G63057	AT5G11600	AT1G21910
AT1G03700	0.329788	0.250674	0.833254	-0.106891		AT1G27030	AT1G60090	AT5G07545
AT1G03710	3.14723	3.56747	2.63649	2.04785		AT3G01328	AT1G04793	AT1G31358
AT1G03720	3.2294	3.26029	2.75689	2.06922		AT4G15053	AT4G02280	AT1G21550
AT1G03790	1.43897	1.50282	2.11828	1.47075		AT3G24640	AT1G61820	AT3G21720
AT1G03800	1.78724	1.75883	1.76617	0.969528		AT4G39940	AT2G29490	AT4G09495
AT1G03810	1.04899	1.24564	1.69799	0.881825		AT4G10150	AT1G12600	AT5G08985
AT1G03820	0.54645	0.485418	1.22918	0.640347		AT1G11735	AT2G08155	AT1G35140
AT1G03840	2.80698	2.92833	2.54492	1.9313		AT5G24205	AT5G39220	AT5G39890
AT1G03850	0.302587	0.500457	0.851767	0.0229248		AT1G48670	AT2G23110	AT4G29548
AT1G03880	1.78588	1.57189	2.03269	1.23112		AT5G65100	AT2G25095	AT2G23067
AT1G03890	1.26651	1.53891	1.47952	0.728364		AT2G42550	AT1G33785	AT4G08435
AT1G03982	1.1865	1.43817	1.61074	0.602542		AT1G06403	AT2G44470	AT1G07523
AT1G03987	1.99591	2.29574	1.84224	1.70515		AT4G07145	AT5G09980	AT4G09590
AT1G04003	1.28619	1.74371	1.8817	1.37117		AT4G01340	AT5G17470	AT3G47710
AT1G04077	-0.135131	0.229404	0.400641	-0.278701		AT5G42860	AT1G67105	AT4G20947
AT1G04103	0.0819847	0.159919	0.99971	0.730056		AT5G10680	AT4G06065	AT1G10747
AT1G04127	0.923039	1.3694	1.08271	0.695951		AT4G29090	AT1G09260	AT3G62950
AT1G04133	1.78917	1.85378	1.19358	1.02705		AT4G14819	AT4G11910	AT2G03320
AT1G04143	1.35332	2.05426	1.38337	1.11013		AT5G07505	AT1G06157	AT1G60072
AT1G04150	0.983161	0.813321	1.12085	0.546548		AT1G66145	AT1G19190	AT4G29280
AT1G04180	0.721188	0.675821	0.528725	0.311284		AT2G18560	AT5G10770	AT3G02240
AT1G04207	3.16929	2.74026	2.41606	2.4736		AT4G15620	AT5G12236	AT2G39520
AT1G04220	1.93753	1.92278	1.55396	0.702358		AT5G39210	AT2G23148	AT1G13590
AT1G04243	0.572445	0.706505	0.520127	0.62282		AT2G28490	AT5G22540	AT5G04470
AT1G04247	2.08367	2.02916	1.64929	0.830611		AT1G03103	AT3G02980	AT2G07045
AT1G04250	2.03579	2.28645	2.0616	1.45243		AT1G53930	AT1G31355	AT1G05937
AT1G04283	0.77547	0.942174	0.690217	0.480331		AT3G00890	AT5G00835	AT1G60815
AT1G04293	0.0873126	0.243024	-0.109077	-0.71786		AT3G44765	AT1G54957	AT4G24030
AT1G04320	-0.0676986	0.0633734	0.621819	0.422761		AT4G03540	AT5G17480	AT5G55132
AT1G04330	0.834118	0.469328	1.54448	0.645257		AT2G23850	AT5G01755	AT1G71520
AT1G04370	2.64506	2.6387	1.98079	1.57912		AT5G19040	AT1G19180	AT5G67060
AT1G04373	1.9034	1.54813	1.86036	1.46236		AT5G03105	AT1G06903	AT3G22237
AT1G04377	2.1914	2.55521	2.62578	1.57478		AT4G05125	AT3G23090	AT4G35060
AT1G04380	0.319244	0.211706	-0.0255931	0.145404		AT5G07905	AT2G31180	AT4G07015
AT1G04383	2.43688	2.25439	2.68427	1.55565		AT1G68950	AT3G30841	AT1G10682
AT1G04387	2.89279	2.46236	2.52384	1.44144		AT4G40010	AT5G06995	AT5G03615
AT1G04403	0.902543	0.737837	0.850099	1.34867		AT3G22490	AT2G04195	AT3G03735
AT1G04417	-0.632111	-0.229959	0.352185	-0.361312		AT1G54985	AT3G11050	AT5G16336
AT1G04443	1.25642	0.910421	1.58222	0.549128		AT5G22580	AT2G09100	AT5G53487
AT1G04445	2.15968	2.51017	1.90716	1.317		AT1G54010	AT5G24950	AT2G07165
AT1G04450	2.29193	2.35937	1.96374	1.34075		AT5G54800	AT5G45875	AT1G18290
AT1G04455	2.09399	2.02226	1.57661	1.34143		AT5G50190	AT3G44290	AT5G48420
AT1G04457	2.12682	2.00168	1.51939	1.33474		AT5G07480	AT2G07205	AT1G08327
AT1G04500	1.10035	1.42359	1.364	0.855766		AT3G22580	AT5G17700	AT2G21220
AT1G04540	0.397427	0.571004	0.899766	0.357327		AT5G03685	AT1G23070	AT3G09270
AT1G04560	1.85829	2.06946	1.75983	1.02939		AT5G38930	AT2G34135	AT3G25795
AT1G04580	-0.0219251	0.0781665	-0.0121541	-0.0336463		AT5G26230	AT4G16215	AT5G05845
AT1G04603	-0.862584	-0.833408	0.489354	-0.335343		AT2G08110	AT5G02825	AT5G24879
AT1G04613	0.745316	0.710086	0.719749	0.290819		AT2G16953	AT3G08715	AT1G65735
AT1G04623	0.499386	0.920779	1.13787	-0.0226442		AT5G12235	AT2G23640	AT1G48325
AT1G04653	0.0589785	0.653847	0.368549	0.131557		AT2G09285	AT3G08310	AT5G09020
AT1G04660	2.86647	2.925	2.59016	1.82288		AT2G28720	AT3G45252	AT1G75717
AT1G04670	0.98101	1.09442	1.8196	0.914916		AT2G08610	AT3G29187	AT4G14020
AT1G04677	-0.0788251	0.243386	1.12323	0.651016		AT1G04703	AT3G23180	AT4G06820
AT1G04683	0.286723	0.183566	0.153682	0.0766032		AT2G09845	AT3G24750	AT2G14280
AT1G04703	1.26435	1.42756	1.81877	1.07692		AT1G31885	AT1G22600	AT2G40805
AT1G04717	0.869289	0.677793	1.21966	0.373048		AT4G17788	AT5G36100	AT3G03205
AT1G04747	0.772648	0.82754	0.577343	0.0274744		AT3G06995	AT2G28405	AT4G07160
AT1G04783	0.771761	0.305467	1.22501	0.727944		AT4G08039	AT1G08437	AT4G31830
AT1G04787	1.07396	0.640039	0.491964	0.424728		AT1G66400	AT3G04405	AT5G09080
AT1G04793	-1.04196	-0.962251	0.768681	0.298412		AT3G07465	AT4G04840	AT3G43430
AT1G04887	1.33098	1.67287	1.28339	0.442663		AT3G04245	AT2G09525	AT5G01275
AT1G04890	0.386627	0.553461	0.518384	0.00760223		AT4G14743	AT2G08970	AT2G21727
AT1G04895	0.0843076	0.114258	0.234592	-0.435175		AT5G26015	AT1G33790	AT4G04235
AT1G04923	1.50121	1.58883	1.33577	0.82801		AT3G19184	AT5G04475	AT1G66795
AT1G04937	1.83313	2.50332	2.48385	2.37948		AT3G46387	AT5G46320	AT5G51845
AT1G04957	1.95448	1.54771	1.60969	1.0635		AT1G05027	AT5G01655	AT1G31245
AT1G04967	0.837207	0.358024	1.03179	0.314804		AT1G03850	AT3G12203	AT3G04525
AT1G04987	0.187009	-0.118561	0.436278	0.0062693		AT1G80090	AT1G08885	AT4G22650
AT1G05027	0.273829	0.640391	0.823074	0.542627		AT5G04210	AT5G04470	AT1G04623
AT1G05053	2.14784	1.98197	1.66027	1.31814		AT5G10435	AT2G42425	AT1G17950
AT1G05067	0.574459	0.576982	1.17706	0.427844		AT2G26040	AT1G07317	AT3G07165
AT1G05073	0.693519	0.852828	1.23394	0.329122		AT1G47625	AT5G04575	AT2G35300
AT1G05080	2.39986	2.57805	1.9537	1.40407		AT5G06855	AT5G04380	AT1G15385
AT1G05085	0.58977	0.681498	0.765466	0.381922		AT3G09315	AT2G18540	AT5G09876
AT1G05097	1.71265	2.0812	1.91016	1.78166		AT5G44567	AT1G68285	AT5G53720
AT1G05103	2.32059	2.58634	1.8154	1.24658		AT1G73010	AT3G44830	AT1G07297
AT1G05107	2.17222	2.40853	1.86612	1.24799		AT2G18328	AT3G09095	AT3G07965
AT1G05153	0.338516	0.658362	0.694634	0.491701		AT2G22920	AT3G04045	AT1G35255
AT1G05157	1.87289	1.99996	1.79295	0.851431		AT4G21902	AT2G27690	AT1G69600
AT1G05167	-1.10554	-0.596192	0.0829288	0.0427548		AT1G01070	AT2G41225	AT5G01805
AT1G05173	-0.614471	-0.686003	0.441959	-0.0767232		AT5G07465	AT5G07705	AT3G17155
AT1G05230	0.721139	0.695522	0.632574	0.306427		AT2G22620	AT1G61230	AT4G18650
AT1G05260	0.950329	0.764128	0.67897	0.637585		AT3G17152	AT2G08105	AT2G17960
AT1G05280	2.37126	2.32837	2.18911	1.64673		AT4G29283	AT5G50770	AT2G41231
AT1G05290	2.81782	2.66408	2.28042	1.78019		AT2G33350	AT4G21380	AT2G39518
AT1G05291	2.80549	2.86377	2.51579	1.82294		AT3G06845	AT5G13790	AT2G26040
AT1G05307	-0.0695272	-0.195506	0.132345	0.243735		AT1G68330	AT1G09695	AT3G08160
AT1G05310	2.12827	2.23457	1.97376	1.13405		AT5G50090	AT1G67810	AT5G13330
AT1G05383	1.30538	1.19421	1.83606	0.932147		AT4G09647	AT2G37760	AT2G20993
AT1G05387	1.76236	1.53288	1.37295	0.34208		AT1G08383	AT5G45580	AT4G06205
AT1G05397	2.67591	3.09465	2.15045	1.97201		AT4G11600	AT4G07220	AT1G66400
AT1G05400	0.700464	0.746604	1.1362	0.511298		AT1G78090	AT2G36180	AT2G04046
AT1G05407	1.42745	1.12043	-0.100399	0.414365		AT1G05073	AT4G07225	AT1G04383
AT1G05413	1.43019	1.55979	-0.0898763	0.673097		AT4G21362	AT1G44150	AT1G19530
AT1G05420	2.26625	2.50844	2.00564	1.5728		AT5G10430	AT2G29480	AT2G41230
AT1G05443	-0.41232	-0.669347	-0.0938705	-0.0877725		AT2G02695	AT3G04525	AT5G44306
AT1G05447	0.63847	1.89618	1.5842	1.01428		AT5G05485	AT4G11050	AT3G04375
AT1G05450	0.601272	0.404339	0.708585	0.234051		AT4G18350	AT1G09507	AT2G32190
AT1G05477	-0.463322	-0.193854	0.589684	0.361401		AT3G24605	AT3G55566	AT4G03038
AT1G05483	0.0459337	0.185417	0.471546	0.251836		AT1G06120	AT5G63250	AT3G00390
AT1G05487	0.313273	0.560234	0.715534	0.587823		AT2G25409	AT5G51320	AT5G03085
AT1G05503	0.70008	0.938184	1.19945	0.806548		AT2G03360	AT1G30135	AT2G42140
AT1G05510	1.28356	1.62215	0.763291	0.388397		AT2G08650	AT1G07783	AT1G25422
AT1G05523	2.26417	2.14055	1.81479	0.923338		AT4G28130	AT4G05730	AT3G51020
AT1G05527	2.09779	1.53195	1.30597	0.542104		AT1G04077	AT4G02895	AT1G19180
AT1G05533	0.673026	1.3089	1.40305	0.534687		AT3G15050	AT1G10682	AT4G21362
AT1G05537	-0.625292	-0.252629	-0.290188	0.174848		AT1G34440	AT3G09845	AT3G44763
AT1G05540	0.759375	0.84992	0.401085	0.444219		AT1G28002	AT2G29485	AT2G41780
AT1G05580	2.03263	2.1584	1.6043	1.03373		AT5G63270	AT5G65925	AT1G10745
AT1G05583	0.309608	0.303919	0.831916	0.449644		AT1G08065	AT5G44310	AT2G23110
AT1G05587	1.20256	1.32067	1.23535	0.762874		AT5G23830	AT4G06170	AT1G71050
AT1G05593	1.72769	2.06002	1.44465	1.15086		AT1G62975	AT1G09117	AT3G18217
AT1G05597	2.02051	2.23577	1.90224	1.15191		AT5G12280	AT1G11803	AT5G54062
AT1G05603	1.97461	2.22155	1.95031	1.23947		AT5G38960	AT3G24240	AT2G46685
AT1G05615	0.349913	0.121295	-0.0528426	-0.463005		AT5G35341	AT1G09373	AT5G19810
AT1G05647	0.513234	0.627902	0.813273	0.596936		AT1G35130	AT1G12130	AT5G01405
AT1G05650	2.19149	2.07784	1.74489	1.10793		AT2G40745	AT2G03505	AT5G07665
AT1G05657	1.91951	2.12176	1.27518	1.1791		AT2G40670	AT5G16336	AT2G47270
AT1G05660	2.59796	2.64646	2.04511	1.44594		AT5G63225	AT1G04603	AT1G53980
AT1G05693	0.563651	0.805071	1.18875	0.592018		AT4G10500	AT4G27250	AT1G08383
AT1G05697	0.586516	0.740953	1.19119	0.592028		AT2G37720	AT4G07015	AT5G03055
AT1G05713	-0.543791	-0.317387	0.226718	-0.0735051		AT1G05383	AT3G50301	AT5G62848
AT1G05717	-0.505373	-0.49327	0.129412	0.185669		AT3G48960	AT2G16570	AT4G20715
AT1G05733	-0.762075	-0.786697	-0.653008	-0.192374		AT1G72590	AT3G04415	AT3G20898
AT1G05740	0.799922	0.664477	0.529285	0.64126		AT2G15045	AT4G13075	AT5G01325
AT1G05753	1.43757	1.5316	1.36343	0.482113		AT1G62978	AT5G02420	AT3G09205
AT1G05793	1.32521	0.639636	1.50369	1.12094		AT5G38317	AT5G61470	AT3G14385
AT1G05797	1.96879	2.18978	2.4739	1.7176		AT1G69580	AT1G09500	AT1G62978
AT1G05800	3.12966	3.1239	2.2841	1.56663		AT5G41470	AT3G00420	AT2G47485
AT1G05803	2.32785	2.52181	2.53769	1.73276		AT2G06955	AT2G04425	AT4G09589
AT1G05807	1.99711	1.73657	1.87811	1.46686		AT4G31610	AT2G16905	AT1G08847
AT1G05813	1.31724	1.3052	1.49481	1.45607		AT5G01795	AT1G62710	AT5G43285
AT1G05817	2.10349	2.39707	1.89425	1.50621		AT5G23790	AT4G24026	AT2G23020
AT1G05823	2.48043	2.72437	2.04996	1.32219		AT1G62280	AT3G44805	AT1G24000
AT1G05827	0.778417	0.503724	0.237765	-0.53091		AT4G11320	AT2G36724	AT1G53683
AT1G05847	1.07376	0.829816	1.13614	0.72353		AT5G15310	AT4G36280	AT5G06040
AT1G05857	0.363662	0.250847	-0.0215701	-0.09152		AT2G27880	AT1G09503	AT2G09605
AT1G05863	1.26615	0.813399	1.20044	1.40735		AT4G14723	AT1G72580	AT3G09835
AT1G05887	0.0167179	-0.00987487	0.672559	-0.0541023		AT3G05465	AT1G10745	AT3G28010
AT1G05893	0.104556	-0.038134	0.778565	0.0397541		AT5G07935	AT4G08415	AT5G02090
AT1G05897	1.32635	1.63453	0.914957	1.09809		AT1G66420	AT5G06040	AT5G12340
AT1G05937	-1.28223	-1.13706	1.63082	0.397287		AT2G24205	AT2G19806	AT3G52480
AT1G05943	2.8648	2.12204	1.8674	1.27145		AT1G05583	AT4G39672	AT2G19893
AT1G05947	-0.405366	0.15959	0.477725	-0.172932		AT4G07215	AT5G22590	AT1G04387
AT1G05953	-0.474917	0.243982	0.478911	-0.136927		AT4G32105	AT5G19710	AT3G30733
AT1G05957	2.11925	1.50544	1.93547	1.31727		AT2G36020	AT5G04145	AT1G66760
AT1G05967	1.08393	1.25329	1.34881	-0.0213706		AT4G13440	AT1G09205	AT2G35000
AT1G06007	1.9733	1.91908	2.17111	1.40405		AT4G01510	AT5G08455	AT1G06113
AT1G06013	0.059015	-0.299057	0.0571063	-0.0412648		AT2G08070	AT4G37580	AT5G00835
AT1G06027	1.46465	1.25585	1.25024	0.777421		AT1G09825	AT1G29680	AT1G78330
AT1G06047	0.695815	0.607131	0.243507	0.438619		AT5G42785	AT3G55670	AT4G21080
AT1G06057	-0.0926805	-0.862539	0.132126	0.336674		AT2G22942	AT3G30150	AT2G25780
AT1G06080	1.32263	0.991408	1.47221	0.862045		AT3G26290	AT2G07315	AT5G39700
AT1G06090	1.30735	1.60915	1.94098	1.32746		AT2G18340	AT5G16360	AT2G43140
AT1G06103	1.37789	0.93954	1.17708	0.572759		AT5G03570	AT1G78360	AT1G09503
AT1G06113	2.50433	2.26589	2.34198	1.26271		AT4G10600	AT5G00555	AT4G19700
AT1G06120	0.0589796	0.00664752	0.59648	0.0427008		AT1G13620	AT4G32215	AT1G08813
AT1G06127	0.726089	0.644076	0.56284	0.528261		AT1G11362	AT5G09978	AT4G06910
AT1G06133	1.00676	1.09965	0.85533	0.840676		AT5G14602	AT3G51860	AT3G18518
AT1G06135	2.44622	2.46746	2.40347	1.35191		AT5G07195	AT5G65140	AT3G04005
AT1G06137	1.96939	1.7761	1.72051	1.03029		AT4G36700	AT1G62530	AT5G19710
AT1G06153	1.43689	1.16255	1.36383	0.607745		AT5G07190	AT2G28410	AT3G05015
AT1G06157	-1.18428	-1.43775	0.5017	-0.253209		AT1G64540	AT4G11400	AT5G01755
AT1G06163	0.424009	0.723056	0.681083	0.23767		AT1G22110	AT5G23212	AT2G09995
AT1G06187	0.218111	0.0060373	0.877605	0.275792		AT1G06873	AT5G39645	AT4G18940
AT1G06217	1.32962	1.74924	1.9953	1.12888		AT5G12990	AT1G13260	AT5G59510
AT1G06225	0.767244	0.259946	0.782563	-0.0110614		AT5G46195	AT5G48980	AT1G23201
AT1G06280	2.82461	3.00479	2.32255	1.36205		AT5G55855	AT2G07935	AT2G15345
AT1G06310	-0.809411	-0.770673	-0.00188539	-0.0767197		AT4G01897	AT2G00660	AT2G07425
AT1G06320	2.41044	2.33965	2.14084	1.51304		AT5G10590	AT1G62570	AT5G40960
AT1G06330	2.14398	2.38557	2.05035	1.38311		AT2G22860	AT2G42050	AT1G30260
AT1G06340	0.612838	0.835395	0.710461	0.35465		AT4G09775	AT3G00280	AT4G15630
AT1G06350	2.43679	2.28521	2.02233	1.45911		AT3G01785	AT5G38780	AT1G09117
AT1G06353	1.28646	0.868371	0.88013	0.557614		AT1G53940	AT5G43285	AT2G41380
AT1G06357	1.80377	2.01764	1.55866	0.900961		AT4G13235	AT3G51700	AT1G06937
AT1G06360	2.39469	2.40708	1.87502	1.3577		AT2G16320	AT2G29470	AT1G06135
AT1G06363	1.56495	2.24335	1.51874	1.06435		AT1G63930	AT3G05915	AT4G36560
AT1G06383	2.12197	1.89252	2.01458	1.3613		AT5G44540	AT4G11655	AT1G47915
AT1G06387	1.79462	2.07971	1.88018	1.41544		AT5G38230	AT4G11911	AT2G19460
AT1G06393	1.65588	1.76391	2.23472	1.82149		AT3G03625	AT2G07255	AT4G11180
AT1G06403	-0.292847	-0.200466	0.278628	0.269193		AT1G61720	AT1G04677	AT3G28910
AT1G06413	0.948124	1.24619	1.74576	0.0848605		AT3G28855	AT5G03015	AT1G04377
AT1G06427	1.28211	1.62435	1.5845	0.80729		AT3G04675	AT5G54661	AT1G09507
AT1G06437	1.06742	1.12845	0.44198	0.194344		AT4G20990	AT5G07605	AT1G08683
AT1G06493	1.57241	1.62628	1.74057	1.32886		AT3G23190	AT3G11990	AT3G46080
AT1G06497	1.32259	1.53714	1.24371	1.11774		AT5G67020	AT5G22550	AT5G14180
AT1G06507	1.619	1.99636	2.05942	1.20395		AT1G29670	AT1G05167	AT2G33130
AT1G06513	1.9971	2.13865	2.15763	1.29373		AT3G20993	AT1G78480	AT3G46250
AT1G06517	2.35187	2.54799	1.96971	1.88188		AT2G24800	AT2G07485	AT3G02815
AT1G06523	2.21761	2.59361	2.00652	1.82741		AT5G09765	AT3G03726	AT3G03555
AT1G06603	0.978806	1.36464	1.42343	0.918499		AT3G02810	AT5G06800	AT2G23850
AT1G06620	1.21198	1.00533	1.08632	0.111412		AT1G22250	AT1G80110	AT1G17800
AT1G06637	-0.140177	0.319186	0.170154	0.107432		AT2G23190	AT3G09380	AT2G19425
AT1G06697	0.503254	0.447985	0.708121	0.462854		AT5G41530	AT1G30260	AT4G22517
AT1G06703	2.58805	2.21352	2.23295	1.77188		AT1G05797	AT1G09065	AT5G49260
AT1G06707	2.70036	2.34648	2.19447	1.74764		AT2G46990	AT5G38195	AT3G50900
AT1G06713	1.16321	0.836297	1.29308	1.14046		AT5G08995	AT1G48325	AT3G08270
AT1G06737	-0.47819	-0.316824	0.472992	0.263213		AT2G11810	AT2G07115	AT5G09765
AT1G06743	-0.428286	-0.610815	0.154666	-0.148799		AT3G17520	AT3G06778	AT1G08717
AT1G06757	0.807997	0.805869	1.49376	0.718021		AT1G03700	AT4G19950	AT4G16220
AT1G06763	1.45336	1.06913	1.5936	0.737924		AT5G19560	AT2G21727	AT4G03039
AT1G06773	1.52178	1.06428	1.6524	0.799165		AT1G06933	AT5G02780	AT3G61897
AT1G06777	-0.27138	-0.289257	0.555896	0.311309		AT1G04540	AT4G24275	AT3G03315
AT1G06783	-0.293912	-0.318897	0.65744	0.304764		AT4G13285	AT1G77530	AT3G09825
AT1G06810	2.21097	1.88482	1.60259	0.786865		AT2G25230	AT5G13330	AT5G07825
AT1G06853	1.54044	1.53187	1.45068	1.06822		AT5G56110	AT1G52840	AT1G12490
AT1G06857	0.800763	0.276526	0.0896011	-0.160646		AT2G26440	AT2G07075	AT2G22160
AT1G06863	0.801828	0.119229	0.131741	-0.237569		AT1G17285	AT5G55650	AT3G06135
AT1G06867	0.0938848	0.923211	0.390359	-0.030455		AT5G42280	AT1G67980	AT5G06490
AT1G06873	-0.196093	1.04159	0.317791	-0.178157		AT2G47140	AT4G07375	AT1G09615
AT1G06877	1.0495	0.271513	0.320713	0.709861		AT5G60110	AT2G02280	AT1G77150
AT1G06903	-0.83692	-0.870346	0.765339	-0.233561		AT1G05503	AT3G09835	AT1G04443
AT1G06907	-0.256177	-0.260074	0.440025	0.365847		AT5G07055	AT1G19830	AT4G05710
AT1G06917	0.196981	-0.00872385	0.939225	0.322161		AT4G13660	AT5G39720	AT1G09486
AT1G06927	-1.62987	-1.42519	-0.677735	0.0321728		AT1G27020	AT5G02185	AT4G14450
AT1G06933	0.776371	1.7196	1.27884	1.20081		AT3G32035	AT4G09090	AT5G35880
AT1G06937	2.56757	2.74659	2.64775	1.59543		AT1G80590	AT4G05340	AT2G35280
AT1G06947	1.91148	1.79896	1.78727	1.20365		AT5G01395	AT1G10747	AT3G10280
AT1G06953	2.03763	1.97477	1.97567	1.53754		AT3G43580	AT5G05685	AT1G05387
AT1G06980	0.725366	1.13142	0.857065	0.2872		AT1G49938	AT3G20898	AT1G53970
AT1G06983	1.16647	1.85068	0.915994	0.409873		AT1G61070	AT2G23590	AT5G57390
AT1G06990	2.41483	2.69206	2.15424	1.51992		AT1G07553	AT3G05845	AT4G08475
AT1G07000	0.158634	0.0192227	0.342352	-0.0479259		AT1G67390	AT3G06515	AT1G11765
AT1G07090	2.89471	2.7785	2.02879	1.41321		AT1G66235	AT5G45840	AT5G28491
AT1G07143	2.24164	2.1245	1.99644	1.75978		AT3G42835	AT5G08141	AT5G16340
AT1G07147	2.9131	2.77393	2.40332	1.84256		AT3G15251	AT5G01485	AT1G60986
AT1G07163	0.732193	1.00162	0.437076	0.243251		AT1G18120	AT3G10455	AT5G42677
AT1G07175	1.23403	0.949288	1.62486	0.998941		AT1G62420	AT4G08365	AT3G16400
AT1G07233	-0.400441	-0.467452	0.215352	0.0619569		AT1G56470	AT5G60260	AT4G09895
AT1G07237	2.06469	1.98509	2.2446	0.891603		AT1G29005	AT5G61610	AT3G05465
AT1G07247	3.19729	3.27774	2.48947	1.59968		AT1G18100	AT3G01345	AT1G33835
AT1G07253	3.05575	3.37971	2.5781	1.83943		AT3G10986	AT2G07535	AT2G09330
AT1G07257	2.86847	2.55881	2.44502	2.02265		AT3G46700	AT3G26605	AT3G15680
AT1G07263	2.81115	2.94722	2.19308	1.50903		AT2G08410	AT5G54250	AT2G19803
AT1G07267	2.7574	2.56905	2.16108	1.60375		AT1G44382	AT1G27671	AT5G39230
AT1G07273	1.41738	1.98729	1.71142	1.17406		AT5G07385	AT2G22000	AT2G33660
AT1G07277	1.31277	1.86262	1.60726	1.42253		AT2G24950	AT1G44414	AT1G02813
AT1G07283	1.59072	1.47151	1.39028	0.514742		AT2G09630	AT2G33890	AT2G23240
AT1G07297	-0.126115	-0.620162	0.808578	-0.339549		AT3G20690	AT5G03010	AT5G04370
AT1G07317	-0.464012	-0.556662	1.01434	0.296756		AT5G55240	AT4G06915	AT1G03106
AT1G07347	0.8084	0.92488	0.776335	0.265721		AT1G20120	AT1G08905	AT3G27809
AT1G07353	2.36258	2.22425	1.54254	1.25921		AT5G65320	AT3G27025	AT3G04205
AT1G07357	1.66199	2.01487	1.83622	1.39113		AT3G48970	AT3G29631	AT3G03115
AT1G07367	2.35122	2.24308	2.11032	1.92435		AT3G21510	AT4G32080	AT1G16945
AT1G07373	2.15003	2.00935	2.10664	1.5459		AT2G32550	AT5G52605	AT5G49560
AT1G07397	2.63069	1.99501	2.02664	1.46475		AT5G48210	AT2G41230	AT3G52010
AT1G07407	2.68424	2.20087	2.12538	1.4383		AT3G15650	AT2G38325	AT5G04030
AT1G07417	0.448023	0.192042	0.755863	0.411705		AT2G08075	AT1G32710	AT4G19620
AT1G07423	0.617277	0.589858	0.849393	0.260018		AT3G45290	AT5G20810	AT1G53690
AT1G07430	2.16938	2.17878	1.5783	1.23765		AT1G19510	AT1G78476	AT5G02775
AT1G07433	0.23426	0.293464	0.671325	0.560072		AT1G18290	AT3G29370	AT1G77640
AT1G07437	0.253241	0.319673	0.687687	0.527611		AT1G08393	AT1G49830	AT1G08677
AT1G07443	2.53469	2.57942	2.0472	1.53392		AT4G05375	AT4G24030	AT5G07160
AT1G07447	2.27217	2.43259	2.03612	1.54293		AT5G24879	AT4G09495	AT5G22250
AT1G07457	-0.207774	-0.0691369	0.641117	0.0535359		AT5G43035	AT2G38910	AT4G23870
AT1G07460	0.320639	-0.0722594	0.316155	-0.095189		AT5G04030	AT4G05115	AT1G03982
AT1G07463	-0.0671423	-0.149067	0.564445	0.0467468		AT3G09245	AT3G05175	AT3G46070
AT1G07467	1.26684	1.03042	0.964602	0.69651		AT1G68260	AT5G10100	AT1G08063
AT1G07485	0.613672	-0.120874	0.516108	-0.0987477		AT2G23600	AT1G08957	AT5G64905
AT1G07490	0.680444	-0.0142789	0.53598	-0.157739		AT5G05815	AT1G77830	AT5G38750
AT1G07497	1.91041	1.75662	1.54277	0.643588		AT5G06145	AT5G35525	AT5G22200
AT1G07503	1.89235	1.08882	1.18869	0.515079		AT5G38610	AT5G24825	AT3G55110
AT1G07523	1.04037	0.796716	1.31224	0.0361834		AT5G37500	AT3G03525	AT1G21313
AT1G07533	2.39553	3.0483	2.26917	1.84328		AT1G53635	AT2G09125	AT2G04155
AT1G07537	2.04683	1.97117	1.79222	1.35966		AT3G45110	AT1G46336	AT3G08195
AT1G07550	0.0818758	0.0614229	0.408283	0.184341		AT1G55775	AT2G04137	AT4G07225
AT1G07553	0.171046	-0.138106	0.668543	-0.0291186		AT2G41780	AT2G38890	AT1G08865
AT1G07557	0.228394	-0.117159	0.678701	0.0324359		AT2G16140	AT4G06755	AT1G09745
AT1G07597	0.081515	0.560068	0.158116	0.296178		AT4G22233	AT1G05173	AT5G52020
AT1G07610	-1.6213	-1.75187	0.487629	-0.475825		AT3G43657	AT5G09335	AT3G04295
AT1G07617	1.69858	1.70584	1.7377	1.02687		AT5G45730	AT4G13555	AT1G06903
AT1G07640	2.65457	2.90824	2.48974	1.88838		AT1G10657	AT1G65735	AT4G00155
AT1G07645	2.42445	2.73508	1.62967	1.39647		AT3G46390	AT1G05477	AT2G07935
AT1G07673	0.321636	0.0805259	0.460821	0.0675633		AT2G43000	AT4G10560	AT1G30700
AT1G07680	0.24712	0.189688	0.897542	0.193505		AT2G39370	AT5G39532	AT1G09213
AT1G07683	-0.519216	-0.308872	-0.498268	-0.758387		AT1G10010	AT1G22720	AT4G07395
AT1G07690	0.132897	0.0252559	0.242036	-0.065237		AT5G44440	AT5G52495	AT4G29281
AT1G07717	-0.687143	-1.04261	0.257634	0.448131		AT2G21880	AT1G78390	AT4G35165
AT1G07720	1.38152	1.45239	0.89183	0.350863		AT1G15330	AT4G25585	AT3G28590
AT1G07723	-0.598383	-0.835251	0.442017	0.719035		AT1G14630	AT1G28660	AT2G08620
AT1G07727	0.988183	0.384515	0.767338	0.491013		AT2G25340	AT3G05535	AT5G07425
AT1G07767	1.32113	1.22909	1.30088	0.980004		AT5G41660	AT5G07455	AT5G03625
AT1G07777	2.38562	2.7375	2.33985	1.91833		AT2G01379	AT1G73560	AT2G15010
AT1G07783	0.417893	0.570807	1.8048	1.01209		AT2G02380	AT4G05750	AT4G09645
AT1G07793	0.596954	0.784927	1.0011	0.361893		AT1G52680	AT3G08700	AT1G52680
AT1G07795	-0.321066	-0.922769	0.0314153	0.296377		AT4G16563	AT3G23175	AT1G08763
AT1G07800	-0.854373	-0.912258	0.0452344	-0.105298		AT4G18930	AT2G33720	AT4G23970
AT1G07850	0.64188	0.712905	0.42766	0.205575		AT5G38747	AT3G28853	AT1G54720
AT1G07857	1.36257	1.5144	1.45278	1.02213		AT2G26865	AT1G07723	AT2G38540
AT1G07860	0.999033	0.895297	0.996636	0.533233		AT1G63550	AT3G50123	AT4G01895
AT1G07863	1.49394	1.52796	1.53449	1.20341		AT1G15580	AT4G10220	AT4G25435
AT1G07867	1.22545	1.37007	0.991332	1.0312		AT5G49525	AT1G78478	AT4G18170
AT1G07900	0.522611	0.664496	0.139843	0.0928004		AT4G13261	AT1G50080	AT3G02135
AT1G07913	2.55514	2.49329	2.26562	1.35633		AT1G58225	AT3G15490	AT3G14780
AT1G07917	1.62666	1.7885	1.76852	1.31159		AT2G22335	AT4G13345	AT2G19020
AT1G07923	0.965773	1.27353	1.10659	0.430414		AT3G44555	AT5G16350	AT1G49570
AT1G07927	0.990392	1.38083	1.09485	0.571469		AT1G18773	AT3G44766	AT1G69795
AT1G07937	2.31064	1.99793	1.84376	1.24705		AT3G13500	AT2G23020	AT1G71002
AT1G07985	0.55626	0.555027	1.24268	0.447657		AT4G08565	AT1G09817	AT5G22870
AT1G08007	1.6064	1.31565	1.4609	0.984494		AT3G28400	AT3G09162	AT1G08447
AT1G08013	1.3688	1.65682	1.44245	1.13374		AT2G15040	AT3G06525	AT2G22170
AT1G08017	1.65292	1.6466	1.96588	1.1543		AT3G07955	AT5G22430	AT3G04245
AT1G08023	1.53729	1.33399	1.92402	1.2073		AT2G05380	AT3G00210	AT1G77780
AT1G08027	0.303758	-0.176052	0.765318	0.302885		AT3G05225	AT1G48095	AT2G02135
AT1G08057	-0.246736	-0.747362	0.685849	-0.231249		AT4G11653	AT3G06135	AT1G15010
AT1G08063	1.19313	1.25999	1.49683	0.490116		AT5G00960	AT2G24880	AT2G41800
AT1G08065	0.445937	0.600954	0.980709	0.424834		AT1G14700	AT1G77100	AT5G52067
AT1G08080	0.992649	1.03183	1.35253	0.886004		AT5G62120	AT5G43300	AT3G61840
AT1G08090	2.38588	2.62956	1.88476	1.35843		AT5G53490	AT1G46192	AT3G05950
AT1G08100	2.30386	2.39881	1.81499	1.23207		AT4G10850	AT4G19905	AT1G08437
AT1G08135	0.85611	0.812078	0.539982	0.445358		AT5G05825	AT2G09490	AT1G09875
AT1G08140	1.00476	0.779858	0.761384	0.353807		AT5G05835	AT3G00440	AT5G24950
AT1G08147	0.327591	0.361965	0.574123	0.198884		AT5G05030	AT4G19370	AT4G40090
AT1G08150	2.10893	2.20395	1.61969	1.20916		AT1G60030	AT3G08615	AT4G03275
AT1G08153	2.2469	1.85882	1.50734	1.6328		AT5G14690	AT4G10860	AT4G14690
AT1G08157	1.45745	1.68958	2.37181	1.06787		AT1G67520	AT1G35242	AT5G65330
AT1G08160	2.03986	1.91057	1.45802	0.968474		AT5G06435	AT5G42210	AT4G04365
AT1G08163	1.45745	1.68958	2.37181	1.06787		AT4G29273	AT4G05875	AT1G12070
AT1G08170	0.527438	0.594228	1.2467	0.361997		AT4G03325	AT5G07030	AT4G12220
AT1G08177	1.61348	0.878044	1.57198	1.14067		AT5G45380	AT3G05150	AT3G53294
AT1G08183	2.88373	2.33856	2.06771	1.57247		AT4G35030	AT5G00565	AT3G24225
AT1G08193	1.44194	1.72835	0.881609	0.868942		AT4G15765	AT4G32714	AT4G11880
AT1G08223	1.8675	1.85003	1.12958	1.02557		AT5G26262	AT1G24735	AT3G52540
AT1G08227	1.83493	1.8424	1.13493	0.959344		AT4G07135	AT4G06935	AT1G06620
AT1G08237	0.772914	1.00508	1.46195	0.875316		AT2G41660	AT2G37750	AT4G09275
AT1G08263	1.78977	1.69618	1.65103	0.714816		AT5G15950	AT3G24150	AT1G76610
AT1G08277	1.50111	1.65505	1.58615	0.712507		AT3G28250	AT1G32510	AT2G41225
AT1G08283	2.13726	2.25787	1.92748	1.35259		AT1G10588	AT5G57240	AT4G31260
AT1G08290	2.24259	2.34817	2.05485	1.45517		AT5G65410	AT5G01405	AT3G22160
AT1G08297	1.24827	0.765266	1.20071	0.778656		AT2G07165	AT1G09115	AT1G75830
AT1G08303	2.82604	2.54209	2.46282	1.63806		AT1G11570	AT5G04370	AT5G00960
AT1G08307	1.04073	0.968134	1.31129	0.495769		AT3G56610	AT2G21720	AT2G19050
AT1G08313	1.95228	2.84048	2.2327	1.93621		AT1G65810	AT3G59245	AT2G01660
AT1G08320	0.977175	1.04838	1.3486	0.787599		AT4G16024	AT3G55672	AT1G47430
AT1G08327	1.13399	1.45215	1.52914	0.32806		AT2G07555	AT5G55132	AT5G43580
AT1G08337	1.55501	2.07188	1.71629	1.44504		AT5G46930	AT4G11310	AT1G08927
AT1G08343	2.19592	2.00647	2.08336	1.34755		AT4G01516	AT5G08360	AT5G05305
AT1G08347	-0.209243	-0.2901	-0.228501	-0.322833		AT1G70500	AT4G03785	AT5G03840
AT1G08357	2.04459	2.03349	2.15678	1.52378		AT2G29060	AT5G24600	AT2G03955
AT1G08383	1.01221	1.44457	1.55353	0.451511		AT2G36550	AT4G09987	AT2G16835
AT1G08393	-0.515064	-0.509639	-0.0256456	-0.381786		AT2G16225	AT2G08930	AT5G38270
AT1G08397	2.06122	2.40636	2.00152	1.43614		AT2G03821	AT5G44306	AT5G02420
AT1G08403	2.64565	2.57867	2.0397	1.96479		AT4G33890	AT2G19803	AT1G08897
AT1G08413	2.75716	2.85066	2.11942	1.91099		AT2G16385	AT2G32190	AT5G39290
AT1G08417	2.72745	2.7048	2.3989	1.88153		AT3G28530	AT1G04417	AT2G45210
AT1G08430	2.34169	2.31622	1.9989	1.19059		AT2G04190	AT5G16230	AT3G07155
AT1G08433	0.171223	-0.520909	1.0327	0.351403		AT5G26594	AT5G53990	AT3G03325
AT1G08437	-0.508097	-1.00479	1.00043	0.0177139		AT4G33870	AT5G25380	AT5G49615
AT1G08440	1.30163	1.23218	1.45157	0.818627		AT1G08027	AT3G26934	AT4G08045
AT1G08447	1.3456	1.56742	1.46723	0.479328		AT2G26820	AT2G02130	AT5G55855
AT1G08465	2.44607	2.60439	2.12628	1.62344		AT1G34044	AT3G57010	AT4G03040
AT1G08473	-0.726084	-0.358696	-0.517592	-0.433526		AT4G05105	AT5G53740	AT5G65925
AT1G08483	2.33538	2.35771	2.07031	1.27879		AT4G12440	AT1G57550	AT1G07610
AT1G08487	2.71318	2.62064	2.26864	1.55736		AT2G46493	AT1G54720	AT3G11050
AT1G08493	1.23586	1.16734	1.38325	1.25967		AT5G37175	AT3G50200	AT3G00440
AT1G08517	3.02934	3.48254	2.57931	1.96658		AT3G61118	AT3G49300	AT3G46086
AT1G08553	2.51531	2.72312	2.13431	1.55771		AT2G33655	AT1G35183	AT5G46890
AT1G08587	1.05766	1.75513	1.47532	1.42022		AT4G13564	AT1G61810	AT2G21905
AT1G08613	-0.0188332	-0.320693	0.341388	0.267678		AT1G17345	AT1G35200	AT3G26813
AT1G08670	1.51933	1.46938	1.90141	1.02048		AT3G29300	AT1G47930	AT2G42480
AT1G08673	1.18799	1.02703	0.428376	1.18014		AT4G05385	AT5G22555	AT1G06280
AT1G08677	2.13743	2.07472	1.75243	0.742432		AT5G56970	AT3G29385	AT3G28250
AT1G08683	2.20766	2.15909	1.71978	0.669216		AT1G65550	AT3G58270	AT5G57510
AT1G08687	0.963882	0.794365	1.11201	0.529327		AT3G13960	AT2G41997	AT1G19610
AT1G08697	1.11855	1.11774	1.37451	0.418805		AT2G33270	AT2G15013	AT2G27670
AT1G08703	-0.704942	-0.460517	0.10252	-0.131926		AT5G24900	AT4G33820	AT5G05485
AT1G08717	1.51188	2.15042	1.80299	0.760575		AT2G06785	AT2G03565	AT1G08697
AT1G08757	1.60753	1.98075	1.26041	0.978103		AT3G19552	AT3G25160	AT1G10250
AT1G08763	1.64811	2.35233	1.98431	0.990664		AT1G69085	AT5G07225	AT3G26110
AT1G08765	1.4269	1.51589	1.44927	0.77686		AT1G63440	AT2G16592	AT1G60580
AT1G08767	1.91229	1.29692	1.07084	0.904644		AT2G44460	AT2G01340	AT4G35150
AT1G08773	2.22979	1.72203	1.6281	1.37818		AT1G01390	AT2G02100	AT1G11370
AT1G08777	0.550813	0.778388	0.67744	0.57213		AT5G37860	AT3G02325	AT2G37610
AT1G08783	0.156868	-0.138138	0.460783	0.00815294		AT5G03385	AT1G05953	AT4G05920
AT1G08790	0.433215	0.78195	0.164027	-0.09695		AT1G47670	AT4G01420	AT1G50960
AT1G08805	0.964726	1.31758	1.14926	0.882826		AT1G19630	AT5G39230	AT1G69310
AT1G08807	1.84032	1.77609	1.62818	1.29922		AT1G04783	AT1G06927	AT3G48343
AT1G08813	1.77663	1.25446	2.13616	1.06046		AT2G18470	AT5G51845	AT3G05375
AT1G08817	2.65599	2.40544	1.94171	1.22037		AT4G13570	AT3G08255	AT2G46130
AT1G08823	2.14635	2.01567	1.96503	1.43235		AT4G34800	AT1G06783	AT1G09260
AT1G08827	2.53665	2.21784	1.94944	1.75665		AT2G03945	AT3G03735	AT3G18260
AT1G08833	1.65032	1.69611	1.42864	0.699842		AT5G25020	AT1G06737	AT2G32790
AT1G08843	1.22499	1.55044	1.26809	1.02112		AT2G02635	AT5G10170	AT2G34080
AT1G08847	2.49201	2.72598	2.69859	1.60386		AT5G42710	AT4G02317	AT5G10120
AT1G08853	0.961303	1.19565	1.39702	0.97499		AT5G64190	AT1G10260	AT1G61830
AT1G08860	-0.197269	-0.280471	0.643552	0.319459		AT4G26320	AT3G46860	AT3G50330
AT1G08863	0.392327	0.562565	-0.466286	-0.268098		AT2G24000	AT4G09984	AT5G01665
AT1G08865	1.22509	1.54654	1.50413	0.502078		AT1G07557	AT5G44300	AT3G52400
AT1G08885	-0.53484	-0.783371	0.94534	0.00747588		AT1G53180	AT2G18660	AT5G54660
AT1G08893	2.30267	2.15414	2.03249	1.10091		AT4G26740	AT1G05447	AT3G27886
AT1G08897	2.36786	2.15285	2.04834	1.07959		AT2G18690	AT1G07717	AT3G13980
AT1G08903	2.00054	2.14951	1.37992	0.954093		AT5G25305	AT5G52300	AT5G14345
AT1G08905	-0.399635	-0.152901	0.693653	-0.0902635		AT2G40680	AT2G15012	AT4G34520
AT1G08907	0.632181	0.570945	0.503032	0.0566039		AT1G22130	AT4G01410	AT5G05657
AT1G08917	1.73888	1.36875	1.66452	1.05396		AT4G35010	AT2G33130	AT1G62420
AT1G08923	1.34801	1.0584	1.34988	0.674104		AT2G06755	AT3G20700	AT3G03725
AT1G08925	1.41837	1.40826	1.77168	0.837487		AT1G51970	AT1G28640	AT5G05955
AT1G08927	2.07945	1.87081	2.27071	1.29942		AT1G30700	AT3G61040	AT3G00700
AT1G08933	1.92059	2.02992	2.17636	1.3865		AT2G16835	AT3G29578	AT4G05905
AT1G08935	0.819567	0.626895	0.341128	0.371703		AT1G18310	AT4G26350	AT3G43660
AT1G08945	2.24583	2.42509	2.25378	1.75795		AT3G04705	AT5G16340	AT3G29385
AT1G08957	-0.77866	-0.578297	0.289542	-0.361393		AT5G61605	AT4G39740	AT1G26600
AT1G08967	-0.724852	-0.65131	0.161757	0.465679		AT3G57270	AT1G07297	AT5G39720
AT1G08975	0.0955578	0.500681	-0.0637293	-0.416622		AT4G07270	AT3G31161	AT2G36110
AT1G31530	2.43861	2.30404	2.01035	1.22721		AT1G03106	AT1G65730	AT1G05157
AT1G31540	1.29045	1.26465	0.424127	0.0334215		AT5G07155	AT2G08550	AT1G11690
AT1G31620	3.31652	3.17419	2.49655	2.02108		AT3G15250	AT3G23350	AT1G62300
AT1G31630	2.10927	2.13043	1.87988	1.25774		AT4G19790	AT1G08057	AT2G24800
AT1G31640	0.0512967	-0.244505	0.0916209	0.0277628		AT1G06603	AT1G01380	AT4G02925
AT1G31670	2.45904	2.61061	1.96054	1.49891		AT4G01515	AT5G05598	AT1G03700
AT1G31690	2.52297	2.56827	2.13543	1.66257		AT4G27400	AT1G01480	AT2G42440
AT1G31710	1.21283	1.43462	1.50564	1.1097		AT3G45275	AT3G26165	AT3G08615
AT1G31720	1.98077	2.06102	1.99605	1.27088		AT5G46380	AT5G17130	AT3G27840
AT1G31772	0.402115	0.260089	1.0925	0.612127		AT1G66460	AT3G05085	AT1G02681
AT1G31885	0.371095	0.259767	0.924309	0.47022		AT5G18430	AT5G61880	AT2G37000
AT1G31983	2.03583	2.32918	1.71951	1.31708		AT4G18870	AT3G04645	AT3G00210
AT1G31990	2.25508	2.0194	1.7783	1.3393		AT3G30842	AT3G50320	AT3G05400
AT1G32020	1.45328	1.32415	1.07858	0.534782		AT2G21905	AT5G40382	AT5G04950
AT1G32030	2.72594	2.75995	1.90447	1.25858		AT4G16050	AT2G09270	AT4G06115
AT1G32040	-0.36137	-0.477023	-0.104312	0.176065		AT3G09125	AT4G29280	AT5G10625
AT1G32045	-0.289216	0.231774	0.0540421	-0.0925663		AT2G33707	AT2G40220	AT1G08885
AT1G32049	2.7476	2.86409	2.18788	1.55308		AT1G06507	AT3G09825	AT5G39860
AT1G32100	1.26287	1.20661	1.44488	0.64692		AT1G66360	AT1G26350	AT3G30730
AT1G32140	2.45659	2.42567	2.17904	1.59438		AT1G52191	AT1G55110	AT1G55260
AT1G32170	1.26896	1.38054	1.3726	0.792253		AT4G09860	AT3G21360	AT3G45252
AT1G32172	1.47156	1.51448	1.65117	0.954312		AT3G56220	AT1G04103	AT2G16895
AT1G32240	1.83442	2.28695	2.12912	1.31837		AT1G01670	AT2G07865	AT1G08263
AT1G32270	0.393433	0.296868	1.04976	0.424142		AT2G44790	AT2G07870	AT2G47260
AT1G32280	1.57613	1.84732	1.40648	0.859319		AT5G39700	AT1G64065	AT3G13435
AT1G32350	0.901776	0.879368	1.17884	0.474652		AT1G72220	AT4G12090	AT3G12440
AT1G32420	2.51131	2.62508	1.98225	1.60226		AT5G01065	AT4G36600	AT1G70880
AT1G32430	2.16122	2.17711	1.814	1.27267		AT5G07475	AT1G08157	AT5G38910
AT1G32450	0.296514	0.152209	0.723573	0.357499		AT1G07433	AT1G08163	AT3G45248
AT1G32510	-0.517366	-0.428657	0.485319	-0.0968348		AT3G27150	AT5G03885	AT1G56480
AT1G32560	1.05337	1.20474	1.34792	0.641262		AT5G06250	AT5G00650	AT3G50770
AT1G32650	1.25876	1.54763	0.378671	-0.073896		AT1G05400	AT3G06925	AT1G08925
AT1G32660	2.47115	2.74884	2.14726	1.3874		AT1G08853	AT1G68170	AT3G05300
AT1G32710	0.393091	0.467916	1.47546	1.15952		AT2G47120	AT3G25570	AT1G08893
AT1G32713	-0.0427899	-0.146568	0.835547	-0.027908		AT5G09110	AT1G09547	AT1G47783
AT1G32770	2.47191	2.65181	2.13307	1.64438		AT1G69981	AT4G05455	AT3G17730
AT1G32780	1.56063	1.4332	1.28917	0.603515		AT5G16330	AT3G13898	AT3G58000
AT1G32850	0.854804	0.687021	0.56935	0.182276		AT1G07437	AT4G16748	AT1G54000
AT1G32975	1.93714	1.90217	1.44401	1.0606		AT2G13820	AT2G08590	AT2G21750
AT1G32980	1.61003	1.39899	1.29193	0.913133		AT2G18580	AT2G07425	AT1G09557
AT1G33020	0.702818	0.67675	0.84566	0.394694		AT1G04377	AT2G44840	AT3G03410
AT1G33080	1.99629	1.97508	1.76106	1.13442		AT4G15210	AT5G43185	AT5G52500
AT1G33090	2.49288	2.71264	2.27585	1.71018		AT5G52900	AT5G08065	AT5G06955
AT1G33100	2.11274	2.24872	2.0641	1.53887		AT5G39440	AT4G06205	AT1G55010
AT1G33102	1.3143	1.12807	1.36482	0.625324		AT3G32050	AT5G56420	AT5G45980
AT1G33170	0.229505	0.369006	0.338679	0.246871		AT3G49162	AT3G13400	AT2G18120
AT1G33180	-0.298726	-0.055307	-0.0965147	-0.0740474		AT2G09635	AT1G07800	AT4G08910
AT1G33220	1.01446	0.884776	0.259942	-0.0824573		AT4G21600	AT4G08385	AT4G32220
AT1G33280	1.88536	1.98145	1.60734	1.1689		AT5G56810	AT5G61650	AT4G01455
AT1G33300	0.8239	0.238815	0.402532	0.201574		AT5G41590	AT4G22105	AT5G04715
AT1G33320	0.662673	0.44307	0.946826	0.366804		AT2G02023	AT5G66710	AT1G63245
AT1G33440	-0.0963153	-0.0206148	0.204068	-0.0869099		AT5G46050	AT5G05885	AT1G49005
AT1G33510	1.26475	1.65835	1.10544	0.372542		AT5G37150	AT2G29430	AT1G48660
AT1G33530	2.49604	2.52396	1.8625	1.54388		AT3G14970	AT2G09485	AT5G01305
AT1G33540	1.60726	1.60963	1.6254	0.999226		AT1G53980	AT1G27990	AT5G23950
AT1G33550	1.48325	1.73845	1.77723	0.924191		AT1G17020	AT3G10520	AT3G30350
AT1G33610	1.00477	0.804439	0.903328	0.37731		AT1G28455	AT1G28030	AT5G26080
AT1G33670	2.24622	2.3643	1.68221	1.17319		AT5G07495	AT5G57123	AT5G06575
AT1G33710	2.25927	2.51614	1.69866	1.14313		AT4G19780	AT5G00970	AT4G10490
AT1G33720	1.95826	1.89457	1.64752	1.30005		AT5G26320	AT1G08967	AT5G10140
AT1G33730	2.89056	2.83025	2.36711	1.79003		AT1G69818	AT4G08515	AT5G02785
AT1G33740	2.19102	1.86008	2.27909	1.87717		AT2G29045	AT4G35165	AT5G07695
AT1G33743	3.02407	3.05133	2.48651	1.69161		AT2G29090	AT1G05947	AT3G08265
AT1G33750	2.73541	2.78166	2.35526	1.44942		AT2G09290	AT5G44265	AT5G45880
AT1G33760	2.65968	2.57361	2.27368	1.57732		AT1G59730	AT5G42930	AT3G60140
AT1G33785	-1.05469	-0.885944	0.668436	0.322781		AT4G24430	AT3G29797	AT2G09185
AT1G33790	-0.718632	-0.874455	0.778963	-0.0279089		AT2G03955	AT1G49280	AT2G21890
AT1G33811	1.67324	1.73493	1.43286	0.80495		AT2G35300	AT3G00940	AT2G04170
AT1G33813	-0.551687	-0.709487	0.143837	0.0184211		AT5G53190	AT1G32713	AT3G04815
AT1G33817	0.485204	0.165528	0.622729	0.412264		AT1G75600	AT1G55604	AT1G02067
AT1G33820	1.89378	1.95442	1.64609	1.22655		AT3G24068	AT5G10140	AT1G17345
AT1G33830	1.59569	1.58364	1.52357	1.28494		AT4G32580	AT3G44763	AT5G08150
AT1G33835	1.91626	1.82494	1.91904	0.897651		AT3G59260	AT2G21060	AT3G17203
AT1G33840	1.62585	1.86599	1.83234	1.17207		AT2G38320	AT1G59700	AT5G51320
AT1G33850	1.21746	1.34052	1.16877	0.640777		AT3G61660	AT1G25320	AT1G08057
AT1G33860	1.11925	1.10504	1.1565	0.663579		AT1G32450	AT4G08530	AT1G52695
AT1G33870	2.12001	1.83859	1.75647	1.17776		AT1G49230	AT5G46315	AT3G49760
AT1G33880	2.25642	2.23972	1.75486	1.32293		AT3G03315	AT4G05670	AT3G12000
AT1G33890	2.20481	2.19181	1.70441	1.23081		AT3G43828	AT4G05675	AT3G53650
AT1G33900	1.8594	2.15949	1.47585	1.10592		AT1G80100	AT3G16650	AT1G13600
AT1G33910	0.691102	0.402414	0.617234	0.404999		AT1G05483	AT2G29880	AT4G20370
AT1G33920	2.02906	2.04125	1.57337	1.15555		AT2G38590	AT3G07245	AT4G06385
AT1G33930	2.07174	1.88801	1.40049	0.831816		AT1G02405	AT5G39024	AT2G02640
AT1G33940	1.35989	1.53649	0.975819	0.556618		AT4G01975	AT4G23080	AT5G19700
AT1G33945	1.59272	1.56912	0.906042	1.02731		AT4G03570	AT5G22270	AT5G00555
AT1G33960	1.46716	1.68018	1.43037	0.666028		AT4G13445	AT1G44608	AT5G39240
AT1G34040	-0.681869	-0.734046	0.100211	-0.229046		AT1G03982	AT5G53290	AT3G11435
AT1G34044	0.392175	0.0626258	0.853205	0.353008		AT4G26255	AT5G01675	AT1G67810
AT1G34046	0.779569	0.885693	1.12644	0.626384		AT3G29970	AT3G10340	AT5G49690
AT1G34047	1.34055	1.27191	1.31421	0.762939		AT1G63570	AT5G62380	AT5G24825
AT1G34049	1.35029	1.22555	1.48734	0.924956		AT2G04655	AT2G00700	AT1G09957
AT1G34050	1.57349	1.4091	1.14187	0.842016		AT5G39640	AT1G35540	AT3G22010
AT1G34140	0.990169	0.62616	0.988187	0.380224		AT2G05085	AT5G60890	AT5G04380
AT1G34281	0.861171	0.579984	1.08696	0.684153		AT5G26300	AT3G26922	AT4G26200
AT1G34317	1.33566	1.22084	0.528616	0.0120617		AT2G41300	AT3G50895	AT3G06925
AT1G34330	2.05781	2.28532	1.68112	1.22278		AT4G09770	AT1G22350	AT2G02140
AT1G34440	0.479504	0.1091	1.01489	0.385972		AT4G12530	AT5G25030	AT1G28290
AT1G34460	1.67979	1.76598	1.75081	1.2456		AT3G45555	AT2G07545	AT5G57785
AT1G34480	1.79625	1.47527	1.3033	0.77307		AT1G20135	AT3G50400	AT3G50450
AT1G34490	1.50933	1.39285	1.25841	0.498003		AT1G68470	AT1G08433	AT1G07913
AT1G34500	1.39892	1.2846	0.882624	0.550929		AT3G28740	AT2G08815	AT5G01675
AT1G34510	2.26696	2.29484	1.81514	1.07474		AT1G22210	AT1G17810	AT4G03125
AT1G34520	2.39353	2.64851	1.87745	1.22228		AT1G79130	AT4G32100	AT5G20630
AT1G34540	1.59739	1.46083	1.11229	0.690665		AT5G37420	AT3G09950	AT1G20070
AT1G34545	1.70677	1.73003	1.34546	0.776088		AT2G03965	AT2G34080	AT1G03020
AT1G34575	1.11566	1.18739	1.10851	0.374155		AT5G02765	AT1G66500	AT3G27400
AT1G34580	1.39408	1.18053	1.18089	0.375046		AT3G50610	AT4G24025	AT5G07480
AT1G34650	1.07244	0.95363	1.01688	0.652373		AT1G66465	AT5G00535	AT2G08650
AT1G34660	-1.0633	-1.15804	-0.263805	-0.0606971		AT1G08587	AT3G43100	AT2G05140
AT1G34670	2.48467	2.39294	1.9569	1.58706		AT1G72080	AT1G13590	AT5G44300
AT1G34680	0.152816	0.267369	0.818613	0.532765		AT3G05775	AT4G13442	AT2G26020
AT1G34790	2.25373	2.26606	1.87519	1.33683		AT4G00467	AT2G16580	AT1G44895
AT1G35130	-0.224826	-0.23837	0.307658	-0.0407416		AT4G08950	AT1G47595	AT2G39790
AT1G35140	2.17998	2.23906	1.81114	0.528911		AT1G69990	AT2G07645	AT3G06360
AT1G35170	0.828526	0.647024	1.2305	1.30035		AT4G15630	AT1G47680	AT3G13400
AT1G35180	0.156182	0.630045	0.464579	-0.0370536		AT3G50120	AT3G46617	AT4G18350
AT1G35181	0.634725	0.775016	0.219116	-0.0124372		AT3G19310	AT1G07457	AT5G40040
AT1G35183	0.119026	0.529305	1.08827	0.580372		AT5G52490	AT5G38180	AT4G21920
AT1G35186	-0.177225	-0.352712	0.539369	0.303864		AT1G77682	AT5G27035	AT4G06960
AT1G35200	-0.444469	-0.405578	0.524115	0.127945		AT5G54215	AT1G60080	AT4G09610
AT1G35210	1.74628	1.8011	1.41973	0.828527		AT1G28305	AT5G09976	AT2G47140
AT1G35230	1.61716	2.04987	1.41182	0.701222		AT2G00790	AT5G44840	AT1G59722
AT1G35242	-0.289817	-0.0957961	0.72349	0.490141		AT4G30980	AT4G15735	AT1G33750
AT1G35250	1.48366	1.43182	1.51005	0.935293		AT2G08830	AT1G09095	AT2G42550
AT1G35255	2.25056	2.05326	1.98212	0.835842		AT1G48820	AT1G75480	AT3G09315
AT1G35260	2.23464	2.4483	1.89981	1.34488		AT1G24686	AT2G36710	AT4G03325
AT1G35270	1.3592	1.46506	1.14693	0.691476		AT2G00730	AT4G30975	AT1G72580
AT1G35290	1.51421	1.51931	1.43194	0.605937		AT4G19240	AT1G75590	AT1G05073
AT1G35310	1.74903	2.15457	1.55378	1.13603		AT3G50480	AT4G15396	AT1G04670
AT1G35330	2.423	2.6344	1.64369	1.39153		AT3G56560	AT3G50900	AT2G25095
AT1G35353	1.71501	2.0035	1.60763	1.17173		AT5G09080	AT1G08860	AT4G13261
AT1G35360	1.68495	1.53451	1.33389	0.890196		AT3G08295	AT4G06110	AT2G18550
AT1G35365	2.19517	1.98924	1.77171	1.01361		AT3G50190	AT5G01075	AT1G13620
AT1G35435	0.356648	0.231304	0.533203	-0.047271		AT1G28465	AT1G04670	AT3G50610
AT1G35440	2.91081	2.96854	2.119	1.5269		AT5G19870	AT2G04665	AT4G05100
AT1G35450	0.737261	0.720968	0.91502	0.427889		AT5G15110	AT1G28630	AT1G05383
AT1G35467	-0.218297	-0.130431	0.539164	0.108321		AT4G10250	AT5G02045	AT5G08475
AT1G35490	1.08923	1.17512	1.05569	0.546828		AT5G44990	AT5G25310	AT5G25995
AT1G35537	1.17351	1.14503	1.15966	0.923774		AT4G22160	AT2G46490	AT3G47870
AT1G35540	-0.140367	-0.32221	0.726376	0.32298		AT4G32090	AT5G61620	AT4G37580
AT1G35545	0.928081	0.811832	1.10595	0.831274		AT4G14640	AT3G50330	AT2G43000
AT1G35550	2.54448	2.57652	1.82615	1.2757		AT5G45970	AT3G03465	AT3G04545
AT1G35570	1.32563	1.30803	1.23984	0.7087		AT5G50030	AT4G11340	AT3G51860
AT1G35630	0.829827	0.758473	1.01963	0.223445		AT3G18320	AT3G51750	AT1G67100
AT1G35690	1.34597	1.24438	1.08979	0.624902		AT3G57854	AT3G02345	AT5G55507
AT1G35750	1.81713	1.83835	1.59257	1.00555		AT1G09113	AT3G43432	AT3G49030
AT1G35830	2.62834	2.87743	2.39764	1.5645		AT5G05645	AT1G06777	AT1G65483
AT1G35880	0.980771	0.804977	0.915799	0.448033		AT5G50910	AT2G24870	AT3G06945
AT1G35890	1.28237	1.47677	0.64935	0.341331		AT1G60783	AT3G16880	AT2G08625
AT1G35910	1.67061	1.81564	1.64101	0.883185		AT1G66370	AT4G36380	AT5G20820
AT1G36150	1.24105	1.40386	0.834421	0.706942		AT1G57560	AT1G50060	AT4G32105
AT1G36940	0.387996	0.225761	0.519644	0.224333		AT1G12660	AT3G23360	AT3G00360
AT1G37130	1.12939	1.22207	0.65527	0.195491		AT2G09615	AT5G35580	AT1G04330
AT1G37140	2.84456	3.21119	2.49863	1.97301		AT5G49800	AT3G12710	AT1G07497
AT1G42560	1.16875	1.06192	0.958944	0.542247		AT5G07365	AT4G06005	AT1G75750
AT1G43005	2.76872	2.8419	2.29871	1.93125		AT3G50300	AT2G25905	AT4G05670
AT1G43010	2.64024	2.6173	2.04117	1.57422		AT1G52150	AT1G66650	AT2G34204
AT1G43020	1.29146	1.32065	1.22744	0.874997		AT5G46540	AT2G29654	AT1G64160
AT1G43140	2.51909	2.74118	1.9693	1.45385		AT4G21000	AT5G17450	AT2G31425
AT1G43171	0.356235	0.479446	0.339893	0.227364		AT4G02330	AT2G04038	AT3G50970
AT1G43180	0.903093	0.952861	0.604462	0.372715		AT3G60720	AT4G18260	AT3G08545
AT1G43630	0.659427	0.651312	0.460102	0.371442		AT1G30935	AT1G52200	AT2G18660
AT1G43640	1.35897	1.47814	1.29625	0.868216		AT4G03040	AT3G22830	AT2G46690
AT1G43650	0.708722	0.699963	0.806743	0.551343		AT3G44516	AT5G23210	AT5G24140
AT1G43790	1.15942	1.22113	1.4752	1.18109		AT4G02785	AT4G10870	AT2G09255
AT1G43800	2.00976	2.05768	2.01504	1.25867		AT3G14370	AT1G11690	AT1G65985
AT1G43810	0.45582	-0.140878	0.553657	-0.0807277		AT1G66045	AT3G44300	AT2G08510
AT1G44010	0.518847	0.617102	0.411431	0.503844		AT1G07793	AT2G27570	AT3G15370
AT1G08977	0.0273257	-0.175241	0.729885	0.259932		AT5G14750	AT5G44260	AT2G06785
AT1G08983	2.01941	1.98728	1.97978	1.48869		AT4G24644	AT3G21680	AT1G09207
AT1G08985	0.25086	0.415603	0.919938	0.695625		AT5G05925	AT2G01918	AT5G06495
AT1G08990	2.39935	2.52541	1.90842	1.41611		AT1G05487	AT1G06310	AT1G66480
AT1G09013	2.63496	2.75022	2.40081	1.52927		AT1G35170	AT1G08703	AT3G01961
AT1G09017	1.44936	1.86258	1.27714	0.467071		AT2G14282	AT4G35670	AT1G54953
AT1G09030	3.05716	3.22328	2.66437	2.00122		AT3G55940	AT4G12430	AT2G09390
AT1G09065	-0.798425	-1.02151	0.377158	0.073941		AT3G05205	AT1G22470	AT5G64900
AT1G09073	-1.69648	-1.00252	1.38928	-0.0526996		AT1G74990	AT4G37570	AT1G13430
AT1G09075	0.17054	0.199847	0.89836	0.0132634		AT5G23240	AT4G34810	AT2G02455
AT1G09090	1.43468	1.40539	1.49791	0.889592		AT5G46873	AT5G54530	AT4G09468
AT1G09093	1.41441	1.37824	1.25338	1.10167		AT2G32790	AT1G69940	AT5G38800
AT1G09095	1.31277	1.74298	2.15752	1.45588		AT4G06345	AT3G44460	AT5G27510
AT1G09097	1.61358	1.50938	0.517341	0.17603		AT1G59723	AT1G53945	AT1G05523
AT1G09103	2.67301	2.79943	0.942813	1.64682		AT5G55135	AT1G12550	AT1G56242
AT1G09107	1.06426	0.664235	1.01818	0.955962		AT1G70670	AT4G22100	AT1G07247
AT1G09113	1.17729	1.32763	1.58728	0.938034		AT1G62550	AT4G12200	AT4G22212
AT1G09115	0.50578	0.717844	1.50741	0.937434		AT3G21450	AT3G24230	AT4G03160
AT1G09117	-0.981504	-1.27836	0.383324	-0.673364		AT5G06570	AT1G50470	AT2G42350
AT1G09135	0.433107	0.352741	1.17109	0.513896		AT2G05390	AT1G34660	AT1G65113
AT1G09137	0.690954	0.862911	0.799896	0.288365		AT4G31320	AT5G03795	AT3G45160
AT1G09145	-0.288257	-0.650996	-0.621366	-0.0545468		AT4G13554	AT2G33650	AT5G25810
AT1G09176	1.15587	1.27382	0.415089	0.378419		AT4G17850	AT5G53815	AT3G17270
AT1G09187	1.77507	2.29583	1.60633	1.05646		AT1G08327	AT3G51690	AT1G61270
AT1G09203	1.22478	0.832482	0.895218	0.961204		AT2G14700	AT1G06413	AT5G27370
AT1G09205	-0.638628	-0.514957	0.644108	0.302973		AT2G23210	AT4G18650	AT2G05510
AT1G09207	2.12442	2.21101	2.28469	1.38954		AT2G16050	AT3G15330	AT3G04290
AT1G09213	2.2398	2.26646	2.2682	1.27173		AT4G37060	AT1G12667	AT2G42040
AT1G09215	1.09665	1.22562	1.33376	0.953119		AT5G43650	AT2G07045	AT4G07220
AT1G09227	0.982456	1.22513	1.08961	0.814997		AT5G04505	AT1G25422	AT2G34360
AT1G09235	2.38468	2.41576	2.31124	1.7404		AT1G53660	AT5G40430	AT5G15725
AT1G09240	1.40077	1.58875	1.32368	0.83604		AT2G36690	AT3G47750	AT1G09075
AT1G09243	2.60738	2.38947	1.72389	1.39996		AT4G23130	AT3G28010	AT1G28360
AT1G09260	-1.15319	-0.982969	0.540465	-0.41046		AT5G44255	AT2G21760	AT4G13263
AT1G09273	0.985256	0.952042	0.865307	0.12765		AT4G06115	AT4G17920	AT3G14370
AT1G09277	2.42758	2.39161	2.2636	1.63948		AT3G01195	AT5G37050	AT4G01516
AT1G09283	2.46707	2.38737	2.32638	1.74857		AT2G34320	AT2G41231	AT1G08170
AT1G09303	0.489877	0.782891	0.759561	0.747784		AT3G27185	AT5G39110	AT2G41475
AT1G09350	2.06023	2.27808	1.87236	1.44424		AT1G60450	AT4G37070	AT1G53990
AT1G09360	2.12951	2.01271	1.82684	1.28709		AT1G12160	AT2G43865	AT4G08385
AT1G09373	-0.711003	-0.0320078	0.647656	0.955551		AT3G49760	AT3G48346	AT1G15840
AT1G09380	-0.17423	-0.282317	0.448066	0.417153		AT1G72490	AT1G52890	AT1G77790
AT1G09483	1.93014	2.20551	1.21633	0.714488		AT2G39540	AT4G05655	AT3G03525
AT1G09486	1.53538	1.59398	1.64512	0.612493		AT2G02300	AT1G12540	AT3G50150
AT1G09493	1.60693	1.39508	1.31586	0.759139		AT4G11040	AT5G13825	AT1G75480
AT1G09495	0.160569	0.165296	0.318994	0.52319		AT1G07175	AT1G48980	AT1G76240
AT1G09497	2.13678	2.64148	2.3062	1.70629		AT2G03200	AT4G21030	AT1G51355
AT1G09500	-0.214674	-0.4765	1.10815	0.348371		AT5G39715	AT5G38530	AT5G17960
AT1G09503	-0.695102	-0.837686	0.612699	-0.464218		AT5G10500	AT1G34040	AT1G69981
AT1G09505	2.38545	2.10059	2.23739	1.42841		AT5G45090	AT5G61660	AT3G15500
AT1G09507	-0.752996	-0.854679	0.650242	-0.400432		AT1G58310	AT2G14692	AT3G52450
AT1G09510	-0.292007	-0.481442	0.0825435	0.129724		AT5G04350	AT2G17750	AT1G80580
AT1G09535	0.264883	0.123588	0.423066	-0.28001		AT5G41280	AT1G11620	AT1G05753
AT1G09545	0.331299	0.322818	0.717314	0.158769		AT3G21000	AT1G73590	AT2G25990
AT1G09547	0.755022	1.58944	1.66184	1.06376		AT4G03395	AT5G04500	AT1G08670
AT1G09550	2.08106	2.27732	2.07402	1.32623		AT4G35150	AT5G65165	AT1G77200
AT1G09555	0.386044	0.284982	0.709441	0.574119		AT2G21105	AT1G18250	AT5G11940
AT1G09557	3.10099	2.22544	2.42372	1.49403		AT1G13608	AT4G34790	AT5G09976
AT1G09563	2.59522	2.63387	2.04279	1.27653		AT5G46297	AT3G20450	AT4G07305
AT1G09565	1.54564	1.16762	1.10195	0.694469		AT4G22230	AT2G08670	AT5G01395
AT1G09567	2.59522	2.63387	2.04279	1.27653		AT2G17305	AT5G64900	AT5G45870
AT1G09573	1.38946	1.80814	1.44277	0.638896		AT3G04725	AT4G16165	AT5G07000
AT1G09587	1.85834	2.08143	1.7207	0.952572		AT3G58300	AT1G05713	AT5G00565
AT1G09593	1.21894	1.17242	1.41662	0.773547		AT2G34140	AT3G06275	AT1G18220
AT1G09597	1.13126	0.996008	1.28604	0.763142		AT3G18460	AT5G05495	AT1G70020
AT1G09605	1.96171	2.09199	1.77343	1.03794		AT4G11642	AT4G33467	AT1G56240
AT1G09607	2.8568	3.01585	2.15225	2.0233		AT1G58390	AT4G08860	AT3G21352
AT1G09613	1.95775	1.78129	1.22407	1.17898		AT5G28240	AT2G25130	AT1G69930
AT1G09615	2.49188	2.56077	2.308	1.27164		AT1G08023	AT2G22170	AT5G00420
AT1G09625	0.302684	0.692132	0.935248	0.893459		AT1G59970	AT2G00950	AT2G04815
AT1G09653	1.0654	0.98593	1.24003	0.718703		AT2G41355	AT5G06195	AT2G04575
AT1G09655	0.259302	-0.13641	0.612047	0.372657		AT1G09545	AT1G29190	AT3G07415
AT1G09665	0.460386	0.918921	0.694733	0.261465		AT2G14475	AT4G14780	AT1G07283
AT1G09683	0.504801	0.446284	0.473057	0.219381		AT3G44980	AT1G14870	AT3G09220
AT1G09695	-1.54169	-0.640581	-0.115875	-0.113177		AT2G07235	AT4G08435	AT4G14560
AT1G09717	-0.157019	0.457829	0.601248	0.40606		AT1G76910	AT2G23240	AT1G76220
AT1G09723	0.144403	-0.447876	0.314665	0.138273		AT1G76911	AT2G02020	AT5G36925
AT1G09725	1.41524	1.73904	1.0619	0.721753		AT4G32370	AT5G50111	AT5G22791
AT1G09727	-0.108085	-0.0263715	-0.166234	-0.0255593		AT4G21200	AT2G33520	AT1G08277
AT1G09735	1.47202	1.19944	1.37112	0.852374		AT1G66390	AT2G08600	AT3G18282
AT1G09745	0.66869	0.418335	0.789994	-0.211944		AT4G33800	AT1G44085	AT1G74620
AT1G09773	0.763648	1.13541	0.20882	0.422232		AT1G67290	AT4G29285	AT2G32698
AT1G09775	0.928318	0.941629	0.701242	0.233907		AT4G12915	AT2G30933	AT2G29830
AT1G09785	0.717725	0.522619	0.511592	0.443257		AT2G08995	AT3G06265	AT4G02170
AT1G09790	0.726101	0.908932	0.900346	0.566083		AT3G10950	AT3G44960	AT1G75250
AT1G09805	1.76813	1.35769	1.5406	0.784501		AT5G06955	AT5G55508	AT3G17520
AT1G09813	0.912701	1.16498	0.711903	0.540382		AT1G08670	AT1G02810	AT2G23834
AT1G09817	0.175489	-0.123654	1.20938	0.479406		AT4G08300	AT1G09717	AT1G09013
AT1G09825	1.10703	1.60285	1.62593	0.953522		AT1G21950	AT1G35467	AT2G47950
AT1G09845	2.22723	2.47888	1.09965	1.5633		AT1G77690	AT5G07620	AT3G62990
AT1G09875	1.61002	1.51068	1.68753	0.70526		AT2G18450	AT5G16235	AT2G36690
AT1G09890	0.467305	0.588894	0.72963	0.300471		AT3G07965	AT4G21020	AT2G47120
AT1G09930	1.53763	1.74947	1.4264	0.645099		AT2G47190	AT3G22740	AT1G53633
AT1G09932	2.27424	2.34024	1.9283	1.32623		AT1G21360	AT4G40085	AT5G41761
AT1G09935	2.53019	2.60154	2.3846	1.80502		AT3G02415	AT2G42350	AT3G09162
AT1G09953	0.836932	0.551533	1.17484	0.364912		AT3G01530	AT4G09095	AT5G60010
AT1G09957	1.07877	0.67294	1.27394	0.361503		AT5G15560	AT1G22100	AT2G32835
AT1G10010	-0.152122	-0.473678	0.329668	0.081758		AT3G50980	AT5G50760	AT1G05533
AT1G10225	2.14693	2.48091	1.67823	1.20902		AT2G18360	AT2G47770	AT1G78815
AT1G10250	1.80727	2.12938	2.01849	1.06458		AT2G27535	AT5G66985	AT2G20150
AT1G10260	1.03669	1.43837	1.98629	0.55685		AT2G19410	AT3G18827	AT1G02810
AT1G10380	1.22034	1.47008	1.44484	0.751087		AT4G06950	AT2G32698	AT2G36030
AT1G10385	1.65176	1.70317	1.09914	0.835051		AT5G09105	AT1G14860	AT1G06217
AT1G10400	1.05815	1.09624	0.676269	0.201924		AT4G05250	AT1G30850	AT3G02235
AT1G10480	2.57487	2.66313	2.4429	1.70903		AT3G50740	AT1G27045	AT4G33220
AT1G10585	2.40314	2.32024	1.78292	1.14653		AT3G59180	AT1G22065	AT4G16555
AT1G10586	1.94638	2.01578	2.05126	1.25497		AT5G49250	AT3G25727	AT3G19552
AT1G10588	0.307617	0.447885	0.777442	0.287857		AT2G05720	AT1G64360	AT3G24250
AT1G10620	0.713254	0.923995	0.881399	0.414501		AT3G08040	AT1G15850	AT4G09525
AT1G10657	0.372694	0.390525	0.856095	0.0890541		AT4G19975	AT3G13950	AT3G09115
AT1G10680	0.24688	0.300271	0.259341	0.0558865		AT1G60290	AT2G09195	AT1G06513
AT1G10682	-0.177391	-0.15077	1.20075	-0.0115711		AT5G58660	AT4G10457	AT5G21960
AT1G10745	-0.222052	-0.408923	1.08037	-0.0328706		AT5G52690	AT4G40080	AT1G56270
AT1G10747	0.18028	0.0389007	1.31407	0.0607363		AT2G08885	AT1G06917	AT1G32713
AT1G10875	0.880462	0.869543	1.03818	0.489749		AT3G53040	AT3G48700	AT4G14315
AT1G10880	2.4104	2.4888	1.77913	1.27099		AT5G00955	AT4G12540	AT3G29140
AT1G11080	2.09372	1.97775	1.92179	1.33783		AT3G56350	AT5G45630	AT5G42505
AT1G11190	0.29283	0.509257	0.923476	0.458285		AT3G21351	AT3G48205	AT2G40900
AT1G11210	1.14265	1.29726	1.05219	0.330167		AT3G08725	AT5G45980	AT3G28345
AT1G11220	1.15134	0.798887	0.914937	0.353104		AT2G22290	AT2G36610	AT5G59990
AT1G11230	3.03273	3.30261	2.36117	1.90138		AT5G07925	AT1G09135	AT4G22233
AT1G11250	1.7346	1.64674	1.29694	0.700822		AT1G09510	AT5G51760	AT4G14060
AT1G11362	-0.226178	-1.03282	0.290903	-0.289341		AT1G70560	AT1G65880	AT2G45220
AT1G11370	1.47762	1.42318	1.76152	0.808111		AT5G04010	AT3G55550	AT5G09745
AT1G11450	1.45494	1.47919	1.51571	0.808428		AT1G29050	AT1G54575	AT2G01340
AT1G11460	1.2599	1.35435	1.87837	1.0826		AT3G16600	AT4G25590	AT5G50820
AT1G11470	2.79463	2.97892	2.19777	1.68916		AT5G45860	AT4G34520	AT2G24762
AT1G11482	1.22524	1.44176	0.660064	0.575029		AT1G29180	AT2G18490	AT5G53840
AT1G11500	0.163493	-0.0764313	0.323783	0.130095		AT1G70030	AT4G19380	AT5G00955
AT1G11510	1.50277	1.45642	1.1575	0.515093		AT1G61090	AT5G53720	AT1G79250
AT1G11520	1.6472	1.67509	1.2847	0.504255		AT3G45760	AT1G23150	AT1G77145
AT1G11560	1.0322	1.21357	0.954312	0.693293		AT1G08320	AT3G23172	AT3G08250
AT1G11570	-0.023944	0.0695727	0.444304	0.234081		AT1G27040	AT5G05895	AT5G00845
AT1G11572	1.78224	1.38023	1.44209	1.20218		AT4G06070	AT1G48725	AT1G24480
AT1G11580	1.99559	1.99318	1.82058	1.00876		AT4G13280	AT1G05533	AT1G47595
AT1G11600	2.24525	2.09342	1.68391	1.12089		AT1G53420	AT4G04295	AT1G69880
AT1G11608	0.575593	0.748933	0.639121	0.425233		AT5G17650	AT5G04347	AT1G31163
AT1G11610	1.87761	1.85483	1.71366	1.2537		AT5G36970	AT5G43380	AT2G28490
AT1G11620	-0.696021	-0.663666	0.0815349	-0.0388385		AT3G12230	AT3G14880	AT5G38770
AT1G11655	0.832977	0.653288	0.790514	0.342919		AT1G60815	AT4G06910	AT2G00630
AT1G11670	0.351046	0.345623	0.666347	0.393238		AT4G02775	AT1G09075	AT2G03030
AT1G11684	0.176013	0.296746	0.18315	-0.108971		AT4G08840	AT1G58170	AT5G37810
AT1G11690	-0.452401	0.202731	0.360542	-0.580738		AT3G27910	AT5G51810	AT1G75394
AT1G11735	-0.0482147	0.158777	0.525689	0.0275822		AT4G04930	AT3G03325	AT1G78460
AT1G11740	0.982667	0.974221	1.22447	0.620906		AT4G05485	AT1G62695	AT2G18600
AT1G11765	1.63873	2.17285	1.76313	0.733292		AT3G49030	AT5G56050	AT4G00310
AT1G11770	1.19738	1.47687	1.31262	0.505428		AT3G04765	AT5G53742	AT1G49938
AT1G11803	-1.06102	-0.900768	0.297745	-0.472496		AT5G05255	AT3G27940	AT1G06763
AT1G11806	1.191	1.40083	0.902204	0.527518		AT1G17000	AT5G26110	AT2G21110
AT1G11850	1.3785	1.38174	1.1323	0.494348		AT3G07815	AT1G56600	AT4G33800
AT1G11915	1.71032	1.55745	1.2734	0.805759		AT5G55410	AT5G62830	AT1G06507
AT1G11920	2.8408	2.768	2.14445	1.70877		AT2G13547	AT1G08170	AT5G09978
AT1G11925	2.20016	2.18631	1.97512	1.13988		AT4G07115	AT2G32788	AT3G20690
AT1G11980	1.0257	0.819734	0.485379	0.451991		AT3G45060	AT3G02500	AT2G08270
AT1G11990	0.615856	0.564637	0.492269	0.128129		AT1G02460	AT3G05400	AT4G32090
AT1G12010	1.20546	1.34849	1.13389	0.942177		AT1G17010	AT1G35186	AT5G52605
AT1G12030	2.48512	2.47778	1.98138	1.73093		AT1G77340	AT2G34315	AT2G09385
AT1G12040	0.791131	0.78398	0.58021	0.214992		AT2G23808	AT3G27965	AT5G50910
AT1G12064	1.92284	2.32794	1.90051	1.27595		AT5G60060	AT4G19239	AT3G07850
AT1G12070	1.97721	1.94402	2.14807	1.17024		AT3G14380	AT3G09015	AT5G11190
AT1G12080	1.59894	1.70619	1.40824	0.764411		AT2G22770	AT4G32220	AT1G06773
AT1G12090	1.38571	1.6174	1.10611	0.572928		AT5G39880	AT5G40630	AT4G05055
AT1G12100	1.99752	2.22847	1.48689	1.0105		AT5G52700	AT1G55591	AT2G21720
AT1G12130	-0.721492	-0.688084	0.634507	0.261204		AT1G28230	AT5G05120	AT1G33550
AT1G12160	1.47339	1.57389	1.8659	1.07944		AT1G53680	AT4G03875	AT2G45050
AT1G12170	1.83905	1.92301	1.8854	1.05205		AT4G15056	AT1G31140	AT5G45830
AT1G12180	2.75408	3.02143	2.41056	1.65976		AT5G05385	AT4G06185	AT1G28305
AT1G12190	1.38268	1.44228	2.00374	1.29379		AT5G15250	AT3G03115	AT2G00700
AT1G12200	1.98455	1.77601	1.89659	1.1749		AT1G08613	AT1G04330	AT5G16235
AT1G12260	2.58071	2.65335	2.37961	1.70714		AT3G05185	AT2G14365	AT3G51200
AT1G12490	2.71131	2.86688	2.2585	1.22006		AT3G09115	AT1G60986	AT1G76250
AT1G12540	0.907001	1.22159	1.69116	1.15529		AT1G08080	AT1G18400	AT3G44695
AT1G12550	-0.631224	-0.91185	0.171693	-0.269195		AT5G02935	AT2G22940	AT1G48742
AT1G12560	2.671	2.93273	2.33209	1.52375		AT1G08813	AT4G14980	AT5G26594
AT1G12570	1.77098	1.61308	1.60775	0.75813		AT1G53970	AT5G01275	AT2G47770
AT1G12600	-1.15253	-1.13945	0.614179	0.051022		AT3G05727	AT5G02440	AT1G04220
AT1G12630	2.46064	3.1983	2.30541	1.7221		AT2G31945	AT4G14690	AT5G49525
AT1G12660	1.39094	1.59234	1.79922	1.1506		AT5G15960	AT4G22785	AT1G29280
AT1G12663	0.644146	0.441509	1.26313	0.551177		AT2G04095	AT1G60580	AT5G07435
AT1G12665	-1.12272	-0.583501	0.710716	0.334182		AT3G43420	AT5G25880	AT2G22335
AT1G12667	0.340017	0.763675	1.1343	0.521934		AT1G69572	AT1G08977	AT4G22635
AT1G12672	-0.21458	-0.582792	0.477179	-0.226216		AT2G23834	AT5G50290	AT3G21791
AT1G12740	0.169108	0.0255554	0.413956	0.224099		AT4G22430	AT2G04045	AT2G05440
AT1G12805	2.79155	2.88845	2.366	1.67842		AT3G15670	AT2G21750	AT2G37805
AT1G12940	-0.189421	-0.566664	-0.000291351	-0.0829281		AT1G05153	AT3G17190	AT3G52790
AT1G12950	2.47758	2.50573	2.24615	1.52341		AT2G19970	AT1G30660	AT5G43570
AT1G12960	2.59195	2.63833	2.09007	1.58164		AT3G48231	AT3G24310	AT3G14560
AT1G12980	2.87389	3.06737	2.3273	2.02747		AT5G37270	AT1G06907	AT1G60073
AT1G13130	1.61952	1.5936	1.34209	0.956292		AT5G46871	AT4G02170	AT1G51930
AT1G13200	1.71727	1.69641	1.34174	0.910218		AT2G38230	AT3G28412	AT1G12570
AT1G13260	0.0730332	0.21339	1.31065	-0.0567142		AT2G31110	AT4G29290	AT4G02670
AT1G13290	3.31424	3.44595	2.60659	2.07354		AT1G01580	AT1G33813	AT2G07405
AT1G13300	2.57568	2.77432	2.30053	1.46823		AT2G25090	AT4G10507	AT1G25450
AT1G13370	1.84927	2.00947	1.59499	1.21882		AT1G48000	AT4G17505	AT5G53960
AT1G13400	2.65615	2.77954	2.3715	1.85428		AT3G06145	AT1G17400	AT3G05185
AT1G13420	2.22739	2.16668	1.75399	1.35358		AT3G44990	AT1G24000	AT3G02960
AT1G13430	2.02861	1.79395	1.51206	0.619635		AT1G58010	AT2G23142	AT5G18560
AT1G13590	0.684654	0.950393	1.54044	0.304755		AT3G12160	AT4G08345	AT2G21020
AT1G13600	2.09962	2.15508	1.86867	0.954975		AT4G22235	AT1G75390	AT2G08515
AT1G13605	1.24043	1.60103	1.41956	0.599851		AT1G08925	AT3G29420	AT3G06805
AT1G13607	1.15567	0.909358	0.948172	0.965599		AT5G07485	AT2G06725	AT5G35580
AT1G13608	0.879379	1.5385	1.26817	1.04688		AT5G07565	AT5G03925	AT3G17110
AT1G13609	1.58043	1.99326	1.22744	1.0008		AT2G19460	AT1G12672	AT5G01695
AT1G13610	1.88219	2.02694	1.67728	1.24766		AT1G75550	AT1G57590	AT3G23290
AT1G13620	1.05713	1.38988	1.57424	0.669758		AT2G04005	AT4G09470	AT1G22990
AT1G13670	2.67919	2.41788	2.27775	1.71847		AT1G09655	AT4G08855	AT5G45875
AT1G13680	1.80586	2.04923	2.15465	1.52424		AT1G07795	AT5G59990	AT1G19510
AT1G13710	3.04143	3.14621	2.41019	1.7253		AT5G05465	AT1G31772	AT4G13075
AT1G13760	0.490991	0.450641	0.788813	0.519524		AT4G11950	AT2G34530	AT1G04717
AT1G13840	1.58225	1.65843	1.23928	0.442398		AT2G29870	AT1G54950	AT4G20990
AT1G13850	0.355001	0.420949	0.113827	0.144329		AT5G08005	AT5G24775	AT5G07510
AT1G14100	1.66855	1.6036	1.08628	0.579212		AT3G11680	AT1G04320	AT1G15640
AT1G14110	2.61364	2.88292	2.24155	1.57913		AT1G62560	AT5G03615	AT4G22640
AT1G14120	2.27115	2.30836	1.99498	1.45196		AT1G62055	AT1G08237	AT5G54225
AT1G14220	1.42015	1.49555	1.43633	0.848122		AT1G49005	AT5G42146	AT2G14580
AT1G14240	1.84304	1.92425	1.57847	1.20472		AT3G53065	AT5G06740	AT1G23120
AT1G14250	1.11841	1.07312	1.02149	0.796624		AT1G04717	AT5G52260	AT4G17788
AT1G14540	1.21754	0.911769	1.15377	0.485647		AT5G26100	AT2G29440	AT2G47460
AT1G14550	2.8125	3.03748	2.22671	1.86689		AT1G67775	AT3G00390	AT2G27690
AT1G14580	2.59819	2.77136	2.00815	1.64675		AT2G28210	AT4G03345	AT4G01950
AT1G14600	1.00997	1.27512	0.987937	1.04974		AT1G75250	AT3G45243	AT3G55646
AT1G14630	0.606866	0.696849	1.0875	0.557641		AT5G05965	AT3G27503	AT3G59455
AT1G14700	0.474968	0.627452	0.948756	0.795915		AT1G66060	AT1G07985	AT2G39851
AT1G14730	0.952985	0.724681	1.00558	0.739897		AT5G51000	AT2G02135	AT5G52150
AT1G14755	1.54618	1.58798	1.32215	0.808903		AT4G14630	AT1G06757	AT3G26819
AT1G14760	1.91653	1.88467	1.86123	1.20866		AT4G00260	AT4G09644	AT3G05095
AT1G14860	-0.425228	-0.259606	0.322582	-0.354415		AT2G41470	AT2G35280	AT5G66985
AT1G14870	0.326263	0.0445784	1.0921	0.311654		AT3G51075	AT3G22840	AT2G27550
AT1G14880	1.82027	1.54904	1.60206	1.16747		AT1G13680	AT1G03820	AT2G29840
AT1G14890	0.722999	0.567223	0.862947	0.543891		AT2G32470	AT1G22440	AT5G23230
AT1G14930	2.69768	2.58807	1.92434	1.5281		AT4G03153	AT3G44840	AT4G18870
AT1G14940	3.09093	3.24	2.45961	1.94081		AT5G25920	AT4G37810	AT2G16225
AT1G14950	2.93314	3.15609	2.46819	2.04512		AT2G17330	AT5G52272	AT4G00220
AT1G14960	2.90864	2.97058	2.25586	1.98301		AT2G07925	AT1G03790	AT5G44130
AT1G15010	0.882335	0.783046	1.00817	0.0235245		AT2G24761	AT5G62162	AT3G47030
AT1G15320	1.87676	1.81158	1.58283	1.02969		AT5G53640	AT4G09025	AT4G09820
AT1G15330	0.209955	-0.195777	0.690851	0.273898		AT2G47460	AT4G09030	AT5G05935
AT1G15360	3.05041	2.81763	2.33977	1.69346		AT1G34046	AT5G44980	AT2G34317
AT1G15385	1.14585	1.52765	1.46819	0.315381		AT1G23700	AT3G48260	AT2G46990
AT1G15540	0.952636	1.24222	0.96723	0.720704		AT2G47150	AT1G20132	AT1G17310
AT1G15560	1.19619	1.37024	1.38363	0.983046		AT4G23515	AT4G09635	AT1G04887
AT1G15580	0.144604	0.828007	0.622861	0.305236		AT3G05965	AT4G29200	AT2G32820
AT1G15590	1.66903	1.84789	1.74631	0.979971		AT5G17200	AT1G05893	AT5G39620
AT1G15600	0.949275	1.05168	1.25974	0.660271		AT2G04050	AT5G24920	AT2G15600
AT1G15610	1.71072	1.92671	1.58633	0.943637		AT3G24620	AT4G22212	AT2G04800
AT1G15620	1.90746	1.73152	1.57336	1.18026		AT4G28140	AT3G25795	AT1G79770
AT1G15625	1.66992	1.30974	1.80491	1.17013		AT1G61920	AT3G22492	AT1G05310
AT1G15630	1.65849	1.6989	1.48957	0.821996		AT2G23220	AT1G25270	AT4G18310
AT1G15640	1.17429	1.15929	1.36819	0.522466		AT1G50680	AT5G60805	AT2G33655
AT1G15680	2.7635	2.88856	2.03915	1.77402		AT5G45830	AT1G08985	AT1G26320
AT1G15840	1.86915	2.14112	1.60119	0.71774		AT2G42000	AT4G09655	AT1G27860
AT1G15850	-0.277559	-0.41818	0.467076	0.115976		AT4G00225	AT5G02715	AT4G32100
AT1G16290	0.468569	0.299149	0.352631	0.218434		AT5G39861	AT5G42170	AT5G16530
AT1G16390	2.50951	2.59191	1.99313	1.40859		AT3G01025	AT3G55515	AT5G59340
AT1G16400	2.52793	2.59318	2.24194	1.66651		AT3G21755	AT5G07040	AT4G15393
AT1G16410	2.16764	2.40673	1.91707	1.26972		AT3G48209	AT5G56250	AT2G09635
AT1G16530	1.50476	1.51675	1.77702	1.087		AT4G15860	AT1G21910	AT5G22890
AT1G16705	0.0597314	-0.107841	-0.00484256	0.00298229		AT2G29770	AT3G51030	AT3G07815
AT1G16905	1.74032	1.82907	1.34525	1.09648		AT1G32045	AT1G34680	AT1G68875
AT1G16910	2.22112	2.2535	1.56868	0.993768		AT3G56240	AT1G06217	AT1G30190
AT1G16930	1.97092	1.86138	1.60492	1.02578		AT4G28100	AT3G14385	AT3G60120
AT1G16940	2.96245	2.84017	2.24711	1.73877		AT3G06765	AT5G52270	AT3G01785
AT1G16945	2.82307	2.75728	2.42652	1.41089		AT5G17720	AT3G08035	AT4G16233
AT1G16950	2.51906	2.66109	2.14456	1.70133		AT2G42820	AT2G43261	AT3G25655
AT1G16980	1.17336	1.12021	1.33547	0.839296		AT5G41380	AT5G12030	AT5G61710
AT1G17000	0.922383	0.981705	1.28889	0.711933		AT5G52020	AT5G01805	AT3G13175
AT1G17010	1.05667	1.18242	1.42143	0.805344		AT4G06945	AT4G14460	AT4G22066
AT1G17020	-0.515911	-0.920524	-0.0851483	-0.079676		AT2G04905	AT2G32670	AT3G08055
AT1G17150	0.575021	0.548259	0.578723	0.100363		AT1G54953	AT1G06187	AT1G68285
AT1G17190	1.2694	1.56042	1.18909	0.477303		AT1G01900	AT3G15536	AT5G39280
AT1G17200	0.439599	0.456711	0.42556	-0.190187		AT2G03822	AT1G44075	AT1G11925
AT1G17285	-0.536493	-1.10495	-0.0354764	-0.201753		AT3G02835	AT1G70960	AT5G61630
AT1G17300	1.53138	1.51733	1.21216	0.527725		AT2G08270	AT4G10265	AT5G16230
AT1G17310	2.02322	2.244	1.89008	1.04931		AT2G26420	AT5G44350	AT2G18540
AT1G17345	0.696443	0.647978	1.15457	0.235675		AT3G18610	AT1G77520	AT5G16080
AT1G17400	-0.545833	-0.543784	0.148486	-0.110237		AT2G16450	AT2G25410	AT5G53950
AT1G17420	0.72003	0.621074	0.0260363	-0.153346		AT1G09953	AT1G32270	AT1G12170
AT1G17615	-0.041289	-0.0120188	0.0216108	-0.534477		AT4G29270	AT5G03095	AT1G49830
AT1G17700	2.10798	2.1416	1.67424	1.25396		AT1G21130	AT1G05887	AT2G42180
AT1G17710	2.17626	2.10599	1.93266	1.30986		AT3G05125	AT4G06385	AT2G27520
AT1G17770	2.13989	2.02948	2.00134	1.18431		AT5G04695	AT1G55990	AT1G35830
AT1G17800	0.723688	0.651195	1.32748	0.281503		AT4G12180	AT1G29270	AT2G15325
AT1G17810	-0.645081	-0.815247	0.215367	-0.0803006		AT1G58370	AT2G44570	AT3G49620
AT1G17910	0.698552	0.635125	0.431966	0.0978553		AT3G58230	AT2G22955	AT2G14550
AT1G17950	2.76011	2.69281	2.6926	1.53456		AT4G27970	AT2G06745	AT5G04135
AT1G17960	0.979562	1.08168	1.17302	0.464032		AT1G68460	AT3G49630	AT2G07225
AT1G18100	0.717978	0.72252	1.21221	0.554894		AT1G08763	AT2G27560	AT2G32273
AT1G18120	0.78825	0.847694	1.2849	0.591358		AT2G45750	AT5G53820	AT1G13300
AT1G18191	1.94249	1.54373	1.36866	0.834257		AT5G26010	AT1G04937	AT3G25790
AT1G18193	1.05064	1.98388	1.17795	0.475693		AT1G47460	AT1G07680	AT3G51700
AT1G18197	0.982398	1.10651	1.0421	0.363824		AT3G59250	AT1G03810	AT2G27250
AT1G18200	1.20962	1.27359	1.23846	0.541723		AT3G01260	AT4G07105	AT2G01610
AT1G18220	0.930929	0.899705	0.911262	0.0330356		AT4G35810	AT5G44460	AT4G23387
AT1G18230	1.99805	2.30313	1.89891	1.74953		AT5G25890	AT3G03985	AT3G54770
AT1G18250	-0.342148	-0.407722	0.432568	-0.0848691		AT4G24977	AT2G32835	AT2G24617
AT1G18280	0.46843	0.153125	0.472397	0.257059		AT1G05537	AT2G22807	AT5G02360
AT1G18290	1.3891	1.57862	1.87869	0.67613		AT2G18350	AT3G48343	AT4G25190
AT1G18310	-0.435845	-0.502628	0.0108179	-0.0827875		AT5G60250	AT1G63410	AT4G26420
AT1G18350	1.07401	1.35853	0.986479	0.250601		AT1G67148	AT1G72110	AT3G17080
AT1G18400	0.177646	-0.00828591	0.885974	0.183411		AT5G37478	AT3G18340	AT5G39910
AT1G18410	-0.0949853	-0.0314102	0.104166	-0.12048		AT1G68210	AT5G49690	AT3G02970
AT1G18520	0.298304	-0.0769702	0.104465	-0.0259828		AT2G34990	AT4G10595	AT5G05290
AT1G18570	1.42589	1.44571	1.70021	0.922653		AT5G56840	AT3G25730	AT1G19620
AT1G18710	2.19537	2.2052	1.7367	1.40723		AT4G12940	AT5G03125	AT5G38780
AT1G18760	2.43076	2.53588	2.11424	1.51069		AT3G00680	AT3G05155	AT2G20430
AT1G18770	2.28351	2.2187	1.85975	1.38343		AT4G13560	AT3G03530	AT3G24610
AT1G18773	-0.5567	-0.362335	-0.0802145	0.0610073		AT5G00580	AT2G08045	AT1G19460
AT1G18780	1.9903	2.02724	1.67506	1.10891		AT3G55890	AT5G10300	AT3G44290
AT1G18790	1.23701	1.18429	1.18389	0.930642		AT2G32820	AT3G07495	AT2G29125
AT1G18810	1.52174	1.52731	1.32668	0.768026		AT5G56320	AT4G10260	AT4G15320
AT1G18835	2.20073	2.33473	1.91287	1.4205		AT5G58670	AT5G49180	AT1G21950
AT1G18860	1.98788	2.24293	1.95287	1.3333		AT5G40960	AT4G13080	AT1G03850
AT1G18960	1.36981	1.14947	1.10348	0.570359		AT5G09550	AT2G08820	AT5G20100
AT1G18970	1.36135	1.37978	1.10477	0.477165		AT1G53990	AT3G23650	AT2G18010
AT1G19030	0.764264	0.651065	0.573069	0.25601		AT4G37840	AT1G47410	AT5G20230
AT1G19060	2.22107	2.30228	1.88475	1.31472		AT5G41720	AT5G00490	AT4G12210
AT1G19160	0.774755	0.951162	0.571325	0.551351		AT4G07575	AT1G04623	AT3G25630
AT1G19180	-0.493801	-0.320165	1.1344	0.0156416		AT1G58320	AT5G07685	AT4G05470
AT1G19190	-0.946721	-1.11779	0.722154	0.0885635		AT1G79360	AT4G02955	AT5G39205
AT1G19250	2.41028	2.40114	2.13938	1.40364		AT1G65165	AT2G42040	AT3G07405
AT1G19320	0.849909	1.39294	0.896498	0.604398		AT3G08185	AT4G39490	AT1G35290
AT1G19390	1.11157	1.1557	0.820724	0.5393		AT2G08415	AT2G09550	AT4G22463
AT1G19415	1.73069	1.46027	1.47007	0.973196		AT5G07375	AT1G54580	AT5G38743
AT1G19460	1.31437	1.24781	1.28064	0.451349		AT3G02135	AT1G59724	AT3G50740
AT1G19464	0.886417	0.643566	0.309417	-0.016199		AT5G60080	AT1G05717	AT3G07955
AT1G19470	0.982688	1.06706	0.698041	0.518546		AT4G30420	AT2G04685	AT5G24790
AT1G19500	1.12895	1.40918	1.01578	0.622084		AT5G45810	AT4G09930	AT1G21330
AT1G19510	0.828542	1.32628	1.31824	0.471224		AT5G54050	AT5G08915	AT2G18050
AT1G19530	-0.889678	-1.0196	1.10556	-0.0197437		AT4G19000	AT1G06090	AT1G08303
AT1G19560	0.282047	0.359138	0.593677	0.359466		AT2G00640	AT5G39205	AT4G28920
AT1G19565	1.53641	1.40257	1.16416	0.578456		AT2G36260	AT4G21903	AT1G04603
AT1G19610	1.86875	2.04254	1.82451	0.865764		AT2G26870	AT1G09625	AT2G41415
AT1G19620	2.58128	2.60454	1.85332	1.02346		AT2G19146	AT1G66770	AT5G53637
AT1G19630	1.08333	1.22745	1.53663	0.87266		AT4G05920	AT4G10010	AT3G04575
AT1G19640	2.20831	2.43482	1.931	1.54758		AT4G11880	AT1G24657	AT4G39580
AT1G19670	1.50353	1.47145	0.914666	0.769623		AT1G07550	AT3G58380	AT3G02980
AT1G19790	3.07117	3.19496	2.5407	2.15134		AT1G04443	AT1G07463	AT3G48550
AT1G19810	0.599136	0.580623	0.587758	0.282674		AT2G08675	AT2G09095	AT4G09987
AT1G19830	-0.10573	0.0680394	1.03589	0.740273		AT2G24480	AT1G11190	AT5G49800
AT1G19890	2.83983	2.52405	2.14244	1.57641		AT5G42505	AT3G08660	AT1G46840
AT1G19900	2.95977	3.04525	2.3927	1.99908		AT5G24206	AT3G42148	AT2G28660
AT1G19930	1.49487	1.51149	0.910517	0.419992		AT2G43740	AT4G29300	AT1G66270
AT1G19960	1.51239	1.80405	1.02754	0.630439		AT1G09555	AT2G35090	AT5G44255
AT1G19968	0.481874	0.450958	0.276712	-0.510565		AT2G04325	AT4G21895	AT5G10180
AT1G20070	2.3211	2.18318	1.85298	0.94418		AT3G24465	AT4G04005	AT5G08915
AT1G20080	1.21693	1.27269	1.51594	0.873675		AT3G07425	AT2G22155	AT4G11945
AT1G20120	0.0488601	0.139573	0.541006	0.167138		AT5G03580	AT3G28490	AT3G23230
AT1G20130	1.82137	1.82434	1.69122	1.31145		AT5G49630	AT4G33465	AT1G52470
AT1G20132	0.773913	0.922353	1.45033	1.12198		AT1G15385	AT4G09035	AT4G26880
AT1G20135	1.03352	1.18674	1.45376	0.689809		AT5G57400	AT1G05693	AT5G57220
AT1G20180	1.05394	1.02536	1.07614	0.432274		AT2G32273	AT3G03725	AT3G03280
AT1G20310	0.457221	0.0525644	0.222544	-0.111963		AT2G23580	AT3G30725	AT1G27555
AT1G20320	0.593843	0.791063	0.533502	0.457009		AT3G30160	AT2G02850	AT2G44330
AT1G20350	1.06855	0.857794	0.357529	0.212637		AT1G66795	AT3G22640	AT4G08565
AT1G20360	0.864265	0.827455	0.350024	0.289419		AT5G01480	AT2G29850	AT5G44260
AT1G20375	3.0048	3.13103	2.22148	2.12069		AT5G22860	AT2G39400	AT1G13605
AT1G20500	0.592942	0.458983	0.771443	0.385243		AT1G70510	AT1G09380	AT5G59320
AT1G20530	-0.441306	-0.367194	0.166059	-0.0752994		AT4G06800	AT1G28327	AT5G05375
AT1G20657	2.29451	2.25802	1.44299	0.98228		AT4G19035	AT2G37000	AT3G44405
AT1G20683	0.900315	0.721562	0.86639	0.451004		AT5G07210	AT3G08025	AT5G66430
AT1G20687	1.28581	1.31061	1.21618	0.670545		AT5G38160	AT3G02960	AT1G04247
AT1G20730	0.168582	0.288726	0.0520039	-0.257387		AT1G57670	AT1G12190	AT3G14250
AT1G20735	1.78025	1.80684	1.18247	0.858076		AT3G48940	AT3G25780	AT5G38005
AT1G20740	0.774572	0.656218	0.709826	0.254577		AT4G00540	AT1G60985	AT5G17980
AT1G20790	0.203259	0.207881	0.488291	0.0421873		AT1G05443	AT1G60983	AT1G64360
AT1G20795	2.09888	2.30838	1.53347	1.19249		AT4G06830	AT4G29548	AT4G37409
AT1G20800	2.30653	2.41981	1.83196	1.24665		AT4G09015	AT3G03995	AT5G42590
AT1G20803	3.15538	3.14003	2.49734	2.05889		AT4G15610	AT1G12663	AT3G49580
AT1G20900	2.88145	3.27893	2.39952	1.84908		AT1G28650	AT3G48344	AT1G17770
AT1G20940	1.29392	1.16572	0.946601	0.449504		AT4G05110	AT1G11460	AT5G41763
AT1G20990	2.61955	2.8641	2.27186	1.76081		AT4G03460	AT2G40805	AT2G04595
AT1G21050	0.742177	0.759532	0.475281	0.461665		AT2G16895	AT4G24300	AT3G25780
AT1G21110	2.38563	2.15314	1.65306	0.959865		AT4G05310	AT4G10020	AT4G37410
AT1G21120	1.84749	1.677	1.40552	1.03678		AT1G60390	AT3G17155	AT1G03810
AT1G21130	-0.269809	-0.225919	0.0679863	0.255939		AT4G03125	AT4G33120	AT5G05645
AT1G21140	2.74674	2.97367	2.31741	1.65194		AT1G78955	AT1G07233	AT3G44060
AT1G21286	2.25147	2.5664	2.02024	1.28367		AT2G28750	AT5G50070	AT4G19980
AT1G21290	1.44751	1.89834	1.02618	0.776194		AT3G07155	AT5G59490	AT1G06810
AT1G21300	2.93879	3.066	2.22822	1.44844		AT1G23560	AT4G04745	AT2G29485
AT1G21310	2.83124	2.99446	2.28706	1.52329		AT1G43790	AT5G44562	AT1G08307
AT1G21313	3.05532	3.63119	2.51955	1.51505		AT3G32925	AT4G11730	AT4G21840
AT1G21320	1.69088	1.54928	1.19409	0.700763		AT1G11670	AT1G62770	AT5G44310
AT1G21323	0.483531	0.467482	0.58192	0.414734		AT2G38900	AT2G01000	AT1G79160
AT1G21326	1.5141	1.42778	1.28951	0.570103		AT5G17500	AT2G45210	AT5G43200
AT1G21330	1.7605	1.73475	1.88144	1.05623		AT5G18937	AT1G60787	AT2G07255
AT1G21360	1.33868	1.69109	1.71961	1.02079		AT5G67620	AT5G02795	AT4G05675
AT1G21470	2.22868	2.4585	1.91509	1.40717		AT3G54450	AT2G00630	AT1G79370
AT1G21475	3.04846	2.94112	2.01295	1.64604		AT2G21920	AT1G47360	AT5G44960
AT1G21490	2.35834	2.46098	2.21111	1.42358		AT2G22190	AT2G21780	AT4G30980
AT1G21525	2.25065	2.38592	1.86034	1.16263		AT3G05460	AT4G09740	AT3G55190
AT1G21528	0.641176	0.407163	0.361985	-0.0683554		AT3G27950	AT3G25630	AT2G43960
AT1G21529	0.695695	0.837582	0.749504	0.36634		AT3G58950	AT4G16233	AT2G41850
AT1G21530	1.6487	1.65658	1.03616	0.782981		AT1G31245	AT1G20530	AT4G13210
AT1G21540	1.01745	1.1856	0.592343	0.0766569		AT1G08017	AT1G24660	AT5G00455
AT1G21550	1.52251	1.77963	1.27906	-0.00760897		AT4G09780	AT5G49790	AT5G42440
AT1G21722	0.122937	0.260621	0.14012	-0.116611		AT5G51030	AT3G17150	AT5G09110
AT1G21850	1.24194	1.27584	1.17133	0.680245		AT4G28670	AT1G05697	AT1G28300
AT1G21860	2.59132	2.70968	2.19676	1.50796		AT2G44010	AT5G48040	AT5G09970
AT1G21864	1.39344	1.79079	1.68199	1.00877		AT2G18570	AT1G71690	AT1G51050
AT1G21910	1.04459	1.34162	1.71121	0.420791		AT1G19560	AT5G15240	AT2G08590
AT1G21940	1.4101	1.57117	1.55779	0.794636		AT4G03610	AT1G17800	AT5G05653
AT1G21950	0.474408	0.282528	0.856287	0.02739		AT3G07485	AT3G42836	AT5G07055
AT1G21960	1.2878	1.14334	1.32038	0.514359		AT3G15680	AT1G05067	AT5G08665
AT1G21970	1.08427	1.06274	1.34736	0.576024		AT5G38005	AT5G01415	AT1G11580
AT1G21973	1.6568	1.70205	1.69625	1.53497		AT2G34000	AT1G52990	AT2G31081
AT1G21990	3.01681	2.98512	2.24079	1.78393		AT5G35339	AT3G28345	AT1G08017
AT1G22000	0.964	0.9814	0.957534	0.772615		AT2G28755	AT3G19920	AT5G62470
AT1G22010	2.79205	2.88499	2.25357	1.51505		AT1G15600	AT5G57220	AT1G72290
AT1G22015	2.2165	2.15601	1.93856	1.25718		AT1G06637	AT2G07905	AT3G48270
AT1G22065	0.0784654	0.695733	0.825418	0.287614		AT2G08235	AT3G26770	AT2G43620
AT1G22080	0.790723	0.872815	0.678862	0.560579		AT1G68238	AT5G19730	AT4G10380
AT1G22090	1.26903	1.22233	1.33988	0.817399		AT5G05430	AT2G02240	AT1G32240
AT1G22100	-0.569995	-0.772599	0.183204	-0.00987091		AT1G04653	AT3G25090	AT4G09647
AT1G22110	0.790369	1.04175	1.30458	0.861715		AT2G07085	AT1G25530	AT5G45120
AT1G22120	0.984943	1.16353	1.10752	0.682743		AT3G23145		AT4G06165
AT1G22130	0.0249311	0.0405881	0.472102	0.231497		AT3G46565		AT5G17345
AT1G22150	0.330219	0.296302	0.502446	0.333191		AT1G24062		AT3G21770
AT1G22210	0.898667	0.82426	1.31769	0.758298		AT1G71691		AT3G26147
AT1G22220	1.33305	1.40559	1.33476	0.905092		AT3G28510		AT1G02335
AT1G22250	-1.05394	-1.06342	-0.547679	-0.212337		AT1G35180		AT1G09017
AT1G22340	1.35527	1.54645	1.26452	0.695285		AT5G49305		AT4G22600
AT1G22350	0.183075	0.62596	1.04828	0.372699		AT1G25310		AT1G09953
AT1G22370	0.379134	0.33845	-0.152028	-0.121374		AT1G07417		AT5G04200
AT1G22380	1.37529	1.52913	0.566506	0.479062		AT5G55320		AT5G51720
AT1G22420	1.22253	1.26852	0.857248	0.286289		AT3G27410		AT1G09505
AT1G22440	0.176937	0.255428	0.858039	0.187037		AT1G75717		AT1G24485
AT1G22470	-0.163196	-0.735113	0.64249	0.0978201		AT5G57340		AT4G03540
AT1G22480	1.03436	1.0142	0.874103	0.314055		AT4G08465		AT5G38810
AT1G22490	1.47783	1.48405	1.20221	0.489898		AT2G23010		AT3G21830
AT1G22570	0.267244	0.105438	0.508103	0.0275849		AT4G22440		AT1G31260
AT1G22600	-0.942241	-0.709918	0.577462	0.25682		AT3G47710		AT5G19890
AT1G22680	1.67708	1.59828	1.49486	0.740236		AT3G08250		AT1G12560
AT1G22720	-0.473731	-0.192506	0.578316	0.0414383		AT3G58000		AT1G08430
AT1G22760	0.892888	0.943964	0.96473	0.652879		AT2G39820		AT1G62214
AT1G22900	1.45437	1.72034	1.38665	0.602987		AT5G20550		AT5G52610
AT1G22910	1.55514	1.61055	1.24613	0.877149		AT4G09468		AT5G07520
AT1G22990	2.63783	2.70023	2.15549	1.30799		AT2G33510		AT5G61880
AT1G23037	1.74209	2.19537	1.36551	1.06906		AT3G53305		AT3G17070
AT1G23070	-0.485097	-0.257833	1.05872	0.409231		AT3G09990		AT2G07130
AT1G23120	2.22103	2.49543	2.05713	1.21322		AT5G02035		AT2G28870
AT1G23130	2.52679	2.50926	2.20131	1.52405		AT1G63210		AT3G09615
AT1G23140	0.369398	0.320773	0.239232	0.165352		AT1G30840		AT3G01025
AT1G23145	0.494195	0.419449	0.318704	-0.121439		AT1G08783		AT2G19806
AT1G23147	-0.201676	0.375312	1.7393	0.3832		AT1G54000		AT1G65890
AT1G23150	-0.372097	-0.149174	0.360126	-0.106573		AT1G08063		AT2G22955
AT1G23160	2.34492	2.34368	1.95531	1.27779		AT3G55580		AT1G11770
AT1G23200	2.44383	2.65638	2.20618	1.45428		AT1G27240		AT5G52390
AT1G23201	2.47178	2.53474	2.18113	1.11471		AT4G16220		AT4G09480
AT1G23205	1.76664	1.65924	1.42976	0.914294		AT5G63230		AT4G00180
AT1G23240	2.12149	2.26599	1.8566	1.19664		AT1G06427		AT1G33790
AT1G23250	0.895444	0.731374	0.981763	0.762369		AT3G51070		AT5G60615
AT1G23320	2.50522	2.36284	1.98945	1.3958		AT5G37476		AT2G15400
AT1G23340	1.37009	1.52098	1.40931	0.992744		AT2G06345		AT1G29000
AT1G23350	2.1698	2.28812	1.79727	1.29456		AT5G07160		AT4G08950
AT1G23380	1.99731	2.11136	1.87867	1.27616		AT3G54700		AT5G43540
AT1G23410	2.14866	2.35985	1.53155	1.21557		AT1G67750		AT1G21960
AT1G23420	2.90729	2.88249	2.34616	1.87812		AT5G48280		AT5G57090
AT1G23500	0.374171	0.362055	0.651783	0.208942		AT1G33440		AT2G37810
AT1G23510	0.434236	0.567323	0.604488	0.541778		AT1G05647		AT5G25980
AT1G23520	2.09115	2.02598	1.64646	1.12974		AT2G19020		AT1G34580
AT1G23530	1.01198	0.805083	0.5491	0.250325		AT1G28450		AT5G37550
AT1G23540	0.389313	0.670025	0.360333	0.263121		AT2G35290		AT4G16447
AT1G23560	0.658342	0.749317	0.974342	0.675052		AT1G20080		AT4G24130
AT1G23570	2.00615	2.01863	1.76491	1.14887		AT5G18990		AT2G04565
AT1G23580	2.24927	2.45484	1.94393	1.53572		AT5G45870		AT5G08460
AT1G23590	2.22589	2.23745	2.12882	1.41493		AT1G61060		AT1G05803
AT1G23600	2.38537	2.64463	2.0965	1.61885		AT2G31020		AT3G21410
AT1G23610	2.474	2.70522	2.03288	1.42972		AT1G13760		AT5G24557
AT1G23620	2.5235	2.45659	1.95268	1.46178		AT4G18425		AT5G67000
AT1G23640	2.1902	2.22589	2.02599	1.38308		AT3G46186		AT5G26010
AT1G23645	2.4524	2.77639	1.91492	1.59406		AT2G27070		AT2G09825
AT1G23650	2.43489	2.54687	1.88646	1.32558		AT5G64690		AT1G09573
AT1G23660	2.69751	2.56835	2.00742	1.71639		AT1G30780		AT5G64790
AT1G23670	2.11251	2.14975	2.11695	1.33535		AT4G20690		AT5G44460
AT1G23680	1.2346	1.73951	1.2675	0.873953		AT4G07565		AT1G01453
AT1G23690	0.935446	1.07358	1.01136	0.73421		AT1G06867		AT3G18957
AT1G23700	-0.280768	-0.16317	0.0660588	0.092272		AT5G48657		AT1G56250
AT1G23720	0.682077	0.728999	0.853367	0.549291		AT1G60150		AT2G33710
AT1G23730	1.17298	1.22815	1.32825	0.752471		AT5G28646		AT2G04195
AT1G23760	1.21277	1.3936	1.25511	0.932923		AT5G27530		AT3G08965
AT1G23770	2.38509	2.48234	2.14457	1.42684		AT4G06280		AT2G34315
AT1G23810	1.50806	1.29818	1.13503	0.380132		AT1G32240		AT5G18460
AT1G23910	1.71433	1.6581	1.10607	0.844735		AT1G32560		AT4G26820
AT1G23965	1.07543	0.733495	1.01546	0.433925		AT1G07277		AT1G03880
AT1G24000	1.22316	1.42238	1.91743	0.823414		AT4G09885		AT5G07600
AT1G24010	2.04685	2.0604	1.93433	1.14765		AT3G06970		AT1G60783
AT1G24020	1.4861	1.56473	1.19176	0.780209		AT5G51590		AT1G66370
AT1G24060	1.10781	1.12416	1.00774	0.375235		AT4G10410		AT2G41130
AT1G24062	0.43884	0.523436	0.747618	0.0320549		AT1G07273		AT5G04475
AT1G24068	1.96096	2.18229	1.83466	1.25026		AT1G33550		AT5G09715
AT1G24070	1.8363	1.95989	1.60944	1.22086		AT4G09589		AT2G32885
AT1G24110	2.17045	2.13783	1.56096	0.983441		AT3G08260		AT3G08860
AT1G24130	1.33934	1.44975	0.965518	0.807722		AT2G30290		AT2G18620
AT1G24140	1.94505	1.95634	1.55173	0.946057		AT1G31710		AT3G60020
AT1G24145	1.32843	1.14588	0.722284	0.821629		AT3G09260		AT1G49930
AT1G24147	1.48416	1.40436	0.827992	0.946523		AT1G75160		AT2G23440
AT1G24148	0.993841	1.16036	0.545273	1.0866		AT5G00790		AT2G38530
AT1G24200	-0.491513	-0.443372	-0.329761	-0.0774144		AT5G23190		AT4G22230
AT1G24256	1.76957	2.17324	1.515	0.911086		AT3G03230		AT2G37820
AT1G24260	2.99713	3.13175	2.69574	2.0657		AT1G28375		AT4G05045
AT1G24400	1.64177	1.57018	1.14574	0.810684		AT2G21900		AT3G25727
AT1G24405	0.766108	0.709692	0.667284	-0.0734952		AT4G35375		AT1G32100
AT1G24430	-0.11785	-0.0100237	-0.234453	-0.220927		AT1G08717		AT4G01525
AT1G24470	1.52827	1.46673	1.33997	0.897982		AT5G66340		AT3G56770
AT1G24475	1.64772	1.47735	1.39409	0.988036		AT2G46690		AT5G24600
AT1G24480	2.72503	2.64528	2.24278	1.3841		AT4G08160		AT3G07490
AT1G24485	1.66931	1.71087	1.88946	1.08057		AT5G03115		AT3G08415
AT1G24520	2.45767	2.3581	1.81968	1.28829		AT1G48500		AT4G37520
AT1G24540	1.32778	1.38186	0.940501	0.391287		AT1G68240		AT1G13840
AT1G24577	2.22692	2.26066	1.58849	0.808602		AT2G04495		AT3G27970
AT1G24590	3.37622	3.50791	2.71139	1.94843		AT5G48290		AT1G56360
AT1G24620	1.9077	2.10875	1.35133	1.06279		AT5G16486		AT1G03800
AT1G24650	0.519612	0.453632	0.502073	0.346347		AT5G50750		AT5G23790
AT1G24657	0.506791	0.8872	1.13849	0.872521		AT1G21864		AT4G09600
AT1G24660	0.537691	0.618924	1.14505	0.647529		AT3G20210		AT3G25760
AT1G24686	0.731342	0.417408	1.14518	0.375892		AT5G46200		AT1G53635
AT1G24733	1.12748	1.32014	1.3621	0.576325		AT5G02785		AT1G10586
AT1G24735	-1.0896	-1.32371	-0.0830176	0.0798048		AT5G42250		AT5G46900
AT1G25240	2.03597	2.04315	2.11418	1.37783		AT3G06695		AT1G35630
AT1G25250	2.79223	2.74068	2.25495	1.68636		AT1G76220		AT1G47317
AT1G25270	0.609772	0.457981	1.28004	0.700973		AT5G62848		AT3G57670
AT1G25277	0.930897	0.872891	0.947729	0.763363		AT4G23610		AT2G16570
AT1G25300	2.5104	2.42687	2.29992	1.62652		AT5G50160		AT1G11460
AT1G25310	1.65713	1.60465	1.96508	1.29789		AT1G29020		AT5G48205
AT1G25320	-1.16344	-1.30127	-0.28789	-0.089426		AT2G38530		AT3G18560
AT1G25330	1.49689	1.66488	1.69861	1.15164		AT2G08220		AT1G47389
AT1G25340	1.59406	1.63482	1.72248	1.27476		AT2G27540		AT2G08185
AT1G25400	1.45584	1.39436	1.07232	0.323578		AT1G61830		AT2G28625
AT1G25410	2.89425	2.98698	2.15184	1.68266		AT5G40315		AT1G07985
AT1G25422	0.558592	0.812269	1.35104	0.230431		AT2G43255		AT5G05825
AT1G25425	0.457104	0.697166	0.623414	0.353113		AT1G20790		AT5G05835
AT1G25450	1.49326	1.47321	1.13912	0.289892		AT4G09820		AT3G24650
AT1G25530	-0.276858	-0.348798	0.323238	-0.29825		AT2G24560		AT1G33743
AT1G25988	1.65993	1.74276	1.40049	0.674642		AT1G33320		AT2G44560
AT1G26200	1.01151	1.31304	0.943854	0.681447		AT3G14560		AT5G60978
AT1G26250	2.68617	2.35526	2.07552	1.47733		AT5G48170		AT5G44345
AT1G26255	2.39103	2.17071	1.9953	1.44361		AT2G24700		AT2G05380
AT1G26310	2.45283	2.48378	2.21882	1.58396		AT1G11370		AT4G19633
AT1G26320	2.4757	2.46641	2.24179	1.40233		AT5G44610		AT2G22060
AT1G26350	-0.0789749	0.793894	0.842703	0.373068		AT5G01680		AT2G44790
AT1G26355	2.29041	2.19955	1.84086	1.27926		AT5G27140		AT2G45190
AT1G26380	1.70838	1.79064	1.37994	0.805548		AT1G69820		AT2G30300
AT1G26390	2.19162	2.2154	1.81486	1.27456		AT5G35760		AT3G54410
AT1G26400	1.56138	1.55272	1.33902	0.872998		AT1G52440		AT1G28650
AT1G26410	1.56556	1.61277	1.57809	0.829041		AT5G42610		AT1G06225
AT1G26420	1.75385	1.74637	1.30761	1.01957		AT3G07585		AT2G02540
AT1G26450	0.476914	0.242164	0.578708	0.410828		AT3G45510		AT1G49470
AT1G26510	1.86229	1.78584	1.82853	1.19769		AT3G10960		AT2G27700
AT1G26515	3.12048	3.00629	2.21312	1.46076		AT4G02905		AT1G52110
AT1G26600	1.88488	1.83165	1.51512	0.572641		AT1G78370		AT3G28990
AT1G26700	1.43737	1.51327	1.56952	0.97329		AT5G27920		AT2G44581
AT1G26710	1.46699	1.66211	1.41745	0.848611		AT3G04155		AT1G07783
AT1G26720	1.63002	1.74622	1.33561	1.03529		AT1G08313		AT1G75600
AT1G26773	1.54249	1.34046	1.37422	0.751594		AT4G25150		AT1G27490
AT1G26780	2.94969	3.06494	2.24537	1.68838		AT1G58300		AT1G76500
AT1G26790	0.478313	0.427307	0.445997	0.453366		AT3G20362		AT1G54575
AT1G26795	2.34912	2.35661	2.1485	1.54656		AT3G08155		AT2G34540
AT1G26796	2.22544	2.32407	1.76296	1.28671		AT1G08865		AT5G41720
AT1G26797	2.12408	2.38821	2.09106	1.43167		AT5G07322		AT4G17785
AT1G26798	2.55032	2.53015	2.21179	1.72538		AT1G31255		AT4G26485
AT1G26799	1.72107	1.47163	1.28357	0.597295		AT3G52480		AT5G43196
AT1G26815	0.815215	0.724451	0.736313	0.322792		AT3G20155		AT2G09630
AT1G26820	1.87538	2.0498	1.75236	1.23074		AT2G16145		AT4G22065
AT1G26870	1.88911	1.87604	1.54642	1.02692		AT2G08825		AT1G08483
AT1G26945	0.712136	0.414823	0.88114	0.312833		AT3G10780		AT1G65450
AT1G26970	0.366679	0.229502	0.540727	0.165734		AT1G23500		AT2G27560
AT1G26973	1.01279	1.37941	0.991187	0.35802		AT1G32350		AT3G53060
AT1G26975	0.884161	0.768205	0.76357	0.642773		AT3G23430		AT3G20978
AT1G26976	0.904126	0.884763	0.942893	0.30322		AT3G01516		AT3G50460
AT1G27020	0.496518	0.463	0.995379	0.620243		AT3G04895		AT4G10457
AT1G27030	0.946195	1.00958	1.52398	1.03634		AT1G66870		AT2G05580
AT1G27040	1.4943	1.56026	1.86558	1.11633		AT1G57810		AT5G15140
AT1G27045	-0.744802	-0.55748	0.00279976	0.137605		AT1G68795		AT2G09195
AT1G27220	1.27251	1.20747	1.42882	0.896468		AT4G05905		AT5G07190
AT1G27240	0.698973	1.01848	1.00185	0.889763		AT4G01450		AT1G01250
AT1G27461	1.89381	1.97543	1.59457	1.13073		AT5G19530		AT1G08933
AT1G27490	1.21451	1.39959	0.995313	0.202792		AT1G18570		AT3G29050
AT1G27550	2.3689	2.12417	1.91389	1.4192		AT5G00345		AT4G32870
AT1G27555	2.74894	2.66568	2.27878	1.45795		AT5G51920		AT1G80110
AT1G27560	3.0572	3.14268	2.20974	1.4668		AT3G05975		AT3G19055
AT1G27580	1.94196	1.08721	1.43369	0.779071		AT1G16530		AT3G23955
AT1G27610	2.24571	2.58765	2.01629	1.48665		AT3G04005		AT1G72590
AT1G27620	2.80333	2.7899	2.24127	1.51683		AT2G14280		AT3G50480
AT1G27660	2.50605	2.61752	2.32822	1.71428		AT1G07523		AT3G01420
AT1G27670	2.41927	2.4091	1.90068	1.40826		AT1G55260		AT1G70990
AT1G27671	0.121607	0.103533	1.22158	0.472922		AT4G30540		AT4G26260
AT1G27740	2.25348	2.39829	1.82773	1.48499		AT1G68360		AT4G18610
AT1G27860	2.71488	2.57097	2.38065	1.54125		AT1G70440		AT1G63295
AT1G27870	2.71263	2.59709	2.17641	1.73116		AT1G08307		AT3G09280
AT1G27890	0.552685	0.835883	0.796465	0.401536		AT5G13350		AT1G48070
AT1G27990	-0.411198	-0.784227	0.481033	0.0935027		AT2G07860		AT3G62960
AT1G28000	1.64614	1.80456	1.05017	0.616484		AT3G44703		AT1G21490
AT1G28002	-0.273604	-0.769978	0.261337	-0.145033		AT1G09303		AT1G19968
AT1G28005	1.78478	1.90199	1.12607	0.650039		AT2G09245		AT1G52990
AT1G28020	0.701443	0.738595	0.593294	0.177696		AT5G51210		AT3G04060
AT1G28030	0.153505	0.0781248	1.04253	0.493084		AT5G40860		AT1G24010
AT1G28070	0.602275	0.492739	0.545055	0.292729		AT3G22650		AT1G12160
AT1G28080	2.84943	3.05914	2.58428	1.93496		AT2G09085		AT4G21830
AT1G28160	2.09035	2.10449	1.51201	0.980545		AT3G44753		AT3G28223
AT1G28170	1.8863	1.89187	1.56057	1.03134		AT3G13630		AT4G27170
AT1G28180	0.334252	0.298281	0.350138	-0.19991		AT3G57850		AT5G45105
AT1G28190	0.241935	0.161616	0.43824	0.256486		AT5G51060		AT1G24733
AT1G28230	0.348016	0.535365	0.709027	0.267678		AT1G47480		AT2G42100
AT1G28270	1.63879	1.62851	1.34099	0.760007		AT4G29690		AT2G28590
AT1G28290	1.41104	1.466	1.54135	0.630987		AT4G30072		AT5G08465
AT1G28300	2.25228	2.44756	2.36639	1.55338		AT4G12280		AT4G04840
AT1G28305	1.83298	2.17957	2.2476	1.3948		AT4G05900		AT2G22860
AT1G28306	2.39087	2.35798	2.4036	1.80952		AT2G41475		AT3G12143
AT1G28310	2.61089	2.7958	2.22282	1.70799		AT5G35111		AT1G75891
AT1G28323	0.850564	0.709038	0.723769	0.399343		AT3G28243		AT3G25770
AT1G28327	-0.686313	-0.271615	-0.0642601	-0.0355114		AT3G13730		AT4G31730
AT1G28360	2.18591	2.26327	1.9581	1.07311		AT1G05967		AT5G38160
AT1G28375	1.31151	1.50151	1.60299	0.855787		AT2G01240		AT3G26760
AT1G28400	1.60584	1.55662	1.38505	0.661838		AT1G47606		AT1G08905
AT1G28430	1.56321	1.66394	1.82487	1.10724		AT2G32830		AT2G44470
AT1G28447	1.48603	2.02844	1.59219	1.24511		AT5G05955		AT1G22900
AT1G28450	1.52193	1.58988	1.82136	1.42533		AT4G00920		AT1G31530
AT1G28455	0.351109	0.626947	0.781511	0.289066		AT3G58860		AT3G02242
AT1G28460	1.11852	1.0222	1.28249	0.663186		AT4G13263		AT3G00790
AT1G28465	0.300571	-0.105133	0.713135	0.627733		AT3G48275		AT3G51220
AT1G28470	1.67897	1.74769	1.56847	0.828312		AT1G04500		AT1G74010
AT1G28480	0.804583	0.994935	0.95645	0.524246		AT5G17980		AT3G53065
AT1G28500	2.94651	3.14607	2.49909	1.94439		AT1G21970		AT5G66830
AT1G28590	1.84867	1.93274	1.52862	0.801025		AT2G20100		AT1G60983
AT1G28591	0.939952	1.08335	1.15132	0.526892		AT5G49120		AT5G37200
AT1G28610	0.172135	0.526789	-0.0539889	0.0330468		AT5G54790		AT3G05460
AT1G28620	0.450029	0.395811	0.154365	0.246365		AT1G09890		AT5G40560
AT1G28630	-0.0249099	0.194594	0.81347	0.288894		AT3G06019		AT3G52003
AT1G28640	0.291365	0.212711	1.2301	0.569921		AT2G28590		AT3G61930
AT1G28650	1.0312	1.06412	1.34909	0.55536		AT1G28430		AT5G09735
AT1G28660	-0.740529	-0.51803	0.308478	-0.207914		AT1G47450		AT5G57520
AT1G28695	2.84472	2.70533	1.84647	1.51512		AT1G68500		AT1G23670
AT1G28700	2.62101	2.85341	1.95889	1.35807		AT3G52600		AT4G31940
AT1G29000	2.38093	2.30098	2.10858	1.30209		AT5G38320		AT5G65320
AT1G29005	1.42583	1.58452	1.92043	1.58123		AT1G68570		AT4G09945
AT1G29010	1.69339	1.7997	1.59654	1.01132		AT1G67010		AT3G14820
AT1G29020	0.183676	0.0635791	0.470256	0.122239		AT3G00550		AT1G69080
AT1G29050	0.192536	0.0058055	0.566475	0.373102		AT5G08085		AT1G09930
AT1G29080	2.09536	2.08255	1.57093	1.12506		AT3G02493		AT3G28500
AT1G29090	2.73007	2.60428	2.11553	1.55106		AT4G15733		AT5G22160
AT1G29100	2.6873	2.75047	2.28457	1.51011		AT1G53325		AT1G69150
AT1G29110	2.56753	2.69816	2.33841	1.73586		AT5G59340		AT2G45130
AT1G29140	1.365	1.50024	1.11241	0.380426		AT3G16432		AT4G02235
AT1G29160	1.79101	1.62965	1.68211	0.908487		AT5G02775		AT4G02300
AT1G29179	0.912451	0.83502	1.05319	0.391398		AT1G01460		AT1G14870
AT1G29180	0.256187	0.0850647	0.629243	0.0693045		AT3G02815		AT1G11520
AT1G29190	0.282045	0.125169	1.04841	0.358224		AT3G17070		AT3G50640
AT1G29195	1.9649	1.8623	1.97702	1.23794		AT4G14661		AT1G24577
AT1G29210	0.41331	0.212596	0.65934	0.771891		AT4G37730		AT2G28220
AT1G29270	0.0806915	0.0757476	0.735377	0.270886		AT2G32680		AT1G21300
AT1G29280	2.35904	2.52914	2.09081	1.23948		AT2G25400		AT3G53720
AT1G29290	0.943667	0.87232	0.922446	0.437104		AT3G46614		AT1G68040
AT1G29395	0.615796	0.391718	-0.0409646	0.22562		AT3G27886		AT1G73965
AT1G29475	0.287695	0.353621	0.12018	-0.158435		AT4G37410		AT5G23660
AT1G29660	0.116119	0.0727197	0.31224	-0.263239		AT3G45256		AT4G28090
AT1G29670	-0.0296729	-0.248452	0.478812	-0.14801		AT5G60650		AT5G02035
AT1G29680	-0.989361	-1.04795	0.28834	-0.321462		AT4G12100		AT5G62340
AT1G29720	0.498193	0.568445	0.123101	-0.0156443		AT1G06163		AT5G51610
AT1G29860	2.48042	2.67607	2.12581	1.57468		AT1G32040		AT5G26340
AT1G29870	2.2384	2.21442	1.81057	1.17421		AT4G05140		AT1G18570
AT1G30080	1.3941	1.30285	1.4637	0.75285		AT2G18590		AT2G24510
AT1G30100	1.31365	1.25825	1.55901	0.847581		AT4G12150		AT4G23960
AT1G30135	-0.238795	0.116982	1.1496	0.523929		AT5G36920		AT2G25500
AT1G30140	1.21071	0.949816	1.40376	0.787155		AT1G49770		AT1G53620
AT1G30150	1.74826	1.7078	1.71313	1.18676		AT5G50040		AT1G06427
AT1G30160	2.6128	2.63047	2.06101	1.47395		AT4G05970		AT2G45400
AT1G30170	1.72207	1.82285	1.44685	1.02057		AT3G24790		AT4G24540
AT1G30180	2.7256	2.74329	2.12227	1.47382		AT1G51440		AT3G27503
AT1G30190	1.05911	1.16201	0.996225	0.15869		AT4G37409		AT4G17920
AT1G30250	1.81467	1.96207	1.92174	1.27889		AT1G08697		AT4G10740
AT1G30260	-0.615279	-0.443746	0.56133	-0.496094		AT5G07230		AT3G50580
AT1G30350	2.59412	2.37836	2.14024	1.65638		AT2G15400		AT2G32620
AT1G30650	2.61222	2.8092	2.20223	1.72957		AT1G08933		AT2G26870
AT1G30660	-0.347894	-0.275325	0.350343	0.181772		AT3G51560		AT2G44250
AT1G30670	-0.353545	-0.162954	-0.186748	-0.0552948		AT2G01780		AT2G06805
AT1G30700	1.26178	1.41078	1.70854	0.711351		AT2G01990		AT5G61620
AT1G30710	1.63583	1.90723	1.52634	1.03561		AT5G53902		AT1G06757
AT1G30720	2.24032	2.15316	1.65827	0.89818		AT2G33233		AT1G65500
AT1G30730	2.0015	2.20688	1.91654	1.22548		AT2G47560		AT2G35700
AT1G30760	1.73458	1.76918	1.6746	1.07911		AT3G50990		AT1G68800
AT1G30780	0.996764	1.03618	1.29359	0.821402		AT5G64530		AT2G33233
AT1G30790	2.4598	2.33365	1.89628	1.36856		AT2G06315		AT5G26140
AT1G30795	2.41739	2.5294	1.9763	1.4592		AT5G09100		AT5G15150
AT1G30814	0.811315	0.794745	0.634643	0.455714		AT1G52470		AT3G12850
AT1G30840	1.20787	1.02495	1.51201	0.917328		AT5G09745		AT3G09520
AT1G30850	-0.422006	-0.0999042	0.325736	0.0193724		AT2G07664		AT4G00872
AT1G30920	1.88356	1.99519	2.05097	1.31725		AT2G18196		AT2G30130
AT1G30921	1.28992	1.19876	1.20883	0.831509		AT5G49560		AT1G75930
AT1G30925	1.96175	2.02715	1.72011	1.19997		AT2G29660		AT4G10850
AT1G30930	2.72763	2.78123	2.1647	1.69861		AT4G23700		AT3G30725
AT1G30935	0.906139	0.843114	1.31239	0.810899		AT2G21260		AT2G44990
AT1G30940	2.41129	2.28123	2.02195	1.57989		AT5G38940		AT4G25590
AT1G30945	2.49568	2.47497	2.07957	1.39817		AT1G04987		AT1G29100
AT1G30950	2.44334	2.29001	1.61999	1.37499		AT5G01490		AT5G39715
AT1G30990	1.89209	1.85813	1.80688	1.11836		AT1G58265		AT5G56060
AT1G31000	1.96997	2.10557	1.77734	1.27191		AT5G08205		AT1G78476
AT1G31030	-0.700243	-0.847253	-0.113395	0.0559935		AT1G55600		AT1G29160
AT1G31040	1.48555	1.48982	1.5143	1.12765		AT4G35400		AT5G52130
AT1G31050	2.36886	2.39335	2.22806	1.52632		AT3G30120		AT4G37950
AT1G31090	1.82897	1.82164	1.36557	0.775894		AT5G03552		AT4G03875
AT1G31093	0.852604	0.963709	0.608991	0.423428		AT1G02575		AT3G11160
AT1G31140	0.257467	0.197815	0.969243	0.283723		AT1G03020		AT2G25130
AT1G31163	1.62237	1.66924	1.531	0.672604		AT2G08185		AT5G53260
AT1G31166	1.78875	1.51105	1.82893	1.22355		AT4G19980		AT5G58500
AT1G31173	1.05954	0.877931	0.870672	0.882226		AT1G78850		AT4G26340
AT1G31245	0.970769	0.967516	1.28385	0.119453		AT1G04383		AT4G08730
AT1G31250	1.90532	2.18889	1.61539	1.21943		AT1G03880		AT3G60490
AT1G31255	1.18442	1.54917	1.46298	0.824853		AT3G04265		AT3G04510
AT1G31260	1.70518	1.56424	1.45639	0.648037		AT1G08147		AT4G19030
AT1G31270	-0.00933588	0.0665791	0.00304633	0.258991		AT1G63245		AT5G05815
AT1G31274	-0.329456	0.0954459	-0.163483	-0.176603		AT1G70680		AT2G36210
AT1G31290	0.76101	0.76463	0.597559	0.0346597		AT1G29210		AT3G56710
AT1G31310	1.90737	1.90326	1.64982	1.23458		AT1G47920		AT1G21970
AT1G31355	-0.670587	-1.01706	0.972565	-0.398564		AT3G22275		AT4G03235
AT1G31358	-1.40881	-1.17163	1.21276	-0.0740064		AT5G15380		AT4G02690
AT1G31380	0.749007	0.325662	0.149656	0.437685		AT5G07510		AT5G66816
AT1G31390	0.909611	0.963206	0.909725	0.294614		AT1G67640		AT3G17152
AT1G31400	-0.0476049	0.168575	-0.129832	0.204738		AT2G23830		AT1G70170
AT1G31510	2.1563	2.31045	1.93013	1.39561		AT1G30100		AT3G43826
AT1G31520	2.11471	2.01	1.73963	1.1547		AT3G50755		AT1G11803
AT1G44050	2.08098	1.94836	1.58662	0.964268		AT2G19210		AT2G02130
AT1G44075	0.183869	-0.075315	0.842752	0.395548		AT1G12740		AT3G57854
AT1G44080	2.54943	2.55626	2.1598	1.60053		AT3G09215		AT5G00385
AT1G44085	-0.687228	-1.39	0.0760205	0.192081		AT1G48530		AT1G24686
AT1G44090	1.97638	1.92416	1.58628	1.21749		AT3G43415		AT5G03795
AT1G44130	0.114462	-0.044822	0.115591	-0.202408		AT4G08395		AT5G37730
AT1G44150	-0.1171	0.445644	1.28967	0.544557		AT1G51920		AT5G50800
AT1G44180	1.292	1.3212	1.38168	1.08175		AT3G19550		AT3G24580
AT1G44191	3.04609	3.54217	2.36981	2.03017		AT5G05720		AT4G22660
AT1G44224	2.23397	2.51836	1.86702	1.53749		AT1G27890		AT4G23690
AT1G44286	1.79539	1.8462	1.62215	1.00165		AT4G19700		AT1G69090
AT1G44318	2.82153	2.93236	2.2793	1.74651		AT1G78740		AT5G39610
AT1G44350	0.792004	0.519777	0.962663	0.333261		AT2G09825		AT1G05827
AT1G44382	0.452154	0.214456	0.945146	0.565931		AT1G61270		AT5G23903
AT1G44414	-0.922674	-1.04562	0.175673	0.156215		AT3G01325		AT3G03995
AT1G44478	1.26333	1.34148	1.02084	0.341907		AT4G22530		AT1G09587
AT1G44542	1.05047	1.42835	1.26172	0.549424		AT2G47950		AT5G14010
AT1G44608	-0.319747	-0.317044	0.550751	0.0280743		AT5G17810		AT1G63930
AT1G44740	1.43277	1.60432	1.17662	0.622596		AT1G11740		AT1G53687
AT1G44800	1.31371	1.39515	1.47745	0.942507		AT2G27375		AT5G46297
AT1G44830	1.29125	1.64867	1.18498	1.13557		AT5G35420		AT5G01415
AT1G44895	1.23422	1.33724	1.30358	0.396073		AT5G46025		AT5G45860
AT1G44940	1.81259	1.61664	1.31896	0.865532		AT1G22570		AT4G06380
AT1G44941	2.04901	1.88173	1.42306	0.997045		AT5G65158		AT2G18580
AT1G44970	-0.0935611	-0.0105094	-0.0804142	-0.0686144		AT5G46590		AT3G03272
AT1G45100	2.55163	2.81243	1.9723	1.38536		AT2G38500		AT1G04660
AT1G45145	1.44892	1.26476	1.36643	0.793272		AT5G03405		AT2G36890
AT1G45191	0.664085	0.741196	0.154913	0.203123		AT5G16600		AT1G06007
AT1G45201	1.71663	2.24106	1.68412	0.97761		AT5G00775		AT1G10657
AT1G46192	-1.03754	-1.05946	-0.014678	-0.0489909		AT1G61565		AT4G01355
AT1G46264	1.62581	1.69797	1.51436	1.03807		AT2G16740		AT5G44430
AT1G46336	-0.131238	0.354123	0.928957	0.642568		AT1G63055		AT2G35270
AT1G46408	1.33659	1.41535	1.28344	0.97217		AT4G06820		AT1G70030
AT1G46480	2.71221	2.96233	2.08246	1.53429		AT1G01120		AT5G17330
AT1G46552	1.64962	1.62603	1.35705	0.858874		AT1G64010		AT2G40220
AT1G46840	1.75955	1.62914	1.81668	0.993957		AT1G09215		AT1G15590
AT1G46912	0.444852	0.210019	0.64425	0.232942		AT5G08775		AT1G09563
AT1G47300	1.84332	1.64941	1.28186	0.99267		AT4G28680		AT1G09567
AT1G47317	2.19948	2.02834	1.88735	1.09127		AT4G25810		AT1G60150
AT1G47320	1.80943	1.66385	1.53581	1.06216		AT5G48205		AT1G75880
AT1G47350	2.42443	2.39068	1.93589	1.66952		AT3G22500		AT3G13228
AT1G47360	-1.04176	-1.03909	-0.432204	-0.401588		AT1G73270		AT3G29970
AT1G47370	1.31582	1.27323	1.39004	0.830988		AT1G68230		AT4G11911
AT1G47389	3.02164	2.90547	2.59999	1.80469		AT3G28650		AT1G65300
AT1G47390	2.22981	1.99578	2.01331	1.64343		AT5G39920		AT5G53486
AT1G47395	1.59902	1.5291	1.73864	1.30829		AT3G11750		AT2G31930
AT1G47400	2.32837	2.26647	2.1072	1.55127		AT3G02430		AT1G70895
AT1G47405	2.73069	2.66315	2.15993	1.58286		AT1G24733		AT1G68877
AT1G47410	-0.265304	-0.131014	0.374592	-0.0849523		AT2G26290		AT2G22810
AT1G47430	1.23936	1.37546	1.31906	0.347207		AT2G24680		AT5G07565
AT1G47435	1.60145	1.74395	0.817713	0.659176		AT5G20440		AT1G33960
AT1G47440	0.571127	0.793245	0.0791549	0.53779		AT1G09665		AT3G21710
AT1G47450	-0.130742	-0.0602696	0.130707	0.224362		AT3G17720		AT5G05790
AT1G47460	-0.472307	-0.200772	-0.136208	0.197671		AT3G19660		AT1G20135
AT1G47480	1.03253	1.06774	1.30029	0.650856		AT2G41415		AT3G58270
AT1G47485	1.70819	1.88212	1.76489	1.35567		AT4G02700		AT1G05527
AT1G47495	0.461698	0.766772	0.489646	-0.182529		AT5G15100		AT1G21310
AT1G47540	1.70711	2.27344	1.66435	1.32333		AT5G65690		AT4G22510
AT1G47590	1.54461	1.37198	1.20287	0.614084		AT1G07423		AT3G26200
AT1G47595	0.532189	0.672086	1.38504	0.526386		AT5G39490		AT5G52720
AT1G47600	2.57338	2.69913	2.41064	1.69161		AT3G04795		AT1G21940
AT1G47603	2.51502	2.38703	2.01276	1.50177		AT3G30210		AT4G10350
AT1G47606	1.50608	1.1183	1.77082	1.43165		AT5G53840		AT1G24590
AT1G47610	2.70309	2.93194	2.34025	1.5779		AT3G48840		AT2G38300
AT1G47620	0.841858	1.03333	0.941534	0.692794		AT1G65170		AT4G03455
AT1G47625	-0.522305	-0.654829	0.0252031	-0.289127		AT3G30281		AT2G22800
AT1G47630	0.105831	-0.0315387	0.0827606	-0.053288		AT5G18160		AT1G47610
AT1G47655	0.638595	0.716022	0.397548	0.0891556		AT2G02990		AT3G01220
AT1G47670	-0.0851547	-0.330096	0.368225	0.241489		AT3G48370		AT4G11780
AT1G47680	-0.583608	-0.947364	0.268561	-0.00690308		AT5G43890		AT2G42560
AT1G47705	1.12326	0.899683	1.27318	0.989808		AT2G15325		AT4G15150
AT1G47730	2.65094	2.87394	2.25032	1.72307		AT2G22930		AT2G07035
AT1G47770	0.942358	0.519805	0.899845	0.243544		AT4G19630		AT1G59970
AT1G47780	2.24422	2.79585	2.1895	1.62904		AT4G03156		AT1G70080
AT1G47783	2.63732	2.04491	1.91456	0.983358		AT2G23630		AT5G66990
AT1G47786	2.37281	2.49153	1.82599	1.83527		AT2G15318		AT5G06335
AT1G47790	2.86341	2.69321	2.13119	1.59376		AT5G26290		AT5G15030
AT1G47800	2.90602	2.80147	2.0706	1.52152		AT3G25280		AT2G24945
AT1G47810	2.4599	2.48558	1.97414	1.33028		AT1G34281		AT1G52830
AT1G47813	0.705644	1.09649	0.901433	0.631889		AT5G42230		AT4G19750
AT1G47885	2.17764	2.32166	1.78081	1.06257		AT5G24080		AT5G07330
AT1G47890	0.691202	0.576791	0.518341	0.127237		AT1G06057		AT4G05260
AT1G47915	1.29288	1.3982	1.50032	0.448997		AT3G55790		AT5G03790
AT1G47920	0.767148	0.940631	1.01315	0.654728		AT5G05260		AT5G43650
AT1G47930	-1.20971	-1.18493	-0.243427	-0.0365803		AT5G22300		AT2G04645
AT1G47980	2.15032	2.28954	2.06942	1.81354		AT1G65642		AT1G34490
AT1G47990	1.8638	1.8953	1.76106	1.15657		AT5G38950		AT4G05660
AT1G48000	1.55211	1.58153	1.90664	1.28742		AT1G10380		AT1G50880
AT1G48060	0.63848	0.393498	0.83289	0.321113		AT1G61095		AT3G08110
AT1G48070	1.80204	1.88596	1.67197	0.884329		AT5G50915		AT2G28510
AT1G48095	-0.85631	-0.719379	0.172526	-0.203192		AT5G25340		AT1G30720
AT1G48130	2.88282	2.94484	2.44993	1.86175		AT3G61898		AT1G32660
AT1G48190	0.536072	0.728296	0.68621	0.0706039		AT2G15010		AT1G53945
AT1G48325	0.435265	0.699077	1.6057	0.409781		AT4G03566		AT1G09500
AT1G48340	0.341857	0.366536	0.480624	0.0685307		AT3G25165		AT3G27965
AT1G48400	0.179053	0.212713	0.186213	-0.169935		AT3G52780		AT3G08715
AT1G48405	0.838623	0.801864	0.470478	0.0574342		AT5G60070		AT3G59850
AT1G48500	0.766408	0.919236	1.05673	0.552127		AT5G62160		AT3G46500
AT1G48510	0.740079	0.920861	0.755599	0.487595		AT5G22990		AT5G19110
AT1G48530	0.771574	0.798587	1.01611	0.398021		AT1G80165		AT3G01565
AT1G48590	2.01685	1.97238	1.73937	1.06703		AT2G00710		AT4G15660
AT1G48640	-0.0923687	-0.148026	0.0922664	0.0659972		AT2G04220		AT1G64920
AT1G48660	-1.55593	-1.39533	0.659714	-0.264919		AT2G39520		AT1G56040
AT1G48670	0.133457	0.252424	0.706606	0.103101		AT5G52680		AT2G29440
AT1G48690	1.92651	2.03154	1.50956	1.11136		AT3G26590		AT1G35365
AT1G48698	1.12199	1.19857	0.999003	0.688		AT5G10580		AT3G23550
AT1G48700	0.924999	1.09359	0.790367	0.684269		AT5G46845		AT1G51230
AT1G48725	-0.143239	-0.128784	0.587307	-0.0260909		AT3G11435		AT3G01010
AT1G48730	1.44192	1.21322	1.15312	0.798573		AT1G24485		AT1G35910
AT1G48742	3.00363	3.6083	2.86447	2.01247		AT4G23120		AT2G23590
AT1G48745	0.813323	0.152424	0.155556	-0.0265653		AT5G62165		AT5G48070
AT1G48800	2.40578	2.49629	2.11244	1.38627		AT3G51220		AT3G08330
AT1G48810	0.988364	1.04334	1.17702	0.795298		AT2G31215		AT2G31180
AT1G48820	0.904685	1.24229	1.31854	0.754923		AT5G20790		AT5G17130
AT1G48910	1.80179	1.88112	1.58737	0.952431		AT5G45690		AT3G26775
AT1G48980	0.174342	-0.286011	0.958038	0.406635		AT2G36570		AT3G13140
AT1G48990	2.36232	2.22985	1.94177	1.37484		AT5G63240		AT5G54800
AT1G49005	0.82806	0.736525	1.17923	0.254468		AT3G00530		AT4G37530
AT1G49020	-0.0255767	-1.20531	-0.0570221	0.225163		AT3G44970		AT3G04795
AT1G49030	1.81141	1.58352	1.53596	1.22599		AT5G07075		AT1G60985
AT1G49060	0.116909	0.0579044	0.186661	0.0207791		AT5G09710		AT3G52510
AT1G49100	1.58612	1.67131	1.44222	1.14365		AT3G22710		AT4G25040
AT1G49110	1.8567	2.0106	1.55868	1.18781		AT4G06135		AT5G41590
AT1G49120	1.27757	0.994294	0.958039	0.882408		AT4G39720		AT3G09765
AT1G49190	3.17295	3.07988	2.539	2.06015		AT1G72800		AT3G48300
AT1G49210	0.361849	0.557712	0.288616	0.392485		AT2G28315		AT5G12270
AT1G49220	1.27998	1.08945	0.772715	0.405708		AT3G08330		AT2G47150
AT1G49230	-0.38888	-0.11739	0.0379753	0.140437		AT5G25830		AT3G49300
AT1G49250	2.03604	2.01176	1.65918	1.06549		AT5G16580		AT1G43800
AT1G49260	2.7152	2.66379	1.95425	1.43266		AT4G22635		AT1G05797
AT1G49270	1.25159	1.30439	1.06299	0.592656		AT5G56330		AT5G42690
AT1G49280	0.012875	0.673936	0.893376	0.143339		AT5G08985		AT1G09805
AT1G49290	2.56536	2.65683	1.94652	1.57976		AT2G21045		AT1G06153
AT1G49310	2.18868	2.18989	1.94144	1.47222		AT3G01940		AT4G30590
AT1G49320	1.9161	1.96765	1.78342	1.15314		AT5G54225		AT5G61470
AT1G49330	3.10181	3.46852	2.40259	1.90426		AT3G44870		AT5G50750
AT1G49370	0.858787	1.01442	1.0321	0.506654		AT1G03890		AT1G62990
AT1G49430	0.69114	0.705668	0.74074	0.379141		AT3G54940		AT1G72570
AT1G49450	1.44721	1.40991	1.12776	0.754618		AT4G22790		AT1G06157
AT1G49470	1.65289	1.76609	1.69982	0.906492		AT4G12825		AT1G23810
AT1G49570	2.54366	2.63697	2.37468	1.38542		AT5G46610		AT1G72110
AT1G49770	0.79453	1.05697	1.05133	0.671514		AT4G18980		AT4G16030
AT1G49800	1.24111	1.08828	0.98372	0.764797		AT5G10000		AT1G70720
AT1G49810	0.37611	0.267447	0.547435	0.209025		AT1G28591		AT1G22680
AT1G49830	-1.07732	-0.8739	0.00137907	-0.831939		AT1G44542		AT5G06325
AT1G49860	1.75842	1.84415	1.44375	0.861763		AT2G34540		AT4G16045
AT1G49930	1.75877	2.08965	1.93515	1.13592		AT1G10250		AT3G01385
AT1G49938	0.697566	0.342603	1.19536	0.339394		AT2G47485		AT5G48430
AT1G50050	1.0117	1.06317	1.10866	0.858949		AT1G69797		AT5G45277
AT1G50060	0.000666268	0.304771	0.821233	0.403702		AT5G47130		AT5G20240
AT1G50080	-0.145101	0.0368312	0.893703	0.366638		AT1G68325		AT3G04280
AT1G50090	1.48883	1.66843	1.52371	1.05463		AT1G78990		AT3G24770
AT1G50130	0.311659	-0.0981181	0.287066	0.182428		AT4G35170		AT5G03565
AT1G50190	0.161324	-0.149979	-0.287412	-0.348439		AT1G05803		AT4G13572
AT1G50210	1.02911	0.900195	0.784416	0.388102		AT2G22160		AT5G02765
AT1G50220	1.02591	1.03669	1.04809	0.65833		AT3G23860		AT4G13235
AT1G50470	0.305878	0.723555	1.10562	0.356533		AT3G29150		AT2G40995
AT1G50610	0.55987	0.503262	0.374243	0.244522		AT5G60520		AT5G41510
AT1G50650	2.65989	2.32433	2.03152	1.49721		AT3G23550		AT5G53830
AT1G50680	0.245285	0.134309	0.590628	0.113975		AT3G44780		AT1G68280
AT1G50690	2.50733	2.22551	1.93398	1.27208		AT1G08473		AT5G55240
AT1G50720	2.5366	2.56202	1.88065	1.28254		AT5G19100		AT3G23635
AT1G50760	0.299204	1.09055	0.191963	0.0710845		AT4G28040		AT1G61820
AT1G50870	2.37735	2.55213	1.97361	1.32046		AT4G17695		AT1G26515
AT1G50880	2.37521	2.16847	2.03553	1.27525		AT5G50150		AT2G27930
AT1G50960	2.54625	2.751	2.56567	1.61288		AT3G22160		AT1G23200
AT1G50980	1.23525	1.50637	1.26189	0.893717		AT1G47915		AT2G02610
AT1G50990	2.21494	2.28723	2.12647	1.45836		AT5G51780		AT3G48209
AT1G51000	2.43	2.68835	2.08705	1.49757		AT2G10450		AT1G70840
AT1G51010	2.35205	2.81022	1.97052	1.72535		AT3G60670		AT2G36100
AT1G51020	2.75684	2.75464	2.37972	2.02722		AT1G08847		AT1G03890
AT1G51030	2.46116	2.80163	2.53712	1.91727		AT1G33840		AT3G05455
AT1G51035	2.05182	2.26386	2.19252	1.77045		AT3G02610		AT5G07550
AT1G51040	1.44322	1.32462	1.54971	0.805808		AT3G04585		AT2G34140
AT1G51050	1.42467	1.29476	1.31757	0.504932		AT5G49760		AT1G12180
AT1G51150	1.24167	1.14798	1.23622	0.928603		AT1G06697		AT4G05048
AT1G51190	2.69322	2.72185	2.37817	1.78472		AT3G03660		AT5G48980
AT1G51210	1.13251	1.18339	0.497095	0.5011		AT5G38200		AT1G05597
AT1G51220	2.57628	2.67219	2.24863	1.65693		AT3G22510		AT5G60760
AT1G51230	1.84003	2.48618	2.01861	1.26072		AT3G21270		AT2G07295
AT1G51240	1.83967	2.06319	2.03564	1.30481		AT4G30070		AT1G49280
AT1G51250	2.05975	2.35981	2.2123	1.64038		AT2G07792		AT5G39880
AT1G51260	2.04622	1.85973	1.77635	1.4437		AT2G26490		AT5G14730
AT1G51270	2.43097	2.534	1.96372	1.51052		AT5G26120		AT3G25050
AT1G51290	2.7279	2.95795	2.2342	1.8554		AT5G38170		AT5G17700
AT1G51300	2.63071	2.56243	2.29023	1.6641		AT3G28220		AT2G15780
AT1G51320	0.935585	1.10193	0.93601	0.483809		AT4G30290		AT1G27040
AT1G51330	1.47499	1.51957	1.52929	0.879182		AT2G32370		AT1G05067
AT1G51355	2.1122	2.48166	2.2939	1.41156		AT4G19038		AT1G50470
AT1G51440	0.483519	0.427115	0.739865	0.228596		AT1G33180		AT1G26410
AT1G51470	2.72502	2.75926	2.32344	1.69814		AT5G64905		AT1G65640
AT1G51480	2.62989	2.63438	2.16909	1.55147		AT5G11230		AT4G10345
AT1G51490	2.03942	1.94433	1.79765	1.3447		AT1G05307		AT1G25400
AT1G51780	0.135909	0.483145	0.337213	-0.00696593		AT1G25330		AT4G06185
AT1G51802	0.889122	-0.0598537	0.753563	0.0411006		AT2G06405		AT1G27671
AT1G51805	1.30275	1.46321	0.552904	0.420455		AT2G17740		AT2G14695
AT1G51810	1.87698	1.9787	1.59746	1.16207		AT2G46970		AT4G08740
AT1G51820	2.03172	2.00794	1.67997	1.07847		AT3G04205		AT2G22630
AT1G51823	1.52928	1.56471	1.15371	0.763403		AT1G51780		AT4G29610
AT1G51830	2.07896	2.12192	1.8099	1.18151		AT5G13080		AT5G25330
AT1G51840	2.17872	2.19417	1.82601	1.12636		AT3G02240		AT5G50770
AT1G51850	2.0379	2.05426	1.57061	1.16244		AT5G43405		AT5G08090
AT1G51860	1.07249	1.19716	0.923551	0.428469		AT3G20997		AT1G09550
AT1G51870	2.28308	2.27561	1.71802	1.15729		AT2G43580		AT5G65730
AT1G51880	2.32417	2.43095	1.74789	1.36173		AT2G44990		AT5G37170
AT1G51890	0.773121	0.783339	0.862996	0.746762		AT3G29670		AT1G78478
AT1G51900	2.49118	2.67606	2.18904	1.55871		AT3G21760		AT2G19060
AT1G51910	1.90235	2.01968	1.686	1.25423		AT3G43430		AT3G04565
AT1G51913	1.68745	1.70503	1.14989	0.925493		AT5G62730		AT2G07960
AT1G51915	2.00107	1.81917	1.67666	1.04161		AT3G47050		AT1G28375
AT1G51920	1.58246	1.98157	1.82642	1.13366		AT5G04035		AT4G26280
AT1G51930	1.58197	1.37291	1.4356	0.585982		AT2G01370		AT4G05565
AT1G51970	0.0396658	0.237449	0.486454	0.182978		AT3G25810		AT4G13285
AT1G51990	0.634346	0.477262	0.694857	0.443655		AT5G39910		AT4G11050
AT1G52000	0.975435	1.22756	0.264431	0.547902		AT5G06005		AT5G34852
AT1G52030	0.57067	0.684549	0.521873	0.31946		AT1G46912		AT5G08265
AT1G52040	2.03408	1.95397	1.69558	1.2617		AT4G16008		AT4G11590
AT1G52050	2.42065	2.56331	2.20938	1.75671		AT5G09910		AT5G24130
AT1G52060	2.42478	2.15933	2.00565	1.61585		AT3G26110		AT5G06090
AT1G52070	2.39785	2.5414	2.21439	1.65093		AT1G18410		AT3G46090
AT1G52085	-1.74134	-1.82341	0.411804	-0.0108021		AT5G11610		AT5G57340
AT1G52100	2.02619	1.86265	1.77471	1.08632		AT5G18460		AT3G45180
AT1G52110	2.16891	2.09883	1.92055	1.12741		AT2G41910		AT3G45450
AT1G52120	2.52483	2.76751	2.21107	1.77975		AT3G52330		AT3G04115
AT1G52130	2.51831	2.64151	2.12734	1.58874		AT5G39995		AT3G28840
AT1G52140	2.77477	3.0576	2.39086	1.80554		AT4G11945		AT5G05300
AT1G52150	-0.38537	-0.421642	0.021869	0.136733		AT4G29100		AT3G24700
AT1G52190	1.46382	1.46507	1.42558	0.84391		AT2G39420		AT2G47540
AT1G52191	1.07732	1.30988	1.517	0.85433		AT4G00130		AT3G03165
AT1G52200	-0.094948	0.401071	0.719448	0.242823		AT2G04715		AT1G44150
AT1G52210	2.2984	2.44154	1.72791	1.23335		AT2G04315		AT1G61840
AT1G52211	1.10197	1.42574	1.22989	1.032		AT1G06007		AT3G46270
AT1G52290	0.495966	0.503866	-0.0637183	-0.14929		AT4G37860		AT3G06370
AT1G52400	2.04731	2.18562	1.65147	1.23507		AT1G09593		AT2G07075
AT1G52415	0.671499	1.14133	0.215596	-0.0576946		AT1G05097		AT5G67620
AT1G52440	1.38278	1.5644	1.66458	0.924606		AT4G32780		AT3G04105
AT1G52460	1.98505	2.39916	2.12073	1.41837		AT3G43826		AT4G28365
AT1G52470	1.89739	1.89875	2.15017	1.32901		AT4G16690		AT3G26770
AT1G52490	2.48539	2.5686	2.21517	1.51737		AT5G36180		AT3G22250
AT1G52495	2.52642	2.57363	2.30527	1.69414		AT5G05935		AT1G68380
AT1G52680	1.9374	2.21632	2.41685	1.42292		AT2G10537		AT1G58225
AT1G52690	2.28056	2.41582	2.31506	1.57401		AT5G01665		AT2G29654
AT1G52695	2.32054	2.57663	2.38828	1.47153		AT1G28190		AT3G27025
AT1G52696	2.42816	2.57432	2.37257	1.67809		AT1G29660		AT1G51040
AT1G52700	1.71949	1.76521	1.71153	1.33404		AT4G10465		AT5G24220
AT1G52800	1.89699	1.8039	1.38023	1.04901		AT1G51240		AT4G29110
AT1G52827	0.739091	0.293132	0.301787	-0.163188		AT1G47813		AT5G37060
AT1G52830	2.08701	2.1114	1.76918	1.0084		AT5G09540		AT2G07235
AT1G52840	-0.185731	-0.0548195	0.966917	0.239809		AT1G09957		AT1G27560
AT1G52880	-0.160108	-0.387854	0.419486	-0.188287		AT5G22970		AT3G61721
AT1G52890	1.41176	1.3131	2.19663	0.868868		AT3G49210		AT4G30180
AT1G52900	2.37579	2.34934	2.08227	1.49544		AT1G04967		AT3G49020
AT1G52990	0.580045	0.639974	1.18215	0.394979		AT1G77110		AT3G44840
AT1G53010	-1.76426	-0.963785	0.0693639	0.062747		AT1G48060		AT5G43590
AT1G53020	1.97551	2.17147	1.86119	1.22452		AT3G08100		AT5G42680
AT1G53023	1.80727	1.83662	1.59133	0.924441		AT2G33670		AT1G68170
AT1G53080	2.17736	1.94288	1.14654	0.594856		AT1G15640		AT3G03240
AT1G53130	1.91456	1.6303	1.50262	0.960552		AT2G09330		AT4G24644
AT1G53160	0.707112	0.921116	0.809739	0.618188		AT4G10290		AT1G04703
AT1G53163	2.43376	2.16502	1.94133	1.30446		AT1G17960		AT5G09750
AT1G53180	0.267015	0.564084	0.716979	0.278173		AT3G29110		AT2G40680
AT1G53325	1.77951	2.3194	2.03944	1.45086		AT2G27140		AT5G41490
AT1G53340	1.73947	1.53758	1.42763	0.888938		AT1G30140		AT4G07375
AT1G53360	2.88011	2.97173	2.36673	1.90381		AT4G18550		AT5G07690
AT1G53366	2.29308	2.54025	2.36864	2.07915		AT3G28590		AT5G42500
AT1G53370	2.82766	2.95992	2.41381	1.85739		AT4G10190		AT2G01770
AT1G53420	-0.00895929	0.151003	0.360796	0.135924		AT2G02610		AT1G52690
AT1G53540	1.15543	1.15183	0.964727	0.270562		AT2G42850		AT3G24710
AT1G53610	2.69897	2.74079	1.96624	1.50264		AT1G08927		AT1G24405
AT1G53620	2.75815	2.58684	2.17178	1.39455		AT2G43520		AT4G29285
AT1G53630	2.06284	2.14165	1.93452	1.35283		AT2G29040		AT1G34510
AT1G53633	1.77935	1.21849	1.56232	0.69271		AT3G05195		AT2G04665
AT1G53635	1.28758	1.48992	1.7742	0.977778		AT3G44550		AT5G56640
AT1G53640	1.90904	1.96606	2.03436	1.38187		AT1G35630		AT1G28470
AT1G53660	0.819325	0.871075	1.21328	0.537802		AT5G20470		AT5G39440
AT1G53680	-0.481716	-0.488678	-0.121094	0.388703		AT2G47670		AT1G54010
AT1G53683	1.9232	1.51771	1.71934	0.629165		AT3G61721		AT1G72490
AT1G53687	2.53372	2.50981	2.29785	1.52994		AT4G29033		AT1G52440
AT1G53690	2.5345	2.34016	2.51703	1.50468		AT3G62350		AT5G05030
AT1G53700	2.08513	2.15144	1.47843	0.771974		AT1G12940		AT5G48000
AT1G53705	0.502869	0.601631	0.389309	0.128581		AT5G44973		AT2G01430
AT1G53815	1.16247	1.15018	0.912873	0.605419		AT5G06839		AT4G37700
AT1G53820	1.62154	1.89547	1.73621	1.01469		AT4G17860		AT2G17470
AT1G53830	2.08321	2.1698	1.68064	1.66282		AT1G48810		AT1G79360
AT1G53930	0.240625	0.311352	0.808117	0.23721		AT3G61500		AT1G62770
AT1G53940	0.0204696	0.152262	0.532405	0.116686		AT3G21460		AT1G33102
AT1G53945	0.401614	0.391733	1.2047	0.444845		AT1G64100		AT1G66280
AT1G53950	0.370146	0.317006	0.952427	0.32642		AT4G05965		AT2G15840
AT1G53970	1.24048	1.01444	1.59987	0.569034		AT3G50640		AT5G42635
AT1G53980	1.44276	1.36286	1.87426	0.771518		AT1G15560		AT1G29195
AT1G53990	1.86794	1.96381	2.19996	1.31631		AT5G02175		AT1G05893
AT1G54000	1.75105	1.87544	2.05495	1.12501		AT5G41250		AT5G05915
AT1G54010	0.820148	0.662043	1.37968	0.639558		AT4G15400		AT2G37800
AT1G54020	1.9722	2.16395	2.0131	1.30509		AT5G05075		AT1G07253
AT1G54035	1.42433	1.65116	0.844304	0.559012		AT4G12390		AT3G06565
AT1G54040	2.25911	2.74802	1.97735	1.43078		AT5G28410		AT1G22010
AT1G54200	1.97958	1.95046	1.58194	0.9838		AT5G26730		AT5G11990
AT1G54300	2.02859	1.99717	1.70567	1.11873		AT5G24100		AT4G30280
AT1G54330	2.99469	2.80634	2.42904	1.82853		AT5G42410		AT2G25630
AT1G54400	1.12678	1.20103	0.772129	0.283672		AT2G07960		AT5G11180
AT1G54450	0.552398	0.40941	0.479414	0.225285		AT1G64160		AT1G09273
AT1G54470	1.54981	1.44253	1.50523	0.834065		AT2G24730		AT5G62280
AT1G54475	1.76757	1.56445	1.02546	0.739409		AT4G30064		AT3G61850
AT1G54530	1.02168	1.2363	1.18587	0.885233		AT5G41310		AT2G28280
AT1G54540	1.52829	1.78113	1.48776	0.958371		AT3G09365		AT5G15110
AT1G54550	2.29882	2.14848	1.88312	1.21486		AT5G16490		AT4G23520
AT1G54575	1.26083	1.08311	1.99605	1.2038		AT5G38280		AT1G75890
AT1G54580	-0.90635	-1.19267	-0.270647	-0.107221		AT4G10305		AT3G60670
AT1G54590	0.121985	0.136976	0.26209	0.125564		AT3G28785		AT4G32580
AT1G54620	0.509392	0.68835	0.634618	0.588762		AT3G43251		AT1G21286
AT1G54660	1.41004	1.33128	1.39182	0.874281		AT3G23110		AT1G25240
AT1G54720	0.470816	1.17503	1.44239	0.449909		AT2G28420		AT3G25577
AT1G54860	2.58844	2.85514	2.26629	1.69927		AT1G48640		AT1G18350
AT1G54870	2.6199	2.61416	2.2764	1.82736		AT3G14515		AT1G08343
AT1G54890	2.31065	2.22605	1.99686	1.60761		AT1G08805		AT3G30724
AT1G54930	1.51142	1.67381	1.19777	0.81349		AT2G23860		AT1G19250
AT1G54940	2.26814	2.47341	2.03095	1.39596		AT4G16230		AT4G27330
AT1G54950	0.746934	1.28241	1.43694	0.850962		AT5G54030		AT3G56350
AT1G54953	1.78892	1.9897	2.12899	1.23483		AT2G40520		AT1G09605
AT1G54955	2.3782	2.24772	1.92882	1.52037		AT1G71150		AT4G00416
AT1G54957	-1.46658	-1.13206	0.167722	-0.0831078		AT1G07000		AT5G40275
AT1G54970	2.54155	2.55006	2.11661	1.47317		AT2G40530		AT3G51680
AT1G54980	1.93442	1.88561	1.37945	1.15675		AT3G03405		AT1G63040
AT1G54985	-0.716977	-1.03602	-0.15553	0.0268508		AT2G35585		AT2G06405
AT1G55010	1.14904	0.573653	1.25634	0.32894		AT5G16900		AT3G29365
AT1G55030	2.03803	2.00028	1.73864	1.14529		AT3G15170		AT2G32030
AT1G55035	2.10431	2.11085	1.73748	1.27644		AT1G59725		AT3G11430
AT1G55060	-0.12721	-0.450566	-0.393774	0.0568811		AT3G09140		AT5G46320
AT1G55110	0.640811	0.737639	1.56123	0.921476		AT1G32100		AT3G18330
AT1G55220	2.35306	2.22736	1.84506	1.11964		AT3G05315		AT1G34575
AT1G55221	2.45612	2.42952	2.02172	1.46209		AT1G51355		AT3G47750
AT1G55230	1.72305	1.67399	1.58347	0.960565		AT1G78400		AT3G28280
AT1G55240	2.40193	2.52078	2.00373	1.51855		AT2G39250		AT2G27220
AT1G55260	1.60297	2.04185	1.87468	0.937231		AT2G18550		AT3G48298
AT1G55380	1.3461	1.40518	0.956195	0.562498		AT5G45307		AT1G60180
AT1G55390	2.12486	1.99132	1.60703	0.99379		AT2G32620		AT1G10480
AT1G55410	1.94017	2.16408	1.58557	1.0851		AT5G35880		AT2G16005
AT1G55420	2.65613	2.66214	1.94268	1.63357		AT4G03038		AT2G21610
AT1G55430	2.39389	2.44905	1.9757	1.32625		AT3G25740		AT1G30920
AT1G55440	2.49409	2.43334	1.83434	1.29056		AT5G07260		AT1G01580
AT1G55546	-0.00726495	-0.00613	0.0852937	-0.0734486		AT1G07237		AT1G33510
AT1G55560	1.71529	1.75142	1.42106	1.03684		AT1G32172		AT5G37950
AT1G55570	2.81124	2.92757	2.34542	1.64109		AT3G03240		AT5G22190
AT1G55580	3.23453	3.16379	2.47535	2.01684		AT4G15975		AT2G28610
AT1G55591	0.586973	0.663849	1.30038	0.682102		AT5G38565		AT5G01330
AT1G55600	1.41002	1.37971	1.65869	1.00294		AT3G58415		AT5G62800
AT1G55604	-0.35172	0.211395	0.526444	0.230712		AT1G13605		AT2G08040
AT1G55640	0.712663	0.84256	0.715439	0.628404		AT3G21770		AT4G01390
AT1G55650	1.8704	1.88475	1.90995	1.22476		AT1G51230		AT5G20370
AT1G55700	2.24929	2.47856	1.75572	1.32538		AT2G33190		AT1G29140
AT1G55720	1.71752	1.61979	1.26241	0.786066		AT1G20500		AT5G63225
AT1G55775	0.332205	0.574006	0.81833	0.262335		AT1G05793		AT2G14692
AT1G55790	0.671619	0.548999	0.686241	0.388394		AT4G11500		AT1G60480
AT1G55928	1.84731	1.5342	1.00363	0.550334		AT1G64070		AT3G04530
AT1G55990	0.0142918	-0.121831	0.669278	0.173351		AT3G05780		AT3G21460
AT1G56030	2.1904	2.18716	1.66784	1.25171		AT2G46130		AT3G22085
AT1G56040	1.97429	1.95438	1.79615	1.03765		AT1G35545		AT3G44770
AT1G56150	1.44708	1.51369	0.459067	0.480175		AT1G35450		AT4G30140
AT1G56160	1.43393	1.49807	0.952102	0.432386		AT2G16760		AT1G51240
AT1G56240	1.86675	2.00125	1.84934	0.971166		AT1G05813		AT3G19660
AT1G56242	1.82348	2.17774	1.77093	0.879569		AT2G36190		AT2G22942
AT1G56250	2.33773	2.2366	1.86325	1.06034		AT3G58120		AT3G08875
AT1G56270	2.88165	2.86102	2.25211	1.38858		AT3G21825		AT3G55370
AT1G56360	2.20249	2.11657	1.98908	1.19239		AT3G08860		AT3G62180
AT1G56380	2.02145	1.89744	1.72964	1.26226		AT3G62570		AT5G54030
AT1G56385	1.18748	1.57975	1.20466	0.945287		AT1G77790		AT5G25305
AT1G56390	2.05825	2.24679	1.80804	1.24115		AT3G02375		AT1G04560
AT1G56400	2.40173	2.29615	1.74747	1.45823		AT1G35435		AT5G50360
AT1G56410	0.787984	0.886329	0.659252	0.236418		AT2G45840		AT5G02825
AT1G56415	1.38824	1.0269	0.836198	0.716843		AT1G49930		AT1G09817
AT1G56430	1.91831	2.01374	1.63553	1.00318		AT2G18460		AT2G41610
AT1G56470	-0.106595	-0.224987	0.388128	-0.0476108		AT1G05085		AT2G36260
AT1G56480	1.87842	2.16887	1.94538	1.01096		AT3G49045		AT5G44220
AT1G56490	2.11611	2.19168	1.86449	1.23757		AT1G64260		AT4G24275
AT1G56520	0.81248	1.04625	0.384777	0.179875		AT2G45550		AT2G17785
AT1G56530	0.580542	0.442748	0.466924	0.205826		AT4G18860		AT3G09375
AT1G56540	1.91122	1.8694	1.20597	0.810594		AT4G20370		AT4G29283
AT1G56550	1.32423	1.35617	1.22257	0.649544		AT1G75394		AT1G73410
AT1G56553	1.44836	1.49877	1.5913	1.06546		AT5G22190		AT5G25490
AT1G56555	0.925514	1.03984	0.972507	0.418405		AT1G09653		AT1G08833
AT1G56600	0.323318	0.274905	1.04346	0.679691		AT3G04815		AT3G01326
AT1G56620	1.91371	1.8287	1.55604	0.959585		AT2G28700		AT3G55890
AT1G56630	1.61208	1.63197	1.7679	1.18194		AT2G34790		AT3G52525
AT1G56650	1.09201	1.18627	1.14852	0.605177		AT3G21870		AT5G54790
AT1G56680	0.776388	1.02103	0.764345	0.15742		AT1G02940		AT3G13660
AT1G57550	0.466311	0.672975	1.43843	0.83105		AT1G09790		AT3G06778
AT1G57560	-1.09919	-1.3221	-0.690703	-0.591319		AT1G07357		AT2G35980
AT1G57565	2.28802	2.4099	1.83096	1.34171		AT5G13130		AT5G50760
AT1G57570	2.37305	2.44066	1.88605	1.40865		AT1G26970		AT3G17540
AT1G57580	2.36088	2.3217	1.55143	1.1946		AT5G03553		AT1G05823
AT1G57590	-0.769351	-0.858296	-0.0778594	0.245207		AT4G13320		AT2G07085
AT1G57650	1.48892	1.50409	1.15406	0.575783		AT4G11200		AT3G08255
AT1G57670	0.600098	0.816014	0.918956	0.610375		AT1G49370		AT1G28590
AT1G57690	2.46144	2.40304	1.94108	1.61706		AT4G14135		AT4G38870
AT1G57740	0.770369	0.964184	0.761052	0.488754		AT1G65352		AT3G28570
AT1G57750	2.49036	2.39224	1.78945	1.36062		AT4G05365		AT5G09980
AT1G57800	2.61481	2.81095	2.12829	1.67833		AT2G16970		AT2G14700
AT1G57810	1.53861	1.65498	1.81382	1.47542		AT1G22150		AT1G52840
AT1G57830	3.09172	3.43911	2.56246	2.02105		AT4G05650		AT5G60060
AT1G57835	2.6875	2.52321	2.23438	1.71249		AT4G01140		AT1G05887
AT1G57850	0.792898	0.894986	0.715174	0.599508		AT2G24610		AT5G04120
AT1G58007	1.73688	1.88802	1.60242	1.18681		AT1G49810		AT5G36270
AT1G58010	0.773527	0.76037	1.12775	1.00082		AT1G23720		AT1G48800
AT1G58037	1.73949	1.89275	1.28395	0.872337		AT4G35160		AT1G62290
AT1G58040	0.419264	0.485278	0.268155	0.16568		AT1G12070		AT3G45540
AT1G58050	0.510153	0.551316	0.5016	0.330056		AT4G14940		AT1G25988
AT1G58090	1.80576	1.7761	1.6127	0.975939		AT4G09950		AT3G46240
AT1G58170	-0.320387	-0.319519	0.406329	-0.16056		AT1G44350		AT1G02790
AT1G58190	-0.155549	-0.0386637	-0.0151698	-0.172274		AT2G29940		AT3G46700
AT1G58225	0.717515	0.778828	1.19552	0.451343		AT1G09723		AT3G50980
AT1G58260	1.53124	1.7098	1.36868	1.09233		AT1G23510		AT1G55220
AT1G58265	-0.064824	-0.446801	0.184137	-0.0596458		AT1G01680		AT5G53210
AT1G58270	1.04475	1.03105	1.05591	0.639296		AT4G22065		AT1G31720
AT1G58300	1.09315	1.48362	1.37288	0.955819		AT1G65750		AT5G08930
AT1G58310	0.919947	1.2409	1.31006	0.79905		AT5G37180		AT2G44745
AT1G58320	0.763848	0.812142	1.09493	0.732728		AT2G44220		AT4G09025
AT1G58330	2.4312	2.20242	1.57094	1.16464		AT4G36610		AT4G22235
AT1G58340	1.11292	1.37897	1.10613	0.732318		AT4G17780		AT3G22020
AT1G58370	-0.427218	-0.140736	-0.090294	-0.0716756		AT1G09497		AT1G27620
AT1G58390	0.0335021	0.124903	0.420482	0.223491		AT1G61097		AT2G15590
AT1G58400	0.414935	0.456643	0.999265	0.486151		AT2G19050		AT5G12990
AT1G58410	1.69237	1.71796	1.71931	1.13987		AT1G26945		AT5G53910
AT1G58450	1.08321	1.23527	1.24954	0.714417		AT3G23123		AT1G59724
AT1G58460	1.88717	1.86869	1.83908	1.21205		AT1G06493		AT5G54145
AT1G59460	0.6832	0.916021	0.302248	0.116587		AT1G10620		AT4G11655
AT1G59470	0.832683	0.750856	0.362952	0.451776		AT2G43510		AT5G11620
AT1G59500	1.97644	1.97425	1.47205	1.0443		AT4G30030		AT3G10580
AT1G59530	1.29567	0.818047	0.692556	0.474808		AT5G55856		AT4G19038
AT1G59630	0.392271	0.620611	0.245304	-0.329029		AT1G67710		AT3G50160
AT1G59670	2.17606	2.22789	2.02069	1.42353		AT3G46380		AT3G27185
AT1G59675	3.03007	2.66018	2.35955	1.73113		AT1G30920		AT2G45450
AT1G59680	2.49986	2.56985	2.05354	1.46719		AT5G61710		AT1G28400
AT1G59690	1.83145	1.86968	1.542	1.06635		AT5G62280		AT2G39410
AT1G59700	-0.158595	-0.799826	0.718529	0.446472		AT1G30670		AT3G29798
AT1G59722	2.54359	2.63842	2.31117	1.40473		AT2G37700		AT4G23373
AT1G59723	1.51874	2.54404	1.91757	1.50594		AT1G58450		AT5G09100
AT1G59724	1.20093	1.72684	1.83629	1.11231		AT1G25425		AT4G09190
AT1G59725	1.19125	1.34939	1.37382	0.967758		AT1G31274		AT3G57130
AT1G59730	1.78378	2.37059	2.21239	1.71815		AT2G45130		AT2G13810
AT1G59740	2.1824	2.19707	1.8109	1.32394		AT3G15500		AT1G12950
AT1G59780	1.16315	1.35744	1.19237	0.740585		AT5G40020		AT3G27920
AT1G59790	2.49977	2.8616	2.28469	1.71506		AT2G09620		AT3G50373
AT1G59800	2.22314	2.14921	1.99709	1.49683		AT4G34780		AT1G66190
AT1G59810	1.78872	2.00472	1.58796	1.18956		AT1G54530		AT2G38230
AT1G59950	1.66577	1.64284	1.27477	0.918808		AT1G28460		AT5G53610
AT1G59960	0.894963	1.0097	0.915227	0.318301		AT1G44800		AT4G17713
AT1G59970	0.240001	0.532974	0.626659	-0.1345		AT4G09125		AT3G58260
AT1G60030	-0.918589	-0.915106	-0.445413	-0.192916		AT3G51020		AT5G22180
AT1G60040	2.34474	2.3702	1.79136	1.3836		AT4G12210		AT1G11210
AT1G60050	2.25508	2.58733	2.3357	1.64048		AT5G09720		AT5G45380
AT1G60060	1.84755	2.08351	1.92624	1.26813		AT5G64667		AT1G73560
AT1G60072	2.59799	2.20928	2.46282	1.21785		AT1G16980		AT4G00880
AT1G60073	2.61424	2.71605	2.25289	1.40289		AT2G30890		AT3G59930
AT1G60075	2.08608	2.30376	1.79376	1.37469		AT1G24200		AT1G12200
AT1G60080	-1.34805	-1.43263	-0.50105	-0.35771		AT4G01770		AT1G53820
AT1G60090	-1.67968	-1.64356	0.131537	-0.211716		AT1G08337		AT5G39024
AT1G60095	1.28708	1.1783	1.12593	0.695397		AT4G24000		AT4G07265
AT1G60110	2.11825	2.16182	1.7306	1.54103		AT4G00315		AT5G56470
AT1G60120	1.24412	0.983552	1.04458	0.670162		AT1G64020		AT1G08817
AT1G60130	1.31742	1.27843	1.26949	0.683471		AT4G40090		AT1G60360
AT1G60150	0.075654	-0.158482	0.371343	-0.394885		AT4G33790		AT3G03505
AT1G60180	1.32055	1.09124	1.24967	0.515705		AT1G06513		AT4G23110
AT1G60240	2.13256	2.11966	1.81674	1.1839		AT3G46500		AT4G18250
AT1G60250	2.62861	2.9025	2.00273	1.61267		AT1G11500		AT5G66260
AT1G60270	0.596898	0.496153	0.289262	0.0136969		AT3G01327		AT5G38200
AT1G60280	0.814172	0.680293	0.56955	0.0315752		AT1G09207		AT2G27935
AT1G60290	0.602865	1.17885	0.979337	0.329638		AT1G73620		AT4G30170
AT1G60300	1.96877	2.20121	1.74196	1.17059		AT1G04127		AT2G45430
AT1G60310	1.16239	1.22312	1.01006	1.01788		AT3G63200		AT5G38960
AT1G60320	2.56949	2.45983	1.90449	1.38703		AT2G19500		AT1G80865
AT1G60330	1.18344	0.929497	0.895963	0.716744		AT3G23122		AT1G70910
AT1G60340	2.025	2.00174	1.52369	1.0462		AT3G49200		AT5G10100
AT1G60350	1.82034	2.08133	1.53243	1.2129		AT5G56452		AT5G40348
AT1G60360	2.74715	2.80904	2.10799	1.38671		AT1G09495		AT5G39471
AT1G60370	2.91077	2.94546	1.98724	1.66031		AT1G09535		AT1G21326
AT1G60380	1.99027	2.09209	1.65546	1.14376		AT4G16810		AT2G08220
AT1G60390	0.533739	0.479078	0.850833	0.432309		AT1G10875		AT5G06030
AT1G60400	2.85223	2.74824	2.11025	1.80852		AT5G14400		AT3G46190
AT1G60410	2.52322	2.58244	2.04445	1.75427		AT1G27220		AT2G04685
AT1G60450	0.642895	0.827313	1.03568	0.769613		AT1G56630		AT2G16580
AT1G60480	1.89762	1.97869	1.51331	0.781549		AT4G06815		AT1G47600
AT1G60570	2.83232	3.16847	2.16042	1.55598		AT2G46495		AT5G39310
AT1G60580	0.807333	1.27887	1.50992	0.556442		AT3G49620		AT2G08985
AT1G60783	1.16084	1.28423	1.57057	0.769117		AT5G05070		AT4G37570
AT1G60787	-0.0518275	-0.180277	0.558974	-0.151835		AT1G78490		AT3G24400
AT1G60815	1.41975	1.36066	1.78864	0.556999		AT1G23730		AT4G16095
AT1G60820	0.299599	-0.302373	0.158767	-0.132326		AT5G45890		AT2G09180
AT1G60830	1.03263	1.57096	1.16767	0.611718		AT5G59120		AT3G23630
AT1G60980	2.07458	2.23228	1.66765	1.31557		AT1G09597		AT3G48960
AT1G60983	0.393684	-0.0112717	1.01336	0.230701		AT5G52670		AT4G15330
AT1G60985	0.921022	0.991181	1.54075	0.783686		AT5G37810		AT1G78640
AT1G60986	0.792724	0.425858	1.50292	0.477843		AT1G62355		AT1G47885
AT1G61060	0.12448	0.256153	0.422628	0.402926		AT3G05695		AT3G19663
AT1G61070	0.841103	1.31519	1.33861	0.678142		AT5G38080		AT3G55512
AT1G61080	0.922385	1.03417	0.735676	0.369784		AT5G07760		AT1G23770
AT1G61090	0.946096	1.06641	1.31861	0.613461		AT3G58450		AT3G09365
AT1G61093	1.54593	1.53005	1.28197	0.814983		AT3G17580		AT1G28430
AT1G61095	1.02799	1.18926	1.25247	0.630965		AT2G21020		AT1G73000
AT1G61097	0.569692	0.625543	0.739064	0.37397		AT1G72570		AT1G07317
AT1G61105	2.51814	2.60984	2.13771	1.4998		AT1G51250		AT5G49240
AT1G61110	2.45936	2.38642	1.92849	1.5136		AT5G55507		AT1G05800
AT1G61120	2.71225	2.73588	2.26865	1.71026		AT4G20810		AT3G08325
AT1G61130	2.44847	2.63543	2.34765	1.72883		AT4G33220		AT2G09760
AT1G61230	-1.24865	-1.37849	0.183687	-0.334256		AT1G28480		AT1G04967
AT1G61270	1.49917	1.49527	1.74174	0.8531		AT3G09960		AT3G15251
AT1G61300	0.84446	0.985105	0.527052	0.494121		AT5G05855		AT2G42840
AT1G61320	1.7222	1.96036	1.73244	1.0228		AT5G56700		AT1G68610
AT1G61330	2.28896	2.31283	1.90266	1.25239		AT2G04510		AT1G08023
AT1G61540	2.75822	2.753	1.81275	1.32263		AT5G52140		AT3G53790
AT1G61542	0.937772	1.06565	0.766314	0.176697		AT2G42720		AT5G04390
AT1G61550	0.262568	0.181447	0.227268	0.117846		AT1G04895		AT4G10310
AT1G61563	1.91532	2.38245	2.01008	1.43982		AT5G53905		AT2G42090
AT1G61565	1.39249	1.81541	1.6306	1.07367		AT3G47980		AT5G37940
AT1G61566	0.81114	0.997835	0.851794	0.780487		AT1G48190		AT4G15620
AT1G61590	2.27703	2.26353	1.89155	1.43314		AT4G13230		AT3G49765
AT1G61600	-0.422462	-0.468532	-0.296439	-0.172583		AT1G64480		AT1G71680
AT1G61630	2.07405	1.90144	1.83537	1.29523		AT5G59390		AT1G24062
AT1G61650	2.55108	2.66252	2.28993	1.71901		AT3G22723		AT5G03000
AT1G61660	2.51882	2.76403	2.33863	1.8971		AT1G08440		AT3G12203
AT1G61680	0.70232	0.578924	0.672297	0.426393		AT1G47705		AT3G20993
AT1G61688	1.16954	1.19216	1.20402	0.819769		AT1G06080		AT2G33780
AT1G61700	1.01079	1.14566	1.04225	0.825096		AT3G49307		AT5G09105
AT1G61710	1.74041	1.505	1.55212	0.985195		AT2G20150		AT1G69970
AT1G61720	-0.491699	-0.545046	0.0189601	0.16155		AT5G15140		AT5G07075
AT1G61750	2.56457	2.70905	2.36122	1.72065		AT4G06825		AT4G38775
AT1G61760	1.37026	1.43656	0.832842	0.773413		AT1G08687		AT4G29570
AT1G61810	-0.0898241	-0.128105	0.878883	0.352225		AT4G01530		AT2G15610
AT1G61820	-0.505606	-0.389008	1.27586	0.523496		AT1G21940		AT4G25820
AT1G61830	1.64697	1.60673	1.9326	0.983689		AT5G05145		AT4G06945
AT1G61840	1.82287	1.85256	1.90335	1.1583		AT1G08493		AT5G08605
AT1G61920	0.570844	0.838815	0.916525	0.605434		AT4G35060		AT2G29800
AT1G62030	1.22942	1.2409	0.473958	0.290787		AT5G25320		AT3G08535
AT1G62035	2.3037	2.26988	1.42098	1.62452		AT4G14020		AT1G23590
AT1G62055	-0.322725	-0.328585	0.028624	-0.502305		AT3G11340		AT4G01520
AT1G62060	1.12351	1.2422	1.02904	0.336414		AT2G04170		AT5G02640
AT1G62070	1.62353	1.73452	1.5183	0.88377		AT5G67430		AT3G05645
AT1G62075	0.824158	0.438139	0.681957	0.248512		AT3G21791		AT2G15330
AT1G62090	0.938364	0.783736	0.618447	0.594315		AT3G14320		AT4G36380
AT1G62160	1.65863	1.51603	1.29442	0.88488		AT2G15340		AT4G06950
AT1G62210	2.00256	2.0575	1.78878	1.25461		AT2G03840		AT2G23142
AT1G62214	2.43027	2.3598	1.93456	1.12635		AT5G65330		AT1G04417
AT1G62220	2.57274	2.29998	1.79337	1.47063		AT4G22185		AT5G00605
AT1G62225	2.29178	2.4457	1.89946	1.19771		AT5G57380		AT5G63090
AT1G62230	1.25956	1.20664	1.37023	0.660655		AT5G18933		AT2G01780
AT1G62262	1.12715	1.20401	1.22487	0.632437		AT3G23100		AT2G29480
AT1G62270	2.70903	2.61151	2.22501	1.59169		AT4G10695		AT1G67450
AT1G62280	0.653102	0.760241	1.17943	0.573099		AT3G62850		AT1G75590
AT1G62290	-1.42011	-1.48655	0.704958	-0.0211634		AT3G09205		AT1G68960
AT1G62300	2.17023	2.14521	1.79733	0.856214		AT3G05275		AT2G00760
AT1G62333	0.886879	0.677769	0.843589	0.427003		AT2G33380		AT1G51802
AT1G62340	1.94092	1.83894	1.64889	1.12145		AT1G78750		AT1G22490
AT1G62355	0.514755	0.862438	0.669307	0.832785		AT4G12382		AT1G44542
AT1G62360	2.66052	3.00047	2.43845	1.81554		AT4G17975		AT5G05465
AT1G62410	1.72883	1.52498	1.43438	0.751179		AT1G56553		AT3G28740
AT1G62420	1.23793	1.14491	1.73363	0.789618		AT1G33020		AT5G45200
AT1G62440	2.40613	2.56356	1.98538	1.30877		AT3G52010		AT4G19770
AT1G62450	1.75746	1.98999	1.72327	1.18657		AT4G18990		AT3G43200
AT1G62500	3.46691	3.2404	2.40732	1.91357		AT1G02450		AT1G12663
AT1G62510	1.77747	1.87369	1.45096	1.01909		AT4G36170		AT1G17190
AT1G62515	1.66731	1.74438	1.17203	0.921653		AT2G31018		AT5G59360
AT1G62530	-0.890168	-0.672164	0.363914	0.0791054		AT4G03050		AT5G48050
AT1G62540	0.742919	0.86034	0.790584	0.538789		AT1G07917		AT3G47980
AT1G62550	0.224564	-0.295283	0.621825	0.167905		AT3G07445		AT5G06015
AT1G62560	0.746215	0.439151	1.09773	0.545249		AT5G01865		AT1G30100
AT1G62570	-0.192388	-0.144913	1.03999	0.334245		AT4G07335		AT3G26140
AT1G62630	0.812061	0.870378	0.507538	0.386152		AT5G46670		AT3G08595
AT1G62695	0.562667	0.567354	1.28817	0.778364		AT5G22250		AT2G33775
AT1G62700	2.53925	2.8122	2.33354	1.6882		AT5G52155		AT1G08487
AT1G62710	0.252706	0.281079	1.56954	0.945479		AT3G01331		AT4G22160
AT1G62760	1.07954	1.11539	1.07442	0.504425		AT1G07923		AT1G63060
AT1G62770	0.837515	1.10861	1.45004	0.710438		AT1G29179		AT1G30080
AT1G62940	1.46965	1.45232	1.21715	1.04049		AT1G51035		AT1G05603
AT1G62975	0.378269	0.52518	0.912209	0.38229		AT4G03157		AT1G07617
AT1G62978	1.15677	1.28451	1.68564	0.588941		AT3G61270		AT1G70850
AT1G62980	2.27849	2.21539	1.90504	1.3963		AT1G58190		AT1G60787
AT1G62981	2.50713	2.5693	2.06752	1.4247		AT2G07794		AT5G51790
AT1G62990	2.16577	1.97433	2.04516	1.2901		AT1G06763		AT1G35230
AT1G63005	2.30001	2.10516	1.6721	1.23302		AT1G66783		AT5G03695
AT1G63030	1.01068	0.763412	1.08951	0.479527		AT1G54590		AT4G13577
AT1G63040	2.70059	2.80725	2.18933	1.4547		AT4G22950		AT5G59310
AT1G63055	1.81494	2.2654	2.05233	1.41234		AT5G56368		AT1G12190
AT1G63057	1.19319	1.80329	1.7713	1.25403		AT1G14890		AT2G04840
AT1G63060	1.82628	1.89204	1.9607	1.24983		AT2G23900		AT1G61320
AT1G63070	2.59339	2.54719	1.9826	1.35683		AT2G07748		AT1G62230
AT1G63105	2.11161	2.25593	1.76986	1.25969		AT4G19633		AT4G33720
AT1G63190	2.77351	2.78593	2.33155	1.6856		AT1G47395		AT3G26818
AT1G63200	2.53163	2.57102	2.11628	1.52607		AT3G28780		AT3G45290
AT1G63205	2.94062	3.00619	2.56378	1.92444		AT1G07673		AT2G31760
AT1G63206	3.00332	2.97411	2.49568	1.9958		AT1G48340		AT4G20000
AT1G63210	0.247723	0.420309	0.551923	0.331111		AT3G57250		AT1G17960
AT1G63245	1.3067	1.63945	1.55309	0.628304		AT5G43175		AT5G16920
AT1G63295	1.68045	1.84394	1.79508	1.00741		AT2G42990		AT2G27375
AT1G63310	-0.672185	-0.451105	-0.0939777	-0.315469		AT2G17477		AT5G43350
AT1G63320	1.13998	1.09276	0.635733	0.24183		AT5G49301		AT4G29740
AT1G63350	0.939037	1.01844	0.500923	0.352926		AT3G15605		AT4G36740
AT1G63410	0.805045	0.589131	1.45085	0.743704		AT1G04150		AT3G47220
AT1G63440	-0.22104	-0.340275	0.233487	-0.0154675		AT5G44565		AT3G50760
AT1G63450	1.5766	1.77802	1.46455	0.792623		AT1G33817		AT2G22470
AT1G63550	-0.581993	-0.548074	-0.103595	0.184846		AT5G36260		AT3G06145
AT1G63570	-0.525026	-0.44038	-0.101073	-0.0494583		AT2G07675		AT1G54020
AT1G63580	0.763592	0.736407	0.616522	0.308117		AT1G34049		AT4G12100
AT1G63590	1.09778	0.904906	0.606758	0.206138		AT2G18800		AT2G21780
AT1G63600	1.60032	1.45821	1.13186	0.769645		AT2G42730		AT3G62680
AT1G63710	0.616401	0.995458	0.750997	0.251511		AT2G23100		AT5G49520
AT1G63750	0.706876	0.80147	0.0124889	0.27594		AT3G58440		AT2G16230
AT1G63880	0.425473	0.700785	-0.153511	-0.18908		AT2G42180		AT1G11450
AT1G63910	2.23812	2.19073	2.03119	1.41534		AT1G52460		AT4G22460
AT1G63920	2.46584	2.57673	1.91162	1.43774		AT3G22136		AT1G63410
AT1G63930	0.365183	0.289606	0.87658	0.108641		AT3G09765		AT2G02240
AT1G64000	2.43525	2.33281	2.2236	1.76439		AT1G73860		AT5G41570
AT1G64010	0.821878	0.934255	1.05916	0.53053		AT1G72100		AT1G75870
AT1G64020	0.340366	0.405114	0.501463	0.583859		AT1G60830		AT1G68460
AT1G64030	3.15199	3.04768	2.34196	1.87569		AT1G15625		AT4G27150
AT1G64035	2.1886	2.24259	2.04399	1.34228		AT2G22520		AT1G32560
AT1G64065	-0.698037	-1.06635	0.218334	-0.285296		AT1G63710		AT5G59520
AT1G64070	0.152113	0.148469	0.330375	0.309153		AT1G63060		AT1G45201
AT1G64100	0.126968	0.0940433	0.314518	0.243316		AT5G05705		AT3G46345
AT1G64160	1.01852	1.21066	1.20421	0.305561		AT5G08105		AT1G53700
AT1G64235	1.75122	1.67203	1.61822	1.05399		AT3G11740		AT5G27807
AT1G64240	0.898318	0.900737	0.666824	0.588025		AT1G66855		AT4G37050
AT1G64255	2.82552	2.77666	2.03469	1.50008		AT2G25975		AT5G07475
AT1G64260	0.157153	0.218699	0.332595	0.199772		AT4G18920		AT1G72100
AT1G64290	1.70065	1.52375	1.35053	0.810091		AT1G26700		AT4G00085
AT1G64295	1.46649	1.51416	1.3294	0.836988		AT2G38640		AT2G04220
AT1G64360	0.0044242	0.00747208	0.75015	-0.06756		AT1G04890		AT3G28420
AT1G64370	1.06999	0.971222	0.857082	0.186397		AT1G06980		AT2G42410
AT1G64405	1.4192	1.10619	0.698666	0.462773		AT3G18180		AT2G21060
AT1G64480	1.27547	1.26367	1.42557	1.07911		AT1G36940		AT5G37280
AT1G64540	-0.411314	-0.647091	0.103601	-0.242396		AT5G53250		AT4G13190
AT1G64584	2.28597	2.25944	1.91392	1.36812		AT3G45950		AT1G62570
AT1G64585	2.07735	2.03999	1.91867	1.55878		AT1G01420		AT3G60710
AT1G64590	1.99424	1.8136	1.97103	1.32541		AT5G00930		AT2G20080
AT1G64618	1.34481	1.24055	0.972286	0.326022		AT1G06773		AT4G02160
AT1G64620	2.37805	2.46692	2.03345	1.41176		AT2G29125		AT5G02780
AT1G64660	0.631851	0.618965	0.205379	-0.00347673		AT3G53720		AT1G61090
AT1G64670	0.477945	0.562203	0.35834	0.176027		AT2G28660		AT2G18810
AT1G64700	1.44878	1.27933	1.05849	0.653968		AT1G28290		AT3G61898
AT1G64780	1.04983	1.18109	0.484419	0.442923		AT4G17512		AT5G66220
AT1G64800	0.825836	0.881794	0.662424	0.25835		AT5G17970		AT5G66390
AT1G64830	0.290958	0.17681	0.0625639	-0.0612618		AT1G06713		AT5G62120
AT1G64870	1.81084	2.15889	1.44372	1.07638		AT1G80540		AT4G18620
AT1G64900	2.0001	2.03357	1.34165	0.899661		AT5G03260		AT3G22700
AT1G64910	2.439	2.66201	1.93007	1.59334		AT5G53230		AT5G38670
AT1G64920	1.81203	1.74258	1.71635	0.957747		AT1G65860		AT3G45610
AT1G64930	2.41066	2.58381	1.92748	1.30108		AT5G58180		AT3G45490
AT1G64940	1.57456	1.6763	1.34697	0.807274		AT1G71370		AT4G36280
AT1G65050	1.67304	1.7385	1.39216	0.979933		AT5G14730		AT5G54340
AT1G65113	0.809834	0.634035	0.889364	0.000250985		AT5G28020		AT2G17740
AT1G65160	0.142745	0.0149585	0.00435778	0.152278		AT1G25340		AT5G38747
AT1G65165	-0.611599	-0.628347	-0.280892	0.106549		AT1G52211		AT4G14260
AT1G65170	-0.3286	-0.282625	-0.0987068	-0.141122		AT4G05100		AT1G55570
AT1G65180	1.81405	1.68278	1.28767	0.766554		AT5G03565		AT3G47410
AT1G65190	1.99953	1.9133	1.13829	0.641351		AT2G31760		AT1G32350
[truncated: 7,342 more rows]

## Sheet: SHOOT_GO_4859
SHOOT_GO_4859	GO analysis of 4859 genes unchanged in H3K27me3 between 3-7 dag shoot (S-P3/S-P) and unchanged by DCMU in 7-dag shoot (S-H/S-P)
Genes unchanged in H3K27me3 between 3-7 dag shoot (S-P3/S-P) and unchanged by DCMU (S-H/S-P)
Input_4859		Category	Term	Count	%	PValue	Genes	Fold Enrichment	Bonferroni	Benjamini	FDR
AT1G01190		GOTERM_BP_DIRECT	GO:0016102~diterpenoid biosynthetic process	19	0.461501	3.46015e-09	AT3G29410, AT5G44630, AT3G29110, AT1G61120, AT4G20200, AT5G48110, AT1G66020, AT4G20210, AT4G02780, AT3G25810, AT4G13300, AT4G16740, AT4G16730, AT3G14540, AT1G54660, AT1G48820, AT4G13280, AT2G24210, AT4G15870	4.91349	5.08641e-06	3.65565e-06	3.56862e-06
AT1G01390		GOTERM_BP_DIRECT	GO:0006885~regulation of pH	16	0.388632	5.32723e-06	AT1G08150, AT2G28170, AT1G05580, AT2G28180, AT1G08140, AT2G13620, AT2G30240, AT3G44910, AT3G44930, AT5G01690, AT4G23700, AT1G08135, AT5G01680, AT5G22900, AT5G58460, AT5G22910	3.80219	0.00780047	0.000783103	0.000764458
AT1G01400		GOTERM_BP_DIRECT	GO:0042545~cell wall modification	30	0.728686	7.46052e-09	AT1G19900, AT5G20860, AT2G18800, AT5G27870, AT1G53830, AT5G07420, AT3G43270, AT2G26440, AT5G26810, AT2G27370, AT3G24130, AT5G18990, AT3G17060, AT3G59010, AT5G61680, AT4G00190, AT3G05610, AT2G43050, AT2G19150, AT5G07410, AT3G47400, AT5G07430, AT1G07000, AT3G14300, AT4G12390, AT4G33230, AT2G47550, AT5G51490, AT4G15980, AT2G26450	3.2565	1.09669e-05	3.65565e-06	3.56862e-06
AT1G01420		GOTERM_BP_DIRECT	GO:0043086~negative regulation of catalytic activity	26	0.631528	5.16973e-07	AT1G09360, AT1G11362, AT1G14890, AT5G46930, AT3G55680, AT4G15750, AT1G54620, AT1G54980, AT1G23205, AT5G50030, AT2G47340, AT5G50050, AT1G62760, AT5G46980, AT2G31430, AT3G49330, AT5G46940, AT5G24370, AT1G23350, AT5G38610, AT2G47050, AT4G12390, AT5G50040, AT3G12880, AT5G50060, AT1G02550	3.00798	0.000759662	0.000126658	0.000123643
AT1G01460		GOTERM_BP_DIRECT	GO:0045490~pectin catabolic process	32	0.777265	1.79007e-07	AT5G20860, AT5G27870, AT5G55720, AT1G53830, AT5G07420, AT3G43270, AT2G26440, AT5G26810, AT3G07970, AT3G24130, AT3G57510, AT5G18990, AT1G67750, AT3G01270, AT3G17060, AT1G30350, AT3G59010, AT5G61680, AT4G00190, AT3G05610, AT2G43050, AT2G19150, AT5G07410, AT3G47400, AT5G07430, AT3G14300, AT4G12390, AT4G33230, AT2G47550, AT5G51490, AT4G15980, AT2G26450	2.75845	0.000263105	5.2628e-05	5.13749e-05
AT1G01670		GOTERM_BP_DIRECT	GO:0019722~calcium-mediated signaling	25	0.607238	1.09598e-05	AT2G32890, AT3G25170, AT1G61563, AT4G14640, AT2G24720, AT2G18470, AT2G19040, AT4G11510, AT4G11653, AT1G23145, AT1G61566, AT3G25165, AT3G29780, AT4G31710, AT5G48400, AT1G64480, AT1G28270, AT4G26560, AT5G11210, AT2G22055, AT2G19030, AT2G24710, AT2G34825, AT2G29120, AT2G29100	2.64836	0.0159819	0.00146463	0.00142975
AT1G01680		GOTERM_BP_DIRECT	GO:0042744~hydrogen peroxide catabolic process	30	0.728686	1.3e-06	AT3G49120, AT1G14550, AT3G50990, AT3G49960, AT1G05260, AT5G64100, AT2G18150, AT5G05340, AT5G58390, AT4G17690, AT5G15180, AT5G19880, AT5G22410, AT3G01190, AT1G34330, AT1G65990, AT5G67400, AT5G17820, AT5G64110, AT5G24070, AT4G08770, AT5G42180, AT2G18140, AT1G48130, AT2G39040, AT2G38390, AT1G44970, AT5G06720, AT5G39580, AT4G33870	2.63777	0.00190918	0.000227592	0.000222173
AT1G01900		GOTERM_BP_DIRECT	GO:0019748~secondary metabolic process	52	1.26306	1.22106e-07	AT1G70830, AT2G20825, AT1G52800, AT1G68150, AT4G09890, AT2G22920, AT2G01580, AT1G02460, AT1G78990, AT4G15490, AT2G23010, AT5G45530, AT1G59730, AT3G02940, AT5G14330, AT2G38640, AT4G12330, AT3G21600, AT4G08160, AT2G43150, AT1G51860, AT1G48690, AT4G35030, AT5G10580, AT5G13250, AT1G73270, AT2G43670, AT4G15120, AT2G34610, AT3G22560, AT3G50190, AT3G61920, AT4G12440, AT1G23340, AT4G16600, AT1G26970, AT3…	2.16689	0.000179479	4.48738e-05	4.38054e-05
AT1G02070		GOTERM_BP_DIRECT	GO:0090558~plant epidermis development	70	1.70027	7.20893e-09	AT1G80240, AT2G48080, AT2G14100, AT5G48110, AT5G63270, AT3G45530, AT5G02350, AT3G19200, AT2G48030, AT5G22355, AT1G11670, AT5G42580, AT3G59710, AT1G62340, AT3G22570, AT2G30840, AT2G15220, AT1G49030, AT4G26320, AT1G02575, AT1G49100, AT3G61270, AT2G43150, AT5G11230, AT3G16460, AT5G42785, AT5G13250, AT2G02680, AT3G29250, AT1G23730, AT4G01925, AT2G27000, AT4G20190, AT2G04080, AT5G48657, AT3G07000, AT2…	2.0516	1.05971e-05	3.65565e-06	3.56862e-06
AT1G02390		GOTERM_BP_DIRECT	GO:0016310~phosphorylation	54	1.31163	2.91413e-05	AT3G01085, AT3G25490, AT3G01840, AT3G21450, AT5G23170, AT1G51910, AT5G60080, AT1G51870, AT5G55560, AT3G46420, AT3G46340, AT1G07550, AT5G39030, AT3G24790, AT2G41930, AT1G10620, AT1G66460, AT5G26150, AT2G19230, AT1G49100, AT2G17170, AT1G51860, AT4G35030, AT2G04300, AT5G39420, AT2G28970, AT5G39020, AT2G14440, AT3G24540, AT5G49780, AT4G28670, AT1G51810, AT2G19210, AT3G21510, AT5G16900, AT1G29720, AT1…	1.79169	0.0419337	0.00356981	0.00348481
AT1G02450		GOTERM_BP_DIRECT	GO:0010015~root morphogenesis	74	1.79743	1.39342e-06	AT5G67430, AT5G24100, AT1G17285, AT5G48110, AT3G56230, AT1G52800, AT1G23560, AT1G04445, AT3G45530, AT2G48030, AT3G46340, AT2G21030, AT2G27010, AT5G22355, AT1G11670, AT5G42580, AT3G59710, AT3G58860, AT5G14330, AT2G30840, AT2G15220, AT2G35770, AT5G61280, AT1G02575, AT4G12330, AT1G49100, AT1G11915, AT4G34380, AT2G43590, AT2G43150, AT1G51860, AT5G11230, AT3G16460, AT3G14362, AT5G13250, AT2G02680, AT3…	1.76807	0.00204623	0.000227592	0.000222173
AT1G02460		GOTERM_BP_DIRECT	GO:0006355~regulation of transcription, DNA-templated	286	6.94681	1.14183e-06	AT3G50890, AT1G15580, AT5G65410, AT3G21890, AT5G14860, AT4G00480, AT1G12630, AT2G46970, AT5G62940, AT4G33040, AT2G22760, AT2G17180, AT2G25230, AT3G23140, AT1G34650, AT4G28140, AT4G29230, AT2G15660, AT2G37590, AT1G60280, AT5G44160, AT5G08070, AT2G22750, AT2G18380, AT1G21470, AT1G53160, AT3G46130, AT3G05860, AT5G27910, AT2G18969, AT1G18835, AT1G73805, AT5G15130, AT2G29060, AT5G17430, AT1G68210, AT3…	1.30429	0.00167709	0.000227592	0.000222173
AT1G02540		GOTERM_BP_DIRECT	GO:0032436~positive regulation of proteasomal ubiquitin-dependent protein catabolic process	17	0.412922	3.51876e-05	AT2G31780, AT2G31770, AT3G27710, AT2G19610, AT5G60250, AT3G45510, AT5G37800, AT3G45555, AT5G63750, AT3G45460, AT3G45570, AT3G45560, AT3G45580, AT2G25370, AT3G43180, AT2G26130, AT2G25360	3.18029	0.0504117	0.00397891	0.00388417
AT1G02550		GOTERM_BP_DIRECT	GO:0048364~root development	96	2.33179	4.50439e-05	AT2G02080, AT5G40590, AT3G27150, AT1G63580, AT1G31670, AT3G27950, AT1G69240, AT3G20960, AT1G68150, AT3G20840, AT2G18470, AT1G04445, AT5G12235, AT2G27535, AT5G02350, AT1G24130, AT3G15240, AT4G16745, AT1G06980, AT3G46340, AT5G04730, AT3G14510, AT2G28780, AT1G51190, AT1G23720, AT3G60900, AT1G08160, AT3G50140, AT5G14690, AT1G14580, AT5G42860, AT3G22570, AT2G35612, AT5G25020, AT5G49770, AT1G66460, AT5…	1.50461	0.0640713	0.00463035	0.0045201
AT1G02575		GOTERM_BP_DIRECT	GO:0019762~glucosinolate catabolic process	14	0.340053	4.72485e-05	AT2G32860, AT5G24540, AT3G21370, AT5G24550, AT2G33070, AT3G16390, AT1G52400, AT2G44460, AT1G75940, AT3G16410, AT3G14210, AT5G28510, AT3G09260, AT1G54040	3.62047	0.0670997	0.00463035	0.0045201
AT1G02580		GOTERM_BP_DIRECT	GO:0051762~sesquiterpene biosynthetic process	12	0.291474	6.06915e-05	AT3G29410, AT4G13300, AT3G14540, AT5G44630, AT3G29110, AT4G20200, AT1G48820, AT4G13280, AT5G48110, AT4G20210, AT1G66020, AT4G15870	4.0581	0.085355	0.00557603	0.00544327
AT1G02620		GOTERM_BP_DIRECT	GO:0009607~response to biotic stimulus	12	0.291474	9.19204e-05	AT1G42560, AT5G65970, AT1G50050, AT5G57625, AT4G33730, AT1G26700, AT4G25790, AT4G31470, AT2G33670, AT4G25780, AT2G39200, AT2G44110	3.9078	0.126397	0.00794841	0.00775917
AT1G02770		GOTERM_BP_DIRECT	GO:0007267~cell-cell signaling	15	0.364343	0.000103517	AT2G32890, AT3G25170, AT1G61563, AT3G25165, AT3G29780, AT1G28270, AT2G22055, AT2G19030, AT2G19040, AT4G14723, AT4G11510, AT4G11653, AT2G34825, AT1G23145, AT1G61566	3.21679	0.141164	0.00845388	0.0082526
AT1G02940		GOTERM_BP_DIRECT	GO:0035195~gene silencing by miRNA	19	0.461501	0.000126264	AT1G66700, AT2G34202, AT4G00885, AT4G30972, AT1G66783, AT5G10945, AT5G11977, AT1G69792, AT4G23713, AT5G04275, AT5G41905, AT2G34208, AT5G41663, AT5G46845, AT1G69797, AT1G26975, AT5G45307, AT5G43603, AT5G63715	2.69449	0.16941	0.00976882	0.00953623
AT1G02950		GOTERM_BP_DIRECT	GO:0006952~defense response	125	3.03619	0.000221686	AT5G20340, AT5G45240, AT3G59620, AT4G28130, AT2G17055, AT1G68150, AT1G64070, AT3G48208, AT3G20600, AT2G17060, AT1G77700, AT1G73620, AT1G70870, AT4G15975, AT1G42560, AT5G52330, AT1G79680, AT1G65850, AT4G24180, AT3G04360, AT1G58400, AT2G33670, AT2G43590, AT2G17050, AT2G28970, AT2G43510, AT2G02120, AT1G62630, AT3G49120, AT1G61300, AT5G15130, AT3G27650, AT1G58410, AT5G26260, AT3G11180, AT4G10780, AT4…	1.37041	0.278133	0.0162939	0.0159059
AT1G02952		GOTERM_BP_DIRECT	GO:1902025~nitrate import	10	0.242895	0.000255614	AT5G66815, AT1G47485, AT2G35612, AT1G49800, AT5G49660, AT1G31670, AT5G50260, AT2G40530, AT1G16950, AT1G29290	4.18693	0.313261	0.017893	0.017467
AT1G03103		GOTERM_BP_DIRECT	GO:0045168~cell-cell signaling involved in cell fate commitment	13	0.315764	0.000306977	AT1G67775, AT1G68795, AT5G44585, AT2G31083, AT2G31085, AT5G12235, AT3G25905, AT1G47485, AT2G34925, AT5G50260, AT4G18510, AT4G13195, AT1G25425	3.26581	0.363216	0.0203346	0.0198504
AT1G03340		GOTERM_BP_DIRECT	GO:0048878~chemical homeostasis	14	0.340053	0.00031816	AT4G29700, AT3G56620, AT3G27150, AT1G55240, AT4G22610, AT5G23170, AT1G49030, AT5G48290, AT1G68150, AT1G22220, AT1G72200, AT5G38420, AT2G21840, AT5G13250	3.0774	0.373602	0.0203346	0.0198504
AT1G03445		GOTERM_BP_DIRECT	GO:0080027~response to herbivore	11	0.267185	0.000336107	AT1G66700, AT4G16740, AT5G44570, AT5G44575, AT3G44860, AT5G44585, AT1G61120, AT1G66690, AT3G45140, AT2G24210, AT4G15210	3.71993	0.389917	0.0205866	0.0200964
AT1G03710		GOTERM_BP_DIRECT	GO:0071249~cellular response to nitrate	8	0.194316	0.000404178	AT5G60770, AT1G08100, AT2G39885, AT2G14210, AT1G08090, AT3G45060, AT1G12940, AT3G55734	5.02432	0.44803	0.0237657	0.0231998
AT1G03987		GOTERM_BP_DIRECT	GO:0010345~suberin biosynthetic process	10	0.242895	0.000575064	AT5G22420, AT5G58860, AT3G56700, AT1G64670, AT3G44560, AT3G44550, AT5G10280, AT5G22500, AT4G33790, AT5G23190	3.82285	0.570695	0.0325133	0.0317391
AT1G04003		GOTERM_BP_DIRECT	GO:0016042~lipid catabolic process	38	0.923002	0.000664541	AT3G55940, AT5G16500, AT3G02810, AT1G75920, AT2G06925, AT5G63170, AT1G28610, AT4G16820, AT1G20130, AT3G14210, AT3G63200, AT4G37060, AT1G29660, AT2G44810, AT2G42990, AT5G33370, AT5G58670, AT2G04570, AT2G24560, AT2G26560, AT1G23500, AT2G36325, AT3G09930, AT5G45950, AT5G18430, AT4G28780, AT1G73610, AT2G30220, AT1G71691, AT1G53940, AT2G23540, AT5G03590, AT1G51440, AT1G20120, AT2G04020, AT5G55050, AT5…	1.76782	0.623637	0.0350761	0.034241
AT1G04127		GOTERM_BP_DIRECT	GO:0010158~abaxial cell fate specification	8	0.194316	0.000683576	AT5G16560, AT1G08465, AT5G42630, AT2G26580, AT2G40260, AT1G14600, AT4G17695, AT1G68480	4.68936	0.634029	0.0350761	0.034241
AT1G04133		GOTERM_BP_DIRECT	GO:0031640~killing of cells of other organism	53	1.28735	0.000691978	AT4G22115, AT1G35435, AT4G13955, AT2G36255, AT2G22805, AT3G63360, AT3G61182, AT1G13609, AT1G13607, AT1G13608, AT3G05727, AT4G15733, AT1G61688, AT4G08039, AT5G63660, AT4G29033, AT4G29273, AT3G05730, AT3G20997, AT2G43510, AT2G02120, AT4G30064, AT3G12500, AT5G46871, AT5G23035, AT5G46874, AT5G46873, AT5G42232, AT1G56553, AT1G34047, AT5G54215, AT2G14282, AT1G14755, AT1G35537, AT4G30070, AT2G22941, AT5…	1.59591	0.638524	0.0350761	0.034241
AT1G04143		GOTERM_BP_DIRECT	GO:0009625~response to insect	14	0.340053	0.000888534	AT5G44570, AT5G23010, AT5G44575, AT5G44565, AT5G24770, AT5G44585, AT3G26830, AT1G52400, AT4G13770, AT4G16740, AT3G14210, AT5G61420, AT5G07700, AT4G19840	2.79763	0.729295	0.0435381	0.0425015
AT1G04150		GOTERM_BP_DIRECT	GO:0016104~triterpenoid biosynthetic process	8	0.194316	0.0010964	AT3G29255, AT1G78955, AT1G66960, AT1G78970, AT3G45130, AT5G36150, AT5G42600, AT5G48010	4.39628	0.800631	0.0519907	0.0507529
AT1G04180		GOTERM_BP_DIRECT	GO:0005975~carbohydrate metabolic process	70	1.70027	0.00133882	AT5G20340, AT4G01890, AT1G60270, AT5G24540, AT3G21370, AT5G27530, AT3G57240, AT1G60390, AT3G07820, AT2G39640, AT1G52400, AT1G23760, AT4G19810, AT3G15800, AT3G13784, AT2G01580, AT1G02460, AT4G16260, AT2G43860, AT3G07830, AT2G32860, AT1G09890, AT5G17200, AT1G65570, AT2G39330, AT3G53050, AT1G45191, AT2G43590, AT1G78400, AT3G47540, AT3G52600, AT3G09260, AT3G12500, AT5G20560, AT3G01260, AT3G07840, AT4…	1.45503	0.860457	0.0615021	0.0600377
AT1G04243		GOTERM_BP_DIRECT	GO:0009753~response to jasmonic acid	86	2.0889	0.0015655	AT1G11220, AT1G60270, AT5G59090, AT1G65486, AT3G25573, AT3G51420, AT5G17650, AT1G61120, AT4G06744, AT4G23600, AT1G31670, AT4G28330, AT3G21850, AT1G31710, AT5G36920, AT4G16740, AT4G13310, AT4G29270, AT4G19810, AT3G43270, AT1G11670, AT3G59710, AT5G19100, AT5G42860, AT5G24770, AT2G18970, AT2G32140, AT3G21840, AT5G13930, AT3G22415, AT5G35940, AT2G24850, AT1G07900, AT3G16460, AT3G13432, AT5G38130, AT4…	1.38745	0.90005	0.0694345	0.0677813
AT1G04283		GOTERM_BP_DIRECT	GO:0035336~long-chain fatty-acyl-CoA metabolic process	6	0.145737	0.00160597	AT5G22420, AT3G56700, AT3G44560, AT3G44550, AT5G22500, AT4G33790	5.86171	0.905832	0.0694345	0.0677813
AT1G04373		GOTERM_BP_DIRECT	GO:0009751~response to salicylic acid	52	1.26306	0.00189382	AT3G49780, AT1G65486, AT5G23650, AT1G65484, AT2G33380, AT1G31710, AT5G36920, AT2G44070, AT3G10595, AT2G04495, AT1G80840, AT1G79680, AT1G66700, AT4G23130, AT2G04070, AT5G52740, AT4G23610, AT5G54720, AT5G46260, AT2G32140, AT5G66815, AT3G13432, AT3G29250, AT1G31690, AT5G52750, AT4G10500, AT5G54610, AT1G28480, AT5G22380, AT4G03450, AT5G35735, AT4G23220, AT3G44860, AT1G20310, AT2G05520, AT2G46150, AT2…	1.53427	0.938367	0.0795406	0.0776468
AT1G04380		GOTERM_BP_DIRECT	GO:0030154~cell differentiation	116	2.81759	0.00207843	AT5G67430, AT3G49780, AT1G69240, AT3G20960, AT1G73580, AT3G47510, AT5G35550, AT5G02350, AT4G18960, AT2G43220, AT5G22355, AT1G11670, AT5G14330, AT2G36020, AT5G26150, AT5G61280, AT4G22680, AT5G08070, AT4G12330, AT2G45650, AT3G61270, AT4G34380, AT5G54240, AT5G28690, AT5G11230, AT3G16460, AT2G04025, AT5G13250, AT3G29250, AT3G50300, AT5G55050, AT4G32880, AT5G43520, AT1G56630, AT1G55700, AT5G16900, AT2…	1.30761	0.95304	0.0815569	0.079615
AT1G04403		GOTERM_BP_DIRECT	GO:0006357~regulation of transcription from RNA polymerase II promoter	62	1.50595	0.00211468	AT5G27810, AT1G46408, AT4G22950, AT2G13570, AT1G65360, AT4G21340, AT2G20100, AT5G38620, AT5G02030, AT1G72210, AT1G28450, AT2G28020, AT4G18960, AT1G62975, AT2G41240, AT4G33880, AT1G60040, AT5G26630, AT3G58780, AT1G59810, AT2G14210, AT2G45650, AT4G08360, AT5G37800, AT1G71692, AT4G33890, AT2G41690, AT3G05860, AT1G61660, AT2G34210, AT4G25400, AT5G49420, AT5G51860, AT3G30260, AT1G66470, AT3G66656, AT3…	1.46543	0.955482	0.0815569	0.079615
AT1G04445		GOTERM_BP_DIRECT	GO:0000272~polysaccharide catabolic process	11	0.267185	0.00215533	AT4G08160, AT1G58370, AT2G43590, AT3G45940, AT4G33810, AT4G19810, AT4G33860, AT4G33830, AT4G33840, AT4G15210, AT3G12500	3.02244	0.95807	0.0815569	0.079615
AT1G04455		GOTERM_BP_DIRECT	GO:0015706~nitrate transport	10	0.242895	0.00216375	AT1G72130, AT5G50200, AT1G32450, AT5G60770, AT3G45680, AT1G08100, AT1G08090, AT3G45060, AT1G52190, AT1G12940	3.2565	0.958587	0.0815569	0.079615
AT1G04500		GOTERM_BP_DIRECT	GO:0006813~potassium ion transport	16	0.388632	0.00241124	AT1G08150, AT2G28170, AT1G05580, AT2G28180, AT1G08140, AT2G13620, AT2G30240, AT3G44910, AT3G44930, AT5G01690, AT4G23700, AT1G08135, AT5G01680, AT5G22900, AT5G58460, AT5G22910	2.34468	0.971241	0.0886129	0.0865031
AT1G04540		GOTERM_BP_DIRECT	GO:1902600~hydrogen ion transmembrane transport	18	0.437212	0.0024852	AT1G08150, AT2G28170, AT2G07695, AT4G25950, AT1G32450, AT1G05580, AT2G28180, AT1G08140, AT2G13620, AT2G30240, AT3G44910, AT3G44930, AT4G23700, AT1G08135, AT5G01680, AT5G22900, AT5G58460, AT5G22910	2.19814	0.974211	0.0891035	0.0869819
AT1G04580		GOTERM_BP_DIRECT	GO:2000652~regulation of secondary cell wall biogenesis	15	0.364343	0.00277423	AT4G28500, AT1G79180, AT3G08500, AT4G33810, AT4G29230, AT5G49660, AT3G61920, AT4G22680, AT3G22415, AT5G01190, AT3G15050, AT5G12870, AT1G22480, AT1G43790, AT4G12350	2.39797	0.983156	0.097098	0.0947861
AT1G04613		GOTERM_BP_DIRECT	GO:0016125~sterol metabolic process	13	0.315764	0.00293912	AT2G29090, AT4G01510, AT1G65670, AT3G30290, AT2G34490, AT1G12740, AT4G15310, AT5G36110, AT5G36140, AT3G13730, AT2G28850, AT5G36130, AT2G42850	2.5978	0.986791	0.100477	0.0980847
AT1G04653		GOTERM_BP_DIRECT	GO:0048440~carpel development	8	0.194316	0.00493346	AT1G69180, AT5G16560, AT2G03710, AT3G58780, AT2G42830, AT4G18960, AT1G68480, AT1G13400	3.51702	0.999304	0.164822	0.160898
AT1G04683		GOTERM_BP_DIRECT	GO:0050832~defense response to fungus	169	4.10493	0.00558263	AT3G49780, AT2G14620, AT3G57960, AT4G13955, AT3G26820, AT2G33380, AT2G36255, AT1G64070, AT2G22805, AT4G14365, AT1G52400, AT3G20600, AT4G16820, AT5G36920, AT1G13609, AT3G10190, AT1G13607, AT1G13608, AT3G05727, AT4G15733, AT1G19670, AT2G42530, AT2G04495, AT1G80840, AT4G16260, AT3G25180, AT3G50140, AT5G15380, AT2G48090, AT1G11670, AT5G45890, AT5G19100, AT5G52740, AT4G03460, AT3G05730, AT4G27970, AT1…	1.21104	0.999733	0.182366	0.178024
AT1G04747		GOTERM_BP_DIRECT	GO:2000280~regulation of root development	17	0.412922	0.00617017	AT1G66700, AT2G12646, AT2G35612, AT5G44585, AT5G49660, AT1G31670, AT5G64770, AT5G65790, AT1G29290, AT1G16950, AT5G66815, AT4G13620, AT1G47485, AT1G49800, AT5G50260, AT2G40530, AT5G60810	2.07602	0.999888	0.195307	0.190657
AT1G04783		GOTERM_BP_DIRECT	GO:0045944~positive regulation of transcription from RNA polymerase II promoter	30	0.728686	0.0062445	AT3G05860, AT5G27810, AT1G46408, AT5G49420, AT3G30260, AT5G51860, AT4G22950, AT1G65360, AT3G02310, AT1G22130, AT2G24840, AT5G38620, AT1G28450, AT2G26880, AT2G42830, AT4G37940, AT4G18960, AT1G60040, AT5G51870, AT3G58780, AT1G31640, AT5G23260, AT1G59810, AT2G14210, AT5G15800, AT2G45650, AT2G21045, AT2G03710, AT1G71692, AT5G06500	1.66947	0.9999	0.195307	0.190657
AT1G04787		GOTERM_BP_DIRECT	GO:0016036~cellular response to phosphate starvation	26	0.631528	0.00642885	AT2G11810, AT2G47190, AT4G30972, AT3G25710, AT5G39635, AT3G29060, AT2G02990, AT3G08040, AT1G26975, AT5G03545, AT2G41616, AT5G43370, AT2G34202, AT5G10945, AT4G02270, AT5G11977, AT4G21595, AT3G26812, AT3G26816, AT1G73010, AT2G45135, AT3G26815, AT3G09285, AT2G34208, AT1G69797, AT5G60810	1.74509	0.999924	0.196883	0.192196
AT1G04890		GOTERM_BP_DIRECT	GO:0006869~lipid transport	22	0.53437	0.00691735	AT1G64235, AT2G31020, AT2G13820, AT1G36150, AT1G66850, AT3G08770, AT5G61690, AT3G18280, AT4G14815, AT1G52415, AT4G08670, AT4G12825, AT5G61730, AT5G61700, AT3G43720, AT5G61740, AT5G42510, AT3G51600, AT3G47770, AT2G48130, AT5G01870, AT5G59330	1.84225	0.999963	0.207521	0.20258
AT1G04923		GOTERM_BP_DIRECT	GO:0045165~cell fate commitment	6	0.145737	0.00752885	AT1G69180, AT1G08465, AT5G14750, AT1G23420, AT2G26580, AT5G47130	4.39628	0.999985	0.221348	0.216078
AT1G04957		GOTERM_BP_DIRECT	GO:0045893~positive regulation of transcription, DNA-templated	55	1.33592	0.00802548	AT2G02080, AT3G57600, AT3G49780, AT2G47190, AT5G24660, AT5G06080, AT5G62940, AT5G12870, AT1G19790, AT1G29860, AT3G11680, AT5G28300, AT4G28500, AT1G79180, AT5G18450, AT1G33280, AT4G29230, AT1G71930, AT3G27785, AT5G44160, AT5G17800, AT4G22680, AT3G22415, AT2G20570, AT2G45410, AT3G58190, AT3G15050, AT1G73870, AT1G22480, AT5G11590, AT4G37730, AT5G50080, AT1G61660, AT3G03760, AT5G22260, AT5G65590, AT1…	1.41401	0.999993	0.231323	0.225815
AT1G04987		GOTERM_BP_DIRECT	GO:0048441~petal development	7	0.170027	0.00874962	AT3G02000, AT2G03710, AT5G03680, AT3G13730, AT5G46845, AT5G06070, AT5G53390	3.62047	0.999998	0.243171	0.237381
AT1G05027		GOTERM_BP_DIRECT	GO:0042128~nitrate assimilation	12	0.291474	0.00876738	AT3G45710, AT3G45700, AT5G50200, AT5G60770, AT1G37130, AT3G45680, AT1G08100, AT3G45690, AT1G08090, AT3G45060, AT1G68570, AT1G12940	2.39797	0.999998	0.243171	0.237381
AT1G05053		GOTERM_BP_DIRECT	GO:0009308~amine metabolic process	8	0.194316	0.0115053	AT3G28220, AT1G31690, AT4G14940, AT4G12280, AT1G31670, AT1G31710, AT4G12270, AT2G39420	3.05828	1	0.312472	0.305032
AT1G05080		GOTERM_BP_DIRECT	GO:0046274~lignin catabolic process	7	0.170027	0.0118823	AT2G38080, AT2G29130, AT5G01190, AT5G48100, AT5G01050, AT5G09360, AT2G30210	3.41933	1	0.312472	0.305032
AT1G05085		GOTERM_BP_DIRECT	GO:0060320~rejection of self pollen	17	0.412922	0.0119037	AT3G24060, AT3G55677, AT1G56385, AT3G24065, AT3G24068, AT4G08560, AT5G26050, AT5G11830, AT4G29035, AT1G26796, AT5G26090, AT1G51250, AT5G04350, AT5G38440, AT5G12060, AT1G28306, AT1G26798	1.94121	1	0.312472	0.305032
AT1G05097		GOTERM_BP_DIRECT	GO:0016106~sesquiterpenoid biosynthetic process	4	0.0971581	0.0122927	AT4G13300, AT4G16740, AT5G44630, AT4G13280	7.03405	1	0.312873	0.305424
AT1G05103		GOTERM_BP_DIRECT	GO:0010089~xylem development	12	0.291474	0.0123446	AT4G08160, AT2G13820, AT5G05340, AT5G02030, AT1G79430, AT5G64530, AT1G71930, AT2G34925, AT4G13195, AT5G51590, AT3G61920, AT4G32880	2.29371	1	0.312873	0.305424
AT1G05153		GOTERM_BP_DIRECT	GO:1901576~organic substance biosynthetic process	5	0.121448	0.0131051	AT3G29410, AT1G61680, AT1G48820, AT4G13280, AT2G24210	4.88476	1	0.326516	0.318742
AT1G05230		GOTERM_BP_DIRECT	GO:0048588~developmental cell growth	13	0.315764	0.0142251	AT5G19560, AT1G32170, AT3G50390, AT1G35490, AT5G24100, AT3G50120, AT3G21340, AT3G21750, AT5G16900, AT1G51880, AT3G46420, AT3G46340, AT5G24910	2.15667	1	0.348515	0.340217
AT1G05260		GOTERM_BP_DIRECT	GO:0009733~response to auxin	55	1.33592	0.0152646	AT3G24280, AT1G56650, AT1G15580, AT4G26150, AT4G09530, AT1G31710, AT4G09890, AT4G36110, AT5G57420, AT1G26870, AT5G42410, AT4G34770, AT4G33880, AT1G80390, AT5G45890, AT1G71930, AT2G18970, AT3G21840, AT5G13930, AT4G32280, AT5G66815, AT3G16420, AT5G56860, AT1G47485, AT1G79130, AT4G14550, AT4G32880, AT3G55120, AT1G31690, AT2G14960, AT4G32810, AT5G25890, AT1G74650, AT3G15540, AT1G27740, AT5G12330, AT1…	1.36608	1	0.367853	0.359094
AT1G05280		GOTERM_BP_DIRECT	GO:0048443~stamen development	8	0.194316	0.0184363	AT1G15330, AT2G03710, AT3G13730, AT4G18960, AT1G80090, AT3G01530, AT1G68480, AT1G13400	2.81362	1	0.433911	0.42358
AT1G05290		GOTERM_BP_DIRECT	GO:0019438~aromatic compound biosynthetic process	65	1.57882	0.0186468	AT3G09960, AT3G56230, AT5G43180, AT2G20825, AT1G52800, AT1G44180, AT2G18150, AT1G51990, AT1G05450, AT2G03200, AT5G38540, AT2G01580, AT2G04495, AT1G02460, AT1G78990, AT1G61600, AT4G33810, AT3G02940, AT2G30840, AT1G24070, AT2G35770, AT4G24340, AT2G21100, AT3G21600, AT4G08160, AT2G43150, AT1G51860, AT3G18400, AT1G70440, AT3G47540, AT3G13432, AT4G33610, AT5G38010, AT2G43670, AT4G15120, AT3G28220, AT5…	1.31383	1	0.433911	0.42358
AT1G05307		GOTERM_BP_DIRECT	GO:0009888~tissue development	104	2.52611	0.0188914	AT1G60030, AT5G67430, AT1G33170, AT1G34540, AT5G46730, AT5G23170, AT5G14860, AT5G57625, AT3G56230, AT1G69240, AT3G20960, AT5G06790, AT5G05060, AT3G47510, AT5G13880, AT2G24700, AT3G46420, AT1G44740, AT2G21030, AT2G27010, AT5G14330, AT5G54400, AT3G51070, AT5G61280, AT4G12330, AT4G34380, AT3G50300, AT2G47550, AT2G04020, AT5G55050, AT5G48657, AT2G07675, AT5G21130, AT2G18720, AT1G56630, AT1G68330, AT3…	1.23072	1	0.433911	0.42358
AT1G05397		GOTERM_BP_DIRECT	GO:1901141~regulation of lignin biosynthetic process	6	0.145737	0.0213576	AT3G15050, AT1G61590, AT5G49660, AT3G55580, AT4G12350, AT4G22680	3.51702	1	0.483011	0.471511
AT1G05420		GOTERM_BP_DIRECT	GO:0071554~cell wall organization or biogenesis	25	0.607238	0.0223766	AT4G20190, AT3G07000, AT5G16900, AT1G65180, AT2G15350, AT3G45530, AT3G43890, AT1G06120, AT4G13130, AT1G32170, AT3G01513, AT2G30220, AT4G28088, AT3G56060, AT1G02575, AT3G61270, AT2G43050, AT2G21880, AT1G51880, AT5G60530, AT5G37960, AT5G38010, AT4G10370, AT2G27000, AT5G24910	1.59285	1	0.498387	0.486521
AT1G05443		GOTERM_BP_DIRECT	GO:0071555~cell wall organization	48	1.1659	0.0233644	AT2G32530, AT4G01770, AT2G14620, AT5G24100, AT1G08990, AT1G64670, AT2G18800, AT2G32610, AT1G56550, AT3G20580, AT2G15370, AT2G16385, AT2G15350, AT4G23560, AT5G23190, AT3G22800, AT4G13410, AT1G71380, AT1G43790, AT4G19970, AT4G37800, AT2G43860, AT4G39000, AT5G41900, AT3G07830, AT1G32170, AT1G14100, AT2G32540, AT1G65310, AT1G12040, AT4G15290, AT4G25810, AT4G13090, AT4G29230, AT1G71930, AT4G38190, AT5…	1.36583	1	0.512622	0.500417
AT1G05450		GOTERM_BP_DIRECT	GO:0009851~auxin biosynthetic process	10	0.242895	0.0239567	AT4G28720, AT5G43890, AT5G25620, AT5G11320, AT1G23320, AT1G19790, AT5G12330, AT1G04180, AT2G21400, AT1G04580	2.31383	1	0.517888	0.505558
AT1G05483		GOTERM_BP_DIRECT	GO:0033993~response to lipid	99	2.40466	0.025556	AT3G10116, AT2G34350, AT2G30670, AT1G44180, AT4G16820, AT2G35290, AT2G39490, AT1G43650, AT2G03200, AT5G56490, AT4G15450, AT4G34770, AT1G24070, AT1G70920, AT2G43590, AT4G34380, AT1G01680, AT5G50160, AT4G19000, AT3G28220, AT5G48657, AT3G07000, AT3G21790, AT1G18310, AT1G29050, AT3G61920, AT3G42800, AT3G62570, AT1G26970, AT1G27020, AT5G52400, AT3G53232, AT3G28216, AT5G63087, AT2G30660, AT3G28857, AT4…	1.22256	1	0.544454	0.531491
AT1G05487		GOTERM_BP_DIRECT	GO:0015743~malate transport	6	0.145737	0.0282224	AT5G46600, AT1G68600, AT3G11680, AT5G46610, AT4G17585, AT4G17970	3.29721	1	0.581996	0.568139
AT1G05503		GOTERM_BP_DIRECT	GO:0031540~regulation of anthocyanin biosynthetic process	6	0.145737	0.0282224	AT5G13930, AT1G56650, AT5G46845, AT1G75040, AT5G49660, AT1G66380	3.29721	1	0.581996	0.568139
AT1G05510		GOTERM_BP_DIRECT	GO:2000014~regulation of endosperm development	5	0.121448	0.0285059	AT1G67775, AT3G02610, AT1G02580, AT3G27785, AT2G35670	3.99662	1	0.581996	0.568139
AT1G05537		GOTERM_BP_DIRECT	GO:0006629~lipid metabolic process	39	0.947292	0.0293297	AT5G22420, AT3G28220, AT1G35250, AT5G16460, AT5G24200, AT5G42750, AT1G34500, AT1G56630, AT4G27140, AT3G21870, AT1G75920, AT5G24180, AT5G63170, AT4G16820, AT1G20130, AT3G44560, AT2G44810, AT1G02460, AT5G22500, AT2G26560, AT1G23500, AT3G56700, AT2G38500, AT5G24210, AT5G19100, AT5G24230, AT3G22231, AT5G26230, AT1G73610, AT1G68260, AT5G24190, AT1G53940, AT1G51440, AT3G44550, AT1G20120, AT4G33790, AT5…	1.39963	1	0.590611	0.576549
AT1G05540		GOTERM_BP_DIRECT	GO:0071230~cellular response to amino acid stimulus	7	0.170027	0.0321828	AT2G24720, AT5G11210, AT4G31710, AT2G24710, AT5G48400, AT2G29120, AT2G29100	2.79763	1	0.639307	0.624086
AT1G05580		GOTERM_BP_DIRECT	GO:0010601~positive regulation of auxin biosynthetic process	4	0.0971581	0.0361122	AT1G25250, AT1G68130, AT4G00260, AT4G37750	5.02432	1	0.707799	0.690946
AT1G05583		GOTERM_BP_DIRECT	GO:0098542~defense response to other organism	89	2.16177	0.0372399	AT4G29700, AT1G61760, AT4G34419, AT5G40590, AT4G22070, AT3G25573, AT1G80240, AT1G63580, AT1G14730, AT3G20600, AT5G36920, AT4G13310, AT4G29270, AT2G02310, AT3G19200, AT4G16745, AT1G05450, AT4G19970, AT3G43270, AT1G22910, AT3G25180, AT3G13500, AT2G37435, AT3G59710, AT2G30840, AT2G15220, AT2G35770, AT5G67020, AT4G24340, AT5G35940, AT1G07900, AT1G73510, AT3G16460, AT5G59930, AT1G07860, AT5G50361, AT4…	1.21701	1	0.720297	0.703147
AT1G05587		GOTERM_BP_DIRECT	GO:0009617~response to bacterium	48	1.1659	0.0381329	AT1G21528, AT4G29700, AT1G73805, AT5G17650, AT3G24065, AT1G61120, AT4G10500, AT3G57240, AT3G26820, AT4G22530, AT4G14640, AT5G36920, AT1G26970, AT1G22110, AT3G19200, AT2G26440, AT2G01240, AT4G39360, AT1G20990, AT3G25180, AT1G79680, AT5G38280, AT4G18980, AT1G66700, AT2G36325, AT1G11670, AT4G19690, AT4G24180, AT5G44585, AT3G26830, AT3G22231, AT5G49770, AT4G29690, AT2G18970, AT4G38420, AT1G21050, AT4…	1.32302	1	0.727992	0.710659
AT1G05593		GOTERM_BP_DIRECT	GO:0080060~integument development	5	0.121448	0.0389944	AT1G52150, AT5G42630, AT5G23260, AT5G17800, AT3G15510	3.66357	1	0.734642	0.717151
AT1G05615		GOTERM_BP_DIRECT	GO:0005992~trehalose biosynthetic process	7	0.170027	0.0394808	AT1G78090, AT1G17000, AT2G22190, AT1G16980, AT1G22210, AT2G24210, AT4G39770	2.676	1	0.734642	0.717151
AT1G05647		GOTERM_BP_DIRECT	GO:0010039~response to iron ion	8	0.194316	0.0401051	AT2G28160, AT1G13609, AT3G12900, AT1G13607, AT1G13608, AT1G76800, AT3G25190, AT2G16385	2.42553	1	0.736932	0.719386
AT1G05660		GOTERM_BP_DIRECT	GO:0002237~response to molecule of bacterial origin	25	0.607238	0.0406253	AT5G52750, AT5G22380, AT4G03450, AT5G35735, AT4G23220, AT4G14365, AT4G16820, AT1G08320, AT2G04495, AT1G80840, AT5G60900, AT5G47850, AT1G56160, AT3G47090, AT5G52400, AT4G23610, AT5G54720, AT4G03460, AT2G32140, AT2G32680, AT2G43590, AT1G26420, AT5G52760, AT4G14370, AT1G07000	1.50558	1	0.737274	0.71972
AT1G05733		GOTERM_BP_DIRECT	GO:0035556~intracellular signal transduction	33	0.801555	0.0467975	AT3G11920, AT3G55940, AT4G01930, AT3G27473, AT5G55800, AT4G02180, AT4G01350, AT1G65180, AT5G55560, AT3G45530, AT5G59940, AT2G21850, AT2G41860, AT4G11390, AT5G58670, AT2G23030, AT5G54050, AT4G23130, AT4G23150, AT3G28650, AT3G27500, AT4G08550, AT2G19660, AT5G54020, AT4G11540, AT3G45860, AT5G37620, AT2G21840, AT5G59930, AT5G40320, AT1G50190, AT2G02680, AT4G10370	1.39497	1	0.838771	0.8188
AT1G05740		GOTERM_BP_DIRECT	GO:0010025~wax biosynthetic process	8	0.194316	0.0473592	AT1G49430, AT5G12420, AT1G06360, AT1G06350, AT5G37300, AT5G02890, AT1G21540, AT4G33790	2.34468	1	0.838771	0.8188
AT1G05793		GOTERM_BP_DIRECT	GO:0010047~fruit dehiscence	5	0.121448	0.0513908	AT3G07970, AT3G57510, AT3G58780, AT1G32770, AT4G39010	3.38175	1	0.872631	0.851854
AT1G05807		GOTERM_BP_DIRECT	GO:1990961~drug transmembrane export	11	0.267185	0.0522938	AT5G10420, AT2G04050, AT2G04070, AT1G58340, AT1G11670, AT3G26590, AT2G04080, AT2G04090, AT1G33100, AT1G33090, AT4G22790	1.93436	1	0.872631	0.851854
AT1G05813		GOTERM_BP_DIRECT	GO:1901642~nucleoside transmembrane transport	4	0.0971581	0.0529829	AT1G61630, AT4G05110, AT4G05140, AT4G05130	4.39628	1	0.872631	0.851854
AT1G05817		GOTERM_BP_DIRECT	GO:0048731~system development	4	0.0971581	0.0529829	AT1G61110, AT5G12235, AT5G64530, AT3G15510	4.39628	1	0.872631	0.851854
AT1G05847		GOTERM_BP_DIRECT	GO:0080028~nitrile biosynthetic process	4	0.0971581	0.0529829	AT3G16410, AT2G33070, AT3G16390, AT1G54040	4.39628	1	0.872631	0.851854
AT1G05857		GOTERM_BP_DIRECT	GO:0048497~maintenance of floral organ identity	4	0.0971581	0.0529829	AT5G46880, AT1G05230, AT4G18960, AT4G04890	4.39628	1	0.872631	0.851854
AT1G05863		GOTERM_BP_DIRECT	GO:0010035~response to inorganic substance	72	1.74885	0.0534264	AT4G29700, AT5G40590, AT4G22070, AT5G17650, AT3G26820, AT4G14365, AT4G16820, AT3G18670, AT2G35290, AT3G47510, AT3G43270, AT2G04495, AT2G28780, AT1G61600, AT2G48090, AT1G35260, AT1G11670, AT4G01600, AT5G19100, AT5G42860, AT5G54720, AT1G49030, AT4G03460, AT2G43590, AT1G48690, AT1G01680, AT1G44130, AT5G12880, AT3G16460, AT4G15765, AT3G47540, AT2G43670, AT5G52750, AT3G24420, AT4G22530, AT3G21870, AT3…	1.2245	1	0.872631	0.851854
AT1G05897		GOTERM_BP_DIRECT	GO:0048658~anther wall tapetum development	6	0.145737	0.0564606	AT5G56110, AT1G47485, AT2G31215, AT1G44970, AT5G50260, AT1G75790	2.7766	1	0.901018	0.879565
AT1G06013		GOTERM_BP_DIRECT	GO:0010223~secondary shoot formation	6	0.145737	0.0564606	AT3G30260, AT4G32810, AT1G73870, AT5G02030, AT2G34925, AT2G27990	2.7766	1	0.901018	0.879565
AT1G06027		GOTERM_BP_DIRECT	GO:0010262~somatic embryogenesis	7	0.170027	0.0570032	AT4G28720, AT3G26790, AT5G25620, AT1G04180, AT3G62100, AT1G78760, AT3G27785	2.46192	1	0.901018	0.879565
AT1G06047		GOTERM_BP_DIRECT	GO:0010183~pollen tube guidance	12	0.291474	0.0600745	AT1G15330, AT1G05580, AT5G20690, AT4G11720, AT1G42560, AT3G20580, AT5G36260, AT3G02810, AT5G16500, AT2G33670, AT1G80090, AT5G09910	1.81915	1	0.939463	0.917095
AT1G06057		GOTERM_BP_DIRECT	GO:1905392~plant organ morphogenesis	24	0.582949	0.0620695	AT1G14630, AT1G12980, AT4G20190, AT3G49780, AT5G22355, AT1G33170, AT3G07000, AT5G16560, AT3G06990, AT5G17430, AT3G22560, AT5G25020, AT5G54700, AT1G04445, AT5G54240, AT1G73580, AT1G51860, AT1G54200, AT3G19200, AT4G13600, AT1G52150, AT2G05330, AT2G25260, AT4G37750	1.45532	1	0.960443	0.937576
AT1G06120		GOTERM_BP_DIRECT	GO:0090548~response to nitrate starvation	5	0.121448	0.0656757	AT5G66815, AT1G47485, AT5G49660, AT5G50260, AT1G16950	3.1402	1	0.987153	0.963649
AT1G06127		GOTERM_BP_DIRECT	GO:0015858~nucleoside transport	3	0.0728686	0.0662825	AT1G61630, AT4G05110, AT4G05130	6.59442	1	0.987153	0.963649
AT1G06133		GOTERM_BP_DIRECT	GO:0006722~triterpenoid metabolic process	3	0.0728686	0.0662825	AT5G36110, AT5G36140, AT5G36130	6.59442	1	0.987153	0.963649
AT1G06163		GOTERM_BP_DIRECT	GO:0048765~root hair cell differentiation	7	0.170027	0.0672594	AT5G24100, AT2G03720, AT5G60530, AT3G21340, AT5G14750, AT5G49270, AT3G21840	2.36723	1	0.987153	0.963649
AT1G06340		GOTERM_BP_DIRECT	GO:0010608~posttranscriptional regulation of gene expression	7	0.170027	0.0672594	AT5G09610, AT1G35750, AT5G60110, AT5G56510, AT5G43090, AT4G08840, AT5G60810	2.36723	1	0.987153	0.963649
AT1G06350		GOTERM_BP_DIRECT	GO:0006857~oligopeptide transport	6	0.145737	0.0684963	AT1G72130, AT3G45710, AT3G45700, AT1G59740, AT3G45680, AT3G45690	2.63777	1	0.987153	0.963649
AT1G06353		GOTERM_BP_DIRECT	GO:0048766~root hair initiation	6	0.145737	0.0684963	AT4G17810, AT5G37800, AT1G27740, AT2G26420, AT1G66470, AT4G33880	2.63777	1	0.987153	0.963649
AT1G06360		GOTERM_BP_DIRECT	GO:0019761~glucosinolate biosynthetic process	17	0.412922	0.0695387	AT4G29700, AT1G62540, AT1G35260, AT1G60270, AT2G04080, AT5G23010, AT5G23020, AT5G19100, AT1G62560, AT1G16400, AT5G05260, AT4G13770, AT2G22930, AT2G25450, AT2G42610, AT3G54600, AT3G49380	1.57341	1	0.992445	0.968816
AT1G06363		GOTERM_BP_DIRECT	GO:0080092~regulation of pollen tube growth	10	0.242895	0.0715099	AT3G12160, AT1G22130, AT3G42880, AT1G79860, AT1G28270, AT3G23860, AT1G50610, AT4G13240, AT2G25790, AT5G10500	1.91143	1	1	0.976855
AT1G06387		GOTERM_BP_DIRECT	GO:0009735~response to cytokinin	13	0.315764	0.0734562	AT4G28720, AT1G13420, AT1G12980, AT5G45890, AT1G67710, AT1G33170, AT1G31040, AT5G25130, AT1G71930, AT4G26150, AT5G65800, AT5G56860, AT2G40670	1.70602	1	1	0.976855
AT1G06393		GOTERM_BP_DIRECT	GO:0048437~floral organ development	8	0.194316	0.0738725	AT2G45650, AT5G65170, AT2G01500, AT5G19100, AT5G57720, AT5G49660, AT2G16210, AT2G24000	2.13153	1	1	0.976855
AT1G06403		GOTERM_BP_DIRECT	GO:0048638~regulation of developmental growth	21	0.51008	0.0772398	AT3G50390, AT1G11572, AT1G66210, AT2G36020, AT5G26150, AT5G18910, AT4G25780, AT5G48270, AT5G10500, AT2G22805, AT2G18560, AT5G61720, AT4G35010, AT1G22110, AT3G19274, AT2G18180, AT3G18220, AT4G16745, AT2G22340, AT2G43220, AT2G26450	1.46543	1	1	0.976855
AT1G06493		GOTERM_BP_DIRECT	GO:0009686~gibberellin biosynthetic process	7	0.170027	0.0785156	AT4G25420, AT1G60980, AT5G07200, AT1G80330, AT4G21200, AT4G02780, AT1G44090	2.27955	1	1	0.976855
AT1G06497		GOTERM_BP_DIRECT	GO:2000023~regulation of lateral root development	6	0.145737	0.0818323	AT2G03830, AT2G04025, AT5G49660, AT5G64770, AT5G60810, AT2G31085	2.51216	1	1	0.976855
AT1G06517		GOTERM_BP_DIRECT	GO:0009833~plant-type primary cell wall biogenesis	7	0.170027	0.0907611	AT2G32540, AT2G32530, AT4G15290, AT2G32610, AT2G25540, AT4G38190, AT4G24000	2.19814	1	1	0.976855
AT1G06523		GOTERM_BP_DIRECT	GO:0009932~cell tip growth	7	0.170027	0.0907611	AT5G19560, AT4G34580, AT1G35490, AT5G24100, AT3G50120, AT3G21340, AT5G49270	2.19814	1	1	0.976855
AT1G06603		GOTERM_BP_DIRECT	GO:0016094~polyprenol biosynthetic process	4	0.0971581	0.0956451	AT5G60510, AT2G23410, AT5G58784, AT5G60500	3.51702	1	1	0.976855
AT1G06637		GOTERM_BP_DIRECT	GO:0010038~response to metal ion	6	0.145737	0.0964351	AT5G25620, AT5G38990, AT5G44610, AT5G39000, AT5G39030, AT5G39020	2.39797	1	1	0.976855
AT1G06697		GOTERM_BP_DIRECT	GO:0016998~cell wall macromolecule catabolic process	5	0.121448	0.0996476	AT2G43590, AT3G44990, AT3G47540, AT3G12500, AT3G16920	2.74767	1	1	0.976855
AT1G06703
AT1G06707		Category	Term	Count	%	PValue	Genes	Fold Enrichment	Bonferroni	Benjamini	FDR
AT1G06713		GOTERM_CC_DIRECT	GO:0005615~extracellular space	49	1.19019	7.52715e-06	AT1G68795, AT5G57625, AT1G75920, AT2G31083, AT4G25780, AT2G31085, AT5G12235, AT1G53130, AT4G13195, AT1G25425, AT5G45890, AT3G54940, AT1G66220, AT2G19500, AT4G25790, AT2G35570, AT1G29080, AT4G11320, AT1G47485, AT2G04025, AT2G34925, AT1G50050, AT4G33730, AT4G18510, AT4G31470, AT2G26390, AT1G64010, AT1G65385, AT2G35580, AT5G16500, AT1G32980, AT2G19970, AT3G20210, AT4G10540, AT5G09805, AT2G24000, AT1…	1.9358	0.00175229	0.000584608	0.000574572
AT1G06743		GOTERM_CC_DIRECT	GO:0005576~extracellular region	667	16.2011	1.15637e-39	AT4G23360, AT5G20860, AT5G59090, AT5G55720, AT5G63230, AT2G36255, AT4G25780, AT2G39640, AT1G19390, AT4G16820, AT1G13609, AT1G23760, AT1G13607, AT1G13608, AT4G15733, AT5G05340, AT2G26440, AT2G03200, AT1G44224, AT5G50150, AT4G11490, AT1G79680, AT2G25470, AT3G55677, AT5G17200, AT1G10588, AT3G55790, AT1G13610, AT1G14700, AT3G51070, AT4G25790, AT1G29080, AT5G07410, AT3G45960, AT3G44990, AT2G28850, AT5…	1.59484	2.69433e-37	2.69433e-37	2.64808e-37
AT1G06853		GOTERM_CC_DIRECT	GO:0048046~apoplast	107	2.59898	9.20711e-07	AT3G25170, AT2G14620, AT5G59090, AT1G68795, AT1G31670, AT1G60390, AT1G75920, AT2G36255, AT2G31083, AT1G16950, AT2G31085, AT5G36920, AT1G23760, AT1G20130, AT5G38940, AT5G38420, AT4G11653, AT5G05340, AT4G37800, AT1G25425, AT3G25165, AT5G44565, AT2G35612, AT1G65570, AT1G28270, AT5G38930, AT3G10080, AT5G09550, AT3G44990, AT5G39100, AT3G52600, AT2G34925, AT3G49360, AT3G49120, AT5G44570, AT5G44575, AT3…	1.5971	0.000214503	0.000107263	0.000105421
AT1G06867		GOTERM_CC_DIRECT	GO:0046658~anchored component of plasma membrane	35	0.850134	0.00070652	AT5G20340, AT5G20560, AT5G41280, AT1G61760, AT3G57240, AT3G57260, AT2G35460, AT2G39640, AT3G20600, AT1G72230, AT3G60270, AT3G44220, AT2G26720, AT5G06330, AT3G15800, AT4G18340, AT5G44610, AT4G16260, AT3G11660, AT5G51480, AT2G23990, AT3G60900, AT3G53330, AT2G13820, AT1G09790, AT5G26330, AT5G20390, AT4G28100, AT2G31050, AT4G01380, AT3G57270, AT3G20610, AT3G43720, AT1G22480, AT1G75790	1.80471	0.151833	0.0342885	0.0336999
AT1G06873		GOTERM_CC_DIRECT	GO:0031225~anchored component of membrane	49	1.19019	0.000735805	AT5G24105, AT3G10116, AT5G41280, AT3G22580, AT1G63580, AT2G26720, AT1G54860, AT1G05450, AT3G15800, AT5G51480, AT3G60900, AT5G18690, AT1G36150, AT1G63550, AT3G22570, AT3G55790, AT4G08670, AT4G28100, AT2G31050, AT4G26320, AT1G03103, AT1G22480, AT2G29660, AT1G07460, AT3G27410, AT5G26300, AT3G20580, AT1G72230, AT3G60270, AT1G18280, AT5G10430, AT1G26450, AT2G20520, AT5G41300, AT5G36260, AT2G48130, AT2…	1.62124	0.157605	0.0342885	0.0336999
AT1G06933		GOTERM_CC_DIRECT	GO:0016021~integral component of membrane	884	21.4719	0.0029818	AT5G19870, AT2G40990, AT4G37400, AT4G11490, AT4G10160, AT4G25434, AT3G57850, AT5G54400, AT3G51070, AT4G12330, AT2G28850, AT2G25340, AT2G29940, AT1G23530, AT4G10150, AT1G08150, AT5G15250, AT1G59740, AT3G20580, AT1G29050, AT3G50190, AT1G29290, AT2G07718, AT2G07719, AT4G13410, AT1G21320, AT5G38120, AT5G40260, AT1G10680, AT1G32450, AT5G44620, AT1G08140, AT4G04930, AT3G53232, AT1G73810, AT2G07707, AT3…	1.07895	0.501323	0.115793	0.113805
AT1G06947		GOTERM_CC_DIRECT	GO:0000151~ubiquitin ligase complex	18	0.437212	0.00818213	AT2G31780, AT2G31770, AT3G27710, AT2G19610, AT5G60250, AT3G42830, AT3G45510, AT5G37800, AT3G45555, AT5G63750, AT3G45460, AT3G45570, AT3G45560, AT3G45580, AT2G25370, AT3G43180, AT2G26130, AT2G25360	1.95799	0.852552	0.272348	0.267673
AT1G06953		GOTERM_CC_DIRECT	GO:0005811~lipid particle	12	0.291474	0.0249333	AT3G29255, AT1G78955, AT1G66960, AT1G78970, AT1G70680, AT1G70670, AT1G23250, AT3G45130, AT5G36150, AT5G42600, AT5G48010, AT1G05510	2.0715	0.997214	0.726181	0.713714
AT1G06980		GOTERM_CC_DIRECT	GO:0005887~integral component of plasma membrane	22	0.53437	0.0426042	AT5G40260, AT1G64780, AT5G53510, AT3G28007, AT2G14670, AT3G24300, AT1G66570, AT1G08080, AT5G46370, AT3G22910, AT5G56330, AT5G10680, AT2G22950, AT1G22150, AT1G28230, AT2G39060, AT4G11720, AT5G43610, AT3G51895, AT5G13170, AT5G53190, AT5G51060	1.54599	0.999961	1	0.987069
AT1G06983		GOTERM_CC_DIRECT	GO:0009705~plant-type vacuole membrane	26	0.631528	0.0588635	AT3G55120, AT5G46610, AT3G21550, AT1G08090, AT1G55720, AT5G46370, AT1G72130, AT2G25810, AT4G18425, AT3G11680, AT1G08100, AT4G17970, AT5G46600, AT1G68600, AT5G47450, AT3G58060, AT1G12940, AT5G46360, AT5G13930, AT5G37800, AT1G16390, AT5G60770, AT1G73190, AT3G45060, AT4G17585, AT2G26130	1.43375	0.999999	1	0.987069
AT1G07000		GOTERM_CC_DIRECT	GO:0090404~pollen tube tip	8	0.194316	0.0639152	AT3G12160, AT5G28680, AT3G42880, AT5G20690, AT5G52340, AT3G02810, AT5G16500, AT5G09910	2.19055	1	1	0.987069
AT1G07143
AT1G07147		Category	Term	Count	%	PValue	Genes	Fold Enrichment	Bonferroni	Benjamini	FDR
AT1G07163		GOTERM_MF_DIRECT	GO:0010333~terpene synthase activity	20	0.485791	4.20969e-09	AT3G29410, AT5G44630, AT1G61680, AT3G29110, AT1G61120, AT4G20200, AT5G48110, AT1G66020, AT4G20210, AT4G02780, AT3G25810, AT4G13300, AT4G16740, AT4G16730, AT3G14540, AT1G54660, AT1G48820, AT4G13280, AT2G24210, AT4G15870	4.56613	3.37617e-06	3.37617e-07	3.22883e-07
AT1G07257		GOTERM_MF_DIRECT	GO:0004867~serine-type endopeptidase inhibitor activity	15	0.364343	1.92368e-05	AT2G26390, AT3G04320, AT1G64010, AT1G65385, AT2G35590, AT2G35580, AT1G62160, AT1G64020, AT1G73325, AT2G35570, AT1G73330, AT3G45220, AT2G43510, AT2G43520, AT2G25240	3.62604	0.0153097	0.000857107	0.000819702
AT1G07267		GOTERM_MF_DIRECT	GO:0005179~hormone activity	25	0.607238	2.5919e-07	AT2G32890, AT3G25170, AT1G61563, AT1G31670, AT2G16385, AT1G29290, AT1G16950, AT2G19040, AT4G11510, AT4G11653, AT2G40530, AT1G23145, AT1G61566, AT3G25165, AT3G29780, AT2G35612, AT1G28270, AT5G64770, AT5G66815, AT2G22055, AT2G19030, AT1G47485, AT1G49800, AT5G50260, AT2G34825	3.16116	0.000207849	1.73225e-05	1.65666e-05
AT1G07273		GOTERM_MF_DIRECT	GO:0030599~pectinesterase activity	36	0.874423	3.8504e-10	AT1G11362, AT5G20860, AT5G46930, AT5G46950, AT5G27870, AT1G53830, AT5G07420, AT3G43270, AT2G26440, AT2G47340, AT5G26810, AT2G31430, AT3G24130, AT5G46940, AT5G18990, AT5G46960, AT3G17060, AT3G59010, AT5G61680, AT4G00190, AT3G05610, AT2G43050, AT2G19150, AT5G07410, AT3G47400, AT5G38610, AT5G07430, AT1G70540, AT3G14300, AT4G12390, AT4G33230, AT2G47550, AT5G51490, AT4G15980, AT1G02550, AT2G26450	3.14771	3.08802e-07	5.10641e-08	4.88356e-08
AT1G07277		GOTERM_MF_DIRECT	GO:0045330~aspartyl esterase activity	26	0.631528	3.08801e-07	AT5G20860, AT5G27870, AT1G53830, AT5G07420, AT3G43270, AT2G26440, AT5G26810, AT3G24130, AT5G18990, AT3G17060, AT3G59010, AT5G61680, AT4G00190, AT3G05610, AT2G43050, AT2G19150, AT5G07410, AT3G47400, AT5G07430, AT3G14300, AT4G12390, AT4G33230, AT2G47550, AT5G51490, AT4G15980, AT2G26450	3.05278	0.000247628	1.90507e-05	1.82193e-05
AT1G07347		GOTERM_MF_DIRECT	GO:0046910~pectinesterase inhibitor activity	35	0.850134	2.28772e-09	AT1G09360, AT1G11362, AT5G20860, AT5G46930, AT5G46950, AT5G27870, AT3G55680, AT1G53830, AT4G15750, AT3G43270, AT2G26440, AT2G47340, AT1G62760, AT2G31430, AT3G49330, AT5G46940, AT5G46960, AT3G59010, AT5G24370, AT4G00190, AT3G05610, AT2G43050, AT3G47400, AT5G38610, AT1G70540, AT2G47050, AT3G14300, AT4G12390, AT3G12880, AT4G33230, AT2G47550, AT5G51490, AT4G15980, AT1G02550, AT2G26450	3.02806	1.83475e-06	2.29343e-07	2.19335e-07
AT1G07357		GOTERM_MF_DIRECT	GO:0016709~oxidoreductase activity, acting on paired donors, with incorporation or reduction of molecular oxygen, NAD(P)H as one donor, and incorporation of one atom of oxygen	30	0.728686	1.13348e-07	AT3G32047, AT3G26320, AT1G11600, AT3G26300, AT2G14100, AT3G20960, AT3G20940, AT5G05260, AT4G13770, AT2G12190, AT4G37360, AT5G36220, AT5G36140, AT3G26290, AT4G37400, AT4G15350, AT2G27010, AT1G58260, AT5G42580, AT1G64940, AT2G23190, AT3G26310, AT1G16400, AT5G36110, AT3G13730, AT4G15360, AT5G36130, AT4G15380, AT2G02580, AT2G27000	2.90083	9.09012e-05	8.26412e-06	7.90347e-06
AT1G07367		GOTERM_MF_DIRECT	GO:0004857~enzyme inhibitor activity	41	0.995871	4.45696e-10	AT5G20860, AT1G14890, AT5G46930, AT5G46950, AT5G27870, AT3G55680, AT1G53830, AT4G15750, AT1G54620, AT1G54980, AT3G43270, AT2G26440, AT1G23205, AT5G50030, AT2G47340, AT5G50050, AT1G62760, AT5G46980, AT5G46940, AT5G46960, AT1G56620, AT3G59010, AT4G00190, AT3G05610, AT1G23350, AT2G43050, AT3G47400, AT5G38610, AT1G70540, AT2G47050, AT3G14300, AT4G12390, AT5G50040, AT3G12880, AT4G33230, AT2G47550, AT5…	2.88017	3.57449e-07	5.10641e-08	4.88356e-08
AT1G07373		GOTERM_MF_DIRECT	GO:0004497~monooxygenase activity	90	2.18606	7.06284e-20	AT3G48290, AT1G34540, AT5G35715, AT1G33730, AT3G26300, AT2G33380, AT2G14100, AT2G21910, AT2G17330, AT3G20960, AT3G53280, AT5G05260, AT4G13310, AT4G37360, AT1G70670, AT3G48520, AT2G42850, AT5G24900, AT4G37400, AT3G25180, AT2G27010, AT5G42580, AT1G16400, AT3G53290, AT1G33720, AT4G12330, AT1G24540, AT5G36110, AT1G70680, AT4G15765, AT1G23250, AT2G28850, AT4G15360, AT1G63710, AT2G27000, AT3G32047, AT3…	2.76012	5.6644e-17	1.88813e-17	1.80573e-17
AT1G07417		GOTERM_MF_DIRECT	GO:0016705~oxidoreductase activity, acting on paired donors, with incorporation or reduction of molecular oxygen	85	2.06461	2.39531e-17	AT3G48290, AT1G34540, AT5G35715, AT1G33730, AT3G26300, AT2G14100, AT2G21910, AT2G17330, AT3G20960, AT3G53280, AT5G05260, AT4G13310, AT4G37360, AT3G48520, AT1G48700, AT2G42850, AT5G24900, AT4G37400, AT3G25180, AT2G27010, AT5G42580, AT1G16400, AT3G53290, AT1G33720, AT4G12330, AT1G24540, AT5G36110, AT2G28850, AT4G15360, AT1G63710, AT2G27000, AT3G32047, AT3G26320, AT3G52970, AT1G11600, AT5G25130, AT1…	2.62638	1.92104e-14	4.8026e-15	4.59301e-15
AT1G07423		GOTERM_MF_DIRECT	GO:0020037~heme binding	116	2.81759	6.8853e-20	AT3G48290, AT1G34540, AT1G37130, AT1G05260, AT5G35715, AT1G33730, AT3G26300, AT2G14100, AT2G17330, AT3G20960, AT2G18150, AT4G13310, AT4G37360, AT5G05340, AT5G58390, AT3G25180, AT4G37400, AT2G27010, AT1G33720, AT4G12330, AT2G18140, AT1G48130, AT5G36110, AT2G28850, AT1G44970, AT5G06720, AT5G39580, AT1G63710, AT2G27000, AT3G49120, AT3G32047, AT3G50990, AT3G26320, AT5G64100, AT1G65340, AT2G30890, AT4…	2.40153	5.52201e-17	1.88813e-17	1.80573e-17
AT1G07430		GOTERM_MF_DIRECT	GO:0004553~hydrolase activity, hydrolyzing O-glycosyl compounds	34	0.825844	1.07322e-05	AT1G58370, AT5G16580, AT1G60270, AT5G24540, AT2G14620, AT2G18800, AT3G21370, AT1G52400, AT1G75940, AT1G51490, AT4G33860, AT3G13784, AT4G37800, AT4G33840, AT3G47050, AT1G32170, AT3G53075, AT2G32860, AT1G65310, AT4G33810, AT4G25810, AT4G13090, AT5G24550, AT3G53050, AT1G45191, AT4G08160, AT2G44460, AT3G45940, AT3G44990, AT3G52600, AT5G28510, AT4G33830, AT3G09260, AT3G47040	2.23558	0.00857037	0.000537954	0.000514477
AT1G07433		GOTERM_MF_DIRECT	GO:0003953~NAD+ nucleosidase activity	36	0.874423	1.52309e-05	AT5G45220, AT5G45240, AT5G44870, AT5G41540, AT1G63880, AT2G17055, AT1G52900, AT5G49140, AT1G64070, AT5G46270, AT2G17060, AT1G47370, AT5G38344, AT1G51270, AT5G38340, AT4G11170, AT5G45210, AT1G17615, AT5G18350, AT5G45230, AT1G57670, AT1G65850, AT5G41550, AT1G56520, AT1G57850, AT1G57830, AT4G08450, AT5G46260, AT2G32140, AT1G66090, AT4G19925, AT2G17050, AT4G23515, AT4G19920, AT1G09665, AT4G14370	2.14409	0.012141	0.000718539	0.000687181
AT1G07437		GOTERM_MF_DIRECT	GO:0005506~iron ion binding	92	2.23464	2.28027e-12	AT2G37700, AT3G48290, AT1G34540, AT5G35715, AT1G33730, AT3G26300, AT2G14100, AT2G21910, AT2G17330, AT3G20960, AT3G53280, AT5G05260, AT4G13310, AT2G26400, AT4G37360, AT3G48520, AT1G48700, AT2G42850, AT5G24900, AT4G37400, AT3G25180, AT2G27010, AT5G42580, AT2G38240, AT1G16400, AT3G53290, AT1G33720, AT4G12330, AT1G24540, AT5G36110, AT2G28850, AT4G15360, AT1G63710, AT2G27000, AT3G01020, AT3G32047, AT3…	2.12402	1.82879e-09	3.65756e-10	3.49794e-10
AT1G07443		GOTERM_MF_DIRECT	GO:0030246~carbohydrate binding	67	1.6274	3.17809e-09	AT1G60110, AT3G59620, AT3G53080, AT5G35950, AT3G16530, AT3G16410, AT2G02310, AT3G16450, AT1G52120, AT1G52040, AT5G38540, AT2G43740, AT5G01540, AT1G65800, AT1G09890, AT2G33070, AT2G39330, AT3G16390, AT3G53050, AT1G33920, AT3G16420, AT5G35940, AT3G16460, AT2G02320, AT1G52030, AT4G19840, AT2G25980, AT2G29220, AT1G52070, AT3G01260, AT1G60130, AT4G24430, AT1G60095, AT1G07460, AT5G49860, AT5G24560, AT1…	2.11798	2.54883e-06	2.83203e-07	2.70844e-07
AT1G07447		GOTERM_MF_DIRECT	GO:0000978~RNA polymerase II core promoter proximal region sequence-specific DNA binding	57	1.3845	2.8472e-05	AT5G27810, AT1G46408, AT2G47190, AT4G22950, AT1G65360, AT4G21340, AT2G20100, AT5G38620, AT5G02030, AT1G72210, AT1G28450, AT2G25230, AT4G18960, AT5G13080, AT4G33880, AT1G60040, AT5G26630, AT3G58780, AT1G59810, AT2G14210, AT3G27785, AT5G17800, AT2G45650, AT5G37800, AT1G71692, AT2G41690, AT3G05860, AT1G61660, AT4G00540, AT5G49420, AT5G51860, AT3G30260, AT1G66470, AT3G66656, AT3G02310, AT1G22130, AT2…	1.75462	0.0225761	0.00114173	0.0010919
AT1G07460		GOTERM_MF_DIRECT	GO:0046983~protein dimerization activity	75	1.82171	3.52642e-06	AT5G27810, AT1G46408, AT4G28811, AT4G22950, AT5G50915, AT1G65360, AT4G00480, AT4G21340, AT2G46970, AT2G20100, AT2G22760, AT5G38620, AT1G51990, AT1G72210, AT1G28450, AT2G26880, AT4G18960, AT1G62975, AT2G41240, AT4G33880, AT4G00870, AT1G60040, AT5G26630, AT3G58780, AT2G15660, AT1G59810, AT2G14210, AT1G73830, AT2G22750, AT2G45650, AT5G37800, AT1G71692, AT2G31215, AT3G05860, AT1G61660, AT4G25400, AT5…	1.7123	0.0028242	0.000202014	0.000193198
AT1G07467		GOTERM_MF_DIRECT	GO:0000981~RNA polymerase II transcription factor activity, sequence-specific DNA binding	64	1.55453	2.34864e-05	AT5G27810, AT1G46408, AT4G22950, AT2G13570, AT1G65360, AT4G21340, AT2G32370, AT4G17710, AT2G20100, AT5G38620, AT5G02030, AT1G72210, AT1G79840, AT1G28450, AT2G25230, AT2G26880, AT4G18960, AT1G62975, AT2G41240, AT4G33880, AT1G60040, AT5G26630, AT3G58780, AT1G59810, AT2G14210, AT3G27785, AT5G17800, AT1G70920, AT2G45650, AT5G37800, AT1G71692, AT3G05860, AT1G61660, AT4G00540, AT4G25400, AT5G49420, AT5…	1.70232	0.01866	0.000991372	0.000948107
AT1G07533		GOTERM_MF_DIRECT	GO:0003700~transcription factor activity, sequence-specific DNA binding	344	8.3556	6.53569e-24	AT3G57600, AT1G46408, AT3G50890, AT1G15580, AT5G65410, AT4G22950, AT3G21890, AT4G00480, AT1G12630, AT2G46970, AT5G62940, AT2G22760, AT2G17180, AT1G29860, AT5G35550, AT2G25230, AT5G13080, AT1G60040, AT3G23140, AT1G34650, AT5G17320, AT4G28140, AT4G29230, AT2G15660, AT2G37590, AT2G14210, AT1G60280, AT1G66380, AT5G44160, AT5G08070, AT2G22750, AT2G45650, AT2G20570, AT2G18380, AT5G11590, AT1G53160, AT3…	1.672	5.24163e-21	5.24163e-21	5.01288e-21
AT1G07537		GOTERM_MF_DIRECT	GO:0016491~oxidoreductase activity	101	2.45324	6.17353e-06	AT4G25420, AT5G42250, AT1G37130, AT5G63595, AT4G12900, AT5G63590, AT1G52800, AT2G30670, AT2G30830, AT3G29260, AT5G51480, AT5G56490, AT2G29310, AT2G29150, AT3G47190, AT2G30840, AT2G19500, AT1G26400, AT2G46740, AT5G54000, AT5G36110, AT1G17020, AT2G28850, AT3G29250, AT4G12170, AT5G50160, AT3G09940, AT2G20800, AT2G30890, AT3G11180, AT2G23630, AT4G15310, AT4G12960, AT1G04580, AT5G20550, AT1G14120, AT1…	1.55454	0.00493895	0.000330078	0.000315673
AT1G07550		GOTERM_MF_DIRECT	GO:0015385~sodium:proton antiporter activity	14	0.340053	6.6381e-05	AT1G08150, AT2G28170, AT1G05580, AT2G28180, AT1G08140, AT2G13620, AT2G30240, AT3G44910, AT3G44930, AT5G01690, AT4G23700, AT5G01680, AT5G58460, AT5G22910	3.48686	0.0518469	0.00253512	0.00242449
AT1G07597		GOTERM_MF_DIRECT	GO:0009975~cyclase activity	12	0.291474	7.31074e-05	AT3G29410, AT4G13300, AT3G14540, AT5G44630, AT3G29110, AT4G20200, AT1G48820, AT4G13280, AT5G48110, AT4G20210, AT1G66020, AT4G15870	3.94513	0.0569484	0.0026651	0.00254879
AT1G07673		GOTERM_MF_DIRECT	GO:0004523~RNA-DNA hybrid ribonuclease activity	25	0.607238	0.000114186	AT5G61090, AT5G44470, AT3G25270, AT4G09775, AT2G16520, AT2G33160, AT2G19610, AT4G29090, AT1G27220, AT3G45570, AT2G25370, AT1G65750, AT1G66045, AT5G60250, AT5G37800, AT3G45500, AT1G27870, AT3G45460, AT2G04420, AT5G43755, AT3G45560, AT3G45580, AT5G19270, AT2G26130, AT2G25360	2.30872	0.0875137	0.00387031	0.0037014
AT1G07683		GOTERM_MF_DIRECT	GO:0016747~transferase activity, transferring acyl groups other than amino-acyl groups	32	0.777265	0.00011582	AT5G67430, AT2G30090, AT1G02390, AT3G03480, AT3G30280, AT3G22560, AT2G38110, AT3G50290, AT2G23510, AT1G24430, AT3G48720, AT2G22920, AT3G12230, AT5G02890, AT4G15390, AT1G78990, AT5G36180, AT2G23010, AT3G11325, AT1G73280, AT5G39090, AT3G29680, AT3G25420, AT5G63560, AT5G61160, AT4G15400, AT5G13930, AT2G19070, AT5G38130, AT3G50300, AT1G73270, AT1G73290	2.05476	0.0887087	0.00387031	0.0037014
AT1G07690		GOTERM_MF_DIRECT	GO:0000977~RNA polymerase II regulatory region sequence-specific DNA binding	22	0.53437	0.000168511	AT4G25400, AT3G56980, AT3G30260, AT5G51860, AT5G51870, AT3G58780, AT4G22950, AT5G23260, AT2G14210, AT1G65360, AT3G02310, AT5G15800, AT2G45650, AT1G22130, AT2G24840, AT2G03710, AT1G71692, AT1G28450, AT2G42830, AT4G37940, AT1G62975, AT2G41240	2.41091	0.126422	0.00539101	0.00515574
AT1G07720		GOTERM_MF_DIRECT	GO:0004601~peroxidase activity	32	0.777265	0.000181948	AT3G49120, AT1G14550, AT3G50990, AT3G49960, AT1G05260, AT5G64100, AT2G18150, AT4G25090, AT5G05340, AT5G58390, AT4G17690, AT5G51060, AT5G15180, AT5G19880, AT5G22410, AT3G01190, AT1G34330, AT4G11600, AT5G67400, AT5G17820, AT5G64110, AT5G24070, AT4G08770, AT5G42180, AT2G18140, AT1G48130, AT2G39040, AT2G38390, AT1G44970, AT5G06720, AT5G39580, AT4G33870	2.0077	0.135787	0.00539101	0.00515574
AT1G07727		GOTERM_MF_DIRECT	GO:0031624~ubiquitin conjugating enzyme binding	17	0.412922	0.000183567	AT2G31780, AT2G31770, AT3G27710, AT2G19610, AT5G60250, AT3G45510, AT5G37800, AT3G45555, AT5G63750, AT3G45460, AT3G45570, AT3G45560, AT3G45580, AT2G25370, AT3G43180, AT2G26130, AT2G25360	2.79447	0.136909	0.00539101	0.00515574
AT1G07767		GOTERM_MF_DIRECT	GO:0015299~solute:proton antiporter activity	14	0.340053	0.000188215	AT1G08150, AT2G28170, AT2G28180, AT1G08140, AT2G13620, AT2G30240, AT3G44910, AT3G44930, AT4G23700, AT1G08135, AT5G01680, AT5G22900, AT5G58460, AT5G22910	3.19629	0.14012	0.00539101	0.00515574
AT1G07777		GOTERM_MF_DIRECT	GO:0051213~dioxygenase activity	26	0.631528	0.000256815	AT4G25420, AT1G15540, AT1G12010, AT4G10500, AT5G63595, AT4G21200, AT5G63590, AT1G52800, AT1G44090, AT3G11180, AT5G07200, AT2G30830, AT1G48700, AT3G47190, AT5G20550, AT3G12900, AT1G14120, AT1G60980, AT1G80330, AT1G04380, AT2G30840, AT2G38240, AT3G21420, AT5G63600, AT5G54000, AT4G35810	2.15853	0.18616	0.00710225	0.00679231
AT1G07795		GOTERM_MF_DIRECT	GO:0022857~transmembrane transporter activity	60	1.45737	0.000387899	AT1G60030, AT5G25430, AT5G61690, AT2G37460, AT5G07050, AT2G34350, AT5G14940, AT4G22790, AT1G72130, AT5G61730, AT4G08290, AT1G43650, AT3G45690, AT2G28780, AT3G10600, AT4G24980, AT2G04070, AT3G25280, AT1G11670, AT5G25420, AT1G33440, AT2G16990, AT5G10420, AT5G62730, AT3G45680, AT2G04066, AT4G30420, AT1G33090, AT1G52190, AT2G04080, AT3G30340, AT1G59740, AT4G08300, AT2G16980, AT5G17830, AT1G68570, AT3…	1.57553	0.2674	0.0103698	0.00991729
AT1G07850		GOTERM_MF_DIRECT	GO:0008131~primary amine oxidase activity	8	0.194316	0.000613875	AT1G31690, AT5G56970, AT4G14940, AT2G19500, AT4G12280, AT1G31670, AT1G31710, AT4G12270	4.69659	0.38889	0.0158815	0.0151884
AT1G07857		GOTERM_MF_DIRECT	GO:0004650~polygalacturonase activity	20	0.485791	0.000760039	AT3G07830, AT3G07840, AT4G01890, AT3G07970, AT1G80140, AT5G17200, AT3G57510, AT5G27530, AT1G65570, AT1G70500, AT2G33160, AT3G07820, AT4G32370, AT1G23760, AT1G17150, AT1G78400, AT4G32375, AT1G05660, AT1G02460, AT2G43860	2.28306	0.456531	0.0190485	0.0182172
AT1G07860		GOTERM_MF_DIRECT	GO:0008289~lipid binding	31	0.752975	0.000809827	AT2G31020, AT2G07671, AT3G08770, AT3G03260, AT2G32370, AT4G17710, AT2G21010, AT1G79840, AT1G05230, AT1G48700, AT3G51600, AT2G42530, AT2G48130, AT2G13820, AT4G25530, AT5G46880, AT1G36150, AT4G26920, AT1G34650, AT5G17320, AT4G14815, AT1G52415, AT4G08670, AT4G04890, AT3G43720, AT4G11720, AT1G52150, AT5G01870, AT5G59330, AT4G32880, AT5G56480	1.87345	0.477821	0.0196812	0.0188223
AT1G07863		GOTERM_MF_DIRECT	GO:0000250~lanosterol synthase activity	8	0.194316	0.00103052	AT3G29255, AT1G78955, AT1G66960, AT1G78970, AT3G45130, AT5G36150, AT5G42600, AT5G48010	4.38348	0.562599	0.0236137	0.0225832
AT1G07867		GOTERM_MF_DIRECT	GO:0042300~beta-amyrin synthase activity	8	0.194316	0.00103052	AT3G29255, AT1G78955, AT1G66960, AT1G78970, AT3G45130, AT5G36150, AT5G42600, AT5G48010	4.38348	0.562599	0.0236137	0.0225832
AT1G07900		GOTERM_MF_DIRECT	GO:0004185~serine-type carboxypeptidase activity	16	0.388632	0.00151217	AT5G22980, AT5G22960, AT5G42230, AT3G25420, AT2G35770, AT2G22920, AT3G12230, AT2G05850, AT1G11080, AT5G36180, AT1G73270, AT4G15100, AT2G24000, AT2G23010, AT1G73280, AT1G73290	2.43527	0.702897	0.0336878	0.0322176
AT1G07917		GOTERM_MF_DIRECT	GO:0008194~UDP-glycosyltransferase activity	30	0.728686	0.00170795	AT5G17030, AT3G21790, AT5G14860, AT3G21750, AT2G36770, AT2G18560, AT2G18570, AT5G54010, AT1G01390, AT1G22370, AT2G29730, AT3G11340, AT4G15490, AT1G64910, AT2G29750, AT2G23250, AT5G17040, AT3G55710, AT1G10400, AT2G36760, AT3G53150, AT2G36780, AT5G66690, AT4G15500, AT1G22340, AT2G22930, AT2G23260, AT4G15280, AT5G38010, AT1G01420	1.81302	0.746134	0.037021	0.0354054
AT1G07927		GOTERM_MF_DIRECT	GO:0043565~sequence-specific DNA binding	81	1.96745	0.00183012	AT2G02080, AT1G13200, AT4G22070, AT2G47190, AT3G01080, AT2G34830, AT2G40435, AT2G13570, AT3G21890, AT4G26150, AT1G67260, AT1G68150, AT3G62350, AT5G54230, AT5G01380, AT1G29860, AT1G25340, AT5G02030, AT1G79840, AT4G18680, AT1G02580, AT1G80840, AT5G13080, AT1G33280, AT1G80590, AT1G64000, AT5G17320, AT4G28140, AT1G71930, AT1G30650, AT3G27785, AT3G20750, AT3G01970, AT3G01530, AT1G70920, AT5G08070, AT1…	1.39276	0.769868	0.0386252	0.0369396
AT1G07937		GOTERM_MF_DIRECT	GO:0000976~transcription regulatory region sequence-specific DNA binding	120	2.91474	0.0024731	AT3G57600, AT5G14340, AT3G50890, AT5G65410, AT3G21890, AT1G68150, AT3G20840, AT1G12630, AT5G62940, AT2G22760, AT5G54230, AT5G01380, AT5G35550, AT3G10470, AT5G03680, AT1G79840, AT1G80840, AT5G13080, AT1G79180, AT4G00870, AT4G28140, AT4G29230, AT3G58780, AT2G14210, AT2G37590, AT5G44160, AT3G01530, AT1G70920, AT4G22680, AT2G45650, AT2G20570, AT3G18400, AT2G18380, AT1G73870, AT1G53160, AT3G46130, AT2…	1.29264	0.862741	0.0508571	0.0486376
AT1G08007		GOTERM_MF_DIRECT	GO:0052596~phenethylamine:oxygen oxidoreductase (deaminating) activity	6	0.145737	0.00393335	AT1G31690, AT4G14940, AT4G12280, AT1G31670, AT1G31710, AT4G12270	4.93142	0.957607	0.0716943	0.0685655
AT1G08013		GOTERM_MF_DIRECT	GO:0052594~aminoacetone:oxygen oxidoreductase(deaminating) activity	6	0.145737	0.00393335	AT1G31690, AT4G14940, AT4G12280, AT1G31670, AT1G31710, AT4G12270	4.93142	0.957607	0.0716943	0.0685655
AT1G08027		GOTERM_MF_DIRECT	GO:0052593~tryptamine:oxygen oxidoreductase (deaminating) activity	6	0.145737	0.00393335	AT1G31690, AT4G14940, AT4G12280, AT1G31670, AT1G31710, AT4G12270	4.93142	0.957607	0.0716943	0.0685655
AT1G08065		GOTERM_MF_DIRECT	GO:0052595~aliphatic-amine oxidase activity	6	0.145737	0.00393335	AT1G31690, AT4G14940, AT4G12280, AT1G31670, AT1G31710, AT4G12270	4.93142	0.957607	0.0716943	0.0685655
AT1G08080		GOTERM_MF_DIRECT	GO:0080019~fatty-acyl-CoA reductase (alcohol-forming) activity	6	0.145737	0.00393335	AT5G22420, AT3G56700, AT3G44560, AT3G44550, AT5G22500, AT4G33790	4.93142	0.957607	0.0716943	0.0685655
AT1G08090		GOTERM_MF_DIRECT	GO:0008757~S-adenosylmethionine-dependent methyltransferase activity	17	0.412922	0.00411952	AT1G66700, AT1G66720, AT2G43920, AT1G19640, AT1G66690, AT2G32160, AT3G44870, AT1G21120, AT5G37970, AT5G56300, AT4G35160, AT3G44860, AT1G51990, AT1G21130, AT5G38100, AT5G38020, AT5G37990	2.14959	0.963509	0.073419	0.0702149
AT1G08100		GOTERM_MF_DIRECT	GO:0043531~ADP binding	38	0.923002	0.0045981	AT1G62630, AT5G45240, AT1G59780, AT1G61300, AT2G07698, AT5G44870, AT5G41540, AT1G58410, AT1G63880, AT2G17055, AT5G49140, AT1G64070, AT5G46270, AT2G17060, AT4G10780, AT3G15700, AT5G38340, AT2G02450, AT4G11170, AT5G45210, AT1G17615, AT5G18350, AT5G45230, AT1G65850, AT1G63350, AT5G41550, AT1G58400, AT1G56520, AT4G08450, AT5G46260, AT1G66090, AT3G46710, AT2G17050, AT4G11320, AT4G14610, AT4G14370, AT5…	1.5854	0.975182	0.080167	0.0766684
AT1G08135		GOTERM_MF_DIRECT	GO:0015112~nitrate transmembrane transporter activity	8	0.194316	0.00519824	AT5G50200, AT1G32450, AT5G60770, AT3G45680, AT1G08100, AT1G08090, AT3G45060, AT1G12940	3.46064	0.984699	0.0887019	0.0848309
AT1G08140		GOTERM_MF_DIRECT	GO:0008422~beta-glucosidase activity	16	0.388632	0.00745544	AT5G16580, AT1G60270, AT2G32860, AT5G24540, AT3G21370, AT5G24550, AT1G18310, AT1G45191, AT1G52400, AT2G44460, AT1G75940, AT1G51490, AT5G28510, AT3G09260, AT3G47040, AT3G47050	2.08737	0.997525	0.123086	0.117715
AT1G08147		GOTERM_MF_DIRECT	GO:0052689~carboxylic ester hydrolase activity	10	0.242895	0.00752024	AT2G19150, AT3G24130, AT5G07410, AT5G07420, AT2G23600, AT5G07430, AT5G18990, AT3G17060, AT1G18773, AT5G61680	2.73968	0.997652	0.123086	0.117715
AT1G08150		GOTERM_MF_DIRECT	GO:0016829~lyase activity	29	0.704396	0.00860914	AT3G07840, AT4G24430, AT4G01890, AT1G80140, AT4G24070, AT5G27530, AT5G55720, AT3G07820, AT4G32370, AT1G23760, AT1G17150, AT2G22620, AT4G32375, AT1G02460, AT3G07830, AT5G26810, AT1G09890, AT5G17200, AT3G01270, AT1G65570, AT1G30350, AT1G70500, AT5G61680, AT3G04520, AT2G19150, AT2G28755, AT2G23600, AT1G78400, AT1G05660	1.64381	0.999026	0.138091	0.132064
AT1G08160		GOTERM_MF_DIRECT	GO:0004144~diacylglycerol O-acyltransferase activity	8	0.194316	0.00964374	AT5G53380, AT5G12420, AT2G38995, AT5G37300, AT3G26820, AT2G43255, AT3G49190, AT5G53390	3.13106	0.999579	0.151653	0.145034
AT1G08177		GOTERM_MF_DIRECT	GO:0052716~hydroquinone:oxygen oxidoreductase activity	7	0.170027	0.0120915	AT2G38080, AT2G29130, AT5G01190, AT5G48100, AT5G01050, AT5G09360, AT2G30210	3.38431	0.999942	0.186488	0.17835
AT1G08193		GOTERM_MF_DIRECT	GO:0051753~mannan synthase activity	9	0.218606	0.0124584	AT4G13410, AT2G32540, AT2G32530, AT4G15290, AT2G32610, AT4G38190, AT1G24070, AT4G16590, AT4G24000	2.73968	0.999957	0.188522	0.180295
AT1G08283		GOTERM_MF_DIRECT	GO:0045544~gibberellin 20-oxidase activity	4	0.0971581	0.014853	AT4G25420, AT1G60980, AT5G07200, AT1G44090	6.57522	0.999994	0.220594	0.210967
AT1G08290		GOTERM_MF_DIRECT	GO:0033612~receptor serine/threonine kinase binding	16	0.388632	0.0151607	AT1G65510, AT5G44570, AT1G65486, AT1G67775, AT5G44575, AT5G44565, AT1G65484, AT1G68795, AT5G44585, AT2G31083, AT5G12235, AT5G36920, AT2G34925, AT4G18510, AT4G13195, AT1G25425	1.93389	0.999995	0.22107	0.211422
AT1G08297		GOTERM_MF_DIRECT	GO:0102483~scopolin beta-glucosidase activity	12	0.291474	0.0167983	AT2G44460, AT1G75940, AT5G16580, AT1G60270, AT2G32860, AT5G24540, AT3G21370, AT5G24550, AT5G28510, AT3G09260, AT3G47040, AT1G45191	2.19174	0.999999	0.240575	0.230076
AT1G08313		GOTERM_MF_DIRECT	GO:0080043~quercetin 3-O-glucosyltransferase activity	15	0.364343	0.0199204	AT5G17030, AT3G55710, AT3G21750, AT4G15500, AT1G22340, AT2G23210, AT1G22370, AT2G23260, AT2G29730, AT4G15280, AT3G11340, AT5G38010, AT4G15490, AT1G01420, AT2G23250	1.92633	1	0.280283	0.268051
AT1G08320		GOTERM_MF_DIRECT	GO:0016759~cellulose synthase activity	10	0.242895	0.0253851	AT4G13410, AT2G32540, AT2G32530, AT4G15290, AT2G32610, AT2G25540, AT4G38190, AT1G24070, AT4G16590, AT4G24000	2.28306	1	0.351015	0.335696
AT1G08337		GOTERM_MF_DIRECT	GO:0015276~ligand-gated ion channel activity	7	0.170027	0.0275448	AT2G24720, AT5G11210, AT4G31710, AT2G24710, AT5G48400, AT2G29120, AT2G29100	2.87666	1	0.362146	0.346342
AT1G08347		GOTERM_MF_DIRECT	GO:0008066~glutamate receptor activity	7	0.170027	0.0275448	AT2G24720, AT5G11210, AT4G31710, AT2G24710, AT5G48400, AT2G29120, AT2G29100	2.87666	1	0.362146	0.346342
AT1G08393		GOTERM_MF_DIRECT	GO:0005217~intracellular ligand-gated ion channel activity	7	0.170027	0.0275448	AT2G24720, AT5G11210, AT4G31710, AT2G24710, AT5G48400, AT2G29120, AT2G29100	2.87666	1	0.362146	0.346342
AT1G08397		GOTERM_MF_DIRECT	GO:0016298~lipase activity	17	0.412922	0.0332173	AT5G24210, AT3G02810, AT1G73610, AT1G75920, AT3G55180, AT5G63170, AT2G39420, AT1G53940, AT1G20130, AT4G37060, AT3G63200, AT1G20120, AT5G55050, AT5G09910, AT5G03810, AT2G26560, AT1G23500	1.72498	1	0.429682	0.410931
AT1G08417		GOTERM_MF_DIRECT	GO:0005319~lipid transporter activity	7	0.170027	0.0347052	AT5G61730, AT5G61700, AT5G61740, AT5G61690, AT3G47770, AT3G51600, AT2G48130	2.73968	1	0.441803	0.422522
AT1G08465		GOTERM_MF_DIRECT	GO:0103075~indole-3-pyruvate monooxygenase activity	5	0.121448	0.0355926	AT4G28720, AT5G43890, AT5G25620, AT5G11320, AT1G04180	3.73592	1	0.44602	0.426555
AT1G08473		GOTERM_MF_DIRECT	GO:0042910~xenobiotic transporter activity	13	0.315764	0.0390515	AT2G04050, AT2G04070, AT1G58340, AT1G11670, AT2G04080, AT3G26590, AT2G04090, AT1G33100, AT4G22790, AT5G10420, AT3G08040, AT2G04066, AT1G33090	1.87452	1	0.481835	0.460807
AT1G08493		GOTERM_MF_DIRECT	GO:0047196~long-chain-alcohol O-fatty-acyltransferase activity	7	0.170027	0.042962	AT5G53380, AT5G12420, AT2G38995, AT5G37300, AT1G34500, AT3G49190, AT5G53390	2.61515	1	0.508204	0.486025
AT1G08553		GOTERM_MF_DIRECT	GO:0031176~endo-1,4-beta-xylanase activity	4	0.0971581	0.0430896	AT4G08160, AT1G58370, AT4G00890, AT4G33810	4.69659	1	0.508204	0.486025
AT1G08587		GOTERM_MF_DIRECT	GO:0019210~kinase inhibitor activity	4	0.0971581	0.0430896	AT2G39370, AT5G42750, AT3G15250, AT5G26230	4.69659	1	0.508204	0.486025
AT1G08613		GOTERM_MF_DIRECT	GO:0042937~tripeptide transporter activity	6	0.145737	0.0585087	AT1G72130, AT1G22570, AT3G54450, AT3G53960, AT1G72125, AT5G14940	2.73968	1	0.680058	0.65038
AT1G08687		GOTERM_MF_DIRECT	GO:0030275~LRR domain binding	8	0.194316	0.064167	AT5G36920, AT1G65510, AT5G44570, AT1G65486, AT5G44575, AT5G44565, AT1G65484, AT5G44585	2.19174	1	0.73517	0.703087
AT1G08757		GOTERM_MF_DIRECT	GO:0043295~glutathione binding	6	0.145737	0.0717503	AT1G02950, AT2G02930, AT1G02940, AT3G62760, AT1G49860, AT3G03190	2.59548	1	0.799219	0.76434
AT1G08777		GOTERM_MF_DIRECT	GO:0071916~dipeptide transmembrane transporter activity	6	0.145737	0.0717503	AT1G72130, AT1G22570, AT3G54450, AT3G53960, AT1G72125, AT5G14940	2.59548	1	0.799219	0.76434
AT1G08783		GOTERM_MF_DIRECT	GO:0036374~glutathione hydrolase activity	3	0.0728686	0.0749922	AT1G69820, AT4G39650, AT4G39640	6.16427	1	0.801916	0.76692
AT1G08790		GOTERM_MF_DIRECT	GO:0000048~peptidyltransferase activity	3	0.0728686	0.0749922	AT1G69820, AT4G39650, AT4G39640	6.16427	1	0.801916	0.76692
AT1G08805		GOTERM_MF_DIRECT	GO:0004848~ureidoglycolate hydrolase activity	3	0.0728686	0.0749922	AT2G35830, AT2G35820, AT2G35810	6.16427	1	0.801916	0.76692
AT1G08807		GOTERM_MF_DIRECT	GO:0038023~signaling receptor activity	10	0.242895	0.0795604	AT2G24720, AT5G11210, AT5G20270, AT1G24020, AT4G31710, AT2G24710, AT5G48400, AT5G44610, AT2G29120, AT2G29100	1.86796	1	0.839571	0.802932
AT1G08823		GOTERM_MF_DIRECT	GO:0009979~16:0 monogalactosyldiacylglycerol desaturase activity	4	0.0971581	0.0859611	AT3G15870, AT1G06360, AT1G06350, AT1G06120	3.6529	1	0.889249	0.850441
AT1G08827		GOTERM_MF_DIRECT	GO:0016881~acid-amino acid ligase activity	6	0.145737	0.0864855	AT2G14960, AT4G37390, AT5G13350, AT1G59500, AT2G23170, AT5G13380	2.46571	1	0.889249	0.850441
AT1G08843		GOTERM_MF_DIRECT	GO:0071949~FAD binding	16	0.388632	0.0877182	AT5G44400, AT1G37130, AT2G34810, AT1G26380, AT2G19500, AT1G30760, AT1G26390, AT2G34790, AT1G26400, AT1G30710, AT2G46740, AT4G20800, AT1G26420, AT5G56970, AT1G04580, AT5G56490	1.54711	1	0.890506	0.851644
AT1G08853		GOTERM_MF_DIRECT	GO:0003677~DNA binding	224	5.44085	0.09369	AT3G57600, AT4G28811, AT3G50890, AT5G65410, AT4G00480, AT2G31480, AT1G12630, AT2G46970, AT1G50220, AT5G62940, AT2G20100, AT2G22760, AT5G35550, AT2G24700, AT5G15380, AT1G34650, AT5G17320, AT4G28140, AT4G29230, AT2G15660, AT2G37590, AT1G60280, AT1G66380, AT2G22750, AT2G20570, AT5G11590, AT1G53160, AT4G38620, AT4G32880, AT2G32905, AT5G27910, AT5G17430, AT1G68210, AT4G03170, AT3G66656, AT3G03200, AT5…	1.08874	1	0.939242	0.898253
AT1G08907		GOTERM_MF_DIRECT	GO:0016762~xyloglucan:xyloglucosyl transferase activity	8	0.194316	0.0981066	AT1G32170, AT2G14620, AT1G65310, AT4G25810, AT2G18800, AT4G13090, AT3G44990, AT4G37800	1.99249	1	0.971377	0.928985
AT1G08935
AT1G08945
AT1G08975
AT1G08983
AT1G08990
AT1G09093
AT1G09107
AT1G09137
AT1G09145
AT1G09187
AT1G09203
AT1G09215
AT1G09227
AT1G09235
AT1G09240
AT1G09283
AT1G09303
AT1G09350
AT1G09360
AT1G09493
AT1G09495
AT1G09497
AT1G09510
AT1G09545
AT1G09555
AT1G09565
AT1G09597
AT1G09653
AT1G09655
AT1G09665
AT1G09683
AT1G09723
AT1G09725
AT1G09727
AT1G09735
AT1G09773
AT1G09775
AT1G09785
AT1G09790
AT1G09813
AT1G09890
AT1G09935
AT1G10010
AT1G10225
AT1G10385
AT1G10400
AT1G10588
AT1G10620
AT1G10680
AT1G10875
AT1G11080
AT1G11220
AT1G11250
AT1G11362
AT1G11470
AT1G11482
AT1G11500
AT1G11560
AT1G11570
AT1G11572
AT1G11600
AT1G11608
AT1G11610
AT1G11655
AT1G11670
AT1G11684
AT1G11735
AT1G11806
AT1G11915
AT1G11980
AT1G11990
AT1G12010
AT1G12030
AT1G12040
AT1G12090
AT1G12100
AT1G12630
AT1G12740
AT1G12940
AT1G12960
AT1G12980
AT1G13130
AT1G13200
AT1G13370
AT1G13400
AT1G13420
AT1G13607
AT1G13608
AT1G13609
AT1G13610
AT1G13670
AT1G13760
AT1G13850
AT1G14100
AT1G14120
AT1G14220
AT1G14240
AT1G14250
AT1G14550
AT1G14580
AT1G14600
AT1G14630
AT1G14700
AT1G14730
AT1G14755
AT1G14880
AT1G14890
AT1G14950
AT1G15320
AT1G15330
AT1G15540
AT1G15560
AT1G15580
AT1G15600
AT1G15620
AT1G16290
AT1G16390
AT1G16400
AT1G16705
AT1G16905
AT1G16930
AT1G16950
AT1G16980
AT1G17000
AT1G17020
AT1G17150
AT1G17285
AT1G17615
AT1G17700
AT1G17910
AT1G18191
AT1G18230
AT1G18280
AT1G18310
AT1G18410
AT1G18520
AT1G18710
AT1G18770
AT1G18773
AT1G18780
AT1G18790
AT1G18810
AT1G18835
AT1G18960
AT1G19030
AT1G19060
AT1G19160
AT1G19320
AT1G19390
AT1G19415
AT1G19464
AT1G19470
AT1G19500
AT1G19560
AT1G19565
AT1G19640
AT1G19670
AT1G19790
AT1G19810
AT1G19900
AT1G19930
AT1G19960
AT1G20120
AT1G20130
AT1G20310
AT1G20320
AT1G20360
AT1G20500
AT1G20683
AT1G20687
AT1G20730
AT1G20735
AT1G20740
AT1G20790
AT1G20795
AT1G20800
AT1G20900
AT1G20940
AT1G20990
AT1G21050
AT1G21120
AT1G21130
AT1G21290
AT1G21320
AT1G21323
AT1G21470
AT1G21528
AT1G21529
AT1G21540
AT1G21722
AT1G21850
AT1G21973
AT1G22000
AT1G22080
AT1G22090
AT1G22110
AT1G22120
AT1G22130
AT1G22150
AT1G22210
AT1G22220
AT1G22250
AT1G22340
AT1G22370
AT1G22420
AT1G22480
AT1G22570
AT1G22760
AT1G22910
AT1G23037
AT1G23140
AT1G23145
AT1G23205
AT1G23250
AT1G23320
AT1G23340
AT1G23350
AT1G23420
AT1G23500
AT1G23510
AT1G23520
AT1G23530
AT1G23540
AT1G23560
AT1G23580
AT1G23600
AT1G23620
AT1G23645
AT1G23650
AT1G23680
AT1G23690
AT1G23700
AT1G23720
AT1G23730
AT1G23760
AT1G23965
AT1G24020
AT1G24068
AT1G24070
AT1G24130
AT1G24148
AT1G24200
AT1G24400
AT1G24430
AT1G24470
AT1G24475
AT1G24540
AT1G24620
AT1G24650
AT1G25250
AT1G25277
AT1G25330
AT1G25340
AT1G25425
AT1G26200
AT1G26255
AT1G26355
AT1G26380
AT1G26390
AT1G26400
AT1G26420
AT1G26450
AT1G26700
AT1G26710
AT1G26720
AT1G26790
AT1G26796
AT1G26798
AT1G26815
AT1G26820
AT1G26870
AT1G26945
AT1G26970
AT1G26975
AT1G27020
AT1G27030
AT1G27220
AT1G27240
AT1G27461
AT1G27550
AT1G27610
AT1G27670
AT1G27740
AT1G27870
AT1G27890
AT1G28000
AT1G28002
AT1G28020
AT1G28070
AT1G28160
AT1G28170
AT1G28180
AT1G28190
AT1G28230
AT1G28270
AT1G28306
AT1G28310
AT1G28323
AT1G28447
AT1G28450
AT1G28455
AT1G28465
AT1G28480
AT1G28500
AT1G28610
AT1G28620
AT1G29005
AT1G29010
AT1G29020
AT1G29050
AT1G29080
AT1G29180
AT1G29210
AT1G29290
AT1G29475
AT1G29660
AT1G29720
AT1G29860
AT1G30150
AT1G30160
AT1G30170
AT1G30350
AT1G30650
AT1G30670
AT1G30710
AT1G30760
AT1G30780
AT1G30790
AT1G30795
AT1G30814
AT1G30840
AT1G30921
AT1G30925
AT1G30930
AT1G30935
AT1G30940
AT1G31000
AT1G31030
AT1G31040
AT1G31090
AT1G31093
AT1G31173
AT1G31250
AT1G31270
AT1G31274
AT1G31290
AT1G31310
AT1G31380
AT1G31400
AT1G31510
AT1G31520
AT1G31640
AT1G31670
AT1G31690
AT1G31710
AT1G31885
AT1G31983
AT1G31990
AT1G32020
AT1G32040
AT1G32045
AT1G32140
AT1G32170
AT1G32280
AT1G32420
AT1G32430
AT1G32450
AT1G32770
AT1G32850
AT1G32975
AT1G32980
AT1G33020
AT1G33090
AT1G33100
AT1G33170
AT1G33180
AT1G33280
AT1G33300
AT1G33320
AT1G33440
AT1G33610
AT1G33670
AT1G33710
AT1G33720
AT1G33730
AT1G33740
AT1G33817
AT1G33820
AT1G33830
AT1G33850
AT1G33860
AT1G33870
AT1G33880
AT1G33890
AT1G33900
AT1G33910
AT1G33920
AT1G33940
AT1G34044
AT1G34046
AT1G34047
AT1G34049
AT1G34050
AT1G34281
AT1G34330
AT1G34460
AT1G34480
AT1G34500
AT1G34540
AT1G34545
AT1G34650
AT1G34670
AT1G34790
AT1G35130
AT1G35170
AT1G35180
AT1G35181
AT1G35210
AT1G35250
AT1G35260
AT1G35270
AT1G35310
AT1G35353
AT1G35360
AT1G35435
AT1G35450
AT1G35490
AT1G35537
AT1G35545
AT1G35570
AT1G35690
AT1G35750
AT1G35880
AT1G36150
AT1G36940
AT1G37130
AT1G37140
AT1G42560
AT1G43005
AT1G43010
AT1G43020
AT1G43140
AT1G43171
AT1G43180
AT1G43630
AT1G43640
AT1G43650
AT1G43790
AT1G44010
AT1G44080
AT1G44090
AT1G44130
AT1G44180
AT1G44224
AT1G44318
AT1G44382
AT1G44740
AT1G44800
AT1G44830
AT1G44940
AT1G44970
AT1G45100
AT1G45145
AT1G45191
AT1G46264
AT1G46408
AT1G46552
AT1G46912
AT1G47300
AT1G47320
AT1G47350
AT1G47370
AT1G47390
AT1G47395
AT1G47400
AT1G47405
AT1G47440
AT1G47450
AT1G47460
AT1G47485
AT1G47540
AT1G47590
AT1G47603
AT1G47606
AT1G47620
AT1G47625
AT1G47630
AT1G47655
AT1G47670
AT1G47705
AT1G47730
AT1G47780
AT1G47786
AT1G47813
AT1G47890
AT1G47920
AT1G47980
AT1G48060
AT1G48130
AT1G48340
AT1G48400
AT1G48405
AT1G48500
AT1G48510
AT1G48640
AT1G48690
AT1G48698
AT1G48700
AT1G48730
AT1G48810
AT1G48820
AT1G48990
AT1G49020
AT1G49030
AT1G49060
AT1G49100
AT1G49110
AT1G49120
AT1G49210
AT1G49220
AT1G49230
AT1G49250
AT1G49270
AT1G49310
AT1G49370
AT1G49430
AT1G49450
AT1G49770
AT1G49800
AT1G49810
AT1G49860
AT1G50050
AT1G50090
AT1G50130
AT1G50190
AT1G50210
AT1G50220
AT1G50610
AT1G50680
AT1G50760
AT1G50980
AT1G51000
AT1G51010
AT1G51020
AT1G51035
AT1G51150
AT1G51190
AT1G51220
AT1G51250
AT1G51260
AT1G51270
AT1G51290
AT1G51320
AT1G51440
AT1G51490
AT1G51780
AT1G51810
AT1G51823
AT1G51850
AT1G51860
AT1G51870
AT1G51880
AT1G51890
AT1G51910
AT1G51913
AT1G51970
AT1G51990
AT1G52030
AT1G52040
AT1G52050
AT1G52060
AT1G52070
AT1G52120
AT1G52130
AT1G52140
AT1G52150
AT1G52190
AT1G52210
AT1G52211
AT1G52290
AT1G52400
AT1G52415
AT1G52700
AT1G52800
AT1G52827
AT1G52900
AT1G53130
AT1G53160
AT1G53180
AT1G53325
AT1G53340
AT1G53360
AT1G53366
AT1G53370
AT1G53420
AT1G53630
AT1G53680
AT1G53705
AT1G53815
AT1G53830
AT1G53930
AT1G53940
AT1G54035
AT1G54040
AT1G54200
AT1G54300
AT1G54400
AT1G54450
AT1G54530
AT1G54540
AT1G54590
AT1G54620
AT1G54660
AT1G54860
AT1G54870
AT1G54890
AT1G54930
AT1G54955
AT1G54980
AT1G54985
AT1G55030
AT1G55035
AT1G55060
AT1G55221
AT1G55240
AT1G55380
AT1G55410
AT1G55546
AT1G55560
AT1G55640
AT1G55700
AT1G55720
AT1G55775
AT1G55790
AT1G56030
AT1G56160
AT1G56380
AT1G56385
AT1G56390
AT1G56410
AT1G56415
AT1G56470
AT1G56520
AT1G56530
AT1G56550
AT1G56553
AT1G56555
AT1G56620
AT1G56630
AT1G56650
AT1G57560
AT1G57565
AT1G57570
AT1G57650
AT1G57670
AT1G57690
AT1G57740
AT1G57800
AT1G57810
AT1G57830
AT1G57835
AT1G57850
AT1G58007
AT1G58010
AT1G58037
AT1G58040
AT1G58050
AT1G58190
AT1G58260
AT1G58265
AT1G58270
AT1G58300
AT1G58310
AT1G58320
AT1G58340
AT1G58370
AT1G58390
AT1G58400
AT1G58410
AT1G58450
AT1G59460
AT1G59470
AT1G59500
AT1G59630
AT1G59670
AT1G59680
AT1G59690
AT1G59723
AT1G59725
AT1G59730
AT1G59740
AT1G59780
AT1G59790
AT1G59800
AT1G59810
AT1G59950
AT1G59960
AT1G60030
AT1G60040
AT1G60075
AT1G60095
AT1G60110
AT1G60120
AT1G60130
AT1G60270
AT1G60280
AT1G60300
AT1G60310
AT1G60330
AT1G60340
AT1G60350
AT1G60380
AT1G60390
AT1G60410
AT1G60450
AT1G60820
AT1G60830
AT1G60980
AT1G61060
AT1G61080
AT1G61093
AT1G61097
AT1G61110
AT1G61120
AT1G61300
AT1G61542
AT1G61550
AT1G61563
AT1G61565
AT1G61566
AT1G61590
AT1G61600
AT1G61630
AT1G61650
AT1G61660
AT1G61680
AT1G61688
AT1G61700
AT1G61710
AT1G61720
AT1G61760
AT1G61920
AT1G62055
AT1G62075
AT1G62090
AT1G62160
AT1G62210
AT1G62262
AT1G62333
AT1G62340
AT1G62355
AT1G62450
AT1G62510
AT1G62515
AT1G62540
AT1G62550
AT1G62560
AT1G62630
AT1G62760
AT1G62940
AT1G62975
AT1G62980
AT1G63057
AT1G63105
AT1G63200
AT1G63206
AT1G63210
AT1G63310
AT1G63320
AT1G63350
AT1G63440
AT1G63550
AT1G63570
AT1G63580
AT1G63590
AT1G63600
AT1G63710
AT1G63880
AT1G63920
AT1G64000
AT1G64010
AT1G64020
AT1G64070
AT1G64100
AT1G64235
AT1G64240
AT1G64260
AT1G64290
AT1G64295
AT1G64480
AT1G64540
AT1G64584
AT1G64585
AT1G64660
AT1G64670
AT1G64700
AT1G64780
AT1G64800
AT1G64830
AT1G64870
AT1G64910
AT1G64940
AT1G65050
AT1G65160
AT1G65165
AT1G65170
AT1G65180
AT1G65210
AT1G65310
AT1G65340
AT1G65342
AT1G65349
AT1G65352
AT1G65360
AT1G65365
AT1G65370
AT1G65385
AT1G65480
AT1G65484
AT1G65485
AT1G65486
AT1G65510
AT1G65550
AT1G65570
AT1G65642
AT1G65670
AT1G65690
AT1G65750
AT1G65780
AT1G65790
AT1G65800
AT1G65810
AT1G65850
AT1G65870
AT1G65875
AT1G65990
AT1G66010
AT1G66020
AT1G66045
AT1G66060
AT1G66090
AT1G66110
AT1G66120
AT1G66210
AT1G66220
AT1G66235
AT1G66245
AT1G66300
AT1G66310
AT1G66320
AT1G66380
AT1G66390
AT1G66420
AT1G66440
AT1G66450
AT1G66460
AT1G66465
AT1G66470
AT1G66570
AT1G66630
AT1G66640
AT1G66690
AT1G66700
AT1G66710
AT1G66720
AT1G66783
AT1G66800
AT1G66850
AT1G66852
AT1G66855
AT1G66860
AT1G66870
AT1G66920
AT1G66950
AT1G66960
AT1G66990
AT1G67010
AT1G67130
AT1G67148
AT1G67160
AT1G67195
AT1G67260
AT1G67265
AT1G67270
AT1G67290
AT1G67328
AT1G67330
AT1G67390
AT1G67455
AT1G67520
AT1G67640
AT1G67710
AT1G67750
AT1G67760
AT1G67775
AT1G68130
AT1G68150
AT1G68210
AT1G68238
AT1G68260
AT1G68270
AT1G68325
AT1G68330
AT1G68390
AT1G68450
AT1G68480
AT1G68500
AT1G68510
AT1G68520
AT1G68568
AT1G68570
AT1G68600
AT1G68750
AT1G68795
AT1G68825
AT1G68880
AT1G68950
AT1G69110
AT1G69180
AT1G69190
AT1G69240
AT1G69572
AT1G69580
AT1G69630
AT1G69650
AT1G69660
AT1G69720
AT1G69792
AT1G69797
AT1G69810
AT1G69820
AT1G69860
AT1G69890
AT1G69990
AT1G70130
AT1G70175
AT1G70270
AT1G70380
AT1G70390
AT1G70440
AT1G70450
AT1G70500
AT1G70540
AT1G70640
AT1G70670
AT1G70680
AT1G70830
AT1G70860
AT1G70870
AT1G70885
AT1G70890
AT1G70920
AT1G70970
AT1G71000
AT1G71030
AT1G71150
AT1G71160
AT1G71290
AT1G71370
AT1G71380
AT1G71400
AT1G71470
AT1G71691
AT1G71692
AT1G71930
AT1G72000
AT1G72080
AT1G72125
AT1G72130
AT1G72200
AT1G72210
AT1G72220
AT1G72230
AT1G72520
AT1G72800
AT1G73010
AT1G73190
AT1G73270
AT1G73280
AT1G73290
AT1G73325
AT1G73330
AT1G73510
AT1G73580
AT1G73610
AT1G73620
AT1G73805
AT1G73810
AT1G73830
AT1G73860
AT1G73870
AT1G74140
AT1G74650
AT1G74990
AT1G75040
AT1G75550
AT1G75700
AT1G75710
AT1G75720
AT1G75790
AT1G75920
AT1G75940
AT1G76135
AT1G76230
AT1G76290
AT1G76420
AT1G76800
AT1G76830
AT1G76910
AT1G76911
AT1G76960
AT1G76965
AT1G77110
AT1G77160
AT1G77340
AT1G77655
AT1G77690
AT1G77700
AT1G77992
AT1G78090
AT1G78400
AT1G78470
AT1G78635
AT1G78720
AT1G78750
AT1G78760
AT1G78840
AT1G78850
AT1G78860
AT1G78955
AT1G78970
AT1G78990
AT1G79130
AT1G79180
AT1G79430
AT1G79450
AT1G79580
AT1G79680
AT1G79800
AT1G79840
AT1G79860
AT1G80090
AT1G80130
AT1G80133
AT1G80140
AT1G80165
AT1G80220
AT1G80240
AT1G80330
AT1G80390
AT1G80540
AT1G80590
AT1G80760
AT1G80840
AT1G81001
AT1G81020
AT2G00460
AT2G00480
AT2G00490
AT2G00500
AT2G00510
AT2G00570
AT2G00590
AT2G00640
AT2G00710
AT2G00730
AT2G00750
AT2G00790
AT2G01240
AT2G01360
AT2G01370
AT2G01372
AT2G01379
AT2G01500
AT2G01530
AT2G01580
AT2G01790
AT2G01800
AT2G01810
AT2G01900
AT2G01990
AT2G02000
AT2G02010
AT2G02023
AT2G02026
AT2G02070
AT2G02080
AT2G02120
AT2G02250
AT2G02260
AT2G02270
AT2G02290
AT2G02300
AT2G02310
AT2G02320
AT2G02340
AT2G02380
AT2G02450
AT2G02580
AT2G02635
AT2G02680
AT2G02695
AT2G02770
AT2G02890
AT2G02930
AT2G02990
AT2G03020
AT2G03040
AT2G03190
AT2G03200
AT2G03290
AT2G03291
AT2G03550
AT2G03560
AT2G03710
AT2G03720
AT2G03821
AT2G03822
AT2G03830
AT2G03840
AT2G03850
AT2G03860
AT2G03900
AT2G03910
AT2G03945
AT2G03960
AT2G03965
AT2G03970
AT2G03972
AT2G04005
AT2G04020
AT2G04025
AT2G04032
AT2G04047
AT2G04050
AT2G04066
AT2G04070
AT2G04075
AT2G04080
AT2G04085
AT2G04090
AT2G04095
AT2G04110
AT2G04150
AT2G04185
AT2G04190
AT2G04300
AT2G04315
AT2G04325
AT2G04420
AT2G04480
AT2G04495
AT2G04510
AT2G04570
AT2G04615
AT2G04635
AT2G04655
AT2G04715
AT2G04805
AT2G04810
AT2G04830
AT2G04895
AT2G04905
AT2G04920
AT2G05035
AT2G05085
AT2G05133
AT2G05145
AT2G05155
AT2G05165
AT2G05195
AT2G05205
AT2G05215
AT2G05225
AT2G05235
AT2G05245
AT2G05255
AT2G05315
AT2G05325
AT2G05330
AT2G05335
AT2G05345
AT2G05355
AT2G05365
AT2G05375
AT2G05385
AT2G05390
AT2G05400
AT2G05420
AT2G05430
AT2G05435
AT2G05441
AT2G05520
AT2G05530
AT2G05720
AT2G05850
AT2G05900
AT2G05910
AT2G05970
AT2G06045
AT2G06115
AT2G06135
AT2G06145
AT2G06315
AT2G06345
AT2G06355
AT2G06415
AT2G06585
AT2G06660
AT2G06925
AT2G06955
AT2G07042
AT2G07140
AT2G07525
AT2G07555
AT2G07599
AT2G07613
AT2G07617
AT2G07621
AT2G07623
AT2G07625
AT2G07626
AT2G07627
AT2G07628
AT2G07629
AT2G07631
AT2G07632
AT2G07633
AT2G07634
AT2G07636
AT2G07637
AT2G07638
AT2G07641
AT2G07642
AT2G07643
AT2G07644
AT2G07646
AT2G07648
AT2G07652
AT2G07654
AT2G07656
AT2G07658
AT2G07659
AT2G07661
AT2G07662
AT2G07664
AT2G07665
AT2G07667
AT2G07669
AT2G07671
AT2G07672
AT2G07673
AT2G07674
AT2G07675
AT2G07676
AT2G07677
AT2G07678
AT2G07682
AT2G07683
AT2G07684
AT2G07685
AT2G07686
AT2G07687
AT2G07688
AT2G07689
AT2G07691
AT2G07692
AT2G07693
AT2G07694
AT2G07695
AT2G07696
AT2G07697
AT2G07698
AT2G07703
AT2G07706
AT2G07707
AT2G07708
AT2G07709
AT2G07711
AT2G07712
AT2G07713
AT2G07714
AT2G07715
AT2G07716
AT2G07717
AT2G07718
AT2G07719
AT2G07721
AT2G07722
AT2G07723
AT2G07724
AT2G07725
AT2G07726
AT2G07727
AT2G07728
AT2G07729
AT2G07731
AT2G07732
AT2G07733
AT2G07734
AT2G07735
AT2G07736
AT2G07737
AT2G07738
AT2G07739
AT2G07743
AT2G07745
AT2G07746
AT2G07748
AT2G07749
AT2G07751
AT2G07752
AT2G07753
AT2G07754
AT2G07755
AT2G07756
AT2G07757
AT2G07758
AT2G07759
AT2G07761
AT2G07763
AT2G07765
AT2G07767
AT2G07768
AT2G07769
AT2G07772
AT2G07774
AT2G07775
AT2G07777
AT2G07779
AT2G07783
AT2G07784
AT2G07785
AT2G07786
AT2G07787
AT2G07792
AT2G07794
AT2G07795
AT2G07798
AT2G07799
AT2G07806
AT2G07807
AT2G07808
AT2G07809
AT2G07811
AT2G07812
AT2G07813
AT2G07815
AT2G07820
AT2G07825
AT2G07826
AT2G07827
AT2G07830
AT2G07835
AT2G07885
AT2G07925
AT2G07975
AT2G07985
AT2G08030
AT2G08035
AT2G08070
AT2G08075
AT2G08110
AT2G08115
AT2G08190
AT2G08215
AT2G08230
AT2G08235
AT2G08245
AT2G08250
AT2G08290
AT2G08295
AT2G08300
AT2G08310
AT2G08320
AT2G08410
AT2G08415
AT2G08495
AT2G08505
AT2G08520
AT2G08540
AT2G08610
AT2G08615
AT2G08675
AT2G08720
AT2G08825
AT2G08830
AT2G08875
AT2G08885
AT2G08995
AT2G09040
AT2G09085
AT2G09115
AT2G09135
AT2G09150
AT2G09155
AT2G09245
AT2G09285
AT2G09290
AT2G09375
AT2G09615
AT2G09620
AT2G09625
AT2G09670
AT2G09925
AT2G09935
AT2G10450
AT2G10537
AT2G10605
AT2G11810
AT2G12190
AT2G12646
AT2G13350
AT2G13547
AT2G13550
AT2G13570
AT2G13620
AT2G13640
AT2G13820
AT2G13905
AT2G13910
AT2G13950
AT2G13985
AT2G14070
AT2G14100
AT2G14210
AT2G14282
AT2G14289
AT2G14290
AT2G14420
AT2G14440
AT2G14475
AT2G14490
AT2G14510
AT2G14605
AT2G14620
AT2G14670
AT2G14710
AT2G14960
AT2G15020
AT2G15025
AT2G15029
AT2G15030
AT2G15040
AT2G15045
AT2G15080
AT2G15120
AT2G15170
AT2G15220
AT2G15260
AT2G15310
AT2G15340
AT2G15350
AT2G15360
AT2G15370
AT2G15660
AT2G15670
AT2G15770
AT2G16050
AT2G16130
AT2G16140
AT2G16145
AT2G16190
AT2G16200
AT2G16210
AT2G16220
AT2G16290
AT2G16320
AT2G16367
AT2G16380
AT2G16385
AT2G16450
AT2G16520
AT2G16575
AT2G16810
AT2G16840
AT2G16953
AT2G16980
AT2G16990
AT2G17040
AT2G17043
AT2G17050
AT2G17055
AT2G17060
AT2G17070
AT2G17080
AT2G17090
AT2G17160
AT2G17170
AT2G17180
AT2G17295
AT2G17305
AT2G17330
AT2G17477
AT2G17590
AT2G17680
AT2G17950
AT2G18070
AT2G18080
AT2G18115
AT2G18140
AT2G18150
AT2G18180
AT2G18190
AT2G18323
AT2G18328
AT2G18340
AT2G18350
AT2G18380
AT2G18450
AT2G18460
AT2G18470
AT2G18560
AT2G18570
AT2G18720
AT2G18800
AT2G18870
AT2G18969
AT2G18970
AT2G19030
AT2G19040
AT2G19070
AT2G19146
AT2G19150
AT2G19210
AT2G19230
AT2G19320
AT2G19410
AT2G19420
AT2G19500
AT2G19610
AT2G19630
AT2G19660
AT2G19890
AT2G19970
AT2G20070
AT2G20100
AT2G20520
AT2G20570
AT2G20613
AT2G20616
AT2G20618
AT2G20619
AT2G20800
AT2G20805
AT2G20825
AT2G20875
AT2G21010
AT2G21030
AT2G21045
AT2G21100
AT2G21105
AT2G21235
AT2G21260
AT2G21400
AT2G21490
AT2G21510
AT2G21680
AT2G21725
AT2G21840
AT2G21850
AT2G21880
AT2G21895
AT2G21910
AT2G21920
AT2G21930
AT2G21980
AT2G22040
AT2G22055
AT2G22145
AT2G22150
AT2G22190
AT2G22290
AT2G22340
AT2G22520
AT2G22620
AT2G22750
AT2G22760
AT2G22805
AT2G22920
AT2G22930
AT2G22941
AT2G22950
AT2G23010
AT2G23030
AT2G23170
AT2G23190
AT2G23210
AT2G23250
AT2G23260
AT2G23330
AT2G23410
AT2G23445
AT2G23510
AT2G23540
AT2G23570
AT2G23600
AT2G23630
AT2G23808
AT2G23830
AT2G23860
AT2G23990
AT2G24000
AT2G24080
AT2G24210
AT2G24255
AT2G24430
AT2G24460
AT2G24470
AT2G24480
AT2G24560
AT2G24600
AT2G24610
AT2G24660
AT2G24670
AT2G24680
AT2G24700
AT2G24710
AT2G24720
AT2G24730
AT2G24735
AT2G24748
AT2G24761
AT2G24840
AT2G24850
AT2G24950
AT2G25090
AT2G25160
AT2G25230
AT2G25240
AT2G25260
AT2G25330
AT2G25340
AT2G25360
AT2G25370
AT2G25380
AT2G25390
AT2G25400
AT2G25409
AT2G25450
AT2G25470
AT2G25510
AT2G25540
AT2G25790
AT2G25810
AT2G25975
AT2G25980
AT2G26010
AT2G26050
AT2G26130
AT2G26160
AT2G26380
AT2G26390
AT2G26400
AT2G26410
AT2G26420
AT2G26440
AT2G26450
AT2G26490
AT2G26560
AT2G26580
AT2G26610
AT2G26695
AT2G26720
AT2G26850
AT2G26865
AT2G26880
AT2G26882
AT2G26940
AT2G26950
AT2G27000
AT2G27010
AT2G27070
AT2G27120
AT2G27140
AT2G27370
AT2G27385
AT2G27535
AT2G27540
AT2G27740
AT2G27750
AT2G27780
AT2G27880
AT2G27936
AT2G27940
AT2G27990
AT2G28010
AT2G28020
AT2G28030
AT2G28085
AT2G28090
AT2G28140
AT2G28160
AT2G28170
AT2G28180
AT2G28225
AT2G28270
AT2G28315
AT2G28580
AT2G28630
AT2G28680
AT2G28720
AT2G28750
AT2G28755
AT2G28760
AT2G28780
AT2G28790
AT2G28810
AT2G28815
AT2G28850
AT2G28970
AT2G28980
AT2G28990
AT2G29000
AT2G29010
AT2G29040
AT2G29045
AT2G29060
AT2G29090
AT2G29100
AT2G29120
AT2G29130
AT2G29150
AT2G29160
AT2G29170
AT2G29220
AT2G29250
AT2G29280
AT2G29310
AT2G29380
AT2G29600
AT2G29610
AT2G29660
AT2G29730
AT2G29735
AT2G29750
AT2G29770
AT2G29780
AT2G29790
AT2G29870
AT2G29930
AT2G29940
AT2G30090
AT2G30210
AT2G30220
AT2G30240
AT2G30290
AT2G30340
AT2G30650
AT2G30660
AT2G30670
AT2G30680
AT2G30830
AT2G30840
AT2G30890
AT2G30900
AT2G30940
AT2G31018
AT2G31020
AT2G31050
AT2G31083
AT2G31085
AT2G31110
AT2G31215
AT2G31420
AT2G31430
AT2G31470
AT2G31480
AT2G31720
AT2G31770
AT2G31780
AT2G31940
AT2G31945
AT2G32130
AT2G32140
AT2G32160
AT2G32280
AT2G32350
AT2G32370
AT2G32470
AT2G32487
AT2G32530
AT2G32540
AT2G32550
AT2G32610
AT2G32680
AT2G32780
[truncated: 2,862 more rows]

## Sheet: SHOOT_GO_2656
SHOOT_GO_2656	GO analysis of 2656 genes unchanged in H3K27me3 between 3-7 dag shoot (S-P3/S-P) and losing in DCMU-grown shoot (S-H/S-P)
Input_2656		Category	Term	Count	%	PValue	Genes	Fold Enrichment	Bonferroni	Benjamini	FDR
AT1G01070		GOTERM_BP_DIRECT	GO:0045168~cell-cell signaling involved in cell fate commitment	17	0.763702	2.55166e-10	AT1G63245, AT3G24770, AT1G66145, AT1G70895, AT1G73965, AT1G69320, AT2G31081, AT2G31082, AT3G24225, AT5G64800, AT1G49005, AT5G12990, AT5G59305, AT1G69970, AT1G06225, AT2G27250, AT1G26600	7.08495	2.89103e-07	9.63676e-08	9.30504e-08
AT1G01120		GOTERM_BP_DIRECT	GO:0022414~reproductive process	9	0.404313	1.81978e-05	AT5G07560, AT5G07520, AT3G18570, AT5G07530, AT5G51210, AT5G07550, AT2G25890, AT5G07600, AT5G07510	6.90947	0.0204072	0.00137454	0.00132723
AT1G01250		GOTERM_BP_DIRECT	GO:0045595~regulation of cell differentiation	11	0.49416	1.78491e-06	AT1G63245, AT5G64800, AT1G49005, AT5G12990, AT3G24770, AT1G69970, AT1G66145, AT1G70895, AT1G73965, AT1G69320, AT1G26600	6.68555	0.00202027	0.000252789	0.000244087
AT1G01355		GOTERM_BP_DIRECT	GO:0019953~sexual reproduction	10	0.449236	7.13878e-06	AT5G07560, AT5G07520, AT5G07530, AT5G51210, AT5G07550, AT1G65680, AT1G65681, AT5G07600, AT5G07510, AT2G45110	6.6303	0.00805564	0.000735294	0.000709984
AT1G01453		GOTERM_BP_DIRECT	GO:0010088~phloem development	13	0.584007	3.7975e-06	AT1G63245, AT3G24770, AT1G66145, AT1G70895, AT1G73965, AT1G69320, AT2G39830, AT5G64800, AT1G49005, AT5G12990, AT1G69970, AT1G65910, AT1G26600	5.12504	0.00429333	0.000478063	0.000461607
AT1G01580		GOTERM_BP_DIRECT	GO:0010078~maintenance of root meristem identity	14	0.628931	6.41442e-06	AT1G63245, AT3G24770, AT1G66145, AT1G70895, AT1G73965, AT1G69320, AT5G64800, AT1G49005, AT5G12990, AT1G69970, AT3G11260, AT1G70560, AT1G54330, AT1G26600	4.53807	0.00724121	0.000726753	0.000701737
AT1G02205		GOTERM_BP_DIRECT	GO:0042744~hydrogen peroxide catabolic process	21	0.943396	1.24141e-05	AT5G19890, AT3G03670, AT1G14540, AT5G66390, AT3G49110, AT1G68850, AT3G17070, AT1G34510, AT3G21770, AT5G64120, AT2G41480, AT1G49570, AT4G30170, AT2G24800, AT2G38380, AT5G58400, AT4G33420, AT5G06730, AT4G11290, AT4G37520, AT4G37530	3.0632	0.0139668	0.00108193	0.00104469
AT1G02335		GOTERM_BP_DIRECT	GO:0016042~lipid catabolic process	31	1.39263	1.39634e-05	AT5G14180, AT1G29670, AT2G30310, AT5G25370, AT1G33811, AT3G02970, AT1G75900, AT1G28650, AT1G75880, AT2G19060, AT1G53990, AT1G18120, AT1G54000, AT1G54020, AT5G03600, AT4G16220, AT1G35140, AT5G43590, AT1G28590, AT1G75910, AT5G08460, AT1G75930, AT1G75890, AT2G19050, AT4G18550, AT3G47220, AT3G04290, AT1G06990, AT4G30140, AT4G16230, AT3G14820	2.39252	0.0156961	0.00113004	0.00109114
AT1G02340		GOTERM_BP_DIRECT	GO:0045893~positive regulation of transcription, DNA-templated	50	2.24618	7.59023e-07	AT5G25830, AT5G15150, AT5G49520, AT1G69120, AT5G16600, AT3G51060, AT4G28530, AT1G75520, AT5G60720, AT5G57620, AT5G57785, AT3G12890, AT2G47460, AT2G46770, AT4G24540, AT5G40360, AT3G57130, AT1G28470, AT2G32460, AT4G10350, AT1G28300, AT4G17785, AT1G75490, AT2G45050, AT1G63910, AT4G00220, AT3G49760, AT3G24140, AT3G01220, AT2G18120, AT2G45420, AT5G39610, AT2G42430, AT2G45660, AT1G14760, AT3G06120, AT3…	2.13255	0.000859603	0.000143329	0.000138395
AT1G02405		GOTERM_BP_DIRECT	GO:0019438~aromatic compound biosynthetic process	61	2.74034	1.75822e-07	AT2G26290, AT5G44550, AT3G46190, AT3G52790, AT5G17330, AT5G58910, AT2G16760, AT3G49820, AT1G51830, AT1G30700, AT2G44790, AT1G76210, AT1G76250, AT5G41761, AT1G54020, AT5G37170, AT2G46130, AT4G28940, AT4G24140, AT4G03540, AT3G25640, AT5G09480, AT5G10625, AT1G51820, AT2G39530, AT1G74000, AT1G47480, AT4G35150, AT1G03700, AT2G05510, AT5G46900, AT1G21310, AT3G13435, AT2G22470, AT4G30460, AT3G26760, AT3…	2.04549	0.000199186	4.98016e-05	4.80873e-05
AT1G02681		GOTERM_BP_DIRECT	GO:1901362~organic cyclic compound biosynthetic process	65	2.92004	3.24666e-07	AT2G26290, AT5G44550, AT3G46190, AT3G52790, AT5G17330, AT5G18300, AT5G58910, AT2G16760, AT3G49820, AT5G49320, AT1G51830, AT1G30700, AT2G44790, AT1G77145, AT1G76210, AT1G76250, AT5G41761, AT1G54020, AT2G46130, AT4G28940, AT4G24140, AT4G03540, AT3G25640, AT5G09480, AT5G10625, AT1G51820, AT2G39530, AT1G74000, AT1G47480, AT1G03700, AT2G05510, AT5G46900, AT1G21310, AT3G13435, AT2G22470, AT4G30460, AT3…	1.95895	0.000367779	7.35693e-05	7.10369e-05
AT1G02790		GOTERM_BP_DIRECT	GO:0010035~response to inorganic substance	66	2.96496	1.57537e-06	AT4G23680, AT1G56250, AT5G48430, AT4G37409, AT5G17330, AT1G64590, AT1G18970, AT3G46700, AT2G45760, AT3G60490, AT4G25190, AT4G39580, AT4G32870, AT1G54020, AT2G43620, AT2G46495, AT4G37520, AT4G32230, AT3G26190, AT4G04830, AT3G52520, AT1G66100, AT2G33710, AT5G22390, AT1G65890, AT5G53830, AT1G30730, AT3G16660, AT1G54010, AT5G50120, AT1G21310, AT1G06137, AT1G06135, AT4G37530, AT5G16080, AT5G19890, AT1…	1.86213	0.0017833	0.000252789	0.000244087
AT1G02813		GOTERM_BP_DIRECT	GO:0050832~defense response to fungus	144	6.469	1.90185e-10	AT1G67865, AT5G43580, AT5G25110, AT5G44430, AT2G40995, AT5G36925, AT1G24060, AT1G51830, AT4G15610, AT2G44790, AT5G57340, AT4G11650, AT1G77145, AT1G13605, AT4G12500, AT2G43620, AT2G40750, AT4G15330, AT5G18270, AT1G06620, AT1G69818, AT1G59970, AT1G55010, AT2G33710, AT5G53830, AT1G18860, AT5G45090, AT1G30730, AT1G51820, AT4G11760, AT1G24062, AT2G22470, AT4G37530, AT3G50470, AT5G23950, AT1G55260, AT3…	1.71188	2.1548e-07	9.63676e-08	9.30504e-08
AT1G03020		GOTERM_BP_DIRECT	GO:0030154~cell differentiation	87	3.90836	8.03727e-06	AT3G23190, AT4G01450, AT5G25830, AT5G17330, AT4G25820, AT3G60650, AT5G24580, AT2G16760, AT1G69120, AT5G16600, AT5G60720, AT1G26310, AT4G30170, AT5G57620, AT5G61850, AT3G10590, AT1G75160, AT2G47140, AT1G23200, AT4G37720, AT2G28340, AT2G27250, AT5G03840, AT1G01453, AT4G28940, AT4G24540, AT1G62981, AT4G03540, AT3G30350, AT3G54340, AT2G17600, AT5G14010, AT4G22640, AT1G29280, AT4G02250, AT3G43860, AT2…	1.62697	0.00906492	0.000758852	0.000732731
AT1G03106		GOTERM_BP_DIRECT	GO:0006355~regulation of transcription, DNA-templated	207	9.29919	4.83078e-11	AT3G23030, AT1G32240, AT5G40350, AT5G18300, AT1G70510, AT5G66980, AT1G66370, AT1G13600, AT4G29100, AT2G01940, AT3G45610, AT1G77145, AT1G52880, AT5G61850, AT2G47260, AT2G24260, AT2G40750, AT3G45170, AT5G40360, AT5G41570, AT4G09960, AT1G18860, AT4G37650, AT2G22630, AT2G47270, AT2G28610, AT1G80580, AT3G50870, AT4G21080, AT5G49620, AT5G62165, AT5G46350, AT1G48000, AT5G38800, AT1G27660, AT5G43650, AT1…	1.5661	5.47327e-08	5.47327e-08	5.28487e-08
AT1G03700		GOTERM_BP_DIRECT	GO:0006979~response to oxidative stress	67	3.00988	4.8689e-05	AT3G50770, AT4G01895, AT3G17070, AT5G64120, AT1G71520, AT3G21770, AT1G35910, AT2G45760, AT2G44790, AT2G41480, AT4G15610, AT4G30170, AT1G77145, AT4G35060, AT1G76410, AT4G11290, AT5G18270, AT4G37520, AT3G03670, AT4G04830, AT1G14540, AT3G49110, AT1G66100, AT2G33710, AT1G33760, AT1G51820, AT2G47950, AT2G44240, AT1G26320, AT4G21830, AT5G58400, AT1G54010, AT1G21310, AT2G46140, AT4G37530, AT3G46090, AT5…	1.66776	0.0536719	0.00327361	0.00316093
AT1G03720		GOTERM_BP_DIRECT	GO:1905392~plant organ morphogenesis	25	1.12309	4.91186e-05	AT4G01450, AT1G12570, AT4G23720, AT5G23030, AT5G25490, AT4G28850, AT2G18120, AT2G22860, AT2G44790, AT5G04390, AT4G37720, AT1G01453, AT3G10986, AT5G41590, AT1G67770, AT5G09480, AT2G42140, AT2G04500, AT1G54330, AT3G50640, AT1G76240, AT2G21140, AT5G24879, AT1G65910, AT4G30140	2.51494	0.0541324	0.00327361	0.00316093
AT1G03800		GOTERM_BP_DIRECT	GO:0045490~pectin catabolic process	20	0.898473	5.71011e-05	AT1G11580, AT4G02300, AT4G02330, AT4G02320, AT5G51500, AT4G22080, AT2G47280, AT1G11370, AT4G22090, AT5G15110, AT3G26610, AT3G27400, AT4G13210, AT2G21610, AT5G04960, AT2G41850, AT1G23200, AT1G05310, AT2G45220, AT4G33220	2.86013	0.0626489	0.0035942	0.00347048
AT1G03840		GOTERM_BP_DIRECT	GO:0009740~gibberellic acid mediated signaling pathway	18	0.808625	6.36823e-05	AT1G10480, AT5G40350, AT3G27920, AT2G39540, AT3G27810, AT4G09610, AT4G09600, AT1G68360, AT5G66350, AT2G32460, AT1G03840, AT3G58070, AT3G47710, AT2G43060, AT2G03500, AT5G61850, AT1G75750, AT5G39860	3.05302	0.0696127	0.00379748	0.00366676
AT1G03850		GOTERM_BP_DIRECT	GO:0019915~lipid storage	10	0.449236	6.80782e-05	AT5G07560, AT5G07520, AT3G18570, AT5G07530, AT5G51210, AT5G07550, AT2G25890, AT4G18550, AT5G07600, AT5G07510	5.20952	0.0742353	0.00385663	0.00372388
AT1G03880		GOTERM_BP_DIRECT	GO:0006032~chitin catabolic process	9	0.404313	0.00012998	AT2G43570, AT2G43580, AT1G56680, AT2G43600, AT2G43610, AT2G43620, AT4G19720, AT5G24090, AT4G19760	5.47	0.136945	0.00701271	0.00677132
AT1G03890		GOTERM_BP_DIRECT	GO:0009828~plant-type cell wall loosening	11	0.49416	0.00013944	AT5G39290, AT5G39280, AT5G56320, AT1G12560, AT3G15370, AT5G39300, AT1G65680, AT5G39310, AT5G05290, AT5G39270, AT2G45110	4.33657	0.146148	0.00718118	0.00693399
AT1G03982		GOTERM_BP_DIRECT	GO:1901348~positive regulation of secondary cell wall biogenesis	6	0.269542	0.000149678	AT4G36160, AT2G18060, AT1G12260, AT5G60490, AT1G17950, AT1G62700	9.72444	0.155996	0.00737326	0.00711946
AT1G04077		GOTERM_BP_DIRECT	GO:0009617~response to bacterium	41	1.84187	0.000159706	AT1G11580, AT5G26920, AT3G05440, AT1G65500, AT5G17330, AT5G49520, AT3G29670, AT5G18300, AT4G01895, AT2G30750, AT2G17310, AT1G68230, AT3G18260, AT1G51830, AT2G14580, AT2G41380, AT5G38200, AT1G54000, AT2G28960, AT1G06225, AT3G46280, AT2G45220, AT3G50480, AT1G22900, AT3G28910, AT1G33960, AT3G54040, AT1G33760, AT2G17740, AT1G15610, AT1G51840, AT4G37990, AT5G07690, AT2G22330, AT1G01580, AT1G18570, AT1…	1.87477	0.165533	0.00753946	0.00727994
[truncated: 2,632 more rows]

## Sheet: SHOOT_GO_479
SHOOT_GO_479	GO analysis of 479 genes gaining H3K27me3 between 3-7 dag shoot (S-P3/S-P) and losing in DCMU-grown shoot (S-H/S-P)
Input_479		Category	Term	Count	%	PValue	Genes	Fold Enrichment	Bonferroni	Benjamini	FDR
[truncated: 479 more rows]

## Sheet: SHOOT_GO_559
SHOOT_GO_559	GO analysis of 559 genes gaining H3K27me3 between 3-7 dag shoot (S-P3/S-P) and unchanged in DCMU-grown shoot (S-H/S-P)
[truncated: 560 more rows]

## Sheet: VENN_ROOT
VENN_ROOT	Comparison of DCMU effect on H3K27me3 targets in 3- and 7-dag root - input gene lists
[truncated: 10,361 more rows]

[truncated: 4 more sheets: ROOT_GO_7650, ROOT_GO_2025, ROOT_GO_90, ROOT_GO_267]
