# Supplementary material for: Polycomb repressive complex 2 facilitates the transition from heterotrophy to photoautotrophy during seedling emergence
Source: Plant Cell. 2025 Jun 14;37(7):koaf148. doi: 10.1093/plcell/koaf148 (PMC12236341; doi:10.1093/plcell/koaf148)
Supplement: koaf148_Supplementary_Data [file koaf148_supplementary_data.zip › Supplementary_Data_Set_9.xlsx]

## Sheet: index
Supplementary Data Set 9: Comparison of H3K27me3 enrichment in 3- and 7-dag WT shoot and GO terms associated with genes that gain or lose H3K27me3 between 3-7 dag
Shoot 3_7d_Log2K27: comparison of H3K27me3 enrichment (T1 genes) between 3 dai shoot (S-P3) and 7-dai shoot (S-P), showing an increase (Log 2FC(≥0.6)), no change or decrease (Log 2FC(≤-0.6)) level of H3K27me3
Shoot 3_7d_Log2K27_ annot: Araport11 annotation of genes
GO_Shoot_gain_H3K27me3: GO terms associated with the genes showing increase in H3K27me3 between 3-7 dai; GO enrichment analysis was performed using DAVID 2021. GO display cutoff: fold enrichment > 1.5; p(Bonferroni) < 0.05 are in Bold.
GO_Shoot_loss_H3K27me3: GO terms associated with the genes showing decrease in H3K27me3 between 3-7 dai; GO enrichment analysis was performed using DAVID 2021. GO display cutoff: fold enrichment > 1.5; p(Bonferroni) < 0.05 are in Bold.
Shoot 3_7d_Log2K27_TFs: TF genes based on TFDB (https://planttfdb.gao-lab.org/) and Czechowski 2004 TPJ
GO_Shoot_TF_gain_H3K27me3: GO terms associated with transcription factor genes showing increase in H3K27me3 between 3-7 dai; GO enrichment analysis was performed using DAVID 2021. GO display cutoff: fold enrichment > 1.5; p(Bonferroni) < 0.05 are in Bold.
GO_Shoot_TF_loss_H3K27me3: GO terms associated with transcription factor genes showing increase in H3K27me3 between 3-7 dai; GO enrichment analysis was performed using DAVID 2021. GO display cutoff: fold enrichment > 1.5; p(Bonferroni) < 0.05 are in Bold.
To go through the each of sheet click on the button below
	Shoot 3_7d_Log2K27
	Shoot 3_7d_Log2K27_ annot
	GO_Shoot_gain_H3K27me3
	GO_Shoot_loss_H3K27me3
	Shoot 3_7d_Log2K27_TFs
	GO_Shoot_TF_gain_H3K27me3
	GO_Shoot_TF_loss_H3K27me3

## Sheet: Shoot 3_7d_Log2K27
T1 gene list	S-P Enrichment	S-P3 Enrichment	Log 2 S-P Enrichment /S-P3 Enrichment
AT1G09073	1.38928	-1.69648	3.08576
AT1G05937	1.63082	-1.28223	2.91305
AT2G40330	1.43405	-1.28224	2.7163
AT5G00845	0.867832	-1.79047	2.65831
AT1G31358	1.21276	-1.40881	2.62158
AT5G03085	0.901116	-1.64096	2.54207
AT5G06030	1.06632	-1.43202	2.49834
AT3G21730	1.14444	-1.34137	2.48582
AT4G20715	1.0217	-1.3891	2.4108
AT4G03275	1.29326	-1.083	2.37626
AT2G08100	0.190023	-2.0962	2.28623
AT3G29140	0.909983	-1.37457	2.28456
AT4G02690	1.44763	-0.823218	2.27084
AT5G00420	0.816191	-1.41934	2.23553
AT2G43140	0.953094	-1.27709	2.23018
AT5G39890	1.30463	-0.921057	2.22569
AT1G48660	0.659714	-1.55593	2.21565
AT1G69600	1.45355	-0.75854	2.2121
AT3G01125	0.311272	-1.87501	2.18628
AT2G08160	0.0354475	-2.14899	2.18444
AT5G22545	0.356761	-1.825	2.18177
AT3G21720	2.31713	0.136426	2.1807
AT2G09120	2.22978	0.0639487	2.16583
AT1G52085	0.411804	-1.74134	2.15315
AT1G62290	0.704958	-1.42011	2.12507
AT1G07610	0.487629	-1.6213	2.10893
AT3G10100	0.0943613	-1.98523	2.07959
AT5G65080	0.788949	-1.28809	2.07704
AT4G27415	0.891888	-1.14626	2.03814
AT1G19530	1.10556	-0.889678	1.99524
AT5G42690	0.718572	-1.27478	1.99335
AT3G08110	1.17003	-0.798105	1.96814
AT5G65070	0.708682	-1.25672	1.9654
AT3G22237	1.97538	0.0125043	1.96287
AT1G23147	1.7393	-0.201676	1.94098
AT5G38743	0.0730121	-1.84164	1.91466
AT3G08105	0.796919	-1.11313	1.91004
AT5G60760	0.798557	-1.09886	1.89741
AT5G05805	0.180238	-1.69452	1.87476
AT5G67060	1.36471	-0.507737	1.87245
AT2G26355	0.969964	-0.90224	1.8722
AT5G04000	-0.0899198	-1.94719	1.85727
AT4G37050	0.696117	-1.15672	1.85284
AT3G04805	0.381342	-1.47112	1.85246
AT5G57390	1.94282	0.0907907	1.85202
AT4G31877	0.586587	-1.25233	1.83892
AT5G08910	1.48049	-0.355021	1.83551
AT2G07940	0.078742	-1.75643	1.83518
AT1G53010	0.0693639	-1.76426	1.83363
AT4G37435	0.528958	-1.30463	1.83358
AT1G12665	0.710716	-1.12272	1.83344
AT5G00950	0.296469	-1.53582	1.83229
AT5G20800	-0.0691524	-1.89913	1.82998
AT5G35960	0.0222626	-1.80203	1.82429
AT5G25180	0.0807674	-1.73853	1.8193
AT2G04230	0.400594	-1.41347	1.81407
AT5G02580	0.521393	-1.2925	1.81389
AT5G11600	0.29638	-1.51617	1.81255
AT1G60090	0.131537	-1.67968	1.81121
AT1G04793	0.768681	-1.04196	1.81064
AT1G49475	0.245671	-1.5629	1.80857
AT1G53790	0.422868	-1.37234	1.7952
AT4G02280	0.369273	-1.4212	1.79047
AT1G61820	1.27586	-0.505606	1.78146
AT2G29490	0.240612	-1.52642	1.76703
AT1G12600	0.614179	-1.15253	1.76671
AT4G11350	0.566686	-1.19116	1.75784
AT2G08155	0.715792	-1.04173	1.75752
AT5G39220	0.498926	-1.25849	1.75742
AT1G62800	0.0812642	-1.67544	1.7567
AT1G77525	0.239518	-1.50454	1.74406
AT2G23110	0.888917	-0.853052	1.74197
AT2G25095	0.763549	-0.967125	1.73067
AT2G09420	0.0922065	-1.63215	1.72436
AT1G33785	0.668436	-1.05469	1.72313
AT2G44470	1.18554	-0.528231	1.71377
AT3G01225	0.812327	-0.900354	1.71268
AT5G09980	0.800661	-0.910687	1.71135
AT5G17470	0.299827	-1.404	1.70382
AT4G36900	0.659435	-1.03772	1.69715
AT1G67105	0.478593	-1.21756	1.69615
AT4G06065	1.14914	-0.544609	1.69375
AT1G09260	0.540465	-1.15319	1.69366
AT4G11910	0.620481	-1.07238	1.69286
AT1G43780	-0.116967	-1.80818	1.69121
AT1G06157	0.5017	-1.18428	1.68598
AT5G65510	0.203296	-1.47634	1.67964
AT1G19190	0.722154	-0.946721	1.66887
AT5G10770	0.35134	-1.31407	1.66541
AT1G58160	0.0189149	-1.64096	1.65987
AT1G08567	0.0125671	-1.64666	1.65923
AT5G12236	0.654481	-1.00392	1.6584
AT2G23148	0.369859	-1.28403	1.65389
AT1G47840	-0.131614	-1.78338	1.65177
AT5G22540	0.19471	-1.45574	1.65045
AT1G62810	0.445511	-1.20357	1.64908
AT3G02980	1.25762	-0.390805	1.64843
AT1G31355	0.972565	-0.670587	1.64315
AT5G00835	0.982587	-0.659213	1.6418
AT1G54957	0.167722	-1.46658	1.6343
AT5G17480	1.20083	-0.432758	1.63359
AT5G01755	2.47704	0.843678	1.63336
AT5G22460	0.0403484	-1.58941	1.62976
AT1G19180	1.1344	-0.493801	1.6282
AT2G27870	0.00225352	-1.61523	1.61749
AT3G63040	-0.093846	-1.69984	1.60599
AT1G06903	0.765339	-0.83692	1.60226
AT3G23090	0.768837	-0.831564	1.6004
AT3G14950	-0.451791	-2.05177	1.59998
AT2G42170	0.262888	-1.33558	1.59847
AT1G48470	0.094765	-1.5014	1.59616
AT2G31180	1.23422	-0.348579	1.5828
AT3G30841	0.129356	-1.4514	1.58076
AT5G06995	0.299105	-1.27505	1.57416
AT3G26782	-0.222401	-1.79438	1.57198
AT2G04195	1.60244	0.0317575	1.57069
AT3G11050	0.571704	-0.998128	1.56983
AT2G09100	1.13399	-0.422417	1.5564
AT5G24950	1.1455	-0.410067	1.55556
AT5G45875	1.39608	-0.158001	1.55408
AT3G44290	0.646747	-0.9065	1.55325
AT5G62260	-0.135249	-1.68759	1.55234
AT5G17700	1.25799	-0.291225	1.54921
AT1G23070	1.05872	-0.485097	1.54382
AT2G34135	0.742676	-0.799136	1.54181
AT4G16215	0.612441	-0.922584	1.53502
AT5G02825	1.05175	-0.480952	1.5327
AT2G08790	0.463069	-1.0687	1.53177
AT3G08715	0.549891	-0.981691	1.53158
AT2G23640	0.634693	-0.8966	1.53129
AT3G08310	0.918764	-0.611509	1.53027
AT3G45252	1.04476	-0.484821	1.52958
AT3G29187	0.347501	-1.1788	1.5263
AT3G23180	0.0379291	-1.48668	1.52461
AT5G25820	0.0584965	-1.46474	1.52323
AT1G09855	0.972931	-0.54824	1.52117
AT3G24750	0.38186	-1.13838	1.52024
AT1G22600	0.577462	-0.942241	1.5197
AT2G41410	0.501951	-1.01242	1.51437
AT5G36100	0.86145	-0.651207	1.51266
AT2G28405	0.762866	-0.746179	1.50904
AT1G08437	1.00043	-0.508097	1.50853
AT3G04405	0.108174	-1.40035	1.50852
AT4G00380	0.250181	-1.25805	1.50823
AT4G04840	1.25142	-0.25372	1.50514
AT2G09525	0.339724	-1.16388	1.50361
AT2G08970	0.798933	-0.698673	1.49761
AT1G33790	0.778963	-0.718632	1.4976
AT1G30270	-0.568345	-2.06098	1.49263
AT5G04475	1.16902	-0.322069	1.49109
AT5G46320	0.74359	-0.747494	1.49108
AT5G62490	0.0563248	-1.43101	1.48734
AT3G12203	1.26458	-0.216155	1.48074
AT1G08885	0.94534	-0.53484	1.48018
AT5G04470	1.18269	-0.297045	1.47974
AT2G42425	0.164216	-1.31523	1.47945
AT1G07317	1.01434	-0.464012	1.47835
AT5G04575	0.10846	-1.36898	1.47744
AT1G37150	-0.229523	-1.70565	1.47613
AT5G04380	1.50593	0.0376424	1.46829
AT2G01818	-0.0655846	-1.53349	1.46791
AT1G25230	0.169673	-1.29812	1.46779
AT2G18540	0.984461	-0.479666	1.46413
AT1G68285	0.505496	-0.952025	1.45752
AT5G42900	0.839586	-0.614986	1.45457
AT3G44830	0.634066	-0.816248	1.45031
AT4G13215	0.0795694	-1.36818	1.44775
AT3G04045	1.5642	0.121432	1.44276
AT2G27690	1.08191	-0.358307	1.44021
AT2G41225	1.91541	0.475443	1.43997
AT2G34120	-0.246236	-1.68081	1.43457
AT1G61230	0.183687	-1.24865	1.43234
AT5G21280	-0.530033	-1.95991	1.42988
AT2G08105	0.963857	-0.46469	1.42855
AT5G50770	1.80255	0.374331	1.42822
AT4G21380	0.29988	-1.12707	1.42695
AT5G13790	0.628791	-0.798038	1.42683
AT1G09695	-0.115875	-1.54169	1.42581
AT1G67810	1.62897	0.203176	1.42579
AT2G37760	0.166181	-1.25453	1.42071
AT5G45580	0.869329	-0.545545	1.41487
AT4G07220	0.871455	-0.542666	1.41412
AT2G36180	0.169333	-1.24033	1.40966
AT4G07225	1.00896	-0.400357	1.40932
AT5G43403	-0.00806435	-1.41521	1.40715
AT1G44150	1.28967	-0.1171	1.40677
AT1G77950	0.233731	-1.17263	1.40636
AT2G29480	0.782412	-0.62369	1.4061
AT3G04525	1.87167	0.466732	1.40494
AT4G11050	1.17843	-0.226459	1.40488
AT1G09507	0.650242	-0.752996	1.40324
AT3G55566	0.199234	-1.20196	1.4012
AT5G63250	1.07688	-0.322026	1.3989
AT4G11810	0.26869	-1.1285	1.39719
AT2G19330	-0.243455	-1.63893	1.39547
AT5G51320	0.815379	-0.578984	1.39436
AT1G30135	1.1496	-0.238795	1.38839
AT1G07783	1.8048	0.417893	1.38691
AT4G05730	0.760087	-0.622916	1.383
AT4G02895	0.559148	-0.823619	1.38277
AT1G47271	0.0679782	-1.31307	1.38105
AT1G10682	1.20075	-0.177391	1.37814
AT3G09845	0.670841	-0.704571	1.37541
AT1G61890	0.241003	-1.13235	1.37335
AT2G29485	0.853313	-0.518488	1.3718
AT5G39870	-0.00677346	-1.37849	1.37172
AT5G65925	0.517657	-0.849226	1.36688
AT5G44310	1.12739	-0.238448	1.36584
AT4G06170	0.150149	-1.21527	1.36542
AT1G09117	0.383324	-0.981504	1.36483
AT3G15300	0.749216	-0.611194	1.36041
AT1G11803	0.297745	-1.06102	1.35876
AT3G24240	0.0530537	-1.3057	1.35875
AT1G09373	0.647656	-0.711003	1.35866
AT1G12130	0.634507	-0.721492	1.356
AT2G03505	0.50939	-0.846123	1.35551
AT5G16336	0.652108	-0.702496	1.3546
AT1G04603	0.489354	-0.862584	1.35194
AT1G01200	0.163573	-1.18812	1.35169
AT4G33780	-0.424743	-1.77405	1.34931
AT4G27250	0.345584	-1.00195	1.34754
AT4G07015	1.10158	-0.241908	1.34348
AT3G50301	-0.153031	-1.49624	1.34321
AT2G16570	1.59003	0.247152	1.34288
AT3G04415	0.359176	-0.981078	1.34025
AT2G29990	-0.471729	-1.80973	1.338
AT3G50310	0.311779	-1.0262	1.33798
AT4G13075	1.03939	-0.291791	1.33118
AT5G02420	1.22714	-0.102961	1.3301
AT5G61470	0.57621	-0.753881	1.33009
AT1G09500	1.10815	-0.214674	1.32283
AT3G00420	0.194112	-1.12824	1.32236
AT2G04425	-0.0686727	-1.38915	1.32048
AT5G23530	0.411296	-0.909007	1.3203
AT2G16905	0.194112	-1.12476	1.31887
AT1G62710	1.56954	0.252706	1.31684
AT4G24026	1.56452	0.24898	1.31554
AT3G44805	0.312161	-1.00098	1.31314
AT2G36724	0.774599	-0.535465	1.31006
AT4G32717	0.474412	-0.833486	1.3079
AT4G36280	0.578734	-0.729111	1.30785
AT2G31990	0.468254	-0.839591	1.30785
AT1G09503	0.612699	-0.695102	1.3078
AT4G20730	0.501667	-0.80512	1.30679
AT1G72580	2.02091	0.717052	1.30386
AT4G02730	-0.57104	-1.87354	1.3025
AT1G10745	1.08037	-0.222052	1.30243
AT4G08415	0.550879	-0.742411	1.29329
AT5G06040	1.95573	0.663102	1.29263
AT5G15120	0.267009	-1.02232	1.28933
AT2G19806	1.57378	0.284569	1.28921
AT4G39672	0.298874	-0.989924	1.2888
AT5G22590	0.00716932	-1.28158	1.28875
AT5G19710	1.10874	-0.178236	1.28698
AT5G04145	0.498349	-0.786634	1.28498
AT1G09185	0.314488	-0.970308	1.2848
AT1G09205	0.644108	-0.638628	1.28274
AT1G76130	-0.140205	-1.42213	1.28192
AT5G08455	0.826344	-0.455151	1.28149
AT4G37580	0.881964	-0.39763	1.27959
AT1G29680	0.28834	-0.989361	1.2777
AT3G55670	0.391353	-0.885099	1.27645
AT3G30150	-0.00682535	-1.28169	1.27486
AT5G16360	0.133168	-1.13627	1.26944
AT5G41650	0.00644634	-1.262	1.26845
AT1G78360	0.451306	-0.816875	1.26818
AT5G00555	1.18287	-0.0852378	1.26811
AT5G00485	0.214187	-1.05371	1.2679
AT4G32215	0.16802	-1.09863	1.26665
AT3G29375	-0.558461	-1.82464	1.26618
AT5G09978	1.40924	0.144271	1.26497
AT3G51860	0.97061	-0.292259	1.26287
AT5G65140	0.11162	-1.14648	1.2581
AT3G26330	-0.387816	-1.6459	1.25809
AT1G62530	0.363914	-0.890168	1.25408
AT5G51220	-0.862983	-2.11122	1.24824
AT4G30970	0.45863	-0.787043	1.24567
AT2G28410	0.351996	-0.893095	1.24509
AT4G11400	0.643075	-0.600374	1.24345
AT5G23212	1.6505	0.40776	1.24274
AT3G10900	0.168283	-1.07299	1.24127
AT5G10510	0.209861	-1.02987	1.23974
AT5G49280	0.261076	-0.978409	1.23949
AT5G39645	0.604407	-0.634071	1.23848
AT1G13260	1.31065	0.0730332	1.23762
AT1G53935	-0.0568773	-1.2931	1.23622
AT5G48980	1.45027	0.216116	1.23416
AT2G07935	0.715794	-0.517113	1.23291
AT2G00660	0.827458	-0.405297	1.23276
AT1G53920	0.0226719	-1.20996	1.23264
AT1G62570	1.03999	-0.192388	1.23238
AT4G04385	0.253906	-0.975844	1.22975
AT2G42050	0.649805	-0.579859	1.22966
AT3G00280	0.493818	-0.727329	1.22115
AT1G19260	-0.0580201	-1.27853	1.22051
AT4G07408	0.749206	-0.470116	1.21932
AT5G38780	1.38414	0.168595	1.21555
AT5G41765	-0.0721824	-1.28739	1.2152
AT3G62860	-0.344692	-1.55843	1.21374
AT5G43285	1.06856	-0.143683	1.21224
AT3G51700	1.18838	-0.0236998	1.21208
AT2G25344	0.51157	-0.6989	1.21047
AT2G29470	0.251112	-0.958892	1.21
AT3G54270	-0.323003	-1.53107	1.20807
AT3G05915	1.87977	0.672133	1.20764
AT2G36080	0.373835	-0.832093	1.20593
AT4G03245	0.443282	-0.762155	1.20544
AT4G11655	1.40045	0.195304	1.20514
AT4G11911	1.241	0.0363857	1.20461
AT2G07255	0.310776	-0.89259	1.20337
AT3G03270	0.158501	-1.04421	1.20271
AT5G05380	0.355417	-0.846916	1.20233
AT1G04677	1.12323	-0.0788251	1.20205
AT1G78260	0.186783	-1.01026	1.19704
AT5G03015	0.652115	-0.543457	1.19557
AT5G54661	1.02462	-0.169633	1.19426
AT5G07605	0.323697	-0.870118	1.19381
AT3G11990	0.158346	-1.03531	1.19366
AT1G77940	-1.04683	-2.23889	1.19206
AT3G45600	-0.255855	-1.4477	1.19184
AT3G56705	0.870095	-0.320861	1.19096
AT3G14450	-0.540137	-1.7308	1.19066
AT5G22550	0.651873	-0.537746	1.18962
AT1G78480	1.05212	-0.135769	1.18789
AT5G65160	-0.61885	-1.80663	1.18778
AT4G02795	-0.0139458	-1.20066	1.18672
AT1G54850	-0.246445	-1.42675	1.1803
AT2G07485	0.184196	-0.995695	1.17989
AT3G03726	0.270838	-0.908607	1.17944
AT5G06800	0.0705753	-1.1088	1.17938
AT1G09960	0.0337448	-1.14423	1.17798
AT1G80110	0.855357	-0.322151	1.17751
AT3G09380	0.654031	-0.523017	1.17705
AT1G30260	0.56133	-0.615279	1.17661
AT1G09065	0.377158	-0.798425	1.17558
AT1G57790	-0.132284	-1.30484	1.17255
AT5G38195	1.16731	-0.0038371	1.17115
AT2G29500	0.440325	-0.730263	1.17059
AT1G48325	1.6057	0.435265	1.17044
AT2G07115	0.919344	-0.248076	1.16742
AT3G06778	0.814154	-0.352951	1.16711
AT4G19950	0.486976	-0.677349	1.16432
AT5G22470	-0.353206	-1.51714	1.16393
AT3G00320	1.01101	-0.152493	1.16351
AT2G21727	1.88363	0.72101	1.16262
AT1G08105	0.532725	-0.629643	1.16237
AT5G02780	0.675639	-0.486173	1.16181
AT3G02595	0.254518	-0.90718	1.1617
AT1G19540	-0.104559	-1.26492	1.16036
AT1G11780	-0.517136	-1.67742	1.16029
AT4G24275	0.867388	-0.292191	1.15958
AT4G20180	0.12999	-1.02684	1.15683
AT5G06985	0.107155	-1.04914	1.1563
AT1G77530	0.14031	-1.01546	1.15577
AT4G11570	-0.39051	-1.54561	1.1551
AT5G13330	1.62294	0.46834	1.1546
AT1G52840	0.966917	-0.185731	1.15265
AT2G07075	1.63681	0.486388	1.15042
AT3G51000	-0.683896	-1.83428	1.15039
AT3G47160	-0.319606	-1.46984	1.15023
AT5G55650	0.54233	-0.606087	1.14842
AT5G45280	0.332779	-0.814973	1.14775
AT4G12060	-0.402358	-1.54876	1.1464
AT1G67980	0.677368	-0.467819	1.14519
AT4G07375	1.62214	0.477678	1.14446
AT1G05320	-0.417502	-1.56196	1.14446
AT3G06433	0.278923	-0.865234	1.14416
AT2G02280	0.940614	-0.203213	1.14383
AT3G09835	1.40576	0.262936	1.14283
AT1G19830	1.03589	-0.10573	1.14162
AT2G38600	-0.176834	-1.31815	1.14132
AT2G31170	-0.58898	-1.72729	1.13831
AT4G30530	-0.282809	-1.42112	1.13831
AT3G28350	-0.164345	-1.30244	1.1381
AT5G39720	1.8401	0.702039	1.13807
AT5G02185	0.44948	-0.688468	1.13795
AT4G09090	0.254469	-0.88284	1.13731
AT4G05340	0.638377	-0.498435	1.13681
AT1G61800	0.10778	-1.02888	1.13666
AT1G53000	-0.776387	-1.91263	1.13624
AT1G28710	-0.742049	-1.87819	1.13614
AT1G50970	-0.246246	-1.38155	1.13531
AT3G20900	0.765937	-0.368715	1.13465
AT2G22680	-0.169242	-1.30343	1.13419
AT1G10747	1.31407	0.18028	1.13379
AT5G05685	-0.0163884	-1.14813	1.13174
AT4G14000	-0.71865	-1.84961	1.13096
AT1G52080	-0.573403	-1.70417	1.13077
AT3G20898	0.772544	-0.355376	1.12792
AT5G59570	-0.918002	-2.04568	1.12768
AT1G80350	-0.361577	-1.48851	1.12693
AT2G23590	1.01652	-0.110159	1.12667
AT3G05845	0.592616	-0.533522	1.12614
AT4G37870	-0.571788	-1.69702	1.12523
AT3G60640	-0.142438	-1.26604	1.1236
AT3G05725	0.393639	-0.729742	1.12338
AT3G06515	0.0686079	-1.0542	1.12281
AT5G45840	0.801333	-0.320394	1.12173
AT2G04725	0.176675	-0.940915	1.11759
AT2G19800	-0.181686	-1.29756	1.11587
AT3G00230	-0.0683804	-1.18368	1.1153
AT5G11520	-1.19068	-2.30412	1.11343
AT5G08141	1.3775	0.26415	1.11335
AT5G04220	-0.630028	-1.74296	1.11293
AT5G01340	-0.104374	-1.21619	1.11181
AT2G22900	-0.407336	-1.51709	1.10975
AT2G01275	-0.216894	-1.32651	1.10961
AT3G14990	-0.119446	-1.22878	1.10934
AT5G01485	1.36134	0.253528	1.10781
AT1G11070	-0.243649	-1.35104	1.10739
AT5G48950	0.860326	-0.246348	1.10667
AT3G10455	1.01317	-0.0919831	1.10516
AT3G43280	-0.227172	-1.33184	1.10466
AT2G23620	0.354715	-0.749606	1.10432
AT4G08365	0.188633	-0.915442	1.10407
AT5G60260	0.488405	-0.614788	1.10319
AT5G61610	0.993921	-0.108974	1.1029
AT3G01345	0.712815	-0.390055	1.10287
AT5G24940	-0.672041	-1.77394	1.1019
AT3G26605	0.804556	-0.297015	1.10157
AT5G54250	0.973062	-0.127858	1.10092
AT1G27671	1.22158	0.121607	1.09998
AT1G76840	-0.546658	-1.64661	1.09996
AT2G22000	0.330172	-0.769197	1.09937
AT1G44414	0.175673	-0.922674	1.09835
AT1G76440	-0.584657	-1.68203	1.09737
AT2G33890	0.0973286	-0.999917	1.09725
AT5G03010	0.84754	-0.249546	1.09709
AT4G06915	0.217656	-0.877544	1.0952
AT5G59820	0.810839	-0.283896	1.09474
AT1G08905	0.693653	-0.399635	1.09329
AT3G27025	0.551013	-0.541491	1.0925
AT3G29631	0.698997	-0.392167	1.09116
AT2G43800	0.0240446	-1.06708	1.09112
AT4G32080	0.473915	-0.61644	1.09036
AT5G52605	1.21987	0.131644	1.08823
AT2G26370	0.186681	-0.901242	1.08792
AT5G50780	-0.743904	-1.83088	1.08697
AT2G41230	2.21841	1.13178	1.08664
AT2G38325	0.336402	-0.749389	1.08579
AT3G45820	0.455018	-0.629401	1.08442
AT2G38960	-0.60434	-1.68759	1.08325
AT1G32710	1.47546	0.393091	1.08237
AT1G23090	-0.025154	-1.10619	1.08103
AT5G20810	0.680041	-0.400655	1.0807
AT4G25130	-0.881236	-1.9618	1.08057
AT5G17460	-0.229523	-1.30985	1.08033
AT1G78476	1.27181	0.191527	1.08028
AT4G18300	-0.571044	-1.65096	1.07992
AT4G07410	-1.1157	-2.19543	1.07973
AT3G29370	2.31951	1.2404	1.07911
AT1G49830	0.00137907	-1.07732	1.07869
AT3G56600	-0.867151	-1.94558	1.07843
AT4G24030	1.35553	0.278262	1.07727
AT4G17790	-0.216601	-1.29381	1.07721
AT5G57690	-0.453482	-1.52871	1.07523
AT4G09495	0.714511	-0.360613	1.07512
AT2G38910	1.07937	0.00455937	1.07481
AT4G05115	-0.000658324	-1.07475	1.07409
AT5G01465	0.701985	-0.371745	1.07373
AT3G05175	1.2516	0.178054	1.07354
AT5G10100	1.22595	0.152954	1.07299
AT4G00460	-0.838945	-1.91149	1.07255
AT4G05835	-0.135637	-1.20734	1.07171
AT5G03610	-0.0162568	-1.08752	1.07126
AT5G66250	-0.361806	-1.43177	1.06996
AT2G03823	0.568346	-0.501086	1.06943
AT1G08957	0.289542	-0.77866	1.0682
AT1G10240	-1.22241	-2.28988	1.06747
AT1G77830	0.648	-0.418863	1.06686
AT1G05410	-0.635725	-1.70168	1.06596
AT5G35525	0.714605	-0.350482	1.06509
AT2G34340	0.118021	-0.946551	1.06457
AT3G59220	-0.402676	-1.4644	1.06173
AT5G24825	1.31606	0.254602	1.06146
AT1G10750	-0.94682	-2.00816	1.06134
AT3G03525	1.25636	0.195825	1.06054
AT2G09125	0.158065	-0.902185	1.06025
AT1G46336	0.928957	-0.131238	1.06019
AT5G23160	-0.227558	-1.2876	1.06004
AT5G04360	-0.522812	-1.58269	1.05987
AT2G04137	0.24479	-0.81362	1.05841
AT4G00930	-0.653546	-1.71141	1.05787
AT2G38890	0.200636	-0.856716	1.05735
AT3G13624	-0.414635	-1.47011	1.05547
AT5G09335	0.687082	-0.367888	1.05497
AT1G65735	1.87766	0.824601	1.05306
AT1G05477	0.589684	-0.463322	1.05301
AT2G23840	-0.15002	-1.20264	1.05262
AT4G10560	-0.0064348	-1.05885	1.05241
AT5G39532	1.0054	-0.0467149	1.05211
AT1G22720	0.578316	-0.473731	1.05205
AT5G52495	0.155123	-0.896806	1.05193
AT1G78390	0.521507	-0.530009	1.05152
AT4G25585	0.387662	-0.663139	1.0508
AT1G28660	0.308478	-0.740529	1.04901
AT1G35240	-0.0981355	-1.14663	1.04849
AT3G05535	0.91266	-0.135125	1.04778
AT5G07455	0.112765	-0.935002	1.04777
AT1G73560	0.695195	-0.351917	1.04711
AT1G28370	0.740756	-0.305877	1.04663
AT4G05750	-0.306172	-1.35191	1.04574
AT3G08700	0.0698139	-0.974983	1.0448
AT3G23175	0.214325	-0.830154	1.04448
AT1G77980	0.395266	-0.647913	1.04318
AT2G33720	-0.0522377	-1.09373	1.04149
AT3G28853	0.664217	-0.377141	1.04136
AT1G07723	0.442017	-0.598383	1.0404
AT3G50123	1.52412	0.48395	1.04017
AT4G10220	1.08282	0.0436416	1.03918
AT1G09794	-0.571421	-1.61046	1.03904
AT1G78478	1.23322	0.194413	1.03881
AT1G50080	0.893703	-0.145101	1.0388
AT3G15490	0.460215	-0.577291	1.03751
AT1G24530	0.520997	-0.516351	1.03735
AT5G09640	-0.547581	-1.58493	1.03734
AT4G13345	0.199517	-0.836356	1.03587
AT5G16350	0.22001	-0.815622	1.03563
AT3G44766	1.18256	0.147173	1.03539
AT5G44270	-0.33396	-1.36911	1.03515
AT1G34470	-0.535418	-1.5703	1.03489
AT2G23020	1.39003	0.35547	1.03456
AT1G09817	1.20938	0.175489	1.03389
AT2G26710	-0.170872	-1.20468	1.03381
AT5G63610	-0.571456	-1.60486	1.03341
AT1G59980	-1.02662	-2.05953	1.03292
AT5G17510	-0.498237	-1.53075	1.03251
AT5G40420	0.107877	-0.924363	1.03224
AT3G09162	0.754666	-0.277267	1.03193
AT5G35860	1.17978	0.148082	1.0317
AT3G06525	0.137433	-0.893239	1.03067
AT5G22430	0.650444	-0.37987	1.03031
AT3G00210	1.06524	0.0353073	1.02993
AT2G02780	-0.86752	-1.89645	1.02893
AT1G48095	0.172526	-0.85631	1.02884
AT5G62110	0.0545109	-0.973452	1.02796
AT2G22140	-0.785049	-1.81264	1.02759
AT3G20935	-0.580887	-1.60821	1.02733
AT2G27380	-0.369174	-1.3965	1.02732
AT5G56240	0.555626	-0.471429	1.02705
AT3G06135	0.668018	-0.358744	1.02676
AT2G24880	0.290967	-0.735175	1.02614
AT1G19170	-0.535379	-1.5613	1.02592
AT4G14455	-0.67812	-1.70386	1.02575
AT1G77100	0.322054	-0.70299	1.02504
AT5G43300	0.460606	-0.56416	1.02477
AT1G46192	-0.014678	-1.03754	1.02286
AT1G04877	0.296186	-0.726657	1.02284
AT4G19905	0.978104	-0.0444591	1.02256
AT1G21340	-0.428866	-1.45061	1.02175
AT5G08370	-0.80191	-1.82277	1.02086
AT2G09490	0.537751	-0.48251	1.02026
AT3G00440	2.27703	1.25715	1.01988
AT4G13968	0.502006	-0.51777	1.01978
AT3G50230	-0.235764	-1.25356	1.01779
AT1G63050	-0.416562	-1.43425	1.01769
AT1G19200	-0.259151	-1.27507	1.01592
AT2G03150	-0.691097	-1.70535	1.01426
AT4G18640	0.0100426	-1.00385	1.0139
AT3G08615	1.55791	0.54421	1.0137
AT3G54030	-0.644345	-1.65792	1.01357
AT5G02700	0.0137507	-0.999698	1.01345
AT4G10860	0.075457	-0.93785	1.01331
AT1G35242	0.72349	-0.289817	1.01331
AT5G42210	0.819186	-0.19352	1.01271
AT3G43700	-0.814471	-1.82617	1.0117
AT4G09620	-0.383635	-1.39411	1.01047
AT4G05875	1.44528	0.435056	1.01022
AT5G07030	0.480817	-0.529153	1.00997
AT2G28690	0.269864	-0.739987	1.00985
AT5G52470	-0.865195	-1.87342	1.00823
AT1G55550	-0.585861	-1.59361	1.00775
AT3G05150	1.04417	0.0365561	1.00761
AT5G00565	2.03728	1.02999	1.00729
AT4G32714	0.27074	-0.736332	1.00707
AT1G24735	-0.0830176	-1.0896	1.00658
AT2G01890	0.849467	-0.155982	1.00545
AT4G06935	0.181324	-0.824031	1.00536
AT2G24615	0.568815	-0.436475	1.00529
AT2G37750	0.547671	-0.457004	1.00468
AT3G24150	-0.0736467	-1.07797	1.00432
AT5G24870	-0.524987	-1.52906	1.00407
AT1G32510	0.485319	-0.517366	1.00268
AT5G57240	0.617619	-0.384989	1.00261
AT5G01405	1.72329	0.721524	1.00177
AT1G09115	1.50741	0.50578	1.00163
AT5G04370	1.90792	0.90715	1.00077
AT5G09220	-0.825315	-1.82465	0.999335
AT2G21720	1.67687	0.678677	0.998188
AT3G28960	0.0251378	-0.971901	0.997039
AT3G55672	0.743177	-0.253585	0.996762
AT2G43745	-0.335022	-1.33143	0.996409
AT5G55132	1.80094	0.805762	0.995174
AT1G64110	-0.690496	-1.68531	0.994812
AT5G62250	-0.109665	-1.10384	0.994174
AT4G11310	1.79462	0.800519	0.994099
AT5G10090	-0.291543	-1.28555	0.994011
AT1G63010	-0.492689	-1.48578	0.993088
AT5G08360	0.679557	-0.313501	0.993058
AT4G17020	-1.13012	-2.12131	0.991186
AT1G20910	-0.919844	-1.91071	0.990871
AT4G03785	0.240811	-0.749931	0.990742
AT2G28550	-0.905153	-1.89398	0.988828
AT4G18910	0.231326	-0.757502	0.988827
AT2G05425	0.417987	-0.570414	0.988401
AT2G26455	-0.341916	-1.32954	0.987628
AT2G14520	-0.116127	-1.10302	0.986898
AT5G24600	1.06024	0.0736222	0.986622
AT3G06505	-0.267685	-1.25411	0.986422
AT4G09987	0.983482	-0.00226915	0.985752
AT2G08930	0.887451	-0.0982517	0.985703
AT5G44306	0.803289	-0.182297	0.985586
AT2G19803	0.768172	-0.217392	0.985565
AT1G05300	0.173377	-0.812158	0.985536
AT5G49680	-0.721547	-1.70639	0.984846
AT2G32190	1.3097	0.325234	0.984467
AT1G04417	0.352185	-0.632111	0.984296
AT1G49032	-0.471204	-1.45431	0.983103
AT5G16230	0.829943	-0.152838	0.982781
AT5G53990	0.294871	-0.687162	0.982033
AT5G25380	-0.102271	-1.08351	0.981236
AT2G32560	-0.216437	-1.19654	0.980107
AT2G17780	-0.265047	-1.24441	0.979362
AT4G10640	0.136616	-0.842603	0.979219
AT3G59580	-0.725263	-1.70419	0.978925
AT3G26934	0.916115	-0.0613991	0.977515
AT3G21170	-0.157327	-1.13457	0.977246
AT5G49500	-0.221879	-1.19823	0.976352
AT4G14930	-0.854886	-1.83095	0.976068
AT2G25640	-1.28554	-2.2609	0.975362
AT2G02130	1.64132	0.666183	0.975139
AT3G57010	0.187912	-0.787068	0.97498
AT5G37530	-1.07105	-2.04509	0.974044
AT3G63050	0.111923	-0.861487	0.973409
AT5G53740	0.862195	-0.110398	0.972593
AT1G57550	1.43843	0.466311	0.972116
AT3G51180	-0.594567	-1.56648	0.971918
AT4G00925	0.258379	-0.71341	0.97179
AT1G54720	1.44239	0.470816	0.971578
AT3G50200	0.609759	-0.361496	0.971255
AT3G49300	1.94658	0.977125	0.969457
AT1G35183	1.08827	0.119026	0.969242
AT1G61810	0.878883	-0.0898241	0.968707
AT1G35200	0.524115	-0.444469	0.968584
AT4G18360	-0.0707124	-1.03916	0.968451
AT1G54960	-0.319672	-1.28716	0.967484
AT1G73400	-0.660912	-1.62772	0.966811
AT2G20142	-0.242644	-1.20943	0.966785
AT3G17470	-0.192622	-1.15933	0.966711
AT2G19140	0.18811	-0.77826	0.96637
AT5G43330	0.146674	-0.819635	0.966309
AT1G47930	-0.243427	-1.20971	0.966287
AT5G22555	0.758223	-0.207909	0.966132
AT3G59450	0.114877	-0.851017	0.965894
AT1G30910	-0.584905	-1.54977	0.964865
AT3G29385	1.41462	0.450441	0.964178
AT3G04560	-0.804759	-1.76875	0.963991
AT1G50930	0.488216	-0.475703	0.963919
AT1G16420	-0.415982	-1.37946	0.963478
AT4G16162	0.0546145	-0.908435	0.963049
AT3G58270	1.17774	0.215465	0.962276
AT2G41997	1.24495	0.28287	0.962075
AT2G26135	-0.605991	-1.56659	0.960598
AT4G33820	0.383307	-0.57563	0.958937
AT2G03565	0.269018	-0.688518	0.957537
AT2G36200	-0.85942	-1.81683	0.957407
AT3G25160	1.0889	0.131725	0.957173
AT5G07225	1.02772	0.0709544	0.956767
AT2G16592	0.341392	-0.614589	0.955981
AT2G01340	0.786424	-0.168735	0.955158
AT2G02100	0.595935	-0.359054	0.95499
AT3G02325	0.930952	-0.0232806	0.954233
AT1G05953	0.478911	-0.474917	0.953827
AT2G19810	-0.403967	-1.35749	0.953521
AT4G01420	1.38824	0.435073	0.953169
AT3G11490	-0.372761	-1.32565	0.952892
AT5G39230	1.75997	0.807136	0.952835
AT1G15085	0.369586	-0.582781	0.952367
AT4G17820	0.544044	-0.407944	0.951988
AT4G07055	-0.0457703	-0.997525	0.951754
AT3G11690	0.0771611	-0.874523	0.951684
AT5G51845	1.85535	0.903788	0.951559
AT3G08255	1.72659	0.775227	0.951358
AT1G06783	0.65744	-0.293912	0.951352
AT5G45910	0.11111	-0.840232	0.951342
AT3G03735	2.2339	1.28261	0.951288
AT1G06737	0.472992	-0.47819	0.951183
AT5G10170	0.266968	-0.683429	0.950397
AT4G02317	0.998538	0.0483584	0.950179
AT5G10130	0.0147891	-0.935302	0.950091
AT1G10260	1.98629	1.03669	0.949601
AT3G46860	0.0224201	-0.926879	0.949299
AT1G09810	-1.11026	-2.05954	0.949276
AT3G13782	-0.589486	-1.53858	0.949092
AT2G43465	-1.06112	-2.00868	0.947555
AT4G09984	1.22724	0.279915	0.947324
AT1G14770	-0.597276	-1.54418	0.946904
AT5G44300	0.839055	-0.107845	0.9469
AT2G18660	0.963773	0.018013	0.94576
AT1G05447	1.5842	0.63847	0.945725
AT4G07345	0.235401	-0.710318	0.945719
AT3G24450	0.436183	-0.508878	0.945061
AT1G07717	0.257634	-0.687143	0.944777
AT5G52300	0.5989	-0.345715	0.944615
AT3G09195	-0.342839	-1.28632	0.943486
AT4G01410	0.929967	-0.0123344	0.942302
AT2G33130	0.577476	-0.364279	0.941755
AT3G20700	0.10978	-0.831956	0.941735
AT3G27835	0.641174	-0.300069	0.941243
AT3G10940	-1.05857	-1.99901	0.940436
AT1G21350	-0.674762	-1.61497	0.940204
AT1G28640	1.2301	0.291365	0.938736
AT3G61040	1.14613	0.207469	0.938663
AT3G29578	0.00525877	-0.933036	0.938295
AT3G10130	-0.86264	-1.80052	0.937877
AT1G27650	-0.333239	-1.27069	0.937451
AT4G26350	-0.0238594	-0.961267	0.937407
AT5G26800	-0.546289	-1.48357	0.937277
AT5G16340	0.34256	-0.594698	0.937259
AT4G39740	0.189266	-0.747105	0.936371
AT1G13630	-0.536153	-1.47225	0.936093
AT4G05755	0.030081	-0.905257	0.935338
AT1G07297	0.808578	-0.126115	0.934693
AT3G10450	-0.253918	-1.18843	0.934509
AT2G24550	-0.0754397	-1.00985	0.934406
AT3G31161	1.89999	0.966838	0.933156
AT1G65730	1.08742	0.154386	0.933038
AT5G40720	-0.0839559	-1.01696	0.933005
AT2G08550	1.06707	0.134168	0.932899
AT3G23350	-0.155287	-1.08798	0.932698
AT1G08057	0.685849	-0.246736	0.932586
AT1G01380	0.0865578	-0.844975	0.931533
AT5G05598	1.08767	0.157181	0.930493
AT1G01480	0.257093	-0.672881	0.929974
AT3G11580	0.240747	-0.689124	0.929871
AT3G26165	0.16947	-0.759844	0.929314
AT1G71140	0.0802567	-0.848548	0.928805
AT5G17130	0.72106	-0.207738	0.928798
AT4G11140	-0.415257	-1.34375	0.928497
AT5G06845	0.111685	-0.816122	0.927807
AT3G05085	0.18405	-0.743746	0.927796
AT5G61880	0.207523	-0.719778	0.927301
AT3G24675	-0.429638	-1.35547	0.925837
AT3G04645	0.637353	-0.287608	0.924961
AT3G50320	0.15567	-0.769289	0.924959
AT2G35600	-0.421912	-1.34633	0.924414
AT5G40382	0.821705	-0.10262	0.924324
AT2G09270	1.396	0.471806	0.924193
AT4G29280	2.12342	1.19979	0.923632
AT2G40220	2.49964	1.57628	0.923364
AT4G18630	-0.463057	-1.38608	0.923018
AT1G50890	-0.459712	-1.38269	0.922977
AT5G07990	0.510177	-0.412711	0.922888
AT4G39850	-1.11978	-2.04156	0.921771
AT3G09825	1.2791	0.357345	0.921758
AT1G26350	0.842703	-0.0789749	0.921678
AT2G34740	0.00414514	-0.91635	0.920495
AT1G55110	1.56123	0.640811	0.920419
AT2G23530	-0.152898	-1.07321	0.920316
AT4G07945	-0.391642	-1.31194	0.920294
AT1G75730	-0.685102	-1.6048	0.919694
AT2G36700	-0.162852	-1.08171	0.91886
AT5G19900	-0.796398	-1.71512	0.918724
AT3G21360	0.858781	-0.059914	0.918694
AT2G00370	-0.22768	-1.14609	0.918411
AT1G30040	-0.130847	-1.04869	0.917848
AT1G04103	0.99971	0.0819847	0.917726
AT1G30860	-0.857624	-1.7752	0.917577
AT2G07865	1.78031	0.863189	0.917116
AT2G07870	1.78031	0.863189	0.917116
AT5G48940	-0.296375	-1.21317	0.916799
AT1G64065	0.218334	-0.698037	0.916371
AT4G12090	0.386926	-0.529044	0.91597
AT4G36600	0.91625	0.000792389	0.915457
AT5G07445	0.737528	-0.177644	0.915172
AT5G17420	-0.828698	-1.74377	0.915073
AT3G47990	-0.80456	-1.71958	0.91502
AT1G35895	-0.0798077	-0.994344	0.914537
AT1G08157	2.37181	1.45745	0.914357
AT1G08163	2.37181	1.45745	0.914357
AT5G03885	0.890057	-0.0241027	0.914159
AT5G35918	-0.158194	-1.07186	0.913663
AT5G00650	0.12146	-0.790525	0.911985
AT1G21930	-0.392048	-1.30365	0.911602
AT3G06925	1.33392	0.422369	0.911551
AT1G22140	-0.105981	-1.01743	0.911445
AT2G18130	0.972464	0.061296	0.911168
AT1G68170	1.9846	1.07393	0.910679
AT4G21500	-0.13188	-1.04179	0.909911
AT4G15050	0.167499	-0.742218	0.909717
AT3G45550	0.461559	-0.447641	0.9092
AT3G21240	0.150501	-0.758018	0.908519
AT5G04740	-0.889986	-1.7985	0.908519
AT2G24010	-0.139394	-1.04742	0.90803
AT2G33530	-0.679944	-1.58764	0.907695
AT3G25570	-0.0654233	-0.973077	0.907654
AT1G09547	1.66184	0.755022	0.906816
AT4G05455	0.286713	-0.619831	0.906544
AT5G00550	-0.256695	-1.1628	0.906101
AT2G17480	-0.876148	-1.78221	0.906062
AT5G56290	-1.13156	-2.03729	0.905736
AT3G13898	1.12118	0.215844	0.905339
AT4G16748	0.54788	-0.356681	0.904561
AT4G12080	-0.663469	-1.56793	0.904461
AT1G11420	-0.32816	-1.23246	0.9043
AT2G08590	1.50496	0.600699	0.904261
AT4G10201	0.377915	-0.526051	0.903966
AT2G07425	0.553938	-0.348976	0.902913
AT5G05600	1.09017	0.187538	0.902633
AT2G44840	0.348685	-0.553781	0.902466
AT1G48580	-0.687186	-1.58859	0.901402
AT5G43185	1.95509	1.05389	0.901194
AT4G06205	1.70419	0.803952	0.900239
AT5G56420	0.212195	-0.687915	0.900111
AT3G13400	1.73761	0.837569	0.900044
AT2G29605	-0.33664	-1.23666	0.900021
AT1G07800	0.0452344	-0.854373	0.899607
AT4G08385	0.655969	-0.243458	0.899426
AT2G19900	-0.724151	-1.62285	0.898704
AT5G61650	0.829163	-0.0692489	0.898412
AT5G03830	-0.582473	-1.48057	0.898095
AT5G56380	-0.308764	-1.2056	0.896834
AT4G22105	1.34505	0.448217	0.896833
AT5G66710	-0.108796	-1.00535	0.896555
AT5G05885	1.54072	0.644869	0.895847
AT2G29430	0.691294	-0.204355	0.895649
AT1G28090	-1.06497	-1.96048	0.895508
AT3G25580	-1.13774	-2.03317	0.895432
AT5G57790	-0.146976	-1.04217	0.895192
AT1G09470	-0.337492	-1.23216	0.894673
AT2G09485	0.343347	-0.550093	0.893441
AT2G35910	0.31784	-0.57558	0.893419
AT2G24450	-0.364107	-1.25698	0.892874
AT3G54430	-0.679213	-1.57204	0.892828
AT4G11213	1.26885	0.376032	0.892822
AT3G20950	-0.0559257	-0.948483	0.892557
AT2G02440	0.362946	-0.529585	0.892531
AT3G10290	-0.482579	-1.37501	0.892432
AT1G27990	0.481033	-0.411198	0.892231
AT3G10520	0.71247	-0.179663	0.892133
AT1G33500	-0.613444	-1.50548	0.892035
AT5G05160	-0.36009	-1.25113	0.89104
AT1G02310	0.30806	-0.582831	0.890891
AT5G40300	-0.405018	-1.29498	0.889966
AT1G28030	1.04253	0.153505	0.889029
AT5G57123	0.56631	-0.322441	0.888751
AT4G32460	-0.348268	-1.23663	0.888365
AT2G36895	-0.89896	-1.78705	0.888085
AT5G00970	0.550967	-0.336838	0.887804
AT4G26730	-0.340464	-1.22803	0.887568
AT5G53810	0.0168558	-0.869395	0.886251
AT1G11550	0.677479	-0.208707	0.886187
AT4G08515	0.36157	-0.524113	0.885684
AT4G35165	1.82179	0.936164	0.885624
AT3G46120	0.0678744	-0.816025	0.883899
AT3G50090	0.038555	-0.844986	0.883541
AT1G05947	0.477725	-0.405366	0.883091
AT4G00070	-0.0158086	-0.898827	0.883018
AT2G30910	-1.02747	-1.91036	0.882899
AT1G56560	-0.869045	-1.75055	0.8815
AT5G44265	0.49514	-0.385592	0.880732
AT5G42930	0.873387	-0.00726005	0.880647
AT1G49280	0.893376	0.012875	0.880501
AT1G23990	-0.289825	-1.17022	0.880392
AT3G00940	2.01749	1.13767	0.879824
AT3G62280	-0.388303	-1.26791	0.879607
AT1G32713	0.835547	-0.0427899	0.878337
AT1G55604	0.526444	-0.35172	0.878164
AT5G10140	2.3351	1.45695	0.878154
AT3G44763	1.4679	0.589896	0.878005
AT2G21060	1.00522	0.127418	0.8778
AT2G33640	-0.939286	-1.81653	0.877245
AT1G59700	0.718529	-0.158595	0.877124
AT1G32250	-0.536508	-1.41358	0.877073
AT4G26930	-0.52604	-1.4031	0.877062
AT1G49420	-0.448352	-1.32473	0.876375
AT1G25320	-0.28789	-1.16344	0.875546
AT3G00540	0.427251	-0.4482	0.875451
AT4G08530	-0.133043	-1.00836	0.875313
AT5G46315	-0.0423975	-0.917324	0.874926
AT4G05670	0.778789	-0.0960499	0.874839
AT1G18090	-1.01439	-1.88862	0.874227
AT5G21105	-0.148963	-1.02315	0.874185
AT1G69670	-0.872067	-1.74624	0.874172
AT4G05675	0.671381	-0.20239	0.873771
AT5G14830	-0.00579196	-0.878887	0.873095
AT1G48520	-0.988032	-1.86097	0.872941
AT3G23940	-1.08031	-1.9524	0.87209
AT3G16650	0.361242	-0.510455	0.871697
AT2G29880	0.235392	-0.636093	0.871485
AT3G07245	0.945857	0.0745996	0.871258
AT5G39024	1.54052	0.66943	0.871086
AT4G23080	0.840538	-0.030459	0.870997
AT5G44170	-0.334924	-1.20578	0.870858
AT1G73020	-0.870108	-1.74086	0.870756
AT1G36070	-1.07808	-1.94868	0.870595
AT5G22270	1.18595	0.31542	0.87053
AT1G44608	0.550751	-0.319747	0.870498
AT5G53290	0.481048	-0.389174	0.870222
AT5G01675	2.31449	1.44434	0.870148
AT3G10340	1.44196	0.572865	0.869093
AT5G62380	0.227436	-0.641035	0.868471
AT2G00700	0.425082	-0.442559	0.867641
AT1G70400	-0.402282	-1.26952	0.867239
AT1G35540	0.726376	-0.140367	0.866743
AT1G67140	-1.14418	-2.01087	0.86669
AT1G60780	-1.20531	-2.07192	0.866606
AT5G60890	0.602388	-0.263792	0.866181
AT3G26922	-0.12621	-0.992385	0.866174
AT3G50895	1.08048	0.214596	0.865881
AT1G03980	-0.4865	-1.35189	0.865388
AT1G22350	1.04828	0.183075	0.865204
AT2G01913	0.970553	0.10544	0.865114
AT5G25030	1.25112	0.386387	0.864729
AT1G08230	-0.0108613	-0.874998	0.864137
AT5G16420	-0.0328491	-0.895852	0.863003
AT4G34510	-0.409148	-1.27182	0.862672
AT3G27640	-0.659108	-1.52112	0.862017
AT2G32630	-0.947763	-1.80977	0.862003
AT3G50400	0.586823	-0.274864	0.861687
AT5G63140	-0.108081	-0.969572	0.861492
AT1G08433	1.0327	0.171223	0.861477
AT3G59110	-0.872998	-1.73432	0.861322
AT1G64790	-1.21914	-2.08017	0.861036
AT2G08815	-0.29918	-1.15965	0.860471
AT1G17810	0.215367	-0.645081	0.860448
AT4G25580	-0.360312	-1.21964	0.859332
AT4G32100	1.84757	0.988383	0.859188
AT3G09950	0.184126	-0.674681	0.858807
AT2G29740	-0.190442	-1.04921	0.858772
AT5G20960	-0.969195	-1.82733	0.858131
AT4G08340	-1.02714	-1.88523	0.85809
AT2G34080	0.769903	-0.0881755	0.858079
AT1G66500	0.415885	-0.441606	0.857491
AT4G24025	0.287653	-0.569744	0.857397
AT3G28335	-0.646993	-1.50415	0.857157
AT5G00535	0.224216	-0.63273	0.856946
AT3G05290	-0.738474	-1.59527	0.856796
AT5G11660	0.243325	-0.613418	0.856743
AT3G43100	0.930571	0.0739058	0.856665
AT1G13590	1.54044	0.684654	0.855784
AT2G19960	-0.174906	-1.03007	0.855162
AT2G25255	0.981642	0.127018	0.854624
AT3G23870	0.188286	-0.666249	0.854535
AT4G13442	-0.332233	-1.18628	0.854051
AT2G16580	0.84404	-0.00990321	0.853943
AT1G47595	1.38504	0.532189	0.852856
AT3G61380	-0.556479	-1.4093	0.85282
AT3G05765	-0.495919	-1.34873	0.852812
AT2G07645	0.607337	-0.244863	0.8522
AT1G47680	0.268561	-0.583608	0.852169
AT4G09760	-0.382356	-1.23381	0.851452
AT5G02100	-0.527094	-1.37783	0.850736
AT4G03310	-0.187678	-1.03791	0.850235
AT3G46617	0.133826	-0.715345	0.849171
AT1G07457	0.641117	-0.207774	0.848891
AT5G38180	0.617194	-0.231326	0.84852
AT5G57370	-0.76761	-1.61605	0.848444
AT1G13310	-0.282796	-1.13056	0.847767
AT5G27035	1.35827	0.511169	0.847097
AT1G60080	-0.50105	-1.34805	0.847002
AT5G09976	1.64434	0.797662	0.846674
AT5G44840	0.725409	-0.119926	0.845335
AT4G15735	1.6515	0.806246	0.84525
AT4G23710	0.293558	-0.551558	0.845116
AT1G78770	-0.944669	-1.78975	0.845079
AT3G29000	0.46809	-0.376779	0.844869
AT1G09095	2.15752	1.31277	0.84476
AT1G75480	0.903547	0.0590228	0.844525
AT2G27430	0.0384298	-0.806039	0.844469
AT2G36710	0.210815	-0.633307	0.844123
AT4G30975	0.801893	-0.0412847	0.843178
AT1G78580	-0.598285	-1.44142	0.843138
AT1G75590	1.00289	0.159766	0.843124
AT4G15396	1.65973	0.816888	0.842839
AT2G47160	-0.602596	-1.44501	0.842417
AT2G24440	-0.430434	-1.27222	0.841783
AT3G50900	1.12239	0.280634	0.841753
AT1G08860	0.643552	-0.197269	0.840821
AT4G06110	0.364758	-0.475639	0.840397
AT5G50870	-0.979849	-1.81996	0.840106
AT4G04980	-0.99075	-1.83071	0.839963
AT4G21590	-0.449903	-1.28968	0.839774
AT3G43850	1.04296	0.203417	0.839545
AT3G59470	-0.452629	-1.29204	0.839412
AT5G01075	0.152868	-0.686391	0.839259
AT5G10690	-0.824162	-1.66338	0.839223
AT1G08340	-0.0975609	-0.936374	0.838813
AT1G27460	-0.684671	-1.52344	0.838768
AT5G38690	-0.863925	-1.70265	0.838729
AT1G04670	1.8196	0.98101	0.838594
AT2G04665	0.289751	-0.548743	0.838494
AT1G28630	0.81347	-0.0249099	0.838379
AT2G41350	-0.68001	-1.51812	0.838111
AT5G02045	1.00195	0.164274	0.837681
AT5G25310	-0.0367817	-0.87423	0.837448
AT1G62421	0.312822	-0.52432	0.837142
AT2G28830	-0.597335	-1.43438	0.837047
AT2G46490	0.479236	-0.357351	0.836588
AT3G05430	-0.615569	-1.45148	0.835906
AT5G61620	1.80431	0.969595	0.834718
AT3G30200	-0.275677	-1.10985	0.834172
AT5G07470	-0.88579	-1.71994	0.834154
AT3G50330	2.37691	1.54321	0.833704
AT1G49940	-0.111052	-0.944423	0.833371
AT3G03465	0.45035	-0.382258	0.832608
AT4G11340	1.39411	0.5623	0.831813
AT5G20380	-1.14537	-1.9769	0.831534
AT1G47860	0.421504	-0.409901	0.831404
AT3G51750	0.59564	-0.235547	0.831188
AT2G34185	-0.405367	-1.23582	0.830458
AT1G05333	-1.19361	-2.02371	0.830102
AT5G00615	0.584838	-0.244578	0.829417
AT3G02345	1.08473	0.255414	0.829315
AT3G43432	0.0792012	-0.749821	0.829022
AT3G44325	-0.516235	-1.34453	0.828297
AT1G06777	0.555896	-0.27138	0.827276
AT1G69790	0.187066	-0.64013	0.827195
AT2G24870	0.9196	0.0928427	0.826758
AT3G50860	-0.528445	-1.35492	0.826473
AT1G35300	-0.0763154	-0.901834	0.825519
AT4G17770	-0.737592	-1.5625	0.824908
AT1G02960	-0.898278	-1.7226	0.824327
AT5G25910	-0.268668	-1.09264	0.823969
AT3G16880	0.026045	-0.797381	0.823426
AT1G69460	-1.52598	-2.34877	0.822797
AT4G36380	1.24641	0.424604	0.821806
AT1G50060	0.821233	0.000666268	0.820567
AT5G43065	-0.0823718	-0.902726	0.820355
AT4G24110	0.468989	-0.351304	0.820292
AT2G28640	-0.0981692	-0.918182	0.820012
AT3G23360	0.437083	-0.382735	0.819818
AT5G35580	0.896701	0.0775338	0.819168
AT1G03920	0.0215276	-0.797611	0.819139
AT1G33070	0.695457	-0.123521	0.818978
AT3G46060	-0.541372	-1.36029	0.818914
AT3G12710	1.28176	0.462959	0.818801
AT4G06005	0.619233	-0.199004	0.818237
AT2G07120	0.19039	-0.627503	0.817893
AT5G08130	-1.29305	-2.1109	0.817854
AT1G33560	-0.34966	-1.16743	0.817773
AT1G23550	0.0583758	-0.759143	0.817519
AT1G68160	-0.972873	-1.78926	0.816385
AT2G25905	0.523034	-0.293214	0.816248
AT1G66650	0.144422	-0.671767	0.81619
AT2G29654	1.23754	0.42136	0.816183
AT5G17450	0.970257	0.154321	0.815936
AT2G04038	0.337073	-0.478095	0.815168
AT1G28040	-0.0869857	-0.901672	0.814686
AT5G06370	-0.756436	-1.57104	0.814602
AT4G18260	0.619885	-0.194534	0.814419
AT1G52200	0.719448	-0.094948	0.814396
AT1G05500	-0.844512	-1.65842	0.813903
AT3G22830	2.22119	1.40747	0.81372
AT5G28200	-0.771563	-1.58508	0.813516
AT5G23210	1.27702	0.463913	0.813106
AT1G11690	0.360542	-0.452401	0.812943
AT3G44300	1.44435	0.631429	0.81292
AT1G55800	-0.239999	-1.05286	0.812861
AT3G61680	-0.612298	-1.42489	0.812593
AT1G62400	-0.251518	-1.06352	0.812003
AT2G27570	0.90086	0.0890216	0.811838
AT4G26240	-1.14056	-1.95187	0.811316
AT5G44260	1.06689	0.255606	0.811287
AT1G51055	-0.104565	-0.914293	0.809727
AT3G21680	0.380629	-0.429054	0.809683
AT2G01918	0.496046	-0.312447	0.808494
AT5G38975	-0.158876	-0.967088	0.808212
AT1G06310	-0.00188539	-0.809411	0.807525
AT1G08703	0.10252	-0.704942	0.807462
AT4G35670	1.16179	0.354581	0.807211
AT1G10550	0.0146491	-0.792176	0.806825
AT3G44320	0.336845	-0.469862	0.806707
AT4G12430	0.527694	-0.278229	0.805924
AT1G22470	0.64249	-0.163196	0.805686
AT4G37570	0.686762	-0.118907	0.805668
AT4G34810	-0.137521	-0.942707	0.805186
AT5G39710	-0.528204	-1.33312	0.804916
AT5G54530	-0.078819	-0.883263	0.804444
AT1G69940	0.46296	-0.3414	0.804359
AT5G24960	0.56725	-0.237047	0.804297
AT3G44460	1.40569	0.601456	0.804235
AT1G53945	1.2047	0.401614	0.803087
AT1G12550	0.171693	-0.631224	0.802916
AT1G63080	-0.390788	-1.19359	0.802806
AT4G22100	-0.0236081	-0.825577	0.801969
AT4G12200	0.266352	-0.53528	0.801633
AT2G25140	-1.05797	-1.85925	0.80128
AT4G16015	0.15127	-0.649559	0.800829
AT3G21560	-0.141845	-0.942352	0.800506
AT3G24230	0.900581	0.100331	0.80025
AT1G50470	1.10562	0.305878	0.799746
AT1G78000	0.0207347	-0.778912	0.799647
AT3G29630	-0.0426584	-0.84158	0.798922
AT5G03795	1.51153	0.712662	0.798867
AT2G33650	1.0853	0.286487	0.798811
AT5G53815	0.805337	0.00701727	0.79832
AT5G63100	-0.492775	-1.29077	0.797991
AT3G51690	1.26586	0.4681	0.797755
AT1G06413	1.74576	0.948124	0.797637
AT4G18650	1.47245	0.674862	0.79759
AT3G04010	-0.459508	-1.25692	0.797407
AT1G16060	-0.311067	-1.10844	0.797377
AT3G15330	-0.0315148	-0.827049	0.795534
AT5G51850	-0.309739	-1.10463	0.794895
AT1G27880	-0.834959	-1.62933	0.794371
AT1G12667	1.1343	0.340017	0.794284
AT1G13770	-1.09535	-1.88918	0.79383
AT4G20940	-1.01051	-1.8042	0.793681
AT2G07045	1.69948	0.90605	0.793432
AT3G28210	-0.176255	-0.969272	0.793017
AT4G30074	-0.165457	-0.95797	0.792513
AT1G25422	1.35104	0.558592	0.792445
AT3G21865	-0.398938	-1.19134	0.792403
AT1G35710	-0.416653	-1.20892	0.792265
AT5G40430	1.45467	0.662845	0.791825
AT3G47750	0.604915	-0.186431	0.791346
AT3G28010	0.878862	0.0876193	0.791243
AT2G36950	0.0698397	-0.721258	0.791098
AT3G17330	-0.977807	-1.76818	0.790372
AT4G27180	-0.66978	-1.45999	0.790215
AT5G44560	-0.600978	-1.39048	0.789501
AT2G21770	-0.59899	-1.38834	0.78935
AT5G61865	-0.7106	-1.49932	0.788721
AT2G21760	0.556364	-0.23167	0.788035
AT4G17920	1.2394	0.451846	0.787551
AT5G37050	0.538094	-0.249378	0.787472
AT2G41231	2.03763	1.25035	0.787278
AT5G39110	0.503275	-0.283344	0.78662
AT1G19850	-0.950545	-1.73695	0.78641
AT4G37070	1.15091	0.365212	0.785701
AT2G43865	0.43996	-0.345474	0.785435
AT3G48346	0.352694	-0.432396	0.78509
AT1G43781	-1.00873	-1.79369	0.784961
AT2G16180	-0.705623	-1.49057	0.78495
AT5G05810	-0.386043	-1.17097	0.784929
AT1G52890	2.19663	1.41176	0.784863
AT4G05655	0.729293	-0.0553343	0.784628
AT1G12540	1.69116	0.907001	0.784161
AT5G14850	-1.0328	-1.81695	0.784146
AT5G66310	-0.830512	-1.6145	0.783985
AT5G13825	0.998283	0.214509	0.783774
AT1G48980	0.958038	0.174342	0.783696
AT4G21030	1.19257	0.409416	0.783158
AT5G38530	0.144952	-0.638185	0.783137
AT5G48020	-0.508761	-1.29165	0.782893
AT1G80230	-0.629247	-1.41206	0.782812
AT1G16700	-1.04048	-1.82301	0.78253
AT1G34040	0.100211	-0.681869	0.78208
AT5G37930	-0.121829	-0.90375	0.781922
AT2G33980	-0.93386	-1.71527	0.781415
AT4G16770	0.108199	-0.671932	0.780131
AT2G29995	0.6672	-0.112093	0.779293
AT5G61660	1.02889	0.249637	0.779253
AT2G14692	1.72642	0.947484	0.778933
AT2G17750	0.529693	-0.24888	0.778573
AT1G11620	0.0815349	-0.696021	0.777556
AT1G73590	1.12774	0.350754	0.776983
AT2G09480	0.414234	-0.362664	0.776898
AT5G04500	0.152414	-0.623808	0.776222
AT5G65165	-0.0614742	-0.83765	0.776176
AT4G39675	-0.0860975	-0.862264	0.776166
AT2G24070	-0.851548	-1.62741	0.775862
AT1G55050	-0.108713	-0.884479	0.775766
AT5G60265	-0.0993137	-0.874755	0.775442
AT1G18250	0.432568	-0.342148	0.774716
AT5G22370	-0.773411	-1.5471	0.773685
AT2G24940	-0.0969371	-0.870436	0.773499
AT1G43130	-0.944484	-1.71798	0.773494
AT4G34790	1.27451	0.501154	0.773357
AT3G20450	0.404254	-0.368855	0.773109
AT3G09210	-0.869244	-1.6422	0.772953
AT2G08670	0.975499	0.203344	0.772155
AT4G25160	-0.131236	-0.903036	0.771801
AT5G64900	0.723189	-0.0479411	0.77113
AT3G29032	-1.00052	-1.77161	0.771083
AT4G16165	0.45089	-0.320016	0.770907
AT1G26330	-1.03705	-1.80765	0.770605
AT1G05713	0.226718	-0.543791	0.770509
AT3G60100	-0.274868	-1.04537	0.770505
AT5G05495	1.00939	0.24019	0.769195
AT5G03900	-1.14298	-1.91202	0.769041
AT1G02800	-0.727818	-1.49682	0.769007
AT2G17930	-1.25999	-2.0287	0.768707
AT4G33467	1.09648	0.32876	0.767725
AT4G00910	-0.628059	-1.39575	0.767696
AT5G28640	0.0668011	-0.700782	0.767583
AT4G08860	0.403595	-0.363706	0.767301
AT5G14740	0.134709	-0.632533	0.767242
AT2G25130	0.723526	-0.0435331	0.767059
AT2G22170	1.17307	0.406082	0.76699
AT2G00950	0.300745	-0.466009	0.766753
AT5G06195	0.256388	-0.510361	0.766749
AT1G29190	1.04841	0.282045	0.766364
AT4G21490	-0.522146	-1.28847	0.766324
AT4G14780	0.402682	-0.363186	0.765868
AT1G14870	1.0921	0.326263	0.76584
AT4G08435	1.94111	1.17528	0.765834
AT2G40030	-0.778588	-1.5443	0.765711
AT2G23240	1.69971	0.934375	0.765337
AT2G02020	0.303538	-0.46153	0.765068
AT5G50111	0.00584405	-0.759213	0.765058
AT1G27850	-0.993399	-1.75825	0.764848
AT2G33520	0.961431	0.198017	0.763414
AT2G08600	1.70833	0.945071	0.763254
AT1G44085	0.0760205	-0.687228	0.763248
AT5G16190	-0.0655095	-0.828436	0.762926
AT4G29285	1.32703	0.564347	0.762684
AT2G30933	1.32418	0.561517	0.762667
AT2G26150	-0.26432	-1.02654	0.762221
AT3G44960	0.40705	-0.354091	0.761141
AT1G21480	-0.590416	-1.35134	0.760923
AT3G19870	-1.03665	-1.79755	0.7609
AT5G56610	-0.184465	-0.944858	0.760392
AT3G26115	0.117903	-0.6424	0.760303
AT5G55508	0.593697	-0.166298	0.759995
AT1G02810	1.65981	0.900752	0.759054
AT1G09717	0.601248	-0.157019	0.758267
AT2G07600	0.601117	-0.157141	0.758258
AT3G09565	-0.593696	-1.3518	0.758103
AT2G23070	-0.5199	-1.27767	0.757769
AT1G35467	0.539164	-0.218297	0.757461
AT5G07620	0.538779	-0.218625	0.757405
AT3G19895	-0.913117	-1.67023	0.757111
AT5G17930	-1.14809	-1.90475	0.756656
AT5G16235	1.05419	0.297573	0.756616
AT5G33330	0.747755	-0.00872945	0.756485
AT1G08930	-0.177813	-0.933924	0.756111
AT5G62970	0.280243	-0.475447	0.75569
AT5G15790	-0.392793	-1.14848	0.755682
AT4G21020	1.68541	0.929939	0.755468
AT3G22740	1.33423	0.579092	0.755138
AT5G44380	0.444275	-0.310281	0.754556
AT5G09900	-1.31583	-2.06997	0.75414
AT4G40085	0.335453	-0.418518	0.753971
AT5G02940	-0.798096	-1.55202	0.753929
AT2G42350	1.50187	0.748072	0.753802
AT4G09095	1.45789	0.704217	0.75367
AT5G59800	-0.89987	-1.65329	0.753417
AT1G22100	0.183204	-0.569995	0.753198
AT5G50760	1.63892	0.8858	0.753122
AT1G60490	-1.03606	-1.78842	0.752364
AT2G47770	0.503293	-0.248667	0.75196
AT4G24050	0.281556	-0.470287	0.751842
AT1G01080	-0.837246	-1.58907	0.751825
AT3G20550	-1.16162	-1.91332	0.751695
AT2G42670	-0.905256	-1.65676	0.751506
AT4G23100	-1.05655	-1.80746	0.750902
AT2G44020	-0.371905	-1.1225	0.750591
AT1G18580	-0.859162	-1.60904	0.749879
AT5G66985	1.31109	0.56135	0.749742
AT3G18827	-0.233465	-0.982867	0.749402
AT1G47550	-0.798934	-1.5483	0.749365
AT3G11330	-1.08684	-1.8359	0.749059
AT2G32698	0.76664	0.0182723	0.748368
AT1G14860	0.322582	-0.425228	0.74781
AT1G30850	0.325736	-0.422006	0.747742
AT4G22590	-0.369323	-1.11686	0.747538
AT1G22065	0.825418	0.0784654	0.746953
AT4G24630	-0.799758	-1.54628	0.746518
AT3G25727	0.368927	-0.377051	0.745978
AT1G64360	0.75015	0.0044242	0.745726
AT2G43650	-1.01505	-1.76039	0.745346
AT1G06817	0.0349511	-0.709875	0.744826
AT1G15850	0.467076	-0.277559	0.744636
AT5G33406	-0.621934	-1.36538	0.743447
AT3G13950	1.70445	0.961151	0.743294
AT2G09195	2.27037	1.52774	0.742626
AT4G10457	0.833858	0.091295	0.742563
AT4G40080	0.367251	-0.375067	0.742317
AT1G72560	-1.18577	-1.92803	0.742259
AT1G06917	0.939225	0.196981	0.742244
AT4G00330	-0.36005	-1.10179	0.74174
AT2G04160	0.280321	-0.460672	0.740992
AT5G20260	-0.121755	-0.862248	0.740493
AT3G48700	1.22429	0.484123	0.740171
AT4G12540	-0.380032	-1.1201	0.74007
AT5G45630	0.828584	0.0885749	0.74001
AT3G48205	0.773906	0.0341332	0.739772
AT3G21700	-0.11538	-0.855152	0.739772
AT5G45980	1.84101	1.10175	0.739262
AT5G64210	0.25075	-0.488508	0.739258
AT2G36610	0.458943	-0.280305	0.739248
AT4G30430	-0.356037	-1.09402	0.737984
AT1G09135	1.17109	0.433107	0.737984
AT3G24570	-0.92254	-1.66039	0.737849
AT5G51760	0.810195	0.0727262	0.737469
AT1G22360	0.524773	-0.212373	0.737146
AT3G51050	-0.62158	-1.35872	0.737136
AT1G65880	1.66572	0.928925	0.736799
AT1G20780	-1.01535	-1.75182	0.736478
AT5G64780	-0.163185	-0.89954	0.736355
AT1G30220	-0.470436	-1.20669	0.736253
AT5G41580	-0.682038	-1.41813	0.736093
AT3G55930	-0.283189	-1.01912	0.735932
AT3G55550	-0.00764875	-0.743527	0.735878
AT5G13220	1.14296	0.407317	0.735645
AT5G67050	-0.470279	-1.20582	0.73554
AT1G54575	1.99605	1.26083	0.735224
AT3G47010	-0.496122	-1.23131	0.735188
AT3G25290	-0.443296	-1.1781	0.734803
AT4G25590	0.834891	0.100208	0.734683
AT4G34520	1.23662	0.502213	0.734403
AT3G47230	0.234966	-0.499198	0.734164
AT1G62330	-0.900728	-1.63443	0.733699
AT3G51760	-0.268648	-1.00224	0.733592
AT5G38035	-0.0840263	-0.817596	0.73357
AT2G18490	1.9555	1.22204	0.733463
AT5G52450	0.042123	-0.690988	0.733111
AT4G19380	1.07603	0.342967	0.733058
AT5G53780	0.92645	0.193565	0.732885
AT4G21820	-1.03921	-1.7719	0.732685
AT5G22730	-1.12817	-1.8608	0.73263
AT5G53720	1.17015	0.43757	0.732585
AT1G65470	-0.68308	-1.41537	0.732286
AT1G23150	0.360126	-0.372097	0.732223
AT3G23172	0.000738073	-0.730583	0.731321
AT1G55020	0.111496	-0.619748	0.731244
AT5G05895	1.39381	0.662834	0.730973
AT1G48725	0.587307	-0.143239	0.730546
AT1G05533	1.40305	0.673026	0.730024
AT5G24915	-0.960225	-1.69023	0.73001
AT4G36010	0.034756	-0.694838	0.729594
AT4G07025	0.382563	-0.347018	0.729581
AT1G78960	-0.646804	-1.37593	0.729128
AT2G41600	-0.831712	-1.56077	0.729063
AT4G04295	0.461701	-0.267102	0.728803
AT5G04347	1.57056	0.84178	0.728778
AT5G43380	0.0227446	-0.705651	0.728395
AT1G08070	-0.773364	-1.50173	0.728363
AT3G14880	1.61424	0.886276	0.727966
AT4G06910	0.842314	0.11441	0.727903
AT1G09075	0.89836	0.17054	0.727821
AT5G28285	0.628344	-0.0992315	0.727575
AT4G10590	-1.1474	-1.87495	0.727543
AT5G53620	-0.836866	-1.56407	0.727202
AT1G58170	0.406329	-0.320387	0.726716
AT5G51810	0.706819	-0.0188586	0.725677
AT3G03325	1.12977	0.404213	0.725556
AT5G22530	-0.468078	-1.19361	0.725535
AT1G62695	1.28817	0.562667	0.725501
AT2G38120	-0.149456	-0.874904	0.725448
AT1G24510	-1.29578	-2.02121	0.725427
AT1G19230	-0.0310362	-0.755827	0.72479
AT5G01240	-0.054426	-0.778279	0.723853
AT5G56050	0.539301	-0.183743	0.723044
AT5G14680	-0.55553	-1.27814	0.722607
AT3G58770	-0.866422	-1.58899	0.722568
AT4G31615	-0.0482493	-0.77074	0.722491
AT5G53742	0.251825	-0.469075	0.720899
AT3G27940	0.438815	-0.281874	0.720689
AT5G26110	0.271795	-0.448677	0.720472
AT1G56600	1.04346	0.323318	0.72014
AT2G24570	0.27425	-0.445201	0.719451
AT4G21940	-0.499142	-1.21841	0.719271
AT5G62830	0.633651	-0.0856099	0.719261
AT1G08170	1.2467	0.527438	0.71926
AT4G33430	-1.03814	-1.75726	0.71912
AT3G07105	0.50669	-0.212037	0.718727
AT2G39630	-1.31206	-2.03072	0.718654
AT3G47120	-1.21502	-1.93279	0.717768
AT2G01760	-0.665489	-1.38304	0.717554
AT2G32788	1.31333	0.595953	0.717379
AT1G56460	-0.88885	-1.60601	0.717155
AT3G02500	0.68046	-0.0366161	0.717076
AT5G15650	-0.115121	-0.831939	0.716817
AT3G05400	1.87415	1.15744	0.71671
AT1G09393	-0.0435381	-0.760186	0.716648
AT1G35186	0.539369	-0.177225	0.716594
AT3G19080	-0.810278	-1.52683	0.716549
AT2G03330	-0.00795635	-0.724481	0.716524
AT1G01470	0.443291	-0.273052	0.716343
AT2G34315	1.49972	0.783416	0.716303
AT1G53330	-0.637852	-1.35311	0.715254
AT3G27965	0.975383	0.260303	0.71508
AT2G37710	-0.559613	-1.27413	0.714513
AT4G19239	0.283224	-0.431154	0.714378
AT3G09015	0.170978	-0.543393	0.714371
AT1G75860	-0.766903	-1.48127	0.714364
AT4G15420	-1.10016	-1.81432	0.714155
AT3G12220	-0.705036	-1.41884	0.7138
AT1G62350	0.117264	-0.596424	0.713687
AT4G32220	1.79547	1.08185	0.713624
AT5G40630	1.90453	1.19101	0.713515
AT1G55591	1.30038	0.586973	0.713411
AT2G29960	-0.732218	-1.4456	0.713387
AT1G53600	-0.671994	-1.38491	0.712912
AT5G05120	1.1348	0.422267	0.712533
AT2G46950	-0.733551	-1.44569	0.712142
AT1G31140	0.969243	0.257467	0.711776
AT4G35380	-0.849484	-1.56054	0.711055
AT4G06185	1.52549	0.814798	0.710697
AT3G03115	1.18696	0.476532	0.710433
AT1G04330	1.54448	0.834118	0.710358
AT2G14365	0.238378	-0.471928	0.710306
AT1G60986	1.50292	0.792724	0.710199
AT1G72620	-1.28758	-1.99759	0.710012
AT3G22930	0.295483	-0.414434	0.709917
AT4G37450	0.0498343	-0.660005	0.709839
AT4G22250	0.292111	-0.417528	0.709639
AT1G18400	0.885974	0.177646	0.708328
AT2G01830	-1.16539	-1.87343	0.708038
AT5G20110	0.6011	-0.106562	0.707663
AT2G22940	0.555542	-0.152052	0.707593
AT4G14980	0.132533	-0.57469	0.707222
AT1G48870	-0.734722	-1.44104	0.706318
AT5G01275	1.96664	1.26045	0.706188
AT5G02440	0.305725	-0.39994	0.705664
AT5G24800	-0.356265	-1.06171	0.705449
AT5G08060	-0.655814	-1.36123	0.705419
AT3G60160	-0.877818	-1.583	0.705181
AT4G14690	1.43038	0.725489	0.704889
AT5G49030	-1.13851	-1.84317	0.70466
AT4G22785	-0.109864	-0.814342	0.704478
AT3G16310	-0.969465	-1.67274	0.703279
AT1G68370	-0.848514	-1.55164	0.703125
AT1G60580	1.50992	0.807333	0.702584
AT5G25880	0.700555	-0.00200521	0.70256
AT1G08977	0.729885	0.0273257	0.70256
AT5G43630	-1.01919	-1.72122	0.702035
AT5G21125	0.0976877	-0.603871	0.701559
AT5G50290	0.920452	0.219534	0.700918
AT2G04045	1.00624	0.305737	0.700505
AT2G29760	-0.984391	-1.68438	0.699986
AT2G21750	0.329434	-0.370441	0.699874
AT3G14360	-1.04559	-1.74523	0.699641
AT3G17190	0.629594	-0.0692022	0.698797
AT1G30660	0.350343	-0.347894	0.698237
AT1G12050	-1.2043	-1.90244	0.698133
AT1G26762	0.140965	-0.556995	0.69796
AT2G41620	-0.576077	-1.27314	0.697064
AT1G60070	-0.937715	-1.63455	0.696838
AT3G58420	0.388739	-0.308047	0.696786
AT5G16690	-0.866024	-1.56277	0.696745
AT3G24310	0.396143	-0.300198	0.696341
AT1G06907	0.440025	-0.256177	0.696201
AT5G57200	-0.231786	-0.927761	0.695975
AT4G02170	0.413317	-0.282646	0.695963
AT4G30250	-0.249086	-0.944971	0.695884
AT3G28412	-0.262921	-0.95878	0.695859
AT4G29290	1.14451	0.448741	0.695772
AT3G09510	0.802134	0.106377	0.695757
AT1G29170	-0.941314	-1.63698	0.69567
AT5G45650	0.464858	-0.230766	0.695624
AT4G20050	0.370405	-0.325121	0.695525
AT1G33813	0.143837	-0.551687	0.695524
AT3G46510	-0.99794	-1.69307	0.695127
AT4G10507	0.858998	0.16403	0.694967
AT2G32900	-1.01334	-1.70794	0.694605
AT3G44730	-0.519618	-1.21409	0.694475
AT4G37705	-0.978032	-1.67248	0.694453
AT5G62410	-0.699278	-1.39369	0.694407
AT4G17505	1.19239	0.498057	0.694335
AT1G17400	0.148486	-0.545833	0.694319
AT1G24000	1.91743	1.22316	0.694269
AT2G23142	0.738489	0.0442339	0.694255
AT4G08345	3.01815	2.32392	0.694225
AT1G62835	-0.00862828	-0.702687	0.694059
AT4G01650	-0.190537	-0.884125	0.693589
AT1G75390	1.7312	1.03762	0.693582
AT5G17070	-0.918559	-1.61187	0.69331
AT2G16750	-0.482815	-1.17612	0.693301
AT3G29420	0.888084	0.195028	0.693056
AT2G06725	1.20556	0.512506	0.693053
AT5G03925	0.439749	-0.253295	0.693044
AT3G04980	-1.04321	-1.73603	0.692822
AT2G25355	-0.629852	-1.32247	0.692614
AT2G04043	-0.226698	-0.919229	0.692531
AT1G12672	0.477179	-0.21458	0.691759
AT1G57590	-0.0778594	-0.769351	0.691492
AT4G09470	1.64157	0.950278	0.691295
AT5G26286	0.154113	-0.537031	0.691144
AT4G08855	0.595313	-0.0957691	0.691082
AT4G08065	0.312872	-0.377913	0.690785
AT5G59990	1.0104	0.31969	0.690714
AT1G31772	1.0925	0.402115	0.690384
AT2G34530	0.851003	0.160866	0.690137
AT1G54950	1.43694	0.746934	0.690001
AT5G52410	-0.820653	-1.51038	0.689726
AT5G24775	0.461616	-0.228104	0.689719
AT5G03615	0.927598	0.238307	0.689292
AT3G62725	-1.11565	-1.80469	0.689042
AT1G08237	1.46195	0.772914	0.689035
AT5G42146	0.935807	0.247235	0.688572
AT5G06740	0.170508	-0.517954	0.688461
AT1G78160	-0.0317441	-0.719981	0.688237
AT3G27670	-1.1029	-1.79114	0.688235
AT5G52260	0.796358	0.108299	0.688059
AT2G29440	0.908551	0.220679	0.687873
AT4G02660	-1.18798	-1.87572	0.687735
AT3G00390	1.02534	0.337723	0.687622
AT5G60022	-0.905492	-1.59307	0.687577
AT1G04600	-0.143662	-0.83105	0.687388
AT4G03345	0.537189	-0.150168	0.687357
AT3G45243	0.86747	0.180124	0.687346
AT3G27503	1.11627	0.429151	0.68712
AT1G07985	1.24268	0.55626	0.686418
AT2G02135	1.84002	1.15401	0.686017
AT3G55510	-0.625952	-1.31194	0.685986
AT1G06757	1.49376	0.807997	0.685765
AT4G09644	1.09929	0.41355	0.685735
AT2G35280	1.15643	0.471111	0.68532
AT3G22840	1.64316	0.958795	0.68437
AT4G32820	-1.00878	-1.69245	0.683661
AT3G44050	-0.854901	-1.53828	0.683379
AT2G25940	-0.247045	-0.930093	0.683048
AT5G14870	-0.126921	-0.809869	0.682948
AT2G23970	0.0610606	-0.621843	0.682903
AT1G03820	1.22918	0.54645	0.682726
AT4G26460	0.406753	-0.275345	0.682098
AT2G24750	-0.866068	-1.548	0.681931
AT5G23380	-0.526607	-1.20806	0.681456
AT5G51350	-1.1009	-1.78226	0.681355
AT1G22440	0.858039	0.176937	0.681102
AT3G44840	0.649838	-0.0305792	0.680417
AT3G02300	-0.785527	-1.46538	0.679854
AT4G37810	0.43644	-0.243066	0.679506
AT5G52272	-0.0884054	-0.767725	0.67932
AT1G03790	2.11828	1.43897	0.679309
AT5G62162	0.150349	-0.528832	0.679181
AT4G09025	0.678482	-0.000546942	0.679029
AT4G09030	2.08289	1.40436	0.678534
AT2G23050	-0.413364	-1.09171	0.678344
AT3G15360	-0.94313	-1.62111	0.677985
AT5G44980	0.564602	-0.113332	0.677934
AT4G09750	-0.828522	-1.50633	0.677803
AT3G48260	1.16822	0.491027	0.677196
AT3G03580	-1.15621	-1.83331	0.677102
AT2G24490	-0.529703	-1.20673	0.677027
AT1G20132	1.45033	0.773913	0.676418
AT2G01880	0.0223792	-0.653659	0.676038
AT1G74130	-0.485937	-1.16149	0.675556
AT2G41460	-1.08995	-1.76545	0.675501
AT4G09635	-0.205529	-0.880414	0.674885
AT5G38920	-0.0419142	-0.715988	0.674073
AT3G11250	-0.25552	-0.929555	0.674035
AT1G05893	0.778565	0.104556	0.67401
AT3G27884	-0.0611195	-0.73508	0.67396
AT2G39180	-0.34526	-1.01877	0.673506
AT1G79480	-0.0337771	-0.707138	0.673361
AT1G75780	-0.546238	-1.21932	0.673085
AT4G35410	-0.943996	-1.61706	0.673066
AT5G24920	0.00670094	-0.666134	0.672835
AT4G22212	1.26673	0.594096	0.67263
AT4G08262	-0.960121	-1.63228	0.672157
AT4G00895	-0.291945	-0.964016	0.672071
AT3G25795	2.81907	2.14708	0.671991
AT3G22492	1.21065	0.54007	0.670584
AT5G28280	0.123208	-0.54735	0.670558
AT1G47910	-0.34297	-1.01345	0.67048
AT1G25270	1.28004	0.609772	0.670265
AT1G76970	-1.11417	-1.78435	0.670183
AT1G09685	-0.283987	-0.953765	0.669778
AT2G22530	-1.06691	-1.73666	0.669747
AT5G60805	1.38214	0.712521	0.66962
AT1G59660	-0.73773	-1.4072	0.66947
AT1G53025	-0.686106	-1.35554	0.669435
AT1G08985	0.919938	0.25086	0.669078
AT1G54340	-1.14723	-1.81616	0.668931
AT4G09655	0.439628	-0.229185	0.668813
AT5G56870	-1.15216	-1.82047	0.668312
AT2G14415	-0.335677	-1.0038	0.668122
AT5G02715	0.717532	0.049688	0.667844
AT5G42170	0.649509	-0.0180998	0.667609
AT3G55515	0.463054	-0.204019	0.667073
AT5G07040	1.59039	0.923539	0.666851
AT5G56250	1.13745	0.470651	0.666797
AT1G48120	-1.29671	-1.96335	0.666649
AT1G21910	1.71121	1.04459	0.666613
AT3G51030	1.15869	0.49255	0.666136
AT1G34680	0.818613	0.152816	0.665798
AT1G06217	1.9953	1.32962	0.665674
AT3G14385	1.50432	0.838861	0.665458
AT1G73630	0.177752	-0.487656	0.665409
AT5G03270	0.101511	-0.563828	0.665339
AT2G47115	-0.210858	-0.876172	0.665313
AT1G56710	-0.440597	-1.10545	0.66485
AT2G19490	-0.549793	-1.21454	0.66475
AT5G52270	0.911089	0.246414	0.664675
AT5G54060	-0.74504	-1.40955	0.664507
AT1G56130	-1.03478	-1.69928	0.664496
AT1G07203	-1.38027	-2.0446	0.664326
AT5G20570	-0.574803	-1.23896	0.66416
AT3G08035	1.3434	0.680342	0.663055
AT1G04470	-0.900399	-1.56341	0.66301
AT2G43261	0.823913	0.160916	0.662997
AT5G11550	-0.748363	-1.4109	0.66254
AT5G12030	0.390318	-0.272173	0.662491
AT3G01520	-0.230846	-0.89321	0.662364
AT3G18270	-1.0985	-1.76034	0.661837
AT1G04210	-1.10916	-1.77094	0.661782
AT5G03250	-1.03248	-1.69413	0.661653
AT3G20830	0.025131	-0.635358	0.660489
AT4G18430	0.167462	-0.492992	0.660454
AT5G01805	2.14334	1.48303	0.660316
AT4G14460	-0.152499	-0.81242	0.659921
AT2G32670	0.413529	-0.24638	0.659908
AT4G17490	-0.966406	-1.62596	0.659554
AT1G06187	0.877605	0.218111	0.659494
AT2G27210	-1.09565	-1.75491	0.659269
AT3G15536	0.974984	0.315845	0.659139
AT1G44075	0.842752	0.183869	0.658883
AT3G49970	-0.149732	-0.808614	0.658883
AT1G70960	1.17098	0.512406	0.65857
AT4G10265	0.584203	-0.0742795	0.658483
AT1G23010	-0.658765	-1.31691	0.658142
AT5G37460	-0.283681	-0.941234	0.657553
AT3G42180	0.116978	-0.540575	0.657553
AT5G44350	0.934211	0.276778	0.657433
AT3G49470	-0.536132	-1.19345	0.657322
AT1G77520	1.00555	0.34825	0.6573
AT1G64060	0.206171	-0.450844	0.657015
AT1G32270	1.04976	0.393433	0.656325
AT5G08260	-0.437096	-1.09329	0.656191
AT5G03095	0.766359	0.11019	0.656168
AT2G44255	-0.869624	-1.52575	0.65613
AT4G27550	-0.529837	-1.18581	0.655973
AT1G05887	0.672559	0.0167179	0.655841
AT1G68740	-0.654992	-1.3108	0.655806
AT4G06385	1.80749	1.15244	0.655051
AT1G55990	0.669278	0.0142918	0.654986
AT2G03260	0.113319	-0.541504	0.654823
AT1G29270	0.735377	0.0806915	0.654685
AT4G00300	-0.8268	-1.48113	0.654329
AT2G44570	0.972345	0.318104	0.65424
AT4G31520	-0.401021	-1.05513	0.654105
AT2G22955	1.6373	0.983262	0.654035
AT2G06745	1.20932	0.555299	0.654021
AT3G49630	0.993832	0.339906	0.653927
AT1G14040	-0.123131	-0.77691	0.653779
AT3G03220	-0.8608	-1.51435	0.653551
AT5G03120	0.486368	-0.166856	0.653224
AT2G27560	1.73876	1.08558	0.653176
AT3G13150	-0.888782	-1.5417	0.652917
AT2G47130	0.0810931	-0.571778	0.652871
AT2G01600	-1.32374	-1.97656	0.652812
AT4G05170	0.0952517	-0.556795	0.652046
AT5G53820	1.13795	0.485937	0.65201
AT2G41290	0.0056999	-0.645816	0.651516
AT5G26900	-0.240242	-0.891288	0.651047
AT1G04937	2.48385	1.83313	0.650717
AT1G07680	0.897542	0.24712	0.650422
AT4G14740	-0.117515	-0.767223	0.649709
AT2G35690	-0.819241	-1.46878	0.649536
AT3G55780	-0.798152	-1.44756	0.649407
AT1G03810	1.69799	1.04899	0.648995
AT4G07105	1.02252	0.373631	0.64889
AT2G39600	1.19749	0.548715	0.648775
AT5G44460	1.078	0.429477	0.648525
AT4G00200	-0.305807	-0.953762	0.647955
AT1G05460	-0.981952	-1.62991	0.647953
AT3G03985	0.642553	-0.00527379	0.647827
AT2G32835	1.53024	0.882537	0.6477
AT2G22807	0.803838	0.156494	0.647344
AT3G48343	1.16937	0.522662	0.646707
AT2G43890	0.0297075	-0.616675	0.646383
AT1G74830	-0.571432	-1.21753	0.646098
AT1G63410	1.45085	0.805045	0.645805
AT1G49870	-1.00342	-1.64921	0.645794
AT1G63110	-1.0697	-1.71466	0.644964
AT1G72110	1.7585	1.11359	0.64491
AT3G18340	0.994048	0.349153	0.644895
AT5G49690	1.73163	1.08742	0.644208
AT4G10595	1.65268	1.00854	0.644132
AT3G25730	1.73614	1.09243	0.643705
AT5G03125	0.618484	-0.0245232	0.643008
AT3G05155	1.53534	0.892354	0.642986
AT3G03530	1.25287	0.609992	0.642874
AT4G37930	-0.985513	-1.62798	0.642465
AT2G08045	0.0130465	-0.629402	0.642448
AT5G10300	0.370424	-0.271938	0.642362
AT5G63570	-0.388766	-1.03099	0.642222
AT5G37190	-0.958574	-1.60024	0.641669
AT3G07495	0.224507	-0.416858	0.641365
AT4G10260	0.227399	-0.413668	0.641067
AT5G49180	0.637733	-0.00304813	0.640781
AT4G13080	1.73475	1.09416	0.640591
AT2G08820	0.780936	0.140371	0.640565
AT3G23650	-0.0542617	-0.69442	0.640158
AT5G27505	-0.518134	-1.15815	0.640011
AT1G47410	0.374592	-0.265304	0.639896
AT5G00490	0.36447	-0.275355	0.639826
AT3G49290	-0.471163	-1.1107	0.639541
AT4G26483	0.0213503	-0.61776	0.639111
AT1G33200	-0.0283274	-0.66738	0.639052
AT2G28800	-0.492913	-1.13179	0.638874
AT1G75510	-0.527573	-1.16634	0.638768
AT2G28000	-0.824676	-1.46331	0.638639
AT1G04623	1.13787	0.499386	0.638482
AT5G07685	0.346263	-0.29171	0.637973
AT3G01210	-0.541808	-1.1794	0.637596
AT4G02955	0.928313	0.290998	0.637315
AT2G42040	1.13999	0.503107	0.636881
AT5G15900	-0.654864	-1.29125	0.636385
AT4G39490	-0.0621476	-0.698398	0.63625
AT1G59724	1.83629	1.20093	0.635366
AT3G57630	-0.578865	-1.21411	0.635241
AT3G15880	-0.900984	-1.53621	0.635224
AT1G08523	0.0416729	-0.593231	0.634904
AT1G05717	0.129412	-0.505373	0.634785
AT2G04685	0.778866	0.144315	0.634551
AT4G09930	0.566201	-0.0682677	0.634469
AT1G67025	0.134899	-0.499378	0.634276
AT5G08915	1.384	0.749874	0.634127
AT1G06090	1.94098	1.30735	0.633637
AT1G47510	0.601772	-0.0316222	0.633394
AT5G39205	0.699573	0.0662221	0.633351
AT4G21903	0.816632	0.183763	0.632869
AT1G09625	0.935248	0.302684	0.632564
AT1G66770	1.57105	0.939198	0.631853
AT4G10010	0.232749	-0.398984	0.631733
AT1G48180	-0.676455	-1.30816	0.631705
AT1G24657	1.13849	0.506791	0.6317
AT3G58380	0.98725	0.355616	0.631635
AT1G07463	0.564445	-0.0671423	0.631587
AT2G09095	-0.729755	-1.36092	0.631166
AT1G60590	-0.542186	-1.17294	0.630759
AT1G11190	0.923476	0.29283	0.630646
AT3G08660	0.56005	-0.0704937	0.630543
AT3G15920	-0.311216	-0.941742	0.630526
AT5G66270	-0.791785	-1.42188	0.6301
AT2G27080	0.159323	-0.470422	0.629746
AT4G23540	-1.16907	-1.79837	0.629302
AT1G72810	-0.0794244	-0.708575	0.629151
AT4G30110	-0.341408	-0.9705	0.629092
AT1G67645	0.193965	-0.434995	0.62896
AT3G17740	-0.732332	-1.36116	0.628832
AT3G42148	1.04218	0.413497	0.62868
AT4G29300	0.64132	0.0128554	0.628465
AT1G20290	-0.0834705	-0.711679	0.628208
AT2G04842	-0.768459	-1.39633	0.627875
AT5G12180	-0.358962	-0.986703	0.62774
AT3G18145	-0.830382	-1.45808	0.627702
AT2G35090	1.08992	0.462297	0.62762
AT4G21895	0.752956	0.125429	0.627527
AT4G04005	0.211187	-0.415517	0.626705
AT2G22155	2.07819	1.45153	0.626663
AT3G28490	0.0817714	-0.544859	0.62663
AT5G44760	-0.221835	-0.84844	0.626605
AT3G03740	-0.957028	-1.58297	0.625943
AT4G33465	0.754966	0.129656	0.625311
AT4G09035	2.33792	1.71273	0.625197
AT1G05693	1.18875	0.563651	0.625095
AT3G56960	-1.28282	-1.90757	0.624746
AT3G03725	1.83642	1.21184	0.62458
AT3G30725	1.87891	1.2544	0.624504
AT2G02850	0.182808	-0.441418	0.624226
AT3G22640	1.36092	0.736943	0.623976
AT4G03300	-0.807419	-1.43139	0.62397
AT4G24320	-0.719898	-1.34358	0.623682
AT2G29850	0.735447	0.112232	0.623215
AT3G06437	1.09432	0.471121	0.623203
AT2G39400	0.167219	-0.455753	0.622972
AT5G26345	-1.041	-1.66372	0.622725
AT1G09380	0.448066	-0.17423	0.622295
AT1G28327	-0.0642601	-0.686313	0.622052
AT2G37000	0.955345	0.333513	0.621832
AT5G07640	-0.556283	-1.17807	0.621782
AT3G08025	1.34378	0.722148	0.621632
AT3G02960	1.90956	1.28806	0.621497
AT3G58900	-0.88645	-1.50791	0.621456
AT1G12190	2.00374	1.38268	0.621062
AT2G42570	-0.577439	-1.19844	0.621002
AT2G30360	-0.0265372	-0.647407	0.62087
AT3G62520	1.06975	0.448959	0.620795
AT2G17010	-0.612251	-1.23301	0.62076
AT3G01430	-0.830293	-1.45099	0.620697
AT3G03750	-0.615056	-1.23549	0.620431
AT3G25780	0.938185	0.318004	0.620182
AT1G60985	1.54075	0.921022	0.619726
AT1G60983	1.01336	0.393684	0.619676
AT4G29548	0.138493	-0.481117	0.61961
AT5G28165	-0.480734	-1.10018	0.619449
AT3G03995	0.629212	0.00979031	0.619422
AT1G12663	1.26313	0.644146	0.618979
AT1G65920	-0.51088	-1.12966	0.618775
AT3G48344	0.718119	0.099412	0.618707
AT1G29200	-0.159941	-0.778569	0.618628
AT2G34090	-1.18431	-1.80293	0.618625
AT1G11460	1.87837	1.2599	0.61847
AT2G40805	2.79782	2.17963	0.618192
AT5G01040	-0.162264	-0.780329	0.618065
AT4G24300	0.440953	-0.177104	0.618056
AT4G10020	0.425134	-0.192741	0.617875
AT1G73680	-0.832107	-1.44921	0.617099
AT2G19640	-0.899362	-1.51646	0.617097
AT3G16340	-0.201962	-0.819043	0.617082
AT3G17155	1.10424	0.487317	0.616918
AT1G55980	0.0225279	-0.594381	0.616909
AT2G13940	-0.757387	-1.37422	0.616833
AT4G33120	0.771058	0.154613	0.616445
AT1G07233	0.215352	-0.400441	0.615793
AT5G41390	0.0216013	-0.593681	0.615283
AT5G50070	0.820582	0.205436	0.615145
AT1G56120	-0.886669	-1.50157	0.614904
AT1G53810	-0.88108	-1.49595	0.614872
AT5G59490	0.438083	-0.176779	0.614862
AT3G18520	-1.28165	-1.89626	0.614614
AT3G49170	-0.77356	-1.38811	0.614546
AT1G62200	-0.68366	-1.29787	0.614207
AT5G07590	-1.15861	-1.77234	0.613729
AT4G04745	0.390115	-0.223134	0.613249
AT5G44562	-0.243836	-0.856709	0.612873
AT4G11730	0.288268	-0.324383	0.61265
AT1G62770	1.45004	0.837515	0.612526
AT2G01000	0.706038	0.0939382	0.6121
AT3G49750	0.124874	-0.486995	0.611869
AT2G39550	-1.13382	-1.74563	0.611816
AT2G31700	0.803596	0.191919	0.611677
AT5G56500	-0.70043	-1.31206	0.611627
AT2G33500	-1.37804	-1.98942	0.611383
AT2G45210	1.65222	1.04086	0.611359
AT1G60787	0.558974	-0.0518275	0.610801
AT2G40550	-0.598542	-1.20915	0.610604
AT5G02795	1.77875	1.16815	0.610601
AT1G79470	-0.713729	-1.32414	0.610409
AT2G00630	2.16699	1.55689	0.610099
AT1G47360	-0.432204	-1.04176	0.609561
AT3G44096	-0.0781811	-0.687518	0.609337
AT1G76510	-1.23568	-1.84461	0.608936
AT2G21780	2.08553	1.47678	0.608754
AT1G42980	0.256214	-0.352419	0.608633
AT2G33170	-1.07322	-1.68169	0.608469
AT1G72090	-1.23342	-1.84173	0.608314
AT2G32850	-1.26535	-1.87359	0.608244
AT4G09740	1.43641	0.828326	0.608086
AT3G25630	2.03229	1.42448	0.607804
AT4G16233	1.76046	1.15293	0.607531
AT1G20530	0.166059	-0.441306	0.607365
AT1G24660	1.14505	0.537691	0.607357
AT5G49790	1.72602	1.1187	0.607321
AT4G24480	-0.478594	-1.08504	0.606443
AT5G22090	0.666512	0.0603437	0.606169
AT3G52680	0.0128489	-0.593277	0.606126
AT3G17150	1.93554	1.32942	0.606121
AT5G16710	-0.802074	-1.40817	0.606096
AT5G39250	-0.687446	-1.29294	0.605494
AT3G49100	-0.961044	-1.56641	0.605368
AT5G14650	-0.903596	-1.50833	0.604733
AT1G05697	1.19119	0.586516	0.604679
AT5G48040	-0.139408	-0.74403	0.604622
AT1G71690	0.622013	0.0174962	0.604517
AT2G33240	-0.993812	-1.59828	0.604466
AT4G32200	-0.163709	-0.768066	0.604356
AT5G15240	0.486709	-0.117285	0.603994
AT2G00910	0.290375	-0.313572	0.603948
AT1G06100	-0.243878	-0.847691	0.603813
AT1G17800	1.32748	0.723688	0.60379
AT3G10810	-1.11539	-1.71889	0.603493
AT2G24580	-0.142271	-0.745306	0.603034
AT1G05067	1.17706	0.574459	0.602605
AT5G01415	1.17811	0.575562	0.602544
AT4G09080	-0.160285	-0.762595	0.60231
AT1G71960	-0.0286685	-0.630863	0.602194
AT1G52990	1.18215	0.580045	0.602106
AT3G28345	1.1294	0.527479	0.601924
AT3G19920	1.13984	0.537929	0.601915
AT2G19110	-0.0549902	-0.656678	0.601688
AT5G57220	1.13033	0.5289	0.601431
AT2G07905	0.970906	0.369527	0.601379
AT3G26770	1.68723	1.08605	0.601185
AT1G30870	0.164655	-0.436318	0.600973
AT5G19730	0.490211	-0.110609	0.600819
AT2G02240	0.514272	-0.0862258	0.600498
AT3G25090	1.31355	0.713241	0.600309
AT3G63215	-0.0886292	-0.688872	0.600243
AT4G35020	-0.6931	-1.2933	0.600196
AT1G25530	0.323238	-0.276858	0.600096
AT3G50350	-0.0854623	-0.685281	0.599818
AT2G40160	-1.06021	-1.65974	0.59953
AT5G40060	-0.794798	-1.39427	0.599474
AT5G14230	-1.01512	-1.61457	0.599452
AT3G46911	0.099523	-0.499771	0.599294
AT1G24120	-0.903458	-1.50238	0.598918
AT5G08080	-0.491139	-1.08953	0.598391
AT5G09510	-0.468293	-1.06659	0.598298
AT3G03285	1.15051	0.552248	0.598264
AT2G02120	1.22951	0.631583	0.597932
AT5G58450	-1.29317	-1.8911	0.597929
AT4G01370	-0.325056	-0.922678	0.597621
AT3G03665	0.568227	-0.0293334	0.59756
AT2G18110	-0.616434	-1.21383	0.597394
AT5G13990	-0.296126	-0.893222	0.597096
AT3G03205	1.25426	0.657642	0.596617
AT5G09350	-0.95289	-1.54914	0.596247
AT1G74610	0.689541	0.0933752	0.596165
AT5G17490	0.221367	-0.374479	0.595846
AT5G35900	0.101167	-0.494677	0.595844
AT2G30540	-0.083046	-0.678791	0.595745
AT1G04003	1.8817	1.28619	0.595514
AT4G09115	1.34632	0.7511	0.595223
AT3G51570	-0.70755	-1.3027	0.595149
AT5G16280	-1.11761	-1.71179	0.594177
AT3G51390	-0.889498	-1.48352	0.594024
AT1G53645	-0.804651	-1.39856	0.593907
AT4G12275	1.26712	0.673232	0.593887
AT5G04130	-1.0314	-1.62435	0.592944
AT2G06445	0.229938	-0.362995	0.592934
AT5G12170	-0.00670204	-0.599001	0.592299
AT4G27597	0.810562	0.218365	0.592198
AT2G39410	2.01938	1.42766	0.591728
AT3G30720	-0.0885141	-0.679955	0.591441
AT4G03265	-0.195626	-0.786575	0.590949
AT3G00350	0.251611	-0.338701	0.590311
AT4G10655	0.422281	-0.168029	0.59031
AT4G27595	-0.509368	-1.09962	0.590249
AT2G28500	0.568584	-0.0215165	0.590101
AT3G15310	-0.418096	-1.00784	0.589741
AT4G04830	0.744644	0.155248	0.589396
AT4G08869	1.13205	0.542699	0.589349
AT1G73220	1.02079	0.432103	0.588686
AT1G09397	-0.176621	-0.765151	0.58853
AT2G44065	-0.776783	-1.36523	0.588445
AT1G16520	-0.610192	-1.19862	0.588427
AT3G26260	-0.955557	-1.54364	0.58808
AT4G11720	0.24921	-0.338732	0.587942
AT4G23570	-0.241701	-0.829527	0.587825
AT1G12670	0.320661	-0.267158	0.587819
AT4G15398	1.61229	1.02449	0.587799
AT1G19570	-0.330968	-0.918344	0.587376
AT5G24760	-1.04665	-1.63364	0.586989
AT5G54660	1.63687	1.04993	0.58694
AT1G31030	-0.113395	-0.700243	0.586847
AT1G01020	-0.905365	-1.49174	0.586377
AT2G21895	0.238908	-0.346628	0.585536
AT4G09480	1.34934	0.763892	0.585449
AT3G06370	1.15963	0.574213	0.58542
AT1G69170	-0.635411	-1.22071	0.585301
AT1G57730	-0.123249	-0.708451	0.585202
AT4G10414	0.13685	-0.448181	0.585031
AT5G42677	1.46015	0.875281	0.584866
AT1G70130	-0.132162	-0.716906	0.584744
AT2G22941	0.536002	-0.0484213	0.584423
AT1G58400	0.999265	0.414935	0.58433
AT1G35535	-0.0569159	-0.640438	0.583522
AT2G14695	1.79036	1.20692	0.583434
AT3G50890	1.134	0.55087	0.583131
AT5G16460	1.91377	1.33074	0.58303
AT3G00710	0.464712	-0.118249	0.582962
AT1G06743	0.154666	-0.428286	0.582952
AT3G60140	1.97253	1.3896	0.582927
AT5G67410	-0.251741	-0.834102	0.582361
AT1G18040	-1.02154	-1.60386	0.582324
AT1G53950	0.952427	0.370146	0.582281
AT4G16600	0.802001	0.21992	0.582081
AT5G14180	1.80264	1.22067	0.581965
AT1G04513	-0.439302	-1.02114	0.581835
AT4G25940	-0.768139	-1.34993	0.581795
AT4G11640	-0.108115	-0.689794	0.581678
AT3G45446	0.0139547	-0.567452	0.581407
AT3G21600	0.987783	0.406493	0.58129
AT2G23230	1.57792	0.996832	0.581092
AT5G07410	0.977583	0.396497	0.581086
AT2G22960	1.69324	1.11247	0.580772
AT4G21595	0.331883	-0.248547	0.58043
AT3G21200	-0.507182	-1.0869	0.579717
AT1G52880	0.419486	-0.160108	0.579593
AT5G00830	0.480845	-0.098264	0.579109
AT2G27520	1.24444	0.665603	0.57884
AT1G06393	2.23472	1.65588	0.57884
AT2G40210	2.01141	1.43268	0.578723
AT5G36925	0.95299	0.374593	0.578396
AT1G63310	-0.0939777	-0.672185	0.578207
AT1G63057	1.7713	1.19319	0.578111
AT3G43920	-0.965145	-1.54296	0.577816
AT1G27030	1.52398	0.946195	0.577787
AT3G01328	1.13696	0.559334	0.577622
AT4G15053	0.212945	-0.364539	0.577484
AT2G21050	-0.261402	-0.83887	0.577468
AT3G24640	2.22301	1.64559	0.577417
AT3G09620	-0.561283	-1.13861	0.577324
AT3G53010	0.753316	0.17612	0.577197
AT1G20240	0.0999589	-0.477033	0.576992
AT1G51460	0.485849	-0.09036	0.57621
AT4G00580	-0.064868	-0.640907	0.576039
AT4G39940	0.999646	0.423766	0.575879
AT5G49040	-0.214594	-0.789885	0.575291
AT5G61060	-1.13144	-1.70657	0.575131
AT5G19540	-0.441251	-1.01605	0.5748
AT4G10150	0.169866	-0.404798	0.574665
AT1G44120	-1.28411	-1.85853	0.574425
AT1G07650	-0.825715	-1.40005	0.574336
AT1G47380	-0.837069	-1.41098	0.573915
AT1G11735	0.525689	-0.0482147	0.573904
AT5G24205	1.29682	0.72317	0.573651
AT2G31005	0.756	0.18247	0.57353
AT1G48670	0.706606	0.133457	0.573149
AT1G32010	-0.761666	-1.33479	0.573125
AT5G65100	0.696125	0.123671	0.572454
AT2G42550	1.19182	0.619899	0.571919
AT3G55600	-0.909215	-1.48113	0.571914
AT4G07145	0.847677	0.276456	0.571221
AT4G01340	0.838018	0.266879	0.571139
AT1G49000	0.436148	-0.134901	0.571049
AT4G29550	0.0404345	-0.530568	0.571002
AT5G52115	0.359015	-0.211876	0.57089
AT2G34100	0.0968655	-0.473629	0.570495
AT5G42860	0.0998979	-0.47046	0.570358
AT5G10680	-0.0712623	-0.641538	0.570275
[truncated: 9,472 more rows]

## Sheet: Shoot 3_7d_Log2K27_ annot
T1 gene list	Log 2 S-P Enrichment /S-P3 Enrichment	Locus Identifier	Gene Model Description	Gene Model Type	Primary Gene Symbol	All Gene Symbols	TF_FAMILY
AT1G09073	3.08576	AT1G09073	None;(source:Araport11)	other_rna
AT1G05937	2.91305	AT1G05937	None;(source:Araport11)	long_noncoding_rna
AT2G40330	2.7163	AT2G40330	Encodes a member of the PYR (pyrabactin resistance )/PYL(PYR1-like)/RCAR (regulatory components of ABA receptor) family proteins with 14 members. PYR/PYL/RCAR family proteins function as abscisic acid sensors. Mediate ABA-dependent regulation of protein	protein_coding	PYR1-LIKE 6 (PYL6)	PYR1-LIKE 6 (PYL6);REGULATORY COMPONENTS OF ABA RECEPTOR 9 (RCAR9)
AT5G00845	2.65831	AT5G00845	None;(source:Araport11)	long_noncoding_rna
AT1G31358	2.62158	AT1G31358	Encodes a microRNA. MicroRNAs are regulatory RNAs with a mature length of ~21-nucleotides that are processed from hairpin precursors by Dicer-like enzymes. MicroRNAs can negatively regulate gene expression by attenuating translation or by directing mRNA c	miRNA_primary_transcript	MICRORNA404 (MIR404)	MICRORNA404 (MIR404)
AT5G03085	2.54207	AT5G03085	None;(source:Araport11)	long_noncoding_rna
AT5G06030	2.49834	AT5G06030	Plant self-incompatibility protein S1 family;(source:Araport11)	protein_coding
AT3G21730	2.48582	AT3G21730	Dihydroneopterin aldolase;(source:Araport11)	protein_coding	(FOLB3)	(FOLB3)
AT4G20715	2.4108	AT4G20715	transposable_element_gene;(source:Araport11);similar to filament protein-related [Arabidopsis thaliana] (TAIR:AT4G20730.1);(source:TAIR10)	transposable_element_gene
AT2G08100	2.28623	AT2G08100	None;(source:Araport11)	long_noncoding_rna
AT3G29140	2.28456	AT3G29140	hypothetical protein;(source:Araport11)	protein_coding
AT4G02690	2.27084	AT4G02690	Stress induced membrane protein. Mutants show enhanced cell death under stress.	protein_coding	LIFEGUARD 3 (LFG3)	LIFEGUARD 3 (LFG3); (ATLFG3);GOLGI ANTIAPOPTOTIC PROTEIN 3 (GAAP3)
AT2G43140	2.23018	AT2G43140	bHLH129 is a nuclear localized basic helix loop helix protein. It has been shown to function as a transcriptional repressor. Overexpression of bHLH129 regulates root elongation and ABA response.	protein_coding	(BHLH129)	(BHLH129)	bHLH
AT5G39890	2.22569	AT5G39890	2-aminoethanethiol dioxygenase, putative (DUF1637);(source:Araport11)	protein_coding	PLANT CYSTEINE OXIDASE 2 (PCO2)	PLANT CYSTEINE OXIDASE 2 (PCO2)
AT1G48660	2.21565	AT1G48660	Auxin-responsive GH3 family protein;(source:Araport11)	protein_coding
AT1G69600	2.2121	AT1G69600	Encodes ZFHD1, a member of the zinc finger homeodomain transcriptional factor family. Binds to the 62 bp promoter region of ERD1 (early responsive to dehydration stress 1). Expression of ZFHD1 is induced by drought, high salinity and abscisic acid.	protein_coding	ZINC FINGER HOMEODOMAIN 1 (ZFHD1)	ZINC FINGER HOMEODOMAIN 1 (ZFHD1);ARABIDOPSIS THALIANA HOMEOBOX PROTEIN 29 (ATHB29);ZINC FINGER HOMEODOMAIN 11 (ZHD11)	ZF-HD
AT3G01125	2.18628	AT3G01125	None;(source:Araport11)	long_noncoding_rna
AT2G08160	2.18444	AT2G08160	None;(source:Araport11)	long_noncoding_rna
AT5G22545	2.18177	AT5G22545	hypothetical protein;(source:Araport11)	protein_coding
AT3G21720	2.1807	AT3G21720	Encodes a glyoxylate cycle enzyme isocitrate lyase (ICL) involved in salt tolerance.	protein_coding	ISOCITRATE LYASE (ICL)	ISOCITRATE LYASE (ICL)
AT2G09120	2.16583	AT2G09120	microRNA ath-MIR5662 precursor;(source:Araport11)	miRNA_primary_transcript	(ATH-MIR5662)
AT1G52085	2.15315	AT1G52085	pseudogene of Mannose-binding lectin superfamily protein;(source:Araport11)	pseudogene
AT1G62290	2.12507	AT1G62290	Saposin-like aspartyl protease family protein;(source:Araport11)	protein_coding	PUTATIVE ASPARTIC PROTEINASE A2 (PASPA2)	PUTATIVE ASPARTIC PROTEINASE A2 (ATPASPA2);PUTATIVE ASPARTIC PROTEINASE A2 (PASPA2)
AT1G07610	2.10893	AT1G07610	one of the five metallothioneins (MTs) genes identified in Arabidopsis. MTs are cysteine-rich proteins required for heavy metal tolerance. The mRNA is cell-to-cell mobile.	protein_coding	METALLOTHIONEIN 1C (MT1C)	METALLOTHIONEIN 1C (MT1C)
AT3G10100	2.07959	AT3G10100	transposable_element_gene;(source:Araport11);similar to ASY2, DNA binding [Arabidopsis thaliana] (TAIR:AT4G32200.1);(source:TAIR10)	transposable_element_gene
AT5G65080	2.07704	AT5G65080	Is upregulated during vernalization and regulates flowering time. Encodes MADS-domain protein. Two variants encoding proteins of 198 and 184 amino acids have been reported.	protein_coding	MADS AFFECTING FLOWERING 5 (MAF5)	AGAMOUS-LIKE 68 (AGL68);MADS AFFECTING FLOWERING 5 (MAF5)	MIKC
AT4G27415	2.03814	AT4G27415	hypothetical protein;(source:Araport11)	protein_coding
AT1G19530	1.99524	AT1G19530	DNA polymerase epsilon catalytic subunit A;(source:Araport11)	protein_coding
AT5G42690	1.99335	AT5G42690	transcription factor, putative (Protein of unknown function, DUF547);(source:Araport11)	protein_coding
AT3G08110	1.96814	AT3G08110	None;(source:Araport11)	long_noncoding_rna
AT5G65070	1.9654	AT5G65070	Encodes MADS-box containing FLC paralog. Five splice variants have been identified but not characterized with respect to expression patterns and/or differing function. Overexpression of the gene in the Landsberg ecotype leads to a delay in flowering, tran	protein_coding	MADS AFFECTING FLOWERING 4 (MAF4)	MADS AFFECTING FLOWERING 4 (MAF4)	MIKC
AT3G22237	1.96287	AT3G22237	pseudogene of ribulose-bisphosphate carboxylases;(source:Araport11)	pseudogene
AT1G23147	1.94098	AT1G23147	Rapid alkalinization factor (RALF) family protein. Member of a diversely expressed predicted peptide family showing sequence similarity to tobacco Rapid Alkalinization Factor (RALF), and is believed to play an essential role in the physiology of Arabidops	protein_coding	RALF-LIKE 3 (RALFL3)	RALF-LIKE 3 (RALFL3)
AT5G38743	1.91466	AT5G38743	hypothetical protein;(source:Araport11)	protein_coding
AT3G08105	1.91004	AT3G08105	None;(source:Araport11)	long_noncoding_rna
AT5G60760	1.89741	AT5G60760	P-loop containing nucleoside triphosphate hydrolases superfamily protein;(source:Araport11)	protein_coding
AT5G05805	1.87476	AT5G05805	None;(source:Araport11)	long_noncoding_rna
AT5G67060	1.87245	AT5G67060	Encodes a bHLH transcription factor that is involved in transmitting tract and stigma development and acts as a local modulator of auxin and cytokinin responses to control gynoecium development. HEC1 affects auxin transport by acting as a transcriptional	protein_coding	HECATE 1 (HEC1)	HECATE 1 (HEC1)	bHLH
AT2G26355	1.8722	AT2G26355	Natural antisense transcript overlaps with AT2G26360. The RNA is cell-to-cell mobile.	antisense_long_noncoding_rna
AT5G04000	1.85727	AT5G04000	hypothetical protein;(source:Araport11)	protein_coding
AT4G37050	1.85284	AT4G37050	Patatin-related phospholipase A. Expressed in the floral gynaecium and is induced by abscisic acid (ABA) or phosphate deficiency in roots.	protein_coding	PATATIN-LIKE PROTEIN 4 (PLP4)	PATATIN-LIKE PROTEIN 4 (PLP4); (PLA V);PHOSPHOLIPASE A IVC (AtPLAIVC);PATATIN-RELATED PHOSPHOLIPASE III BETA (PLAIII{beta})
AT3G04805	1.85246	AT3G04805	None;(source:Araport11)	long_noncoding_rna
AT5G57390	1.85202	AT5G57390	Encodes a member of the AP2 family of transcriptional regulators. May be involved in germination and seedling growth. Mutants are resistant to ABA analogs and are resistant to high nitrogen concentrations.essential for the developmental transition betwee	protein_coding	AINTEGUMENTA-LIKE 5 (AIL5)	CHOTTO 1 (CHO1);EMBRYOMAKER (EMK);PLETHORA 5 (PLT5);AINTEGUMENTA-LIKE 5 (AIL5)	AP2
AT4G31877	1.83892	AT4G31877	Encodes a microRNA that targets several SPL family members, including SPL3,4, and 5. By regulating the expression of SPL3 (and probably also SPL4 and SPL5), this microRNA regulates vegetative phase change. MicroRNAs are regulatory RNAs with a mature lengt	miRNA_primary_transcript	to 15415333, exon 2: 15414352 to 15414313, exon 3: 15413822 to 15413759, exon 4: 15413594 to 15413295; mature miRNA and miRNA* are located on exon 1.	MICRORNA156C (MIR156C)
AT5G08910	1.83551	AT5G08910	None;(source:Araport11)	long_noncoding_rna
AT2G07940	1.83518	AT2G07940	None;(source:Araport11)	long_noncoding_rna
AT1G53010	1.83363	AT1G53010	RING/U-box superfamily protein;(source:Araport11)	protein_coding	ARABIDOPSIS T??XICOS EN LEVADURA 19 (ATL19)	ARABIDOPSIS T??XICOS EN LEVADURA 19 (ATL19)
AT4G37435	1.83358	AT4G37435	MADS-box transcription factor-like protein;(source:Araport11)	protein_coding
AT1G12665	1.83344	AT1G12665	Thionin-like gene involved in resistance against the beet cyst nematode (Heterodera schachtii).	protein_coding
AT5G00950	1.83229	AT5G00950	None;(source:Araport11)	long_noncoding_rna
AT5G20800	1.82998	AT5G20800	transposable_element_gene;(source:Araport11);pseudogene, similar to putative reverse transcriptase, predicted non-LTR reverse ranscriptase sequence fragments;(source:TAIR10)	transposable_element_gene
AT5G35960	1.82429	AT5G35960	Protein kinase family protein;(source:Araport11)	protein_coding
AT5G25180	1.8193	AT5G25180	putative cytochrome P450	protein_coding	CYTOCHROME P450, FAMILY 71, SUBFAMILY B, POLYPEPTIDE 14 (CYP71B14)	CYTOCHROME P450, FAMILY 71, SUBFAMILY B, POLYPEPTIDE 14 (CYP71B14)
AT2G04230	1.81407	AT2G04230	FBD, F-box and Leucine Rich Repeat domains containing protein;(source:Araport11)	protein_coding
AT5G02580	1.81389	AT5G02580	argininosuccinate lyase;(source:Araport11)	protein_coding
AT5G11600	1.81255	AT5G11600	hypothetical protein;(source:Araport11)	protein_coding
AT1G60090	1.81121	AT1G60090	beta glucosidase 4;(source:Araport11)	protein_coding	BETA GLUCOSIDASE 4 (BGLU4)	BETA GLUCOSIDASE 4 (BGLU4)
AT1G04793	1.81064	AT1G04793	None;(source:Araport11)	long_noncoding_rna
AT1G49475	1.80857	AT1G49475	AP2/B3-like transcriptional factor family protein;(source:Araport11)	protein_coding			B3
AT1G53790	1.7952	AT1G53790	F-box and associated interaction domains-containing protein;(source:Araport11)	protein_coding
AT4G02280	1.79047	AT4G02280	Encodes a protein with sucrose synthase activity (SUS3). It appears to be important for sucrose metabolism in developing seeds, especially during the late maturation phase, about 18 days after flowering.	protein_coding	SUCROSE SYNTHASE 3 (SUS3)	SUCROSE SYNTHASE 3 (SUS3); (ATSUS3)
AT1G61820	1.78146	AT1G61820	beta glucosidase 46;(source:Araport11)	protein_coding	BETA GLUCOSIDASE 46 (BGLU46)	BETA GLUCOSIDASE 46 (BGLU46)
AT2G29490	1.76703	AT2G29490	Encodes glutathione transferase belonging to the tau class of GSTs. Naming convention according to Wagner et al. (2002).	protein_coding	GLUTATHIONE S-TRANSFERASE TAU 1 (GSTU1)	GLUTATHIONE S-TRANSFERASE TAU 1 (ATGSTU1);GLUTATHIONE S-TRANSFERASE TAU 1 (GSTU1);GLUTATHIONE S-TRANSFERASE 19 (GST19)
AT1G12600	1.76671	AT1G12600	UDP-N-acetylglucosamine (UAA) transporter family;(source:Araport11)	protein_coding
AT4G11350	1.75784	AT4G11350	transferring glycosyl group transferase (DUF604);(source:Araport11)	protein_coding
AT2G08155	1.75752	AT2G08155	None;(source:Araport11)	long_noncoding_rna
AT5G39220	1.75742	AT5G39220	alpha/beta-Hydrolases superfamily protein;(source:Araport11)	protein_coding
AT1G62800	1.7567	AT1G62800	Encodes aspartate aminotransferase (Asp4).	protein_coding	ASPARTATE AMINOTRANSFERASE 4 (ASP4)	ASPARTATE AMINOTRANSFERASE 4 (ASP4)
AT1G77525	1.74406	AT1G77525	defensin-like protein;(source:Araport11)	protein_coding
AT2G23110	1.74197	AT2G23110	Late embryogenesis abundant protein, group 6;(source:Araport11)	protein_coding
AT2G25095	1.73067	AT2G25095	Encodes a microRNA that targets several SPL family members, including SPL3,4, and 5. By regulating the expression of SPL3 (and probably also SPL4 and SPL5), this microRNA regulates vegetative phase change. MicroRNAs are regulatory RNAs with a mature lengt	miRNA_primary_transcript	to 10673957; mature miRNA and miRNA* are located on exon 2.	MICRORNA156A (MIR156A)
AT2G09420	1.72436	AT2G09420	None;(source:Araport11)	long_noncoding_rna
AT1G33785	1.72313	AT1G33785	pseudogene of photosynthetic electron transfer B;(source:Araport11)	pseudogene
AT2G44470	1.71377	AT2G44470	beta glucosidase 29;(source:Araport11)	protein_coding	BETA GLUCOSIDASE 29 (BGLU29)	BETA GLUCOSIDASE 29 (BGLU29)
AT3G01225	1.71268	AT3G01225	None;(source:Araport11)	long_noncoding_rna
AT5G09980	1.71135	AT5G09980	elicitor peptide 4 precursor;(source:Araport11)	protein_coding	ELICITOR PEPTIDE 4 PRECURSOR (PROPEP4)	ELICITOR PEPTIDE 4 PRECURSOR (PROPEP4)
AT5G17470	1.70382	AT5G17470	EF hand calcium-binding protein family;(source:Araport11)	protein_coding
AT4G36900	1.69715	AT4G36900	encodes a member of the DREB subfamily A-5 of ERF/AP2 transcription factor family (RAP2.10). The protein contains one AP2 domain. There are 16 members in this subfamily including RAP2.9 and RAP2.1.	protein_coding	RELATED TO AP2 10 (RAP2.10)	RELATED TO AP2 10 (RAP2.10);DREB AND EAR MOTIF PROTEIN 4 (DEAR4)	ERF
AT1G67105	1.69615	AT1G67105	other_RNA;(source:Araport11)	other_rna
AT4G06065	1.69375	AT4G06065	None;(source:Araport11)	long_noncoding_rna
AT1G09260	1.69366	AT1G09260	Chaperone DnaJ-domain superfamily protein;(source:Araport11)	protein_coding
AT4G11910	1.69286	AT4G11910	Acts antagonistically with SGR1 to balance chlorophyll catabolism in chloroplasts with the dismantling and remobilizing of other cellular components in senescing leaf cells.	protein_coding	NONYELLOWING 2 (NYE2)	NONYELLOWING 2 (NYE2);STAY-GREEN 2 (SGR2)
AT1G43780	1.69121	AT1G43780	serine carboxypeptidase-like 44;(source:Araport11)	protein_coding	SERINE CARBOXYPEPTIDASE-LIKE 44 (scpl44)	SERINE CARBOXYPEPTIDASE-LIKE 44 (scpl44)
AT1G06157	1.68598	AT1G06157	None;(source:Araport11)	long_noncoding_rna
AT5G65510	1.67964	AT5G65510	Encodes one of three PLETHORA transcription factors required to maintain high levels of PIN1 expression at the periphery of the meristem and modulate local auxin production in the central region of the SAM which underlies phyllotactic transitions.	protein_coding	AINTEGUMENTA-LIKE 7 (AIL7)	AINTEGUMENTA-LIKE 7 (AIL7);PLETHORA 7 (PLT7)	AP2
AT1G19190	1.66887	AT1G19190	alpha/beta-Hydrolases superfamily protein;(source:Araport11)	protein_coding
AT5G10770	1.66541	AT5G10770	Eukaryotic aspartyl protease family protein;(source:Araport11)	protein_coding
AT1G58160	1.65987	AT1G58160	At1g58160 in Col-0 has been shown to be a pseudogene due to a stop codon in the first exon (PMID:22307853). Its functional copy in other ecotypes (Bay-0) encodes JAX1, a jacalin-type lectin gene that confers resistance against potexviruses.	pseudogene	JACALIN-TYPE LECTIN REQUIRED FOR POTEXVIRUS RESISTANCE 1 (JAX1)	JACALIN-TYPE LECTIN REQUIRED FOR POTEXVIRUS RESISTANCE 1 (JAX1)
AT1G08567	1.65923	AT1G08567	Natural antisense transcript overlaps with AT1G62800;(source:Araport11)	antisense_long_noncoding_rna
AT5G12236	1.6584	AT5G12236	hypothetical protein;(source:Araport11)	protein_coding
AT2G23148	1.65389	AT2G23148	Plant self-incompatibility protein S1 family;(source:Araport11)	protein_coding
AT1G47840	1.65177	AT1G47840	Encodes a putative hexokinase.	protein_coding	HEXOKINASE 3 (HXK3)	HEXOKINASE 3 (HXK3)
AT5G22540	1.65045	AT5G22540	Associated with a QTL for quantitative disease resistance.	protein_coding
AT1G62810	1.64908	AT1G62810	Encodes COPPER AMINE OXIDASE1 (CuAO1). Contributes to abscisic acid- and polyamine-induced nitric oxide biosynthesis and abscisic acid signal transduction.	protein_coding	COPPER AMINE OXIDASE1 (CUAO1)	COPPER AMINE OXIDASE1 (CUAO1);COPPER AMINE OXIDASE GAMMA 1 (CUAOγ1)
AT3G02980	1.64843	AT3G02980	Encodes MEIOTIC CONTROL OF CROSSOVERS1 (MCC1), a GCN5-related histone N-acetyltransferase. MCC1 appeared to be required in meiosis for normal chiasma number and distribution and for chromosome segregation. Activation tagging line has increased level of h	protein_coding	MEIOTIC CONTROL OF CROSSOVERS1 (MCC1)	MEIOTIC CONTROL OF CROSSOVERS1 (MCC1)
AT1G31355	1.64315	AT1G31355	pseudogene of Translation protein SH3-like family protein;(source:Araport11)	pseudogene
AT5G00835	1.6418	AT5G00835	None;(source:Araport11)	long_noncoding_rna
AT1G54957	1.6343	AT1G54957	transmembrane protein;(source:Araport11)	protein_coding
AT5G17480	1.63359	AT5G17480	pollen calcium-binding protein 1;(source:Araport11)	protein_coding	POLLEN CALCIUM-BINDING PROTEIN 1 (PC1)	POLLEN CALCIUM-BINDING PROTEIN 1 (APC1);POLLEN CALCIUM-BINDING PROTEIN 1 (PC1)
AT5G01755	1.63336	AT5G01755	microRNA ath-MIR8184 precursor;(source:Araport11)	miRNA_primary_transcript	(ATH-MIR8184)
AT5G22460	1.62976	AT5G22460	alpha/beta-Hydrolases superfamily protein;(source:Araport11)	protein_coding
AT1G19180	1.6282	AT1G19180	JAZ1 is a nuclear-localized protein involved in jasmonate signaling. JAZ1 transcript levels rise in response to a jasmonate stimulus. JAZ1 can interact with the COI1 F-box subunit of an SCF E3 ubiquitin ligase in a yeast-two-hybrid assay only in the prese	protein_coding	JASMONATE-ZIM-DOMAIN PROTEIN 1 (JAZ1)	JASMONATE-ZIM-DOMAIN PROTEIN 1 (JAZ1); (TIFY10A); (ATJAZ1)
AT2G27870	1.61749	AT2G27870	transposable_element_gene;(source:Araport11);similar to RNase H domain-containing protein [Arabidopsis thaliana] (TAIR:AT2G22350.1);(source:TAIR10)	transposable_element_gene
AT3G63040	1.60599	AT3G63040	hypothetical protein;(source:Araport11)	protein_coding
AT1G06903	1.60226	AT1G06903	microRNA ath-MIR773b precursor;(source:Araport11)	miRNA_primary_transcript	(ATH-MIR773B)
AT3G23090	1.6004	AT3G23090	Member of the microtubule regulatory protein WVD2/WDL family WDL3 stabilizes cortical microtubules and is involved in light induced hypocotyl elongation. WDL3 is ubiquinated by COP1, leading to its degadation in the dark,	protein_coding	WAVE-DAMPENED 2-LIKE 3 (WDL3)	WAVE-DAMPENED 2-LIKE 3 (WDL3)
AT3G14950	1.59998	AT3G14950	Encodes one of the 36 carboxylate clamp (CC)-tetratricopeptide repeat (TPR) proteins (Prasad 2010, Pubmed ID: 20856808) with potential to interact with Hsp90/Hsp70 as co-chaperones. The TTL family is required for osmotic stress tolerance and male sporogen	protein_coding	TETRATRICOPETIDE-REPEAT THIOREDOXIN-LIKE 2 (TTL2)	TETRATRICOPETIDE-REPEAT THIOREDOXIN-LIKE 2 (TTL2)
AT2G42170	1.59847	AT2G42170	Actin family protein;(source:Araport11)	protein_coding
AT1G48470	1.59616	AT1G48470	Encodes cytosolic glutamine synthase isozyme. Expression of mRNA is not detectable in roots.	protein_coding	GLUTAMINE SYNTHETASE 1;5 (GLN1;5)	GLUTAMINE SYNTHETASE 1;5 (GLN1;5)
AT2G31180	1.5828	AT2G31180	Member of the R2R3 factor gene family.	protein_coding	MYB DOMAIN PROTEIN 14 (MYB14)	ARABIDOPSIS THALIANA MYB DOMAIN PROTEIN 14 (ATMYB14); (MYB14AT);MYB DOMAIN PROTEIN 14 (MYB14)	MYB
AT3G30841	1.58076	AT3G30841	Cofactor-independent phosphoglycerate mutase;(source:Araport11)	protein_coding
AT5G06995	1.57416	AT5G06995	None;(source:Araport11)	long_noncoding_rna
AT3G26782	1.57198	AT3G26782	Tetratricopeptide repeat (TPR)-like superfamily protein;(source:Araport11)	protein_coding
AT2G04195	1.57069	AT2G04195	None;(source:Araport11)	long_noncoding_rna
AT3G11050	1.56983	AT3G11050	ferritin 2;(source:Araport11)	protein_coding	FERRITIN 2 (FER2)	FERRITIN 2 (ATFER2);FERRITIN 2 (FER2)
AT2G09100	1.5564	AT2G09100	None;(source:Araport11)	long_noncoding_rna
AT5G24950	1.55556	AT5G24950	putative cytochrome P450	protein_coding	CYTOCHROME P450, FAMILY 71, SUBFAMILY A, POLYPEPTIDE 15 (CYP71A15)	CYTOCHROME P450, FAMILY 71, SUBFAMILY A, POLYPEPTIDE 15 (CYP71A15)
AT5G45875	1.55408	AT5G45875	Encodes a member of a family of small, secreted, cysteine rich proteins with sequence similarity to SCR (S locus cysteine-rich protein).	protein_coding	SCR-LIKE 27 (SCRL27)	SCR-LIKE 27 (SCRL27)
AT3G44290	1.55325	AT3G44290	NAC domain containing protein 60;(source:Araport11)	protein_coding	NAC DOMAIN CONTAINING PROTEIN 60 (NAC060)	NAC DOMAIN CONTAINING PROTEIN 60 (anac060);NAC DOMAIN CONTAINING PROTEIN 60 (NAC060); (ANAC60); (NTL5)	NAC
AT5G62260	1.55234	AT5G62260	AT hook motif DNA-binding family protein;(source:Araport11)	protein_coding	AT-HOOK MOTIF NUCLEAR LOCALIZED PROTEIN 6 (AHL6)	AT-HOOK MOTIF NUCLEAR LOCALIZED PROTEIN 6 (AHL6)
AT5G17700	1.54921	AT5G17700	MATE efflux family protein;(source:Araport11)	protein_coding
AT1G23070	1.54382	AT1G23070	organic solute transporter ostalpha protein (DUF300);(source:Araport11)	protein_coding
AT2G34135	1.54181	AT2G34135	Encodes a Defensin-like (DEFL) family protein [pseudogene]	pseudogene
AT4G16215	1.53502	AT4G16215	hypothetical protein;(source:Araport11)	protein_coding
AT5G02825	1.5327	AT5G02825	None;(source:Araport11)	other_rna
AT2G08790	1.53177	AT2G08790	None;(source:Araport11)	long_noncoding_rna
AT3G08715	1.53158	AT3G08715	None;(source:Araport11)	long_noncoding_rna
AT2G23640	1.53129	AT2G23640	Encodes RTNLB13, a reticulon protein integral to the endoplasmic reticulum (ER) membrane that have the ability to shape the ER into tubules.	protein_coding	RETICULAN LIKE PROTEIN B13 (RTNLB13)	RETICULAN LIKE PROTEIN B13 (RTNLB13)
AT3G08310	1.53027	AT3G08310	None;(source:Araport11)	long_noncoding_rna
AT3G45252	1.52958	AT3G45252	Encodes a ECA1 gametogenesis related family protein	protein_coding
AT3G29187	1.5263	AT3G29187	transposable_element_gene;(source:Araport11);non-LTR retrotransposon family (LINE), has a 9.2e-08 P-value blast match to GB:NP_038602 L1 repeat, Tf subfamily, member 18 (LINE-element) (Mus musculus);(source:TAIR10)	transposable_element_gene
AT3G23180	1.52461	AT3G23180	HR-like lesion-inducing protein-like protein;(source:Araport11)	protein_coding
AT5G25820	1.52323	AT5G25820	Exostosin family protein;(source:Araport11)	protein_coding
AT3G24750	1.52024	AT3G24750	Encodes a member of the LAZY gene family that is expressed in the hypocotyl and the root	protein_coding	(LAZY5)	(LAZY5)
AT1G22600	1.5197	AT1G22600	Late embryogenesis abundant protein (LEA) family protein;(source:Araport11)	protein_coding
AT2G41410	1.51437	AT2G41410	Calcium-binding EF-hand family protein;(source:Araport11)	protein_coding
AT5G36100	1.51266	AT5G36100	transmembrane protein;(source:Araport11)	protein_coding
AT2G28405	1.50904	AT2G28405	Encodes a member of a family of small,secreted, cysteine rich protein with sequence similarity to the PCP (pollen coat protein) gene family.	protein_coding	LOW-MOLECULAR-WEIGHT CYSTEINE-RICH 32 (LCR32)	LOW-MOLECULAR-WEIGHT CYSTEINE-RICH 32 (LCR32)
AT1G08437	1.50853	AT1G08437	None;(source:Araport11)	long_noncoding_rna
AT3G04405	1.50852	AT3G04405	None;(source:Araport11)	long_noncoding_rna
AT4G00380	1.50823	AT4G00380	Belongs to a subgroup of SGS3-like proteins that act redundantly in RNA-directed DNA methylation: AT1G15910 (FDM1), AT4G00380 (FDM2), AT3G12550 (FDM3), AT1G13790 (FDM4), AT1G80790 (FDM5).	protein_coding	FACTOR OF DNA METHYLATION 2 (FDM2)	FACTOR OF DNA METHYLATION 2 (FDM2);INVOLVED IN DE NOVO 2 (IDN2) - LIKE 2 (INDL2);IDN2 PARALOG 2 (IDP2)
AT4G04840	1.50514	AT4G04840	methionine sulfoxide reductase B6;(source:Araport11)	protein_coding	METHIONINE SULFOXIDE REDUCTASE B6 (MSRB6)	METHIONINE SULFOXIDE REDUCTASE B6 (ATMSRB6);METHIONINE SULFOXIDE REDUCTASE B6 (MSRB6)
AT2G09525	1.50361	AT2G09525	None;(source:Araport11)	long_noncoding_rna
AT2G08970	1.49761	AT2G08970	None;(source:Araport11)	long_noncoding_rna
AT1G33790	1.4976	AT1G33790	jacalin lectin family protein;(source:Araport11)	protein_coding
AT1G30270	1.49263	AT1G30270	Arabidopsis thaliana CBL-interacting protein kinase 23. CIPK23 serves as a positive regulator of the potassium transporter AKT1 by directly phosphorylating AKT1. CIPK23 is activated by the binding of two calcineurin B-like proteins, CBL1 and CBL9. The m	protein_coding	CBL-INTERACTING PROTEIN KINASE 23 (CIPK23)	LOW-K+-SENSITIVE 1 (LKS1);SOS2-LIKE PROTEIN KINASE 17 (PKS17);CBL-INTERACTING PROTEIN KINASE 23 (CIPK23);SNF1-RELATED PROTEIN KINASE 3.23 (SnRK3.23); (ATCIPK23)
AT5G04475	1.49109	AT5G04475	hypothetical protein;(source:Araport11)	protein_coding
AT5G46320	1.49108	AT5G46320	Mutants accumulate proline in response to drought. Potential QTL for drought tolerance.	protein_coding
AT5G62490	1.48734	AT5G62490	Part of the AtHVA22 family. Protein expression is ABA- and stress-inducible.	protein_coding	HVA22 HOMOLOGUE B (HVA22B)	ARABIDOPSIS THALIANA HVA22 HOMOLOGUE B (ATHVA22B);HVA22 HOMOLOGUE B (HVA22B)
AT3G12203	1.48074	AT3G12203	serine carboxypeptidase-like 17;(source:Araport11)	protein_coding	SERINE CARBOXYPEPTIDASE-LIKE 17 (scpl17)	SERINE CARBOXYPEPTIDASE-LIKE 17 (scpl17)
AT5G04470	1.47974	AT5G04470	Encodes a novel nuclear 14-kD protein containing a cyclin binding motif and a motif found in ICK/KRP cell cycle inhibitor proteins. It is required for coordinating cell division and cell differentiation during the development of Arabidopsis trichomes, pl	protein_coding	SIAMESE (SIM)	SIAMESE (SIM)
AT2G42425	1.47945	AT2G42425	other_RNA;(source:Araport11)	other_rna
AT1G07317	1.47835	AT1G07317	None;(source:Araport11)	long_noncoding_rna
AT5G04575	1.47744	AT5G04575	None;(source:Araport11)	long_noncoding_rna
AT1G37150	1.47613	AT1G37150	Although HCS2 is predicted to encode a biotin protein ligase / holocarboxylase synthetase (HCS), hcs2 mutants do not show a decrease in HCS activity. A dual-targeted HCS1 (At2g25710) might account for the HCS activity observed in multiple subcellular comp	protein_coding	HOLOCARBOXYLASE SYNTHETASE 2 (HCS2)	HOLOCARBOXYLASE SYNTHETASE 2 (HCS2)
AT5G04380	1.46829	AT5G04380	S-adenosyl-L-methionine-dependent methyltransferases superfamily protein;(source:Araport11)	protein_coding
AT2G01818	1.46791	AT2G01818	PLATZ transcription factor family protein;(source:Araport11)	protein_coding
AT1G25230	1.46779	AT1G25230	Calcineurin-like metallo-phosphoesterase superfamily protein;(source:Araport11)	protein_coding
AT2G18540	1.46413	AT2G18540	RmlC-like cupins superfamily protein;(source:Araport11)	protein_coding
AT1G68285	1.45752	AT1G68285	transposable_element_gene;(source:Araport11);gypsy-like retrotransposon family, has a 6.5e-31 P-value blast match to T32E20 reverse transcriptase (from Dan Voytas http://www.public.iastate.edu/~voytas) (Gypsy_Ty3-family);(source:TAIR10)	transposable_element_gene
AT5G42900	1.45457	AT5G42900	cold regulated protein 27;(source:Araport11)	protein_coding	COLD REGULATED GENE 27 (COR27)	COLD REGULATED GENE 27 (COR27)
AT3G44830	1.45031	AT3G44830	Lecithin:cholesterol acyltransferase family protein;(source:Araport11)	protein_coding
AT4G13215	1.44775	AT4G13215	pseudogene of transmembrane kinase-like 1;(source:Araport11)	pseudogene
AT3G04045	1.44276	AT3G04045	None;(source:Araport11)	long_noncoding_rna
AT2G27690	1.44021	AT2G27690	Encodes a CYP94C1. Has highest omega-hydroxylase activity with 9,10-epoxystearic acid, while also metabolized lauric acid (C12:0) and C18 unsaturated fatty acids. Gene expression is induced in response to wounding and jasmonic acid treatment.	protein_coding	CYTOCHROME P450, FAMILY 94, SUBFAMILY C, POLYPEPTIDE 1 (CYP94C1)	CYTOCHROME P450, FAMILY 94, SUBFAMILY C, POLYPEPTIDE 1 (CYP94C1)
AT2G41225	1.43997	AT2G41225	Encodes a protein of unknown function that is involved in regulation of cell expansion. Based on sequence similarity OSR2 is localized to the plasma membrane. It is expressed in organs that are undergoing cell expansion. Over-expression modifies plant sen	protein_coding	ORGAN SIZE RELATED 2 (OSR2)	ARGOS-LIKE3 (ARL3);ORGAN SIZE RELATED 2 (OSR2)
AT2G34120	1.43457	AT2G34120	Cytochrome C oxidase polypeptide VIB family protein;(source:Araport11)	protein_coding
AT1G61230	1.43234	AT1G61230	Mannose-binding lectin superfamily protein;(source:Araport11)	protein_coding
AT5G21280	1.42988	AT5G21280	Seed plant lineage specific gene that is expressed in response to oxidative and abiotic stresses.	protein_coding	(ATR7)	(ATR7)
AT2G08105	1.42855	AT2G08105	None;(source:Araport11)	long_noncoding_rna
AT5G50770	1.42822	AT5G50770	Encodes a putative hydroxysteroid dehydrogenase (HSD). Genes that encode HSD include: At5g50600 and At5g50700 (HSD1), At3g47350(HSD2), At3g47360(HSD3), At5g50590 and At5g50690(HSD4), At5g50770(HSD6) (Plant Cell Physiology 50:1463). Two copies of HSD1 a	protein_coding	HYDROXYSTEROID DEHYDROGENASE 6 (HSD6)	HYDROXYSTEROID DEHYDROGENASE 6 (AtHSD6);HYDROXYSTEROID DEHYDROGENASE 6 (HSD6)
AT4G21380	1.42695	AT4G21380	encodes a putative receptor-like serine/threonine protein kinases that is similar to Brassica self-incompatibility (S) locus. Expressed in root. Shoot expression limited to limited to the root-hypocotyl transition zone and at the base of lateral roots as	protein_coding	RECEPTOR KINASE 3 (RK3)	RECEPTOR KINASE 3 (ARK3);RECEPTOR KINASE 3 (RK3)
AT5G13790	1.42683	AT5G13790	AGL15 (AGAMOUS-Like 15) is a member of the MADS domain family of regulatory factors. Although AGL15 is preferentially expressed during embryogenesis, AGL15 is also expressed in leaf primordia, shoot apical meristems and young floral buds, suggesting that	protein_coding	AGAMOUS-LIKE 15 (AGL15)	AGAMOUS-LIKE 15 (AGL15)	MIKC
AT1G67810	1.42579	AT1G67810	Encodes a protein capable of stimulating the cysteine desulfurase activity of CpNifS (AT1G08490) in vitro. SufE2:GFP localizes to the chloroplasts where it is likely to play a role in iron-sulfur cluster assembly. Transcript levels for this gene are high	protein_coding	SULFUR E2 (SUFE2)	SULFUR E2 (SUFE2)
AT2G37760	1.42071	AT2G37760	Encodes an NADPH-dependent aldo-keto reductase that can act on a wide variety of substrates in vitro including aliphatic and aromatic aldehydes and steroids. Transcript levels for this gene are up-regulated in response to cold, salt, and drought stress.	protein_coding	ALDO-KETO REDUCTASE FAMILY 4 MEMBER C8 (AKR4C8)	ALDO-KETO REDUCTASE FAMILY 4 MEMBER C8 (AKR4C8)
AT5G45580	1.41487	AT5G45580	Homeodomain-like superfamily protein;(source:Araport11)	protein_coding			G2-like
AT4G07220	1.41412	AT4G07220	None;(source:Araport11)	long_noncoding_rna
AT2G36180	1.40966	AT2G36180	EF hand calcium-binding protein family;(source:Araport11)	protein_coding
AT4G07225	1.40932	AT4G07225	None;(source:Araport11)	long_noncoding_rna
AT5G43403	1.40715	AT5G43403	other_RNA;(source:Araport11)	other_rna
AT1G44150	1.40677	AT1G44150	pseudogene of non-LTR retrolelement reverse transcriptase;(source:Araport11)	pseudogene
AT1G77950	1.40636	AT1G77950	AGAMOUS-like 67;(source:Araport11)	protein_coding	AGAMOUS-LIKE 67 (AGL67)	AGAMOUS-LIKE 67 (AGL67)	MIKC
AT2G29480	1.4061	AT2G29480	Encodes glutathione transferase belonging to the tau class of GSTs. Naming convention according to Wagner et al. (2002).	protein_coding	GLUTATHIONE S-TRANSFERASE TAU 2 (GSTU2)	GLUTATHIONE S-TRANSFERASE 20 (GST20);GLUTATHIONE S-TRANSFERASE TAU 2 (ATGSTU2);GLUTATHIONE S-TRANSFERASE TAU 2 (GSTU2)
AT3G04525	1.40494	AT3G04525	pre-tRNA tRNA-Arg (anticodon: CCG);(source:Araport11, TAIR10)	pre_trna
AT4G11050	1.40488	AT4G11050	glycosyl hydrolase 9C3;(source:Araport11)	protein_coding	GLYCOSYL HYDROLASE 9C3 (GH9C3)	GLYCOSYL HYDROLASE 9C3 (GH9C3);GLYCOSYL HYDROLASE 9C3 (AtGH9C3)
AT1G09507	1.40324	AT1G09507	None;(source:Araport11)	long_noncoding_rna
AT3G55566	1.4012	AT3G55566	This gene encodes a small protein and has either evidence of transcription or purifying selection.	protein_coding
AT5G63250	1.3989	AT5G63250	Carbohydrate-binding X8 domain superfamily protein;(source:Araport11)	protein_coding
AT4G11810	1.39719	AT4G11810	Encodes an SPX domain protein that transports Pi into the vacuole. Overexpression of PHT5:2 leads to massive Pi sequestration into vacuoles and altered regulation of Pi starvation-responsive genes.	protein_coding	(PHT5;2)	(PHT5;2)
AT2G19330	1.39547	AT2G19330	Encodes PIRL6, a member of the Plant Intracellular Ras-group-related LRRs (Leucine rich repeat proteins). PIRLs are a distinct, plant-specific class of intracellular LRRs that likely mediate protein interactions, possibly in the context of signal transduc	protein_coding	PLANT INTRACELLULAR RAS GROUP-RELATED LRR 6 (PIRL6)	PLANT INTRACELLULAR RAS GROUP-RELATED LRR 6 (PIRL6)
AT5G51320	1.39436	AT5G51320	transposable_element_gene;(source:Araport11);similar to unknown protein [Arabidopsis thaliana] (TAIR:AT3G42556.1);(source:TAIR10)	transposable_element_gene
AT1G30135	1.38839	AT1G30135	jasmonate-zim-domain protein 8;(source:Araport11)	protein_coding	JASMONATE-ZIM-DOMAIN PROTEIN 8 (JAZ8)	(tify5a);JASMONATE-ZIM-DOMAIN PROTEIN 8 (JAZ8)
AT1G07783	1.38691	AT1G07783	None;(source:Araport11)	long_noncoding_rna
AT4G05730	1.383	AT4G05730	None;(source:Araport11)	long_noncoding_rna
AT1G47271	1.38105	AT1G47271	Cystathionine beta-synthase (CBS) family protein;(source:Araport11)	protein_coding
AT1G10682	1.37814	AT1G10682	Has been identified as a translated small open reading frame by ribosome profiling.	other_rna	SHORT OPEN READING FRAME 1 (SORF1)	SHORT OPEN READING FRAME 1 (SORF1)
AT3G09845	1.37541	AT3G09845	None;(source:Araport11)	long_noncoding_rna
AT1G61890	1.37335	AT1G61890	MATE efflux family protein;(source:Araport11)	protein_coding
AT2G29485	1.3718	AT2G29485	hypothetical protein;(source:Araport11)	protein_coding
AT5G39870	1.37172	AT5G39870	hypothetical protein (DUF1216);(source:Araport11)	protein_coding
AT5G65925	1.36688	AT5G65925	hypothetical protein;(source:Araport11)	protein_coding
AT5G44310	1.36584	AT5G44310	Late embryogenesis abundant protein (LEA) family protein;(source:Araport11)	protein_coding
AT4G06170	1.36542	AT4G06170	None;(source:Araport11)	long_noncoding_rna
AT1G09117	1.36483	AT1G09117	None;(source:Araport11)	long_noncoding_rna
AT3G15300	1.36041	AT3G15300	VQ motif-containing protein;(source:Araport11)	protein_coding	MPK3/6-TARGETED VQP 4 (MVQ4)	MPK3/6-TARGETED VQP 4 (MVQ4)
AT1G11803	1.35876	AT1G11803	pseudogene of (SAUR) auxin-responsive family protein	pseudogene
AT3G24240	1.35875	AT3G24240	RGFR1 is a leucine--rich repeat receptor kinase that, together with RGFR2 and RGFR3, binds ROOT GROWTH FACTORS and is required for establishing the gradient of PLETHORA1 and PLETHORA2 essential for proper root growth and development.	protein_coding	(RGFR1)	(RGFR1);RGF1 INSENSITIVE 1 (RGI1)
AT1G09373	1.35866	AT1G09373	None;(source:Araport11)	long_noncoding_rna
AT1G12130	1.356	AT1G12130	Encodes a flavin-containing monooxygenases involved in biosynthesis of aliphatic glucosinolates.	protein_coding	(FMOGS-OX6)	(FMOGS-OX6)
AT2G03505	1.35551	AT2G03505	Carbohydrate-binding X8 domain superfamily protein;(source:Araport11)	protein_coding
AT5G16336	1.3546	AT5G16336	Pseudogene of AT5G16360; NC domain-containing protein	pseudogene
AT1G04603	1.35194	AT1G04603	None;(source:Araport11)	long_noncoding_rna
AT1G01200	1.35169	AT1G01200	RAB GTPase homolog A3;(source:Araport11)	protein_coding	RAB GTPASE HOMOLOG A3 (RABA3)	RAB GTPASE HOMOLOG A3 (ATRABA3);ARABIDOPSIS RAB GTPASE HOMOLOG A3 (ATRAB-A3);RAB GTPASE HOMOLOG A3 (RABA3)
AT4G33780	1.34931	AT4G33780	ATP phosphoribosyltransferase regulatory subunit;(source:Araport11)	protein_coding
AT4G27250	1.34754	AT4G27250	NAD(P)-binding Rossmann-fold superfamily protein;(source:Araport11)	protein_coding
AT4G07015	1.34348	AT4G07015	None;(source:Araport11)	long_noncoding_rna
AT3G50301	1.34321	AT3G50301	Pseudogene of AT1G49230; zinc finger (C3HC4-type RING finger) family protein	pseudogene
AT2G16570	1.34288	AT2G16570	Amidophosphoribosyltransferase (ATase: EC 2.4.2.14) is a key enzyme in the pathway of purine nucleotide biosynthesis	protein_coding	GLN PHOSPHORIBOSYL PYROPHOSPHATE AMIDOTRANSFERASE 1 (ASE1)	(ATASE);GLN PHOSPHORIBOSYL PYROPHOSPHATE AMIDOTRANSFERASE 1 (ATASE1);GLN PHOSPHORIBOSYL PYROPHOSPHATE AMIDOTRANSFERASE 1 (ASE1)
AT3G04415	1.34025	AT3G04415	None;(source:Araport11)	long_noncoding_rna
AT2G29990	1.338	AT2G29990	alternative NAD(P)H dehydrogenase 2;(source:Araport11)	protein_coding	ALTERNATIVE NAD(P)H DEHYDROGENASE 2 (NDA2)	ALTERNATIVE NAD(P)H DEHYDROGENASE 2 (NDA2)
AT3G50310	1.33798	AT3G50310	Encodes a member of MEKK subfamily. Target promoter of the male germline-specific transcription factor DUO1. Involved in osmotic stress response via regulation of MPK6 activity. It also plays an important role in regulating cell division and cell elongati	protein_coding	MITOGEN-ACTIVATED PROTEIN KINASE KINASE KINASE 20 (MAPKKK20)	MITOGEN-ACTIVATED PROTEIN KINASE KINASE KINASE 20 (MAPKKK20);MAPKK KINASE 20 (MKKK20);ABA-INSENSITIVE PROTEIN KINASE 1 (AIK1)
AT4G13075	1.33118	AT4G13075	Rapid alkalinization factor (RALF) family protein. Member of a diversely expressed predicted peptide family showing sequence similarity to tobacco Rapid Alkalinization Factor (RALF), and is believed to play an essential role in the physiology of Arabidops	protein_coding	RALF-LIKE 30 (RALFL30)	RALF-LIKE 30 (RALFL30)
AT5G02420	1.3301	AT5G02420	cyclin-dependent kinase inhibitor SMR3-like protein;(source:Araport11)	protein_coding	(SMR3)	(SMR3)
AT5G61470	1.33009	AT5G61470	C2H2-like zinc finger protein;(source:Araport11)	protein_coding			C2H2
AT1G09500	1.32283	AT1G09500	similar to Eucalyptus gunnii alcohol dehydrogenase of unknown physiological function (GI:1143445), Vigna unguiculata (gi:1854445), NOT a cinnamyl-alcohol dehydrogenase	protein_coding
AT2G04425	1.32048	AT2G04425	Encodes a member of a family of small,secreted, cysteine rich protein with sequence similarity to the PCP (pollen coat protein) gene family.	protein_coding	LOW-MOLECULAR-WEIGHT CYSTEINE-RICH 82 (LCR82)	LOW-MOLECULAR-WEIGHT CYSTEINE-RICH 82 (LCR82)
AT5G23530	1.3203	AT5G23530	carboxyesterase 18;(source:Araport11)	protein_coding	CARBOXYESTERASE 18 (CXE18)	CARBOXYESTERASE 18 (AtCXE18);CARBOXYESTERASE 18 (CXE18)
AT2G16905	1.31887	AT2G16905	pseudogene of MATE efflux family protein;(source:Araport11)	pseudogene
AT1G62710	1.31684	AT1G62710	Encodes a vacuolar processing enzyme belonging to a novel group of cysteine proteases that is expressed specifically in seeds and is essential for the proper processing of storage proteins.	protein_coding	BETA VACUOLAR PROCESSING ENZYME (BETA-VPE)	BETA VACUOLAR PROCESSING ENZYME (BETA-VPE); (BETAVPE);ASPARAGINYL ENDOPEPTIDASE 2 (AEP2)
AT4G24026	1.31554	AT4G24026	hypothetical protein;(source:Araport11)	protein_coding
AT3G44805	1.31314	AT3G44805	TRAF-like superfamily protein;(source:Araport11)	protein_coding
AT2G36724	1.31006	AT2G36724	transmembrane protein;(source:Araport11)	protein_coding
AT4G32717	1.3079	AT4G32717	Encodes a member of a family of small, secreted, cysteine rich proteins with sequence similarity to SCR (S locus cysteine-rich protein).	protein_coding	SCR-LIKE 24 (SCRL24)	SCR-LIKE 24 (SCRL24)
AT4G36280	1.30785	AT4G36280	Member of the microrchidia protein family which have been described as epigenetic regulators and plant immune mediators, contains a hallmark GHKL-type ATPase domain in N-terminus.	protein_coding	CRT1 HOMOLOGUE 1 (CRH1)	CRT1 HOMOLOGUE 1 (CRH1); (ATMORC2);MICRORCHIDIA 2 (MORC2)
AT2G31990	1.30785	AT2G31990	Exostosin family protein;(source:Araport11)	protein_coding
AT1G09503	1.3078	AT1G09503	None;(source:Araport11)	long_noncoding_rna
AT4G20730	1.30679	AT4G20730	transposable_element_gene;(source:Araport11);similar to ASY2, DNA binding [Arabidopsis thaliana] (TAIR:AT4G32200.1);(source:TAIR10)	transposable_element_gene
AT1G72580	1.30386	AT1G72580	hypothetical protein;(source:Araport11)	protein_coding
AT4G02730	1.3025	AT4G02730	Transducin/WD40 repeat-like superfamily protein;(source:Araport11)	protein_coding	HUMAN WDR5 (WD40 REPEAT) HOMOLOG B (WDR5b)	HUMAN WDR5 (WD40 REPEAT) HOMOLOG B (WDR5b); (AtWDR5b)
AT1G10745	1.30243	AT1G10745	Encodes a Maternally expressed gene (MEG) family protein	protein_coding	EMBRYO SURROUNDING FACTORS 1.2 (ESF1.2)	EMBRYO SURROUNDING FACTORS 1.2 (ESF1.2)
AT4G08415	1.29329	AT4G08415	None;(source:Araport11)	long_noncoding_rna
AT5G06040	1.29263	AT5G06040	self-incompatibility protein-like protein;(source:Araport11)	protein_coding
AT5G15120	1.28933	AT5G15120	2-aminoethanethiol dioxygenase, putative (DUF1637);(source:Araport11)	protein_coding	PLANT CYSTEINE OXIDASE 1 (PCO1)	PLANT CYSTEINE OXIDASE 1 (PCO1)
AT2G19806	1.28921	AT2G19806	transposable_element_gene;(source:Araport11);Mariner-like transposase family, has a 1.2e-19 P-value blast match to GB:AAC28384 mariner transposase (Mariner_TC1-element) (Glycine max);(source:TAIR10)	transposable_element_gene
AT4G39672	1.2888	AT4G39672	pre-tRNA tRNA-Val (anticodon: CAC);(source:Araport11, TAIR10)	pre_trna
AT5G22590	1.28875	AT5G22590	Leucine Rich Repeat protein family;(source:Araport11)	protein_coding
AT5G19710	1.28698	AT5G19710	histidine containing phosphotransfer protein;(source:Araport11)	protein_coding
AT5G04145	1.28498	AT5G04145	microRNA ath-MIR5641 precursor;(source:Araport11)	miRNA_primary_transcript	(ATH-MIR5641)
AT1G76130	1.28192	AT1G76130	alpha-amylase, putative / 1,4-alpha-D-glucan glucanohydrolase, putative, strong similarity to alpha-amylase GI:7532799 from (Malus x domestica);contains Pfam profile PF00128: Alpha amylase, catalytic domain. Predicted to be secreted based on SignalP analy	protein_coding	ALPHA-AMYLASE-LIKE 2 (AMY2)	ARABIDOPSIS THALIANA ALPHA-AMYLASE-LIKE 2 (ATAMY2);ALPHA-AMYLASE-LIKE 2 (AMY2)
AT5G08455	1.28149	AT5G08455	None;(source:Araport11)	long_noncoding_rna
AT4G37580	1.27959	AT4G37580	involved in apical hook development. putative N-acetyltransferase	protein_coding	HOOKLESS 1 (HLS1)	HOOKLESS 1 (HLS1);CONSTITUTIVE PHOTOMORPHOGENIC 3 (COP3);UNUSUAL SUGAR RESPONSE 2 (UNS2)
AT1G29680	1.2777	AT1G29680	histone acetyltransferase (DUF1264);(source:Araport11)	protein_coding
AT3G55670	1.27645	AT3G55670	F-box/FBD/LRR protein;(source:Araport11)	protein_coding
AT3G30150	1.27486	AT3G30150	transposable_element_gene;(source:Araport11);similar to unknown protein [Arabidopsis thaliana] (TAIR:AT3G31990.1);(source:TAIR10)	transposable_element_gene
AT5G16360	1.26944	AT5G16360	NC domain-containing protein-like protein;(source:Araport11)	protein_coding
AT5G41650	1.26845	AT5G41650	Vicinal oxygen chelate (VOC) superfamily member. Responds to NaCl stress.	protein_coding	GLYOXALASE I-LIKE;10 (GLXI-LIKE;10)	GLYOXALASE I-LIKE;10 (GLXI-LIKE;10)
AT1G78360	1.26818	AT1G78360	Encodes glutathione transferase belonging to the tau class of GSTs. Naming convention according to Wagner et al. (2002).	protein_coding	GLUTATHIONE S-TRANSFERASE TAU 21 (GSTU21)	GLUTATHIONE S-TRANSFERASE TAU 21 (ATGSTU21);GLUTATHIONE S-TRANSFERASE TAU 21 (GSTU21)
AT4G32215	1.26665	AT4G32215	transposable_element_gene;(source:Araport11);gypsy-like retrotransposon family, has a 9.1e-09 P-value blast match to GB:AAD11615 prpol (gypsy_Ty3-element) (Zea mays);(source:TAIR10)	transposable_element_gene
AT3G29375	1.26618	AT3G29375	XH domain-containing protein;(source:Araport11)	protein_coding
AT5G09978	1.26497	AT5G09978	elicitor peptide 7 precursor;(source:Araport11)	protein_coding	ELICITOR PEPTIDE 7 PRECURSOR (PEP7)	ELICITOR PEPTIDE 7 PRECURSOR (PEP7)
AT3G51860	1.26287	AT3G51860	cation exchanger 3;(source:Araport11)	protein_coding	CATION EXCHANGER 3 (CAX3)	CATION EXCHANGER 3 (CAX3); (ATHCX1); (CAX1-LIKE); (ATCAX3)
AT5G65140	1.2581	AT5G65140	Haloacid dehalogenase-like hydrolase (HAD) superfamily protein;(source:Araport11)	protein_coding	TREHALOSE-6-PHOSPHATE PHOSPHATASE J (TPPJ)	TREHALOSE-6-PHOSPHATE PHOSPHATASE J (TPPJ)
AT3G26330	1.25809	AT3G26330	putative cytochrome P450	protein_coding	CYTOCHROME P450, FAMILY 71, SUBFAMILY B, POLYPEPTIDE 37 (CYP71B37)	CYTOCHROME P450, FAMILY 71, SUBFAMILY B, POLYPEPTIDE 37 (CYP71B37)
AT1G62530	1.25408	AT1G62530	hypothetical protein (DUF863);(source:Araport11)	protein_coding
AT5G51220	1.24824	AT5G51220	ubiquinol-cytochrome C chaperone family protein;(source:Araport11)	protein_coding
AT4G30970	1.24567	AT4G30970	hypothetical protein;(source:Araport11)	protein_coding
AT2G28410	1.24509	AT2G28410	transmembrane protein;(source:Araport11)	protein_coding
AT4G11400	1.24345	AT4G11400	ARID/BRIGHT DNA-binding , ELM2 domain and myb-like DNA-binding domain-containing protein;(source:Araport11)	protein_coding			ARID ELM2
AT5G23212	1.24274	AT5G23212	Encodes a defensin-like (DEFL) family protein.	protein_coding
AT3G10900	1.24127	AT3G10900	Glycosyl hydrolase superfamily protein;(source:Araport11)	protein_coding
AT5G10510	1.23974	AT5G10510	Encodes an AP2-domain transcription factor involved in root stem cell identity and root development. It is also required to maintain high levels of PIN1 expression at the periphery of the meristem and modulate local auxin production in the central region	protein_coding	AINTEGUMENTA-LIKE 6 (AIL6)	AINTEGUMENTA-LIKE 6 (AIL6)	AP2
AT5G49280	1.23949	AT5G49280	hydroxyproline-rich glycoprotein family protein;(source:Araport11)	protein_coding
AT5G39645	1.23848	AT5G39645	Encodes a Defensin-like (DEFL) family protein	protein_coding
AT1G13260	1.23762	AT1G13260	Encodes an AP2/B3 domain transcription factor which is upregulated in response to low temperature. It contains a B3 DNA binding domain. It has circadian regulation and may function as a negative growth regulator. The mRNA is cell-to-cell mobile.	protein_coding	RELATED TO ABI3/VP1 1 (RAV1)	RELATED TO ABI3/VP1 1 (RAV1);ETHYLENE RESPONSE DNA BINDING FACTOR 4 (EDF4); (ATRAV1)	RAV
AT1G53935	1.23622	AT1G53935	hypothetical protein;(source:Araport11)	protein_coding
AT5G48980	1.23416	AT5G48980	Galactose oxidase/kelch repeat superfamily protein;(source:Araport11)	protein_coding
AT2G07935	1.23291	AT2G07935	None;(source:Araport11)	long_noncoding_rna
AT1G53920	1.23264	AT1G53920	Contains lipase signature motif and GDSL domain.	protein_coding	GDSL-MOTIF LIPASE 5 (GLIP5)	GDSL-MOTIF LIPASE 5 (GLIP5)
AT1G62570	1.23238	AT1G62570	belongs to the flavin-monooxygenase (FMO) family, encodes a glucosinolate S-oxygenase that catalyzes the conversion of methylthioalkyl glucosinolates to methylsulfinylalkyl glucosinolates The mRNA is cell-to-cell mobile.	protein_coding	FLAVIN-MONOOXYGENASE GLUCOSINOLATE S-OXYGENASE 4 (FMO GS-OX4)	FLAVIN-MONOOXYGENASE GLUCOSINOLATE S-OXYGENASE 4 (FMO GS-OX4)
AT4G04385	1.22975	AT4G04385	None;(source:Araport11)	long_noncoding_rna
AT2G42050	1.22966	AT2G42050	transposable_element_gene;(source:Araport11);similar to unknown protein [Arabidopsis thaliana] (TAIR:AT5G35860.1);(source:TAIR10)	transposable_element_gene
AT1G19260	1.22051	AT1G19260	TTF-type zinc finger protein with HAT dimerization domain-containing protein;(source:Araport11)	protein_coding	(LOH3)	(LOH3)
AT4G07408	1.21932	AT4G07408	This gene encodes a small protein and has either evidence of transcription or purifying selection.	protein_coding
AT5G38780	1.21555	AT5G38780	SABATH methyltransferase.	protein_coding
AT5G41765	1.2152	AT5G41765	DNA-binding storekeeper protein-related transcriptional regulator;(source:Araport11)	protein_coding			GeBP
AT3G62860	1.21374	AT3G62860	alpha/beta-Hydrolases superfamily protein;(source:Araport11)	protein_coding	(MAGL12)	(MAGL12)
AT5G43285	1.21224	AT5G43285	Encodes a cysteine-rich peptide that acts as a pollen tube attractant guiding pollen tubes to the ovular micropyle. It is expressed in the synergid cell and appears to be secreted toward the funicular surface through the micropyle.	protein_coding	LURE 1.1 (LURE1.1)	LURE 1.1 (LURE1.1); (ATLURE1.1); (CRP810_1.1)
AT3G51700	1.21208	AT3G51700	PIF1 helicase;(source:Araport11)	protein_coding
AT2G25344	1.21047	AT2G25344	Encodes a member of a family of small,secreted, cysteine rich protein with sequence similarity to the PCP (pollen coat protein) gene family.	protein_coding	LOW-MOLECULAR-WEIGHT CYSTEINE-RICH 14 (LCR14)	LOW-MOLECULAR-WEIGHT CYSTEINE-RICH 14 (LCR14)
AT2G29470	1.21	AT2G29470	Encodes glutathione transferase belonging to the tau class of GSTs. Naming convention according to Wagner et al. (2002).	protein_coding	GLUTATHIONE S-TRANSFERASE TAU 3 (GSTU3)	GLUTATHIONE S-TRANSFERASE TAU 3 (ATGSTU3);GLUTATHIONE S-TRANSFERASE 21 (GST21);GLUTATHIONE S-TRANSFERASE TAU 3 (GSTU3)
AT3G54270	1.20807	AT3G54270	sucrose-6F-phosphate phosphohydrolase family protein;(source:Araport11)	protein_coding
AT3G05915	1.20764	AT3G05915	None;(source:Araport11)	long_noncoding_rna
AT2G36080	1.20593	AT2G36080	Encodes a plant-specific B3 DNA-binding domain transcription factor. Has transcription repressor activity.	protein_coding	ABNORMAL SHOOT 2 (ABS2)	ABNORMAL SHOOT 2 (ABS2);NGATHA-LIKE 1 (NGAL1)	B3
AT4G11655	1.20514	AT4G11655	Uncharacterized protein family (UPF0497);(source:Araport11)	protein_coding	CASP-LIKE PROTEIN 4A4 (CASPL4A4)	CASP-LIKE PROTEIN 4A4 (CASPL4A4)
AT4G11911	1.20461	AT4G11911	STAY-GREEN-like protein;(source:Araport11)	protein_coding
AT2G07255	1.20337	AT2G07255	None;(source:Araport11)	long_noncoding_rna
AT3G03270	1.20271	AT3G03270	HRU1 is a hypoxia induced universal stress protein. It exists as two splice variants with AT3G03270.2 , which contains a putative dimerization domain, the predominant transcript found under anoxia. It is induced by RAP2.12. Subcellular localization is dyn	protein_coding	HYPOXIA RESPONSIVE UNIVERSAL STRESS PROTEIN 1 (HRU1)	HYPOXIA RESPONSIVE UNIVERSAL STRESS PROTEIN 1 (HRU1)
AT5G05380	1.20233	AT5G05380	prenylated RAB acceptor 1.B3;(source:Araport11)	protein_coding	PRENYLATED RAB ACCEPTOR 1.B3 (PRA1.B3)	PRENYLATED RAB ACCEPTOR 1.B3 (PRA1.B3)
AT1G04677	1.20205	AT1G04677	None;(source:Araport11)	long_noncoding_rna
AT1G78260	1.19704	AT1G78260	RNA-binding (RRM/RBD/RNP motifs) family protein;(source:Araport11)	protein_coding
AT5G03015	1.19557	AT5G03015	None;(source:Araport11)	long_noncoding_rna
AT5G54661	1.19426	AT5G54661	Pseudogene of AT5G54660; heat shock protein-related	pseudogene
AT5G07605	1.19381	AT5G07605	None;(source:Araport11)	long_noncoding_rna
AT3G11990	1.19366	AT3G11990	ECA1 gametogenesis family protein (DUF784);(source:Araport11)	protein_coding
AT1G77940	1.19206	AT1G77940	Ribosomal protein L7Ae/L30e/S12e/Gadd45 family protein;(source:Araport11)	protein_coding
AT3G45600	1.19184	AT3G45600	Member of TETRASPANIN family	protein_coding	TETRASPANIN3 (TET3)	TETRASPANIN3 (TET3)
AT3G56705	1.19096	AT3G56705	U2-6;(source:Araport11)	small_nuclear_rna	U2 SMALL NUCLEOLAR RNA6 (U2.6)	U2 SMALL NUCLEOLAR RNA6 (U2.6)
AT3G14450	1.19066	AT3G14450	RNA-binding protein, putative, contains Pfam profile: PF00076 RNA recognition motif. (a.k.a. RRM, RBD, or RNP domain) (2 copies). Contains PAM PABC binding domain.	protein_coding	CTC-INTERACTING DOMAIN 9 (CID9)	CTC-INTERACTING DOMAIN 9 (CID9)
AT5G22550	1.18962	AT5G22550	transmembrane protein, putative (DUF247);(source:Araport11)	protein_coding
AT1G78480	1.18789	AT1G78480	Prenyltransferase family protein;(source:Araport11)	protein_coding
AT5G65160	1.18778	AT5G65160	Encodes one of the 36 carboxylate clamp (CC)-tetratricopeptide repeat (TPR) proteins (Prasad 2010, Pubmed ID: 20856808) with potential to interact with Hsp90/Hsp70 as co-chaperones.	protein_coding	TETRATRICOPEPTIDE REPEAT 14 (TPR14)	TETRATRICOPEPTIDE REPEAT 14 (TPR14)
AT1G54850	1.1803	AT1G54850	HSP20-like chaperones superfamily protein;(source:Araport11)	protein_coding
AT2G07485	1.17989	AT2G07485	Natural antisense transcript overlaps with AT2G22000;(source:Araport11)	antisense_long_noncoding_rna
AT3G03726	1.17944	AT3G03726	F-box/kelch-repeat protein, putative (DUF295);(source:Araport11)	protein_coding	F-BOX/DUF295 BRASSICEAE-SPECIFIC 18 (ATFDB18)	F-BOX/DUF295 BRASSICEAE-SPECIFIC 18 (ATFDB18)
AT5G06800	1.17938	AT5G06800	myb-like HTH transcriptional regulator family protein;(source:Araport11)	protein_coding			G2-like
AT1G09960	1.17798	AT1G09960	low affinity (10mM) sucrose transporter in sieve elements (phloem)	protein_coding	SUCROSE TRANSPORTER 4 (SUT4)	SUCROSE TRANSPORTER 4 (SUT4);SUCROSE TRANSPORTER 4 (ATSUT4);SUCROSE TRANSPORTER 4 (SUC4);SUCROSE TRANSPORTER 4 (ATSUC4)
AT1G80110	1.17751	AT1G80110	phloem protein 2-B11;(source:Araport11)	protein_coding	PHLOEM PROTEIN 2-B11 (PP2-B11)	PHLOEM PROTEIN 2-B11 (ATPP2-B11);PHLOEM PROTEIN 2-B11 (PP2-B11)
AT3G09380	1.17705	AT3G09380	MIP18 family protein;(source:Araport11)	protein_coding
AT1G30260	1.17661	AT1G30260	galactosyltransferase family protein;(source:Araport11)	protein_coding		AGAMOUS-LIKE 79 (AGL79)
AT1G57790	1.17255	AT1G57790	F-box family protein;(source:Araport11)	protein_coding	FBOX/DUF295-RELATED 1 (ATFDR1)	FBOX/DUF295-RELATED 1 (ATFDR1)
AT5G38195	1.17115	AT5G38195	Bifunctional inhibitor/lipid-transfer protein/seed storage 2S albumin superfamily protein;(source:Araport11)	protein_coding
AT2G29500	1.17059	AT2G29500	HSP20-like chaperones superfamily protein;(source:Araport11)	protein_coding	(HSP17.6B)	(HSP17.6B)
AT1G48325	1.17044	AT1G48325	Expressed protein;(source:Araport11)	protein_coding
AT2G07115	1.16742	AT2G07115	None;(source:Araport11)	long_noncoding_rna
AT3G06778	1.16711	AT3G06778	Chaperone DnaJ-domain superfamily protein;(source:Araport11)	protein_coding
AT4G19950	1.16432	AT4G19950	polyadenylate-binding protein 1-B-binding protein;(source:Araport11)	protein_coding
AT5G22470	1.16393	AT5G22470	PARP3 is one of three canonical PARPs in Arabidopsis.	protein_coding	POLY(ADP-RIBOSE) POLYMERASE 3 (PARP3)	(ATPARP3);POLY(ADP-RIBOSE) POLYMERASE 3 (PARP3)
AT2G21727	1.16262	AT2G21727	Encodes a ECA1 gametogenesis related family protein	protein_coding
AT1G08105	1.16237	AT1G08105	transposable_element_gene;(source:Araport11);hAT-like transposase family (hobo/Ac/Tam3), has a 1.0e-298 P-value blast match to GB:AAD24567 transposase Tag2 (hAT-element) (Arabidopsis thaliana);(source:TAIR10)	transposable_element_gene
AT5G02780	1.16181	AT5G02780	Encodes a member of the lambda family of glutathione transferases. It has thiol transferase activity and self S-glutathionylation activity in vitro.	protein_coding	GLUTATHIONE TRANSFERASE LAMBDA 1 (GSTL1)	GLUTATHIONE TRANSFERASE LAMBDA 1 (GSTL1)
AT3G02595	1.1617	AT3G02595	None;(source:Araport11)	long_noncoding_rna
AT1G19540	1.16036	AT1G19540	NmrA-like negative transcriptional regulator family protein;(source:Araport11)	protein_coding
AT1G11780	1.16029	AT1G11780	oxidoreductase, 2OG-Fe(II) oxygenase family protein;(source:Araport11)	protein_coding
AT4G24275	1.15958	AT4G24275	Identified as a screen for stress-responsive genes.	protein_coding
AT4G20180	1.15683	AT4G20180	transposable_element_gene;(source:Araport11);copia-like retrotransposon family, has a 7.2e-10 P-value blast match to GB:AAC24836 pol polyprotein (Ty1_Copia-element) (Candida albicans);(source:TAIR10)	transposable_element_gene
AT5G06985	1.1563	AT5G06985	None;(source:Araport11)	long_noncoding_rna
AT1G77530	1.15577	AT1G77530	O-methyltransferase family protein;(source:Araport11)	protein_coding
AT4G11570	1.1551	AT4G11570	Encodes plastid localized protein involved in riboflavin biosynthesis. It dephosphorylates 5-amino-6-ribitylamino- 2,4(1H,3H) pyrimidinedione 5′-phosphate (ARPP) .	protein_coding	(ATPYRP2)	(ATPYRP2)
AT5G13330	1.1546	AT5G13330	encodes a member of the ERF (ethylene response factor) subfamily B-4 of ERF/AP2 transcription factor family. The protein contains one AP2 domain. There are 7 members in this subfamily.	protein_coding	RELATED TO AP2 6L (Rap2.6L)	RELATED TO AP2 6L (Rap2.6L)	ERF
AT1G52840	1.15265	AT1G52840	transposable_element_gene;(source:Araport11);similar to unknown protein [Arabidopsis thaliana] (TAIR:AT2G13865.1);(source:TAIR10)	transposable_element_gene
AT3G51000	1.15039	AT3G51000	alpha/beta-Hydrolases superfamily protein;(source:Araport11)	protein_coding
AT3G47160	1.15023	AT3G47160	RING/U-box superfamily protein;(source:Araport11)	protein_coding
AT5G55650	1.14842	AT5G55650	transmembrane protein;(source:Araport11)	protein_coding
AT5G45280	1.14775	AT5G45280	Pectinacetylesterase family protein;(source:Araport11)	protein_coding	PECTIN ACETYLESTERASE 11 (PAE11)	PECTIN ACETYLESTERASE 11 (PAE11)
AT4G12060	1.1464	AT4G12060	Double Clp-N motif protein;(source:Araport11)	protein_coding	(CLPT2)	(CLPT2)
AT1G67980	1.14519	AT1G67980	Encodes S-adenosyl-L-methionine: transcaffeoyl Coenzyme A 3-O-methyltransferase. Methyltransferase in the lignin biosynthetic pathway.	protein_coding	CAFFEOYL-COA 3-O-METHYLTRANSFERASE (CCOAMT)	CAFFEOYL-COA 3-O-METHYLTRANSFERASE (CCOAMT)
AT4G07375	1.14446	AT4G07375	None;(source:Araport11)	long_noncoding_rna
AT1G05320	1.14446	AT1G05320	myosin heavy chain, embryonic smooth protein;(source:Araport11)	protein_coding	PICC-LIKE (PICL)	PICC-LIKE (PICL)
AT3G06433	1.14416	AT3G06433	pseudogene of nodulin MtN3 family protein	pseudogene
AT2G02280	1.14383	AT2G02280	phloem protein 2-B4;(source:Araport11)	protein_coding	PHLOEM PROTEIN 2-B4 (PP2-B4)	PHLOEM PROTEIN 2-B4 (AtPP2-B4);PHLOEM PROTEIN 2-B4 (PP2-B4)
AT3G09835	1.14283	AT3G09835	None;(source:Araport11)	long_noncoding_rna
AT1G19830	1.14162	AT1G19830	SAUR-like auxin-responsive protein family;(source:Araport11)	protein_coding	SMALL AUXIN UPREGULATED RNA 54 (SAUR54)	SMALL AUXIN UPREGULATED RNA 54 (SAUR54)
AT2G38600	1.14132	AT2G38600	HAD superfamily, subfamily IIIB acid phosphatase;(source:Araport11)	protein_coding
AT2G31170	1.13831	AT2G31170	Encodes the cysteinyl t-RNA synthetase SYCO ARATH (SYCO), which is expressed and required in the central cell but not in the antipodals. SYCO, localized to the mitochondria, is necessary for mitochondrial cristae integrity. Mutation of this gene affects	protein_coding	CYSTEINYL T-RNA SYNTHETASE (SYCO ARATH)	CYSTEINYL T-RNA SYNTHETASE (SYCO ARATH);FIONA (FIONA)
AT4G30530	1.13831	AT4G30530	Encodes a gamma-glutamyl peptidase, outside the GGT family, that can hydrolyze gamma-glutamyl peptide bonds. The mRNA is cell-to-cell mobile.	protein_coding	GAMMA-GLUTAMYL PEPTIDASE 1 (GGP1)	GAMMA-GLUTAMYL PEPTIDASE 1 (GGP1)
AT3G28350	1.1381	AT3G28350	Pseudogene of AT3G28350; unknown protein	pseudogene
AT5G39720	1.13807	AT5G39720	avirulence induced protein 2 like protein;(source:Araport11)	protein_coding	AVIRULENCE INDUCED GENE 2 LIKE PROTEIN (AIG2L)	AVIRULENCE INDUCED GENE 2 LIKE PROTEIN (AIG2L)
AT5G02185	1.13795	AT5G02185	None;(source:Araport11)	long_noncoding_rna
AT4G09090	1.13731	AT4G09090	Carbohydrate-binding X8 domain superfamily protein;(source:Araport11)	protein_coding
AT4G05340	1.13681	AT4G05340	P-loop containing nucleoside triphosphate hydrolases superfamily protein;(source:Araport11)	protein_coding
AT1G61800	1.13666	AT1G61800	glucose6-Phosphate/phosphate transporter 2. Expression is upregulated in the shoot of cax1/cax3 mutant. The mRNA is cell-to-cell mobile.	protein_coding	GLUCOSE-6-PHOSPHATE/PHOSPHATE TRANSLOCATOR 2 (GPT2)	GLUCOSE-6-PHOSPHATE/PHOSPHATE TRANSLOCATOR 2 (GPT2);ARABIDOPSIS GLUCOSE-6-PHOSPHATE/PHOSPHATE TRANSLOCATOR 2 (ATGPT2)
AT1G53000	1.13624	AT1G53000	Encodes a mitochondrial-localized CMP-KDO (3-deoxy-D-manno-octulosonate) synthetase. This is the enzyme activating KDO as a nucleotide sugar prior to its incorporation into rhamnogalacturonan-II. Heterozygous mutants are defective in pollen development	protein_coding	CMP-KDO SYNTHETASE (CKS)	(AtCKS); (KDSB);CMP-KDO SYNTHETASE (CKS)
AT1G28710	1.13614	AT1G28710	Nucleotide-diphospho-sugar transferase family protein;(source:Araport11)	protein_coding
AT1G50970	1.13531	AT1G50970	Membrane trafficking VPS53 family protein;(source:Araport11)	protein_coding
AT3G20900	1.13465	AT3G20900	transmembrane protein;(source:Araport11)	protein_coding
AT2G22680	1.13419	AT2G22680	Zinc finger (C3HC4-type RING finger) family protein;(source:Araport11)	protein_coding	WAV3 HOMOLOG 1 (WAVH1)	WAV3 HOMOLOG 1 (WAVH1)
AT1G10747	1.13379	AT1G10747	Encodes a Maternally expressed gene (MEG) family protein	protein_coding	EMBRYO SURROUNDING FACTORS 1.1 (ESF1.1)	EMBRYO SURROUNDING FACTORS 1.1 (ESF1.1)
AT5G05685	1.13174	AT5G05685	None;(source:Araport11)	long_noncoding_rna
AT4G14000	1.13096	AT4G14000	Putative methyltransferase family protein;(source:Araport11)	protein_coding
AT1G52080	1.13077	AT1G52080	actin binding protein family;(source:Araport11)	protein_coding	(AR791)	(AR791)
AT3G20898	1.12792	AT3G20898	hypothetical protein;(source:Araport11)	protein_coding
AT5G59570	1.12768	AT5G59570	Encodes BOA (BROTHER OF LUX ARRHYTHMO), a component of the circadian clock. The mRNA is cell-to-cell mobile.	protein_coding	BROTHER OF LUX ARRHYTHMO (BOA)	BROTHER OF LUX ARRHYTHMO (BOA)	G2-like
AT1G80350	1.12693	AT1G80350	encodes a p60 katanin protein that is expressed throughout the plant. Required for the specification of cell fates from early in development (in the meristem) through differentiation and for normal postmitotic organization of cortical microtubules into	protein_coding	ECTOPIC ROOT HAIR 3 (ERH3)	ECTOPIC ROOT HAIR 3 (ERH3); (AAA1);FRAGILE FIBER 2 (FRA2); (LUE1); (ATKTN1);KATANIN 1 (KTN1);FURCA2 (FRC2);BOTERO 1 (BOT1);FAT ROOT (FTR); (FRC4)
AT2G23590	1.12667	AT2G23590	Encodes a protein shown to have carboxylesterase activity in vitro. It has similarity to the SABP2 methyl salicylate esterase from tobacco. This protein does not act on methyl IAA, methyl JA, MeSA, MeGA4, or MEGA9 in vitro.	protein_coding	METHYL ESTERASE 8 (MES8)	METHYL ESTERASE 8 (ATMES8);METHYL ESTERASE 8 (MES8)
AT3G05845	1.12614	AT3G05845	None;(source:Araport11)	long_noncoding_rna
AT4G37870	1.12523	AT4G37870	Encodes a phosphoenolpyruvate carboxykinase that localizes to the cytosol.	protein_coding	PHOSPHOENOLPYRUVATE CARBOXYKINASE 1 (PCK1)	PHOSPHOENOLPYRUVATE CARBOXYKINASE 1 (PCK1);PHOSPHOENOLPYRUVATE CARBOXYKINASE (PEPCK)
AT3G60640	1.1236	AT3G60640	Autophagy protein.	protein_coding	AUTOPHAGY 8G (ATG8G)	AUTOPHAGY 8G (ATG8G)
AT3G05725	1.12338	AT3G05725	hypothetical protein (DUF3511);(source:Araport11)	protein_coding
AT3G06515	1.12281	AT3G06515	None;(source:Araport11)	long_noncoding_rna
AT5G45840	1.12173	AT5G45840	Encodes a leucine-rich-repeat RLK that is localized to the plasma membrane of pollen tubes and functions with MIK1/2 as the male receptor of the pollen tube chemo-attractant LURE1.MDIS1 forms a complex with MIK1/2 and binds LURE1.	protein_coding	MALE DISCOVERER1 (MDIS1)	MALE DISCOVERER1 (MDIS1)
AT2G04725	1.11759	AT2G04725	Natural antisense transcript overlaps with AT2G04160;(source:Araport11)	antisense_long_noncoding_rna
AT2G19800	1.11587	AT2G19800	Encodes a myo-inositol oxygenase family gene.	protein_coding	MYO-INOSITOL OXYGENASE 2 (MIOX2)	MYO-INOSITOL OXYGENASE 2 (MIOX2)
AT5G11520	1.11343	AT5G11520	Encodes the chloroplastic isozyme of aspartate aminotransferase. Involved in aspartate biosynthesis and nitrogen metabolism. mRNA is expressed in senescing leaves.	protein_coding	ASPARTATE AMINOTRANSFERASE 3 (ASP3)	ASPARTATE AMINOTRANSFERASE 3 (ASP3);YELLOW-LEAF-SPECIFIC GENE 4 (YLS4)
AT5G08141	1.11335	AT5G08141	basic leucine-zipper 75;(source:Araport11)	protein_coding	BASIC LEUCINE-ZIPPER 75 (bZIP75)	BASIC LEUCINE-ZIPPER 75 (AtbZIP75);BASIC LEUCINE-ZIPPER 75 (bZIP75)	bZIP
AT5G04220	1.11293	AT5G04220	Calcium-dependent lipid-binding (CaLB domain) family protein;(source:Araport11)	protein_coding	(SYTC)	(SYTC); (ATSYTC); (NTMC2TYPE1.3); (NTMC2T1.3);SYNAPTOTAGMIN 3 (SYT3)
AT5G01340	1.11181	AT5G01340	Mitochondrial substrate carrier family protein;(source:Araport11)	protein_coding	MITOCHONDRIAL SUCCINATE-FUMARATE CARRIER 1 (mSFC1)	MITOCHONDRIAL SUCCINATE-FUMARATE CARRIER 1 (mSFC1); (AtmSFC1)
AT2G22900	1.10975	AT2G22900	Encodes MUCI10, a galactomannan-1,6-galactosyltransferase. MUCI10 likely decorates glucomannan, synthesized by CSLA2, with galactose residues in vivo. The degree of galactosylation is essential for the synthesis of the GGM backbone, the structure of cellu	protein_coding	MUCILAGE-RELATED10 (MUCI10)	MUCILAGE-RELATED10 (MUCI10);MANNAN α151 GALACTOSYL TRANSFERASE1 (MAGT1)
AT2G01275	1.10961	AT2G01275	RING/FYVE/PHD zinc finger superfamily protein;(source:Araport11)	protein_coding
AT3G14990	1.10934	AT3G14990	Encodes a homolog of animal DJ-1 superfamily protein. In the A. thaliana genome, three genes encoding close homologs of human DJ-1 were identified AT3G14990 (DJ1A), AT1G53280 (DJ1B) and AT4G34020 (DJ1C). Among the three homologs, DJ1C is essential for c	protein_coding	DJ-1 HOMOLOG A (DJ1A)	DJ-1 HOMOLOG A (DJ1A);DJ-1 HOMOLOG A (AtDJ1A); (DJ-1A)
AT5G01485	1.10781	AT5G01485	None;(source:Araport11)	long_noncoding_rna
AT1G11070	1.10739	AT1G11070	hydroxyproline-rich glycoprotein family protein;(source:Araport11)	protein_coding
AT5G48950	1.10667	AT5G48950	Encodes one of the two functional DHNA-CoA (1,4-dihydroxy-2-naphthoyl-CoA) thioesterases found in Arabidopsis.	protein_coding	DHNA-COA THIOESTERASE 2 (DHNAT2)	DHNA-COA THIOESTERASE 2 (DHNAT2)
AT3G10455	1.10516	AT3G10455	plant self-incompatibility protein S1 family protein;(source:Araport11)	protein_coding
AT3G43280	1.10466	AT3G43280	hypothetical protein;(source:Araport11)	protein_coding
AT2G23620	1.10432	AT2G23620	Encodes a protein shown to have carboxylesterase activity, methyl salicylate esterase activity, methyl jasmonate esterase activity, and methyl IAA esterase activity in vitro. MES1 appears to be involved in MeSA hydrolysis in planta. Expression of MES1 can	protein_coding	METHYL ESTERASE 1 (MES1)	ARABIDOPSIS THALIANA METHYL ESTERASE 1 (ATMES1);METHYL ESTERASE 1 (MES1)
AT4G08365	1.10407	AT4G08365	None;(source:Araport11)	long_noncoding_rna
AT5G60260	1.10319	AT5G60260	hypothetical protein;(source:Araport11)	protein_coding
AT5G61610	1.1029	AT5G61610	Oleosin family protein;(source:Araport11)	protein_coding
AT3G01345	1.10287	AT3G01345	Expressed protein;(source:Araport11)	protein_coding
AT5G24940	1.1019	AT5G24940	Protein phosphatase 2C family protein;(source:Araport11)	protein_coding
AT3G26605	1.10157	AT3G26605	transposable_element_gene;(source:Araport11);hAT-like transposase family (hobo/Ac/Tam3), has a 2.4e-51 P-value blast match to GB:AAD24567 transposase Tag2 (hAT-element) (Arabidopsis thaliana);(source:TAIR10)	transposable_element_gene
AT5G54250	1.10092	AT5G54250	member of Cyclic nucleotide gated channel family, downstream component of the signaling pathways leading to HR resistance. mutant plants exhibit gene-for-gene disease resistance against avirulent Pseudomonas syringae despite the near-complete absence of t	protein_coding	CYCLIC NUCLEOTIDE-GATED CATION CHANNEL 4 (CNGC4)	CYCLIC NUCLEOTIDE-GATED CATION CHANNEL 4 (ATCNGC4);DEFENSE, NO DEATH 2 (DND2); (HLM1);CYCLIC NUCLEOTIDE-GATED CATION CHANNEL 4 (CNGC4)
AT1G27671	1.09998	AT1G27671	pseudogene of DRM2/DMT7 (domain rearranged methyltransferase protein)	pseudogene
AT1G76840	1.09996	AT1G76840	hypothetical protein;(source:Araport11)	protein_coding
AT2G22000	1.09937	AT2G22000	elicitor peptide 6 precursor;(source:Araport11)	protein_coding	ELICITOR PEPTIDE 6 PRECURSOR (PROPEP6)	ELICITOR PEPTIDE 6 PRECURSOR (PROPEP6)
AT1G44414	1.09835	AT1G44414	zinc-ribbon domain protein;(source:Araport11)	protein_coding
AT1G76440	1.09737	AT1G76440	HSP20-like chaperones superfamily protein;(source:Araport11)	protein_coding
AT2G33890	1.09725	AT2G33890	pre-tRNA tRNA-Pro (anticodon: TGG);(source:Araport11, TAIR10)	pre_trna
AT5G03010	1.09709	AT5G03010	Galactose oxidase/kelch repeat superfamily protein;(source:Araport11)	protein_coding
AT4G06915	1.0952	AT4G06915	microRNA ath-MIR4240 precursor;(source:Araport11)	miRNA_primary_transcript	(ATH-MIR4240)
AT5G59820	1.09474	AT5G59820	Encodes a zinc finger protein involved in high light and cold acclimation. Overexpression of this putative transcription factor increases the expression level of 9 cold-responsive genes and represses the expression level of 15 cold-responsive genes, inclu	protein_coding	RESPONSIVE TO HIGH LIGHT 41 (RHL41)	(ZAT12); (ATZAT12);RESPONSIVE TO HIGH LIGHT 41 (RHL41)	C2H2
AT3G27025	1.0925	AT3G27025	Encodes a member of the LAZY gene family that is expressed in the shoot apex.	protein_coding	(LAZY6)	(LAZY6)
AT3G29631	1.09116	AT3G29631	nuclease;(source:Araport11)	protein_coding
AT2G43800	1.09112	AT2G43800	Localizes to plasmodesmata (PD) through its transmembrane domain and is required for normal intercellular trafficking. Functions in a partially redundant manner with its closest homolog AtFH1. Regulates PD's permeability by anchoring actin filaments to PD	protein_coding	FORMIN 2 (FH2)	FORMIN 2 (FH2);FORMIN HOMOLOGY 2 (FH2)
AT4G32080	1.09036	AT4G32080	hypothetical protein;(source:Araport11)	protein_coding
AT5G52605	1.08823	AT5G52605	Encodes a defensin-like (DEFL) family protein.	protein_coding
AT2G26370	1.08792	AT2G26370	MD-2-related lipid recognition domain-containing protein;(source:Araport11)	protein_coding
AT5G50780	1.08697	AT5G50780	MORC4 is a member of a family of GHKL ATPases. It is localized in the nuceloplasm and adjacent to chromocenters. Along with MORC7, it appears to repress the expression	protein_coding	(ATMORC4)	(ATMORC4)
AT2G41230	1.08664	AT2G41230	Encodes an ER-localized plant hormone-responsive gene and appears to act redundantly with ARGOS and ARL during organ growth. Over-expression modifies plant sensitivity to ethylene, leading to improved drought tolerance.	protein_coding	ORGAN SIZE RELATED 1 (OSR1)	ORGAN SIZE RELATED 1 (OSR1);ARGOS-LIKE2 (ARL2)
AT2G38325	1.08579	AT2G38325	Encodes a microRNA that targets the TAS3 family of tasiRNA-generating transcripts. Cleavage of TAS3 transcripts by miR390 initiates processing of these transcripts in a 21-nucleotide register. MicroRNAs are regulatory RNAs with a mature length of ~21-nu	miRNA_primary_transcript	MICRORNA390A (MIR390A)	MICRORNA390A (MIR390A);MICRORNA 390 (MIR390)
AT3G45820	1.08442	AT3G45820	hypothetical protein;(source:Araport11)	protein_coding
AT2G38960	1.08325	AT2G38960	Encodes an oxidoreductin required for oxidative protein folding in the ER and exists in two distinct oxidized isoforms (Ox1 and Ox2), which are determined by the formation or breakage of the putative regulatory disulfide. AtERO2 is mainly present in the O	protein_coding	ENDOPLASMIC RETICULUM OXIDOREDUCTINS 2 (ERO2)	ENDOPLASMIC RETICULUM OXIDOREDUCTINS 2 (ERO2)
AT1G32710	1.08237	AT1G32710	Cytochrome c oxidase, subunit Vib family protein;(source:Araport11)	protein_coding
AT1G23090	1.08103	AT1G23090	Encodes AST91 mRNA for sulfate transporter.	protein_coding	(SULTR3;3)	SULFATE TRANSPORTER 91 (AST91); (SULTR3;3)
AT5G20810	1.0807	AT5G20810	SAUR-like auxin-responsive protein family;(source:Araport11)	protein_coding	SMALL AUXIN UPREGULATED RNA 70 (SAUR70)	SMALL AUXIN UPREGULATED RNA 70 (SAUR70)
AT4G25130	1.08057	AT4G25130	Encodes a chloroplast-localized methionine sulfoxide reductase that is a member of the MSRA family. Involved in protection of chloroplasts from oxidative stress.	protein_coding	PEPTIDE MET SULFOXIDE REDUCTASE 4 (PMSR4)	PEPTIDE MET SULFOXIDE REDUCTASE 4 (PMSR4);METHIONINE SULFOXIDE REDUCTASE A4 (MSRA4)
AT5G17460	1.08033	AT5G17460	glutamyl-tRNA (Gln) amidotransferase subunit C;(source:Araport11)	protein_coding	DROUGHT AND FREEZING RESPONSIVE GENE 1 (DFR1)	DROUGHT AND FREEZING RESPONSIVE GENE 1 (DFR1)
AT1G78476	1.08028	AT1G78476	hypothetical protein;(source:Araport11)	protein_coding
AT4G18300	1.07992	AT4G18300	Trimeric LpxA-like enzyme;(source:Araport11)	protein_coding
AT4G07410	1.07973	AT4G07410	Encodes a WD-40 protein expressed both during embryo development and postembryonically in the SAM and RAM that functions in the auxin pathway, integrating auxin signaling in the organization and maintenance of the SAM and RAM.	protein_coding	POPCORN (PCN)	POPCORN (PCN)
AT3G29370	1.07911	AT3G29370	Encodes a atypical member of the bHLH (basic helix-loop-helix) family transcriptional factors.	protein_coding	P1R3 (P1R3)	P1R3 (P1R3)
AT1G49830	1.07869	AT1G49830	basic helix-loop-helix (bHLH) DNA-binding superfamily protein;(source:Araport11)	protein_coding
AT3G56600	1.07843	AT3G56600	phosphatidylinositol 4-kinase gamma-like protein;(source:Araport11)	protein_coding
AT4G24030	1.07727	AT4G24030	hypothetical protein;(source:Araport11)	protein_coding
AT4G17790	1.07721	AT4G17790	SNARE associated Golgi protein family;(source:Araport11)	protein_coding
AT5G57690	1.07523	AT5G57690	diacylglycerol kinase 4;(source:Araport11)	protein_coding	DIACYLGLYCEROL KINASE 4 (DGK4)	(ATDGK4);DIACYLGLYCEROL KINASE 4 (DGK4)
AT4G09495	1.07512	AT4G09495	None;(source:Araport11)	long_noncoding_rna
AT2G38910	1.07481	AT2G38910	member of Calcium Dependent Protein Kinase	protein_coding	CALCIUM-DEPENDENT PROTEIN KINASE 20 (CPK20)	CALCIUM-DEPENDENT PROTEIN KINASE 20 (CPK20)
AT4G05115	1.07409	AT4G05115	None;(source:Araport11)	long_noncoding_rna
AT5G01465	1.07373	AT5G01465	None;(source:Araport11)	long_noncoding_rna
AT3G05175	1.07354	AT3G05175	None;(source:Araport11)	long_noncoding_rna
AT5G10100	1.07299	AT5G10100	Haloacid dehalogenase-like hydrolase (HAD) superfamily protein;(source:Araport11)	protein_coding	TREHALOSE-6-PHOSPHATE PHOSPHATASE I (TPPI)	TREHALOSE-6-PHOSPHATE PHOSPHATASE I (TPPI)
AT4G00460	1.07255	AT4G00460	Encodes a member of KPP-like gene family, homolog of KPP (kinase partner protein) gene in tomato. Also a member of the RopGEF (guanine nucleotide exchange factor) family, containing the novel PRONE domain (plant-specific Rop nucleotide exchanger), which	protein_coding	ROP (RHO OF PLANTS) GUANINE NUCLEOTIDE EXCHANGE FACTOR 3 (ROPGEF3)	(ATROPGEF3);ROP (RHO OF PLANTS) GUANINE NUCLEOTIDE EXCHANGE FACTOR 3 (ROPGEF3)
AT5G03610	1.07126	AT5G03610	GDSL-motif esterase/acyltransferase/lipase. Enzyme group with broad substrate specificity that may catalyze acyltransfer or hydrolase reactions with lipid and non-lipid substrates.	protein_coding
AT5G66250	1.06996	AT5G66250	kinectin-like protein;(source:Araport11)	protein_coding
AT2G03823	1.06943	AT2G03823	hypothetical protein;(source:Araport11)	protein_coding
AT1G10240	1.06747	AT1G10240	FAR1-related sequence 11;(source:Araport11)	protein_coding	FAR1-RELATED SEQUENCE 11 (FRS11)	FAR1-RELATED SEQUENCE 11 (FRS11)	FAR1
AT1G77830	1.06686	AT1G77830	RING/U-box superfamily protein;(source:Araport11)	protein_coding
AT1G05410	1.06596	AT1G05410	CDPK adapter, putative (DUF1423);(source:Araport11)	protein_coding
AT5G35525	1.06509	AT5G35525	PLAC8 family protein;(source:Araport11)	protein_coding
AT2G34340	1.06457	AT2G34340	senescence regulator (Protein of unknown function, DUF584);(source:Araport11)	protein_coding
AT3G59220	1.06173	AT3G59220	encodes a cupin-domain containing protein that is similar to pirins which interact with a CCAAT box binding transcription factor. The protein interacts with GPA1 (G protein alpha-subunit) in vitro. Mutants in the gene are affected in germination and early	protein_coding	PIRIN (PRN)	PIRIN (PRN); (PRN1); (ATPIRIN1)
AT5G24825	1.06146	AT5G24825	Encodes a microRNA that targets several HAP2 family members. MicroRNAs are regulatory RNAs with a mature length of ~21-nucleotides that are processed from hairpin precursors by Dicer-like enzymes. MicroRNAs can negatively regulate gene expression by atten	miRNA_primary_transcript	MICRORNA169B (MIR169B)	MICRORNA169B (MIR169B)
AT1G10750	1.06134	AT1G10750	carboxyl-terminal peptidase, putative (DUF239);(source:Araport11)	protein_coding
AT3G03525	1.06054	AT3G03525	None;(source:Araport11)	long_noncoding_rna
AT2G09125	1.06025	AT2G09125	None;(source:Araport11)	long_noncoding_rna
AT1G46336	1.06019	AT1G46336	transmembrane protein;(source:Araport11)	protein_coding
AT5G23160	1.06004	AT5G23160	transmembrane protein;(source:Araport11)	protein_coding
AT5G04360	1.05987	AT5G04360	Encodes an enzyme thought to be involved in the hydrolysis of the α-1,6 linkages during starch degradation in seed endosperm. However, a knockout mutant of Arabidopsis lacking limit dextrinase has normal rates of starch degradation in the leaf at nig	protein_coding	LIMIT DEXTRINASE (LDA)	PULLULANASE 1 (ATPU1);LIMIT DEXTRINASE (ATLDA);PULLULANASE 1 (PU1);LIMIT DEXTRINASE (LDA)
AT2G04137	1.05841	AT2G04137	phosphogluconate dehydrogenase (decarboxylating), NAD-binding domain protein;(source:Araport11)	protein_coding
AT4G00930	1.05787	AT4G00930	Encodes COP1-interacting protein CIP4.1.	protein_coding	COP1-INTERACTING PROTEIN 4.1 (CIP4.1)	COP1-INTERACTING PROTEIN 4.1 (CIP4.1)
AT2G38890	1.05735	AT2G38890	hypothetical protein;(source:Araport11)	protein_coding
AT3G13624	1.05547	AT3G13624	pseudogene of F-box and associated interaction domains-containing protein;(source:Araport11)	pseudogene
AT5G09335	1.05497	AT5G09335	None;(source:Araport11)	long_noncoding_rna
AT1G65735	1.05306	AT1G65735	ascorbic acid mannose pathway regulator;(source:Araport11)	protein_coding
AT1G05477	1.05301	AT1G05477	None;(source:Araport11)	long_noncoding_rna
AT2G23840	1.05262	AT2G23840	HNH endonuclease;(source:Araport11)	protein_coding
AT4G10560	1.05241	AT4G10560	Cysteine/Histidine-rich C1 domain family protein;(source:Araport11)	protein_coding	MATERNAL EFFECT EMBRYO ARREST 53 (MEE53)	MATERNAL EFFECT EMBRYO ARREST 53 (MEE53)
AT5G39532	1.05211	AT5G39532	Pseudogene of AT3G59455	pseudogene
AT1G22720	1.05205	AT1G22720	Protein kinase superfamily protein;(source:Araport11)	protein_coding
AT5G52495	1.05193	AT5G52495	pre-tRNA tRNA-Leu (anticodon: CAA);(source:Araport11, TAIR10)	pre_trna
AT1G78390	1.05152	AT1G78390	Encodes 9-cis-epoxycarotenoid dioxygenase, a key enzyme in the biosynthesis of abscisic acid. The expression of this gene increases during the first 6h of imbibition.	protein_coding	NINE-CIS-EPOXYCAROTENOID DIOXYGENASE 9 (NCED9)	NINE-CIS-EPOXYCAROTENOID DIOXYGENASE 9 (ATNCED9);NINE-CIS-EPOXYCAROTENOID DIOXYGENASE 9 (NCED9)
AT4G25585	1.0508	AT4G25585	pre-tRNA tRNA-Ser (anticodon: TGA);(source:Araport11, TAIR10)	pre_trna
AT1G28660	1.04901	AT1G28660	GDSL-motif esterase/acyltransferase/lipase. Enzyme group with broad substrate specificity that may catalyze acyltransfer or hydrolase reactions with lipid and non-lipid substrates.	protein_coding
AT1G35240	1.04849	AT1G35240	auxin response factor 20;(source:Araport11)	protein_coding	AUXIN RESPONSE FACTOR 20 (ARF20)	AUXIN RESPONSE FACTOR 20 (ARF20)	ARF
AT3G05535	1.04778	AT3G05535	None;(source:Araport11)	long_noncoding_rna
AT5G07455	1.04777	AT5G07455	None;(source:Araport11)	long_noncoding_rna
AT1G73560	1.04711	AT1G73560	Bifunctional inhibitor/lipid-transfer protein/seed storage 2S albumin superfamily protein;(source:Araport11)	protein_coding	GLYCOSYLPHOSPHATIDYLINOSITOL-ANCHORED LIPID PROTEIN TRANSFER 9 (LTPG9)	GLYCOSYLPHOSPHATIDYLINOSITOL-ANCHORED LIPID PROTEIN TRANSFER 9 (LTPG9)
AT1G28370	1.04663	AT1G28370	encodes a member of the ERF (ethylene response factor) subfamily B-1 of ERF/AP2 transcription factor family. The protein contains one AP2 domain. There are 15 members in this subfamily including ATERF-3, ATERF-4, ATERF-7, and leafy petiole.	protein_coding	ERF DOMAIN PROTEIN 11 (ERF11)	ERF DOMAIN PROTEIN 11 (ERF11);ERF DOMAIN PROTEIN 11 (ATERF11)	ERF
AT4G05750	1.04574	AT4G05750	None;(source:Araport11)	long_noncoding_rna
AT3G08700	1.0448	AT3G08700	ubiquitin-conjugating enzyme 12;(source:Araport11)	protein_coding	UBIQUITIN-CONJUGATING ENZYME 12 (UBC12)	UBIQUITIN-CONJUGATING ENZYME 12 (UBC12)
AT3G23175	1.04448	AT3G23175	HR-like lesion-inducing protein-like protein;(source:Araport11)	protein_coding
AT1G77980	1.04318	AT1G77980	Encodes a member of the MIKC (MADS box, Keratin binding domain, and C terminal domain containing )family of transcriptional regulators. AGL66 is expressed in pollen.It forms heterodimers with other MICK family members (AGL104). Involved in late stages of	protein_coding	AGAMOUS-LIKE 66 (AGL66)	AGAMOUS-LIKE 66 (AGL66)	MIKC
AT2G33720	1.04149	AT2G33720	AP2/B3-like transcriptional factor family protein;(source:Araport11)	protein_coding			B3
AT3G28853	1.04136	AT3G28853	B3 DNA-binding domain protein;(source:Araport11)	protein_coding
AT1G07723	1.0404	AT1G07723	None;(source:Araport11)	long_noncoding_rna
AT3G50123	1.04017	AT3G50123	This gene encodes a small protein and has either evidence of transcription or purifying selection.	protein_coding
AT4G10220	1.03918	AT4G10220	NEP-interacting protein, putative (DUF239);(source:Araport11)	protein_coding
AT1G09794	1.03904	AT1G09794	Cox19 family protein (CHCH motif);(source:Araport11)	protein_coding
AT1G78478	1.03881	AT1G78478	Encodes a microRNA of unknown function. MicroRNAs are regulatory RNAs with a mature length of ~21-nucleotides that are processed from hairpin precursors by Dicer-like enzymes. MicroRNAs can negatively regulate gene expression by attenuating translation or	miRNA_primary_transcript	MICRORNA833A (MIR833A)	MICRORNA833A (MIR833A)
AT1G50080	1.0388	AT1G50080	ribonuclease;(source:Araport11)	protein_coding
AT3G15490	1.03751	AT3G15490	Regulator of Vps4 activity in the MVB pathway protein;(source:Araport11)	protein_coding	IST1-LIKE 11 (ISTL11)	IST1-LIKE 11 (ISTL11)
AT1G24530	1.03735	AT1G24530	Transducin/WD40 repeat-like superfamily protein;(source:Araport11)	protein_coding
AT5G09640	1.03734	AT5G09640	encodes a serine carboxypeptidase-like (SCPL) protein. Mutants accumulate sinapoylglucose instead of sinapoylcholine, and have increased levels of choline and decreased activity of the enzyme sinapoylglucose:choline sinapoyltransferase.	protein_coding	SERINE CARBOXYPEPTIDASE-LIKE 19 (SCPL19)	SINAPOYLGLUCOSE ACCUMULATOR 2 (SNG2);SERINE CARBOXYPEPTIDASE-LIKE 19 (SCPL19)
AT4G13345	1.03587	AT4G13345	Serinc-domain containing serine and sphingolipid biosynthesis protein;(source:Araport11)	protein_coding	MATERNAL EFFECT EMBRYO ARREST 55 (MEE55)	MATERNAL EFFECT EMBRYO ARREST 55 (MEE55)
AT5G16350	1.03563	AT5G16350	O-acyltransferase (WSD1-like) family protein;(source:Araport11)	protein_coding
AT3G44766	1.03539	AT3G44766	hypothetical protein;(source:Araport11)	protein_coding
AT5G44270	1.03515	AT5G44270	TPX2 (targeting protein for Xklp2) protein family;(source:Araport11)	protein_coding
AT1G34470	1.03489	AT1G34470	magnesium transporter, putative (DUF803);(source:Araport11)	protein_coding	(ENOR3L5)	(ENOR3L5)
AT2G23020	1.03456	AT2G23020	pre-tRNA tRNA-Met;(source:Araport11, TAIR10)	pre_trna
AT1G09817	1.03389	AT1G09817	microRNA ath-MIR833b precursor;(source:Araport11)	miRNA_primary_transcript	(ATH-MIR833B)
AT2G26710	1.03381	AT2G26710	Encodes a member of the cytochrome p450 family that serves as a control point between multiple photoreceptor systems and brassinosteroid signal transduction. Involved in brassinolide metabolism. Mediates response to a variety of light signals including hy	protein_coding	PHYB ACTIVATION TAGGED SUPPRESSOR 1 (BAS1)	(CYP734A1); (CYP72B1);PHYB ACTIVATION TAGGED SUPPRESSOR 1 (BAS1)
AT5G63610	1.03341	AT5G63610	significant sequence similarity to plant and animal cyclin-dependent protein kinases, and was classified as an E-type CDK with a SPTAIRE cyclin binding motif in the kinase domain.	protein_coding	CYCLIN-DEPENDENT KINASE E;1 (CDKE;1)	CYCLIN-DEPENDENT KINASE E1 (CDKE1);CYCLIN-DEPENDENT KINASE E;1 (CDKE;1); (ATCDK8);HUA ENHANCER 3 (HEN3)
AT1G59980	1.03292	AT1G59980	ARG1-like 2;(source:Araport11)	protein_coding	ARG1-LIKE 2 (ARL2)	GRAVITY PERSISTENCE SIGNAL 4 (GPS4);ARF-LIKE 2 (ARL2); (ATDJC39);ARG1-LIKE 2 (ARL2)
AT5G17510	1.03251	AT5G17510	mediator of RNA polymerase II transcription subunit-like protein;(source:Araport11)	protein_coding
AT5G40420	1.03224	AT5G40420	Encodes oleosin2, a protein found in oil bodies, involved in seed lipid accumulation. Suppression of OLEO1 (and OLEO2) resulted in an aberrant phenotype of embryo cells that contain unusually large oilbodies that are not normally observed in seeds. Change	protein_coding	OLEOSIN 2 (OLEO2)	OLEOSIN 2 (OLEO2);OLEOSIN 2 (OLE2)
AT3G09162	1.03193	AT3G09162	hypothetical protein;(source:Araport11)	protein_coding
AT5G35860	1.0317	AT5G35860	transposable_element_gene;(source:Araport11);similar to unknown protein [Arabidopsis thaliana] (TAIR:AT5G38037.1);(source:TAIR10)	transposable_element_gene
AT3G06525	1.03067	AT3G06525	None;(source:Araport11)	long_noncoding_rna
AT5G22430	1.03031	AT5G22430	Pollen Ole e 1 allergen and extensin family protein;(source:Araport11)	protein_coding
AT2G02780	1.02893	AT2G02780	Leucine-rich repeat protein kinase family protein;(source:Araport11)	protein_coding
AT1G48095	1.02884	AT1G48095	nucleic acid-binding/zinc ion-binding protein;(source:Araport11)	protein_coding
AT5G62110	1.02796	AT5G62110	Homeodomain-like superfamily protein;(source:Araport11)	protein_coding			G2-like
AT2G22140	1.02759	AT2G22140	Forms a complex with MUS81 that functions as endonuclease in DNA recombination and repair processes.	protein_coding	ESSENTIAL MEIOTIC ENDONUCLEASE 1B (EME1B)	ESSENTIAL MEIOTIC ENDONUCLEASE 1B (ATEME1B); (EME1B);ESSENTIAL MEIOTIC ENDONUCLEASE 1B (EME1B)
AT3G20935	1.02733	AT3G20935	cytochrome P450, family 705, subfamily A, polypeptide 28;(source:Araport11)	protein_coding	CYTOCHROME P450, FAMILY 705, SUBFAMILY A, POLYPEPTIDE 28 (CYP705A28)	CYTOCHROME P450, FAMILY 705, SUBFAMILY A, POLYPEPTIDE 28 (CYP705A28)
AT2G27380	1.02732	AT2G27380	Encodes an extensin like gene involved in seed germination.	protein_coding	EXTENSIN PROLINE-RICH 1 (EPR1)	EXTENSIN PROLINE-RICH 1 (ATEPR1);EXTENSIN PROLINE-RICH 1 (EPR1)
AT5G56240	1.02705	AT5G56240	hapless protein;(source:Araport11)	protein_coding
AT3G06135	1.02676	AT3G06135	None;(source:Araport11)	long_noncoding_rna
AT2G24880	1.02614	AT2G24880	Plant self-incompatibility protein S1 family;(source:Araport11)	protein_coding
AT1G19170	1.02592	AT1G19170	Pectin lyase-like superfamily protein;(source:Araport11)	protein_coding
AT4G14455	1.02575	AT4G14455	Encodes a Bet1/Sft1-like SNARE protein, which can only partially suppresses the temperature-sensitive growth defect in sft1-1 yeast cells; however, it cannot support the deletion of the yeast BET1 gene (bet1Δ). In yeast, Bet1p is the	protein_coding	(ATBET12)	(BET12); (ATBET12);ARABIDOPSIS THALIANA BET1P/SFT1P-LIKE PROTEIN 14BB (ATBS14B);BET1P/SFT1P-LIKE PROTEIN 14BB (BS14B)
AT1G77100	1.02504	AT1G77100	peroxidase superfamily protein;(source:Araport11)	protein_coding
AT5G43300	1.02477	AT5G43300	Encodes a member of the glycerophosphodiester phosphodiesterase (GDPD) family.	protein_coding	GLYCEROPHOSPHODIESTER PHOSPHODIESTERASE 3 (GDPD3)	GLYCEROPHOSPHODIESTER PHOSPHODIESTERASE 3 (GDPD3); (AtGDPD3)
AT1G46192	1.02286	AT1G46192	transposable_element_gene;(source:Araport11);hAT-like transposase family (hobo/Ac/Tam3), has a 7.4e-69 P-value blast match to GB:AAD24567 transposase Tag2 (hAT-element) (Arabidopsis thaliana);(source:TAIR10)	transposable_element_gene
AT1G04877	1.02284	AT1G04877	None;(source:Araport11)	long_noncoding_rna
AT4G19905	1.02256	AT4G19905	Encodes a member of a family of small,secreted, cysteine rich protein with sequence similarity to the PCP (pollen coat protein) gene family.	protein_coding	LOW-MOLECULAR-WEIGHT CYSTEINE-RICH 38 (LCR38)	LOW-MOLECULAR-WEIGHT CYSTEINE-RICH 38 (LCR38)
AT1G21340	1.02175	AT1G21340	Dof-type zinc finger DNA-binding family protein;(source:Araport11)	protein_coding			Dof
AT5G08370	1.02086	AT5G08370	Member of Glycoside Hydrolase Family 27 (GH27)that functions as an α-galactosidase.	protein_coding	ALPHA-GALACTOSIDASE 2 (AGAL2)	ALPHA-GALACTOSIDASE 2 (AtAGAL2);ALPHA-GALACTOSIDASE 2 (AGAL2)
AT2G09490	1.02026	AT2G09490	None;(source:Araport11)	long_noncoding_rna
AT4G13968	1.01978	AT4G13968	Encodes a defensin-like (DEFL) family protein.	protein_coding
AT3G50230	1.01779	AT3G50230	Leucine-rich repeat protein kinase family protein;(source:Araport11)	protein_coding
AT1G63050	1.01769	AT1G63050	Encodes a lysophosphatidylcholine acyltransferase (LPCAT). Participates in the Lands cycle in developing seeds. Involved in triacylglycerol biosynthesis.	protein_coding	LYSOPHOSPHOLIPID ACYLTRANSFERASE 2 (LPLAT2)	LYSOPHOSPHOLIPID ACYLTRANSFERASE 2 (LPLAT2); (ATLPLAT2);LYSOPHOSPHATIDYLCHOLINE ACYLTRANSFERASE 2 (LPCAT2)
AT1G19200	1.01592	AT1G19200	cyclin-dependent kinase, putative (DUF581);(source:Araport11)	protein_coding
AT2G03150	1.01426	AT2G03150	Encodes a nuclear-localized calcium-binding protein RSA1 (SHORT ROOT IN SALT MEDIUM 1), which is required for salt tolerance.	protein_coding	SHORT ROOT IN SALT MEDIUM 1 (RSA1)	SHORT ROOT IN SALT MEDIUM 1 (RSA1);EMBRYO DEFECTIVE 1579 (emb1579)
AT4G18640	1.0139	AT4G18640	Required for root hair elongation during tip growth. The mRNA is cell-to-cell mobile.	protein_coding	MORPHOGENESIS OF ROOT HAIR 1 (MRH1)	MORPHOGENESIS OF ROOT HAIR 1 (MRH1);MALE DISOVERER 2 (MDIS2)
AT3G08615	1.0137	AT3G08615	U5;(source:Araport11)	small_nuclear_rna	(U5-1*)
AT3G54030	1.01357	AT3G54030	kinase with tetratricopeptide repeat domain-containing protein;(source:Araport11)	protein_coding	BRASSINOSTEROID-SIGNALING KINASE 6 (BSK6)	BRASSINOSTEROID-SIGNALING KINASE 6 (BSK6)
AT5G02700	1.01345	AT5G02700	F-box/RNI-like superfamily protein;(source:Araport11)	protein_coding
AT4G10860	1.01331	AT4G10860	hypothetical protein;(source:Araport11)	protein_coding
AT1G35242	1.01331	AT1G35242	hypothetical protein;(source:Araport11)	protein_coding
AT5G42210	1.01271	AT5G42210	Major facilitator superfamily protein;(source:Araport11)	protein_coding
AT3G43700	1.0117	AT3G43700	Encodes a member of the MATH-BTB domain proteins (BPMs) that directly interact with and target for proteasomal degradation the class I homeobox-leucine zipper (HD-ZIP) transcription factor ATHB6. Known members include AT5G19000 (BPM1), AT3G06190 (BPM2), A	protein_coding	BTB-POZ AND MATH DOMAIN 6 (BPM6)	BTB-POZ AND MATH DOMAIN 6 (ATBPM6);BTB-POZ AND MATH DOMAIN 6 (BPM6)
AT4G09620	1.01047	AT4G09620	Mitochondrial transcription termination factor family protein;(source:Araport11)	protein_coding	(MTERF12)	(MTERF12)
AT4G05875	1.01022	AT4G05875	None;(source:Araport11)	long_noncoding_rna
AT5G07030	1.00997	AT5G07030	Eukaryotic aspartyl protease family protein;(source:Araport11)	protein_coding
AT2G28690	1.00985	AT2G28690	TOX high mobility group box protein, putative (DUF1635);(source:Araport11)	protein_coding
AT5G52470	1.00823	AT5G52470	Encodes a fibrillarin, a key nucleolar protein in eukaryotes which associates with box C/D small nucleolar RNAs (snoRNAs) directing 2'-O-ribose methylation of the rRNA. This gene also encodes a novel box C/D snoRNA, U60.1f in its fifth intron that accumul	protein_coding	FIBRILLARIN 1 (FIB1)	FIBRILLARIN 1 (FIB1);FIBRILLARIN 1 (FBR1); (ATFIB1); (ATFBR1);SKP1/ASK1-INTERACTING PROTEIN (SKIP7)
AT1G55550	1.00775	AT1G55550	P-loop containing nucleoside triphosphate hydrolases superfamily protein;(source:Araport11)	protein_coding
AT3G05150	1.00761	AT3G05150	Major facilitator superfamily protein;(source:Araport11)	protein_coding
AT4G32714	1.00707	AT4G32714	Encodes a member of a family of small, secreted, cysteine rich proteins with sequence similarity to SCR (S locus cysteine-rich protein).	protein_coding	SCR-LIKE 25 (SCRL25)	SCR-LIKE 25 (SCRL25)
AT1G24735	1.00658	AT1G24735	S-adenosyl-L-methionine-dependent methyltransferases superfamily protein;(source:Araport11)	protein_coding
AT2G01890	1.00545	AT2G01890	Encodes a purple acid phosphatase (PAP) belonging to the low molecular weight plant PAP group.	protein_coding	PURPLE ACID PHOSPHATASE 8 (PAP8)	PURPLE ACID PHOSPHATASE 8 (PAP8);PURPLE ACID PHOSPHATASE 8 (ATPAP8)
AT4G06935	1.00536	AT4G06935	None;(source:Araport11)	long_noncoding_rna
AT2G24615	1.00529	AT2G24615	Encodes a defensin-like (DEFL) family protein.	protein_coding
AT2G37750	1.00468	AT2G37750	hypothetical protein;(source:Araport11)	protein_coding
AT3G24150	1.00432	AT3G24150	hypothetical protein;(source:Araport11)	protein_coding	KINASE-INDUCIBLE DOMAIN INTERACTING8 (KIX8)	KINASE-INDUCIBLE DOMAIN INTERACTING8 (KIX8)
AT5G24870	1.00407	AT5G24870	RING/U-box superfamily protein;(source:Araport11)	protein_coding	(CTL07)	(CTL07)
AT1G32510	1.00268	AT1G32510	NAC domain containing protein 11;(source:Araport11)	protein_coding	NAC DOMAIN CONTAINING PROTEIN 11 (NAC011)	NAC DOMAIN CONTAINING PROTEIN 11 (ANAC011);NAC DOMAIN CONTAINING PROTEIN 11 (NAC011)	NAC
AT5G57240	1.00261	AT5G57240	OSBP(oxysterol binding protein)-related protein 4C;(source:Araport11)	protein_coding	OSBP(OXYSTEROL BINDING PROTEIN)-RELATED PROTEIN 4C (ORP4C)	OSBP(OXYSTEROL BINDING PROTEIN)-RELATED PROTEIN 4C (ORP4C)
AT5G01405	1.00177	AT5G01405	None;(source:Araport11)	long_noncoding_rna
AT5G04370	1.00077	AT5G04370	A member of the Arabidopsis SABATH methyltransferase gene family. Encodes NAMT1, a methyltransferase that methylates nicotinic acid to yield methyl nicotinate.	protein_coding	(NAMT1)	(NAMT1)
AT5G09220	0.999335	AT5G09220	member of AAAP family The mRNA is cell-to-cell mobile.	protein_coding	AMINO ACID PERMEASE 2 (AAP2)	AMINO ACID PERMEASE 2 (AAP2)
AT2G21720	0.998188	AT2G21720	ArgH (DUF639);(source:Araport11)	protein_coding
AT3G28960	0.997039	AT3G28960	Transmembrane amino acid transporter family protein;(source:Araport11)	protein_coding
AT3G55672	0.996762	AT3G55672	Plant self-incompatibility protein S1 family;(source:Araport11)	protein_coding
AT2G43745	0.996409	AT2G43745	jacalin lectin-like protein;(source:Araport11)	protein_coding
AT5G55132	0.995174	AT5G55132	Encodes a defensin-like (DEFL) family protein.	protein_coding
AT1G64110	0.994812	AT1G64110	Target promoter of the male germline-specific transcription factor DUO1.	protein_coding	DUO1-ACTIVATED ATPASE 1 (DAA1)	DUO1-ACTIVATED ATPASE 1 (DAA1)
AT5G62250	0.994174	AT5G62250	microtubule-associated protein 65-9;(source:Araport11)	protein_coding	MICROTUBULE-ASSOCIATED PROTEIN 65-9 (MAP65-9)	MICROTUBULE-ASSOCIATED PROTEIN 65-9 (MAP65-9)
AT4G11310	0.994099	AT4G11310	cysteine proteinase precursor-like protein	protein_coding	CYSTEINE PROTEASE 1 (CP1)	CYSTEINE PROTEASE 1 (CP1); (ATCP1)
AT5G10090	0.994011	AT5G10090	Encodes one of the 36 carboxylate clamp (CC)-tetratricopeptide repeat (TPR) proteins (Prasad 2010, Pubmed ID: 20856808) with potential to interact with Hsp90/Hsp70 as co-chaperones.	protein_coding	TETRATRICOPEPTIDE REPEAT 13 (TPR13)	TETRATRICOPEPTIDE REPEAT 13 (TPR13)
AT1G63010	0.993088	AT1G63010	Encodes an SPX domain protein that transports Pi into the vacuole and is essential for phosphate homeostasis.	protein_coding	VACUOLAR PHOSPHATE TRANSPORTER 1 (VPT1)	VACUOLAR PHOSPHATE TRANSPORTER 1 (VPT1); (PHT5;1)
AT5G08360	0.993058	AT5G08360	Stu1, putative (DUF789);(source:Araport11)	protein_coding
AT4G17020	0.991186	AT4G17020	transcription factor-like protein;(source:Araport11)	protein_coding			general
AT1G20910	0.990871	AT1G20910	ARID/BRIGHT DNA-binding domain-containing protein;(source:Araport11)	protein_coding	AT RICH INTERACTION DOMAIN 3 (ARID3)	AT RICH INTERACTION DOMAIN 3 (ARID3)	ARID
AT4G03785	0.990742	AT4G03785	None;(source:Araport11)	long_noncoding_rna
AT2G28550	0.988828	AT2G28550	related to AP2.7;(source:Araport11)	protein_coding	RELATED TO AP2.7 (RAP2.7)	RELATED TO AP2.7 (RAP2.7)	AP2
AT4G18910	0.988827	AT4G18910	Encodes an aquaporin homolog. Functions in arsenite transport and tolerance.When expressed in yeast cells can conduct hydrogen peroxide into those cells.	protein_coding	NOD26-LIKE INTRINSIC PROTEIN 1;2 (NIP1;2)	NOD26-LIKE INTRINSIC PROTEIN 2 (ATNLM2);NOD26-LIKE INTRINSIC PROTEIN 2 (NLM2);NOD26-LIKE INTRINSIC PROTEIN 1;2 (NIP1;2)
AT2G05425	0.988401	AT2G05425	None;(source:Araport11)	long_noncoding_rna
AT2G26455	0.987628	AT2G26455	pseudogene of RING/U-box superfamily protein;(source:Araport11)	pseudogene
AT2G14520	0.986898	AT2G14520	CBS domain protein (DUF21);(source:Araport11)	protein_coding
AT5G24600	0.986622	AT5G24600	TRP-like ion channel protein (Protein of unknown function, DUF599);(source:Araport11)	protein_coding
AT4G09987	0.985752	AT4G09987	Encodes a defensin-like (DEFL) family protein.	pseudogene
AT2G08930	0.985703	AT2G08930	None;(source:Araport11)	long_noncoding_rna
AT5G44306	0.985586	AT5G44306	This gene encodes a small protein and has either evidence of transcription or purifying selection.	protein_coding
AT2G19803	0.985565	AT2G19803	transposable_element_gene;(source:Araport11);pseudogene, hypothetical protein;(source:TAIR10)	transposable_element_gene
AT1G05300	0.985536	AT1G05300	member of Fe(II) transporter isolog family	protein_coding	ZINC TRANSPORTER 5 PRECURSOR (ZIP5)	ZINC TRANSPORTER 5 PRECURSOR (ZIP5)
AT5G49680	0.984846	AT5G49680	Conserved among eukaryotes, similar to Arabidopsis SABRE. The phenotype of the kip/sab double mutant suggests related functions for both genes, however, the KIP protein is mostly required for tip-growth. Predicted to be targeted to the secretory pathway.	protein_coding
AT2G32190	0.984467	AT2G32190	cysteine-rich/transmembrane domain A-like protein;(source:Araport11)	protein_coding	CYSTEINE-RICH TRANSMEMBRANE MODULE 4 (ATHCYSTM4)	CYSTEINE-RICH TRANSMEMBRANE MODULE 4 (ATHCYSTM4)
AT1G04417	0.984296	AT1G04417	Natural antisense transcript overlaps with AT1G05730;(source:Araport11)	antisense_long_noncoding_rna
AT1G49032	0.983103	AT1G49032	hypothetical protein;(source:Araport11)	protein_coding
AT5G16230	0.982781	AT5G16230	Encodes one of two ∆9 palmitoyl-ACP desaturases responsible for the biosynthesis of ω-7 fatty acids in the maturing endosperm.	protein_coding	ACYL-ACYL CARRIER PROTEIN DESATURASE3 (AAD3)	ACYL-ACYL CARRIER PROTEIN DESATURASE3 (AAD3)
AT5G53990	0.982033	AT5G53990	UDP-Glycosyltransferase superfamily protein;(source:Araport11)	protein_coding
AT5G25380	0.981236	AT5G25380	core cell cycle genes	protein_coding	CYCLIN A2;1 (CYCA2;1)	CYCLIN A2;1 (CYCA2;1)
AT2G32560	0.980107	AT2G32560	F-box family protein;(source:Araport11)	protein_coding
AT2G17780	0.979362	AT2G17780	Encodes a mechanosensitive channel candidate MCA2. The three-dimensional structure of MCA2 was reconstructed and appears to comprise a small transmembrane region and large cytoplasmic region.	protein_coding	MID1-COMPLEMENTING ACTIVITY 2 (MCA2)	MID1-COMPLEMENTING ACTIVITY 2 (MCA2)
AT4G10640	0.979219	AT4G10640	Overexpression of IQD16 in transgenic Arabidopsis Pro35:IQD16 lines alters microtubule organization, cell shape, and plant growth. Phenotypes are reminiscent of lng1-1D plants, which overexpress LNG1/TRM2. IQD16 induces elongation of aerial tissues.	protein_coding	IQ-DOMAIN 16 (IQD16)	IQ-DOMAIN 16 (IQD16)
AT3G59580	0.978925	AT3G59580	Plant regulator RWP-RK family protein;(source:Araport11)	protein_coding	NIN-LIKE PROTEIN 9 (NLP9)	NIN-LIKE PROTEIN 9 (NLP9)	Nin-like
AT3G26934	0.977515	AT3G26934	hypothetical protein;(source:Araport11)	protein_coding
AT3G21170	0.977246	AT3G21170	F-box/associated interaction domain protein;(source:Araport11)	protein_coding
AT5G49500	0.976352	AT5G49500	Signal recognition particle, SRP54 subunit protein;(source:Araport11)	protein_coding
AT4G14930	0.976068	AT4G14930	Survival protein SurE-like phosphatase/nucleotidase;(source:Araport11)	protein_coding
AT2G25640	0.975362	AT2G25640	SPOC domain / Transcription elongation factor S-II protein;(source:Araport11)	protein_coding			general
AT2G02130	0.975139	AT2G02130	Predicted to encode a PR (pathogenesis-related) protein. Belongs to the plant defensin (PDF) family with the following members: At1g75830/PDF1.1, At5g44420/PDF1.2a, At2g26020/PDF1.2b, At5g44430/PDF1.2c, At2g26010/PDF1.3, At1g19610/PDF1.4, At1g55010/PDF1.	protein_coding	LOW-MOLECULAR-WEIGHT CYSTEINE-RICH 68 (LCR68)	LOW-MOLECULAR-WEIGHT CYSTEINE-RICH 68 (LCR68); (PDF2.3)
AT3G57010	0.97498	AT3G57010	Calcium-dependent phosphotriesterase superfamily protein;(source:Araport11)	protein_coding
AT5G37530	0.974044	AT5G37530	NAD(P)-binding Rossmann-fold superfamily protein;(source:Araport11)	protein_coding
AT3G63050	0.973409	AT3G63050	hypothetical protein;(source:Araport11)	protein_coding
AT5G53740	0.972593	AT5G53740	hypothetical protein;(source:Araport11)	protein_coding
AT1G57550	0.972116	AT1G57550	Low temperature and salt responsive protein family;(source:Araport11)	protein_coding
AT3G51180	0.971918	AT3G51180	Zinc finger C-x8-C-x5-C-x3-H type family protein;(source:Araport11)	protein_coding
AT4G00925	0.97179	AT4G00925	hypothetical protein;(source:Araport11)	protein_coding
AT1G54720	0.971578	AT1G54720	early-responsive to dehydration protein-related / ERD protein-like protein;(source:Araport11)	protein_coding
AT3G50200	0.971255	AT3G50200	hypothetical protein (DUF247);(source:Araport11)	protein_coding
AT3G49300	0.969457	AT3G49300	proline-rich family protein;(source:Araport11)	protein_coding
AT1G35183	0.969242	AT1G35183	zinc finger, C3HC4 type (RING finger) protein;(source:Araport11)	protein_coding
AT1G61810	0.968707	AT1G61810	beta-glucosidase 45;(source:Araport11)	protein_coding	BETA-GLUCOSIDASE 45 (BGLU45)	BETA-GLUCOSIDASE 45 (BGLU45)
AT1G35200	0.968584	AT1G35200	pseudogene of Ribosomal protein L4/L1 family;(source:Araport11)	pseudogene
AT4G18360	0.968451	AT4G18360	Encodes a glycolate oxidase that modulates reactive oxygen species-mediated signal transduction during nonhost resistance.	protein_coding	GLYCOLATE OXIDASE 3 (GOX3)	GLYCOLATE OXIDASE 3 (GOX3)
AT1G54960	0.967484	AT1G54960	member of MEKK subfamily	protein_coding	NPK1-RELATED PROTEIN KINASE 2 (NP2)	NPK1-RELATED PROTEIN KINASE 2 (ANP2);MITOGEN-ACTIVATED PROTEIN KINASE KINASE KINASES 2 (MAPKKK2);NPK1-RELATED PROTEIN KINASE 2 (NP2)
AT1G73400	0.966811	AT1G73400	Pentatricopeptide repeat (PPR) superfamily protein;(source:Araport11)	protein_coding
AT2G20142	0.966785	AT2G20142	Toll-Interleukin-Resistance (TIR) domain family protein;(source:Araport11)	protein_coding
AT3G17470	0.966711	AT3G17470	Ca2+-activated RelA/spot-like protein;(source:Araport11)	protein_coding	CA2+-ACTIVATED RELA/SPOT HOMOLOG (CRSH)	(ATCRSH);CA2+-ACTIVATED RELA/SPOT HOMOLOG (CRSH)
AT2G19140	0.96637	AT2G19140	transposable_element_gene;(source:Araport11);copia-like retrotransposon family, has a 2.0e-09 P-value blast match to GB:CAA72989 open reading frame 1 (Ty1_Copia-element) (Brassica oleracea);(source:TAIR10)	transposable_element_gene
AT5G43330	0.966309	AT5G43330	predicted to encode a cytosolic malate dehydrogenase. The mRNA is cell-to-cell mobile.	protein_coding	CYTOSOLIC-NAD-DEPENDENT MALATE DEHYDROGENASE 2 (c-NAD-MDH2)	CYTOSOLIC-NAD-DEPENDENT MALATE DEHYDROGENASE 2 (c-NAD-MDH2)
AT1G47930	0.966287	AT1G47930	pseudogene of Glutamyl/glutaminyl-tRNA synthetase;(source:Araport11)	pseudogene
AT5G22555	0.966132	AT5G22555	transmembrane protein;(source:Araport11)	protein_coding
AT3G59450	0.965894	AT3G59450	Calcium-binding EF-hand family protein;(source:Araport11)	protein_coding
AT1G30910	0.964865	AT1G30910	Molybdenum cofactor sulfurase family protein;(source:Araport11)	protein_coding
AT3G29385	0.964178	AT3G29385	dentin sialophosphoprotein-like protein;(source:Araport11)	protein_coding
AT3G04560	0.963991	AT3G04560	nucleolar/coiled-body phosphoprotein;(source:Araport11)	protein_coding
AT1G50930	0.963919	AT1G50930	Serine/Threonine-kinase;(source:Araport11)	protein_coding	VASCULAR-RELATED UNKNOWN PROTEIN 2 (VUP2)	VASCULAR-RELATED UNKNOWN PROTEIN 2 (VUP2)
AT1G16420	0.963478	AT1G16420	Encodes a metacaspase (cysteine-type endopeptidase) that is involved in promoting programmed cell death in response to hydrogen peroxide (H2O2), UV light, and methyl viologen (MV). Transcript levels rise in response to UV-C, H2O2, and MV. In vitro assays	protein_coding	METACASPASE 8 (MC8)	ARABIDOPSIS THALIANA METACASPASE 8 (ATMC8);METACASPASE 8 (MC8);METACASPASE 2E (MCP2e);METACASPASE 2E (AtMCP2e)
AT4G16162	0.963049	AT4G16162	Leucine-rich repeat (LRR) family protein;(source:Araport11)	protein_coding
AT3G58270	0.962276	AT3G58270	phospholipase-like protein (PEARLI 4) with TRAF-like domain protein;(source:Araport11)	protein_coding
AT2G41997	0.962075	AT2G41997	Encodes a Defensin-like (DEFL) family protein	protein_coding	LOW-MOLECULAR-WEIGHT CYSTEINE-RICH 51 (LCR51)	LOW-MOLECULAR-WEIGHT CYSTEINE-RICH 51 (LCR51)
AT2G26135	0.960598	AT2G26135	RING/U-box protein with C6HC-type zinc finger;(source:Araport11)	protein_coding	RING FINGER ABA-RELATED 9 (RFA9)	RING FINGER ABA-RELATED 9 (RFA9)
AT4G33820	0.958937	AT4G33820	Glycosyl hydrolase superfamily protein;(source:Araport11)	protein_coding
AT2G03565	0.957537	AT2G03565	hypothetical protein;(source:Araport11)	protein_coding
AT2G36200	0.957407	AT2G36200	P-loop containing nucleoside triphosphate hydrolases superfamily protein;(source:Araport11)	protein_coding
AT3G25160	0.957173	AT3G25160	ER lumen protein retaining receptor family protein;(source:Araport11)	protein_coding
AT5G07225	0.956767	AT5G07225	RING/U-box superfamily protein;(source:Araport11)	protein_coding
AT2G16592	0.955981	AT2G16592	Encodes a Protease inhibitor/seed storage/LTP family protein	protein_coding
AT2G01340	0.955158	AT2G01340	Encodes a protein whose expression is responsive to nematode infection.	protein_coding	(At17.1)	(At17.1)
AT2G02100	0.95499	AT2G02100	Predicted to encode a PR (pathogenesis-related) protein. Belongs to the plant defensin (PDF) family with the following members: At1g75830/PDF1.1, At5g44420/PDF1.2a, At2g26020/PDF1.2b, At5g44430/PDF1.2c, At2g26010/PDF1.3, At1g19610/PDF1.4, At1g55010/PDF1.	protein_coding	LOW-MOLECULAR-WEIGHT CYSTEINE-RICH 69 (LCR69)	LOW-MOLECULAR-WEIGHT CYSTEINE-RICH 69 (LCR69); (PDF2.2)
AT3G02325	0.954233	AT3G02325	None;(source:Araport11)	long_noncoding_rna
AT1G05953	0.953827	AT1G05953	None;(source:Araport11)	long_noncoding_rna
AT2G19810	0.953521	AT2G19810	Encodes Oxidation-related Zinc Finger 1 (OZF1), a plasma membrane protein involved in oxidative stress.	protein_coding	OXIDATION-RELATED ZINC FINGER 1 (OZF1)	OXIDATION-RELATED ZINC FINGER 1 (OZF1); (AtOZF1); (ATTZF2);TANDEM ZINC FINGER 2 (TZF2)	C3H
AT4G01420	0.953169	AT4G01420	Encodes calcineurin B-like protein 5 (CBL5). Overexpression confers tolerance to drought and salt stress.	protein_coding	CALCINEURIN B-LIKE PROTEIN 5 (CBL5)	CALCINEURIN B-LIKE PROTEIN 5 (CBL5)
AT3G11490	0.952892	AT3G11490	ROP (Rho of plant GTPases) family member Involved in cell wall patterning. Encodes ROP inactivator, regulates the formation of ROP-activated domains; these in turn determined the pattern of cell wall pits. Positively regulates pit formation, but negativel	protein_coding	ROP GUANOSINE TRIPHOSPHATASE (GTPASE)-ACTIVATING PROTEIN 4 (ROPGAP4)	ROP GUANOSINE TRIPHOSPHATASE (GTPASE)-ACTIVATING PROTEIN 4 (ROPGAP4)
AT5G39230	0.952835	AT5G39230	TFIIB zinc-binding protein;(source:Araport11)	protein_coding
AT1G15085	0.952367	AT1G15085	hypothetical protein;(source:Araport11)	protein_coding
AT4G17820	0.951988	AT4G17820	transposable_element_gene;(source:Araport11);copia-like retrotransposon family, has a 6.7e-11 P-value blast match to GB:AAC24836 pol polyprotein (Ty1_Copia-element) (Candida albicans);(source:TAIR10)	transposable_element_gene
AT4G07055	0.951754	AT4G07055	None;(source:Araport11)	long_noncoding_rna
AT3G11690	0.951684	AT3G11690	hypothetical protein;(source:Araport11)	protein_coding
AT5G51845	0.951559	AT5G51845	Encodes a defensin-like (DEFL) family protein.	protein_coding
AT3G08255	0.951358	AT3G08255	None;(source:Araport11)	long_noncoding_rna
AT1G06783	0.951352	AT1G06783	None;(source:Araport11)	long_noncoding_rna
AT5G45910	0.951342	AT5G45910	GDSL-motif esterase/acyltransferase/lipase. Enzyme group with broad substrate specificity that may catalyze acyltransfer or hydrolase reactions with lipid and non-lipid substrates.	protein_coding
AT3G03735	0.951288	AT3G03735	None;(source:Araport11)	long_noncoding_rna
AT1G06737	0.951183	AT1G06737	None;(source:Araport11)	long_noncoding_rna
AT5G10170	0.950397	AT5G10170	myo-inositol-1-phosphate synthase isoform 3.Expressed in leaf, root and silique. Immunolocaliazation experiments with an antibody recognizing MIPS1, MIPS2, and MIPS3 showed endosperm localization.	protein_coding	MYO-INOSITOL-1-PHOSPHATE SYNTHASE 3 (MIPS3)	MYO-INOSITOL-1-PHOSPHATE SYNTHASE 3 (MIPS3);MYO-INOSITOL-1-PHOSTPATE SYNTHASE 3 (ATMIPS3)
AT4G02317	0.950179	AT4G02317	transposable_element_gene;(source:Araport11);copia-like retrotransposon family, has a 3.6e-25 P-value blast match to GB:BAA22288 pol polyprotein (Ty1_Copia-element) (Oryza australiensis)GB:BAA22288 polyprotein (Ty1_Copia-element) (Oryza australiensis)gi|2	transposable_element_gene
AT5G10130	0.950091	AT5G10130	Pollen Ole e 1 allergen and extensin family protein;(source:Araport11)	protein_coding
AT1G10260	0.949601	AT1G10260	transposable_element_gene;(source:Araport11);copia-like retrotransposon family, has a 3.6e-19 P-value blast match to gb|AAG52949.1| gag/pol polyprotein (Endovir1-1) (Arabidopsis thaliana) (Ty1_Copia-family);(source:TAIR10)	transposable_element_gene
AT3G46860	0.949299	AT3G46860	Predicted to encode a PR (pathogenesis-related) peptide that belongs to the PR-6 proteinase inhibitor family. Six putative PR-6-type protein encoding genes are found in Arabidopsis: At2g38900, At2g38870, At5g43570, At5g43580, At3g50020 and At3g46860.	protein_coding
AT1G09810	0.949276	AT1G09810	evolutionarily conserved C-terminal region 11;(source:Araport11)	protein_coding	EVOLUTIONARILY CONSERVED C-TERMINAL REGION 11 (ECT11)	EVOLUTIONARILY CONSERVED C-TERMINAL REGION 11 (ECT11)
AT3G13782	0.949092	AT3G13782	Plants mutated in three ubiquitously expressed NAP1 genes (NAP1;1~NAP1;3) and organ-specifically expressed NAP1;4 gene show hypersensitivity to genotoxic stresses including UV and DSB-inducing agent Bleomycin. The NAP1 genes act synergistically with NRP g	protein_coding	NUCLEOSOME ASSEMBLY PROTEIN1;4 (NAP1;4)	NUCLEOSOME/CHROMATIN ASSEMBLY FACTOR GROUP A 4 (NFA4);NUCLEOSOME/CHROMATIN ASSEMBLY FACTOR GROUP A 04 (NFA04);NUCLEOSOME ASSEMBLY PROTEIN1;4 (NAP1;4)
AT2G43465	0.947555	AT2G43465	RNA-binding ASCH domain protein;(source:Araport11)	protein_coding
AT4G09984	0.947324	AT4G09984	Encodes a member of a family of small,secreted, cysteine rich protein with sequence similarity to the PCP (pollen coat protein) gene family.	protein_coding	LOW-MOLECULAR-WEIGHT CYSTEINE-RICH 34 (LCR34)	LOW-MOLECULAR-WEIGHT CYSTEINE-RICH 34 (LCR34)
AT1G14770	0.946904	AT1G14770	RING/FYVE/PHD zinc finger superfamily protein;(source:Araport11)	protein_coding
AT5G44300	0.9469	AT5G44300	Dormancy/auxin associated family protein;(source:Araport11)	protein_coding
AT2G18660	0.94576	AT2G18660	Encodes PNP-A (Plant Natriuretic Peptide A). PNPs are a class of systemically mobile molecules distantly related to expansins; their biological role has remained elusive. PNP-A contains a signal peptide domain and is secreted into the extracellular space.	protein_coding	PLANT NATRIURETIC PEPTIDE A (PNP-A)	EXPANSIN-LIKE B3 PRECURSOR (EXLB3);PLANT NATRIURETIC PEPTIDE A (PNP-A); (AtPNP-A)
AT1G05447	0.945725	AT1G05447	None;(source:Araport11)	long_noncoding_rna
AT4G07345	0.945719	AT4G07345	None;(source:Araport11)	long_noncoding_rna
AT3G24450	0.945061	AT3G24450	Heavy metal transport/detoxification superfamily protein;(source:Araport11)	protein_coding
AT1G07717	0.944777	AT1G07717	None;(source:Araport11)	long_noncoding_rna
AT5G52300	0.944615	AT5G52300	Encodes a protein that is induced in expression in response to water deprivation such as cold, high-salt, and desiccation. The response appears to be via abscisic acid. The promoter region contains two ABA-responsive elements (ABREs) that are required for	protein_coding	LOW-TEMPERATURE-INDUCED 65 (LTI65)	RESPONSIVE TO DESICCATION 29B (RD29B);LOW-TEMPERATURE-INDUCED 65 (LTI65)
AT3G09195	0.943486	AT3G09195	None;(source:Araport11)	long_noncoding_rna
AT4G01410	0.942302	AT4G01410	Late embryogenesis abundant (LEA) hydroxyproline-rich glycoprotein family;(source:Araport11)	protein_coding
AT2G33130	0.941755	AT2G33130	Member of a diversely expressed predicted peptide family showing sequence similarity to tobacco Rapid Alkalinization Factor (RALF), and is believed to play an essential role in the physiology of Arabidopsis. Consists of a single exon and is characterized	protein_coding	RALF-LIKE 18 (RALFL18)	(RALF18);RALF-LIKE 18 (RALFL18)
AT3G20700	0.941735	AT3G20700	F-box associated ubiquitination effector family protein;(source:Araport11)	protein_coding
AT3G27835	0.941243	AT3G27835	Encodes a defensin-like (DEFL) family protein.	protein_coding
AT3G10940	0.940436	AT3G10940	Encodes a protein with a predicted dual-specificity phosphatase domain, similar to the glucan phosphorylases SEX4 and LSF1, however, it lacks the carbohydrate binding domain present in those proteins. Has phosphoglucan phosphatase activity. It binds to st	protein_coding	LIKE SEX4 2 (LSF2)	LIKE SEX4 2 (LSF2)
AT1G21350	0.940204	AT1G21350	Thioredoxin superfamily protein;(source:Araport11)	protein_coding
AT1G28640	0.938736	AT1G28640	GDSL-motif esterase/acyltransferase/lipase. Enzyme group with broad substrate specificity that may catalyze acyltransfer or hydrolase reactions with lipid and non-lipid substrates.	protein_coding
AT3G61040	0.938663	AT3G61040	encodes a protein with cytochrome P450 domain	protein_coding	CYTOCHROME P450, FAMILY 76, SUBFAMILY C, POLYPEPTIDE 7 (CYP76C7)	CYTOCHROME P450, FAMILY 76, SUBFAMILY C, POLYPEPTIDE 7 (CYP76C7)
AT3G29578	0.938295	AT3G29578	transposable_element_gene;(source:Araport11);copia-like retrotransposon family, has a 2.1e-48 P-value blast match to GB:CAA37924 orf 2 (Ty1_Copia-element) (Arabidopsis thaliana);(source:TAIR10)	transposable_element_gene
AT3G10130	0.937877	AT3G10130	SOUL heme-binding family protein;(source:Araport11)	protein_coding	SOUL HEME?BINDING PROTEIN 4 (SOUL4)	SOUL HEME?BINDING PROTEIN 4 (SOUL4)
AT1G27650	0.937451	AT1G27650	U2 auxiliary factor small subunit. The atU2AF35a protein and its homolog, atU2AF35b, contain most of the conserved domains of hsU2AF35, including the psiRRM, one RS domain, two zinc fingers, and the two regions for interacting with U2AF large subunit. Bot	protein_coding	(ATU2AF35A)	(ATU2AF35A)
AT4G26350	0.937407	AT4G26350	F-box/RNI-like/FBD-like domains-containing protein;(source:Araport11)	protein_coding
AT5G26800	0.937277	AT5G26800	xaa-pro aminopeptidase P;(source:Araport11)	protein_coding
AT5G16340	0.937259	AT5G16340	AMP-dependent synthetase and ligase family protein;(source:Araport11)	protein_coding
AT4G39740	0.936371	AT4G39740	Encodes HCC2, one of the two Arabidopsis genes (HCC1 and HCC2) resulting from a duplication with homology to the SCO proteins involved in copper insertion during cytochrome c oxidase (COX) assembly in other organisms. HCC2, which lacks the cysteines and h	protein_coding	HOMOLOGUE OF COPPER CHAPERONE SCO1 2 (HCC2)	HOMOLOGUE OF COPPER CHAPERONE SCO1 2 (HCC2)
AT1G13630	0.936093	AT1G13630	Tetratricopeptide repeat (TPR)-like superfamily protein;(source:Araport11)	protein_coding
AT4G05755	0.935338	AT4G05755	Natural antisense transcript overlaps with AT4G10020;(source:Araport11)	antisense_long_noncoding_rna
AT1G07297	0.934693	AT1G07297	None;(source:Araport11)	long_noncoding_rna
AT3G10450	0.934509	AT3G10450	serine carboxypeptidase-like 7;(source:Araport11)	protein_coding	SERINE CARBOXYPEPTIDASE-LIKE 7 (SCPL7)	SERINE CARBOXYPEPTIDASE-LIKE 7 (SCPL7)
AT2G24550	0.934406	AT2G24550	major centromere autoantigen B-like protein;(source:Araport11)	protein_coding
AT3G31161	0.933156	AT3G31161	pseudogene of hypothetical protein;(source:Araport11)	pseudogene
AT1G65730	0.933038	AT1G65730	Arabidopsis thaliana metal-nicotianamine transporter YSL4	protein_coding	YELLOW STRIPE LIKE 7 (YSL7)	YELLOW STRIPE LIKE 7 (YSL7)
AT5G40720	0.933005	AT5G40720	C3H4 type zinc finger protein (DUF23);(source:Araport11)	protein_coding
AT2G08550	0.932899	AT2G08550	None;(source:Araport11)	long_noncoding_rna
AT3G23350	0.932698	AT3G23350	ENTH/VHS family protein;(source:Araport11)	protein_coding
AT1G08057	0.932586	AT1G08057	None;(source:Araport11)	long_noncoding_rna
AT1G01380	0.931533	AT1G01380	ETC1 is involved in trichome and root hair patterning in Arabidopsis.	protein_coding	ENHANCER OF TRY AND CPC 1 (ETC1)	ENHANCER OF TRY AND CPC 1 (ETC1)	MYB_related
AT5G05598	0.930493	AT5G05598	Encodes a Defensin-like (DEFL) family protein	protein_coding
AT1G01480	0.929974	AT1G01480	a member of the 1-aminocyclopropane-1-carboxylate (ACC) synthase (S-adenosyl-L-methionine methylthioadenosine-lyase, EC 4.4.1.14) gene family, isolated from a flower-specific cDNA library.	protein_coding	1-AMINO-CYCLOPROPANE-1-CARBOXYLATE SYNTHASE 2 (ACS2)	(AT-ACC2);1-AMINO-CYCLOPROPANE-1-CARBOXYLATE SYNTHASE 2 (ACS2)
AT3G11580	0.929871	AT3G11580	SOD7 encodes nuclear localized B3 DNA binding domain and a transcriptional repression motif. Belongs to the RAV gene family. Functions in regulation of seed size and binds to and represses KLU. Transcription repressor involved in regulation of inflorescen	protein_coding	NGATHA-LIKE PROTEIN2 (NGAL2)	NGATHA-LIKE PROTEIN2 (NGAL2);SUPPRESSOR OF DA1-1 (SOD7)	B3
AT3G26165	0.929314	AT3G26165	putative cytochrome P450.	pseudogene	CYTOCHROME P450, FAMILY 71, SUBFAMILY B, POLYPEPTIDE 18 (CYP71B18)	CYTOCHROME P450, FAMILY 71, SUBFAMILY B, POLYPEPTIDE 18 (CYP71B18)
AT1G71140	0.928805	AT1G71140	MATE transporter that can export the antibiotic norfloxacin.	protein_coding	PROTEIN DETOXIFICATION 14 (DTX14)	PROTEIN DETOXIFICATION 14 (DTX14)
AT5G17130	0.928798	AT5G17130	cysteine-type peptidase;(source:Araport11)	protein_coding
AT4G11140	0.928497	AT4G11140	Encodes a member of the ERF (ethylene response factor) subfamily B-5 of ERF/AP2 transcription factor family. The protein contains one AP2 domain. There are 7 members in this subfamily. CRF proteins relocalize to the nucleus in response to cytokinin.	protein_coding	CYTOKININ RESPONSE FACTOR 1 (CRF1)	CYTOKININ RESPONSE FACTOR 1 (CRF1)	ERF
AT5G06845	0.927807	AT5G06845	None;(source:Araport11)	long_noncoding_rna
AT3G05085	0.927796	AT3G05085	None;(source:Araport11)	long_noncoding_rna
AT5G61880	0.927301	AT5G61880	Encodes PAM16L, a paralog of PAM16 (AT3G59280).	protein_coding	(PAM16L)	(PAM16L); (ATPAM16L)
AT3G24675	0.925837	AT3G24675	transposable_element_gene;(source:Araport11);non-LTR retrotransposon family (LINE), has a 1.4e-31 P-value blast match to GB:NP_038602 L1 repeat, Tf subfamily, member 18 (LINE-element) (Mus musculus);(source:TAIR10)	transposable_element_gene
AT3G04645	0.924961	AT3G04645	None;(source:Araport11)	long_noncoding_rna
AT3G50320	0.924959	AT3G50320	hypothetical protein;(source:Araport11)	protein_coding
AT2G35600	0.924414	AT2G35600	Belongs to five-member BRX gene family. Arabidopsis BRX genes share high levels of similarity among each others, with several conserved domains. The most distinct is BRX domain - highly conserved in all BRX genes among distantly related species. This prot	protein_coding	BREVIS RADIX-LIKE 1 (BRXL1)	(BRXL1);ARABIDOPSIS THALIANA BREVIS RADIX LIKE 1 (ATBRXL1);BREVIS RADIX-LIKE 1 (BRXL1)
AT5G40382	0.924324	AT5G40382	Cytochrome c oxidase subunit Vc family protein;(source:Araport11)	protein_coding
AT2G09270	0.924193	AT2G09270	None;(source:Araport11)	long_noncoding_rna
AT4G29280	0.923632	AT4G29280	Encodes a member of a family of small,secreted, cysteine rich protein with sequence similarity to the PCP (pollen coat protein) gene family.	protein_coding	LOW-MOLECULAR-WEIGHT CYSTEINE-RICH 22 (LCR22)	LOW-MOLECULAR-WEIGHT CYSTEINE-RICH 22 (LCR22)
AT2G40220	0.923364	AT2G40220	Encodes a member of the DREB subfamily A-3 of ERF/AP2 transcription factor family (ABI4). The protein contains one AP2 domain. There is only one member in this family. Involved in abscisic acid (ABA) signal transduction, ABA-mediated glucose response, and	protein_coding	ABA INSENSITIVE 4 (ABI4)	ABA INSENSITIVE 4 (ABI4);SUCROSE UNCOUPLED 6 (SUN6);SUGAR-INSENSITIVE 5 (SIS5);IMPAIRED SUCROSE INDUCTION 3 (ISI3);GLUCOSE INSENSITIVE 6 (GIN6);SALOBRENO 5 (SAN5); (ATABI4)	ERF
AT4G18630	0.923018	AT4G18630	hypothetical protein (DUF688);(source:Araport11)	protein_coding
AT1G50890	0.922977	AT1G50890	ARM repeat superfamily protein;(source:Araport11)	protein_coding
AT5G07990	0.922888	AT5G07990	Required for flavonoid 3' hydroxylase activity. Enzyme abundance relative to CHS determines Quercetin/Kaempferol metabolite ratio. The mRNA is cell-to-cell mobile.	protein_coding	TRANSPARENT TESTA 7 (TT7)	TRANSPARENT TESTA 7 (TT7);CYTOCHROME P450 75B1 (CYP75B1); (D501)
AT4G39850	0.921771	AT4G39850	Encodes a peroxisomal protein of the ATP binding cassette (ABC) transporter class (PMP subfamily) with significant identity to the human X-linked adrenoleukodystrophy protein (ALDP). The gene product promotes germination and represses embryo dormancy. ABI	protein_coding	ATP-BINDING CASSETTE D1 (ABCD1)	PEROXISOME DEFECTIVE 3 (PED3);ATP-BINDING CASSETTE D1 (ABCD1);ARABIDOPSIS THALIANA ATP-BINDING CASSETTE D1 (AtABCD1);ACETATE NON-UTILIZING 2 (ACN2);PEROXISOMAL ABC TRANSPORTER 1 (PXA1);COMATOSE (CTS)
AT3G09825	0.921758	AT3G09825	None;(source:Araport11)	long_noncoding_rna
AT1G26350	0.921678	AT1G26350	hypothetical protein;(source:Araport11)	protein_coding
AT2G34740	0.920495	AT2G34740	protein phosphatase 2C family protein;(source:Araport11)	protein_coding
AT1G55110	0.920419	AT1G55110	indeterminate(ID)-domain 7;(source:Araport11)	protein_coding	INDETERMINATE(ID)-DOMAIN 7 (IDD7)	INDETERMINATE(ID)-DOMAIN 7 (AtIDD7);INDETERMINATE(ID)-DOMAIN 7 (IDD7); (REDSTART)	C2H2
AT2G23530	0.920316	AT2G23530	Zinc-finger domain of monoamine-oxidase A repressor R1;(source:Araport11)	protein_coding
AT4G07945	0.920294	AT4G07945	transposable_element_gene;(source:Araport11);pseudogene, similar to putative reverse transcriptase, similar to reverse transcriptase, putative;(source:TAIR10)	transposable_element_gene
AT1G75730	0.919694	AT1G75730	hypothetical protein;(source:Araport11)	protein_coding
AT2G36700	0.91886	AT2G36700	Pectin lyase-like superfamily protein;(source:Araport11)	protein_coding
AT5G19900	0.918724	AT5G19900	PRLI-interacting factor;(source:Araport11)	protein_coding
AT3G21360	0.918694	AT3G21360	2-oxoglutarate (2OG) and Fe(II)-dependent oxygenase superfamily protein;(source:Araport11)	protein_coding
AT1G30040	0.917848	AT1G30040	Encodes a gibberellin 2-oxidase that acts on C-19 gibberellins. AtGA2OX2 expression is responsive to cytokinin and KNOX activities.	protein_coding	GIBBERELLIN 2-OXIDASE (GA2OX2)	GIBBERELLIN 2-OXIDASE (GA2OX2);GIBBERELLIN 2-OXIDASE 2 (GA2OX2);GIBBERELLIN 2-OXIDASE (ATGA2OX2)
AT1G04103	0.917726	AT1G04103	Natural antisense transcript overlaps with AT1G02310;(source:Araport11)	antisense_long_noncoding_rna
AT1G30860	0.917577	AT1G30860	RING/U-box superfamily protein;(source:Araport11)	protein_coding
AT2G07865	0.917116	AT2G07865	None;(source:Araport11)	long_noncoding_rna
AT2G07870	0.917116	AT2G07870	None;(source:Araport11)	long_noncoding_rna
AT5G48940	0.916799	AT5G48940	RGFR2 is a leucine--rich repeat receptor kinase that, together with RGFR1 and RGFR3, binds ROOT GROWTH FACTORS and is required for establishing the gradient of PLETHORA1 and PLETHORA2 essential for proper root growth and development.	protein_coding	(RGFR2)	(RGFR2);RGF1 INSENSITIVE 2 (RGI2)
AT1G64065	0.916371	AT1G64065	Late embryogenesis abundant (LEA) hydroxyproline-rich glycoprotein family;(source:Araport11)	protein_coding
AT4G12090	0.91597	AT4G12090	Cornichon family protein;(source:Araport11)	protein_coding
AT4G36600	0.915457	AT4G36600	Late embryogenesis abundant (LEA) protein;(source:Araport11)	protein_coding
AT5G07445	0.915172	AT5G07445	None;(source:Araport11)	long_noncoding_rna
AT5G17420	0.915073	AT5G17420	Encodes a xylem-specific cellulose synthase that is phosphorylated on one or more serine residues (on either S185 or one of S180 or S181).	protein_coding	IRX3 is required for secondary cell wall biosynthesis.	IRREGULAR XYLEM 3 (IRX3)
AT3G47990	0.91502	AT3G47990	SUGAR-INSENSITIVE 3;(source:Araport11)	protein_coding	SUGAR-INSENSITIVE 3 (SIS3)	SUGAR-INSENSITIVE 3 (SIS3)
AT1G35895	0.914537	AT1G35895	transmembrane protein;(source:Araport11)	protein_coding
AT1G08157	0.914357	AT1G08157	microRNA ath-MIR5649a precursor;(source:Araport11)	miRNA_primary_transcript	(ATH-MIR5649A)
AT1G08163	0.914357	AT1G08163	microRNA ath-MIR5649b precursor;(source:Araport11)	miRNA_primary_transcript	(ATH-MIR5649B)
AT5G03885	0.914159	AT5G03885	hypothetical protein;(source:Araport11)	protein_coding
AT5G35918	0.913663	AT5G35918	transposable_element_gene;(source:Araport11);gypsy-like retrotransposon family (Athila), has a 7.6e-17 P-value blast match to GB:CAA57397 Athila ORF 1 (Arabidopsis thaliana);(source:TAIR10)	transposable_element_gene
AT1G21930	0.911602	AT1G21930	transmembrane protein;(source:Araport11)	protein_coding
AT3G06925	0.911551	AT3G06925	None;(source:Araport11)	long_noncoding_rna
AT1G22140	0.911445	AT1G22140	zinc finger CCCH domain protein;(source:Araport11)	protein_coding
AT2G18130	0.911168	AT2G18130	purple acid phosphatase 11;(source:Araport11)	protein_coding	PURPLE ACID PHOSPHATASE 11 (PAP11)	PURPLE ACID PHOSPHATASE 11 (PAP11);PURPLE ACID PHOSPHATASE 11 (ATPAP11)
AT1G68170	0.910679	AT1G68170	nodulin MtN21-like transporter family protein	protein_coding	USUALLY MULTIPLE ACIDS MOVE IN AND OUT TRANSPORTERS 23 (UMAMIT23)	USUALLY MULTIPLE ACIDS MOVE IN AND OUT TRANSPORTERS 23 (UMAMIT23)
AT4G21500	0.909911	AT4G21500	transmembrane protein;(source:Araport11)	protein_coding
AT4G15050	0.909717	AT4G15050	NEP-interacting protein, putative (DUF239);(source:Araport11)	protein_coding
AT3G45550	0.9092	AT3G45550	transposable_element_gene;(source:Araport11);non-LTR retrotransposon family (LINE), has a 8.1e-36 P-value blast match to GB:AAA39398 ORF2 (Mus musculus) (LINE-element);(source:TAIR10)	transposable_element_gene
AT3G21240	0.908519	AT3G21240	encodes an isoform of 4-coumarate:CoA ligase (4CL), which is involved in the last step of the general phenylpropanoid pathway. The catalytic efficiency was in the following (descending) order: p-coumaric acid, caffeic acid, ferulic acid, 5-OH-ferulic aci	protein_coding	4-COUMARATE:COA LIGASE 2 (4CL2)	4-COUMARATE:COA LIGASE 2 (4CL2); (AT4CL2)
AT5G04740	0.908519	AT5G04740	Encodes a ACT domain-containing protein. The ACT domain, named after bacterial aspartate kinase, chorismate mutase and TyrA (prephenate dehydrogenase), is a regulatory domain that serves as an amino acid-binding site in feedback-regulated amino acid meta	protein_coding	ACT DOMAIN REPEATS 12 (ACR12)	ACT DOMAIN REPEATS 12 (ACR12)
AT2G24010	0.90803	AT2G24010	serine carboxypeptidase-like 23;(source:Araport11)	protein_coding	SERINE CARBOXYPEPTIDASE-LIKE 23 (scpl23)	SERINE CARBOXYPEPTIDASE-LIKE 23 (scpl23)
AT2G33530	0.907695	AT2G33530	serine carboxypeptidase-like 46;(source:Araport11)	protein_coding	SERINE CARBOXYPEPTIDASE-LIKE 46 (scpl46)	SERINE CARBOXYPEPTIDASE-LIKE 46 (scpl46)
AT3G25570	0.907654	AT3G25570	Adenosylmethionine decarboxylase family protein;(source:Araport11)	protein_coding	S-ADENOSYLMETHIONINE DECARBOXYLASE 3 (SAMDC3)	S-ADENOSYLMETHIONINE DECARBOXYLASE 3 (SAMDC3)
AT1G09547	0.906816	AT1G09547	None;(source:Araport11)	long_noncoding_rna
AT4G05455	0.906544	AT4G05455	microRNA ath-MIR5645e precursor;(source:Araport11)	miRNA_primary_transcript	(ATH-MIR5645E)
AT2G17480	0.906062	AT2G17480	A member of a large family of seven-transmembrane domain proteins specific to plants, homologs of the barley mildew resistance locus o (MLO) protein. The Arabidopsis genome contains 15 genes encoding MLO proteins, with localization in plasma membrane. Phy	protein_coding	MILDEW RESISTANCE LOCUS O 8 (MLO8)	MILDEW RESISTANCE LOCUS O 8 (MLO8);MILDEW RESISTANCE LOCUS O 8 (ATMLO8)
AT5G56290	0.905736	AT5G56290	Encodes the peroxisomal targeting signal type 1 receptor that facilitates peroxisomal protein translocation. It recognizes proteins with the PTS1 consensus sequence (tripeptide SKL or a conserved variant) at the extreme C terminus. The protein has severa	protein_coding	PEROXIN 5 (PEX5)	PEROXIN 5 (PEX5);ARABIDOPSIS PEROXIN 5 (ATPEX5);EMBRYO DEFECTIVE 2790 (EMB2790)
AT3G13898	0.905339	AT3G13898	Memmber of the EPF/EPFL (epidermal patterning factor/EPF-like) gene family, which genes encode plant-specific secretory peptides, several of which play a role in controlling stomatal density and patterning in the plant epidermis.	protein_coding	EPIDERMAL PATTERNING FACTOR LIKE 3 (EPFL3)	EPIDERMAL PATTERNING FACTOR LIKE 3 (EPFL3)
AT4G16748	0.904561	AT4G16748	other_RNA;(source:Araport11)	other_rna
AT4G12080	0.904461	AT4G12080	AT-hook motif nuclear-localized protein 1;(source:Araport11)	protein_coding	AT-HOOK MOTIF NUCLEAR-LOCALIZED PROTEIN 1 (AHL1)	AT-HOOK MOTIF NUCLEAR-LOCALIZED PROTEIN 1 (AHL1); (ATAHL1)
AT1G11420	0.9043	AT1G11420	Member of the plant-specific DUF724 protein family. Arabidopsis has 10 DUF724 proteins.	protein_coding	DOMAIN OF UNKNOWN FUNCTION 724 2 (DUF2)	DOMAIN OF UNKNOWN FUNCTION 724 2 (ATDUF2);DOMAIN OF UNKNOWN FUNCTION 724 2 (DUF2)
AT2G08590	0.904261	AT2G08590	None;(source:Araport11)	long_noncoding_rna
AT4G10201	0.903966	AT4G10201	Pseudogene of AT3G21130; F-box family protein-related	pseudogene
AT2G07425	0.902913	AT2G07425	None;(source:Araport11)	long_noncoding_rna
AT5G05600	0.902633	AT5G05600	Encodes a protein with similarity to flavonol synthases that is involved in the detoxifcation polycyclic aromatic hydrocarbons.One of 4 paralogs encoding a 2-oxoglutarate/Fe(II)-dependent oxygenases that hydroxylates JA to 12-OH-JA.	protein_coding	JASMONIC ACID OXIDASE 2 (JOX2)	JASMONIC ACID OXIDASE 2 (JOX2);JASMONATE-INDUCED OXYGENASE2 (JAO2)
AT2G44840	0.902466	AT2G44840	encodes a member of the ERF (ethylene response factor) subfamily B-3 of ERF/AP2 transcription factor family. The protein contains one AP2 domain. There are 18 members in this subfamily including ATERF-1, ATERF-2, AND ATERF-5. The mRNA is cell-to-cell mobi	protein_coding	ETHYLENE-RESPONSIVE ELEMENT BINDING FACTOR 13 (ERF13)	ETHYLENE-RESPONSIVE ELEMENT BINDING FACTOR 13 (ERF13); (EREBP);ETHYLENE-RESPONSIVE ELEMENT BINDING FACTOR 13 (ATERF13)	ERF
AT1G48580	0.901402	AT1G48580	nuclear localized protein;(source:Araport11)	protein_coding
AT5G43185	0.901194	AT5G43185	Expressed protein;(source:Araport11)	protein_coding
AT4G06205	0.900239	AT4G06205	None;(source:Araport11)	long_noncoding_rna
AT5G56420	0.900111	AT5G56420	F-box/RNI-like/FBD-like domains-containing protein;(source:Araport11)	protein_coding
AT3G13400	0.900044	AT3G13400	SKU5 similar 13;(source:Araport11)	protein_coding	SKU5 SIMILAR 13 (sks13)	SKU5 SIMILAR 13 (sks13)
AT2G29605	0.900021	AT2G29605	Plant protein 1589 of unknown function;(source:Araport11)	protein_coding
AT1G07800	0.899607	AT1G07800	transposable_element_gene;(source:Araport11);pseudogene, similar to putative reverse transcriptase., blastp match of 24%25 identity and 5.3e-10 P-value to GP|21450442|gb|AAM54146.1|AC104616_5|AC104616 putative reverse transcriptase. {Oryza sativa (japonic	transposable_element_gene
AT4G08385	0.899426	AT4G08385	None;(source:Araport11)	long_noncoding_rna
AT2G19900	0.898704	AT2G19900	The malic enzyme (EC 1.1.1.40) encoded by AtNADP-ME1 is expressed in response to developmental and cell-specific signals. The enzyme is active in vitro and appears to function as a homohexamer or homooctamer. It is believed to be a cytosolic protein.	protein_coding	NADP-MALIC ENZYME 1 (NADP-ME1)	ARABIDOPSIS THALIANA NADP-MALIC ENZYME 1 (ATNADP-ME1);NADP-MALIC ENZYME 1 (NADP-ME1)
AT5G61650	0.898412	AT5G61650	The P-type cyclins (CYCPs) share a conserved central region of 100 amino acids ('cyclin box') displaying homology to the corresponding region of the PHO80 cyclin from Saccharomyces cerevisiae and the related G1 cyclins from Trypanosoma cruzi and T. brucei	protein_coding	CYCLIN P4;2 (CYCP4;2)	(CYCP4);CYCLIN P4;2 (CYCP4;2)
AT5G03830	0.898095	AT5G03830	CDK inhibitor P21 binding protein;(source:Araport11)	protein_coding
AT5G56380	0.896834	AT5G56380	F-box/RNI-like/FBD-like domains-containing protein;(source:Araport11)	protein_coding
AT4G22105	0.896833	AT4G22105	Encodes a member of a family of small, secreted, cysteine rich proteins with sequence similarity to SCR (S locus cysteine-rich protein).	protein_coding	SCR-LIKE 26 (SCRL26)	SCR-LIKE 26 (SCRL26)
AT5G66710	0.896555	AT5G66710	Protein kinase superfamily protein;(source:Araport11)	protein_coding
AT5G05885	0.895847	AT5G05885	None;(source:Araport11)	long_noncoding_rna
AT2G29430	0.895649	AT2G29430	coiled-coil protein (DUF572);(source:Araport11)	protein_coding
AT1G28090	0.895508	AT1G28090	Polynucleotide adenylyltransferase family protein;(source:Araport11)	protein_coding
AT3G25580	0.895432	AT3G25580	Thioredoxin superfamily protein;(source:Araport11)	protein_coding
AT5G57790	0.895192	AT5G57790	Encodes a nuclear localized protein of unknown function that is involved in pollen and embryo sac development.	protein_coding	ABORTED GAMETOPHYTE 1 (AOG1)	ABORTED GAMETOPHYTE 1 (AOG1)
AT1G09470	0.894673	AT1G09470	NEAP3 is a member of a small family containing coiled-coil domains, a nuclear localization signal and a C-terminal predicted transmembrane domain. It localizes to the nuclear periphery. Mutants have altered nuclear morphology and chromatin structure.	protein_coding	(ATNEAP3)	(ATNEAP3)
AT2G35910	0.893419	AT2G35910	RING/U-box superfamily protein;(source:Araport11)	protein_coding	ARABIDOPSIS T??XICOS EN LEVADURA 70 (ATL70)	ARABIDOPSIS T??XICOS EN LEVADURA 70 (ATL70)
AT2G24450	0.892874	AT2G24450	Fasciclin-like arabinogalactan protein. Possibly involved in embryogenesis and seed development.	protein_coding	FASCICLIN-LIKE ARABINOGALACTAN PROTEIN 3 PRECURSOR (FLA3)	FASCICLIN-LIKE ARABINOGALACTAN PROTEIN 3 PRECURSOR (FLA3)
AT3G54430	0.892828	AT3G54430	A member of SHI gene family. Arabidopsis thaliana has ten members that encode proteins with a RING finger-like zinc finger motif. Despite being highly divergent in sequence, many of the SHI-related genes are partially redundant in function and synergistic	protein_coding	SHI-RELATED SEQUENCE 6 (SRS6)	SHI-RELATED SEQUENCE 6 (SRS6)	SRS
AT4G11213	0.892822	AT4G11213	pre-tRNA tRNA-Leu (anticodon: TAA);(source:Araport11, TAIR10)	pre_trna
AT3G20950	0.892557	AT3G20950	member of CYP705A	protein_coding	CYTOCHROME P450, FAMILY 705, SUBFAMILY A, POLYPEPTIDE 32 (CYP705A32)	CYTOCHROME P450, FAMILY 705, SUBFAMILY A, POLYPEPTIDE 32 (CYP705A32)
AT2G02440	0.892531	AT2G02440	transmembrane protein;(source:Araport11)	protein_coding
AT3G10290	0.892432	AT3G10290	Nucleotide-sugar transporter family protein;(source:Araport11)	protein_coding
AT1G27990	0.892231	AT1G27990	transmembrane protein;(source:Araport11)	protein_coding
AT3G10520	0.892133	AT3G10520	Encodes a class 2 non-symbiotic hemoglobin. Over-expression of AHb2 in seeds led to a 40% increase in the total fatty acid content of developing and mature seeds in three subsequent generations. This was mainly due to an increase in the poly-unsaturated	protein_coding	HAEMOGLOBIN 2 (HB2)	HAEMOGLOBIN 2 (AHB2);HEMOGLOBIN 2 (GLB2); (ARATH GLB2);NON-SYMBIOTIC HAEMOGLOBIN 2 (NSHB2);ARABIDOPSIS HEMOGLOBIN 2 (ATGLB2);HAEMOGLOBIN 2 (HB2);PHYTOGLOBIN2 (PGB2)
AT1G33500	0.892035	AT1G33500	tropomyosin;(source:Araport11)	protein_coding
AT5G05160	0.89104	AT5G05160	Encodes a receptor-like kinase that activates secondary growth, the production of secondary vascular tissues.	protein_coding	REDUCED IN LATERAL GROWTH1 (RUL1)	REDUCED IN LATERAL GROWTH1 (RUL1)
AT1G02310	0.890891	AT1G02310	Glycosyl hydrolase superfamily protein;(source:Araport11)	protein_coding	ENDO-BETA-MANNANASE 1 (MAN1)	ENDO-BETA-MANNANASE 1 (MAN1)
AT5G40300	0.889966	AT5G40300	Uncharacterized protein family (UPF0497);(source:Araport11)	protein_coding	CASP-LIKE PROTEIN 4A1 (CASPL4A1)	CASP-LIKE PROTEIN 4A1 (CASPL4A1)
AT1G28030	0.889029	AT1G28030	2-oxoglutarate (2OG) and Fe(II)-dependent oxygenase superfamily protein;(source:Araport11)	protein_coding
AT5G57123	0.888751	AT5G57123	hypothetical protein;(source:Araport11)	protein_coding
AT4G32460	0.888365	AT4G32460	BDX is a DUF642 cell wall protein primarily expressed in vascular tissues of roots, leaves and embryos. Mutants show defects in seed and embryo development.	protein_coding	(BDX)	(ATHA1-1); (BIIDXI); (BDX)
AT2G36895	0.888085	AT2G36895	D-tagatose-1,6-bisphosphate aldolase subunit;(source:Araport11)	protein_coding
AT5G00970	0.887804	AT5G00970	None;(source:Araport11)	long_noncoding_rna
AT4G26730	0.887568	AT4G26730	S-adenosyl-L-methionine-dependent methyltransferases superfamily protein;(source:Araport11)	protein_coding
AT5G53810	0.886251	AT5G53810	O-methyltransferase family protein;(source:Araport11)	protein_coding
AT1G11550	0.886187	AT1G11550	pre-tRNA tRNA-Leu (anticodon: TAG);(source:Araport11, TAIR10)	pre_trna
AT4G08515	0.885684	AT4G08515	None;(source:Araport11)	long_noncoding_rna
AT4G35165	0.885624	AT4G35165	egg cell-secreted-like protein (DUF1278);(source:Araport11)	protein_coding
AT3G46120	0.883899	AT3G46120	purple acid phosphatase 19;(source:Araport11)	protein_coding	PURPLE ACID PHOSPHATASE 19 (PAP19)	PURPLE ACID PHOSPHATASE 19 (ATPAP19);PURPLE ACID PHOSPHATASE 19 (PAP19)
AT3G50090	0.883541	AT3G50090	Exonuclease family protein;(source:Araport11)	protein_coding
AT1G05947	0.883091	AT1G05947	None;(source:Araport11)	long_noncoding_rna
AT4G00070	0.883018	AT4G00070	RING/U-box superfamily protein;(source:Araport11)	protein_coding	(CTL12)	(CTL12)
AT2G30910	0.882899	AT2G30910	actin-related protein C1A;(source:Araport11)	protein_coding	ACTIN-RELATED PROTEIN C1A (ARPC1A)	ACTIN-RELATED PROTEIN C1A (ARPC1A);ACTIN-RELATED PROTEIN C1 (ARPC1)
AT1G56560	0.8815	AT1G56560	A/N-InvA is a neutral invertase that breaks sucrose down into fructose and glucose. It is member of the larger family of alkaline/neutral invertases (GH100). GFP-tagged A/N-InvA localizes to the mitochondria. atinva mutants have reduced root growth, reduc	protein_coding	ALKALINE/NEUTRAL INVERTASE A (A/N-InvA)	ALKALINE/NEUTRAL INVERTASE A (A/N-InvA)
AT5G44265	0.880732	AT5G44265	Encodes a Protease inhibitor/seed storage/LTP family protein. Predicted to be a member of PR-14 pathogenesis-related protein family with the following members: At2g38540/LTP1, At2g38530/LTP2, At5g59320/LTP3, At5g59310/LTP4, At3g51600/LTP5, At3g08770/LT	protein_coding
AT5G42930	0.880647	AT5G42930	alpha/beta-Hydrolases superfamily protein;(source:Araport11)	protein_coding
AT1G49280	0.880501	AT1G49280	pre-tRNA tRNA-Thr (anticodon: AGT);(source:Araport11, TAIR10)	pre_trna
AT1G23990	0.880392	AT1G23990	transposable_element_gene;(source:Araport11);non-LTR retrotransposon family (LINE), has a 2.0e-30 P-value blast match to GB:NP_038603 L1 repeat, Tf subfamily, member 23 (LINE-element) (Mus musculus);(source:TAIR10)	transposable_element_gene
AT3G62280	0.879607	AT3G62280	GDSL-motif esterase/acyltransferase/lipase. Enzyme group with broad substrate specificity that may catalyze acyltransfer or hydrolase reactions with lipid and non-lipid substrates.	protein_coding
AT1G32713	0.878337	AT1G32713	Encodes a microRNA of unknown function. MicroRNAs are regulatory RNAs with a mature length of ~21-nucleotides that are processed from hairpin precursors by Dicer-like enzymes. MicroRNAs can negatively regulate gene expression by attenuating translation or	miRNA_primary_transcript	MICRORNA829A (MIR829A)	MICRORNA829A (MIR829A)
AT1G55604	0.878164	AT1G55604	Pseudogene of AT1G26762	pseudogene
AT5G10140	0.878154	AT5G10140	MADS-box protein encoded by FLOWERING LOCUS C - transcription factor that functions as a repressor of floral transition and contributes to temperature compensation of the circadian clock. Expression is downregulated during cold treatment. Vernalization, F	protein_coding	FLOWERING LOCUS C (FLC)	AGAMOUS-LIKE 25 (AGL25);REDUCED STEM BRANCHING 6 (RSB6);FLOWERING LOCUS F (FLF);FLOWERING LOCUS C (FLC)	MIKC
AT3G44763	0.878005	AT3G44763	hypothetical protein;(source:Araport11)	protein_coding
AT2G21060	0.8778	AT2G21060	Glycine-rich protein (AtGRP2b). Also named as CSP4 (cold shock domain protein 4) containing a well conserved cold shock domain (CSD) and glycine-rich motifs interspersed by two retroviral-like CCHC zinc fingers. AtCSP4 is expressed in all tissues but acc	protein_coding	GLYCINE-RICH PROTEIN 2B (GRP2B)	COLD SHOCK DOMAIN PROTEIN 4 (ATCSP4);GLYCINE-RICH PROTEIN 2B (ATGRP2B);GLYCINE-RICH PROTEIN 2B (GRP2B)
AT2G33640	0.877245	AT2G33640	DHHC-type zinc finger family protein that encodes a functional s-acyl transferase.	protein_coding	PROTEIN S-ACYL TRANSFERASE 21 (PAT21)	PROTEIN S-ACYL TRANSFERASE 21 (PAT21)
AT1G59700	0.877124	AT1G59700	Encodes glutathione transferase belonging to the tau class of GSTs. Naming convention according to Wagner et al. (2002). The mRNA is cell-to-cell mobile.	protein_coding	GLUTATHIONE S-TRANSFERASE TAU 16 (GSTU16)	GLUTATHIONE S-TRANSFERASE TAU 16 (ATGSTU16);GLUTATHIONE S-TRANSFERASE TAU 16 (GSTU16)
AT1G32250	0.877073	AT1G32250	Calcium-binding EF-hand family protein;(source:Araport11)	protein_coding
AT4G26930	0.877062	AT4G26930	Encodes a putative transcription factor (MYB97).	protein_coding	MYB DOMAIN PROTEIN 97 (MYB97)	MYB DOMAIN PROTEIN 97 (MYB97);MYB DOMAIN PROTEIN 97 (AtMYB97)	MYB
AT1G49420	0.876375	AT1G49420	Heavy metal transport/detoxification superfamily protein;(source:Araport11)	protein_coding
AT1G25320	0.875546	AT1G25320	Leucine-rich repeat protein kinase family protein;(source:Araport11)	protein_coding
AT4G08530	0.875313	AT4G08530	Predicted to encode a PR (pathogenesis-related) protein. Belongs to the lipid transfer protein (PR-14) family with the following members: At2g38540/LTP1, At2g38530/LTP2, At5g59320/LTP3, At5g59310/LTP4, At3g51600/LTP5, At3g08770/LTP6, At2g15050/LTP7, At	protein_coding
AT5G46315	0.874926	AT5G46315	U6-29;(source:Araport11)	small_nuclear_rna	U6 SMALL NUCLEOLAR RNA29 (U6-29)	U6 SMALL NUCLEOLAR RNA29 (U6-29)
AT4G05670	0.874839	AT4G05670	None;(source:Araport11)	long_noncoding_rna
AT1G18090	0.874227	AT1G18090	5-3 exonuclease family protein;(source:Araport11)	protein_coding
AT5G21105	0.874185	AT5G21105	Plant L-ascorbate oxidase;(source:Araport11)	protein_coding
AT1G69670	0.874172	AT1G69670	cullin, putative, contains similarity to Cullin homolog 3 (CUL-3) SP:Q13618, GI:3639052 from (Homo sapiens); contains Pfam profile PF00888: Cullin family. Interacts with members of AtBPM family and RBX1 suggesting it is part of an E3 ligase complex involv	protein_coding	CULLIN 3B (CUL3B)	CULLIN 3B (CUL3B);ARABIDOPSIS THALIANA CULLIN 3B (ATCUL3B)
AT4G05675	0.873771	AT4G05675	None;(source:Araport11)	long_noncoding_rna
AT5G14830	0.873095	AT5G14830	transposable_element_gene;(source:Araport11);retrotransposon family;(source:TAIR10)	transposable_element_gene
AT1G48520	0.872941	AT1G48520	Encodes Glu-tRNA(Gln) amidotransferase subunit B (from Genbank record AF239836).	protein_coding	GLU-ADT SUBUNIT B (GATB)	GLU-ADT SUBUNIT B (GATB)
AT3G23940	0.87209	AT3G23940	Encodes a member of the dihydroxyacid dehydrates family of proteins that encode enzymes involved in branched chain amino acid biosynthesis. Loss of function mutations have significantly reduced transmission and fertility due to defects in male and female	protein_coding	DIHYDROXYACID DEHYDRATASE (DHAD)	DIHYDROXYACID DEHYDRATASE (DHAD)
AT3G16650	0.871697	AT3G16650	Transducin/WD40 repeat-like superfamily protein;(source:Araport11)	protein_coding	PLEIOTROPIC REGULATORY LOCUS 2 (PRL2)	PLEIOTROPIC REGULATORY LOCUS 2 (PRL2)
AT2G29880	0.871485	AT2G29880	Myb/SANT-like DNA-binding domain protein;(source:Araport11)	protein_coding
AT3G07245	0.871258	AT3G07245	None;(source:Araport11)	long_noncoding_rna
AT5G39024	0.871086	AT5G39024	This gene encodes a small protein and has either evidence of transcription or purifying selection.	protein_coding
AT4G23080	0.870997	AT4G23080	transmembrane protein, putative (DUF239);(source:Araport11)	protein_coding
AT5G44170	0.870858	AT5G44170	S-adenosyl-L-methionine-dependent methyltransferases superfamily protein;(source:Araport11)	protein_coding
AT1G73020	0.870756	AT1G73020	anoctamin-like protein;(source:Araport11)	protein_coding	TRANS MEMBRANE PROTEIN 16 (TMEM16)	TRANS MEMBRANE PROTEIN 16 (TMEM16)
AT1G36070	0.870595	AT1G36070	Transducin/WD40 repeat-like superfamily protein;(source:Araport11)	protein_coding
AT5G22270	0.87053	AT5G22270	hypothetical protein;(source:Araport11)	protein_coding	SALT-INDUCED AND EIN3/EIL1-DEPENDENT 1 (SIED1)	SALT-INDUCED AND EIN3/EIL1-DEPENDENT 1 (SIED1)
AT1G44608	0.870498	AT1G44608	hypothetical protein;(source:Araport11)	protein_coding
AT5G53290	0.870222	AT5G53290	encodes a member of the ERF (ethylene response factor) subfamily B-5 of ERF/AP2 transcription factor family. The protein contains one AP2 domain. There are 7 members in this subfamily. CRF proteins relocalize to the nucleus in response to cytokinin.	protein_coding	CYTOKININ RESPONSE FACTOR 3 (CRF3)	CYTOKININ RESPONSE FACTOR 3 (CRF3)	ERF
AT5G01675	0.870148	AT5G01675	Small RNA-induced heterochromatic region at the end of FLC which produces cold-induced FLC antisense lncRNA transcripts. Represses FLOWERING LOCUS C (FLC) transcription with increased H3K27me3 and decreased H3K36me3 levels in response to cold temperatures	antisense_long_noncoding_rna	(COOLAIR)	(COOLAIR)
AT3G10340	0.869093	AT3G10340	Encodes PAL4, a putative a phenylalanine ammonia-lyase. Arabidopsis has four PALs: AT2G37040 (PAL1), AT3G53260 (PAL2), AT5G04230 (PAL3) and AT3G10340 (PAL4).	protein_coding	PHENYLALANINE AMMONIA-LYASE 4 (PAL4)	PHENYLALANINE AMMONIA-LYASE 4 (PAL4)
AT5G62380	0.868471	AT5G62380	Encodes a NAC-domain transcription factor involved in xylem formation. Induces transdifferentiation of various cells into metaxylem vessel elements. Located in the nucleus. Expression induced in the presence of auxin, cytokinin and brassinosteroids.	protein_coding	NAC-DOMAIN PROTEIN 101 (NAC101)	VASCULAR-RELATED NAC-DOMAIN 6 (VND6);NAC-DOMAIN PROTEIN 101 (ANAC101);NAC-DOMAIN PROTEIN 101 (NAC101)	NAC
AT1G70400	0.867239	AT1G70400	NOSIC domain protein;(source:Araport11)	protein_coding
AT1G35540	0.866743	AT1G35540	auxin response factor 14;(source:Araport11)	protein_coding	AUXIN RESPONSE FACTOR 14 (ARF14)	AUXIN RESPONSE FACTOR 14 (ARF14)	ARF
AT1G67140	0.86669	AT1G67140	HEAT repeat-containing protein;(source:Araport11)	protein_coding	SWEETIE (SWEETIE)	SWEETIE (SWEETIE)
AT1G60780	0.866606	AT1G60780	Clathrin adaptor complexes medium subunit family protein;(source:Araport11)	protein_coding	HAPLESS 13 (HAP13)	HAPLESS 13 (HAP13);ADAPTOR PROTEIN-1 MU-ADAPTIN 2 (AP1M2)
AT5G60890	0.866181	AT5G60890	Myb-like transcription factor that modulates expression of ASA1, a key point of control in the tryptophan pathway; mutant has deregulated expression of ASA1 in dominant allele. Loss of function allele suggests ATR1 also functions at a control point for re	protein_coding	MYB DOMAIN PROTEIN 34 (MYB34)	(ATMYB34);ALTERED TRYPTOPHAN REGULATION 1 (ATR1);MYB DOMAIN PROTEIN 34 (MYB34); (ATATR1)	MYB
AT3G26922	0.866174	AT3G26922	F-box/RNI-like superfamily protein;(source:Araport11)	protein_coding
AT3G50895	0.865881	AT3G50895	pre-tRNA tRNA-Asn (anticodon: GTT);(source:Araport11, TAIR10)	pre_trna
AT1G03980	0.865388	AT1G03980	Encodes a protein with phytochelatin synthase activity which binds Cd2+ and Cd-glutathione complexes with high affinity. The protein has been postulated to be involved in Cd2+ tolerance. AtPCS2 expression appears to be less than that of AtPCS1, explaining	protein_coding	PHYTOCHELATIN SYNTHASE 2 (PCS2)	PHYTOCHELATIN SYNTHASE 2 (ATPCS2);PHYTOCHELATIN SYNTHASE 2 (PCS2)
AT1G22350	0.865204	AT1G22350	pseudogene of UDP-glucosyl transferase 85A5;(source:Araport11)	pseudogene
AT2G01913	0.865114	AT2G01913	hypothetical protein;(source:Araport11)	protein_coding
AT5G25030	0.864729	AT5G25030	ATP-binding protein (DUF2431);(source:Araport11)	protein_coding
AT1G08230	0.864137	AT1G08230	Codes for a H+-driven, high affinity gamma-aminobutyric acid (GABA) transporter. Localized at the plasma membrane. In planta, AtGAT1 expression was highest in flowers and under conditions of elevated GABA concentrations such as wounding or senescence.	protein_coding
AT5G16420	0.863003	AT5G16420	Pentatricopeptide repeat (PPR-like) superfamily protein;(source:Araport11)	protein_coding
AT4G34510	0.862672	AT4G34510	Encodes KCS17, a member of the 3-ketoacyl-CoA synthase family involved in the biosynthesis of VLCFA (very long chain fatty acids).	protein_coding	3-KETOACYL-COA SYNTHASE 17 (KCS17)	3-KETOACYL-COA SYNTHASE 17 (KCS17)
AT3G27640	0.862017	AT3G27640	Transducin/WD40 repeat-like superfamily protein;(source:Araport11)	protein_coding
AT2G32630	0.862003	AT2G32630	Pentatricopeptide repeat (PPR-like) superfamily protein;(source:Araport11)	protein_coding
AT3G50400	0.861687	AT3G50400	GDSL-motif esterase/acyltransferase/lipase. Enzyme group with broad substrate specificity that may catalyze acyltransfer or hydrolase reactions with lipid and non-lipid substrates.	protein_coding
AT5G63140	0.861492	AT5G63140	purple acid phosphatase 29;(source:Araport11)	protein_coding	PURPLE ACID PHOSPHATASE 29 (PAP29)	PURPLE ACID PHOSPHATASE 29 (PAP29);PURPLE ACID PHOSPHATASE 29 (ATPAP29); (PAP29)
AT1G08433	0.861477	AT1G08433	None;(source:Araport11)	long_noncoding_rna
AT3G59110	0.861322	AT3G59110	Protein kinase superfamily protein;(source:Araport11)	protein_coding
AT1G64790	0.861036	AT1G64790	ILITHYIA (ILA) is a HEAT repeat protein involved in plant immunity. The gene is also involved in systemic acquired resistance induced by P. syringae expressing avrRps4. Loss-of-function mutants of ILA caused pleiotropic defects in the mutant plants. The m	protein_coding	ILITHYIA (ILA)	ILITHYIA (ILA);NON-RESPONDING TO OXYLIPINS 7 (NOXY7)
AT2G08815	0.860471	AT2G08815	Natural antisense transcript overlaps with AT2G36650;(source:Araport11)	antisense_long_noncoding_rna
AT1G17810	0.860448	AT1G17810	beta-tonoplast intrinsic protein (beta-TIP) mRNA, complete	protein_coding	BETA-TONOPLAST INTRINSIC PROTEIN (BETA-TIP)	(TIP3;2);BETA-TONOPLAST INTRINSIC PROTEIN (BETA-TIP); (TIP3.2)
AT4G25580	0.859332	AT4G25580	CAP160 protein;(source:Araport11)	protein_coding
AT4G32100	0.859188	AT4G32100	Beta-1,3-N-Acetylglucosaminyltransferase family protein;(source:Araport11)	protein_coding
AT3G09950	0.858807	AT3G09950	hypothetical protein;(source:Araport11)	protein_coding
AT2G29740	0.858772	AT2G29740	UDP-glucosyl transferase 71C2;(source:Araport11)	protein_coding	UDP-GLUCOSYL TRANSFERASE 71C2 (UGT71C2)	UDP-GLUCOSYL TRANSFERASE 71C2 (UGT71C2)
AT5G20960	0.858131	AT5G20960	Encodes aldehyde oxidase AA01.	protein_coding	ALDEHYDE OXIDASE 1 (AO1)	ARABIDOPSIS THALIANA ALDEHYDE OXIDASE 1 (AtAO1);ALDEHYDE OXIDASE ALPHA (AOalpha);ARABIDOPSIS THALIANA ALDEHYDE OXIDASE 1 (AT-AO1); (ATAO);ALDEHYDE OXIDASE 1 (AO1);ALDEHYDE OXIDASE 1 (AAO1)
AT4G08340	0.85809	AT4G08340	transposable_element_gene;(source:Araport11);similar to Ulp1 protease family protein [Arabidopsis thaliana] (TAIR:AT1G35770.1);(source:TAIR10)	transposable_element_gene
AT2G34080	0.858079	AT2G34080	Cysteine proteinases superfamily protein;(source:Araport11)	protein_coding
AT1G66500	0.857491	AT1G66500	Pre-mRNA cleavage complex II;(source:Araport11)	protein_coding
AT4G24025	0.857397	AT4G24025	pre-tRNA tRNA-Gly (anticodon: CCC);(source:Araport11, TAIR10)	pre_trna
AT3G28335	0.857157	AT3G28335	transmembrane protein;(source:Araport11)	protein_coding
AT3G05290	0.856796	AT3G05290	encodes a peroxisomal adenine nucleotide transporter, involved in fatty acid beta-oxidation during early stage of postgerminative growth.	protein_coding	PEROXISOMAL ADENINE NUCLEOTIDE CARRIER 1 (PNC1)	PEROXISOMAL ADENINE NUCLEOTIDE CARRIER 1 (PNC1); (ATPNC1)
AT5G11660	0.856743	AT5G11660	NEP-interacting protein, putative (DUF239);(source:Araport11)	protein_coding
AT3G43100	0.856665	AT3G43100	transposable_element_gene;(source:Araport11);similar to unknown protein [Arabidopsis thaliana] (TAIR:AT3G30550.1);(source:TAIR10)	transposable_element_gene
AT1G13590	0.855784	AT1G13590	Encodes a phytosulfokine-alpha (PSK) precursor, a unique plant peptide growth factor first described in Asparagus.	protein_coding	PHYTOSULFOKINE 1 PRECURSOR (PSK1)	PHYTOSULFOKINE 1 PRECURSOR (ATPSK1);PHYTOSULFOKINE 1 PRECURSOR (PSK1)
AT2G19960	0.855162	AT2G19960	hAT family dimerization domain-containing protein;(source:Araport11)	protein_coding
AT2G25255	0.854624	AT2G25255	Encodes a defensin-like (DEFL) family protein.	pseudogene
AT3G23870	0.854535	AT3G23870	magnesium transporter NIPA (DUF803);(source:Araport11)	protein_coding	(ENOR3L2)	(ENOR3L2)
AT4G13442	0.854051	AT4G13442	pseudogene of RNA-directed DNA polymerase (reverse transcriptase)-related family protein;(source:Araport11)	pseudogene
AT2G16580	0.853943	AT2G16580	SAUR-like auxin-responsive protein family;(source:Araport11)	protein_coding	SMALL AUXIN UPREGULATED RNA 8 (SAUR8)	SMALL AUXIN UPREGULATED RNA 8 (SAUR8)
AT1G47595	0.852856	AT1G47595	pseudogene of RAB GTPase homolog A2D;(source:Araport11)	pseudogene
AT3G61380	0.85282	AT3G61380	Phosphatidylinositol N-acetyglucosaminlytransferase subunit P-like protein;(source:Araport11)	protein_coding	TON1 RECRUITING MOTIF 14 (TRM14)	TON1 RECRUITING MOTIF 14 (TRM14)
AT3G05765	0.852812	AT3G05765	None;(source:Araport11)	long_noncoding_rna
AT2G07645	0.8522	AT2G07645	None;(source:Araport11)	long_noncoding_rna
AT1G47680	0.852169	AT1G47680	hypothetical protein;(source:Araport11)	protein_coding
AT4G09760	0.851452	AT4G09760	encodes a choline synthase whose gene expression is induced by high salt and mannitol.	protein_coding	CHOLINE/ETHANOLAMINE KINASE 3 (CEK3)	CHOLINE/ETHANOLAMINE KINASE 3 (CEK3)
AT5G02100	0.850736	AT5G02100	Encodes a protein that binds to beta-sitosterol and localizes to the ER. The WFDE motif in ORP3a appears to be important for a direct interaction with PVA12 [Plant VAMP-Associated protein 12]. Mutation of this motif causes ORP3a to relocalize to the Golgi	protein_coding	UNFERTILIZED EMBRYO SAC 18 (UNE18)	UNFERTILIZED EMBRYO SAC 18 (UNE18);OSBP(OXYSTEROL BINDING PROTEIN)-RELATED PROTEIN 3A (ORP3A)
AT4G03310	0.850235	AT4G03310	transposable_element_gene;(source:Araport11);CACTA-like transposase family (Ptta/En/Spm), has a 2.4e-90 P-value blast match to At5g36655.1/81-333 CACTA-like transposase family (Ptta/En/Spm) (CACTA-element) (Arabidopsis thaliana);(source:TAIR10)	transposable_element_gene
AT3G46617	0.849171	AT3G46617	hypothetical protein;(source:Araport11)	protein_coding
AT1G07457	0.848891	AT1G07457	None;(source:Araport11)	long_noncoding_rna
AT5G38180	0.84852	AT5G38180	Bifunctional inhibitor/lipid-transfer protein/seed storage 2S albumin superfamily protein;(source:Araport11)	protein_coding
AT5G57370	0.848444	AT5G57370	U4/U6.U5 small nuclear ribonucleoprotein;(source:Araport11)	protein_coding
AT1G13310	0.847767	AT1G13310	Endosomal targeting BRO1-like domain-containing protein;(source:Araport11)	protein_coding
AT5G27035	0.847097	AT5G27035	transposable_element_gene;(source:Araport11);copia-like retrotransposon family, has a 6.6e-16 P-value blast match to GB:BAA78423 polyprotein (Ty1_Copia-element) (Arabidopsis thaliana)GB:BAA78423 polyprotein (Ty1_Copia-element) (Arabidopsis thaliana)GB:BAA	transposable_element_gene
AT1G60080	0.847002	AT1G60080	3-5-exoribonuclease family protein;(source:Araport11)	protein_coding
AT5G09976	0.846674	AT5G09976	hypothetical protein;(source:Araport11)	protein_coding
AT5G44840	0.845335	AT5G44840	Pectin lyase-like superfamily protein;(source:Araport11)	protein_coding
AT4G15735	0.84525	AT4G15735	Encodes a member of a family of small, secreted, cysteine rich proteins with sequence similarity to SCR (S locus cysteine-rich protein).	protein_coding	SCR-LIKE 10 (SCRL10)	SCR-LIKE 10 (SCRL10)
AT4G23710	0.845116	AT4G23710	vacuolar ATP synthase subunit G2;(source:Araport11)	protein_coding	VACUOLAR ATP SYNTHASE SUBUNIT G2 (VAG2)	(VHA-G2);VACUOLAR ATP SYNTHASE SUBUNIT G2 (VAG2);VACUOLAR ATP SYNTHASE SUBUNIT G2 (VATG2)
AT1G78770	0.845079	AT1G78770	anaphase promoting complex 6;(source:Araport11)	protein_coding	ANAPHASE PROMOTING COMPLEX 6 (APC6)	ANAPHASE PROMOTING COMPLEX 6 (APC6)
AT3G29000	0.844869	AT3G29000	Calcium-binding EF-hand family protein;(source:Araport11)	protein_coding
AT1G75480	0.844525	AT1G75480	pseudogene of gamma-glutamyl hydrolase 1;(source:Araport11)	pseudogene
AT2G27430	0.844469	AT2G27430	ARM repeat superfamily protein;(source:Araport11)	protein_coding
AT2G36710	0.844123	AT2G36710	Pectin lyase-like superfamily protein;(source:Araport11)	protein_coding
AT4G30975	0.843178	AT4G30975	None;(source:Araport11)	other_rna
AT1G78580	0.843138	AT1G78580	Encodes an enzyme putatively involved in trehalose biosynthesis. The protein has a trehalose synthase (TPS)-like domain but no trehalose phosphatase (TPP)-like domain. ATTPS1 is able to complement yeast tps1 mutants in vivo. The gene product modulates ce	protein_coding	TREHALOSE-6-PHOSPHATE SYNTHASE (TPS1)	TREHALOSE-6-PHOSPHATE SYNTHASE (ATTPS1);TREHALOSE-6-PHOSPHATE SYNTHASE 1 (TPS1);TREHALOSE-6-PHOSPHATE SYNTHASE (TPS1)
AT1G75590	0.843124	AT1G75590	SAUR-like auxin-responsive protein family;(source:Araport11)	protein_coding	SMALL AUXIN UPREGULATED RNA 52 (SAUR52)	SMALL AUXIN UPREGULATED RNA 52 (SAUR52)
AT4G15396	0.842839	AT4G15396	cytochrome P450, family 702, subfamily A, polypeptide 6;(source:Araport11)	protein_coding	CYTOCHROME P450, FAMILY 702, SUBFAMILY A, POLYPEPTIDE 6 (CYP702A6)	CYTOCHROME P450, FAMILY 702, SUBFAMILY A, POLYPEPTIDE 6 (CYP702A6)
AT2G47160	0.842417	AT2G47160	Boron transporter. Protein accumulates in shoots and roots under conditions of boron deficiency and is degraded within several hours of restoring boron supply. Localized to the plasma membrane under B limitation, and to the cytoplasm after B application b	protein_coding	REQUIRES HIGH BORON 1 (BOR1)	REQUIRES HIGH BORON 1 (BOR1); (AtBOR1)
AT2G24440	0.841783	AT2G24440	selenium binding protein;(source:Araport11)	protein_coding
AT3G50900	0.841753	AT3G50900	hypothetical protein;(source:Araport11)	protein_coding
AT1G08860	0.840821	AT1G08860	Encodes a copine-like protein, which is a member of a newly identified class of calcium-dependent, phospholipid binding proteins that are present in a wide range of organisms. Overexpression of this gene suppresses bon1-1 phenotypes. Double mutant analyse	protein_coding	BONZAI 3 (BON3)	BONZAI 3 (BON3)
AT4G06110	0.840397	AT4G06110	microRNA ath-MIR5996 precursor;(source:Araport11)	miRNA_primary_transcript	(ATH-MIR5996)
AT5G50870	0.840106	AT5G50870	ubiquitin-conjugating enzyme 27;(source:Araport11)	protein_coding	UBIQUITIN-CONJUGATING ENZYME 27 (UBC27)	UBIQUITIN-CONJUGATING ENZYME 27 (UBC27)
AT4G04980	0.839963	AT4G04980	hypothetical protein;(source:Araport11)	protein_coding
AT4G21590	0.839774	AT4G21590	Encodes a putative endonuclease but no demonstrable endonuclease activity, either towards single stranded DNA or mismatches, has been seen in vitro. Activated by AGAMOUS in a cal-1, ap1-1 background. Expressed in the floral meristem and during stamen deve	protein_coding	ENDONUCLEASE 3 (ENDO3)	ENDONUCLEASE 3 (ENDO3)
AT3G43850	0.839545	AT3G43850	hypothetical protein;(source:Araport11)	protein_coding
AT3G59470	0.839412	AT3G59470	Encodes one of four FRS (FAR1-RELATED SEQUENCE) factor-like genes in Arabidopsis. FRS factors are characterized by having an N-terminal C2H2-type chelating motif of the WRKY- Glial Cell Missing1 family, a central core transposase domain of Mutator-like e	protein_coding	FAR1-RELATED SEQUENCES-RELATED FACTOR1 (FRF1)	FAR1-RELATED SEQUENCES-RELATED FACTOR1 (FRF1)	FAR1
AT5G01075	0.839259	AT5G01075	Encodes a small ER-localized protein that is strongly expressed in seeds and regulates both embryo development and accumulation of storage compounds. At the cellular level, TWS1 is responsible for cuticle deposition on epidermal cells and organization of	protein_coding	TWISTED SEED1 (TWS1)	TWISTED SEED1 (TWS1)
AT5G10690	0.839223	AT5G10690	pentatricopeptide (PPR) repeat-containing protein / CBS domain-containing protein;(source:Araport11)	protein_coding
AT1G08340	0.838813	AT1G08340	Rho GTPase activating protein with PAK-box/P21-Rho-binding domain-containing protein;(source:Araport11)	protein_coding
AT1G27460	0.838768	AT1G27460	encodes a calmodulin-binding protein that is expressed in pollen, suspension culture cells, flowers, and fruits. The mRNA is cell-to-cell mobile.	protein_coding	NO POLLEN GERMINATION RELATED 1 (NPGR1)	NO POLLEN GERMINATION RELATED 1 (NPGR1)
AT5G38690	0.838729	AT5G38690	Zinc-finger domain of monoamine-oxidase A repressor R1 protein;(source:Araport11)	protein_coding
AT1G04670	0.838594	AT1G04670	hypothetical protein;(source:Araport11)	protein_coding
AT2G04665	0.838494	AT2G04665	None;(source:Araport11)	long_noncoding_rna
AT1G28630	0.838379	AT1G28630	transcriptional regulator EFH1-like protein;(source:Araport11)	protein_coding
AT2G41350	0.838111	AT2G41350	Encodes AUG1, likely to be in an augmin-like complex with AUG3.	protein_coding	AUGMIN 1 (AUG1)	(AtAUG1);EMBRYO DEFECTIVE 2819 (EMB2819);AUGMIN 1 (AUG1)
AT5G02045	0.837681	AT5G02045	None;(source:Araport11)	long_noncoding_rna
AT5G25310	0.837448	AT5G25310	Exostosin family protein;(source:Araport11)	protein_coding
AT1G62421	0.837142	AT1G62421	hypothetical protein;(source:Araport11)	protein_coding
AT2G28830	0.837047	AT2G28830	Encodes a U-box E3 ubiquitin ligase involved in ubiquitination of pattern recognition receptor FLS2.pub12/pub13 double mutants enhanced chitin-induced ROS production and callose deposition suggesting they function redundantly to negatively regulate immune	protein_coding	PLANT U-BOX 12 (PUB12)	PLANT U-BOX 12 (PUB12); (AtPUB12)
AT2G46490	0.836588	AT2G46490	hypothetical protein;(source:Araport11)	protein_coding
AT3G05430	0.835906	AT3G05430	Tudor/PWWP/MBT superfamily protein;(source:Araport11)	protein_coding	PWWP DOMAIN PROTEIN 4 (PDP4)	PWWP DOMAIN PROTEIN 4 (PDP4)
AT5G61620	0.834718	AT5G61620	myb-like transcription factor family protein;(source:Araport11)	protein_coding			MYB_related
AT3G30200	0.834172	AT3G30200	Plant transposase (Ptta/En/Spm family);(source:Araport11)	protein_coding
AT5G07470	0.834154	AT5G07470	ubiquitous enzyme that repairs oxidatively damaged proteins	protein_coding	PEPTIDEMETHIONINE SULFOXIDE REDUCTASE 3 (PMSR3)	ARABIDOPSIS THALIANA METHIONINE SULFOXIDE REDUCTASE 3 (ATMSRA3);PEPTIDEMETHIONINE SULFOXIDE REDUCTASE 3 (PMSR3)
AT3G50330	0.833704	AT3G50330	Encodes a bHLH transcription factor that is involved in transmitting tract and stigma development.	protein_coding	HECATE 2 (HEC2)	HECATE 2 (HEC2)	bHLH
AT1G49940	0.833371	AT1G49940	hypothetical protein;(source:Araport11)	protein_coding
AT3G03465	0.832608	AT3G03465	None;(source:Araport11)	long_noncoding_rna
AT4G11340	0.831813	AT4G11340	Disease resistance protein (TIR-NBS-LRR class) family;(source:Araport11)	protein_coding
AT5G20380	0.831534	AT5G20380	Encodes an inorganic phosphate transporter (PHT4;5).	protein_coding	PHOSPHATE TRANSPORTER 4;5 (PHT4;5)	PHOSPHATE TRANSPORTER 4;5 (PHT4;5)
AT1G47860	0.831404	AT1G47860	transposable_element_gene;(source:Araport11);non-LTR retrotransposon family (LINE), has a 9.0e-40 P-value blast match to GB:NP_038605 L1 repeat, Tf subfamily, member 30 (LINE-element) (Mus musculus);(source:TAIR10)	transposable_element_gene			C2H2
AT3G51750	0.831188	AT3G51750	hypothetical protein;(source:Araport11)	protein_coding
AT2G34185	0.830458	AT2G34185	hypothetical protein;(source:Araport11)	protein_coding
AT1G05333	0.830102	AT1G05333	Natural antisense transcript overlaps with AT1G17810;(source:Araport11)	antisense_long_noncoding_rna
AT3G02345	0.829315	AT3G02345	None;(source:Araport11)	long_noncoding_rna
AT3G43432	0.829022	AT3G43432	hypothetical protein;(source:Araport11)	protein_coding
AT3G44325	0.828297	AT3G44325	transposable_element_gene;(source:Araport11);copia-like retrotransposon family, has a 3.4e-28 P-value blast match to GB:CAA72990 open reading frame 2 (Ty1_Copia-element) (Brassica oleracea);(source:TAIR10)	transposable_element_gene
AT1G06777	0.827276	AT1G06777	None;(source:Araport11)	long_noncoding_rna
AT1G69790	0.827195	AT1G69790	Protein kinase superfamily protein;(source:Araport11)	protein_coding	PBS1-LIKE 18 (PBL18)	PBS1-LIKE 18 (PBL18)
AT2G24870	0.826758	AT2G24870	Plant self-incompatibility protein S1 family;(source:Araport11)	protein_coding
AT3G50860	0.826473	AT3G50860	Clathrin adaptor complex small chain family protein;(source:Araport11)	protein_coding	ADAPTOR PROTEIN 3 ALPHA (AP-3 ALPHA)	ADAPTOR PROTEIN 3 ALPHA (AP-3 ALPHA)
AT1G35300	0.825519	AT1G35300	transposable_element_gene;(source:Araport11);CACTA-like transposase family (Ptta/En/Spm), has a 1.1e-38 P-value blast match to At5g29026.1/8-244 CACTA-like transposase family (Ptta/En/Spm) (CACTA-element) (Arabidopsis thaliana);(source:TAIR10)	transposable_element_gene
AT4G17770	0.824908	AT4G17770	Encodes an enzyme putatively involved in trehalose biosynthesis. The protein has a trehalose synthase (TPS)-like domain that may or may not be active as well as a trehalose phosphatase (TPP)-like domain. Phosphorylated TPS5 extracted from Arabidopsis cell	protein_coding	TREHALOSE PHOSPHATASE/SYNTHASE 5 (TPS5)	TREHALOSE PHOSPHATASE/SYNTHASE 5 (ATTPS5);TREHALOSE -6-PHOSPHATASE SYNTHASE S5 (TPS5);TREHALOSE PHOSPHATASE/SYNTHASE 5 (TPS5)
AT1G02960	0.824327	AT1G02960	kinetochore protein;(source:Araport11)	protein_coding
AT5G25910	0.823969	AT5G25910	putative disease resistance protein induced by chitin oligomers.	protein_coding	RECEPTOR LIKE PROTEIN 52 (RLP52)	RECEPTOR LIKE PROTEIN 52 (RLP52);RECEPTOR LIKE PROTEIN 52 (AtRLP52)
AT3G16880	0.823426	AT3G16880	F-box and associated interaction domains-containing protein;(source:Araport11)	protein_coding
AT1G69460	0.822797	AT1G69460	emp24/gp25L/p24 family/GOLD family protein;(source:Araport11)	protein_coding
AT4G36380	0.821806	AT4G36380	Encodes a cytochrome P-450 gene that is involved in leaf blade expansion by controlling polar cell expansion in the leaf length direction. Member of the CYP90C CYP450 family. ROT3 was shown to be involved in brassinosteroid biosynthesis, most likely in th	protein_coding	ROTUNDIFOLIA 3 (ROT3)	ROTUNDIFOLIA 3 (ROT3)
AT1G50060	0.820567	AT1G50060	CAP (Cysteine-rich secretory proteins, Antigen 5, and Pathogenesis-related 1 protein) superfamily protein;(source:Araport11)	protein_coding
AT5G43065	0.820355	AT5G43065	transposable_element_gene;(source:Araport11);non-LTR retrotransposon family (LINE), has a 2.5e-20 P-value blast match to GB:NP_038605 L1 repeat, Tf subfamily, member 30 (LINE-element) (Mus musculus);(source:TAIR10)	transposable_element_gene
AT4G24110	0.820292	AT4G24110	NADP-specific glutamate dehydrogenase;(source:Araport11)	protein_coding
AT2G28640	0.820012	AT2G28640	A member of EXO70 gene family, putative exocyst subunits, conserved in land plants. Arabidopsis thaliana contains 23 putative EXO70 genes, which can be classified into eight clusters on the phylogenetic tree.	protein_coding	EXOCYST SUBUNIT EXO70 FAMILY PROTEIN H5 (EXO70H5)	EXOCYST SUBUNIT EXO70 FAMILY PROTEIN H5 (ATEXO70H5);EXOCYST SUBUNIT EXO70 FAMILY PROTEIN H5 (EXO70H5)
AT3G23360	0.819818	AT3G23360	Protein phosphatase 2C family protein;(source:Araport11)	protein_coding
AT5G35580	0.819168	AT5G35580	Protein kinase superfamily protein;(source:Araport11)	protein_coding	(PBL13)	(PBL13)
AT1G03920	0.819139	AT1G03920	Protein kinase family protein;(source:Araport11)	protein_coding
AT1G33070	0.818978	AT1G33070	MADS-box family protein;(source:Araport11)	protein_coding			M-type
AT3G46060	0.818914	AT3G46060	small GTP-binding protein (ara-3) The mRNA is cell-to-cell mobile.	protein_coding	(RABE1c)	(ARA3); (ARA-3); (ATRABE1C);RAB GTPASE HOMOLOG 8A (ATRAB8A);RAB GTPASE HOMOLOG 8A (RAB8A); (RABE1c)
AT3G12710	0.818801	AT3G12710	DNA glycosylase superfamily protein;(source:Araport11)	protein_coding
AT4G06005	0.818237	AT4G06005	None;(source:Araport11)	long_noncoding_rna
AT2G07120	0.817893	AT2G07120	F-box associated ubiquitination effector family protein;(source:Araport11)	protein_coding
AT5G08130	0.817854	AT5G08130	Encodes a basic helix-loop-helix (bHLH) family protein BIM1 (BES1-INTERACTING MYC-LIKE 1), involved in brassinosteroid signaling. It synergistically interacts with BES1 to bind to E box sequences (CANNTG). Positively modulates the shade avoidance syndrome	protein_coding	BES1-INTERACTING MYC-LIKE1 (BIM1)	BES1-INTERACTING MYC-LIKE1 (BIM1)	bHLH
AT1G33560	0.817773	AT1G33560	Encodes a NBS-LRR disease resistance protein that possesses N-terminal kinase subdomains. Activation tagged mutant of ADR1 showed elevated levels of SA and reactive oxygen species in addition to number of defense gene transcripts. Exhibits resistance to	protein_coding	ACTIVATED DISEASE RESISTANCE 1 (ADR1)	ACTIVATED DISEASE RESISTANCE 1 (ADR1)
AT1G23550	0.817519	AT1G23550	Encodes a protein with similarity to RCD1 but without the WWE domain. The protein does have a PARP signature upstream of the C-terminal protein interaction domain. The PARP signature may bind NAD+ and attach the ADP-ribose-moiety from NAD+ to the target m	protein_coding	SIMILAR TO RCD ONE 2 (SRO2)	SIMILAR TO RCD ONE 2 (SRO2)
AT1G68160	0.816385	AT1G68160	ZZ-type zinc finger protein, putative (DUF3755);(source:Araport11)	protein_coding
AT2G25905	0.816248	AT2G25905	transmembrane protein;(source:Araport11)	protein_coding
AT1G66650	0.81619	AT1G66650	Protein with RING/U-box and TRAF-like domain;(source:Araport11)	protein_coding
AT2G29654	0.816183	AT2G29654	transmembrane protein;(source:Araport11)	protein_coding
AT5G17450	0.815936	AT5G17450	Heavy metal transport/detoxification superfamily protein;(source:Araport11)	protein_coding	HEAVY METAL ASSOCIATED ISOPRENYLATED PLANT PROTEIN 21 (HIPP21)	HEAVY METAL ASSOCIATED ISOPRENYLATED PLANT PROTEIN 21 (HIPP21)
AT2G04038	0.815168	AT2G04038	basic leucine-zipper 48;(source:Araport11)	protein_coding	BASIC LEUCINE-ZIPPER 48 (bZIP48)	BASIC LEUCINE-ZIPPER 48 (AtbZIP48);BASIC LEUCINE-ZIPPER 48 (bZIP48)	bZIP
AT1G28040	0.814686	AT1G28040	RING/U-box superfamily protein;(source:Araport11)	protein_coding	ARABIDOPSIS T??XICOS EN LEVADURA 20 (ATL20)	ARABIDOPSIS T??XICOS EN LEVADURA 20 (ATL20)
AT5G06370	0.814602	AT5G06370	PSE1 is a single copy gene that is induced in response to lead and confers increased tolerance to lead when overexpressed. It is localized to the cytoplasm. The protein has an NC domain. PSE1 appears to regulate tolerance via a GSH dependent phytochelati	protein_coding	PB-SENSITIVE1 (PSE1)	PB-SENSITIVE1 (PSE1)
AT4G18260	0.814419	AT4G18260	Cytochrome b561/ferric reductase transmembrane protein family;(source:Araport11)	protein_coding
AT1G52200	0.814396	AT1G52200	PLAC8 family protein;(source:Araport11)	protein_coding
AT1G05500	0.813903	AT1G05500	Encodes a endomembrane-localized synaptotagmin. Synaptotagmin family proteins are calcium sensors that regulate exocytosis in mammalian cells.	protein_coding	(NTMC2T2.1)	SYNAPTOTAGMIN HOMOLOG E (SYTE);ARABIDOPSIS THALIANA SYNAPTOTAGMIN HOMOLOG E (ATSYTE); (NTMC2TYPE2.1); (NTMC2T2.1);SYNAPTOTAGMIN 5 (SYT5)
AT3G22830	0.81372	AT3G22830	member of Heat Stress Transcription Factor (Hsf) family	protein_coding	HEAT SHOCK TRANSCRIPTION FACTOR A6B (HSFA6B)	ARABIDOPSIS THALIANA HEAT SHOCK TRANSCRIPTION FACTOR A6B (AT-HSFA6B);HEAT SHOCK TRANSCRIPTION FACTOR A6B (HSFA6B)	HSF
AT5G28200	0.813516	AT5G28200	transposable_element_gene;(source:Araport11);pseudogene, hypothetical protein, various predicted proteins, Arabidopsis thaliana;(source:TAIR10)	transposable_element_gene
AT5G23210	0.813106	AT5G23210	serine carboxypeptidase-like 34;(source:Araport11)	protein_coding	SERINE CARBOXYPEPTIDASE-LIKE 34 (SCPL34)	SERINE CARBOXYPEPTIDASE-LIKE 34 (SCPL34)
AT1G11690	0.812943	AT1G11690	BRANCHLESS TRICHOME-like protein;(source:Araport11)	protein_coding
AT3G44300	0.81292	AT3G44300	Encodes an enzyme that catalyzes the hydrolysis of indole-3-acetonitrile (IAN) to indole-3-acetic acid (IAA) (nitrile aminohydrolase, EC 3.5.5.1) and IAN to indole-3-acetamide (IAM) at lower levels. Mutants have reduced sensitivity to IAN and are sensitiv	protein_coding	NITRILASE 2 (NIT2)	NITRILASE 2 (NIT2);NITRILASE 2 (AtNIT2)
AT1G55800	0.812861	AT1G55800	hypothetical protein;(source:Araport11)	protein_coding
AT3G61680	0.812593	AT3G61680	PLIP1 encodes a plastid localized phospholipase A1 involved in seed oil biosynthesis.	protein_coding	PLASTID LIPASE1 (PLIP1)	PLASTID LIPASE1 (PLIP1)
AT1G62400	0.812003	AT1G62400	Protein kinase superfamily protein;(source:Araport11)	protein_coding	HIGH LEAF TEMPERATURE 1 (HT1)	HIGH LEAF TEMPERATURE 1 (HT1)
AT2G27570	0.811838	AT2G27570	P-loop containing nucleoside triphosphate hydrolases superfamily protein;(source:Araport11)	protein_coding
AT4G26240	0.811316	AT4G26240	histone-lysine N-methyltransferase;(source:Araport11)	protein_coding
AT5G44260	0.811287	AT5G44260	Encodes a Tandem CCCH Zinc Finger protein. Interacts and co-localizes with MARD1 and RD21A in processing bodies (PBs) and stress granules (SGs).	protein_coding	TANDEM CCCH ZINC FINGER PROTEIN 5 (TZF5)	TANDEM CCCH ZINC FINGER PROTEIN 5 (TZF5); (ATTZF5)	C3H
AT1G51055	0.809727	AT1G51055	FBD-like domain family protein;(source:Araport11)	protein_coding
AT3G21680	0.809683	AT3G21680	hypothetical protein;(source:Araport11)	protein_coding
AT2G01918	0.808494	AT2G01918	Encode a protein homologous to each PQL protein. Mutational analysis indicates that PQL3 is also required for NDH activity.	protein_coding	PSBQ-LIKE 3 (PQL3)	PSBQ-LIKE 3 (PQL3)
AT5G38975	0.808212	AT5G38975	transposable_element_gene;(source:Araport11);copia-like retrotransposon family, has a 1.0e-15 P-value blast match to GB:CAA30503 pol polypeptide (Ty1_Copia-element) (Drosophila melanogaster);(source:TAIR10)	transposable_element_gene
AT1G06310	0.807525	AT1G06310	Encodes a putative acyl-CoA oxidase. However, no transcripts have been detected for this gene and no altered phenotypes have been detected in plants mutant for this gene. This suggests that ACX6 does not significantly contribute to seedling beta-oxidati	protein_coding	ACYL-COA OXIDASE 6 (ACX6)	ACYL-COA OXIDASE 6 (ACX6)
AT1G08703	0.807462	AT1G08703	None;(source:Araport11)	long_noncoding_rna
AT4G35670	0.807211	AT4G35670	Pectin lyase-like superfamily protein;(source:Araport11)	protein_coding
AT1G10550	0.806825	AT1G10550	Encodes a membrane-localized protein that is predicted to function during cell wall modification.Overexpression of XTH33 results in abnormal cell morphology. It's expression is under epigenetic control by ATX1.	protein_coding	XYLOGLUCAN:XYLOGLUCOSYL TRANSFERASE 33 (XTH33)	XYLOGLUCAN:XYLOGLUCOSYL TRANSFERASE 33 (XTH33);XYLOGLUCAN:XYLOGLUCOSYL TRANSFERASE 33 (XET)
AT3G44320	0.806707	AT3G44320	This enzyme catalyzes the hydrolysis of indole-3-acetonitrile (IAN) to indole-3-acetic acid (IAA) (EC 3.5.5.1) and IAN to indole-3-acetamide (IAM) at lower levels. It is the only one of the four Arabidopsis nitrilases whose mRNA levels are strongly induc	protein_coding	NITRILASE 3 (NIT3)	NITRILASE 3 (NIT3);NITRILASE 3 (AtNIT3)
AT4G12430	0.805924	AT4G12430	Haloacid dehalogenase-like hydrolase (HAD) superfamily protein;(source:Araport11)	protein_coding	TREHALOSE-6-PHOSPHATE PHOSPHATASE F (TPPF)	TREHALOSE-6-PHOSPHATE PHOSPHATASE F (TPPF)
AT1G22470	0.805686	AT1G22470	Hypothetical protein;(source:Araport11). Target of SR45.	protein_coding
AT4G37570	0.805668	AT4G37570	transposable_element_gene;(source:Araport11);similar to unknown protein [Arabidopsis thaliana] (TAIR:AT3G52410.1);(source:TAIR10)	transposable_element_gene
AT4G34810	0.805186	AT4G34810	SAUR-like auxin-responsive protein family;(source:Araport11)	protein_coding	SMALL AUXIN UPREGULATED RNA 5 (SAUR5)	SMALL AUXIN UPREGULATED RNA 5 (SAUR5)
AT5G39710	0.804916	AT5G39710	Tetratricopeptide repeat (TPR)-like superfamily protein;(source:Araport11)	protein_coding	EMBRYO DEFECTIVE 2745 (EMB2745)	EMBRYO DEFECTIVE 2745 (EMB2745)
AT5G54530	0.804444	AT5G54530	serine protease, putative (Protein of unknown function, DUF538);(source:Araport11)	protein_coding
AT1G69940	0.804359	AT1G69940	Encodes a protein with pectin methylesterase activity. The protein expression was shown to be highly restricted to the pollen grain (no detection in any other tissues or in the pollen grains' surrounding cells of the anthers.	protein_coding	(PPME1)	(ATPPME1); (PPME1)
AT5G24960	0.804297	AT5G24960	putative cytochrome P450	protein_coding	CYTOCHROME P450, FAMILY 71, SUBFAMILY A, POLYPEPTIDE 14 (CYP71A14)	CYTOCHROME P450, FAMILY 71, SUBFAMILY A, POLYPEPTIDE 14 (CYP71A14)
AT3G44460	0.804235	AT3G44460	basic leucine zipper transcription factor (BZIP67), identical to basic leucine zipper transcription factor GI:18656053 from (Arabidopsis thaliana); identical to cDNA basic leucine zipper transcription factor (atbzip67 gene) GI:18656052. Located in the nu	protein_coding	(DPBF2)	(DPBF2);BASIC LEUCINE ZIPPER TRANSCRIPTION FACTOR 67 (AtbZIP67)	bZIP
AT1G53945	0.803087	AT1G53945	polyubiquitin-like protein;(source:Araport11)	protein_coding
AT1G12550	0.802916	AT1G12550	Encodes a hydroxypyruvate reductase that reduces HP to glycerate and shows even more activity with glyoxylate, a more upstream intermediate of the photorespiratory cycle. It is likely targeted to the chloroplast where it could provide a compensatory bypa	protein_coding	HYDROXYPYRUVATE REDUCTASE 3 (HPR3)	HYDROXYPYRUVATE REDUCTASE 3 (HPR3);HYDROXYPHENYLPYRUVATE REDUCTASE 3 (HPPR3)
AT1G63080	0.802806	AT1G63080	Transacting siRNA generating locus. Is targeted by TAS2-derived ta-siR2140 for cleavage.	protein_coding
AT4G22100	0.801969	AT4G22100	beta glucosidase 2;(source:Araport11)	protein_coding	BETA GLUCOSIDASE 2 (BGLU3)	BETA GLUCOSIDASE 2 (BGLU3)
AT4G12200	0.801633	AT4G12200	transposable_element_gene;(source:Araport11);similar to polyprotein [Oryza sativa] (GB:BAB03249.1);(source:TAIR10)	transposable_element_gene
AT2G25140	0.80128	AT2G25140	Encodes ClpB4, which belongs to the Casein lytic proteinase/heat shock protein 100 (Clp/Hsp100) family. Targeted to the mitochondrion, also referred to as ClpB-m. Transcripts of ClpB4 accumulate dramatically at high temperatures, suggesting that it may	protein_coding	CASEIN LYTIC PROTEINASE B4 (CLPB4)	HEAT SHOCK PROTEIN 98.7 (HSP98.7);CASEIN LYTIC PROTEINASE B-M (CLPB-M);CASEIN LYTIC PROTEINASE B4 (CLPB4)
AT4G16015	0.800829	AT4G16015	Cysteine/Histidine-rich C1 domain family protein;(source:Araport11)	protein_coding
AT3G21560	0.800506	AT3G21560	Encodes a protein with sinapic acid:UDP-glucose glucosyltransferase activity. Mutants defective in this gene are hyper-fluorescent (which accumulate in their trichomes a compound that is likely to be 3',5'-dimethoxynaringenin chalcone or sinapoyltriacetic	protein_coding	UDP-GLUCOSYL TRANSFERASE 84A2 (UGT84A2)	BRIGHT TRICHOMES 1 (BRT1);UDP-GLUCOSYL TRANSFERASE 84A2 (UGT84A2); (BRT1)
AT3G24230	0.80025	AT3G24230	Pectate lyase family protein;(source:Araport11)	protein_coding
AT1G50470	0.799746	AT1G50470	F-box associated ubiquitination effector family protein;(source:Araport11)	protein_coding
AT1G78000	0.799647	AT1G78000	Encodes a sulfate transporter that can restore sulfate uptake capacity of a yeast mutant lacking sulfate transporter genes.	protein_coding	SULFATE TRANSPORTER 1;2 (SULTR1;2)	SULFATE TRANSPORTER 1;2 (SULTR1;2);SELENATE RESISTANT 1 (SEL1)
AT3G29630	0.798922	AT3G29630	UDP-Glycosyltransferase superfamily protein;(source:Araport11)	protein_coding		UDP-GLUCOSE DEHYDROGENASE 2 (UGD2)
AT5G03795	0.798867	AT5G03795	Exostosin family protein;(source:Araport11)	protein_coding
AT2G33650	0.798811	AT2G33650	pre-tRNA tRNA-Asp (anticodon: GTC);(source:Araport11, TAIR10)	pre_trna
AT5G53815	0.79832	AT5G53815	transposable_element_gene;(source:Araport11);copia-like retrotransposon family, has a 6.6e-26 P-value blast match to GB:CAA72989 open reading frame 1 (Ty1_Copia-element) (Brassica oleracea);(source:TAIR10)	transposable_element_gene
AT5G63100	0.797991	AT5G63100	S-adenosyl-L-methionine-dependent methyltransferases superfamily protein;(source:Araport11)	protein_coding
AT3G51690	0.797755	AT3G51690	DNA helicase homolog PIF1.	protein_coding
AT1G06413	0.797637	AT1G06413	None;(source:Araport11)	long_noncoding_rna
AT4G18650	0.79759	AT4G18650	A maternally expressed imprinted gene in the endosperm. It's expression is positively regulated by ROS1.	protein_coding	DOG1-LIKE 4 (DOGL4)	DOG1-LIKE 4 (DOGL4)
AT3G04010	0.797407	AT3G04010	O-Glycosyl hydrolases family 17 protein;(source:Araport11)	protein_coding
AT1G16060	0.797377	AT1G16060	Encodes ADAP, an AP2-domain protein that interacts with ARIA. ADAP is a positive regulator of the ABA response and is also involved in regulating seedling growth.	protein_coding	ARIA-INTERACTING DOUBLE AP2 DOMAIN PROTEIN (ADAP)	ARIA-INTERACTING DOUBLE AP2 DOMAIN PROTEIN (ADAP);WRINKLED 3 (WRI3)	AP2
AT3G15330	0.795534	AT3G15330	pseudogene of the NLI interacting factor (NIF) protein family	pseudogene
AT5G51850	0.794895	AT5G51850	hypothetical protein;(source:Araport11)	protein_coding	TON1 RECRUITING MOTIF 24 (TRM24)	TON1 RECRUITING MOTIF 24 (TRM24)
AT1G27880	0.794371	AT1G27880	DEAD/DEAH box RNA helicase family protein;(source:Araport11)	protein_coding
AT1G12667	0.794284	AT1G12667	Encodes a Plant thionin family protein	pseudogene
AT1G13770	0.79383	AT1G13770	root UVB sensitive protein (Protein of unknown function, DUF647);(source:Araport11)	protein_coding	ROOT UV-B SENSITIVE 3 (RUS3)	ROOT UV-B SENSITIVE 3 (RUS3)
AT4G20940	0.793681	AT4G20940	Encodes a plasma-membrane localized LRR receptor-like protein involved in both ABA and H202 mediated signaling involved in stomatal movement. TAIR10 annotation for this gene has a low confidence score (2-star). See Comments field for structural annotation	protein_coding	GUARD CELL HYDROGEN PEROXIDE-RESISTANT 1 (GHR1)	GUARD CELL HYDROGEN PEROXIDE-RESISTANT 1 (GHR1)
AT2G07045	0.793432	AT2G07045	None;(source:Araport11)	long_noncoding_rna
AT3G28210	0.793017	AT3G28210	Encodes a putative zinc finger protein (PMZ).	protein_coding	(PMZ)	(PMZ);STRESS-ASSOCIATED PROTEIN 12 (SAP12)
AT4G30074	0.792513	AT4G30074	Encodes a member of a family of small,secreted, cysteine rich protein with sequence similarity to the PCP (pollen coat protein) gene family.	protein_coding	LOW-MOLECULAR-WEIGHT CYSTEINE-RICH 19 (LCR19)	LOW-MOLECULAR-WEIGHT CYSTEINE-RICH 19 (LCR19)
AT1G25422	0.792445	AT1G25422	hypothetical protein;(source:Araport11)	protein_coding
AT3G21865	0.792403	AT3G21865	Interacts with PEX4 in a yeast two-hybrid. The PEX4 and PEX22 pair may be important during the remodeling of peroxisome matrix contents as glyoxysomes transition to leaf peroxisomes.	protein_coding	PEROXIN 22 (PEX22)	PEROXIN 22 (PEX22)
AT1G35710	0.792265	AT1G35710	kinase family with leucine-rich repeat domain-containing protein;(source:Araport11)	protein_coding
AT5G40430	0.791825	AT5G40430	Encodes a putative transcription factor (MYB22).	protein_coding	MYB DOMAIN PROTEIN 22 (MYB22)	MYB DOMAIN PROTEIN 22 (MYB22);MYB DOMAIN PROTEIN 22 (AtMYB22)	MYB
AT3G47750	0.791346	AT3G47750	member of ATH subfamily	protein_coding	ATP-BINDING CASSETTE A4 (ABCA4)	(ATATH3);ATP-BINDING CASSETTE A4 (ABCA4)
AT3G28010	0.791243	AT3G28010	transposable_element_gene;(source:Araport11);similar to unknown protein [Arabidopsis thaliana] (TAIR:AT5G38037.1);(source:TAIR10)	transposable_element_gene
AT2G36950	0.791098	AT2G36950	Heavy metal transport/detoxification superfamily protein;(source:Araport11)	protein_coding
AT3G17330	0.790372	AT3G17330	evolutionarily conserved C-terminal region 6;(source:Araport11)	protein_coding	EVOLUTIONARILY CONSERVED C-TERMINAL REGION 6 (ECT6)	EVOLUTIONARILY CONSERVED C-TERMINAL REGION 6 (ECT6)
AT4G27180	0.790215	AT4G27180	kinesin heavy chain subunit	protein_coding	KINESIN 2 (ATK2)	KINESIN 2 (ATK2);KINESIN-LIKE PROTEIN IN ARABIDOPSIS THALIANA B (KATB)
AT5G44560	0.789501	AT5G44560	SNF7 family protein;(source:Araport11)	protein_coding	(VPS2.2)	(VPS2.2)
AT2G21770	0.78935	AT2G21770	cellulose synthase, related to CESA6.	protein_coding	CELLULOSE SYNTHASE A9 (CESA9)	CELLULOSE SYNTHASE A9 (CESA9); (CESA09)
AT5G61865	0.788721	AT5G61865	hypothetical protein;(source:Araport11)	protein_coding
AT2G21760	0.788035	AT2G21760	tRNA-Leu (anticodon: GAG)	pre_trna
AT4G17920	0.787551	AT4G17920	RING/U-box superfamily protein;(source:Araport11)	protein_coding	ARABIDOPSIS T??XICOS EN LEVADURA 29 (ATL29)	ARABIDOPSIS T??XICOS EN LEVADURA 29 (ATL29)
AT5G37050	0.787472	AT5G37050	sorting nexin;(source:Araport11)	protein_coding
AT2G41231	0.787278	AT2G41231	transmembrane protein;(source:Araport11)	protein_coding
AT5G39110	0.78662	AT5G39110	RmlC-like cupins superfamily protein;(source:Araport11)	protein_coding
AT1G19850	0.78641	AT1G19850	Encodes a transcription factor (IAA24) mediating embryo axis formation and vascular development. Similar to AUXIN RESPONSIVE FACTOR 1 (ARF1) shown to bind to auxin responsive elements (AREs), and to the maize transcriptional activator VIVIPAROUS 1( VP1).	protein_coding	MONOPTEROS (MP)	MONOPTEROS (MP);AUXIN RESPONSE FACTOR 5 (ARF5);INDOLE-3-ACETIC ACID INDUCIBLE 24 (IAA24);MOVEMENT PROTEIN (MP)	ARF
AT4G37070	0.785701	AT4G37070	Patatin-related phospholipase A. Expressed strongly and exclusively in roots. AtplaIVA-null mutants have reduced lateral root development. Phosphorylation by calcium-dependent protein kinases in vitro enhances its activity.	protein_coding	(PLP1)	(PLP1); (PLA IVA);PHOSPHOLIPASE A IVA (AtPLAIVA)
AT2G43865	0.785435	AT2G43865	hypothetical protein;(source:Araport11)	protein_coding
AT3G48346	0.78509	AT3G48346	This gene encodes a small protein and has either evidence of transcription or purifying selection.	protein_coding
AT1G43781	0.784961	AT1G43781	Pseudogene of AT1G53790; F-box family protein	pseudogene
AT2G16180	0.78495	AT2G16180	transposable_element_gene;(source:Araport11);pseudogene, Ulp1 protease family, contains Pfam profile PF02902: Ulp1 protease family, C-terminal catalytic domain;(source:TAIR10)	transposable_element_gene
AT5G05810	0.784929	AT5G05810	RING/U-box superfamily protein;(source:Araport11)	protein_coding	(ATL43)	(ATL43)
AT1G52890	0.784863	AT1G52890	encodes a NAC transcription factor whose expression is induced by drought, high salt, and abscisic acid. This gene binds to ERD1 promoter in vitro.	protein_coding	NAC DOMAIN CONTAINING PROTEIN 19 (NAC019)	NAC DOMAIN CONTAINING PROTEIN 19 (ANAC019);NAC DOMAIN CONTAINING PROTEIN 19 (NAC019); (ANAC19)	NAC
AT4G05655	0.784628	AT4G05655	None;(source:Araport11)	long_noncoding_rna
AT1G12540	0.784161	AT1G12540	basic helix-loop-helix (bHLH) DNA-binding superfamily protein;(source:Araport11)	protein_coding			bHLH
AT5G14850	0.784146	AT5G14850	Encodes a putative mannosyltransferase homolog to human PIG-B and yeast GPI10, both of which are involved in the biosynthesis of glycosylphosphatidylinositol (GPI) anchors. Disruption of the gene affects COBRA-LIKE10 localization, a GPI-anchored protein	protein_coding	ABNORMAL POLLEN TUBE GUIDANCE 1 (APTG1)	ABNORMAL POLLEN TUBE GUIDANCE 1 (APTG1)
AT5G66310	0.783985	AT5G66310	ATP binding microtubule motor family protein;(source:Araport11)	protein_coding
AT5G13825	0.783774	AT5G13825	hypothetical protein;(source:Araport11)	protein_coding
AT1G48980	0.783696	AT1G48980	2-oxoglutarate (2OG) and Fe(II)-dependent oxygenase superfamily protein;(source:Araport11)	protein_coding	ATALKBH9A (ALKBH9A)	ATALKBH9A (ALKBH9A)
AT4G21030	0.783158	AT4G21030	Encodes a nuclear protein that can bind DNA in a sequence specific manner and is involved in seed coat development and shoot branching. It has been shown to activate transcription of a target gene, AtEXPA9.	protein_coding	(ATDOF4.2)	(ATDOF4.2); (ATDOF4;2)	Dof
AT5G38530	0.783137	AT5G38530	TSBtype2 encodes a type 2 tryptophan synthase beta subunit that catalyzes a condensation reaction between serine and indole to generate tryptophan.It appears to form a homodimer. Its biological role has not yet been determined, but it has a very high affi	protein_coding	TRYPTOPHAN SYNTHASE BETA TYPE 2 (TSBtype2)	TRYPTOPHAN SYNTHASE BETA TYPE 2 (TSBtype2)
AT5G48020	0.782893	AT5G48020	2-oxoglutarate (2OG) and Fe(II)-dependent oxygenase superfamily protein;(source:Araport11)	protein_coding
AT1G80230	0.782812	AT1G80230	Rubredoxin-like superfamily protein;(source:Araport11)	protein_coding
AT1G16700	0.78253	AT1G16700	Alpha-helical ferredoxin;(source:Araport11)	protein_coding		ARABIDOPSIS THALIANA MILDEW RESISTANCE LOCUS O 14 (AtMLO14)
AT1G34040	0.78208	AT1G34040	Pyridoxal phosphate (PLP)-dependent transferases superfamily protein;(source:Araport11)	protein_coding	TRYPTOPHAN AMINOTRANSFERASE RELATED 3 (TAR3)	(ATTAR3);TRYPTOPHAN AMINOTRANSFERASE RELATED 3 (TAR3)
AT5G37930	0.781922	AT5G37930	Protein with RING/U-box and TRAF-like domain;(source:Araport11)	protein_coding
AT2G33980	0.781415	AT2G33980	nudix hydrolase homolog 22;(source:Araport11)	protein_coding	NUDIX HYDROLASE HOMOLOG 22 (NUDT22)	NUDIX HYDROLASE HOMOLOG 22 (atnudt22);NUDIX HYDROLASE HOMOLOG 22 (NUDT22)
AT4G16770	0.780131	AT4G16770	2-oxoglutarate (2OG) and Fe(II)-dependent oxygenase superfamily protein;(source:Araport11)	protein_coding
AT2G29995	0.779293	AT2G29995	PSY3-like protein;(source:Araport11)	protein_coding
AT5G61660	0.779253	AT5G61660	glycine-rich protein;(source:Araport11)	protein_coding
AT2G14692	0.778933	AT2G14692	hypothetical protein;(source:Araport11)	protein_coding
AT2G17750	0.778573	AT2G17750	Intrinsic thylakoid membrane protein that fixes RPOTmp on the stromal side of the thylakoid membrane.	protein_coding	NEP-INTERACTING PROTEIN 1 (NIP1)	NEP-INTERACTING PROTEIN 1 (NIP1)
AT1G11620	0.777556	AT1G11620	F-box and associated interaction domains-containing protein;(source:Araport11)	protein_coding
AT1G73590	0.776983	AT1G73590	Encodes an auxin efflux carrier involved in shoot and root development. It is involved in the maintenance of embryonic auxin gradients. Loss of function severely affects organ initiation, pin1 mutants are characterised by an inflorescence meristem that d	protein_coding	PIN-FORMED 1 (PIN1)	ARABIDOPSIS THALIANA PIN-FORMED 1 (ATPIN1);PIN-FORMED 1 (PIN1)
AT2G09480	0.776898	AT2G09480	None;(source:Araport11)	long_noncoding_rna
AT5G04500	0.776222	AT5G04500	Encodes a member of the CAZy Glycosyltransferase Family 64 that is involved in glycosylinositolphosphorylceramide and sphingolipid glycosylation. In mutants, seed germination was less sensitive to salt stress than in wild-type plants. [The protein was exp	protein_coding	GLUCOSAMINE INOSITOLPHOSPHORYLCERAMIDE TRANSFERASE 1 (GINT1)	GLUCOSAMINE INOSITOLPHOSPHORYLCERAMIDE TRANSFERASE 1 (GINT1)
AT5G65165	0.776176	AT5G65165	One of three isoforms of the iron-sulfur component of the succinate dehydrogenase complex, a component of the mitochondrial respiratory chain complex II. The product of the nuclear encoded gene is imported into the mitochondrion. Transcripts appear durin	protein_coding	SUCCINATE DEHYDROGENASE 2-3 (SDH2-3)	SUCCINATE DEHYDROGENASE 2-3 (SDH2-3)
AT4G39675	0.776166	AT4G39675	hypothetical protein;(source:Araport11)	protein_coding
AT2G24070	0.775862	AT2G24070	QWRF motif protein (DUF566);(source:Araport11)	protein_coding	QWRF DOMAIN CONTAINING 4 (QWRF4)	QWRF DOMAIN CONTAINING 4 (QWRF4)
AT1G55050	0.775766	AT1G55050	hypothetical protein;(source:Araport11)	protein_coding
AT5G60265	0.775442	AT5G60265	hypothetical protein;(source:Araport11)	protein_coding
AT1G18250	0.774716	AT1G18250	encodes a thaumatin-like protein	protein_coding	(ATLP-1)	(ATLP-1)
AT5G22370	0.773685	AT5G22370	Encodes QQT1. Required for early embryo development. qqt1 mutant lines are embryo-defective. Participates in the organization of microtubules during cell division. Interacts with QQT2 (encoded by AT4G21800).	protein_coding	QUATRE-QUART 1 (QQT1)	EMBRYO DEFECTIVE 1705 (EMB1705);QUATRE-QUART 1 (QQT1); (GPN2)
AT2G24940	0.773499	AT2G24940	membrane-associated progesterone binding protein 2;(source:Araport11)	protein_coding	MEMBRANE-ASSOCIATED PROGESTERONE BINDING PROTEIN 2 (MAPR2)	MEMBRANE-ASSOCIATED PROGESTERONE BINDING PROTEIN 2 (AtMAPR2);MEMBRANE-ASSOCIATED PROGESTERONE BINDING PROTEIN 2 (MAPR2)
AT1G43130	0.773494	AT1G43130	like COV 2;(source:Araport11)	protein_coding	LIKE COV 2 (LCV2)	LIKE COV 2 (LCV2)
AT4G34790	0.773357	AT4G34790	Putative OXS2-binding DEGs were constitutively activated by OXS2.	protein_coding	SMALL AUXIN UPREGULATED RNA 3 (SAUR3)	SMALL AUXIN UPREGULATED RNA 3 (SAUR3); (DEG4)
AT3G20450	0.773109	AT3G20450	B-cell receptor-associated protein 31-like protein;(source:Araport11)	protein_coding
AT3G09210	0.772953	AT3G09210	plastid transcriptionally active 13;(source:Araport11)	protein_coding	PLASTID TRANSCRIPTIONALLY ACTIVE 13 (PTAC13)	PLASTID TRANSCRIPTIONALLY ACTIVE 13 (PTAC13)
AT2G08670	0.772155	AT2G08670	None;(source:Araport11)	long_noncoding_rna
AT4G25160	0.771801	AT4G25160	Encodes a U-box domain-containing E3 ubiquitin ligase with central Ser/Thr protein kinase domain whose expression is responsive to both phosphate (Pi) and phosphite (Phi) in both roots and shoots.	protein_coding	(PUB35)	(PUB35)
AT5G64900	0.77113	AT5G64900	Encodes a putative 92-aa protein that is the precursor of AtPep1, a 23-aa peptide which activates transcription of the defensive gene defensin (PDF1.2) and activates the synthesis of H2O2, both being components of the innate immune response.	protein_coding	PRECURSOR OF PEPTIDE 1 (PROPEP1)	PRECURSOR OF PEPTIDE 1 (PROPEP1);ARABIDOPSIS THALIANA PEPTIDE 1 (ATPEP1);PEPTIDE 1 (PEP1)
AT3G29032	0.771083	AT3G29032	transposable_element_gene;(source:Araport11);copia-like retrotransposon family, has a 0. P-value blast match to GB:AAC02672 polyprotein (Ty1_Copia-element) (Arabidopsis arenosa);(source:TAIR10)	transposable_element_gene
AT4G16165	0.770907	AT4G16165	Carbohydrate-binding X8 domain superfamily protein;(source:Araport11)	protein_coding
AT1G26330	0.770605	AT1G26330	DNA binding protein;(source:Araport11)	protein_coding
AT1G05713	0.770509	AT1G05713	None;(source:Araport11)	long_noncoding_rna
AT3G60100	0.770505	AT3G60100	citrate synthase 5;(source:Araport11)	protein_coding	CITRATE SYNTHASE 5 (CSY5)	CITRATE SYNTHASE 5 (CSY5)
AT5G05495	0.769195	AT5G05495	None;(source:Araport11)	long_noncoding_rna
AT5G03900	0.769041	AT5G03900	Iron-sulfur cluster biosynthesis family protein;(source:Araport11)	protein_coding
AT1G02800	0.769007	AT1G02800	Encodes a protein with similarity to endo-1,4-b-glucanases and is a member of Glycoside Hydrolase Family 9. CEL2 is induced by nemotodes and is expressed in syncitia induced by Heterodera schachtii.May be involved in the development and function of syn	protein_coding	CELLULASE 2 (CEL2)	CELLULASE 2 (ATCEL2); (CEL2);CELLULASE 2 (CEL2)
AT2G17930	0.768707	AT2G17930	Component of the SPT module of the SAGA complex.	protein_coding	(TRA1A)	(TRA1A)
AT4G33467	0.767725	AT4G33467	hypothetical protein;(source:Araport11)	protein_coding
AT4G00910	0.767696	AT4G00910	aluminum activated malate transporter family protein;(source:Araport11)	protein_coding
AT5G28640	0.767583	AT5G28640	Encodes a protein with similarity to mammalian transcriptional coactivator that is involved in cell proliferation during leaf and flower development. Loss of function mutations have narrow, pointed leaves and narrow floral organs. AN3 interacts with membe	protein_coding	ANGUSTIFOLIA 3 (AN3)	ARABIDOPSIS GRF1-INTERACTING FACTOR 1 (ATGIF1);ANGUSTIFOLIA 3 (AN3);GRF1-INTERACTING FACTOR 1 (GIF1);GRF1-INTERACTING FACTOR (GIF)
AT4G08860	0.767301	AT4G08860	transposable_element_gene;(source:Araport11);similar to nucleic acid binding / ribonuclease H [Arabidopsis thaliana] (TAIR:AT2G27870.1);(source:TAIR10)	transposable_element_gene
AT5G14740	0.767242	AT5G14740	Encodes a beta carbonic anhydrase likely to be localized in the cytoplasm. Expression of its mRNA is seen in etiolated seedlings and points to a possible nonphotosynthetic role for this isoform.	protein_coding	CARBONIC ANHYDRASE 2 (CA2)	CARBONIC ANHYDRASE 2 (CA2);CARBONIC ANHYDRASE 18 (CA18);BETA CARBONIC ANHYDRASE 2 (BETA CA2); (DEG12)
AT2G25130	0.767059	AT2G25130	ARM repeat superfamily protein;(source:Araport11)	protein_coding
AT2G22170	0.76699	AT2G22170	Lipase/lipooxygenase, PLAT/LH2 family protein;(source:Araport11)	protein_coding	PLAT DOMAIN PROTEIN 2 (PLAT2)	PLAT DOMAIN PROTEIN 2 (PLAT2)
AT1G29190	0.766364	AT1G29190	pseudogene of hypothetical protein (DUF295);(source:Araport11)	pseudogene
AT4G21490	0.766324	AT4G21490	NAD(P)H dehydrogenase B3;(source:Araport11)	protein_coding	NAD(P)H DEHYDROGENASE B3 (NDB3)	NAD(P)H DEHYDROGENASE B3 (NDB3)
AT4G14780	0.765868	AT4G14780	Protein kinase superfamily protein;(source:Araport11)	protein_coding
AT1G14870	0.76584	AT1G14870	PCR2 encodes a membrane protein involved in zinc transport and detoxification.	protein_coding	PLANT CADMIUM RESISTANCE 2 (PCR2)	PLANT CADMIUM RESISTANCE 2 (PCR2); (AtPCR2)
AT4G08435	0.765834	AT4G08435	None;(source:Araport11)	long_noncoding_rna
AT2G40030	0.765711	AT2G40030	Encodes the unique largest subunit of nuclear DNA-dependent RNA polymerase V; homologous to budding yeast RPB1 and the E. coli RNA polymerase beta prime subunit. Required for normal RNA-directed DNA methylation at non-CG methylation sites and transgene s	protein_coding	NUCLEAR RNA POLYMERASE D1B (NRPD1B)	NUCLEAR RNA POLYMERASE D1B (NRPD1B); (DRD3); (ATNRPD1B);DEFECTIVE IN MERISTEM SILENCING 5 (DMS5); (NRPE1)
AT2G23240	0.765337	AT2G23240	AtMT4b is a member of Type 4 metallothionein (MT) genes. It is involved in the early develoment of the embryo and in the accumulation of metal ions especially Zn in the seeds.	protein_coding	ARABIDOPSIS THALIANA METALLOTHIONEIN 4B (ATMT4B)	ARABIDOPSIS THALIANA METALLOTHIONEIN 4B (ATMT4B)
AT2G02020	0.765068	AT2G02020	Major facilitator superfamily protein;(source:Araport11)	protein_coding	NRT1/ PTR FAMILY 8.4 (NPF8.4)	PEPTIDE TRANSPORTER 4 (PTR4); (AtPTR4);NRT1/ PTR FAMILY 8.4 (NPF8.4); (ATNPF8.4)
AT5G50111	0.765058	AT5G50111	Pseudogene of AT5G50120; transducin family protein / WD-40 repeat family protein	pseudogene
AT1G27850	0.764848	AT1G27850	Encodes a microtubule-associated protein involved in cortical microtubule organization during leaf development.	protein_coding	BASIC PROLINE-RICH PROTEIN5 (BPP5)	BASIC PROLINE-RICH PROTEIN5 (BPP5)
AT2G33520	0.763414	AT2G33520	cysteine-rich/transmembrane domain protein A;(source:Araport11)	protein_coding	CYSTEINE-RICH TRANSMEMBRANE MODULE 7 (ATHCYSTM7)	CYSTEINE-RICH TRANSMEMBRANE MODULE 7 (ATHCYSTM7)
AT1G44085	0.763248	AT1G44085	glycine-rich protein;(source:Araport11)	protein_coding
AT5G16190	0.762926	AT5G16190	encodes a gene similar to cellulose synthase	protein_coding	CELLULOSE SYNTHASE LIKE A11 (CSLA11)	ARABIDOPSIS THALIANA CELLULOSE SYNTHASE LIKE A11 (ATCSLA11);CELLULOSE SYNTHASE LIKE A11 (CSLA11)
AT4G29285	0.762684	AT4G29285	Encodes a member of a family of small,secreted, cysteine rich protein with sequence similarity to the PCP (pollen coat protein) gene family.	protein_coding	LOW-MOLECULAR-WEIGHT CYSTEINE-RICH 24 (LCR24)	LOW-MOLECULAR-WEIGHT CYSTEINE-RICH 24 (LCR24)
AT2G30933	0.762667	AT2G30933	Carbohydrate-binding X8 domain superfamily protein;(source:Araport11)	protein_coding
AT2G26150	0.762221	AT2G26150	member of Heat Stress Transcription Factor (Hsf) family. Involved in response to misfolded protein accumulation in the cytosol. Regulated by alternative splicing and non-sense-mediated decay.	protein_coding	HEAT SHOCK TRANSCRIPTION FACTOR A2 (HSFA2)	HEAT SHOCK TRANSCRIPTION FACTOR A2 (ATHSFA2);HEAT SHOCK TRANSCRIPTION FACTOR A2 (HSFA2)	HSF
AT3G44960	0.761141	AT3G44960	shugoshin;(source:Araport11)	protein_coding
AT1G21480	0.760923	AT1G21480	Exostosin family protein;(source:Araport11)	protein_coding
AT3G19870	0.7609	AT3G19870	AP-5 complex subunit beta-like protein;(source:Araport11)	protein_coding
AT5G56610	0.760392	AT5G56610	Encodes a phosphatidylglycerophosphate (PGP) phosphatase involved in the synthesis of plastidial Phosphatidylglycerol (PG) in conjunction with PGPP1 and PTPMT1 in root. For PTPMT2.1, lower expression levels were detected in leaf and stem as compared to th	protein_coding	PROTEIN TYROSINE PHOSPHATASE LOCALIZED TO MITOCHONDRION 2 (PTPMT2)	PROTEIN TYROSINE PHOSPHATASE LOCALIZED TO MITOCHONDRION 2 (PTPMT2)
AT3G26115	0.760303	AT3G26115	Pyridoxal-5-phosphate-dependent enzyme family protein;(source:Araport11)	protein_coding
AT5G55508	0.759995	AT5G55508	This gene encodes a small protein and has either evidence of transcription or purifying selection.	protein_coding
AT1G02810	0.759054	AT1G02810	Plant invertase/pectin methylesterase inhibitor superfamily;(source:Araport11)	protein_coding
AT1G09717	0.758267	AT1G09717	None;(source:Araport11)	long_noncoding_rna
AT2G07600	0.758258	AT2G07600	pseudogene of NADH-Ubiquinone oxidoreductase (complex I);(source:Araport11)	pseudogene
AT3G09565	0.758103	AT3G09565	None;(source:Araport11)	long_noncoding_rna
AT2G23070	0.757769	AT2G23070	Encodes a chloroplast localized subunit of casien kinase4. Functions reduntantly with other alpha subunits (1, 2,and 3) in ABA mediated suppression of seed germination, lateral root development and flowering time.	protein_coding	CK2 ALPHA CP (CKA4)	CK2 ALPHA CP (CKA4); (CPCK2)
AT1G35467	0.757461	AT1G35467	Rapid alkalinization factor (RALF) family protein. Member of a diversely expressed predicted peptide family showing sequence similarity to tobacco Rapid Alkalinization Factor (RALF), and is believed to play an essential role in the physiology of Arabidops	protein_coding	RALF-LIKE 5 (RALFL5)	RALF-LIKE 5 (RALFL5)
AT5G07620	0.757405	AT5G07620	Protein kinase superfamily protein;(source:Araport11)	protein_coding
AT3G19895	0.757111	AT3G19895	RING/U-box superfamily protein;(source:Araport11)	protein_coding
AT5G17930	0.756656	AT5G17930	MIF4G domain-containing protein / MA3 domain-containing protein;(source:Araport11)	protein_coding
AT5G16235	0.756616	AT5G16235	Natural antisense transcript overlaps with AT5G16230;(source:Araport11)	antisense_long_noncoding_rna
AT5G33330	0.756485	AT5G33330	Polynucleotidyl transferase, ribonuclease H-like superfamily protein;(source:Araport11)	protein_coding
AT1G08930	0.756111	AT1G08930	encodes a putative sucrose transporter whose gene expression is induced by dehydration and cold. The mRNA is cell-to-cell mobile.	protein_coding	EARLY RESPONSE TO DEHYDRATION 6 (ERD6)	EARLY RESPONSE TO DEHYDRATION 6 (ERD6)
AT5G62970	0.75569	AT5G62970	Protein with RNI-like/FBD-like domain;(source:Araport11)	protein_coding
AT5G15790	0.755682	AT5G15790	RING/U-box superfamily protein;(source:Araport11)	protein_coding
AT4G21020	0.755468	AT4G21020	Late embryogenesis abundant protein (LEA) family protein;(source:Araport11)	protein_coding
AT3G22740	0.755138	AT3G22740	homocysteine S-methyltransferase (HMT3)	protein_coding	HOMOCYSTEINE S-METHYLTRANSFERASE 3 (HMT3)	HOMOCYSTEINE S-METHYLTRANSFERASE 3 (HMT3)
AT5G44380	0.754556	AT5G44380	FAD-binding Berberine family protein;(source:Araport11)	protein_coding	(ATBBE28)	(ATBBE28)
AT5G09900	0.75414	AT5G09900	Encodes one of two isoforms for the 26S proteasome regulatory protein (RN) subunit RPN5. For many functions it acts redundantly with the paralogous gene RPN5b but also appears to exert independent effects.	protein_coding	EMBRYO DEFECTIVE 2107 (EMB2107)	EMBRYO DEFECTIVE 2107 (EMB2107);REGULATORY PARTICLE NON-ATPASE SUBUNIT 5A (RPN5A);MARIPOSA (MSA)
AT4G40085	0.753971	AT4G40085	Natural antisense transcript overlaps with AT4G40080;(source:Araport11)	antisense_long_noncoding_rna
AT5G02940	0.753929	AT5G02940	ion channel POLLUX-like protein, putative (DUF1012);(source:Araport11)	protein_coding
AT2G42350	0.753802	AT2G42350	RING/U-box superfamily protein;(source:Araport11)	protein_coding	ARABIDOPSIS T??XICOS EN LEVADURA 40 (ATL40)	ARABIDOPSIS T??XICOS EN LEVADURA 40 (ATL40)
AT5G59800	0.753417	AT5G59800	Encodes a protein containing a methyl-CpG-binding domain that acts as an anti-silencing factor that prevent gene repression and DNA hypermethylation by tethering other anti-silencing factors to methylated DNA, which enables the function of DNA demethylase	protein_coding	METHYL-CPG-BINDING DOMAIN 7 (MBD7)	METHYL-CPG-BINDING DOMAIN 7 (MBD7);ARABIDOPSIS THALIANA METHYL-CPG-BINDING DOMAIN 7 (ATMBD7)
AT1G22100	0.753198	AT1G22100	Inositol-pentakisphosphate 2-kinase family protein;(source:Araport11)	protein_coding
AT5G50760	0.753122	AT5G50760	SAUR-like auxin-responsive protein family;(source:Araport11)	protein_coding	SMALL AUXIN UPREGULATED RNA 55 (SAUR55)	SMALL AUXIN UPREGULATED RNA 55 (SAUR55)
AT1G60490	0.752364	AT1G60490	Encodes a phosphatidylinositol 3-kinase that is expressed in most plant tissues. Defects in VPS34 affect a number of cellular processes. Loss of function mutations are not transmitted through the male gametophyte due to defects in microgametogenesis there	protein_coding	VACUOLAR PROTEIN SORTING 34 (VPS34)	(ATVPS34);VACUOLAR PROTEIN SORTING 34 (VPS34);PHOSPATIDYLINOSITOL 3-KINASE (PI3K)
AT2G47770	0.75196	AT2G47770	Encodes a membrane-bound protein designated AtTSPO (Arabidopsis thaliana TSPO-related). AtTSPO is related to the bacterial outer membrane tryptophan-rich sensory protein (TspO) and the mammalian mitochondrial 18 kDa Translocator Protein (18 kDa TSPO), mem	protein_coding	TSPO(OUTER MEMBRANE TRYPTOPHAN-RICH SENSORY PROTEIN)-RELATED (TSPO)	TSPO(OUTER MEMBRANE TRYPTOPHAN-RICH SENSORY PROTEIN)-RELATED (ATTSPO);TSPO(OUTER MEMBRANE TRYPTOPHAN-RICH SENSORY PROTEIN)-RELATED (TSPO)
AT4G24050	0.751842	AT4G24050	NAD(P)-binding Rossmann-fold superfamily protein;(source:Araport11)	protein_coding
AT1G01080	0.751825	AT1G01080	RNA-binding (RRM/RBD/RNP motifs) family protein;(source:Araport11)	protein_coding
AT3G20550	0.751695	AT3G20550	Encodes a nuclear localized FHA (forhkead) domain containing protein.Mutant plants have shortened roots, delayed flowering time, altered floral organ number, defective floral organs and reduced fertility.Ddl mutants also show reduced levels of pri-miRNAs	protein_coding	DAWDLE (DDL)	DAWDLE (DDL)
AT2G42670	0.751506	AT2G42670	2-aminoethanethiol dioxygenase, putative (DUF1637);(source:Araport11)	protein_coding	PLANT CYSTEINE OXIDASE 4 (PCO4)	PLANT CYSTEINE OXIDASE 4 (PCO4)
AT4G23100	0.750902	AT4G23100	Encodes the enzyme glutamate-cysteine ligase catalyzing the first, and rate-limiting, step of glutathione biosynthesis. Required for cell proliferation at the root tip. Involved in susceptibility to the bacterial pathogen Pseudomonas syringae. Mutants ar	protein_coding	GLUTAMATE-CYSTEINE LIGASE (GSH1)	ROOT MERISTEMLESS 1 (RML1);PHYTOALEXIN DEFICIENT 2 (PAD2);GLUTAMATE-CYSTEINE LIGASE (GSH1);CADMIUM SENSITIVE 2 (CAD2);REGULATOR OF AXILLARY MERISTEMS 1 (RAX1);PROTEASOME ALPHA SUBUNIT D2 (PAD2); (ATECS1); (GSHA);CINNAMYL ALCOHOL DEHYDROGENASE HOMOLOG 2 (C
AT2G44020	0.750591	AT2G44020	Mitochondrial transcription termination factor family protein;(source:Araport11)	protein_coding
AT1G18580	0.749879	AT1G18580	Encodes a protein with putative galacturonosyltransferase activity.GAUT11 is required for pectin synthesis in seed coat epidermal cells and normal mucilage release.	protein_coding	GALACTURONOSYLTRANSFERASE 11 (GAUT11)	GALACTURONOSYLTRANSFERASE 11 (GAUT11)
AT5G66985	0.749742	AT5G66985	hypothetical protein;(source:Araport11)	protein_coding
AT3G18827	0.749402	AT3G18827	Encodes a microRNA of unknown function. MicroRNAs are regulatory RNAs with a mature length of ~21-nucleotides that are processed from hairpin precursors by Dicer-like enzymes. MicroRNAs can negatively regulate gene expression by attenuating translation or	miRNA_primary_transcript	MICRORNA868A (MIR868A)	MICRORNA868A (MIR868A)
AT1G47550	0.749365	AT1G47550	Encodes a member of the exocyst complex gene family. The exocyst is a protein complex involved in tethering vesicles to the plasma membrane during regulated or polarized secretion. It binds phosphoinositide lipids.	protein_coding	EXOCYST COMPLEX COMPONENT SEC3A (SEC3A)	EXOCYST COMPLEX COMPONENT SEC3A (SEC3A)
AT3G11330	0.749059	AT3G11330	Encodes PIRL9, a member of the Plant Intracellular Ras-group-related LRRs (Leucine rich repeat proteins). PIRLs are a distinct, plant-specific class of intracellular LRRs that likely mediate protein interactions, possibly in the context of signal transduc	protein_coding	PLANT INTRACELLULAR RAS GROUP-RELATED LRR 9 (PIRL9)	PLANT INTRACELLULAR RAS GROUP-RELATED LRR 9 (PIRL9)
AT2G32698	0.748368	AT2G32698	Encodes a microRNA. MicroRNAs are regulatory RNAs with a mature length of ~21-nucleotides that are processed from hairpin precursors by Dicer-like enzymes. MicroRNAs can negatively regulate gene expression by attenuating translation or by directing mRNA c	miRNA_primary_transcript	MICRORNA407 (MIR407)	MICRORNA407 (MIR407)
AT1G14860	0.74781	AT1G14860	nudix hydrolase homolog 18;(source:Araport11)	protein_coding	NUDIX HYDROLASE HOMOLOG 18 (NUDT18)	NUDIX HYDROLASE HOMOLOG 18 (atnudt18);NUDIX HYDROLASE HOMOLOG 18 (NUDT18)
AT1G30850	0.747742	AT1G30850	root hair specific 4;(source:Araport11)	protein_coding	ROOT HAIR SPECIFIC 4 (RSH4)	ROOT HAIR SPECIFIC 4 (RSH4)
AT4G22590	0.747538	AT4G22590	Haloacid dehalogenase-like hydrolase (HAD) superfamily protein;(source:Araport11)	protein_coding	TREHALOSE-6-PHOSPHATE PHOSPHATASE G (TPPG)	TREHALOSE-6-PHOSPHATE PHOSPHATASE G (TPPG)
AT1G22065	0.746953	AT1G22065	hypothetical protein;(source:Araport11)	protein_coding
AT4G24630	0.746518	AT4G24630	DHHC-type zinc finger family protein;(source:Araport11)	protein_coding
AT3G25727	0.745978	AT3G25727	non-LTR retrolelement reverse transcriptase;(source:Araport11)	protein_coding
AT1G64360	0.745726	AT1G64360	SAQR is a clade specific protein present in single copy in Arabidopsis.It's expression is increased during light induced oxidative stress ,drought stress and also during senescence. Promoter contains two AGL15 binding sites.	protein_coding	ENESCENCE-ASSOCIATED AND QQS-RELATED (SAQR)	ENESCENCE-ASSOCIATED AND QQS-RELATED (SAQR)
AT2G43650	0.745346	AT2G43650	SAS10/C1D family protein. Loss of function mutants are embryo lethal.Ubiquitously expressed, with preference for tissues undergoing rapid cellular growth and differentiation.	protein_coding	EMBRYO DEFECTIVE 2777 (EMB2777)	EMBRYO DEFECTIVE 2777 (EMB2777);THALLO (THAL); (EMB2796)
AT1G06817	0.744826	AT1G06817	None;(source:Araport11)	long_noncoding_rna
AT1G15850	0.744636	AT1G15850	Transducin/WD40 repeat-like superfamily protein;(source:Araport11)	protein_coding
AT5G33406	0.743447	AT5G33406	hAT dimerization domain-containing protein / transposase-like protein;(source:Araport11)	protein_coding
AT3G13950	0.743294	AT3G13950	ankyrin;(source:Araport11)	protein_coding
AT2G09195	0.742626	AT2G09195	None;(source:Araport11)	long_noncoding_rna
AT4G10457	0.742563	AT4G10457	Encodes a member of a family of small, secreted, cysteine rich proteins with sequence similarity to SCR (S locus cysteine-rich protein).	protein_coding	SCR-LIKE 1 (SCRL1)	SCR-LIKE 1 (SCRL1)
AT4G40080	0.742317	AT4G40080	ENTH/ANTH/VHS superfamily protein;(source:Araport11)	protein_coding	(PICALM10A)	(PICALM10A)
AT1G72560	0.742259	AT1G72560	Encodes a karyopherin, specifically the Arabidopsis ortholog of LOS1/XPOT, a protein that mediates nuclear export of tRNAs in yeast and mammals. PSD is capable of rescuing the tRNA export defect of los1 in S. cerevisiae. psd mutants display disrupted ini	protein_coding	PAUSED (PSD)	PAUSED (PSD)
AT1G06917	0.742244	AT1G06917	None;(source:Araport11)	long_noncoding_rna
AT4G00330	0.74174	AT4G00330	high overall homology to CRCK1	protein_coding	CALMODULIN-BINDING RECEPTOR-LIKE CYTOPLASMIC KINASE 2 (CRCK2)	CALMODULIN-BINDING RECEPTOR-LIKE CYTOPLASMIC KINASE 2 (CRCK2)
AT2G04160	0.740992	AT2G04160	isolated from differential screening of a cDNA library from auxin-treated root culture. encodes a protein similar to subtilisin-like serine protease which is believed to be active outside the plant cell.	protein_coding	AUXIN-INDUCED IN ROOT CULTURES 3 (AIR3)	AUXIN-INDUCED IN ROOT CULTURES 3 (AIR3)
AT5G20260	0.740493	AT5G20260	Exostosin family protein;(source:Araport11)	protein_coding
AT3G48700	0.740171	AT3G48700	carboxyesterase 13;(source:Araport11)	protein_coding	CARBOXYESTERASE 13 (CXE13)	CARBOXYESTERASE 13 (ATCXE13);CARBOXYESTERASE 13 (CXE13)
AT4G12540	0.74007	AT4G12540	hypothetical protein;(source:Araport11)	protein_coding
AT5G45630	0.74001	AT5G45630	senescence regulator (Protein of unknown function, DUF584);(source:Araport11)	protein_coding
AT3G48205	0.739772	AT3G48205	Encodes a Plant thionin family protein	protein_coding
AT3G21700	0.739772	AT3G21700	Monomeric G protein. Expressed in root epidermal cells that are destined to become atrichoblasts. Also expressed during pollen development and in the pollen tube tip.	protein_coding	(SGP2)	(SGP2)
AT5G45980	0.739262	AT5G45980	Arabidopsis thaliana WOX8 protein. Contains similarity to homeodomain transcription factor. Positively regulates early embryonic growth. Together with CLE8 it forms a signaling module that promotes seed growth and overall seed size.	protein_coding	WUSCHEL RELATED HOMEOBOX 8 (WOX8)	WUSCHEL RELATED HOMEOBOX 8 (WOX8);STIMPY-LIKE (STPL);WUSCHEL RELATED HOMEOBOX 9B (WOX9B)	WOX
AT5G64210	0.739258	AT5G64210	encodes an isoform of alternative oxidase, which is expressed in rosettes, stems, and roots. Transcript accumulates in dry seeds and decreased upon germination and is not affected by actinomycin A. Protein is localized to mitochondria.	protein_coding	ALTERNATIVE OXIDASE 2 (AOX2)	ALTERNATIVE OXIDASE 2 (AOX2)
AT2G36610	0.739248	AT2G36610	Encodes a homeodomain leucine zipper class I (HD-Zip I) protein.	protein_coding	HOMEOBOX PROTEIN 22 (HB22)	ARABIDOPSIS THALIANA HOMEOBOX PROTEIN 22 (ATHB22);HOMEOBOX PROTEIN 22 (HB22)	HD-ZIP
AT4G30430	0.737984	AT4G30430	Member of TETRASPANIN family	protein_coding	TETRASPANIN9 (TET9)	TETRASPANIN9 (TET9)
AT3G24570	0.737849	AT3G24570	Peroxisomal membrane 22 kDa (Mpv17/PMP22) family protein;(source:Araport11)	protein_coding
AT5G51760	0.737469	AT5G51760	Encodes AHG1 (ABA-hypersensitive germination 1), a putative protein phosphatase 2C (PP2C). Expressed in seeds. AHG1 functions in seed development and germination.	protein_coding	ABA-HYPERSENSITIVE GERMINATION 1 (AHG1)	ABA-HYPERSENSITIVE GERMINATION 1 (AHG1)
AT1G22360	0.737146	AT1G22360	UDP-glucosyl transferase 85A2;(source:Araport11)	protein_coding	UDP-GLUCOSYL TRANSFERASE 85A2 (UGT85A2)	UDP-GLUCOSYL TRANSFERASE 85A2 (AtUGT85A2);UDP-GLUCOSYL TRANSFERASE 85A2 (UGT85A2)
AT3G51050	0.737136	AT3G51050	NERD1 is a single copy locus encoding a protein of unknown function that is localized to the nucleus. Single mutants show defects in root hair growth, root meristem function, cell elongation. NERD1 appears to act synergistically with the exocyst in root	protein_coding	NEW ENHANCER OF ROOT DWARFISM1 (NERD1)	NEW ENHANCER OF ROOT DWARFISM1 (NERD1)
AT1G65880	0.736799	AT1G65880	Encodes a benzoate-CoA ligase. Involved in the biosynthesis of benzoyloxyglucosinolate in Arabidopsis seeds.	protein_coding	BENZOYLOXYGLUCOSINOLATE 1 (BZO1)	BENZOYLOXYGLUCOSINOLATE 1 (BZO1)
AT1G20780	0.736478	AT1G20780	Encodes a protein containing a U-box and an ARM domain. Homozygous mutant seedlings have a seedling lethal phenotype with widespread cell death lesions throughout the cotyledons and roots.	protein_coding	SENESCENCE-ASSOCIATED E3 UBIQUITIN LIGASE 1 (SAUL1)	PLANT U-BOX 44 (PUB44);ARABIDOPSIS THALIANA PLANT U-BOX 44 (ATPUB44);SENESCENCE-ASSOCIATED E3 UBIQUITIN LIGASE 1 (SAUL1)
AT5G64780	0.736355	AT5G64780	holocarboxylase synthetase;(source:Araport11)	protein_coding
AT1G30220	0.736253	AT1G30220	Inositol transporter presenting conserved extracellular loop domains homologs of plexins/semaphorin/integrin (PSI) domains from animal type I receptors.	protein_coding	INOSITOL TRANSPORTER 2 (INT2)	ARABIDOPSIS THALIANA INOSITOL TRANSPORTER 2 (ATINT2);INOSITOL TRANSPORTER 2 (INT2)
AT5G41580	0.736093	AT5G41580	Encodes an SP-RING domain containing protein that functions in sumolaytion and is involved in positive regulation of sulfur metabolism and stress response.	protein_coding	PROTEIN INHIBITOR OF ACTIVATED STAT LIKE 2 (PIAL2)	PROTEIN INHIBITOR OF ACTIVATED STAT LIKE 2 (PIAL2)	ZnF
AT3G55930	0.735932	AT3G55930	pre-mRNA-splicing factor;(source:Araport11)	protein_coding
AT3G55550	0.735878	AT3G55550	Concanavalin A-like lectin protein kinase family protein;(source:Araport11)	protein_coding	L-TYPE LECTIN RECEPTOR KINASE S.4 (LECRK-S.4)	L-TYPE LECTIN RECEPTOR KINASE S.4 (LECRK-S.4)
AT5G13220	0.735645	AT5G13220	Plants overexpressing At5g13220.3, but not At5g13220.1 showed enhanced insensitivity to MeJa.	protein_coding	JASMONATE-ZIM-DOMAIN PROTEIN 10 (JAZ10)	JASMONATE-ZIM-DOMAIN PROTEIN 10 (JAZ10);TIFY DOMAIN PROTEIN 9 (TIFY9);JASMONATE-ASSOCIATED 1 (JAS1)
AT5G67050	0.73554	AT5G67050	alpha/beta-Hydrolases superfamily protein;(source:Araport11)	protein_coding
AT1G54575	0.735224	AT1G54575	hypothetical protein;(source:Araport11)	protein_coding
AT3G47010	0.735188	AT3G47010	Glycosyl hydrolase family protein;(source:Araport11)	protein_coding
AT3G25290	0.734803	AT3G25290	Auxin-responsive family protein;(source:Araport11)	protein_coding
AT4G25590	0.734683	AT4G25590	actin depolymerizing factor 7;(source:Araport11)	protein_coding	ACTIN DEPOLYMERIZING FACTOR 7 (ADF7)	ACTIN DEPOLYMERIZING FACTOR 7 (ADF7)
AT4G34520	0.734403	AT4G34520	Encodes KCS18, a member of the 3-ketoacyl-CoA synthase family involved in the biosynthesis of VLCFA (very long chain fatty acids).	protein_coding	3-KETOACYL-COA SYNTHASE 18 (KCS18)	FATTY ACID ELONGATION1 (FAE1);3-KETOACYL-COA SYNTHASE 18 (KCS18)
AT3G47230	0.734164	AT3G47230	transposable_element_gene;(source:Araport11);similar to unknown protein [Arabidopsis thaliana] (TAIR:AT2G12505.1);(source:TAIR10)	transposable_element_gene
AT1G62330	0.733699	AT1G62330	O-fucosyltransferase family protein;(source:Araport11)	protein_coding
AT3G51760	0.733592	AT3G51760	hypothetical protein (DUF688);(source:Araport11)	protein_coding
AT5G38035	0.73357	AT5G38035	transposable_element_gene;(source:Araport11);copia-like retrotransposon family, has a 9.9e-71 P-value blast match to GB:CAA31653 polyprotein (Ty1_Copia-element) (Arabidopsis thaliana);(source:TAIR10)	transposable_element_gene
AT2G18490	0.733463	AT2G18490	GAZ is a nuclear localized transcriptional activator that is regulated (decreased) by GA and ABA levels. GAZ is expressed in the root stele and may function non-cell autonomously to effect hormone mediated control of ground tissue maturation.	protein_coding	GA- AND ABA-RESPONSIVE ZINC FINGER (GAZ)	GA- AND ABA-RESPONSIVE ZINC FINGER (GAZ)	C2H2
AT5G52450	0.733111	AT5G52450	MATE efflux family protein;(source:Araport11)	protein_coding
AT4G19380	0.733058	AT4G19380	Long-chain fatty alcohol dehydrogenase family protein;(source:Araport11)	protein_coding
AT5G53780	0.732885	AT5G53780	F-box protein, putative (DUF295);(source:Araport11)	protein_coding	DUF295 ORGANELLAR A 14 (ATDOA14)	DUF295 ORGANELLAR A 14 (ATDOA14)
AT4G21820	0.732685	AT4G21820	binding / calmodulin binding protein;(source:Araport11)	protein_coding
AT5G22730	0.73263	AT5G22730	F-box/RNI-like/FBD-like domains-containing protein;(source:Araport11)	protein_coding
AT5G53720	0.732585	AT5G53720	RNA-binding (RRM/RBD/RNP motifs) family protein;(source:Araport11)	protein_coding
AT1G65470	0.732286	AT1G65470	Chromatin Assembly Factor-1 (CAF-1) p150 subunit. Mutants have reduced heterochromatin content. In Arabidopsis, the three CAF-1 subunits are encoded by FAS1, FAS2 and, most likely, MSI1, respectively. Mutations in FAS1 or FAS2 lead to increased frequenc	protein_coding	FASCIATA 1 (FAS1)	FASCIATA 1 (FAS1);NUCLEOSOME/CHROMATIN ASSEMBLY FACTOR GROUP B (NFB2);FUGU 2 (FUGU2)
AT1G23150	0.732223	AT1G23150	hypothetical protein;(source:Araport11)	protein_coding
AT3G23172	0.731321	AT3G23172	hypothetical protein;(source:Araport11)	protein_coding
AT1G55020	0.731244	AT1G55020	lipoxygenase, a defense gene conferring resistance Xanthomonas campestris The mRNA is cell-to-cell mobile.	protein_coding	LIPOXYGENASE 1 (LOX1)	LIPOXYGENASE 1 (LOX1);ARABIDOPSIS LIPOXYGENASE 1 (ATLOX1)
AT5G05895	0.730973	AT5G05895	None;(source:Araport11)	long_noncoding_rna
AT1G48725	0.730546	AT1G48725	transmembrane protein;(source:Araport11)	protein_coding
AT1G05533	0.730024	AT1G05533	None;(source:Araport11)	long_noncoding_rna
AT5G24915	0.73001	AT5G24915	transposable_element_gene;(source:Araport11);non-LTR retrotransposon family (LINE), has a 3.1e-38 P-value blast match to GB:NP_038603 L1 repeat, Tf subfamily, member 23 (LINE-element) (Mus musculus);(source:TAIR10)	transposable_element_gene
AT4G36010	0.729594	AT4G36010	Pathogenesis-related thaumatin superfamily protein;(source:Araport11)	protein_coding
AT4G07025	0.729581	AT4G07025	None;(source:Araport11)	long_noncoding_rna
AT1G78960	0.729128	AT1G78960	Encodes a multifunctional 2-3-oxidosqualene (OS)-triterpene cyclase that can cyclize OS into lupeol, alpha- and beta-amyrin.	protein_coding	LUPEOL SYNTHASE 2 (LUP2)	LUPEOL SYNTHASE 2 (LUP2);LUPEOL SYNTHASE 2 (ATLUP2)
AT2G41600	0.729063	AT2G41600	Mitochondrial glycoprotein family protein;(source:Araport11)	protein_coding
AT4G04295	0.728803	AT4G04295	None;(source:Araport11)	long_noncoding_rna
AT5G04347	0.728778	AT5G04347	Plant self-incompatibility protein S1 family;(source:Araport11)	protein_coding
AT5G43380	0.728395	AT5G43380	encodes a type I serine/threonine protein phosphatase expressed in expressed in roots, rosettes and flowers.	protein_coding	TYPE ONE SERINE/THREONINE PROTEIN PHOSPHATASE 6 (TOPP6)	TYPE ONE SERINE/THREONINE PROTEIN PHOSPHATASE 6 (TOPP6)
AT1G08070	0.728363	AT1G08070	Encodes a chloroplast RNA editing factor.	protein_coding	ORGANELLE TRANSCRIPT PROCESSING 82 (OTP82)	ORGANELLE TRANSCRIPT PROCESSING 82 (OTP82);EMBRYO DEFECTIVE 3102 (EMB3102)
AT3G14880	0.727966	AT3G14880	transcription factor-like protein;(source:Araport11)	protein_coding
AT4G06910	0.727903	AT4G06910	None;(source:Araport11)	long_noncoding_rna
AT5G28285	0.727575	AT5G28285	transposable_element_gene;(source:Araport11);CACTA-like transposase family (En/Spm), has a 9.8e-101 P-value blast match to GB:BAA20532 ORF of transposon Tdc1 (CACTA-element) (Daucus carota);(source:TAIR10)	transposable_element_gene
AT4G10590	0.727543	AT4G10590	encodes a member of the ubiquitin-specific protease family, UBP10	protein_coding	UBIQUITIN-SPECIFIC PROTEASE 10 (UBP10)	UBIQUITIN-SPECIFIC PROTEASE 10 (UBP10)
AT5G53620	0.727202	AT5G53620	RNA polymerase II degradation factor;(source:Araport11)	protein_coding
AT1G58170	0.726716	AT1G58170	Disease resistance-responsive (dirigent-like protein) family protein;(source:Araport11)	protein_coding
AT5G51810	0.725677	AT5G51810	Encodes gibberellin 20-oxidase. Involved in gibberellin biosynthesis. Up-regulated by far red light in elongating petioles. Not regulated by a circadian clock.	protein_coding	GIBBERELLIN 20 OXIDASE 2 (GA20OX2)	GIBBERELLIN 20 OXIDASE 2 (GA20OX2); (ATGA20OX2); (AT2353)
AT3G03325	0.725556	AT3G03325	None;(source:Araport11)	long_noncoding_rna
AT5G22530	0.725535	AT5G22530	Unknown protein, knockout shows increased sensitivity to Al stress.	protein_coding
AT1G62695	0.725501	AT1G62695	transposable_element_gene;(source:Araport11);pseudogene, similar to Unknown protein, blastp match of 30%25 identity and 1.6e-09 P-value to GP|22773232|gb|AAN06838.1||AC099401 Unknown protein {Oryza sativa (japonica cultivar-group)};(source:TAIR10)	transposable_element_gene
AT2G38120	0.725448	AT2G38120	Encodes an auxin influx transporter. AUX1 resides at the apical plasma membrane of protophloem cells and at highly dynamic subpopulations of Golgi apparatus and endosomes in all cell types. AUX1 action in the lateral root cap and/or epidermal cells infl	protein_coding	AUXIN RESISTANT 1 (AUX1)	AUXIN RESISTANT 1 (AUX1);WAVY ROOTS 5 (WAV5); (PIR1);MODIFIER OF ARF7/NPH4 PHENOTYPES 1 (MAP1); (ATAUX1)
AT1G24510	0.725427	AT1G24510	TCP-1/cpn60 chaperonin family protein;(source:Araport11)	protein_coding
AT1G19230	0.72479	AT1G19230	Riboflavin synthase-like superfamily protein;(source:Araport11)	protein_coding	(ATRBOHE)	(ATRBOHE)
AT5G01240	0.723853	AT5G01240	Encodes LAX1 (LIKE AUXIN RESISTANT), a member of the AUX1 LAX family of auxin influx carriers. Required for the establishment of embryonic root cell organization.	protein_coding	LIKE AUXIN RESISTANT 1 (LAX1)	LIKE AUXIN RESISTANT 1 (LAX1)
AT5G56050	0.723044	AT5G56050	late embryogenesis abundant (LEA) hydroxyproline-rich glycoprotein family protein;(source:Araport11)	protein_coding	(NHL43)	(NHL43)
AT5G14680	0.722607	AT5G14680	Adenine nucleotide alpha hydrolases-like superfamily protein;(source:Araport11)	protein_coding
AT3G58770	0.722568	AT3G58770	hypothetical protein;(source:Araport11)	protein_coding
AT4G31615	0.722491	AT4G31615	Transcriptional factor B3 family protein;(source:Araport11)	protein_coding	REPRODUCTIVE MERISTEM 35 (REM35)	REPRODUCTIVE MERISTEM 35 (REM35)	B3
AT5G53742	0.720899	AT5G53742	Encodes a ECA1 gametogenesis related family protein	protein_coding
AT3G27940	0.720689	AT3G27940	LOB domain-containing protein 26;(source:Araport11)	protein_coding	LOB DOMAIN-CONTAINING PROTEIN 26 (LBD26)	LOB DOMAIN-CONTAINING PROTEIN 26 (LBD26)	LBD
AT5G26110	0.720472	AT5G26110	Protein kinase superfamily protein;(source:Araport11)	protein_coding
AT1G56600	0.72014	AT1G56600	GolS2 is a galactinol synthase that catalyzes the formation of galactinol from UDP-galactose and myo-inositol. GolS2 transcript levels rise in response to methyl viologen, an oxidative damage-inducing agent. Plants over-expressing GolS2 have increased tol	protein_coding	GALACTINOL SYNTHASE 2 (GolS2)	GALACTINOL SYNTHASE 2 (AtGolS2);GALACTINOL SYNTHASE 2 (GolS2)
AT2G24570	0.719451	AT2G24570	member of WRKY Transcription Factor; Group II-d; negative regulator of basal resistance to Pseudomonas syringae.	protein_coding	WRKY DNA-BINDING PROTEIN 17 (WRKY17)	WRKY DNA-BINDING PROTEIN 17 (WRKY17); (AtWRKY17)	WRKY
AT4G21940	0.719271	AT4G21940	member of Calcium Dependent Protein Kinase	protein_coding	CALCIUM-DEPENDENT PROTEIN KINASE 15 (CPK15)	CALCIUM-DEPENDENT PROTEIN KINASE 15 (CPK15)
AT5G62830	0.719261	AT5G62830	F-box associated ubiquitination effector family protein;(source:Araport11)	protein_coding
AT1G08170	0.71926	AT1G08170	Histone superfamily protein;(source:Araport11)	protein_coding
AT4G33430	0.71912	AT4G33430	Leu-rich receptor Serine/threonine protein kinase. Component of BR signaling that interacts with BRI1 in vitro and in vivo to form a heterodimer. Brassinolide-dependent association of BRI1 and BAK1 in vivo. Phosphorylation of both BRI1 and BAK1 on Thr re	protein_coding	BRI1-ASSOCIATED RECEPTOR KINASE (BAK1)	BRI1-ASSOCIATED RECEPTOR KINASE (BAK1)
AT3G07105	0.718727	AT3G07105	Natural antisense transcript overlaps with AT3G45290;(source:Araport11)	antisense_long_noncoding_rna
AT2G39630	0.718654	AT2G39630	Encodes a putative dolichyl-phosphate β-glucosyltransferase.	protein_coding
AT3G47120	0.717768	AT3G47120	GDS1is a member of the C3H-type zinc finger family of proteins. Mutants display growth defects due to reduced cell number and size.	protein_coding	GROWTH, DEVELOPMENT AND SPLICING 1 (GDS1)	GROWTH, DEVELOPMENT AND SPLICING 1 (GDS1)	RRM
AT2G01760	0.717554	AT2G01760	member of Response Regulator: B- Type	protein_coding	RESPONSE REGULATOR 14 (RR14)	RESPONSE REGULATOR 14 (ARR14);RESPONSE REGULATOR 14 (RR14)	ARR-B
AT2G32788	0.717379	AT2G32788	Encodes a Rapid ALkalinization Factor (RALF) family protein	protein_coding
AT1G56460	0.717155	AT1G56460	HIT zinc finger and PAPA-1-like domain-containing protein;(source:Araport11)	protein_coding
AT3G02500	0.717076	AT3G02500	mental retardation GTPase activating protein;(source:Araport11)	protein_coding
AT5G15650	0.716817	AT5G15650	RGP2 is a UDP-arabinose mutase that catalyzes the interconversion between the pyranose and furanose forms of UDP-L-arabinose. It appears to be required for proper cell wall formation. rgp1(at3g02230)/rgp2 double mutants have a male gametophyte lethal phen	protein_coding	REVERSIBLY GLYCOSYLATED POLYPEPTIDE 2 (RGP2)	REVERSIBLY GLYCOSYLATED POLYPEPTIDE 2 (ATRGP2);REVERSIBLY GLYCOSYLATED POLYPEPTIDE 2 (RGP2);MURUS 5 (MUR5)
AT3G05400	0.71671	AT3G05400	Major facilitator superfamily protein;(source:Araport11)	protein_coding
AT1G09393	0.716648	AT1G09393	None;(source:Araport11)	long_noncoding_rna
AT1G35186	0.716594	AT1G35186	similarity to non-LTR retroelement protein	transposable_element_gene
AT3G19080	0.716549	AT3G19080	SWIB complex BAF60b domain-containing protein;(source:Araport11)	protein_coding
AT2G03330	0.716524	AT2G03330	transmembrane protein;(source:Araport11)	protein_coding
AT1G01470	0.716343	AT1G01470	Encodes late-embryogenesis abundant protein whose mRNA levels are induced in response to wounding and light stress. Might be involved in protection against desiccation.	protein_coding	LATE EMBRYOGENESIS ABUNDANT 14 (LEA14)	(LEA1);LATE EMBRYOGENESIS ABUNDANT 14 (LEA14);LIGHT STRESS-REGULATED 3 (LSR3);ARABIDOPSIS THALIANA LATE EMBRYOGENESIS ABUNDANT 14 (ATLEA14)
AT2G34315	0.716303	AT2G34315	avirulence induced family protein;(source:Araport11)	protein_coding
AT1G53330	0.715254	AT1G53330	encodes a member of the pentatricopeptide repeat (PPR) gene family. T-DNA insertion mutants had a complex phenotypic expression, ranging from embryo lethal to seedling lethal, to just subtle changes.	protein_coding
AT3G27965	0.71508	AT3G27965	transposable_element_gene;(source:Araport11);copia-like retrotransposon family, has a 5.5e-26 P-value blast match to GB:AAB82754 retrofit (TY1_Copia-element) (Oryza longistaminata);(source:TAIR10)	transposable_element_gene
AT2G37710	0.714513	AT2G37710	Induced in response to Salicylic acid. The mRNA is cell-to-cell mobile.	protein_coding	L-TYPE LECTIN RECEPTOR KINASE IV.1 (LECRK-IV.1)	L-TYPE LECTIN RECEPTOR KINASE IV.1 (LECRK-IV.1);RECEPTOR LECTIN KINASE (RLK)
AT4G19239	0.714378	AT4G19239	Pseudogene of AT5G01080; beta-galactosidase	pseudogene
AT3G09015	0.714371	AT3G09015	None;(source:Araport11)	long_noncoding_rna
AT1G75860	0.714364	AT1G75860	DNA ligase;(source:Araport11)	protein_coding
AT4G15420	0.714155	AT4G15420	Ubiquitin fusion degradation UFD1 family protein;(source:Araport11)	protein_coding
AT3G12220	0.7138	AT3G12220	serine carboxypeptidase-like 16;(source:Araport11)	protein_coding	SERINE CARBOXYPEPTIDASE-LIKE 16 (scpl16)	SERINE CARBOXYPEPTIDASE-LIKE 16 (scpl16)
AT1G62350	0.713687	AT1G62350	Pentatricopeptide repeat (PPR) superfamily protein;(source:Araport11)	protein_coding
AT4G32220	0.713624	AT4G32220	transposable_element_gene;(source:Araport11);gypsy-like retrotransposon family, has a 4.8e-57 P-value blast match to GB:AAD19359 polyprotein (gypsy_Ty3-element) (Sorghum bicolor);(source:TAIR10)	transposable_element_gene
AT5G40630	0.713515	AT5G40630	Ubiquitin-like superfamily protein;(source:Araport11)	protein_coding
AT1G55591	0.713411	AT1G55591	Encodes a microRNA of unknown function. MicroRNAs are regulatory RNAs with a mature length of ~21-nucleotides that are processed from hairpin precursors by Dicer-like enzymes. MicroRNAs can negatively regulate gene expression by attenuating translation or	miRNA_primary_transcript	MICRORNA158B (MIR158B)	MICRORNA158B (MIR158B)
AT2G29960	0.713387	AT2G29960	encodes a cyclophilin protein that exhibits peptidylprolyl cis/trans-isomerase and protein refolding activities that were sensitive to cyclosporin A. The protein interacts with GNOM in vitro and is localized to both the cytosolic and membrane fractions. T	protein_coding	CYCLOPHILIN 5 (CYP5)	CYCLOPHILIN 5 (CYP5);ARABIDOPSIS THALIANA CYCLOPHILIN 5 (ATCYP5);CYCLOPHILIN 19-4 (CYP19-4)
AT1G53600	0.712912	AT1G53600	Tetratricopeptide repeat (TPR)-like superfamily protein;(source:Araport11)	protein_coding
AT5G05120	0.712533	AT5G05120	C2H2 and C2HC zinc fingers superfamily protein;(source:Araport11)	protein_coding			C2H2
AT2G46950	0.712142	AT2G46950	cytochrome P450, family 709, subfamily B, polypeptide 2;(source:Araport11)	protein_coding	CYTOCHROME P450, FAMILY 709, SUBFAMILY B, POLYPEPTIDE 2 (CYP709B2)	CYTOCHROME P450, FAMILY 709, SUBFAMILY B, POLYPEPTIDE 2 (CYP709B2)
AT1G31140	0.711776	AT1G31140	Encodes a B-sister MADS-box protein, GORDITA which is specific to the Brassicaceae. GOA is the most closely related paralog of ABS. GOA represses fruit growth and contributes to integument development. Over-expression of GOA results in disorganized flora	protein_coding	GORDITA (GOA)	GORDITA (GOA)	MIKC
AT4G35380	0.711055	AT4G35380	Encodes one of the functionally redundant ARF guanine-nucleotide exchange factors (ARF-GEFs). Functions as regulators of post-Golgi trafficking.	protein_coding	BIG4 (BIG4)	BIG4 (BIG4)
AT4G06185	0.710697	AT4G06185	None;(source:Araport11)	long_noncoding_rna
AT3G03115	0.710433	AT3G03115	None;(source:Araport11)	long_noncoding_rna
AT1G04330	0.710358	AT1G04330	A proline/serine rich protein of unknown function. It interacts with defense related MAP kinase MPK6 and others. May be involved in signaling during defense or stress response.	protein_coding	(PH2)	(PH2)
AT2G14365	0.710306	AT2G14365	Encodes a member of a family of small,secreted, cysteine rich protein with sequence similarity to the PCP (pollen coat protein) gene family.	protein_coding	LOW-MOLECULAR-WEIGHT CYSTEINE-RICH 84 (LCR84)	LOW-MOLECULAR-WEIGHT CYSTEINE-RICH 84 (LCR84)
AT1G60986	0.710199	AT1G60986	Encodes a member of a family of small, secreted, cysteine rich proteins with sequence similarity to SCR (S locus cysteine-rich protein).	protein_coding	SCR-LIKE 4 (SCRL4)	SCR-LIKE 4 (SCRL4)
AT1G72620	0.710012	AT1G72620	alpha/beta-Hydrolases superfamily protein;(source:Araport11)	protein_coding
AT3G22930	0.709917	AT3G22930	Encodes a calmodulin-like protein.	protein_coding	CALMODULIN-LIKE 11 (CML11)	CALMODULIN-LIKE 11 (CML11); (ATCML11)
AT4G37450	0.709839	AT4G37450	AGP18 is a lysine-rich arabinogalactan-protein (AGP) and part of a multi-gene family of glycoproteins with approx. 50 members. It falls into one subclass with AGP17 and AGP19, other lysine-rich AGPs. It is expressed in young leaves, shoots, roots and flow	protein_coding	ARABINOGALACTAN PROTEIN 18 (AGP18)	ARABINOGALACTAN PROTEIN 18 (AGP18); (ATAGP18)
AT4G22250	0.709639	AT4G22250	RING/U-box superfamily protein;(source:Araport11)	protein_coding
AT1G18400	0.708328	AT1G18400	Encodes the brassinosteroid signaling component BEE1 (BR-ENHANCED EXPRESSION 1). Positively modulates the shade avoidance syndrome in Arabidopsis seedlings.	protein_coding	BR ENHANCED EXPRESSION 1 (BEE1)	BR ENHANCED EXPRESSION 1 (BEE1)	bHLH
AT2G01830	0.708038	AT2G01830	Histidine kinase: cytokinin-binding receptor that transduces cytokinin signals across the plasma membrane	protein_coding	WOODEN LEG (WOL)	(ATCRE1);WOODEN LEG 1 (WOL1);CYTOKININ RESPONSE 1 (CRE1);WOODEN LEG (WOL);ARABIDOPSIS HISTIDINE KINASE 4 (AHK4)
AT5G20110	0.707663	AT5G20110	Dynein light chain type 1 family protein;(source:Araport11)	protein_coding
AT2G22940	0.707593	AT2G22940	hypothetical protein;(source:Araport11)	protein_coding
AT4G14980	0.707222	AT4G14980	Cysteine/Histidine-rich C1 domain family protein;(source:Araport11)	protein_coding
AT1G48870	0.706318	AT1G48870	Transducin/WD40 repeat-like superfamily protein;(source:Araport11)	protein_coding
AT5G01275	0.706188	AT5G01275	None;(source:Araport11)	long_noncoding_rna
AT5G02440	0.705664	AT5G02440	60S ribosomal protein L36;(source:Araport11)	protein_coding
AT5G24800	0.705449	AT5G24800	Encodes bZIP protein BZO2H2.	protein_coding	BASIC LEUCINE ZIPPER 9 (BZIP9)	ARABIDOPSIS THALIANA BASIC LEUCINE ZIPPER 9 (AtbZIP9);BASIC LEUCINE ZIPPER O2 HOMOLOG 2 (BZO2H2);BASIC LEUCINE ZIPPER 9 (BZIP9)	bZIP
AT5G08060	0.705419	AT5G08060	furry;(source:Araport11)	protein_coding
AT3G60160	0.705181	AT3G60160	member of MRP subfamily	protein_coding	ATP-BINDING CASSETTE C9 (ABCC9)	MULTIDRUG RESISTANCE-ASSOCIATED PROTEIN 9 (ATMRP9);MULTIDRUG RESISTANCE-ASSOCIATED PROTEIN 9 (MRP9);ATP-BINDING CASSETTE C9 (ABCC9)
AT4G14690	0.704889	AT4G14690	Encodes an early light-induced protein. ELIPs are thought not to be directly involved in the synthesis and assembly of specific photosynthetic complexes, but rather affect the biogenesis of all chlorophyll-binding complexes. A study (PMID 17553115) has sh	protein_coding	EARLY LIGHT-INDUCIBLE PROTEIN 2 (ELIP2)	EARLY LIGHT-INDUCIBLE PROTEIN 2 (ELIP2)
AT5G49030	0.70466	AT5G49030	tRNA synthetase class I (I, L, M and V) family protein;(source:Araport11)	protein_coding	OVULE ABORTION 2 (OVA2)	OVULE ABORTION 2 (OVA2)
AT4G22785	0.704478	AT4G22785	tRNA-Lys (anticodon: CTT)	pre_trna
AT3G16310	0.703279	AT3G16310	mitotic phosphoprotein N end (MPPN) family protein;(source:Araport11)	protein_coding
AT1G68370	0.703125	AT1G68370	DnaJ-like protein with homology to coiled coils found in cytoskeleton-interacting proteins.	protein_coding	ALTERED RESPONSE TO GRAVITY 1 (ARG1)	ALTERED RESPONSE TO GRAVITY 1 (ARG1)
AT1G60580	0.702584	AT1G60580	pre-tRNA tRNA-Gly (anticodon: GCC);(source:Araport11, TAIR10)	pre_trna
AT5G25880	0.70256	AT5G25880	The malic enzyme (EC 1.1.1.40) encoded by the ATNADP-ME3 is presumably cytosolic and restricted in its expression by both developmental and cell-specific signals.	protein_coding	NADP-MALIC ENZYME 3 (NADP-ME3)	ARABIDOPSIS THALIANA NADP-MALIC ENZYME 3 (ATNADP-ME3);NADP-MALIC ENZYME 3 (NADP-ME3)
AT1G08977	0.70256	AT1G08977	None;(source:Araport11)	long_noncoding_rna
AT5G43630	0.702035	AT5G43630	Encodes a zinc knuckle protein that negatively regulates morning specific growth. The role of TZP in hypocotyl elongation was established through a QTL analysis of BayXSha RIL populations. The Bay-0 allele contains a deletion causing a frameshift mutation	protein_coding	TANDEM ZINC KNUCKLE PROTEIN (TZP)	TANDEM ZINC KNUCKLE PROTEIN (TZP)
AT5G21125	0.701559	AT5G21125	hypothetical protein;(source:Araport11)	protein_coding
AT5G50290	0.700918	AT5G50290	wall-associated receptor kinase galacturonan-binding protein;(source:Araport11)	protein_coding
AT2G04045	0.700505	AT2G04045	Encodes a defensin-like (DEFL) family protein.	protein_coding
AT2G29760	0.699986	AT2G29760	Encodes a chloroplast RNA editing factor.	protein_coding	ORGANELLE TRANSCRIPT PROCESSING 81 (OTP81)	ORGANELLE TRANSCRIPT PROCESSING 81 (OTP81); (QED1)
AT2G21750	0.699874	AT2G21750	Encodes a small cysteine-rich protein that is secreted by the egg cell during gamete interactions. The regulated secretion of EC1 by the egg cell upon sperm-egg interaction is proposed to ensure the appropriate localization of the cell-fusion machinery in	protein_coding	EGG CELL 1.3 (EC1.3)	EGG CELL 1.3 (EC1.3)
AT3G14360	0.699641	AT3G14360	alpha/beta-Hydrolases superfamily protein;(source:Araport11)	protein_coding	OIL BODY LIPASE 1 (ATOBL1)	OIL BODY LIPASE 1 (ATOBL1)
AT3G17190	0.698797	AT3G17190	hypothetical protein;(source:Araport11)	protein_coding
AT1G30660	0.698237	AT1G30660	A truncated version of Twinkle that retains only the DNA primase domain.	protein_coding	(TWINKY)	(TWINKY)
AT1G12050	0.698133	AT1G12050	Encodes a fumarylacetoacetase that converts fumarylacetoacetate to acetoacetate and fumarate and is likely to be involved in tyrosine catabolism.	protein_coding	FUMARYLACETOACETATE HYDROLASE (FAH)	FUMARYLACETOACETATE HYDROLASE (FAH); (ATFAH);SHORT-DAY SENSITIVE CELL DEATHSHORT-DAY SENSITIVE CELL DEATHSHORT-DAY SENSITIVE CELL DEATH 111 (SSCD1)
AT1G26762	0.69796	AT1G26762	transmembrane protein;(source:Araport11)	protein_coding
AT2G41620	0.697064	AT2G41620	Nucleoporin interacting component (Nup93/Nic96-like) family protein;(source:Araport11)	protein_coding
AT1G60070	0.696838	AT1G60070	Adaptor protein complex AP-1, gamma subunit;(source:Araport11)	protein_coding
AT3G58420	0.696786	AT3G58420	TRAF-like superfamily protein;(source:Araport11)	protein_coding
AT5G16690	0.696745	AT5G16690	Origin Recognition Complex subunit 3. Involved in the initiation of DNA replication. Regulated transcriptionally during cell cycle, peaking at G1/S-phase. Target of E2F/DF family of transcription factors. Interacts with all ORC subunits except ORC1b.	protein_coding	ORIGIN RECOGNITION COMPLEX SUBUNIT 3 (ORC3)	(ATORC3);ORIGIN RECOGNITION COMPLEX SUBUNIT 3 (ORC3)
AT3G24310	0.696341	AT3G24310	snapdragon myb protein 305 homolog (myb)	protein_coding	MYB DOMAIN PROTEIN 305 (MYB305)	MYB DOMAIN PROTEIN 305 (MYB305);MYB DOMAIN PROTEIN 71 (ATMYB71)	MYB
AT1G06907	0.696201	AT1G06907	None;(source:Araport11)	long_noncoding_rna
AT5G57200	0.695975	AT5G57200	ENTH/ANTH/VHS superfamily protein;(source:Araport11)	protein_coding	(PICALM2A)	(PICALM2A)
AT4G02170	0.695963	AT4G02170	cotton fiber protein;(source:Araport11)	protein_coding
AT4G30250	0.695884	AT4G30250	P-loop containing nucleoside triphosphate hydrolases superfamily protein;(source:Araport11)	protein_coding
AT3G28412	0.695859	AT3G28412	transposable_element_gene;(source:Araport11);non-LTR retrotransposon family (LINE), has a 4.3e-08 P-value blast match to GB:AAC34906 reverse transcriptase (LINE-element) (Forficula auricularia);(source:TAIR10)	transposable_element_gene
AT4G29290	0.695772	AT4G29290	Encodes a member of a family of small,secreted, cysteine rich protein with sequence similarity to the PCP (pollen coat protein) gene family.	protein_coding	LOW-MOLECULAR-WEIGHT CYSTEINE-RICH 26 (LCR26)	LOW-MOLECULAR-WEIGHT CYSTEINE-RICH 26 (LCR26)
AT3G09510	0.695757	AT3G09510	Ribonuclease H-like superfamily protein;(source:Araport11)	protein_coding
AT1G29170	0.69567	AT1G29170	Encodes a member of the SCAR family.These proteins are part of a complex (WAVE) complex.The SCAR subunit activates the ARP2/3 complex which in turn act as a nucleator for actin filaments.	protein_coding	(WAVE2)	(WAVE2);WASP (WISKOTT-ALDRICH SYNDROME PROTEIN)-FAMILY VERPROLIN HOMOLOGOUS PROTEIN 2 (AtSCAR3); (SCAR3)
AT5G45650	0.695624	AT5G45650	subtilase family protein;(source:Araport11)	protein_coding
AT4G20050	0.695525	AT4G20050	Encodes a polygalacturonase that plays a direct role in degrading the pollen mother cell wall during microspore development.	protein_coding	QUARTET 3 (QRT3)	QUARTET 3 (QRT3)
AT1G33813	0.695524	AT1G33813	transposable_element_gene;(source:Araport11);copia-like retrotransposon family, has a 5.8e-39 P-value blast match to gb|AAO73529.1| gag-pol polyprotein (Glycine max) (SIRE1) (Ty1_Copia-family);(source:TAIR10)	transposable_element_gene
AT3G46510	0.695127	AT3G46510	Encodes a protein containing a UND, a U-box, and an ARM domain. This protein has E3 ubiquitin ligase activity based on in vitro assays. Can be phosphorylated in vitro by MLPK, ARK1, and ARK2 but not by SD1-29. Involved in ubiquitination of pattern recogn	protein_coding	PLANT U-BOX 13 (PUB13)	ARABIDOPSIS THALIANA PLANT U-BOX 13 (ATPUB13);PLANT U-BOX 13 (PUB13)
AT4G10507	0.694967	AT4G10507	other_RNA;(source:Araport11)	other_rna
AT2G32900	0.694605	AT2G32900	Homologous to Drosophila ZW10, a centromere/kinetochore protein involved in chromosome segregation. Member of MAG2 complex on the ER that is responsible for efficient transport of seed storage proteins, functions in protein transport between the ER and Go	protein_coding	(ATZW10)	MAG2 INTERACTING PROTEIN 1 (MIP1); (ATZW10)
AT3G44730	0.694475	AT3G44730	kinesin-like protein 1;(source:Araport11)	protein_coding	KINESIN-LIKE PROTEIN 1 (KP1)	ARABIDOPSIS KINESIN-LIKE PROTEIN 1 (ATKP1);KINESIN-LIKE PROTEIN 1 (KP1); (AtKIN14h)
AT4G37705	0.694453	AT4G37705	transposable_element_gene;(source:Araport11);copia-like retrotransposon family, has a 9.5e-203 P-value blast match to gb|AAG52949.1| gag/pol polyprotein (Endovir1-1) (Arabidopsis thaliana) (Ty1_Copia-family);(source:TAIR10)	transposable_element_gene
AT5G62410	0.694407	AT5G62410	SMC2-1 (SMC2)	protein_coding	STRUCTURAL MAINTENANCE OF CHROMOSOMES 2 (SMC2)	STRUCTURAL MAINTENANCE OF CHROMOSOMES 2 (SMC2);TITAN 3 (TTN3); (ATCAP-E1); (ATSMC4)
AT4G17505	0.694335	AT4G17505	carboxyl-terminal proteinase-like protein (DUF239);(source:Araport11)	protein_coding	DUF239 (DUF239)	DUF239 (DUF239)
AT1G17400	0.694319	AT1G17400	Protein of unknown function. Similar to LAZY1, a gene required or gravitropic response in shoots and roots. Involved in determining lateral root branch angle.	protein_coding	DEEPER ROOTING 3 (DRO3)	DEEPER ROOTING 3 (DRO3); (LAZY2); (ATNGR1); (ATLAZY2)
AT1G24000	0.694269	AT1G24000	Polyketide cyclase/dehydrase and lipid transport superfamily protein;(source:Araport11)	protein_coding
AT2G23142	0.694255	AT2G23142	Plant self-incompatibility protein S1 family;(source:Araport11)	protein_coding
AT4G08345	0.694225	AT4G08345	pre-tRNA tRNA-Leu (anticodon: TAG);(source:Araport11, TAIR10)	pre_trna
AT1G62835	0.694059	AT1G62835	pseudogene of RNA-directed DNA polymerase (reverse transcriptase)-related family protein;(source:Araport11)	pseudogene
AT4G01650	0.693589	AT4G01650	Polyketide cyclase / dehydrase and lipid transport protein;(source:Araport11)	protein_coding
AT1G75390	0.693582	AT1G75390	basic leucine-zipper 44;(source:Araport11)	protein_coding	BASIC LEUCINE-ZIPPER 44 (bZIP44)	BASIC LEUCINE-ZIPPER 44 (AtbZIP44);BASIC LEUCINE-ZIPPER 44 (bZIP44)	bZIP
AT5G17070	0.69331	AT5G17070	Encodes a PP4R2 domain protein that likely functions as a regulatory subunit of PP4, a highly conserved ser/thr protein phosphatase.	protein_coding	PP4R2 LIKE (PP4R2L)	PP4R2 LIKE (PP4R2L)
AT2G16750	0.693301	AT2G16750	kinase with adenine nucleotide alpha hydrolases-like domain-containing protein;(source:Araport11)	protein_coding
AT3G29420	0.693056	AT3G29420	pseudogene of geranylgeranyl pyrophosphate synthase 3;(source:Araport11)	pseudogene
AT2G06725	0.693053	AT2G06725	None;(source:Araport11)	long_noncoding_rna
AT5G03925	0.693044	AT5G03925	None;(source:Araport11)	long_noncoding_rna
AT3G04980	0.692822	AT3G04980	DNAJ heat shock N-terminal domain-containing protein;(source:Araport11)	protein_coding
AT2G25355	0.692614	AT2G25355	PNAS-3-like protein;(source:Araport11)	protein_coding
AT2G04043	0.692531	AT2G04043	transposable_element_gene;(source:Araport11);hAT-like transposase family (hobo/Ac/Tam3), has a 3.7e-41 P-value blast match to GB:AAD24567 transposase Tag2 (hAT-element) (Arabidopsis thaliana);(source:TAIR10)	transposable_element_gene
AT1G12672	0.691759	AT1G12672	thionin-like protein;(source:Araport11)	protein_coding
AT1G57590	0.691492	AT1G57590	Pectinacetylesterase family protein;(source:Araport11)	protein_coding	PECTIN ACETYESTERASE 2 (PAE2)	PECTIN ACETYESTERASE 2 (ATPAE2);PECTIN ACETYESTERASE 2 (PAE2)
AT4G09470	0.691295	AT4G09470	Encodes a ECA1 gametogenesis related family protein [pseudogene]	pseudogene
AT5G26286	0.691144	AT5G26286	pseudogene of TRAF-like family protein;(source:Araport11)	pseudogene
AT4G08855	0.691082	AT4G08855	None;(source:Araport11)	long_noncoding_rna
AT4G08065	0.690785	AT4G08065	None;(source:Araport11)	long_noncoding_rna
AT5G59990	0.690714	AT5G59990	CCT motif family protein;(source:Araport11)	protein_coding
AT1G31772	0.690384	AT1G31772	Encodes a defensin-like (DEFL) family protein.	protein_coding
AT2G34530	0.690137	AT2G34530	transmembrane protein;(source:Araport11)	protein_coding
AT1G54950	0.690001	AT1G54950	transmembrane protein;(source:Araport11)	protein_coding
AT5G52410	0.689726	AT5G52410	oxidoreductase/transition metal ion-binding protein;(source:Araport11)	protein_coding
AT5G24775	0.689719	AT5G24775	transposable_element_gene;(source:Araport11);CACTA-like transposase family (En/Spm), has a 1.6e-99 P-value blast match to GB:BAA20532 ORF of transposon Tdc1 (CACTA-element) (Daucus carota);(source:TAIR10)	transposable_element_gene
AT5G03615	0.689292	AT5G03615	None;(source:Araport11)	long_noncoding_rna
AT3G62725	0.689042	AT3G62725	transposable_element_gene;(source:Araport11);non-LTR retrotransposon family (LINE), has a 1.2e-41 P-value blast match to GB:NP_038607 L1 repeat, Tf subfamily, member 9 (LINE-element) (Mus musculus);(source:TAIR10)	transposable_element_gene
AT1G08237	0.689035	AT1G08237	None;(source:Araport11)	long_noncoding_rna
AT5G42146	0.688572	AT5G42146	transmembrane protein;(source:Araport11)	protein_coding
AT5G06740	0.688461	AT5G06740	Concanavalin A-like lectin protein kinase family protein;(source:Araport11)	protein_coding	L-TYPE LECTIN RECEPTOR KINASE S.5 (LECRK-S.5)	L-TYPE LECTIN RECEPTOR KINASE S.5 (LECRK-S.5)
AT1G78160	0.688237	AT1G78160	Encodes a member of the Arabidopsis Pumilio (APUM) proteins containing PUF domain (eight repeats of approximately 36 amino acids each). PUF proteins regulate both mRNA stability and translation through sequence-specific binding to the 3' UTR of target mRN	protein_coding	PUMILIO 7 (PUM7)	PUMILIO 7 (APUM7);PUMILIO 7 (PUM7)
AT3G27670	0.688235	AT3G27670	A novel protein, did not show high similarity to any protein of known function; reveals a novel genetic connection between lipid synthesis and embryo development. Expressed in all tissues examined including leaves, flowers, roots, stems, and siliques, but	protein_coding	RESURRECTION1 (RST1)	RESURRECTION1 (RST1); (CER13);ECERIFERUM 13 (CER13)
AT5G52260	0.688059	AT5G52260	Member of the R2R3 factor gene family.	protein_coding	MYB DOMAIN PROTEIN 19 (MYB19)	MYB DOMAIN PROTEIN 19 (AtMYB19);MYB DOMAIN PROTEIN 19 (MYB19)	MYB
AT2G29440	0.687873	AT2G29440	Encodes glutathione transferase belonging to the tau class of GSTs. Naming convention according to Wagner et al. (2002).	protein_coding	GLUTATHIONE S-TRANSFERASE TAU 6 (GSTU6)	GLUTATHIONE S-TRANSFERASE TAU 6 (ATGSTU6);GLUTATHIONE S-TRANSFERASE 24 (GST24);GLUTATHIONE S-TRANSFERASE TAU 6 (GSTU6)
AT4G02660	0.687735	AT4G02660	Beige/BEACH and WD40 domain-containing protein;(source:Araport11)	protein_coding	BEACH-DOMAIN HOMOLOG A2 (BCHA2)	BEACH-DOMAIN HOMOLOG A2 (BCHA2)
AT5G60022	0.687577	AT5G60022	Natural antisense transcript overlaps with AT5G60020;(source:Araport11)	antisense_long_noncoding_rna
AT1G04600	0.687388	AT1G04600	member of Myosin-like proteins	protein_coding	MYOSIN XI A (XIA)	MYOSIN XI A (XIA); (ATXIA)
AT3G45243	0.687346	AT3G45243	Encodes a ECA1 gametogenesis related family protein	protein_coding
AT3G27503	0.68712	AT3G27503	Encodes a member of a family of small, secreted, cysteine rich proteins with sequence similarity to SCR (S locus cysteine-rich protein).	protein_coding	SCR-LIKE 19 (SCRL19)	SCR-LIKE 19 (SCRL19)
AT1G07985	0.686418	AT1G07985	Expressed protein;(source:Araport11)	protein_coding
AT2G02135	0.686017	AT2G02135	Encodes a member of a family of small,secreted, cysteine rich protein with sequence similarity to the PCP (pollen coat protein) gene family.	pseudogene	LOW-MOLECULAR-WEIGHT CYSTEINE-RICH 71 (LCR71)	LOW-MOLECULAR-WEIGHT CYSTEINE-RICH 71 (LCR71)
AT3G55510	0.685986	AT3G55510	Encodes a regulator of floral determinacy in that interacts with both nucleolar and nucleoplasmic proteins.	protein_coding	REBELOTE (RBL)	REBELOTE (RBL)
AT1G06757	0.685765	AT1G06757	None;(source:Araport11)	long_noncoding_rna
AT4G09644	0.685735	AT4G09644	Encodes a defensin-like (DEFL) family protein.	pseudogene
AT2G35280	0.68532	AT2G35280	F-box family protein;(source:Araport11)	protein_coding
AT3G22840	0.68437	AT3G22840	Encodes an early light-inducible protein.	protein_coding	EARLY LIGHT-INDUCABLE PROTEIN (ELIP1)	EARLY LIGHT-INDUCABLE PROTEIN (ELIP1); (ELIP)
AT4G32820	0.683661	AT4G32820	Tetratricopeptide repeat (TPR)-like superfamily protein;(source:Araport11)	protein_coding	CALCINEURIN BINDING PROTEIN 1 (CABIN1)	CALCINEURIN BINDING PROTEIN 1 (CABIN1)
AT3G44050	0.683379	AT3G44050	P-loop containing nucleoside triphosphate hydrolases superfamily protein;(source:Araport11)	protein_coding
AT2G25940	0.683048	AT2G25940	Encodes a vacuolar processing enzyme belonging to a novel group of cysteine proteinases that is expressed in vegetative organs and is upregulated in association with various types of cell death and under stressed conditions.	protein_coding	ALPHA-VACUOLAR PROCESSING ENZYME (ALPHA-VPE)	ALPHA-VACUOLAR PROCESSING ENZYME (ALPHA-VPE); (ALPHAVPE);ASPARAGINYL ENDOPEPTIDASE 1 (AEP1)
AT5G14870	0.682948	AT5G14870	Encodes a member of the cyclic nucleotide gated channel family that is asymmetrically localized to the plasma membrane at the growing tip of the pollen tube and is involved in pollen tube growth and pollen tube guidance to ovules. It likely directly tran	protein_coding	CYCLIC NUCLEOTIDE-GATED CHANNEL 18 (CNGC18)	CYCLIC NUCLEOTIDE-GATED CHANNEL 18 (CNGC18);CYCLIC NUCLEOTIDE-GATED CHANNEL 18 (ATCNGC18)
AT2G23970	0.682903	AT2G23970	Class I glutamine amidotransferase-like superfamily protein;(source:Araport11)	protein_coding
AT1G03820	0.682726	AT1G03820	E6-like protein;(source:Araport11)	protein_coding
AT4G26460	0.682098	AT4G26460	S-adenosyl-L-methionine-dependent methyltransferases superfamily protein;(source:Araport11)	protein_coding
AT2G24750	0.681931	AT2G24750	pseudogene of glutamate receptor 2.2;(source:Araport11)	pseudogene
AT5G23380	0.681456	AT5G23380	hypothetical protein (DUF789);(source:Araport11)	protein_coding
AT5G51350	0.681355	AT5G51350	Encodes a receptor-like kinase that represses secondary growth, the production of secondary vascular tissues.	protein_coding	MORE LATERAL GROWTH1 (MOL1)	MORE LATERAL GROWTH1 (MOL1)
AT1G22440	0.681102	AT1G22440	Zinc-binding alcohol dehydrogenase family protein;(source:Araport11)	protein_coding
AT3G44840	0.680417	AT3G44840	SABATH methyltransferase	protein_coding
AT3G02300	0.679854	AT3G02300	Regulator of chromosome condensation (RCC1) family protein;(source:Araport11)	protein_coding
AT4G37810	0.679506	AT4G37810	Memmber of the EPF/EPFL (epidermal patterning factor/EPF-like) gene family, which genes encode plant-specific secretory peptides, several of which play a role in controlling stomatal density and patterning in the plant epidermis.	protein_coding	(ATEPFL2)	(ATEPFL2); (EPFL2)
AT5G52272	0.67932	AT5G52272	pseudogene of ACYB-2/ACYB-1 (cytochrome b reductase)	pseudogene
AT1G03790	0.679309	AT1G03790	Encodes SOMNUS (SOM), a nucleus-localized CCCH-type zinc finger protein. SOM negatively regulates light-dependent seed germination downstream of PIL5 (AT2G20180).	protein_coding	SOMNUS (SOM)	SOMNUS (SOM);TANDEM CCCH ZINC FINGER PROTEIN 4 (TZF4); (ATTZF4)	C3H
AT5G62162	0.679181	AT5G62162	Encodes a phosphate starvation-responsive microRNA that targets PHO2, an E2-UBC that negatively affects shoot phosphate content. miR399 can be negatively regulated by members of the non-coding gene families IPS1 and At4. MicroRNAs are regulatory RNAs wit	miRNA_primary_transcript	MICRORNA399C (MIR399C)	MICRORNA399C (MIR399C)
AT4G09025	0.679029	AT4G09025	None;(source:Araport11)	long_noncoding_rna
AT4G09030	0.678534	AT4G09030	Encodes arabinogalactan protein (AGP10). The mRNA is cell-to-cell mobile.	protein_coding	ARABINOGALACTAN PROTEIN 10 (AGP10)	ARABINOGALACTAN PROTEIN 10 (AGP10); (ATAGP10)
AT2G23050	0.678344	AT2G23050	A member of the NPY gene family (NPY1/AT4G31820, NPY2/AT2G14820, NPY3/AT5G67440, NPY4/AT2G23050, NPY5/AT4G37590). Involved in auxin-mediated organogenesis.	protein_coding	NAKED PINS IN YUC MUTANTS 4 (NPY4)	NAKED PINS IN YUC MUTANTS 4 (NPY4);MAB4/ENP/NPY1-LIKE 4 (MEL4)
AT3G15360	0.677985	AT3G15360	encodes a prokaryotic thioredoxin The mRNA is cell-to-cell mobile.	protein_coding	THIOREDOXIN M-TYPE 4 (TRX-M4)	(ATHM4);ARABIDOPSIS THALIANA MYOSIN 4 (ATM4);THIOREDOXIN M-TYPE 4 (TRX-M4);ARABIDOPSIS THIOREDOXIN M-TYPE 4 (ATM4)
AT5G44980	0.677934	AT5G44980	F-box/RNI-like/FBD-like domains-containing protein;(source:Araport11)	protein_coding
AT4G09750	0.677803	AT4G09750	NAD(P)-binding Rossmann-fold superfamily protein;(source:Araport11)	protein_coding
AT3G48260	0.677196	AT3G48260	Encodes a member of the WNK family (9 members in all) of protein kinases, the structural design of which is clearly distinct from those of other known protein kinases, such as receptor-like kinases and mitogen-activated protein kinases.	protein_coding	WITH NO LYSINE (K) KINASE 3 (WNK3)	WITH NO LYSINE (K) KINASE 3 (WNK3)
AT3G03580	0.677102	AT3G03580	Tetratricopeptide repeat (TPR)-like superfamily protein;(source:Araport11)	protein_coding	(MEF26)	(MEF26)
AT2G24490	0.677027	AT2G24490	Encodes a component of Replication Protein A. Component of transcriptional gene silencing which does not affect endogenous small RNA accumulation nor DNA methylation. Localized in the nucleus. Involved in DNA repair. Interacts physically with ROS1.	protein_coding	REPLICON PROTEIN A2 (RPA2)	(ATRPA2);SUPPRESSOR OF ROS1 (ROR1);REPLICON PROTEIN A2 (RPA2); (ATRPA32A); (RPA32A)
AT1G20132	0.676418	AT1G20132	GDSL-motif esterase/acyltransferase/lipase. Enzyme group with broad substrate specificity that may catalyze acyltransfer or hydrolase reactions with lipid and non-lipid substrates.	protein_coding
AT2G01880	0.676038	AT2G01880	purple acid phosphatase 7;(source:Araport11)	protein_coding	PURPLE ACID PHOSPHATASE 7 (PAP7)	PURPLE ACID PHOSPHATASE 7 (PAP7);PURPLE ACID PHOSPHATASE 7 (ATPAP7)
AT1G74130	0.675556	AT1G74130	Rhomboid-related intramembrane serine protease family protein;(source:Araport11)	protein_coding
AT2G41460	0.675501	AT2G41460	Apurinic endonuclease-redox protein. It functions as an apurinic/apyrimidinic class II endonuclease, and is involved in DNA repair.	protein_coding	APURINIC ENDONUCLEASE-REDOX PROTEIN (ARP)	APURINIC ENDONUCLEASE-REDOX PROTEIN (ARP)
AT4G09635	0.674885	AT4G09635	None;(source:Araport11)	long_noncoding_rna
AT5G38920	0.674073	AT5G38920	Polynucleotidyl transferase, ribonuclease H-like superfamily protein;(source:Araport11)	protein_coding
AT3G11250	0.674035	AT3G11250	Ribosomal protein L10 family protein;(source:Araport11)	protein_coding
AT1G05893	0.67401	AT1G05893	None;(source:Araport11)	long_noncoding_rna
AT3G27884	0.67396	AT3G27884	Has been identified as a translated small open reading frame by ribosome profiling.	other_rna	SHORT OPEN READING FRAME 3 (SORF3)	SHORT OPEN READING FRAME 3 (SORF3)
AT2G39180	0.673506	AT2G39180	CRINKLY4 related 2;(source:Araport11)	protein_coding	CRINKLY4 RELATED 2 (CCR2)	CRINKLY4 RELATED 2 (CCR2); (ATCRR2)
AT1G79480	0.673361	AT1G79480	Carbohydrate-binding X8 domain superfamily protein;(source:Araport11)	protein_coding
AT1G75780	0.673085	AT1G75780	beta tubulin gene downregulated by phytochrome A (phyA)-mediated far-red light high-irradiance and the phytochrome B (phyB)-mediated red light high-irradiance responses	protein_coding	TUBULIN BETA-1 CHAIN (TUB1)	TUBULIN BETA-1 CHAIN (TUB1)
AT4G35410	0.673066	AT4G35410	Clathrin adaptor complex small chain family protein;(source:Araport11)	protein_coding
AT5G24920	0.672835	AT5G24920	Encodes a member of the GDU (glutamine dumper) family proteins involved in amino acid export: At4g31730 (GDU1), At4g25760 (GDU2), At5g57685 (GDU3), At2g24762 (GDU4), At5g24920 (GDU5), At3g30725 (GDU6) and At5g38770 (GDU7).	protein_coding	GLUTAMINE DUMPER 5 (GDU5)	GLUTAMINE DUMPER 5 (AtGDU5);GLUTAMINE DUMPER 5 (GDU5)
AT4G22212	0.67263	AT4G22212	Encodes a defensin-like (DEFL) family protein.	protein_coding
AT4G08262	0.672157	AT4G08262	transposable_element_gene;(source:Araport11);non-LTR retrotransposon family (LINE), has a 9.5e-30 P-value blast match to GB:NP_038603 L1 repeat, Tf subfamily, member 23 (LINE-element) (Mus musculus);(source:TAIR10)	transposable_element_gene
AT4G00895	0.672071	AT4G00895	ATPase, F1 complex, OSCP/delta subunit protein;(source:Araport11)	protein_coding
AT3G25795	0.671991	AT3G25795	Encodes a trans-acting siRNA that is phosphate starvation-upregulated and activated by PAP1 (MYB75). Has been identified as a translated small open reading frame by ribosome profiling.	other_rna	TRANS ACTING SIRNA 4 (TAS4)	TRANS ACTING SIRNA 4 (TAS4);SHORT OPEN READING FRAME 27 (SORF27)
AT3G22492	0.670584	AT3G22492	pseudogene of prefoldin-related KE2 family protein	pseudogene
AT5G28280	0.670558	AT5G28280	pseudogene of sterol desaturase domain-containing protein;(source:Araport11)	pseudogene
AT1G47910	0.67048	AT1G47910	transposable_element_gene;(source:Araport11);non-LTR retrotransposon family (LINE), has a 5.3e-42 P-value blast match to GB:NP_038603 L1 repeat, Tf subfamily, member 23 (LINE-element) (Mus musculus);(source:TAIR10)	transposable_element_gene
AT1G25270	0.670265	AT1G25270	nodulin MtN21-like transporter family protein	protein_coding	USUALLY MULTIPLE ACIDS MOVE IN AND OUT TRANSPORTERS 24 (UMAMIT24)	USUALLY MULTIPLE ACIDS MOVE IN AND OUT TRANSPORTERS 24 (UMAMIT24)
AT1G76970	0.670183	AT1G76970	Target of Myb protein 1;(source:Araport11)	protein_coding
AT2G22530	0.669747	AT2G22530	Alkaline-phosphatase-like family protein;(source:Araport11)	protein_coding
AT5G60805	0.66962	AT5G60805	Encodes a defensin-like (DEFL) family protein.	protein_coding
AT1G59660	0.66947	AT1G59660	Encodes a protein with similarity to mammalian nucleoporin Nup98.Its expression is upregulated in mutants that are NUP deficient. Nucleoportin which redundantly inhibits flowering together with Nup98a through multiple pathways including clock, photoperiod	protein_coding	DRA2-LIKE (DRAL)	DRA2-LIKE (DRAL); (NUP98B)
AT1G53025	0.669435	AT1G53025	Ubiquitin-conjugating enzyme family protein;(source:Araport11)	protein_coding	UBIQUITIN-CONJUGATING ENZYME 26 (UBC26)	UBIQUITIN-CONJUGATING ENZYME 26 (UBC26);PHO2 FAMILY UBIQUITIN CONJUGATION ENZYME 3 (PFU3)
AT1G08985	0.669078	AT1G08985	AP2/B3-like transcriptional factor family protein;(source:Araport11)	protein_coding			B3
AT1G54340	0.668931	AT1G54340	NADP-specific isocitrate dehydrogenase (ICDH) The mRNA is cell-to-cell mobile.	protein_coding	ISOCITRATE DEHYDROGENASE (ICDH)	ISOCITRATE DEHYDROGENASE (ICDH)
AT4G09655	0.668813	AT4G09655	None;(source:Araport11)	long_noncoding_rna
AT5G56870	0.668312	AT5G56870	beta-galactosidase 4;(source:Araport11)	protein_coding	BETA-GALACTOSIDASE 4 (BGAL4)	BETA-GALACTOSIDASE 4 (BGAL4)
AT2G14415	0.668122	AT2G14415	transposable_element_gene;(source:Araport11);gypsy-like retrotransposon family (Athila), has a 3.7e-18 P-value blast match to GB:CAA57397 Athila ORF 1 (Arabidopsis thaliana);(source:TAIR10)	transposable_element_gene
AT5G02715	0.667844	AT5G02715	None;(source:Araport11)	long_noncoding_rna
AT5G42170	0.667609	AT5G42170	SGNH hydrolase-type esterase superfamily protein;(source:Araport11)	protein_coding
AT3G55515	0.667073	AT3G55515	ROTUNDIFOLIA like 7;(source:Araport11)	protein_coding	ROTUNDIFOLIA LIKE 7 (RTFL7)	DEVIL 8 (DVL8);ROTUNDIFOLIA LIKE 7 (RTFL7)
AT5G07040	0.666851	AT5G07040	RING/U-box superfamily protein;(source:Araport11)	protein_coding	ARABIDOPSIS T??XICOS EN LEVADURA 69 (ATL69)	ARABIDOPSIS T??XICOS EN LEVADURA 69 (ATL69)
AT5G56250	0.666797	AT5G56250	hapless 8;(source:Araport11)	protein_coding	HAPLESS 8 (HAP8)	HAPLESS 8 (HAP8)
AT1G48120	0.666649	AT1G48120	Encodes a nuclear localized aminotransferase-like protein containing a plant mobile domain.	protein_coding	MAIN-LIKE 3 (MAIL3)	MAIN-LIKE 3 (MAIL3)
AT1G21910	0.666613	AT1G21910	encodes a member of the DREB subfamily A-5 of ERF/AP2 transcription factor family. The protein contains one AP2 domain. There are 15 members in this subfamily including RAP2.1, RAP2.9 and RAP2.10.	protein_coding	DEHYDRATION RESPONSE ELEMENT-BINDING PROTEIN 26 (DREB26)	DEHYDRATION RESPONSE ELEMENT-BINDING PROTEIN 26 (DREB26)	ERF
AT3G51030	0.666136	AT3G51030	encodes a cytosolic thioredoxin that reduces disulfide bridges of target proteins by the reversible formation of a disulfide bridge between two neighboring Cys residues present in the active site. Thioredoxins have been found to regulate a variety of biol	protein_coding	THIOREDOXIN H-TYPE 1 (TRX1)	THIOREDOXIN H-TYPE 1 (ATTRX1);ARABIDOPSIS THALIANA THIOREDOXIN H-TYPE 1 (Attrx h1);THIOREDOXIN H-TYPE 1 (TRX1)
AT1G34680	0.665798	AT1G34680	pseudogene of maturase K;(source:Araport11)	pseudogene
AT1G06217	0.665674	AT1G06217	Natural antisense transcript overlaps with AT1G29050;(source:Araport11)	antisense_long_noncoding_rna
AT3G14385	0.665458	AT3G14385	Encodes a microRNA that targets several HAP2 family members. MicroRNAs are regulatory RNAs with a mature length of ~21-nucleotides that are processed from hairpin precursors by Dicer-like enzymes. MicroRNAs can negatively regulate gene expression by atten	miRNA_primary_transcript	MICRORNA169F (MIR169F)	MICRORNA169F (MIR169F)
AT1G73630	0.665409	AT1G73630	EF hand calcium-binding protein family;(source:Araport11)	protein_coding
AT5G03270	0.665339	AT5G03270	lysine decarboxylase family protein;(source:Araport11)	protein_coding	LONELY GUY 6 (LOG6)	LONELY GUY 6 (LOG6)
AT2G47115	0.665313	AT2G47115	protein rolling protein;(source:Araport11)	protein_coding
AT1G56710	0.66485	AT1G56710	Pectin lyase-like superfamily protein;(source:Araport11)	protein_coding	POLYGALACTURONASE LIKE 1 (PGL1)	POLYGALACTURONASE LIKE 1 (PGL1)
AT2G19490	0.66475	AT2G19490	recA DNA recombination family protein;(source:Araport11)	protein_coding	A. THALIANA RECA HOMOLOG 2 (RECA2)	A. THALIANA RECA HOMOLOG 2 (RECA2)
AT5G52270	0.664675	AT5G52270	SNARE-like superfamily protein;(source:Araport11)	protein_coding
AT5G54060	0.664507	AT5G54060	Encodes a anthocyanin 3-O-glucoside: 2"-O-xylosyl-transferase involved in anthocyanin modification that converts cyanidin 3-O-glucoside to cyanidin 3-O-xylosyl(1->2)glucoside. Its preferred sugar donor is UDP-xylose.	protein_coding	UDP-GLUCOSE:FLAVONOID 3-O-GLUCOSYLTRANSFERASE (UF3GT)	UDP-GLUCOSE:FLAVONOID 3-O-GLUCOSYLTRANSFERASE (UF3GT);UDP-GLUCOSYL TRANSFERASE 79B1 (UGT79B1)
AT1G56130	0.664496	AT1G56130	Leucine-rich repeat transmembrane protein kinase;(source:Araport11)	protein_coding
AT5G20570	0.66416	AT5G20570	Encodes a ring-box 1 like protein and component of the SCF ubiquitinization complex mediating auxin responses. Forms a E3 ubiquitin ligase complex with CUL3A and At1g21780.1 a BTB domain protein.	protein_coding	RING-BOX 1 (RBX1)	REGULATOR OF CULLINS-1 (ROC1);RING-BOX 1 (RBX1); (HRT1);RING-BOX 1 (ATRBX1)
AT3G08035	0.663055	AT3G08035	None;(source:Araport11)	long_noncoding_rna
AT1G04470	0.66301	AT1G04470	hypothetical protein (DUF810);(source:Araport11)	protein_coding
AT2G43261	0.662997	AT2G43261	transmembrane protein;(source:Araport11)	protein_coding
AT5G11550	0.66254	AT5G11550	ARM repeat superfamily protein;(source:Araport11)	protein_coding
AT5G12030	0.662491	AT5G12030	Encodes a cytosolic small heat shock protein with chaperone activity that is induced by heat and osmotic stress and is also expressed late in seed development.	protein_coding	HEAT SHOCK PROTEIN 17.6A (HSP17.6A)	HEAT SHOCK PROTEIN 17.6A (AT-HSP17.6A);HEAT SHOCK PROTEIN 17.6 (HSP17.6);HEAT SHOCK PROTEIN 17.6A (HSP17.6A)
AT3G01520	0.662364	AT3G01520	Encodes a universal stress protein (USP)-like protein that has been crystallized in complex with AMP, suggesting that it belongs to the ATP-binding USP subfamily. The mRNA is cell-to-cell mobile.	protein_coding
AT3G18270	0.661837	AT3G18270	a cytochrome P450 pseudogene. the second half of the gene overlaps perfectly with the other gene model.	protein_coding	CYTOCHROME P450, FAMILY 77, SUBFAMILY A, POLYPEPTIDE 5 PSEUDOGENE (CYP77A5P)	CYTOCHROME P450, FAMILY 77, SUBFAMILY A, POLYPEPTIDE 5 PSEUDOGENE (CYP77A5P)
AT1G04210	0.661782	AT1G04210	Encodes a putative Raf-related kinase.	protein_coding
AT5G03250	0.661653	AT5G03250	Phototropic-responsive NPH3 family protein;(source:Araport11)	protein_coding			BTB POZ
AT3G20830	0.660489	AT3G20830	AGC (cAMP-dependent, cGMP-dependent and protein kinase C) kinase family protein;(source:Araport11)	protein_coding	UNICORN-LIKE (UCNL)	UNICORN-LIKE (UCNL);AGC2 KINASE 4 (AGC2-4)
AT4G18430	0.660454	AT4G18430	RAB GTPase homolog A1E;(source:Araport11)	protein_coding	RAB GTPASE HOMOLOG A1E (RABA1e)	RAB GTPASE HOMOLOG A1E (AtRABA1e);RAB GTPASE HOMOLOG A1E (RABA1e)
AT5G01805	0.660316	AT5G01805	None;(source:Araport11)	long_noncoding_rna
AT4G14460	0.659921	AT4G14460	transposable_element_gene;(source:Araport11);copia-like retrotransposon family, has a 4.2e-253 P-value blast match to GB:CAA72989 open reading frame 1 (Ty1_Copia-element) (Brassica oleracea);(source:TAIR10)	transposable_element_gene
AT2G32670	0.659908	AT2G32670	member of Synaptobrevin -like protein family	protein_coding	VESICLE-ASSOCIATED MEMBRANE PROTEIN 725 (VAMP725)	VESICLE-ASSOCIATED MEMBRANE PROTEIN 725 (ATVAMP725);VESICLE-ASSOCIATED MEMBRANE PROTEIN 725 (VAMP725)
AT4G17490	0.659554	AT4G17490	Encodes a member of the ERF (ethylene response factor) subfamily B-3 of ERF/AP2 transcription factor family (ATERF-6). The protein contains one AP2 domain. There are 18 members in this subfamily including ATERF-1, ATERF-2, AND ATERF-5. It is involved in t	protein_coding	ETHYLENE RESPONSIVE ELEMENT BINDING FACTOR 6 (ERF6)	ETHYLENE RESPONSIVE ELEMENT BINDING FACTOR 6 (ATERF6); (ERF-6-6);ETHYLENE RESPONSIVE ELEMENT BINDING FACTOR 6 (ERF6)	ERF
AT1G06187	0.659494	AT1G06187	None;(source:Araport11)	long_noncoding_rna
AT2G27210	0.659269	AT2G27210	BRI1 suppressor 1 (BSU1)-like 3;(source:Araport11)	protein_coding	BRI1 SUPPRESSOR 1 (BSU1)-LIKE 3 (BSL3)	BRI1 SUPPRESSOR 1 (BSU1)-LIKE 3 (BSL3)
AT3G15536	0.659139	AT3G15536	Unknown gene The mRNA is cell-to-cell mobile.	other_rna
AT1G44075	0.658883	AT1G44075	transposable_element_gene;(source:Araport11);pseudogene, hypothetical protein;(source:TAIR10)	transposable_element_gene
AT3G49970	0.658883	AT3G49970	Phototropic-responsive NPH3 family protein;(source:Araport11)	protein_coding
AT1G70960	0.65857	AT1G70960	F-box and associated interaction domains-containing protein;(source:Araport11)	protein_coding
AT4G10265	0.658483	AT4G10265	Member of the wound-induced polypeptide (WIP) family.	protein_coding	WOUND-INDUCED POLYPEPTIDE 3 (WIP3)	WOUND-INDUCED POLYPEPTIDE 3 (WIP3)
AT1G23010	0.658142	AT1G23010	Encodes a protein with multicopper oxidase activity. Located in ER. Function together with LPR2 (AT1G71040) and a P5-type ATPase (At5g23630/PDR2) in a common pathway that adjusts root meristem activity to Pi (inorganic phosphate) availability.	protein_coding	LOW PHOSPHATE ROOT1 (LPR1)	LOW PHOSPHATE ROOT1 (LPR1)
AT5G37460	0.657553	AT5G37460	hypothetical protein (DUF577);(source:Araport11)	protein_coding
AT3G42180	0.657553	AT3G42180	Exostosin family protein;(source:Araport11)	protein_coding
AT5G44350	0.657433	AT5G44350	ethylene-responsive nuclear protein-like protein;(source:Araport11)	protein_coding
AT3G49470	0.657322	AT3G49470	nascent polypeptide-associated complex subunit alpha-like protein 2;(source:Araport11)	protein_coding	NASCENT POLYPEPTIDE-ASSOCIATED COMPLEX SUBUNIT ALPHA-LIKE PROTEIN 2 (NACA2)	NASCENT POLYPEPTIDE-ASSOCIATED COMPLEX SUBUNIT ALPHA-LIKE PROTEIN 2 (NACA2)
AT1G77520	0.6573	AT1G77520	O-methyltransferase family protein;(source:Araport11)	protein_coding
AT1G64060	0.657015	AT1G64060	Interacts with AtrbohD gene to fine tune the spatial control of ROI production and hypersensitive response to cell in and around infection site.	protein_coding	RESPIRATORY BURST OXIDASE PROTEIN F (RBOH F)	RESPIRATORY BURST OXIDASE PROTEIN F (ATRBOH F);ARABIDOPSIS THALIANA RESPIRATORY BURST OXIDASE HOMOLOG F (ATRBOHF); (RBOHAP108);RESPIRATORY BURST OXIDASE PROTEIN F (RBOHF);RESPIRATORY BURST OXIDASE PROTEIN F (RBOH F)
AT1G32270	0.656325	AT1G32270	member of SYP2 Gene Family	protein_coding	(ATSYP24)	(ATSYP24);SYNTAXIN 24 (SYP24)
AT5G08260	0.656191	AT5G08260	serine carboxypeptidase-like 35;(source:Araport11)	protein_coding	SERINE CARBOXYPEPTIDASE-LIKE 35 (scpl35)	SERINE CARBOXYPEPTIDASE-LIKE 35 (scpl35)
AT5G03095	0.656168	AT5G03095	None;(source:Araport11)	long_noncoding_rna
AT2G44255	0.65613	AT2G44255	Natural antisense transcript overlaps with AT2G44260;(source:Araport11)	antisense_long_noncoding_rna
AT4G27550	0.655973	AT4G27550	Encodes an enzyme putatively involved in trehalose biosynthesis. The protein has a trehalose synthase (TPS)-like domain that may or may not be active but no trehalose phosphatase (TPP)-like domain.	protein_coding	TREHALOSE-6-PHOSPHATASE SYNTHASE S4 (TPS4)	ARABIDOPSIS THALIANA TREHALOSE PHOSPHATASE/SYNTHASE 4 (ATTPS4);TREHALOSE-6-PHOSPHATASE SYNTHASE S4 (TPS4)
AT1G05887	0.655841	AT1G05887	None;(source:Araport11)	long_noncoding_rna
AT1G68740	0.655806	AT1G68740	Encodes PHO1;H1, a member of the PHO1 family. Involved in inorganic phosphate (Pi) transport and homeostasis. Complements pho1 mutation. Its expression is responsive to both phosphate (Pi) and phosphite (Phi) in shoots.	protein_coding	(PHO1;H1)	(PHO1;H1)
AT4G06385	0.655051	AT4G06385	None;(source:Araport11)	long_noncoding_rna
AT1G55990	0.654986	AT1G55990	glycine-rich protein;(source:Araport11)	protein_coding
AT2G03260	0.654823	AT2G03260	EXS (ERD1/XPR1/SYG1) family protein;(source:Araport11)	protein_coding
AT1G29270	0.654685	AT1G29270	transcription factor bHLH35-like protein;(source:Araport11)	protein_coding
AT4G00300	0.654329	AT4G00300	AT4G00300 has been split into two loci based on new cDNA evidence provided by Aleksander Riise Hansen of University of Copenhagen: AT4G00300.2 becomes AT4G00300.1; a new locus AT4G00295 is created. See comments field for AT4G00295 annotation.	protein_coding
AT2G44570	0.65424	AT2G44570	glycosyl hydrolase 9B12;(source:Araport11)	protein_coding	GLYCOSYL HYDROLASE 9B12 (GH9B12)	GLYCOSYL HYDROLASE 9B12 (AtGH9B12);GLYCOSYL HYDROLASE 9B12 (GH9B12)
AT4G31520	0.654105	AT4G31520	SDA1 family protein;(source:Araport11)	protein_coding
AT2G22955	0.654035	AT2G22955	Natural antisense transcript overlaps with AT2G22960;(source:Araport11)	antisense_long_noncoding_rna
AT2G06745	0.654021	AT2G06745	None;(source:Araport11)	long_noncoding_rna
AT3G49630	0.653927	AT3G49630	2-oxoglutarate (2OG) and Fe(II)-dependent oxygenase superfamily protein;(source:Araport11)	protein_coding
AT1G14040	0.653779	AT1G14040	Encodes a PHO1 homologue that is upregulated in response to Zn deficiency and is involved in Pi homeostasis in response to Zn deficiency. The mRNA is cell-to-cell mobile.	protein_coding	PHO1 HOMOLOG 3 (PHO1;H3)	PHO1 HOMOLOG 3 (PHO1;H3)
AT3G03220	0.653551	AT3G03220	member of Alpha-Expansin Gene Family. Naming convention from the Expansin Working Group (Kende et al, 2004. Plant Mol Bio)	protein_coding	EXPANSIN A13 (EXPA13)	EXPANSIN A13 (ATEXPA13); (ATHEXP ALPHA 1.22); (EXP13);EXPANSIN 13 (ATEXP13);EXPANSIN A13 (EXPA13)
AT5G03120	0.653224	AT5G03120	transmembrane protein;(source:Araport11)	protein_coding
AT2G27560	0.653176	AT2G27560	pre-tRNA tRNA-Lys (anticodon: TTT);(source:Araport11, TAIR10)	pre_trna
AT3G13150	0.652917	AT3G13150	Tetratricopeptide repeat (TPR)-like superfamily protein;(source:Araport11)	protein_coding
AT2G47130	0.652871	AT2G47130	Encodes a short-chain dehydrogenase/reductase that is not involved in ABA biosynthesis but plays an important role in plant defense response to bacteria.	protein_coding	SHORT-CHAIN DEHYDROGENASE/REDUCTASE 2 (SDR3)	SHORT-CHAIN DEHYDROGENASE/REDUCTASE 2 (SDR3); (ATSDR3)
AT2G01600	0.652812	AT2G01600	ENTH/ANTH/VHS superfamily protein;(source:Araport11)	protein_coding	(PICALM1A)	(PICALM1A)
AT4G05170	0.652046	AT4G05170	basic helix-loop-helix (bHLH) DNA-binding superfamily protein;(source:Araport11)	protein_coding			bHLH
AT5G53820	0.65201	AT5G53820	Late embryogenesis abundant protein (LEA) family protein;(source:Araport11)	protein_coding
AT2G41290	0.651516	AT2G41290	Although this enzyme is predicted to encode a strictosidine synthase (SS), it lacks a conserved catalytic glutamate residue found in active SS enzymes and it is not expected to have SS activity.	protein_coding	STRICTOSIDINE SYNTHASE-LIKE 2 (SSL2)	STRICTOSIDINE SYNTHASE-LIKE 2 (SSL2)
AT5G26900	0.651047	AT5G26900	No expression of gene detected yet.	protein_coding	CELL DIVISION CYCLE 20.4 (CDC20.4)	(AtCDC20.4);CELL DIVISION CYCLE 20.4 (CDC20.4)
AT1G04937	0.650717	AT1G04937	None;(source:Araport11)	long_noncoding_rna
AT1G07680	0.650422	AT1G07680	transmembrane protein;(source:Araport11)	protein_coding
AT4G14740	0.649709	AT4G14740	FORKED-LIKE family member, part of Group 1 (FKD1, FL1-FL3; Group 2 consists of FL4 and FL8 and Group 3 consists of FL5- FL7). May coordinate leaf size with vein density, where Group 1 members and Group 3 members have opposing functions.	protein_coding	FORKED-LIKE3 (FL3)	FORKED-LIKE3 (FL3)
AT2G35690	0.649536	AT2G35690	Encodes an acyl-CoA oxidase. Involved in jasmonate biosynthesis. Expressed uniformly in seedlings and throughout development.	protein_coding	ACYL-COA OXIDASE 5 (ACX5)	ACYL-COA OXIDASE 5 (ACX5)
AT3G55780	0.649407	AT3G55780	Glycosyl hydrolase superfamily protein;(source:Araport11)	protein_coding
AT1G03810	0.648995	AT1G03810	Nucleic acid-binding, OB-fold-like protein;(source:Araport11)	protein_coding
AT4G07105	0.64889	AT4G07105	None;(source:Araport11)	long_noncoding_rna
AT2G39600	0.648775	AT2G39600	pre-tRNA tRNA-Cys (anticodon: GCA);(source:Araport11, TAIR10)	pre_trna
AT5G44460	0.648525	AT5G44460	calmodulin like 43;(source:Araport11)	protein_coding	CALMODULIN LIKE 43 (CML43)	CALMODULIN LIKE 43 (CML43)
AT4G00200	0.647955	AT4G00200	AT hook motif DNA-binding family protein;(source:Araport11)	protein_coding	AT-HOOK MOTIF NUCLEAR LOCALIZED PROTEIN 7 (AHL7)	AT-HOOK MOTIF NUCLEAR LOCALIZED PROTEIN 7 (AHL7)	AT hook
AT1G05460	0.647953	AT1G05460	Encodes a protein with similarity to RNA helicases. Mutants are defective in post-transcriptional gene silencing.	protein_coding	SILENCING DEFECTIVE (SDE3)	SILENCING DEFECTIVE (SDE3)
AT3G03985	0.647827	AT3G03985	None;(source:Araport11)	long_noncoding_rna
AT2G32835	0.6477	AT2G32835	Rapid alkalinization factor (RALF) family protein. Member of a diversely expressed predicted peptide family showing sequence similarity to tobacco Rapid Alkalinization Factor (RALF), and is believed to play an essential role in the physiology of Arabidops	protein_coding	RALF-LIKE 16 (RALFL16)	RALF-LIKE 16 (RALFL16)
AT2G22807	0.647344	AT2G22807	Encodes a defensin-like (DEFL) family protein.	protein_coding
AT3G48343	0.646707	AT3G48343	hypothetical protein;(source:Araport11)	protein_coding
AT2G43890	0.646383	AT2G43890	Pectin lyase-like superfamily protein;(source:Araport11)	protein_coding
AT1G74830	0.646098	AT1G74830	myosin-binding protein, putative (Protein of unknown function, DUF593);(source:Araport11)	protein_coding
AT1G63410	0.645805	AT1G63410	LURP-one-like protein (DUF567);(source:Araport11)	protein_coding
AT1G49870	0.645794	AT1G49870	myosin-2 heavy chain-like protein;(source:Araport11)	protein_coding
AT1G63110	0.644964	AT1G63110	GPI transamidase subunit PIG-U;(source:Araport11)	protein_coding
AT1G72110	0.64491	AT1G72110	O-acyltransferase (WSD1-like) family protein;(source:Araport11)	protein_coding
AT3G18340	0.644895	AT3G18340	F-box and associated interaction domains-containing protein;(source:Araport11)	protein_coding
AT5G49690	0.644208	AT5G49690	UDP-Glycosyltransferase superfamily protein;(source:Araport11)	protein_coding
AT4G10595	0.644132	AT4G10595	Encodes a member of a family of small,secreted, cysteine rich protein with sequence similarity to the PCP (pollen coat protein) gene family.	protein_coding	LOW-MOLECULAR-WEIGHT CYSTEINE-RICH 2 (LCR2)	LOW-MOLECULAR-WEIGHT CYSTEINE-RICH 2 (LCR2)
AT3G25730	0.643705	AT3G25730	ethylene response DNA binding factor 3;(source:Araport11)	protein_coding	ETHYLENE RESPONSE DNA BINDING FACTOR 3 (EDF3)	ETHYLENE RESPONSE DNA BINDING FACTOR 3 (EDF3)	RAV
AT5G03125	0.643008	AT5G03125	None;(source:Araport11)	long_noncoding_rna
AT3G05155	0.642986	AT3G05155	Major facilitator superfamily protein;(source:Araport11)	protein_coding
AT3G03530	0.642874	AT3G03530	PHOSPHOESTERASE FAMILY PROTEIN, NPC4 is significantly induced upon phosphate starvation and plays an important role in the supply of inorganic phosphate and diacylglycerol from membrane-phospholipids during phosphate deprivation.	protein_coding	NON-SPECIFIC PHOSPHOLIPASE C4 (NPC4)	(ATNPC4);NON-SPECIFIC PHOSPHOLIPASE C4 (NPC4)
AT4G37930	0.642465	AT4G37930	Encodes a protein with mitochondrial serine hydroxymethyltransferase activity, which functions in the photorespiratory pathway, catalyzes the conversion of serine and tetrahydrofolate to glycine and 5,10-methylene tetrahydrofolate. Involved in controllin	protein_coding	SERINE TRANSHYDROXYMETHYLTRANSFERASE 1 (SHM1)	SERINE TRANSHYDROXYMETHYLTRANSFERASE 1 (SHM1);SERINE TRANSHYDROXYMETHYLTRANSFERASE (STM);SERINE HYDROXYMETHYLTRANSFERASE 1 (SHMT1)
AT2G08045	0.642448	AT2G08045	None;(source:Araport11)	long_noncoding_rna
AT5G10300	0.642362	AT5G10300	Encodes a protein with R-selective hydroxynitrile lyase activity. It has similarity to the SABP2 methyl salicylate esterase from tobacco. This protein does not act on methyl IAA, methyl JA, MeSA, MeGA4, or MEGA9 in vitro.	protein_coding	METHYL ESTERASE 5 (MES5)	ARABIDOPSIS THALIANA METHYL ESTERASE 5 (ATMES5);METHYL ESTERASE 5 (MES5);HYDROXYNITRILE LYASE (HNL); (AtHNL)
AT5G63570	0.642222	AT5G63570	Encodes a protein with homology to glutamate-1-semialdehyde 2,1-aminomutase catalyzing the conversion of glutamate-1-semialdehyde (GSA) into 5-amino levulinate. The expression of this gene was demonstrated to be light-induced. The mRNA is cell-to-cell mob	protein_coding	GLUTAMATE-1-SEMIALDEHYDE-2,1-AMINOMUTASE (GSA1)	GLUTAMATE-1-SEMIALDEHYDE-2,1-AMINOMUTASE (GSA1)
AT5G37190	0.641669	AT5G37190	COP1-interacting protein 4, a nuclear-localized positive regulator of arabidopsis photomorphogenesis	protein_coding	COP1-INTERACTING PROTEIN 4 (CIP4)	COP1-INTERACTING PROTEIN 4 (CIP4)
AT3G07495	0.641365	AT3G07495	None;(source:Araport11)	long_noncoding_rna
AT4G10260	0.641067	AT4G10260	Encodes a member of the fructokinase gene family. Nomenclature according to Riggs 2017 has been adopted for the family by the community (personal communication, Boernke, Callis, Granot, Boernke, and Smeekens).	protein_coding	FRUCTOKINASE 4 (FRK4)	FRUCTOKINASE 4 (FRK4);FRUCTOKINASE 5 (FRK5)
AT5G49180	0.640781	AT5G49180	Encodes a putative pectin methylesterase. The gene is preferentially expressed in floral buds and more specifically in mucilage secretory cells of seeds. Mutants have smaller mucilage cells and abnormal mucilage profiles.	protein_coding	PECTIN METHYLESTERASE 58 (PME58)	PECTIN METHYLESTERASE 58 (PME58)
AT4G13080	0.640591	AT4G13080	xyloglucan endotransglucosylase/hydrolase 1;(source:Araport11)	protein_coding	XYLOGLUCAN ENDOTRANSGLUCOSYLASE/HYDROLASE 1 (XTH1)	XYLOGLUCAN ENDOTRANSGLUCOSYLASE/HYDROLASE 1 (XTH1)
AT2G08820	0.640565	AT2G08820	None;(source:Araport11)	long_noncoding_rna
AT3G23650	0.640158	AT3G23650	kinase-like protein;(source:Araport11)	protein_coding
AT5G27505	0.640011	AT5G27505	transposable_element_gene;(source:Araport11);Mutator-like transposase family, has a 7.5e-26 P-value blast match to GB:AAA21566 mudrA of transposon=MuDR (MuDr-element) (Zea mays);(source:TAIR10)	transposable_element_gene
AT1G47410	0.639896	AT1G47410	hypothetical protein;(source:Araport11)	protein_coding
AT3G49290	0.639541	AT3G49290	One of four ABI-like proteins.	protein_coding	ABL INTERACTOR-LIKE PROTEIN 2 (ABIL2)	ABL INTERACTOR-LIKE PROTEIN 2 (ABIL2)
AT4G26483	0.639111	AT4G26483	nicotianamine synthase;(source:Araport11)	protein_coding
AT1G33200	0.639052	AT1G33200	transposable_element_gene;(source:Araport11);pseudogene, similar to SAE1-S9-protein, blastp match of 28%25 identity and 4.2e-16 P-value to GP|4760708|dbj|BAA77394.1||AB012866 SAE1-S9-protein {Brassica rapa};(source:TAIR10)	transposable_element_gene
AT2G28800	0.638874	AT2G28800	member of Chloroplast membrane protein ALBINO3 family. Similar to pea PPF1 and may play a role in plant senescence.	protein_coding	ALBINO 3 (ALB3)	ALBINO 3 (ALB3); (ABL3)
AT1G75510	0.638768	AT1G75510	Transcription initiation factor IIF, beta subunit;(source:Araport11)	protein_coding			general
AT2G28000	0.638639	AT2G28000	Encodes chaperonin-60 alpha, a molecular chaperone involved in Rubisco folding. Mutants display aberrant chloroplast and embryo development. The mRNA is cell-to-cell mobile.	protein_coding	CHAPERONIN-60ALPHA (CPN60A)	CHAPERONIN-60ALPHA1 (CPN60ALPHA1); (CPNA1); (ARC2);SCHLEPPERLESS (SLP);CHLOROPLAST CHAPERONIN 60ALPHA (CH-CPN60A);CHAPERONIN-60ALPHA (CPN60A);ACCUMULATION AND REPLICATION OF CHLOROPLASTS 2 (ARC2)
AT1G04623	0.638482	AT1G04623	None;(source:Araport11)	long_noncoding_rna
AT5G07685	0.637973	AT5G07685	transposable_element_gene;(source:Araport11);copia-like retrotransposon family, has a 3.0e-118 P-value blast match to dbj|BAA78425.1| polyprotein (Arabidopsis thaliana) (AtRE1) (Ty1_Copia-element);(source:TAIR10)	transposable_element_gene
AT3G01210	0.637596	AT3G01210	ACD11 binding partner, may be involved in negative regulation of ROS-mediated defense response.	protein_coding	BPA1 LIKE 6 (BPL6)	BPA1 LIKE 6 (BPL6)
AT2G42040	0.636881	AT2G42040	WRC protein;(source:Araport11)	protein_coding
AT5G15900	0.636385	AT5G15900	Encodes a member of the TBL (TRICHOME BIREFRINGENCE-LIKE) gene family containing a plant-specific DUF231 (domain of unknown function) domain. TBL gene family has 46 members, two of which (TBR/AT5G06700 and TBL3/AT5G01360) have been shown to be involved in	protein_coding	TRICHOME BIREFRINGENCE-LIKE 19 (TBL19)	TRICHOME BIREFRINGENCE-LIKE 19 (TBL19)
AT4G39490	0.63625	AT4G39490	member of CYP96A	protein_coding	CYTOCHROME P450, FAMILY 96, SUBFAMILY A, POLYPEPTIDE 10 (CYP96A10)	CYTOCHROME P450, FAMILY 96, SUBFAMILY A, POLYPEPTIDE 10 (CYP96A10)
AT1G59724	0.635366	AT1G59724	hypothetical protein;(source:Araport11)	protein_coding
AT3G57630	0.635241	AT3G57630	Encodes a glycoprotein glycosyl transferase ExAD. Knockout mutants show truncated root hair phenotype.	protein_coding	EXTENSIN ARABINOSE DEFICIENT TRANSFERASE (EXAD)	EXTENSIN ARABINOSE DEFICIENT TRANSFERASE (EXAD)
AT3G15880	0.635224	AT3G15880	WUS-interacting protein 2;(source:Araport11)	protein_coding	WUS-INTERACTING PROTEIN 2 (WSIP2)	WUS-INTERACTING PROTEIN 2 (WSIP2);TOPLESS-RELATED 4 (TPR4)
AT1G08523	0.634904	AT1G08523	None;(source:Araport11)	long_noncoding_rna
AT1G05717	0.634785	AT1G05717	None;(source:Araport11)	long_noncoding_rna
AT2G04685	0.634551	AT2G04685	None;(source:Araport11)	long_noncoding_rna
AT4G09930	0.634469	AT4G09930	Avirulence induced gene (AIG1) family protein;(source:Araport11)	protein_coding	IMMUNE ASSOCIATED NUCLEOTIDE BINDING 11 (IAN11)	IMMUNE ASSOCIATED NUCLEOTIDE BINDING 11 (IAN11)
AT1G67025	0.634276	AT1G67025	wall-associated receptor kinase carboxy-terminal protein;(source:Araport11)	protein_coding
AT5G08915	0.634127	AT5G08915	None;(source:Araport11)	long_noncoding_rna
AT1G06090	0.633637	AT1G06090	Fatty acid desaturase family protein;(source:Araport11)	protein_coding
AT1G47510	0.633394	AT1G47510	Encodes a phosphatidylinositol polyphosphate 5-phosphatase. It can dephosphorylate PI(4,5)P2, PI(3,5)P2, and PI(3,4,5)P3, but, it is not active against PI(5)P or the water soluble inositol(1,4,5)P3 or inositol(1,3,4,5)P4. The transcript levels for this g	protein_coding	INOSITOL POLYPHOSPHATE 5-PHOSPHATASE 11 (5PTASE11)	INOSITOL POLYPHOSPHATE 5-PHOSPHATASE 11 (5PTASE11);ARABIDOPSIS THALIANA INOSITOL POLYPHOSPHATE 5-PHOSPHATASE 11 (AT5PTASE11)
AT5G39205	0.633351	AT5G39205	transposable_element_gene;(source:Araport11);similar to unknown protein [Arabidopsis thaliana] (TAIR:AT3G43770.1);(source:TAIR10)	transposable_element_gene
AT4G21903	0.632869	AT4G21903	MATE efflux family protein;(source:Araport11)	protein_coding
AT1G09625	0.632564	AT1G09625	transmembrane protein;(source:Araport11)	protein_coding
AT1G66770	0.631853	AT1G66770	Nodulin MtN3 family protein;(source:Araport11)	protein_coding	(SWEET6)	(SWEET6); (AtSWEET6)
AT4G10010	0.631733	AT4G10010	Protein kinase superfamily protein;(source:Araport11)	protein_coding
AT1G48180	0.631705	AT1G48180	target of trans acting-siR480/255 protein;(source:Araport11)	protein_coding
AT1G24657	0.6317	AT1G24657	pseudogene of Plant self-incompatibility protein S1 family;(source:Araport11)	pseudogene
AT3G58380	0.631635	AT3G58380	TRAF-like family protein;(source:Araport11)	protein_coding
AT1G07463	0.631587	AT1G07463	None;(source:Araport11)	long_noncoding_rna
AT2G09095	0.631166	AT2G09095	None;(source:Araport11)	long_noncoding_rna
AT1G60590	0.630759	AT1G60590	Pectin lyase-like superfamily protein;(source:Araport11)	protein_coding
AT1G11190	0.630646	AT1G11190	Encodes a bifunctional nuclease that acts on both RNA and DNA involved in nucleic acid degradation to facilitate nucleotide and phosphate recovery during senescence. It has mismatch-specific endonuclease activity with wide recognition of single base misma	protein_coding	BIFUNCTIONAL NUCLEASE I (BFN1)	ENDONUCLEASE 1 (ENDO1);BIFUNCTIONAL NUCLEASE I (BFN1)
AT3G08660	0.630543	AT3G08660	Phototropic-responsive NPH3 family protein;(source:Araport11)	protein_coding
AT3G15920	0.630526	AT3G15920	Phox (PX) domain-containing protein;(source:Araport11)	protein_coding
AT5G66270	0.6301	AT5G66270	Zinc finger C-x8-C-x5-C-x3-H type family protein;(source:Araport11)	protein_coding
AT2G27080	0.629746	AT2G27080	Late embryogenesis abundant (LEA) hydroxyproline-rich glycoprotein family;(source:Araport11)	protein_coding	NDR/HIN1-LIKE 13 (NHL13)	NDR/HIN1-LIKE 13 (NHL13)
AT4G23540	0.629302	AT4G23540	ARM repeat superfamily protein;(source:Araport11)	protein_coding
AT1G72810	0.629151	AT1G72810	Pyridoxal-5-phosphate-dependent enzyme family protein;(source:Araport11)	protein_coding
AT4G30110	0.629092	AT4G30110	encodes a protein similar to Zn-ATPase, a P1B-type ATPases transport zinc	protein_coding	HEAVY METAL ATPASE 2 (HMA2)	HEAVY METAL ATPASE 2 (HMA2);ARABIDOPSIS HEAVY METAL ATPASE 2 (ATHMA2)
AT1G67645	0.62896	AT1G67645	pseudogene of F-box protein (DUF295);(source:Araport11)	pseudogene
AT3G17740	0.628832	AT3G17740	hypothetical protein;(source:Araport11)	protein_coding
AT3G42148	0.62868	AT3G42148	This gene encodes a small protein and has either evidence of transcription or purifying selection.	protein_coding
AT4G29300	0.628465	AT4G29300	Encodes a member of a family of small,secreted, cysteine rich protein with sequence similarity to the PCP (pollen coat protein) gene family.	protein_coding	LOW-MOLECULAR-WEIGHT CYSTEINE-RICH 27 (LCR27)	LOW-MOLECULAR-WEIGHT CYSTEINE-RICH 27 (LCR27)
AT1G20290	0.628208	AT1G20290	SWI-SNF-related chromatin binding protein;(source:Araport11)	protein_coding
AT2G04842	0.627875	AT2G04842	Encodes a dual localized threonyl-tRNA synthetase found both in the mitochondrion and the chloroplast. Plants mutated in this gene terminate as embryos in the globular stage.	protein_coding	EMBRYO DEFECTIVE 2761 (EMB2761)	EMBRYO DEFECTIVE 2761 (EMB2761)
AT5G12180	0.62774	AT5G12180	member of Calcium Dependent Protein Kinase	protein_coding	CALCIUM-DEPENDENT PROTEIN KINASE 17 (CPK17)	CALCIUM-DEPENDENT PROTEIN KINASE 17 (CPK17)
AT3G18145	0.627702	AT3G18145	pseudogene of carbamoyl phosphate synthetase A;(source:Araport11)	pseudogene
AT2G35090	0.62762	AT2G35090	transmembrane protein, putative (DUF1640);(source:Araport11)	protein_coding
AT4G21895	0.627527	AT4G21895	DNA binding protein;(source:Araport11)	protein_coding
AT4G04005	0.626705	AT4G04005	Natural antisense transcript overlaps with AT4G01897;(source:Araport11)	antisense_long_noncoding_rna
AT2G22155	0.626663	AT2G22155	Encodes a ECA1 gametogenesis related family protein	protein_coding
AT3G28490	0.62663	AT3G28490	Oxoglutarate/iron-dependent oxygenase;(source:Araport11)	protein_coding
AT5G44760	0.626605	AT5G44760	C2 domain-containing protein;(source:Araport11)	protein_coding
AT3G03740	0.625943	AT3G03740	Encodes a member of the MATH-BTB domain proteins (BPMs) that directly interact with and target for proteasomal degradation the class I homeobox-leucine zipper (HD-ZIP) transcription factor ATHB6. Known members include AT5G19000 (BPM1), AT3G06190 (BPM2), A	protein_coding	BTB-POZ AND MATH DOMAIN 4 (BPM4)	BTB-POZ AND MATH DOMAIN 4 (ATBPM4);BTB-POZ AND MATH DOMAIN 4 (BPM4)
AT4G33465	0.625311	AT4G33465	Encodes a member of a family of small, secreted, cysteine rich proteins with sequence similarity to SCR (S locus cysteine-rich protein).	protein_coding	SCR-LIKE 22 (SCRL22)	SCR-LIKE 22 (SCRL22)
AT4G09035	0.625197	AT4G09035	hypothetical protein;(source:Araport11)	protein_coding
AT1G05693	0.625095	AT1G05693	None;(source:Araport11)	long_noncoding_rna
AT3G56960	0.624746	AT3G56960	Encodes a protein with phosphatidylinositol-4-phosphate 5-kinase activity that plays a role in pollen tip growth. The enzyme localizes to the apical plasma membrane and adjacent cytosolic region of pollen tubes. Overexpression of this gene leads to increa	protein_coding	PHOSPHATIDYL INOSITOL MONOPHOSPHATE 5 KINASE 4 (PIP5K4)	PHOSPHATIDYL INOSITOL MONOPHOSPHATE 5 KINASE 4 (PIP5K4)
AT3G03725	0.62458	AT3G03725	None;(source:Araport11)	long_noncoding_rna
AT3G30725	0.624504	AT3G30725	Encodes a member of the GDU (glutamine dumper) family proteins involved in amino acid export: At4g31730 (GDU1), At4g25760 (GDU2), At5g57685 (GDU3), At2g24762 (GDU4), At5g24920 (GDU5), At3g30725 (GDU6) and At5g38770 (GDU7).	protein_coding	GLUTAMINE DUMPER 6 (GDU6)	GLUTAMINE DUMPER 6 (AtGDU6);GLUTAMINE DUMPER 6 (GDU6)
AT2G02850	0.624226	AT2G02850	Encodes plantacyanin one of blue copper proteins. Involved in anther development and pollination. Expressed in the transmitting tract of the pistil.	protein_coding	PLANTACYANIN (ARPN)	PLANTACYANIN (ARPN)
AT3G22640	0.623976	AT3G22640	cupin family protein;(source:Araport11)	protein_coding	(PAP85)	(PAP85)
AT4G03300	0.62397	AT4G03300	transposable_element_gene;(source:Araport11);similar to Ulp1 protease family protein [Arabidopsis thaliana] (TAIR:AT1G27780.1);(source:TAIR10)	transposable_element_gene
AT4G24320	0.623682	AT4G24320	Ubiquitin carboxyl-terminal hydrolase family protein;(source:Araport11)	protein_coding
AT2G29850	0.623215	AT2G29850	hypothetical protein;(source:Araport11)	protein_coding
AT3G06437	0.623203	AT3G06437	pseudogene of hypothetical protein;(source:Araport11)	pseudogene
AT2G39400	0.622972	AT2G39400	alpha/beta-Hydrolases superfamily protein;(source:Araport11)	protein_coding	(MAGL6)	(MAGL6)
AT5G26345	0.622725	AT5G26345	transposable_element_gene;(source:Araport11);Mutator-like transposase family, has a 1.9e-43 P-value blast match to GB:AAA21566 mudrA of transposon=MuDR (MuDr-element) (Zea mays);(source:TAIR10)	transposable_element_gene
AT1G09380	0.622295	AT1G09380	nodulin MtN21-like transporter family protein	protein_coding	USUALLY MULTIPLE ACIDS MOVE IN AND OUT TRANSPORTERS 25 (UMAMIT25)	USUALLY MULTIPLE ACIDS MOVE IN AND OUT TRANSPORTERS 25 (UMAMIT25)
AT1G28327	0.622052	AT1G28327	E3 ubiquitin-protein ligase;(source:Araport11)	protein_coding
AT2G37000	0.621832	AT2G37000	TCP family transcription factor;(source:Araport11)	protein_coding			TCP
AT5G07640	0.621782	AT5G07640	RING/U-box superfamily protein;(source:Araport11)	protein_coding
AT3G08025	0.621632	AT3G08025	None;(source:Araport11)	long_noncoding_rna
AT3G02960	0.621497	AT3G02960	Heavy metal transport/detoxification superfamily protein;(source:Araport11)	protein_coding
AT3G58900	0.621456	AT3G58900	F-box/RNI-like superfamily protein;(source:Araport11)	protein_coding
AT1G12190	0.621062	AT1G12190	F-box and associated interaction domains-containing protein;(source:Araport11)	protein_coding
AT2G42570	0.621002	AT2G42570	Encodes a member of the TBL (TRICHOME BIREFRINGENCE-LIKE) gene family containing a plant-specific DUF231 (domain of unknown function) domain. TBL gene family has 46 members, two of which (TBR/AT5G06700 and TBL3/AT5G01360) have been shown to be involved in	protein_coding	TRICHOME BIREFRINGENCE-LIKE 39 (TBL39)	TRICHOME BIREFRINGENCE-LIKE 39 (TBL39)
AT2G30360	0.62087	AT2G30360	Encodes a SOS2-like protein kinase that is a member of the CBL-interacting protein kinase family.Loss of function mutants show a decrease in sensitivity to high pH.Phosphorylates AHA2, a plasma membrane H+ ATPase.This phosphorylation appears to regulate t	protein_coding	SOS3-INTERACTING PROTEIN 4 (SIP4)	CBL-INTERACTING PROTEIN KINASE 11 (CIPK11);PROTEIN KINASE SOS2-LIKE 5 (PKS5);SOS3-INTERACTING PROTEIN 4 (SIP4);SNF1-RELATED PROTEIN KINASE 3.22 (SNRK3.22)
AT3G62520	0.620795	AT3G62520	transposable_element_gene;(source:Araport11);hAT-like transposase family (hobo/Ac/Tam3), has a 1.1e-86 P-value blast match to GB:CAA29005 ORFa of Maize Ac (hAT-element) (Zea mays);(source:TAIR10)	transposable_element_gene
AT2G17010	0.62076	AT2G17010	MSL8 encodes a protein with similarity to mechano-sensitive channel proteins. MSL8 is expressed specifically in pollen and germinating pollen tubes.It regulates pollen germination and is needed to maintain cellular integrity during pollen hydration and ge	protein_coding	MSCS-LIKE 8 (MSL8)	MSCS-LIKE 8 (MSL8)
AT3G01430	0.620697	AT3G01430	NHL domain protein;(source:Araport11)	protein_coding
AT3G03750	0.620431	AT3G03750	SET domain protein 20;(source:Araport11)	protein_coding	SET DOMAIN PROTEIN 20 (SDG20)	(SUVR3);SET DOMAIN PROTEIN 20 (SDG20)
AT3G25780	0.620182	AT3G25780	Encodes allene oxide cyclase, one of the enzymes involved in jasmonic acid biosynthesis. One of four genes in Arabidopsis that encode this enzyme. mRNA expression is upregulated in senescing leaves. Note: Nomenclature for Arabidopsis allene oxide cycla	protein_coding	ALLENE OXIDE CYCLASE 3 (AOC3)	ALLENE OXIDE CYCLASE 3 (AOC3)
AT1G60985	0.619726	AT1G60985	Encodes a member of a family of small, secreted, cysteine rich proteins with sequence similarity to SCR (S locus cysteine-rich protein).	protein_coding	SCR-LIKE 6 (SCRL6)	SCR-LIKE 6 (SCRL6)
AT1G60983	0.619676	AT1G60983	Encodes a member of a family of small, secreted, cysteine rich proteins with sequence similarity to SCR (S locus cysteine-rich protein).	protein_coding	SCR-LIKE 8 (SCRL8)	SCR-LIKE 8 (SCRL8)
AT4G29548	0.61961	AT4G29548	hypothetical protein;(source:Araport11)	protein_coding
AT5G28165	0.619449	AT5G28165	transposable_element_gene;(source:Araport11);CACTA-like transposase family (Tnp2/En/Spm), has a 3.1e-142 P-value blast match to GB:CAA40555 TNP2 (CACTA-element) (Antirrhinum majus);(source:TAIR10)	transposable_element_gene
AT3G03995	0.619422	AT3G03995	None;(source:Araport11)	long_noncoding_rna
AT1G12663	0.618979	AT1G12663	Predicted to encode a PR (pathogenesis-related) protein. Belongs to the plant thionin (PR-13) family with the following members: At1g66100, At5g36910, At1g72260, At2g15010, At1g12663, At1g12660.	protein_coding
AT1G65920	0.618775	AT1G65920	Regulator of chromosome condensation (RCC1) family with FYVE zinc finger domain-containing protein;(source:Araport11)	protein_coding
AT3G48344	0.618707	AT3G48344	This gene encodes a small protein and has either evidence of transcription or purifying selection.	protein_coding
AT1G29200	0.618628	AT1G29200	O-fucosyltransferase family protein;(source:Araport11)	protein_coding
AT2G34090	0.618625	AT2G34090	maternal effect embryo arrest 18;(source:Araport11)	protein_coding	MATERNAL EFFECT EMBRYO ARREST 18 (MEE18)	MATERNAL EFFECT EMBRYO ARREST 18 (MEE18)
AT1G11460	0.61847	AT1G11460	nodulin MtN21-like transporter family protein	protein_coding	USUALLY MULTIPLE ACIDS MOVE IN AND OUT TRANSPORTERS 26 (UMAMIT26)	USUALLY MULTIPLE ACIDS MOVE IN AND OUT TRANSPORTERS 26 (UMAMIT26)
AT2G40805	0.618192	AT2G40805	Encodes a microRNA that targets several TCP family members. MicroRNAs are regulatory RNAs with a mature length of ~21-nucleotides that are processed from hairpin precursors by Dicer-like enzymes. MicroRNAs can negatively regulate gene expression by attenu	miRNA_primary_transcript	MICRORNA319C (MIR319C)	MICRORNA319C (MIR319C)
AT5G01040	0.618065	AT5G01040	putative laccase, knockout mutant showed early flowering	protein_coding	LACCASE 8 (LAC8)	LACCASE 8 (LAC8)
AT4G24300	0.618056	AT4G24300	Peptidase C50, separase;(source:Araport11)	protein_coding
AT4G10020	0.617875	AT4G10020	Encodes a putative hydroxysteroid dehydrogenase (HSD). Genes that encode HSD include: At5g50600 and At5g50700 (HSD1), At3g47350(HSD2), At3g47360(HSD3), At5g50590 and At5g50690(HSD4), At5g50770(HSD6) (Plant Cell Physiology 50:1463). Two copies of HSD1 a	protein_coding	HYDROXYSTEROID DEHYDROGENASE 5 (HSD5)	HYDROXYSTEROID DEHYDROGENASE 5 (AtHSD5);HYDROXYSTEROID DEHYDROGENASE 5 (HSD5)
AT1G73680	0.617099	AT1G73680	Encodes an alpha dioxygenase. Recombinant protein catalyzes the conversion of a wide range of fatty acids into 2(R)-hydroperoxy derivatives.	protein_coding	ALPHA DIOXYGENASE (ALPHA DOX2)	ALPHA-DIOXYGENASE 2 (alpha-DOX2);ALPHA DIOXYGENASE (ALPHA DOX2)
AT2G19640	0.617097	AT2G19640	ASH1-related protein 2;(source:Araport11)	protein_coding	ASH1-RELATED 2 (ASHR2)	ASH1-RELATED 2 (ASHR2)
AT3G16340	0.617082	AT3G16340	Encodes a p-coumaryl alcohol exporter involved in lignin biosynthesis.	protein_coding	ATP-BINDING CASSETTE G29 (ABCG29)	PLEIOTROPIC DRUG RESISTANCE 1 (ATPDR1);PLEIOTROPIC DRUG RESISTANCE 1 (PDR1);ATP-BINDING CASSETTE G29 (ABCG29); (ATABCG29)
AT3G17155	0.616918	AT3G17155	Encodes a defensin-like (DEFL) family protein.	protein_coding
AT1G55980	0.616909	AT1G55980	FAD/NAD(P)-binding oxidoreductase family protein;(source:Araport11)	protein_coding
AT2G13940	0.616833	AT2G13940	transposable_element_gene;(source:Araport11);copia-like retrotransposon family, has a 4.4e-197 P-value blast match to GB:AAA57005 Hopscotch polyprotein (Ty1_Copia-element) (Zea mays);(source:TAIR10)	transposable_element_gene
AT4G33120	0.616445	AT4G33120	S-adenosyl-L-methionine-dependent methyltransferases superfamily protein;(source:Araport11)	protein_coding
AT1G07233	0.615793	AT1G07233	None;(source:Araport11)	long_noncoding_rna
AT5G41390	0.615283	AT5G41390	PLAC8 family protein;(source:Araport11)	protein_coding
AT5G50070	0.615145	AT5G50070	Plant invertase/pectin methylesterase inhibitor superfamily protein;(source:Araport11)	protein_coding
AT1G56120	0.614904	AT1G56120	Leucine-rich repeat transmembrane protein kinase;(source:Araport11)	protein_coding
AT1G53810	0.614872	AT1G53810	transposable_element_gene;(source:Araport11);copia-like retrotransposon family, has a 8.0e-248 P-value blast match to GB:AAA57005 Hopscotch polyprotein (Ty1_Copia-element) (Zea mays);(source:TAIR10)	transposable_element_gene
AT5G59490	0.614862	AT5G59490	Haloacid dehalogenase-like hydrolase (HAD) superfamily protein;(source:Araport11)	protein_coding
AT3G18520	0.614614	AT3G18520	Encodes a protein with similarity to histone deacetylases. Plants expressing RNAi directed against this gene show a moderate resistance to agrobacterium-mediated root transformation. Class II RPD3-like family HDAC member which controls negative responses	protein_coding	HISTONE DEACETYLASE 15 (HDA15)	(HDA15);HISTONE DEACETYLASE 15 (HDA15); (ATHDA15)
AT3G49170	0.614546	AT3G49170	Tetratricopeptide repeat (TPR)-like superfamily protein;(source:Araport11)	protein_coding	EMBRYO DEFECTIVE 2261 (EMB2261)	EMBRYO DEFECTIVE 2261 (EMB2261); (ECD1)
AT1G62200	0.614207	AT1G62200	Major facilitator superfamily protein;(source:Araport11)	protein_coding	NRT1/ PTR FAMILY 8.5 (NPF8.5)	PEPTIDE TRANSPORTER 6 (PTR6); (AtPTR6);NRT1/ PTR FAMILY 8.5 (NPF8.5); (ATNPF8.5)
AT5G07590	0.613729	AT5G07590	Transducin/WD40 repeat-like superfamily protein;(source:Araport11)	protein_coding
AT4G04745	0.613249	AT4G04745	hypothetical protein;(source:Araport11)	protein_coding
AT5G44562	0.612873	AT5G44562	Natural antisense transcript overlaps with AT5G44560;(source:Araport11)	antisense_long_noncoding_rna
AT4G11730	0.61265	AT4G11730	Cation transporter/ E1-E2 ATPase family protein;(source:Araport11)	protein_coding
AT1G62770	0.612526	AT1G62770	PMEI9 pectin methyleseterase inhibitor. Expressed in many plant tissues.	protein_coding	(PMEI9)	(PMEI9)
AT3G49750	0.611869	AT3G49750	receptor like protein 44;(source:Araport11)	protein_coding	RECEPTOR LIKE PROTEIN 44 (RLP44)	RECEPTOR LIKE PROTEIN 44 (AtRLP44);RECEPTOR LIKE PROTEIN 44 (RLP44)
AT2G39550	0.611816	AT2G39550	encodes the beta subunit of geranylgeranyl transferase (GGT-IB), involved in both ABA-mediated and auxin signaling pathways.	protein_coding	(PGGT-I)	GERANYLGERANYLTRANSFERASE-I BETA SUBUNIT (ATGGT-IB); (PGGT-I); (GGB)
AT2G31700	0.611677	AT2G31700	transmembrane protein;(source:Araport11)	protein_coding
AT5G56500	0.611627	AT5G56500	Encodes a subunit of chloroplasts chaperonins that are involved in mediating the folding of newly synthesized, translocated, or stress-denatured proteins. Cpn60 subunits are: Cpn60alpha1 (At2g28000), AtCpn60alpha2 (At5g18820), AtCpn60beta1 (At1g55490), A	protein_coding	CHAPERONIN-60BETA3 (CPN60BETA3)	CHAPERONIN-60BETA3 (CPN60BETA3); (CPNB3)
AT2G33500	0.611383	AT2G33500	B-box type zinc finger protein with CCT domain-containing protein;(source:Araport11)	protein_coding	B-BOX DOMAIN PROTEIN 12 (BBX12)	B-BOX DOMAIN PROTEIN 12 (BBX12)	CO-like
AT2G45210	0.611359	AT2G45210	SAUR-like auxin-responsive protein family;(source:Araport11)	protein_coding	SMALL AUXIN UPREGULATED 36 (SAUR36)	SMALL AUXIN UPREGULATED 36 (SAUR36);SENESCENCE-ASSOCIATED GENE 201 (SAG201)
AT1G60787	0.610801	AT1G60787	cysteine/histidine-rich C1 domain protein;(source:Araport11)	protein_coding
AT2G40550	0.610604	AT2G40550	Encodes a nuclear localized target of E2Fa-DPa, transcription factors controlling cell cycle progression. Required for sister chromatid cohesion and DNA repair.	protein_coding	E2F TARGET GENE 1 (ETG1)	E2F TARGET GENE 1 (ETG1)
AT5G02795	0.610601	AT5G02795	None;(source:Araport11)	long_noncoding_rna
AT1G79470	0.610409	AT1G79470	Aldolase-type TIM barrel family protein;(source:Araport11)	protein_coding
AT1G47360	0.609561	AT1G47360	transposable_element_gene;(source:Araport11);copia-like retrotransposon family, has a 1.2e-307 P-value blast match to GB:CAA31653 polyprotein (Ty1_Copia-element) (Arabidopsis thaliana);(source:TAIR10)	transposable_element_gene
AT3G44096	0.609337	AT3G44096	transposable_element_gene;(source:Araport11);non-LTR retrotransposon family (LINE), has a 4.8e-23 P-value blast match to GB:AAA67727 reverse transcriptase (LINE-element) (Mus musculus);(source:TAIR10)	transposable_element_gene
AT1G76510	0.608936	AT1G76510	ARID/BRIGHT DNA-binding domain-containing protein;(source:Araport11)	protein_coding	AT RICH INTERACTION DOMAIN 4 (ARID4)	AT RICH INTERACTION DOMAIN 4 (ARID4)	ARID
AT2G21780	0.608754	AT2G21780	hypothetical protein;(source:Araport11)	protein_coding
AT1G42980	0.608633	AT1G42980	Actin-binding FH2 (formin homology 2) family protein;(source:Araport11)	protein_coding
AT2G33170	0.608469	AT2G33170	Leucine-rich repeat receptor-like protein kinase family protein;(source:Araport11)	protein_coding
AT1G72090	0.608314	AT1G72090	Methylthiotransferase;(source:Araport11)	protein_coding
AT2G32850	0.608244	AT2G32850	Protein kinase superfamily protein;(source:Araport11)	protein_coding
AT4G09740	0.608086	AT4G09740	glycosyl hydrolase 9B14;(source:Araport11)	protein_coding	GLYCOSYL HYDROLASE 9B14 (GH9B14)	GLYCOSYL HYDROLASE 9B14 (AtGH9B14);GLYCOSYL HYDROLASE 9B14 (GH9B14)
AT3G25630	0.607804	AT3G25630	transposable_element_gene;(source:Araport11);gypsy-like retrotransposon family (Athila), has a 7.8e-20 P-value blast match to GB:CAA57397 Athila ORF 1 (Arabidopsis thaliana);(source:TAIR10)	transposable_element_gene
AT4G16233	0.607531	AT4G16233	GDSL-like lipase/acylhydrolase superfamily protein;(source:Araport11)	protein_coding
AT1G20530	0.607365	AT1G20530	girdin (DUF630 and DUF632);(source:Araport11)	protein_coding
AT1G24660	0.607357	AT1G24660	hypothetical protein;(source:Araport11)	protein_coding
AT5G49790	0.607321	AT5G49790	transposable_element_gene;(source:Araport11);similar to unknown protein [Arabidopsis thaliana] (TAIR:AT5G36010.1);(source:TAIR10)	transposable_element_gene
AT4G24480	0.606443	AT4G24480	Protein kinase superfamily protein;(source:Araport11)	protein_coding
AT5G22090	0.606169	AT5G22090	EAR1 is a negative regulator of ABA signaling that enhances the activity of all six clade A PP2Cs (ABI1, ABI2, HAB1, HAB2, AHG1, AHG3) by interacting with and releasing the N-terminal autoinhibition of these proteins. EAR1 indirectly affects OST1 activity	protein_coding	ENHANCER OF ABA CO-RECEPTOR 1 (EAR1)	ENHANCER OF ABA CO-RECEPTOR 1 (EAR1)
AT3G52680	0.606126	AT3G52680	F-box/RNI-like/FBD-like domains-containing protein;(source:Araport11)	protein_coding
AT3G17150	0.606121	AT3G17150	Plant invertase/pectin methylesterase inhibitor superfamily protein;(source:Araport11)	protein_coding
AT5G16710	0.606096	AT5G16710	DHAR3 protein undergoes thiolation following treatment with the oxidant tert-butylhydroperoxide.Encodes 30-40% of extractable leaf GSH-dependent DHAR activity. Single knockout mutants show unaltered ascorbate and glutathione status in optimal and oxidati	protein_coding	DEHYDROASCORBATE REDUCTASE 1 (DHAR3)	DEHYDROASCORBATE REDUCTASE 1 (DHAR3)
AT5G39250	0.605494	AT5G39250	F-box family protein;(source:Araport11)	protein_coding
AT3G49100	0.605368	AT3G49100	Signal recognition particle, SRP9/SRP14 subunit;(source:Araport11)	protein_coding
AT5G14650	0.604733	AT5G14650	Pectin lyase-like superfamily protein;(source:Araport11)	protein_coding
AT1G05697	0.604679	AT1G05697	None;(source:Araport11)	other_rna
AT5G48040	0.604622	AT5G48040	Ubiquitin carboxyl-terminal hydrolase family protein;(source:Araport11)	protein_coding
AT1G71690	0.604517	AT1G71690	glucuronoxylan 4-O-methyltransferase-like protein (DUF579);(source:Araport11)	protein_coding
AT2G33240	0.604466	AT2G33240	member of Myosin-like proteins	protein_coding	MYOSIN XI D (XID)	MYOSIN XI D (XID);MYOSIN XI D (ATXID)
AT4G32200	0.604356	AT4G32200	meiotic asynaptic mutant 2, homologue of ASY1	protein_coding	(ASY2)	(ASY2)
AT5G15240	0.603994	AT5G15240	Transmembrane amino acid transporter family protein;(source:Araport11)	protein_coding
AT1G06100	0.603813	AT1G06100	Fatty acid desaturase family protein;(source:Araport11)	protein_coding
AT1G17800	0.60379	AT1G17800	early nodulin-like protein 22;(source:Araport11)	protein_coding	EARLY NODULIN-LIKE PROTEIN 22 (ENODL22)	EARLY NODULIN-LIKE PROTEIN 22 (ENODL22); (AtENODL22)
AT3G10810	0.603493	AT3G10810	zinc finger (C3HC4-type RING finger) family protein;(source:Araport11)	protein_coding
AT2G24580	0.603034	AT2G24580	FAD-dependent oxidoreductase family protein;(source:Araport11)	protein_coding
AT1G05067	0.602605	AT1G05067	None;(source:Araport11)	long_noncoding_rna
AT5G01415	0.602544	AT5G01415	None;(source:Araport11)	long_noncoding_rna
AT4G09080	0.60231	AT4G09080	Component of the translocon outer membrane (TOC) complex. Forms the outer envelope translocation channel (beta-barrel). Plays a role in preprotein conductance. Imported into chloroplast. Knockout mutants have abnormal etioplasts.	protein_coding	TRANSLOCON AT THE OUTER ENVELOPE MEMBRANE OF CHLOROPLASTS 75-IV (TOC75-IV)	TRANSLOCON AT THE OUTER ENVELOPE MEMBRANE OF CHLOROPLASTS 75-IV (TOC75-IV);TRANSLOCON OUTER MEMBRANE COMPLEX 75-IV (ATTOC75-IV)
AT1G71960	0.602194	AT1G71960	Encodes a plasma membrane localized ABC transporter involved in abscisic acid transport and responses.	protein_coding	ATP-BINDING CASETTE G25 (ABCG25)	ATP-BINDING CASETTE G25 (ABCG25);ARABIDOPSIS THALIANA ATP-BINDING CASSETTE G25 (ATABCG25)
AT1G52990	0.602106	AT1G52990	thioredoxin family protein;(source:Araport11)	protein_coding
AT3G28345	0.601924	AT3G28345	Encodes an ATP-binding cassette (ABC) transporter. Expressed in the vascular tissue of primary stem.	protein_coding	ATP-BINDING CASSETTE B15 (ABCB15)	ATP-BINDING CASSETTE B15 (ABCB15);MULTI-DRUG RESISTANCE 13 (MDR13)
AT3G19920	0.601915	AT3G19920	BTB/POZ domain protein;(source:Araport11)	protein_coding
AT2G19110	0.601688	AT2G19110	Encodes a protein with similarity to Zn ATPase. Can rescue Zn deficiency in yeast and Cd resistance, suggesting a role in Zn and Cd transport. The mRNA is cell-to-cell mobile.	protein_coding	HEAVY METAL ATPASE 4 (HMA4)	HEAVY METAL ATPASE 4 (HMA4);ARABIDOPSIS HEAVY METAL ATPASE 4 (ATHMA4)
AT5G57220	0.601431	AT5G57220	member of CYP81F, involved in glucosinolate metabolism. Mutants had impaired resistance to fungi. The mRNA is cell-to-cell mobile.	protein_coding	CYTOCHROME P450, FAMILY 81, SUBFAMILY F, POLYPEPTIDE 2 (CYP81F2)	CYTOCHROME P450, FAMILY 81, SUBFAMILY F, POLYPEPTIDE 2 (CYP81F2)
AT2G07905	0.601379	AT2G07905	None;(source:Araport11)	long_noncoding_rna
AT3G26770	0.601185	AT3G26770	NAD(P)-binding Rossmann-fold superfamily protein;(source:Araport11)	protein_coding
AT1G30870	0.600973	AT1G30870	Peroxidase superfamily protein;(source:Araport11)	protein_coding	PEROXIDASE7 (PER7)	PEROXIDASE7 (PER7)
AT5G19730	0.600819	AT5G19730	Pectin lyase-like superfamily protein;(source:Araport11)	protein_coding
AT2G02240	0.600498	AT2G02240	F-box family protein;(source:Araport11)	protein_coding	MATERNAL EFFECT EMBRYO ARREST 66 (MEE66)	MATERNAL EFFECT EMBRYO ARREST 66 (MEE66)
AT3G25090	0.600309	AT3G25090	F-box associated ubiquitination effector family protein;(source:Araport11)	protein_coding
AT3G63215	0.600243	AT3G63215	hypothetical protein;(source:Araport11)	protein_coding
AT4G35020	0.600196	AT4G35020	A member of ROP GTPase gene family; Encodes a Rho-like GTP binding protein.	protein_coding	RAC-LIKE 3 (RAC3)	RAC-LIKE 3 (ARAC3);RHO-RELATED PROTEIN FROM PLANTS 6 (ROP6); (RHO1PS); (ATROP6);RAC-LIKE 3 (RAC3)
AT1G25530	0.600096	AT1G25530	Transmembrane amino acid transporter family protein;(source:Araport11)	protein_coding
AT3G50350	0.599818	AT3G50350	membrane insertase, putative (DUF1685);(source:Araport11)	protein_coding
AT2G40160	0.59953	AT2G40160	Encodes a member of the TBL (TRICHOME BIREFRINGENCE-LIKE) gene family containing a plant-specific DUF231 (domain of unknown function) domain. TBL gene family has 46 members, two of which (TBR/AT5G06700 and TBL3/AT5G01360) have been shown to be involved in	protein_coding	(TBL30)	(TBL30)
AT5G40060	0.599474	AT5G40060	Disease resistance protein (NBS-LRR class) family;(source:Araport11)	protein_coding
AT5G14230	0.599452	AT5G14230	ankyrin;(source:Araport11)	protein_coding
AT3G46911	0.599294	AT3G46911	pseudogene of CUL4 (protein binding / ubiquitin-protein ligase)	pseudogene
AT1G24120	0.598918	AT1G24120	encodes a DnaJ-like protein similar to ARG1 and ARL2 that are both involved in root and hypocotyl gravitropism response. However, null mutation in this gene does not result in defects in gravitropism. Gene is expressed in all tissues examined.	protein_coding	ARG1-LIKE 1 (ARL1)	ARG1-LIKE 1 (ARL1)
AT5G08080	0.598391	AT5G08080	member of SYP13 Gene Family	protein_coding	SYNTAXIN OF PLANTS 132 (SYP132)	SYNTAXIN OF PLANTS 132 (SYP132)
AT5G09510	0.598298	AT5G09510	Ribosomal protein S19 family protein;(source:Araport11)	protein_coding
AT3G03285	0.598264	AT3G03285	None;(source:Araport11)	long_noncoding_rna
AT2G02120	0.597932	AT2G02120	Predicted to encode a PR (pathogenesis-related) protein. Belongs to the plant defensin (PDF) family with the following members: At1g75830/PDF1.1, At5g44420/PDF1.2a, At2g26020/PDF1.2b, At5g44430/PDF1.2c, At2g26010/PDF1.3, At1g19610/PDF1.4, At1g55010/PDF1.	protein_coding	(PDF2.1)	LOW-MOLECULAR-WEIGHT CYSTEINE-RICH 70 (LCR70); (PDF2.1)
AT5G58450	0.597929	AT5G58450	Tetratricopeptide repeat (TPR)-like superfamily protein;(source:Araport11)	protein_coding	TRANSCURVATA 2 (TCU2)	TRANSCURVATA 2 (TCU2);NATB AUXILIARY SUBUNIT (NAA25)
AT4G01370	0.597621	AT4G01370	Encodes a nuclear and cytoplasmically localized MAP kinase involved in mediating responses to pathogens. Its substrates include MKS1 and probably MAP65-1.The MAP65-1 interaction is involved in mediating cortical microtuble organization. Required for mal	protein_coding	MAP KINASE 4 (MPK4)	MAP KINASE 4 (ATMPK4);MAP KINASE 4 (MPK4); (MAPK4)
AT3G03665	0.59756	AT3G03665	None;(source:Araport11)	long_noncoding_rna
AT2G18110	0.597394	AT2G18110	Translation elongation factor EF1B/ribosomal protein S6 family protein;(source:Araport11)	protein_coding
AT5G13990	0.597096	AT5G13990	A member of EXO70 gene family, putative exocyst subunits, conserved in land plants. Arabidopsis thaliana contains 23 putative EXO70 genes, which can be classified into eight clusters on the phylogenetic tree. This particular member is expressed in pollen	protein_coding	EXOCYST SUBUNIT EXO70 FAMILY PROTEIN C2 (EXO70C2)	EXOCYST SUBUNIT EXO70 FAMILY PROTEIN C2 (ATEXO70C2);EXOCYST SUBUNIT EXO70 FAMILY PROTEIN C2 (EXO70C2)
AT3G03205	0.596617	AT3G03205	None;(source:Araport11)	long_noncoding_rna
AT5G09350	0.596247	AT5G09350	Encodes a phosphatidylinositol 4-OH kinase, PI-4Kbeta2. Arabidopsis contains 12 PI-4Ks in three separate families: PI-4Kalphs, PI-4kbeta, and PI-4Kgamma. PI-4Kbeta2 is 83% identical to PI-4kbeta1 encoded by At5g64070. Important for polarized root hair	protein_coding	PHOSPHATIDYLINOSITOL 4-OH KINASE BETA2 (PI-4KBETA2)	PHOSPHATIDYLINOSITOL 4-OH KINASE BETA2 (PI-4KBETA2);PHOSPHATIDYLINOSITOL 4-OH KINASE BETA2 (PI4KBETA2)
AT1G74610	0.596165	AT1G74610	pre-tRNA tRNA-Leu (anticodon: CAG);(source:Araport11, TAIR10)	pre_trna
AT5G17490	0.595846	AT5G17490	DELLA subfamily member involved in GA signal transduction	protein_coding	RGA-LIKE PROTEIN 3 (RGL3)	RGA-LIKE PROTEIN 3 (RGL3); (AtRGL3)	GRAS
AT5G35900	0.595844	AT5G35900	LOB domain-containing protein 35;(source:Araport11)	protein_coding	LOB DOMAIN-CONTAINING PROTEIN 35 (LBD35)	LOB DOMAIN-CONTAINING PROTEIN 35 (LBD35)	LBD
AT2G30540	0.595745	AT2G30540	Encodes a member of the CC-type glutaredoxin (ROXY) family that has been shown to interact with the transcription factor TGA2.	protein_coding	(ROXY7)	(ROXY7)
AT1G04003	0.595514	AT1G04003	None;(source:Araport11)	long_noncoding_rna
AT4G09115	0.595223	AT4G09115	None;(source:Araport11)	long_noncoding_rna
AT3G51570	0.595149	AT3G51570	Disease resistance protein (TIR-NBS-LRR class) family;(source:Araport11)	protein_coding
AT5G16280	0.594177	AT5G16280	Part of multi-protein complex, acting as guanine nucleotide exchange factors (GEFs) and possibly as tethers, regulating intracellular trafficking.	protein_coding	(TRAPPC8)	(TRAPPC8); (TRS85)
AT3G51390	0.594024	AT3G51390	DHHC-type zinc finger family protein;(source:Araport11)	protein_coding	PROTEIN S-ACYL TRANSFERASE 10 (PAT10)	PROTEIN S-ACYL TRANSFERASE 10 (PAT10); (ATPAT10)
AT1G53645	0.593907	AT1G53645	hydroxyproline-rich glycoprotein family protein;(source:Araport11)	protein_coding
AT4G12275	0.593887	AT4G12275	transposable_element_gene;(source:Araport11);similar to RNase H domain-containing protein [Arabidopsis thaliana] (TAIR:AT5G36905.1);(source:TAIR10)	transposable_element_gene
AT5G04130	0.592944	AT5G04130	Encodes a protein that when expressed together with GYRA generates an active supercoiling DNA gyrase enzyme that shares similar properties to its bacterial counterpart, including sensitivity to gyrase-specific antibiotics.	protein_coding	DNA GYRASE B2 (GYRB2)	DNA GYRASE B2 (GYRB2)
AT2G06445	0.592934	AT2G06445	None;(source:Araport11)	long_noncoding_rna
AT5G12170	0.592299	AT5G12170	Encodes one of the CRT-Like transporters (CLT1/AT5G19380, CLT2/AT4G24460, CLT3/AT5G12170). Required for glutathione homeostasis and stress responses. Mutants lacking these transporters are heavy metal-sensitive, glutathione(GSH)-deficient, and hypersensi	protein_coding	CRT (CHLOROQUINE-RESISTANCE TRANSPORTER)-LIKE TRANSPORTER 3 (CLT3)	CRT (CHLOROQUINE-RESISTANCE TRANSPORTER)-LIKE TRANSPORTER 3 (CLT3)
AT4G27597	0.592198	AT4G27597	transposable_element_gene;(source:Araport11);hAT-like transposase family (hobo/Ac/Tam3), has a 7.3e-86 P-value blast match to GB:CAA29005 ORFa of Maize Ac (hAT-element) (Zea mays);(source:TAIR10)	transposable_element_gene
AT2G39410	0.591728	AT2G39410	alpha/beta-Hydrolases superfamily protein;(source:Araport11)	protein_coding	(MAGL7)	(MAGL7)
AT3G30720	0.591441	AT3G30720	QQS is an orphan gene that arose recently in the Arabidopsis thaliana lineage. It was first identified in a screen for genes with altered expression pattern in SS3 mutants which make an abundance of starch. Overexpression of QQS in Arabidopsis increases p	protein_coding	QUA-QUINE STARCH (QQS)	QUA-QUINE STARCH (QQS); (DEG6)
AT4G10655	0.59031	AT4G10655	Encodes a defensin-like (DEFL) family protein.	pseudogene
AT4G27595	0.590249	AT4G27595	Encodes a microtubule-associated protein.	protein_coding
AT2G28500	0.590101	AT2G28500	LOB domain-containing protein 11;(source:Araport11)	protein_coding	LOB DOMAIN-CONTAINING PROTEIN 11 (LBD11)	LOB DOMAIN-CONTAINING PROTEIN 11 (LBD11)	LBD
AT3G15310	0.589741	AT3G15310	transposable_element_gene;(source:Araport11);similar to unknown protein [Arabidopsis thaliana] (TAIR:AT5G32621.1);(source:TAIR10)	transposable_element_gene
AT4G04830	0.589396	AT4G04830	methionine sulfoxide reductase B5;(source:Araport11)	protein_coding	METHIONINE SULFOXIDE REDUCTASE B5 (MSRB5)	METHIONINE SULFOXIDE REDUCTASE B5 (ATMSRB5);METHIONINE SULFOXIDE REDUCTASE B5 (MSRB5)
AT4G08869	0.589349	AT4G08869	Encodes a defensin-like (DEFL) family protein. Pollen tube emergence accelerator that favors conspecific pollen over pollen from other species and thus promotes reproductive isolation.	protein_coding	(LURE1.7)	(LURE1.7)
AT1G73220	0.588686	AT1G73220	Encodes Organic Cation Transporter 1 (OCT1), likely to be involved in polyamine transport.	protein_coding	ORGANIC CATION/CARNITINE TRANSPORTER1 (OCT1)	ORGANIC CATION/CARNITINE TRANSPORTER1 (AtOCT1);ORGANIC CATION/CARNITINE TRANSPORTER1 (OCT1)
AT1G09397	0.58853	AT1G09397	None;(source:Araport11)	long_noncoding_rna
AT2G44065	0.588445	AT2G44065	Ribosomal protein L2 family;(source:Araport11)	protein_coding
AT1G16520	0.588427	AT1G16520	NAI1 interacting protein, involved in ER body and vesicle formation.	protein_coding	NAI2-INTERACTING PROTEIN 2 (NAIP2)	NAI2-INTERACTING PROTEIN 2 (NAIP2)
AT3G26260	0.58808	AT3G26260	transposable_element_gene;(source:Araport11);similar to Ulp1 protease family protein [Arabidopsis thaliana] (TAIR:AT2G29240.1);(source:TAIR10)	transposable_element_gene
AT4G11720	0.587942	AT4G11720	Encodes HAP2 with the following predicted motifs: an N-terminal secretion signal, a single transmembrane domain and a C-terminal histidine-rich domain. HAP2 is expressed only in the haploid sperm and is required for pollen tube guidance and fertilization	protein_coding	HAPLESS 2 (HAP2)	HAPLESS 2 (HAP2);GENERATIVE CELL-SPECIFIC 1 (GCS1)
AT4G23570	0.587825	AT4G23570	Closely related to SGT1B, may function in SCF(TIR1) mediated protein degradation. AtSGT1a and AtSGT1b are functionally redundant in the resistance to pathogenes. AtSGT1b was more highly expressed than AtSGT1. The N-terminal TPR domain of AtSGT1a reduces	protein_coding	(SGT1A)	(SGT1A)
AT1G12670	0.587819	AT1G12670	Encodes a Plant thionin family protein [pseudogene]	pseudogene
AT4G15398	0.587799	AT4G15398	cytochrome P450 pseudogene	pseudogene	CYTOCHROME P450, FAMILY 702, SUBFAMILY A, POLYPEPTIDE 7 PSEUDOGENE (CYP702A7P)	CYTOCHROME P450, FAMILY 702, SUBFAMILY A, POLYPEPTIDE 7 PSEUDOGENE (CYP702A7P)
AT1G19570	0.587376	AT1G19570	Encodes a member of the dehydroascorbate reductase gene family. Critical for a mutualistic symbiosis between the host Arabidopsis and the root colonizing fungus Piriformospora indica.Encodes about 50-60% of extractable leaf GSH-dependent DHAR activity, bu	protein_coding	(PMID:28381499).	DEHYDROASCORBATE REDUCTASE (DHAR1)
AT5G24760	0.586989	AT5G24760	GroES-like zinc-binding dehydrogenase family protein;(source:Araport11)	protein_coding
AT5G54660	0.58694	AT5G54660	HSP20-like chaperones superfamily protein;(source:Araport11)	protein_coding
AT1G31030	0.586847	AT1G31030	transposable_element_gene;(source:Araport11);non-LTR retrotransposon family (LINE), has a 1.0e-41 P-value blast match to GB:NP_038603 L1 repeat, Tf subfamily, member 23 (LINE-element) (Mus musculus);(source:TAIR10)	transposable_element_gene
AT1G01020	0.586377	AT1G01020	ARV1 family protein;(source:Araport11)	protein_coding	(ARV1)	(ARV1)
AT2G21895	0.585536	AT2G21895	Encodes a ECA1 gametogenesis related family protein [pseudogene]	pseudogene
AT4G09480	0.585449	AT4G09480	transposable_element_gene;(source:Araport11);copia-like retrotransposon family, has a 4.8e-45 P-value blast match to GB:CAA72989 open reading frame 1 (Ty1_Copia-element) (Brassica oleracea);(source:TAIR10)	transposable_element_gene
[truncated: 9,405 more rows]

## Sheet: GO_Shoot_gain_H3K27me3
GO_Gain H3K27me3 from 3 to 7 days in shoot (Log 2 S-P Enrichment /S-P3 Enrichment ≥ 0.6)
[truncated: 69 more rows]

## Sheet: GO_Shoot_loss_H3K27me3
GO_Gain H3K27me3 from 3 to 7 days in shoot (Log 2 S-P Enrichment /S-P3 Enrichment ≤ -0.6)
[truncated: 87 more rows]

[truncated: 3 more sheets: Shoot 3_7d_Log2K27_TFs, GO_Shoot_TF_gain_H3K27me3, GO_Shoot_TF_loss_H3K27me3]
